# Supplementary material for: Reconfigurable asymmetric protein assemblies through implicit negative design
Source: Science. Author manuscript; Available in PMC 2023 Jan 27. (PMC9881579; doi:10.1126/science.abj7662)
Supplement: Data S2 [file NIHMS1843281-supplement-Data_S2.gz › without_all_supplement_resubmit_20211001/assemblies/validated/trimer_274B53_DFA-1_101B62.pdb]

HEADER                                            28-MAY-21   XXXX              
EXPDTA    THEORETICAL MODEL                                                     
REMARK 220                                                                      
REMARK 220 EXPERIMENTAL DETAILS                                                 
REMARK 220  EXPERIMENT TYPE                : THEORETICAL MODELLING              
REMARK 220  DATE OF DATA COLLECTION        : 28-MAY-21                          
REMARK 220                                                                      
REMARK 220 REMARK: MODEL GENERATED BY ROSETTA                                   
REMARK 220  VERSION 2021.20+release.47c4f8c                                     
ATOM      1  N   ASN A   1     -37.080  -9.822 -15.484  1.00  0.00           N  
ATOM      2  CA  ASN A   1     -37.689  -9.046 -16.560  1.00  0.00           C  
ATOM      3  C   ASN A   1     -36.798  -7.895 -16.966  1.00  0.00           C  
ATOM      4  O   ASN A   1     -36.549  -7.679 -18.148  1.00  0.00           O  
ATOM      5  CB  ASN A   1     -39.059  -8.538 -16.152  1.00  0.00           C  
ATOM      6  CG  ASN A   1     -40.071  -9.642 -16.026  1.00  0.00           C  
ATOM      7  OD1 ASN A   1     -40.479 -10.005 -14.917  1.00  0.00           O  
ATOM      8  ND2 ASN A   1     -40.485 -10.185 -17.143  1.00  0.00           N  
ATOM      9 1H   ASN A   1     -37.686 -10.577 -15.233  1.00  0.00           H  
ATOM     10 2H   ASN A   1     -36.202 -10.189 -15.792  1.00  0.00           H  
ATOM     11 3H   ASN A   1     -36.934  -9.233 -14.689  1.00  0.00           H  
ATOM     12  HA  ASN A   1     -37.800  -9.701 -17.444  1.00  0.00           H  
ATOM     13 1HB  ASN A   1     -38.985  -8.018 -15.196  1.00  0.00           H  
ATOM     14 2HB  ASN A   1     -39.415  -7.817 -16.889  1.00  0.00           H  
ATOM     15 1HD2 ASN A   1     -41.158 -10.925 -17.120  1.00  0.00           H  
ATOM     16 2HD2 ASN A   1     -40.129  -9.860 -18.019  1.00  0.00           H  
ATOM     17  N   THR A   2     -36.335  -7.126 -15.977  1.00  0.00           N  
ATOM     18  CA  THR A   2     -35.593  -5.894 -16.215  1.00  0.00           C  
ATOM     19  C   THR A   2     -34.223  -6.008 -15.560  1.00  0.00           C  
ATOM     20  O   THR A   2     -34.112  -6.483 -14.425  1.00  0.00           O  
ATOM     21  CB  THR A   2     -36.342  -4.663 -15.672  1.00  0.00           C  
ATOM     22  OG1 THR A   2     -37.600  -4.530 -16.345  1.00  0.00           O  
ATOM     23  CG2 THR A   2     -35.520  -3.401 -15.887  1.00  0.00           C  
ATOM     24  H   THR A   2     -36.504  -7.424 -15.026  1.00  0.00           H  
ATOM     25  HA  THR A   2     -35.468  -5.768 -17.291  1.00  0.00           H  
ATOM     26  HB  THR A   2     -36.528  -4.791 -14.606  1.00  0.00           H  
ATOM     27  HG1 THR A   2     -38.002  -3.690 -16.109  1.00  0.00           H  
ATOM     28 1HG2 THR A   2     -36.065  -2.542 -15.496  1.00  0.00           H  
ATOM     29 2HG2 THR A   2     -34.567  -3.494 -15.366  1.00  0.00           H  
ATOM     30 3HG2 THR A   2     -35.339  -3.262 -16.952  1.00  0.00           H  
ATOM     31  N   HIS A   3     -33.190  -5.570 -16.275  1.00  0.00           N  
ATOM     32  CA  HIS A   3     -31.829  -5.519 -15.757  1.00  0.00           C  
ATOM     33  C   HIS A   3     -31.393  -4.063 -15.696  1.00  0.00           C  
ATOM     34  O   HIS A   3     -31.313  -3.389 -16.729  1.00  0.00           O  
ATOM     35  CB  HIS A   3     -30.864  -6.328 -16.629  1.00  0.00           C  
ATOM     36  CG  HIS A   3     -31.214  -7.781 -16.724  1.00  0.00           C  
ATOM     37  ND1 HIS A   3     -30.586  -8.748 -15.966  1.00  0.00           N  
ATOM     38  CD2 HIS A   3     -32.124  -8.432 -17.486  1.00  0.00           C  
ATOM     39  CE1 HIS A   3     -31.097  -9.931 -16.258  1.00  0.00           C  
ATOM     40  NE2 HIS A   3     -32.031  -9.767 -17.177  1.00  0.00           N  
ATOM     41  H   HIS A   3     -33.369  -5.260 -17.220  1.00  0.00           H  
ATOM     42  HA  HIS A   3     -31.826  -5.938 -14.751  1.00  0.00           H  
ATOM     43 1HB  HIS A   3     -30.851  -5.914 -17.638  1.00  0.00           H  
ATOM     44 2HB  HIS A   3     -29.855  -6.246 -16.229  1.00  0.00           H  
ATOM     45  HD2 HIS A   3     -32.804  -7.981 -18.209  1.00  0.00           H  
ATOM     46  HE1 HIS A   3     -30.798 -10.881 -15.816  1.00  0.00           H  
ATOM     47  HE2 HIS A   3     -32.589 -10.500 -17.590  1.00  0.00           H  
ATOM     48  N   PHE A   4     -31.117  -3.580 -14.488  1.00  0.00           N  
ATOM     49  CA  PHE A   4     -30.601  -2.235 -14.274  1.00  0.00           C  
ATOM     50  C   PHE A   4     -29.087  -2.318 -14.122  1.00  0.00           C  
ATOM     51  O   PHE A   4     -28.589  -2.830 -13.115  1.00  0.00           O  
ATOM     52  CB  PHE A   4     -31.227  -1.594 -13.034  1.00  0.00           C  
ATOM     53  CG  PHE A   4     -32.683  -1.262 -13.193  1.00  0.00           C  
ATOM     54  CD1 PHE A   4     -33.662  -2.140 -12.753  1.00  0.00           C  
ATOM     55  CD2 PHE A   4     -33.077  -0.071 -13.784  1.00  0.00           C  
ATOM     56  CE1 PHE A   4     -35.002  -1.835 -12.899  1.00  0.00           C  
ATOM     57  CE2 PHE A   4     -34.416   0.237 -13.930  1.00  0.00           C  
ATOM     58  CZ  PHE A   4     -35.379  -0.647 -13.487  1.00  0.00           C  
ATOM     59  H   PHE A   4     -31.275  -4.179 -13.691  1.00  0.00           H  
ATOM     60  HA  PHE A   4     -30.851  -1.626 -15.143  1.00  0.00           H  
ATOM     61 1HB  PHE A   4     -31.123  -2.268 -12.185  1.00  0.00           H  
ATOM     62 2HB  PHE A   4     -30.693  -0.677 -12.790  1.00  0.00           H  
ATOM     63  HD1 PHE A   4     -33.363  -3.080 -12.286  1.00  0.00           H  
ATOM     64  HD2 PHE A   4     -32.316   0.627 -14.134  1.00  0.00           H  
ATOM     65  HE1 PHE A   4     -35.761  -2.535 -12.548  1.00  0.00           H  
ATOM     66  HE2 PHE A   4     -34.712   1.177 -14.395  1.00  0.00           H  
ATOM     67  HZ  PHE A   4     -36.435  -0.406 -13.603  1.00  0.00           H  
ATOM     68  N   ILE A   5     -28.363  -1.821 -15.121  1.00  0.00           N  
ATOM     69  CA  ILE A   5     -26.909  -1.940 -15.179  1.00  0.00           C  
ATOM     70  C   ILE A   5     -26.310  -0.547 -15.033  1.00  0.00           C  
ATOM     71  O   ILE A   5     -26.550   0.331 -15.869  1.00  0.00           O  
ATOM     72  CB  ILE A   5     -26.441  -2.585 -16.495  1.00  0.00           C  
ATOM     73  CG1 ILE A   5     -27.085  -3.963 -16.673  1.00  0.00           C  
ATOM     74  CG2 ILE A   5     -24.924  -2.695 -16.524  1.00  0.00           C  
ATOM     75  CD1 ILE A   5     -26.933  -4.533 -18.064  1.00  0.00           C  
ATOM     76  H   ILE A   5     -28.847  -1.342 -15.867  1.00  0.00           H  
ATOM     77  HA  ILE A   5     -26.580  -2.559 -14.345  1.00  0.00           H  
ATOM     78  HB  ILE A   5     -26.768  -1.974 -17.336  1.00  0.00           H  
ATOM     79 1HG1 ILE A   5     -26.643  -4.665 -15.966  1.00  0.00           H  
ATOM     80 2HG1 ILE A   5     -28.149  -3.899 -16.446  1.00  0.00           H  
ATOM     81 1HG2 ILE A   5     -24.611  -3.154 -17.461  1.00  0.00           H  
ATOM     82 2HG2 ILE A   5     -24.486  -1.701 -16.443  1.00  0.00           H  
ATOM     83 3HG2 ILE A   5     -24.588  -3.310 -15.689  1.00  0.00           H  
ATOM     84 1HD1 ILE A   5     -27.415  -5.510 -18.112  1.00  0.00           H  
ATOM     85 2HD1 ILE A   5     -27.401  -3.863 -18.786  1.00  0.00           H  
ATOM     86 3HD1 ILE A   5     -25.875  -4.640 -18.300  1.00  0.00           H  
ATOM     87  N   VAL A   6     -25.531  -0.349 -13.972  1.00  0.00           N  
ATOM     88  CA  VAL A   6     -24.958   0.946 -13.625  1.00  0.00           C  
ATOM     89  C   VAL A   6     -23.444   0.846 -13.762  1.00  0.00           C  
ATOM     90  O   VAL A   6     -22.811   0.014 -13.107  1.00  0.00           O  
ATOM     91  CB  VAL A   6     -25.333   1.354 -12.188  1.00  0.00           C  
ATOM     92  CG1 VAL A   6     -24.725   2.704 -11.841  1.00  0.00           C  
ATOM     93  CG2 VAL A   6     -26.846   1.389 -12.039  1.00  0.00           C  
ATOM     94  H   VAL A   6     -25.336  -1.147 -13.384  1.00  0.00           H  
ATOM     95  HA  VAL A   6     -25.341   1.692 -14.322  1.00  0.00           H  
ATOM     96  HB  VAL A   6     -24.916   0.625 -11.493  1.00  0.00           H  
ATOM     97 1HG1 VAL A   6     -25.000   2.977 -10.822  1.00  0.00           H  
ATOM     98 2HG1 VAL A   6     -23.640   2.646 -11.920  1.00  0.00           H  
ATOM     99 3HG1 VAL A   6     -25.100   3.460 -12.531  1.00  0.00           H  
ATOM    100 1HG2 VAL A   6     -27.105   1.677 -11.020  1.00  0.00           H  
ATOM    101 2HG2 VAL A   6     -27.264   2.114 -12.738  1.00  0.00           H  
ATOM    102 3HG2 VAL A   6     -27.256   0.402 -12.251  1.00  0.00           H  
ATOM    103  N   VAL A   7     -22.865   1.698 -14.606  1.00  0.00           N  
ATOM    104  CA  VAL A   7     -21.441   1.658 -14.900  1.00  0.00           C  
ATOM    105  C   VAL A   7     -20.799   3.017 -14.658  1.00  0.00           C  
ATOM    106  O   VAL A   7     -21.440   4.063 -14.801  1.00  0.00           O  
ATOM    107  CB  VAL A   7     -21.208   1.233 -16.362  1.00  0.00           C  
ATOM    108  CG1 VAL A   7     -21.680   2.321 -17.315  1.00  0.00           C  
ATOM    109  CG2 VAL A   7     -19.735   0.925 -16.582  1.00  0.00           C  
ATOM    110  H   VAL A   7     -23.441   2.394 -15.056  1.00  0.00           H  
ATOM    111  HA  VAL A   7     -20.971   0.932 -14.235  1.00  0.00           H  
ATOM    112  HB  VAL A   7     -21.801   0.343 -16.571  1.00  0.00           H  
ATOM    113 1HG1 VAL A   7     -21.507   2.004 -18.343  1.00  0.00           H  
ATOM    114 2HG1 VAL A   7     -22.744   2.500 -17.164  1.00  0.00           H  
ATOM    115 3HG1 VAL A   7     -21.125   3.240 -17.121  1.00  0.00           H  
ATOM    116 1HG2 VAL A   7     -19.577   0.624 -17.618  1.00  0.00           H  
ATOM    117 2HG2 VAL A   7     -19.141   1.813 -16.367  1.00  0.00           H  
ATOM    118 3HG2 VAL A   7     -19.429   0.115 -15.919  1.00  0.00           H  
ATOM    119  N   HIS A   8     -19.518   2.982 -14.282  1.00  0.00           N  
ATOM    120  CA  HIS A   8     -18.699   4.177 -14.082  1.00  0.00           C  
ATOM    121  C   HIS A   8     -19.222   5.024 -12.917  1.00  0.00           C  
ATOM    122  O   HIS A   8     -19.289   6.253 -12.981  1.00  0.00           O  
ATOM    123  CB  HIS A   8     -18.659   5.023 -15.359  1.00  0.00           C  
ATOM    124  CG  HIS A   8     -17.867   4.402 -16.469  1.00  0.00           C  
ATOM    125  ND1 HIS A   8     -16.505   4.206 -16.390  1.00  0.00           N  
ATOM    126  CD2 HIS A   8     -18.247   3.932 -17.681  1.00  0.00           C  
ATOM    127  CE1 HIS A   8     -16.080   3.642 -17.509  1.00  0.00           C  
ATOM    128  NE2 HIS A   8     -17.117   3.467 -18.307  1.00  0.00           N  
ATOM    129  H   HIS A   8     -19.107   2.072 -14.132  1.00  0.00           H  
ATOM    130  HA  HIS A   8     -17.692   3.864 -13.803  1.00  0.00           H  
ATOM    131 1HB  HIS A   8     -19.677   5.189 -15.718  1.00  0.00           H  
ATOM    132 2HB  HIS A   8     -18.227   5.998 -15.138  1.00  0.00           H  
ATOM    133  HD2 HIS A   8     -19.260   3.925 -18.084  1.00  0.00           H  
ATOM    134  HE1 HIS A   8     -15.049   3.369 -17.733  1.00  0.00           H  
ATOM    135  HE2 HIS A   8     -17.091   3.056 -19.229  1.00  0.00           H  
ATOM    136  N   GLY A   9     -19.592   4.334 -11.839  1.00  0.00           N  
ATOM    137  CA  GLY A   9     -20.048   4.981 -10.615  1.00  0.00           C  
ATOM    138  C   GLY A   9     -19.104   4.611  -9.479  1.00  0.00           C  
ATOM    139  O   GLY A   9     -18.063   3.980  -9.691  1.00  0.00           O  
ATOM    140  H   GLY A   9     -19.552   3.326 -11.877  1.00  0.00           H  
ATOM    141 1HA  GLY A   9     -20.074   6.061 -10.762  1.00  0.00           H  
ATOM    142 2HA  GLY A   9     -21.066   4.663 -10.392  1.00  0.00           H  
ATOM    143  N   SER A  10     -19.476   5.011  -8.267  1.00  0.00           N  
ATOM    144  CA  SER A  10     -18.663   4.725  -7.097  1.00  0.00           C  
ATOM    145  C   SER A  10     -19.225   3.525  -6.337  1.00  0.00           C  
ATOM    146  O   SER A  10     -20.342   3.058  -6.586  1.00  0.00           O  
ATOM    147  CB  SER A  10     -18.606   5.938  -6.189  1.00  0.00           C  
ATOM    148  OG  SER A  10     -19.865   6.216  -5.643  1.00  0.00           O  
ATOM    149  H   SER A  10     -20.339   5.525  -8.154  1.00  0.00           H  
ATOM    150  HA  SER A  10     -17.654   4.479  -7.429  1.00  0.00           H  
ATOM    151 1HB  SER A  10     -17.890   5.758  -5.388  1.00  0.00           H  
ATOM    152 2HB  SER A  10     -18.253   6.799  -6.755  1.00  0.00           H  
ATOM    153  HG  SER A  10     -19.769   7.043  -5.163  1.00  0.00           H  
ATOM    154  N   GLU A  11     -18.427   3.023  -5.392  1.00  0.00           N  
ATOM    155  CA  GLU A  11     -18.902   1.954  -4.520  1.00  0.00           C  
ATOM    156  C   GLU A  11     -20.105   2.405  -3.702  1.00  0.00           C  
ATOM    157  O   GLU A  11     -21.032   1.621  -3.467  1.00  0.00           O  
ATOM    158  CB  GLU A  11     -17.782   1.490  -3.586  1.00  0.00           C  
ATOM    159  CG  GLU A  11     -16.608   0.828  -4.292  1.00  0.00           C  
ATOM    160  CD  GLU A  11     -15.646   1.820  -4.883  1.00  0.00           C  
ATOM    161  OE1 GLU A  11     -15.897   2.997  -4.779  1.00  0.00           O  
ATOM    162  OE2 GLU A  11     -14.658   1.401  -5.439  1.00  0.00           O  
ATOM    163  H   GLU A  11     -17.488   3.376  -5.272  1.00  0.00           H  
ATOM    164  HA  GLU A  11     -19.225   1.118  -5.141  1.00  0.00           H  
ATOM    165 1HB  GLU A  11     -17.399   2.343  -3.026  1.00  0.00           H  
ATOM    166 2HB  GLU A  11     -18.183   0.778  -2.864  1.00  0.00           H  
ATOM    167 1HG  GLU A  11     -16.073   0.202  -3.578  1.00  0.00           H  
ATOM    168 2HG  GLU A  11     -16.989   0.183  -5.083  1.00  0.00           H  
ATOM    169  N   ASP A  12     -20.112   3.665  -3.262  1.00  0.00           N  
ATOM    170  CA  ASP A  12     -21.253   4.176  -2.509  1.00  0.00           C  
ATOM    171  C   ASP A  12     -22.517   4.179  -3.360  1.00  0.00           C  
ATOM    172  O   ASP A  12     -23.596   3.808  -2.883  1.00  0.00           O  
ATOM    173  CB  ASP A  12     -20.971   5.592  -2.001  1.00  0.00           C  
ATOM    174  CG  ASP A  12     -19.962   5.621  -0.860  1.00  0.00           C  
ATOM    175  OD1 ASP A  12     -19.658   4.577  -0.335  1.00  0.00           O  
ATOM    176  OD2 ASP A  12     -19.505   6.688  -0.526  1.00  0.00           O  
ATOM    177  H   ASP A  12     -19.331   4.277  -3.446  1.00  0.00           H  
ATOM    178  HA  ASP A  12     -21.433   3.515  -1.661  1.00  0.00           H  
ATOM    179 1HB  ASP A  12     -20.590   6.203  -2.819  1.00  0.00           H  
ATOM    180 2HB  ASP A  12     -21.900   6.047  -1.656  1.00  0.00           H  
ATOM    181  N   ALA A  13     -22.404   4.597  -4.623  1.00  0.00           N  
ATOM    182  CA  ALA A  13     -23.551   4.576  -5.523  1.00  0.00           C  
ATOM    183  C   ALA A  13     -24.038   3.161  -5.795  1.00  0.00           C  
ATOM    184  O   ALA A  13     -25.251   2.939  -5.873  1.00  0.00           O  
ATOM    185  CB  ALA A  13     -23.204   5.271  -6.830  1.00  0.00           C  
ATOM    186  H   ALA A  13     -21.516   4.934  -4.966  1.00  0.00           H  
ATOM    187  HA  ALA A  13     -24.368   5.115  -5.043  1.00  0.00           H  
ATOM    188 1HB  ALA A  13     -24.070   5.255  -7.491  1.00  0.00           H  
ATOM    189 2HB  ALA A  13     -22.920   6.304  -6.629  1.00  0.00           H  
ATOM    190 3HB  ALA A  13     -22.373   4.753  -7.309  1.00  0.00           H  
ATOM    191  N   ALA A  14     -23.122   2.198  -5.935  1.00  0.00           N  
ATOM    192  CA  ALA A  14     -23.527   0.811  -6.145  1.00  0.00           C  
ATOM    193  C   ALA A  14     -24.275   0.260  -4.939  1.00  0.00           C  
ATOM    194  O   ALA A  14     -25.286  -0.434  -5.099  1.00  0.00           O  
ATOM    195  CB  ALA A  14     -22.304  -0.051  -6.453  1.00  0.00           C  
ATOM    196  H   ALA A  14     -22.139   2.423  -5.897  1.00  0.00           H  
ATOM    197  HA  ALA A  14     -24.206   0.782  -6.997  1.00  0.00           H  
ATOM    198 1HB  ALA A  14     -22.616  -1.084  -6.607  1.00  0.00           H  
ATOM    199 2HB  ALA A  14     -21.815   0.319  -7.354  1.00  0.00           H  
ATOM    200 3HB  ALA A  14     -21.607  -0.004  -5.618  1.00  0.00           H  
ATOM    201  N   GLN A  15     -23.792   0.552  -3.729  1.00  0.00           N  
ATOM    202  CA  GLN A  15     -24.472   0.083  -2.525  1.00  0.00           C  
ATOM    203  C   GLN A  15     -25.854   0.710  -2.403  1.00  0.00           C  
ATOM    204  O   GLN A  15     -26.825   0.039  -2.036  1.00  0.00           O  
ATOM    205  CB  GLN A  15     -23.642   0.400  -1.278  1.00  0.00           C  
ATOM    206  CG  GLN A  15     -24.269  -0.071   0.024  1.00  0.00           C  
ATOM    207  CD  GLN A  15     -24.367  -1.583   0.105  1.00  0.00           C  
ATOM    208  OE1 GLN A  15     -23.516  -2.303  -0.424  1.00  0.00           O  
ATOM    209  NE2 GLN A  15     -25.408  -2.072   0.770  1.00  0.00           N  
ATOM    210  H   GLN A  15     -22.949   1.100  -3.636  1.00  0.00           H  
ATOM    211  HA  GLN A  15     -24.599  -0.997  -2.598  1.00  0.00           H  
ATOM    212 1HB  GLN A  15     -22.661  -0.065  -1.367  1.00  0.00           H  
ATOM    213 2HB  GLN A  15     -23.489   1.476  -1.208  1.00  0.00           H  
ATOM    214 1HG  GLN A  15     -23.657   0.277   0.856  1.00  0.00           H  
ATOM    215 2HG  GLN A  15     -25.274   0.342   0.100  1.00  0.00           H  
ATOM    216 1HE2 GLN A  15     -25.526  -3.062   0.856  1.00  0.00           H  
ATOM    217 2HE2 GLN A  15     -26.074  -1.451   1.183  1.00  0.00           H  
ATOM    218  N   LEU A  16     -25.958   2.006  -2.705  1.00  0.00           N  
ATOM    219  CA  LEU A  16     -27.249   2.681  -2.641  1.00  0.00           C  
ATOM    220  C   LEU A  16     -28.207   2.149  -3.700  1.00  0.00           C  
ATOM    221  O   LEU A  16     -29.403   1.992  -3.432  1.00  0.00           O  
ATOM    222  CB  LEU A  16     -27.066   4.192  -2.824  1.00  0.00           C  
ATOM    223  CG  LEU A  16     -26.333   4.916  -1.687  1.00  0.00           C  
ATOM    224  CD1 LEU A  16     -25.817   6.258  -2.188  1.00  0.00           C  
ATOM    225  CD2 LEU A  16     -27.277   5.099  -0.508  1.00  0.00           C  
ATOM    226  H   LEU A  16     -25.141   2.533  -2.982  1.00  0.00           H  
ATOM    227  HA  LEU A  16     -27.694   2.483  -1.667  1.00  0.00           H  
ATOM    228 1HB  LEU A  16     -26.508   4.366  -3.743  1.00  0.00           H  
ATOM    229 2HB  LEU A  16     -28.050   4.651  -2.929  1.00  0.00           H  
ATOM    230  HG  LEU A  16     -25.472   4.323  -1.375  1.00  0.00           H  
ATOM    231 1HD1 LEU A  16     -25.295   6.772  -1.381  1.00  0.00           H  
ATOM    232 2HD1 LEU A  16     -25.129   6.097  -3.019  1.00  0.00           H  
ATOM    233 3HD1 LEU A  16     -26.655   6.867  -2.524  1.00  0.00           H  
ATOM    234 1HD2 LEU A  16     -26.755   5.612   0.300  1.00  0.00           H  
ATOM    235 2HD2 LEU A  16     -28.137   5.692  -0.819  1.00  0.00           H  
ATOM    236 3HD2 LEU A  16     -27.616   4.123  -0.160  1.00  0.00           H  
ATOM    237  N   ALA A  17     -27.698   1.863  -4.900  1.00  0.00           N  
ATOM    238  CA  ALA A  17     -28.547   1.319  -5.953  1.00  0.00           C  
ATOM    239  C   ALA A  17     -29.125  -0.032  -5.549  1.00  0.00           C  
ATOM    240  O   ALA A  17     -30.309  -0.303  -5.778  1.00  0.00           O  
ATOM    241  CB  ALA A  17     -27.763   1.191  -7.252  1.00  0.00           C  
ATOM    242  H   ALA A  17     -26.719   2.022  -5.090  1.00  0.00           H  
ATOM    243  HA  ALA A  17     -29.381   2.004  -6.104  1.00  0.00           H  
ATOM    244 1HB  ALA A  17     -28.410   0.784  -8.029  1.00  0.00           H  
ATOM    245 2HB  ALA A  17     -27.404   2.174  -7.558  1.00  0.00           H  
ATOM    246 3HB  ALA A  17     -26.916   0.527  -7.101  1.00  0.00           H  
ATOM    247  N   GLU A  18     -28.304  -0.888  -4.935  1.00  0.00           N  
ATOM    248  CA  GLU A  18     -28.768  -2.218  -4.551  1.00  0.00           C  
ATOM    249  C   GLU A  18     -29.825  -2.138  -3.457  1.00  0.00           C  
ATOM    250  O   GLU A  18     -30.813  -2.883  -3.477  1.00  0.00           O  
ATOM    251  CB  GLU A  18     -27.593  -3.077  -4.076  1.00  0.00           C  
ATOM    252  CG  GLU A  18     -26.625  -3.483  -5.178  1.00  0.00           C  
ATOM    253  CD  GLU A  18     -25.433  -4.238  -4.661  1.00  0.00           C  
ATOM    254  OE1 GLU A  18     -25.025  -3.980  -3.554  1.00  0.00           O  
ATOM    255  OE2 GLU A  18     -24.929  -5.075  -5.373  1.00  0.00           O  
ATOM    256  H   GLU A  18     -27.352  -0.620  -4.730  1.00  0.00           H  
ATOM    257  HA  GLU A  18     -29.227  -2.689  -5.421  1.00  0.00           H  
ATOM    258 1HB  GLU A  18     -27.028  -2.533  -3.319  1.00  0.00           H  
ATOM    259 2HB  GLU A  18     -27.972  -3.987  -3.611  1.00  0.00           H  
ATOM    260 1HG  GLU A  18     -27.153  -4.109  -5.898  1.00  0.00           H  
ATOM    261 2HG  GLU A  18     -26.285  -2.588  -5.697  1.00  0.00           H  
ATOM    262  N   GLU A  19     -29.634  -1.237  -2.494  1.00  0.00           N  
ATOM    263  CA  GLU A  19     -30.613  -1.093  -1.421  1.00  0.00           C  
ATOM    264  C   GLU A  19     -31.919  -0.509  -1.941  1.00  0.00           C  
ATOM    265  O   GLU A  19     -33.005  -0.923  -1.519  1.00  0.00           O  
ATOM    266  CB  GLU A  19     -30.055  -0.207  -0.305  1.00  0.00           C  
ATOM    267  CG  GLU A  19     -28.924  -0.838   0.493  1.00  0.00           C  
ATOM    268  CD  GLU A  19     -28.471   0.017   1.643  1.00  0.00           C  
ATOM    269  OE1 GLU A  19     -29.206   0.892   2.035  1.00  0.00           O  
ATOM    270  OE2 GLU A  19     -27.388  -0.204   2.132  1.00  0.00           O  
ATOM    271  H   GLU A  19     -28.816  -0.645  -2.496  1.00  0.00           H  
ATOM    272  HA  GLU A  19     -30.832  -2.083  -1.019  1.00  0.00           H  
ATOM    273 1HB  GLU A  19     -29.684   0.725  -0.732  1.00  0.00           H  
ATOM    274 2HB  GLU A  19     -30.855   0.048   0.390  1.00  0.00           H  
ATOM    275 1HG  GLU A  19     -29.259  -1.800   0.881  1.00  0.00           H  
ATOM    276 2HG  GLU A  19     -28.081  -1.020  -0.172  1.00  0.00           H  
ATOM    277  N   LEU A  20     -31.836   0.449  -2.866  1.00  0.00           N  
ATOM    278  CA  LEU A  20     -33.038   1.136  -3.321  1.00  0.00           C  
ATOM    279  C   LEU A  20     -33.957   0.196  -4.088  1.00  0.00           C  
ATOM    280  O   LEU A  20     -35.164   0.149  -3.825  1.00  0.00           O  
ATOM    281  CB  LEU A  20     -32.661   2.329  -4.209  1.00  0.00           C  
ATOM    282  CG  LEU A  20     -33.838   3.128  -4.784  1.00  0.00           C  
ATOM    283  CD1 LEU A  20     -34.621   3.768  -3.646  1.00  0.00           C  
ATOM    284  CD2 LEU A  20     -33.314   4.182  -5.748  1.00  0.00           C  
ATOM    285  H   LEU A  20     -30.942   0.708  -3.259  1.00  0.00           H  
ATOM    286  HA  LEU A  20     -33.590   1.483  -2.448  1.00  0.00           H  
ATOM    287 1HB  LEU A  20     -32.048   3.015  -3.628  1.00  0.00           H  
ATOM    288 2HB  LEU A  20     -32.068   1.964  -5.048  1.00  0.00           H  
ATOM    289  HG  LEU A  20     -34.511   2.454  -5.314  1.00  0.00           H  
ATOM    290 1HD1 LEU A  20     -35.458   4.336  -4.055  1.00  0.00           H  
ATOM    291 2HD1 LEU A  20     -35.001   2.991  -2.983  1.00  0.00           H  
ATOM    292 3HD1 LEU A  20     -33.968   4.437  -3.086  1.00  0.00           H  
ATOM    293 1HD2 LEU A  20     -34.150   4.749  -6.157  1.00  0.00           H  
ATOM    294 2HD2 LEU A  20     -32.641   4.857  -5.219  1.00  0.00           H  
ATOM    295 3HD2 LEU A  20     -32.774   3.695  -6.560  1.00  0.00           H  
ATOM    296  N   VAL A  21     -33.407  -0.558  -5.044  1.00  0.00           N  
ATOM    297  CA  VAL A  21     -34.239  -1.411  -5.888  1.00  0.00           C  
ATOM    298  C   VAL A  21     -34.841  -2.545  -5.068  1.00  0.00           C  
ATOM    299  O   VAL A  21     -35.982  -2.962  -5.302  1.00  0.00           O  
ATOM    300  CB  VAL A  21     -33.410  -1.997  -7.047  1.00  0.00           C  
ATOM    301  CG1 VAL A  21     -34.262  -2.934  -7.890  1.00  0.00           C  
ATOM    302  CG2 VAL A  21     -32.842  -0.871  -7.898  1.00  0.00           C  
ATOM    303  H   VAL A  21     -32.407  -0.545  -5.191  1.00  0.00           H  
ATOM    304  HA  VAL A  21     -35.070  -0.816  -6.268  1.00  0.00           H  
ATOM    305  HB  VAL A  21     -32.593  -2.589  -6.634  1.00  0.00           H  
ATOM    306 1HG1 VAL A  21     -33.660  -3.339  -8.704  1.00  0.00           H  
ATOM    307 2HG1 VAL A  21     -34.628  -3.751  -7.269  1.00  0.00           H  
ATOM    308 3HG1 VAL A  21     -35.107  -2.384  -8.304  1.00  0.00           H  
ATOM    309 1HG2 VAL A  21     -32.256  -1.293  -8.714  1.00  0.00           H  
ATOM    310 2HG2 VAL A  21     -33.659  -0.276  -8.306  1.00  0.00           H  
ATOM    311 3HG2 VAL A  21     -32.202  -0.237  -7.283  1.00  0.00           H  
ATOM    312  N   ARG A  22     -34.088  -3.057  -4.092  1.00  0.00           N  
ATOM    313  CA  ARG A  22     -34.632  -4.069  -3.192  1.00  0.00           C  
ATOM    314  C   ARG A  22     -35.692  -3.480  -2.272  1.00  0.00           C  
ATOM    315  O   ARG A  22     -36.711  -4.124  -1.991  1.00  0.00           O  
ATOM    316  CB  ARG A  22     -33.525  -4.689  -2.352  1.00  0.00           C  
ATOM    317  CG  ARG A  22     -32.597  -5.626  -3.108  1.00  0.00           C  
ATOM    318  CD  ARG A  22     -31.547  -6.192  -2.223  1.00  0.00           C  
ATOM    319  NE  ARG A  22     -30.562  -5.192  -1.843  1.00  0.00           N  
ATOM    320  CZ  ARG A  22     -29.634  -5.359  -0.881  1.00  0.00           C  
ATOM    321  NH1 ARG A  22     -29.576  -6.490  -0.213  1.00  0.00           N  
ATOM    322  NH2 ARG A  22     -28.781  -4.387  -0.610  1.00  0.00           N  
ATOM    323  H   ARG A  22     -33.135  -2.748  -3.966  1.00  0.00           H  
ATOM    324  HA  ARG A  22     -35.109  -4.845  -3.793  1.00  0.00           H  
ATOM    325 1HB  ARG A  22     -32.914  -3.900  -1.917  1.00  0.00           H  
ATOM    326 2HB  ARG A  22     -33.966  -5.253  -1.530  1.00  0.00           H  
ATOM    327 1HG  ARG A  22     -33.175  -6.452  -3.526  1.00  0.00           H  
ATOM    328 2HG  ARG A  22     -32.108  -5.081  -3.916  1.00  0.00           H  
ATOM    329 1HD  ARG A  22     -32.007  -6.580  -1.315  1.00  0.00           H  
ATOM    330 2HD  ARG A  22     -31.031  -6.999  -2.741  1.00  0.00           H  
ATOM    331  HE  ARG A  22     -30.575  -4.308  -2.335  1.00  0.00           H  
ATOM    332 1HH1 ARG A  22     -30.228  -7.233  -0.421  1.00  0.00           H  
ATOM    333 2HH1 ARG A  22     -28.880  -6.616   0.507  1.00  0.00           H  
ATOM    334 1HH2 ARG A  22     -28.825  -3.518  -1.123  1.00  0.00           H  
ATOM    335 2HH2 ARG A  22     -28.085  -4.513   0.111  1.00  0.00           H  
ATOM    336  N   GLU A  23     -35.472  -2.254  -1.792  1.00  0.00           N  
ATOM    337  CA  GLU A  23     -36.404  -1.657  -0.838  1.00  0.00           C  
ATOM    338  C   GLU A  23     -37.811  -1.572  -1.412  1.00  0.00           C  
ATOM    339  O   GLU A  23     -38.789  -1.868  -0.714  1.00  0.00           O  
ATOM    340  CB  GLU A  23     -35.927  -0.261  -0.429  1.00  0.00           C  
ATOM    341  CG  GLU A  23     -36.883   0.487   0.488  1.00  0.00           C  
ATOM    342  CD  GLU A  23     -36.427   1.887   0.794  1.00  0.00           C  
ATOM    343  OE1 GLU A  23     -35.365   2.254   0.352  1.00  0.00           O  
ATOM    344  OE2 GLU A  23     -37.142   2.589   1.469  1.00  0.00           O  
ATOM    345  H   GLU A  23     -34.661  -1.727  -2.082  1.00  0.00           H  
ATOM    346  HA  GLU A  23     -36.461  -2.302   0.040  1.00  0.00           H  
ATOM    347 1HB  GLU A  23     -34.966  -0.340   0.082  1.00  0.00           H  
ATOM    348 2HB  GLU A  23     -35.774   0.347  -1.321  1.00  0.00           H  
ATOM    349 1HG  GLU A  23     -37.864   0.532   0.015  1.00  0.00           H  
ATOM    350 2HG  GLU A  23     -36.985  -0.068   1.420  1.00  0.00           H  
ATOM    351  N   ILE A  24     -37.940  -1.175  -2.679  1.00  0.00           N  
ATOM    352  CA  ILE A  24     -39.270  -0.916  -3.214  1.00  0.00           C  
ATOM    353  C   ILE A  24     -40.067  -2.213  -3.310  1.00  0.00           C  
ATOM    354  O   ILE A  24     -41.266  -2.188  -3.614  1.00  0.00           O  
ATOM    355  CB  ILE A  24     -39.190  -0.251  -4.600  1.00  0.00           C  
ATOM    356  CG1 ILE A  24     -38.517  -1.190  -5.605  1.00  0.00           C  
ATOM    357  CG2 ILE A  24     -38.438   1.069  -4.514  1.00  0.00           C  
ATOM    358  CD1 ILE A  24     -38.698  -0.772  -7.046  1.00  0.00           C  
ATOM    359  H   ILE A  24     -37.136  -1.051  -3.278  1.00  0.00           H  
ATOM    360  HA  ILE A  24     -39.804  -0.273  -2.516  1.00  0.00           H  
ATOM    361  HB  ILE A  24     -40.197  -0.061  -4.971  1.00  0.00           H  
ATOM    362 1HG1 ILE A  24     -37.450  -1.242  -5.395  1.00  0.00           H  
ATOM    363 2HG1 ILE A  24     -38.922  -2.196  -5.489  1.00  0.00           H  
ATOM    364 1HG2 ILE A  24     -38.390   1.525  -5.502  1.00  0.00           H  
ATOM    365 2HG2 ILE A  24     -38.957   1.739  -3.830  1.00  0.00           H  
ATOM    366 3HG2 ILE A  24     -37.427   0.888  -4.148  1.00  0.00           H  
ATOM    367 1HD1 ILE A  24     -38.194  -1.486  -7.698  1.00  0.00           H  
ATOM    368 2HD1 ILE A  24     -39.761  -0.747  -7.288  1.00  0.00           H  
ATOM    369 3HD1 ILE A  24     -38.269   0.218  -7.194  1.00  0.00           H  
ATOM    370  N   SER A  25     -39.435  -3.358  -3.046  1.00  0.00           N  
ATOM    371  CA  SER A  25     -40.173  -4.616  -3.082  1.00  0.00           C  
ATOM    372  C   SER A  25     -41.224  -4.692  -1.984  1.00  0.00           C  
ATOM    373  O   SER A  25     -42.143  -5.513  -2.073  1.00  0.00           O  
ATOM    374  CB  SER A  25     -39.214  -5.783  -2.951  1.00  0.00           C  
ATOM    375  OG  SER A  25     -38.652  -5.828  -1.668  1.00  0.00           O  
ATOM    376  H   SER A  25     -38.452  -3.372  -2.819  1.00  0.00           H  
ATOM    377  HA  SER A  25     -40.699  -4.681  -4.037  1.00  0.00           H  
ATOM    378 1HB  SER A  25     -39.744  -6.714  -3.151  1.00  0.00           H  
ATOM    379 2HB  SER A  25     -38.424  -5.690  -3.694  1.00  0.00           H  
ATOM    380  HG  SER A  25     -37.785  -5.422  -1.745  1.00  0.00           H  
ATOM    381  N   LYS A  26     -41.103  -3.866  -0.949  1.00  0.00           N  
ATOM    382  CA  LYS A  26     -42.053  -3.886   0.149  1.00  0.00           C  
ATOM    383  C   LYS A  26     -43.453  -3.553  -0.359  1.00  0.00           C  
ATOM    384  O   LYS A  26     -43.669  -2.560  -1.057  1.00  0.00           O  
ATOM    385  CB  LYS A  26     -41.632  -2.904   1.244  1.00  0.00           C  
ATOM    386  CG  LYS A  26     -40.371  -3.304   1.998  1.00  0.00           C  
ATOM    387  CD  LYS A  26     -40.065  -2.327   3.123  1.00  0.00           C  
ATOM    388  CE  LYS A  26     -38.822  -2.741   3.895  1.00  0.00           C  
ATOM    389  NZ  LYS A  26     -38.553  -1.836   5.045  1.00  0.00           N  
ATOM    390  H   LYS A  26     -40.335  -3.211  -0.924  1.00  0.00           H  
ATOM    391  HA  LYS A  26     -42.073  -4.892   0.571  1.00  0.00           H  
ATOM    392 1HB  LYS A  26     -41.461  -1.921   0.804  1.00  0.00           H  
ATOM    393 2HB  LYS A  26     -42.438  -2.802   1.971  1.00  0.00           H  
ATOM    394 1HG  LYS A  26     -40.500  -4.302   2.419  1.00  0.00           H  
ATOM    395 2HG  LYS A  26     -39.527  -3.327   1.309  1.00  0.00           H  
ATOM    396 1HD  LYS A  26     -39.911  -1.330   2.708  1.00  0.00           H  
ATOM    397 2HD  LYS A  26     -40.911  -2.288   3.810  1.00  0.00           H  
ATOM    398 1HE  LYS A  26     -38.947  -3.756   4.269  1.00  0.00           H  
ATOM    399 2HE  LYS A  26     -37.958  -2.726   3.229  1.00  0.00           H  
ATOM    400 1HZ  LYS A  26     -37.722  -2.143   5.530  1.00  0.00           H  
ATOM    401 2HZ  LYS A  26     -38.417  -0.893   4.708  1.00  0.00           H  
ATOM    402 3HZ  LYS A  26     -39.338  -1.856   5.680  1.00  0.00           H  
ATOM    403  N   LYS A  27     -44.406  -4.425  -0.022  1.00  0.00           N  
ATOM    404  CA  LYS A  27     -45.811  -4.250  -0.386  1.00  0.00           C  
ATOM    405  C   LYS A  27     -45.996  -4.306  -1.899  1.00  0.00           C  
ATOM    406  O   LYS A  27     -47.056  -3.938  -2.417  1.00  0.00           O  
ATOM    407  CB  LYS A  27     -46.348  -2.927   0.162  1.00  0.00           C  
ATOM    408  CG  LYS A  27     -46.222  -2.773   1.672  1.00  0.00           C  
ATOM    409  CD  LYS A  27     -46.861  -1.478   2.150  1.00  0.00           C  
ATOM    410  CE  LYS A  27     -46.702  -1.305   3.654  1.00  0.00           C  
ATOM    411  NZ  LYS A  27     -47.294  -0.026   4.132  1.00  0.00           N  
ATOM    412  H   LYS A  27     -44.133  -5.240   0.508  1.00  0.00           H  
ATOM    413  HA  LYS A  27     -46.383  -5.077   0.035  1.00  0.00           H  
ATOM    414 1HB  LYS A  27     -45.815  -2.098  -0.304  1.00  0.00           H  
ATOM    415 2HB  LYS A  27     -47.402  -2.826  -0.098  1.00  0.00           H  
ATOM    416 1HG  LYS A  27     -46.712  -3.614   2.165  1.00  0.00           H  
ATOM    417 2HG  LYS A  27     -45.169  -2.775   1.951  1.00  0.00           H  
ATOM    418 1HD  LYS A  27     -46.392  -0.633   1.644  1.00  0.00           H  
ATOM    419 2HD  LYS A  27     -47.922  -1.483   1.905  1.00  0.00           H  
ATOM    420 1HE  LYS A  27     -47.190  -2.131   4.168  1.00  0.00           H  
ATOM    421 2HE  LYS A  27     -45.644  -1.319   3.912  1.00  0.00           H  
ATOM    422 1HZ  LYS A  27     -47.168   0.051   5.131  1.00  0.00           H  
ATOM    423 2HZ  LYS A  27     -46.836   0.750   3.674  1.00  0.00           H  
ATOM    424 3HZ  LYS A  27     -48.280  -0.009   3.915  1.00  0.00           H  
ATOM    425  N   GLU A  28     -44.965  -4.756  -2.617  1.00  0.00           N  
ATOM    426  CA  GLU A  28     -45.046  -5.006  -4.050  1.00  0.00           C  
ATOM    427  C   GLU A  28     -44.855  -6.473  -4.412  1.00  0.00           C  
ATOM    428  O   GLU A  28     -45.611  -6.984  -5.248  1.00  0.00           O  
ATOM    429  CB  GLU A  28     -44.001  -4.161  -4.783  1.00  0.00           C  
ATOM    430  CG  GLU A  28     -44.238  -2.660  -4.704  1.00  0.00           C  
ATOM    431  CD  GLU A  28     -45.354  -2.197  -5.599  1.00  0.00           C  
ATOM    432  OE1 GLU A  28     -45.895  -3.007  -6.312  1.00  0.00           O  
ATOM    433  OE2 GLU A  28     -45.667  -1.029  -5.569  1.00  0.00           O  
ATOM    434  H   GLU A  28     -44.094  -4.930  -2.136  1.00  0.00           H  
ATOM    435  HA  GLU A  28     -46.043  -4.730  -4.392  1.00  0.00           H  
ATOM    436 1HB  GLU A  28     -43.013  -4.366  -4.371  1.00  0.00           H  
ATOM    437 2HB  GLU A  28     -43.981  -4.442  -5.836  1.00  0.00           H  
ATOM    438 1HG  GLU A  28     -44.480  -2.395  -3.674  1.00  0.00           H  
ATOM    439 2HG  GLU A  28     -43.321  -2.142  -4.977  1.00  0.00           H  
ATOM    440  N   GLY A  29     -43.896  -7.168  -3.806  1.00  0.00           N  
ATOM    441  CA  GLY A  29     -43.624  -8.550  -4.155  1.00  0.00           C  
ATOM    442  C   GLY A  29     -42.558  -8.748  -5.208  1.00  0.00           C  
ATOM    443  O   GLY A  29     -42.307  -9.885  -5.623  1.00  0.00           O  
ATOM    444  H   GLY A  29     -43.343  -6.725  -3.086  1.00  0.00           H  
ATOM    445 1HA  GLY A  29     -43.314  -9.096  -3.264  1.00  0.00           H  
ATOM    446 2HA  GLY A  29     -44.538  -9.019  -4.518  1.00  0.00           H  
ATOM    447  N   THR A  30     -41.912  -7.673  -5.647  1.00  0.00           N  
ATOM    448  CA  THR A  30     -40.880  -7.740  -6.672  1.00  0.00           C  
ATOM    449  C   THR A  30     -39.660  -8.477  -6.137  1.00  0.00           C  
ATOM    450  O   THR A  30     -39.241  -8.260  -4.995  1.00  0.00           O  
ATOM    451  CB  THR A  30     -40.476  -6.336  -7.156  1.00  0.00           C  
ATOM    452  OG1 THR A  30     -41.576  -5.730  -7.846  1.00  0.00           O  
ATOM    453  CG2 THR A  30     -39.279  -6.418  -8.092  1.00  0.00           C  
ATOM    454  H   THR A  30     -42.151  -6.776  -5.248  1.00  0.00           H  
ATOM    455  HA  THR A  30     -41.276  -8.293  -7.524  1.00  0.00           H  
ATOM    456  HB  THR A  30     -40.217  -5.716  -6.298  1.00  0.00           H  
ATOM    457  HG1 THR A  30     -41.874  -6.313  -8.548  1.00  0.00           H  
ATOM    458 1HG2 THR A  30     -39.007  -5.416  -8.423  1.00  0.00           H  
ATOM    459 2HG2 THR A  30     -38.437  -6.868  -7.566  1.00  0.00           H  
ATOM    460 3HG2 THR A  30     -39.535  -7.029  -8.956  1.00  0.00           H  
ATOM    461  N   GLU A  31     -39.098  -9.347  -6.968  1.00  0.00           N  
ATOM    462  CA  GLU A  31     -37.871 -10.055  -6.643  1.00  0.00           C  
ATOM    463  C   GLU A  31     -36.673  -9.366  -7.288  1.00  0.00           C  
ATOM    464  O   GLU A  31     -36.662  -9.095  -8.492  1.00  0.00           O  
ATOM    465  CB  GLU A  31     -37.953 -11.511  -7.105  1.00  0.00           C  
ATOM    466  CG  GLU A  31     -36.717 -12.342  -6.789  1.00  0.00           C  
ATOM    467  CD  GLU A  31     -36.837 -13.768  -7.248  1.00  0.00           C  
ATOM    468  OE1 GLU A  31     -37.863 -14.116  -7.781  1.00  0.00           O  
ATOM    469  OE2 GLU A  31     -35.901 -14.510  -7.066  1.00  0.00           O  
ATOM    470  H   GLU A  31     -39.545  -9.520  -7.858  1.00  0.00           H  
ATOM    471  HA  GLU A  31     -37.739 -10.038  -5.561  1.00  0.00           H  
ATOM    472 1HB  GLU A  31     -38.810 -11.995  -6.635  1.00  0.00           H  
ATOM    473 2HB  GLU A  31     -38.110 -11.543  -8.183  1.00  0.00           H  
ATOM    474 1HG  GLU A  31     -35.853 -11.887  -7.273  1.00  0.00           H  
ATOM    475 2HG  GLU A  31     -36.547 -12.325  -5.713  1.00  0.00           H  
ATOM    476  N   VAL A  32     -35.663  -9.085  -6.469  1.00  0.00           N  
ATOM    477  CA  VAL A  32     -34.500  -8.312  -6.881  1.00  0.00           C  
ATOM    478  C   VAL A  32     -33.240  -9.086  -6.517  1.00  0.00           C  
ATOM    479  O   VAL A  32     -33.088  -9.552  -5.382  1.00  0.00           O  
ATOM    480  CB  VAL A  32     -34.485  -6.933  -6.194  1.00  0.00           C  
ATOM    481  CG1 VAL A  32     -33.264  -6.135  -6.629  1.00  0.00           C  
ATOM    482  CG2 VAL A  32     -35.765  -6.179  -6.519  1.00  0.00           C  
ATOM    483  H   VAL A  32     -35.715  -9.429  -5.521  1.00  0.00           H  
ATOM    484  HA  VAL A  32     -34.534  -8.185  -7.964  1.00  0.00           H  
ATOM    485  HB  VAL A  32     -34.408  -7.075  -5.116  1.00  0.00           H  
ATOM    486 1HG1 VAL A  32     -33.270  -5.163  -6.134  1.00  0.00           H  
ATOM    487 2HG1 VAL A  32     -32.359  -6.676  -6.355  1.00  0.00           H  
ATOM    488 3HG1 VAL A  32     -33.289  -5.991  -7.709  1.00  0.00           H  
ATOM    489 1HG2 VAL A  32     -35.748  -5.206  -6.029  1.00  0.00           H  
ATOM    490 2HG2 VAL A  32     -35.844  -6.042  -7.597  1.00  0.00           H  
ATOM    491 3HG2 VAL A  32     -36.623  -6.749  -6.161  1.00  0.00           H  
ATOM    492  N   ARG A  33     -32.343  -9.238  -7.489  1.00  0.00           N  
ATOM    493  CA  ARG A  33     -31.024  -9.813  -7.271  1.00  0.00           C  
ATOM    494  C   ARG A  33     -29.955  -8.870  -7.808  1.00  0.00           C  
ATOM    495  O   ARG A  33     -30.213  -8.059  -8.702  1.00  0.00           O  
ATOM    496  CB  ARG A  33     -30.902 -11.169  -7.951  1.00  0.00           C  
ATOM    497  CG  ARG A  33     -32.025 -12.144  -7.639  1.00  0.00           C  
ATOM    498  CD  ARG A  33     -31.923 -12.675  -6.255  1.00  0.00           C  
ATOM    499  NE  ARG A  33     -33.045 -13.538  -5.921  1.00  0.00           N  
ATOM    500  CZ  ARG A  33     -33.158 -14.237  -4.775  1.00  0.00           C  
ATOM    501  NH1 ARG A  33     -32.211 -14.165  -3.866  1.00  0.00           N  
ATOM    502  NH2 ARG A  33     -34.219 -14.996  -4.566  1.00  0.00           N  
ATOM    503  H   ARG A  33     -32.599  -8.935  -8.418  1.00  0.00           H  
ATOM    504  HA  ARG A  33     -30.877  -9.943  -6.198  1.00  0.00           H  
ATOM    505 1HB  ARG A  33     -30.874 -11.032  -9.031  1.00  0.00           H  
ATOM    506 2HB  ARG A  33     -29.964 -11.640  -7.657  1.00  0.00           H  
ATOM    507 1HG  ARG A  33     -32.985 -11.639  -7.743  1.00  0.00           H  
ATOM    508 2HG  ARG A  33     -31.981 -12.985  -8.333  1.00  0.00           H  
ATOM    509 1HD  ARG A  33     -31.006 -13.254  -6.154  1.00  0.00           H  
ATOM    510 2HD  ARG A  33     -31.909 -11.846  -5.548  1.00  0.00           H  
ATOM    511  HE  ARG A  33     -33.793 -13.619  -6.597  1.00  0.00           H  
ATOM    512 1HH1 ARG A  33     -31.400 -13.585  -4.026  1.00  0.00           H  
ATOM    513 2HH1 ARG A  33     -32.296 -14.689  -3.007  1.00  0.00           H  
ATOM    514 1HH2 ARG A  33     -34.947 -15.051  -5.265  1.00  0.00           H  
ATOM    515 2HH2 ARG A  33     -34.304 -15.520  -3.707  1.00  0.00           H  
ATOM    516  N   PHE A  34     -28.751  -8.985  -7.257  1.00  0.00           N  
ATOM    517  CA  PHE A  34     -27.638  -8.118  -7.613  1.00  0.00           C  
ATOM    518  C   PHE A  34     -26.379  -8.941  -7.850  1.00  0.00           C  
ATOM    519  O   PHE A  34     -26.143  -9.953  -7.183  1.00  0.00           O  
ATOM    520  CB  PHE A  34     -27.386  -7.085  -6.513  1.00  0.00           C  
ATOM    521  CG  PHE A  34     -27.176  -7.687  -5.153  1.00  0.00           C  
ATOM    522  CD1 PHE A  34     -25.901  -8.009  -4.710  1.00  0.00           C  
ATOM    523  CD2 PHE A  34     -28.252  -7.935  -4.314  1.00  0.00           C  
ATOM    524  CE1 PHE A  34     -25.707  -8.563  -3.458  1.00  0.00           C  
ATOM    525  CE2 PHE A  34     -28.061  -8.488  -3.063  1.00  0.00           C  
ATOM    526  CZ  PHE A  34     -26.787  -8.802  -2.635  1.00  0.00           C  
ATOM    527  H   PHE A  34     -28.610  -9.705  -6.562  1.00  0.00           H  
ATOM    528  HA  PHE A  34     -27.892  -7.591  -8.534  1.00  0.00           H  
ATOM    529 1HB  PHE A  34     -26.505  -6.495  -6.763  1.00  0.00           H  
ATOM    530 2HB  PHE A  34     -28.231  -6.401  -6.455  1.00  0.00           H  
ATOM    531  HD1 PHE A  34     -25.048  -7.818  -5.360  1.00  0.00           H  
ATOM    532  HD2 PHE A  34     -29.259  -7.686  -4.652  1.00  0.00           H  
ATOM    533  HE1 PHE A  34     -24.701  -8.811  -3.123  1.00  0.00           H  
ATOM    534  HE2 PHE A  34     -28.915  -8.676  -2.413  1.00  0.00           H  
ATOM    535  HZ  PHE A  34     -26.635  -9.240  -1.649  1.00  0.00           H  
ATOM    536  N   GLU A  35     -25.573  -8.493  -8.813  1.00  0.00           N  
ATOM    537  CA  GLU A  35     -24.243  -9.052  -9.055  1.00  0.00           C  
ATOM    538  C   GLU A  35     -23.297  -7.887  -9.337  1.00  0.00           C  
ATOM    539  O   GLU A  35     -23.685  -6.910  -9.984  1.00  0.00           O  
ATOM    540  CB  GLU A  35     -24.254 -10.035 -10.227  1.00  0.00           C  
ATOM    541  CG  GLU A  35     -25.139 -11.256 -10.015  1.00  0.00           C  
ATOM    542  CD  GLU A  35     -25.231 -12.131 -11.234  1.00  0.00           C  
ATOM    543  OE1 GLU A  35     -25.715 -11.667 -12.239  1.00  0.00           O  
ATOM    544  OE2 GLU A  35     -24.817 -13.264 -11.161  1.00  0.00           O  
ATOM    545  H   GLU A  35     -25.903  -7.736  -9.394  1.00  0.00           H  
ATOM    546  HA  GLU A  35     -23.920  -9.580  -8.157  1.00  0.00           H  
ATOM    547 1HB  GLU A  35     -24.599  -9.525 -11.127  1.00  0.00           H  
ATOM    548 2HB  GLU A  35     -23.240 -10.386 -10.418  1.00  0.00           H  
ATOM    549 1HG  GLU A  35     -24.737 -11.844  -9.190  1.00  0.00           H  
ATOM    550 2HG  GLU A  35     -26.138 -10.923  -9.736  1.00  0.00           H  
ATOM    551  N   LYS A  36     -22.063  -7.990  -8.844  1.00  0.00           N  
ATOM    552  CA  LYS A  36     -21.034  -6.983  -9.099  1.00  0.00           C  
ATOM    553  C   LYS A  36     -19.981  -7.620  -9.997  1.00  0.00           C  
ATOM    554  O   LYS A  36     -19.547  -8.751  -9.778  1.00  0.00           O  
ATOM    555  CB  LYS A  36     -20.409  -6.474  -7.799  1.00  0.00           C  
ATOM    556  CG  LYS A  36     -21.358  -5.677  -6.914  1.00  0.00           C  
ATOM    557  CD  LYS A  36     -20.656  -5.174  -5.662  1.00  0.00           C  
ATOM    558  CE  LYS A  36     -21.589  -4.334  -4.802  1.00  0.00           C  
ATOM    559  NZ  LYS A  36     -22.626  -5.164  -4.132  1.00  0.00           N  
ATOM    560  H   LYS A  36     -21.835  -8.794  -8.276  1.00  0.00           H  
ATOM    561  HA  LYS A  36     -21.495  -6.140  -9.615  1.00  0.00           H  
ATOM    562 1HB  LYS A  36     -20.039  -7.319  -7.218  1.00  0.00           H  
ATOM    563 2HB  LYS A  36     -19.555  -5.837  -8.030  1.00  0.00           H  
ATOM    564 1HG  LYS A  36     -21.746  -4.824  -7.471  1.00  0.00           H  
ATOM    565 2HG  LYS A  36     -22.197  -6.308  -6.621  1.00  0.00           H  
ATOM    566 1HD  LYS A  36     -20.302  -6.024  -5.076  1.00  0.00           H  
ATOM    567 2HD  LYS A  36     -19.796  -4.568  -5.946  1.00  0.00           H  
ATOM    568 1HE  LYS A  36     -21.011  -3.813  -4.041  1.00  0.00           H  
ATOM    569 2HE  LYS A  36     -22.084  -3.589  -5.424  1.00  0.00           H  
ATOM    570 1HZ  LYS A  36     -23.224  -4.571  -3.573  1.00  0.00           H  
ATOM    571 2HZ  LYS A  36     -23.182  -5.638  -4.830  1.00  0.00           H  
ATOM    572 3HZ  LYS A  36     -22.179  -5.847  -3.537  1.00  0.00           H  
ATOM    573  N   LYS A  37     -19.566  -6.881 -11.021  1.00  0.00           N  
ATOM    574  CA  LYS A  37     -18.478  -7.284 -11.911  1.00  0.00           C  
ATOM    575  C   LYS A  37     -17.676  -6.049 -12.311  1.00  0.00           C  
ATOM    576  O   LYS A  37     -18.222  -5.092 -12.866  1.00  0.00           O  
ATOM    577  CB  LYS A  37     -19.017  -8.001 -13.150  1.00  0.00           C  
ATOM    578  CG  LYS A  37     -19.756  -9.299 -12.854  1.00  0.00           C  
ATOM    579  CD  LYS A  37     -20.185  -9.995 -14.136  1.00  0.00           C  
ATOM    580  CE  LYS A  37     -21.003 -11.244 -13.842  1.00  0.00           C  
ATOM    581  NZ  LYS A  37     -21.456 -11.919 -15.089  1.00  0.00           N  
ATOM    582  H   LYS A  37     -20.034  -6.000 -11.183  1.00  0.00           H  
ATOM    583  HA  LYS A  37     -17.819  -7.960 -11.366  1.00  0.00           H  
ATOM    584 1HB  LYS A  37     -19.700  -7.341 -13.684  1.00  0.00           H  
ATOM    585 2HB  LYS A  37     -18.191  -8.232 -13.824  1.00  0.00           H  
ATOM    586 1HG  LYS A  37     -19.106  -9.967 -12.287  1.00  0.00           H  
ATOM    587 2HG  LYS A  37     -20.640  -9.085 -12.253  1.00  0.00           H  
ATOM    588 1HD  LYS A  37     -20.785  -9.312 -14.739  1.00  0.00           H  
ATOM    589 2HD  LYS A  37     -19.302 -10.278 -14.710  1.00  0.00           H  
ATOM    590 1HE  LYS A  37     -20.403 -11.943 -13.262  1.00  0.00           H  
ATOM    591 2HE  LYS A  37     -21.879 -10.974 -13.252  1.00  0.00           H  
ATOM    592 1HZ  LYS A  37     -21.994 -12.740 -14.851  1.00  0.00           H  
ATOM    593 2HZ  LYS A  37     -22.030 -11.285 -15.627  1.00  0.00           H  
ATOM    594 3HZ  LYS A  37     -20.652 -12.191 -15.636  1.00  0.00           H  
ATOM    595  N   ASP A  38     -16.377  -6.079 -12.014  1.00  0.00           N  
ATOM    596  CA  ASP A  38     -15.428  -5.020 -12.375  1.00  0.00           C  
ATOM    597  C   ASP A  38     -16.036  -3.665 -12.035  1.00  0.00           C  
ATOM    598  O   ASP A  38     -16.437  -3.463 -10.874  1.00  0.00           O  
ATOM    599  CB  ASP A  38     -15.071  -5.078 -13.862  1.00  0.00           C  
ATOM    600  CG  ASP A  38     -13.924  -4.148 -14.233  1.00  0.00           C  
ATOM    601  OD1 ASP A  38     -12.795  -4.507 -13.999  1.00  0.00           O  
ATOM    602  OD2 ASP A  38     -14.189  -3.088 -14.748  1.00  0.00           O  
ATOM    603  H   ASP A  38     -16.043  -6.888 -11.510  1.00  0.00           H  
ATOM    604  HA  ASP A  38     -14.551  -5.107 -11.732  1.00  0.00           H  
ATOM    605 1HB  ASP A  38     -14.794  -6.098 -14.130  1.00  0.00           H  
ATOM    606 2HB  ASP A  38     -15.945  -4.809 -14.456  1.00  0.00           H  
ATOM    607  N   GLY A  39     -16.128  -2.726 -12.971  1.00  0.00           N  
ATOM    608  CA  GLY A  39     -16.692  -1.417 -12.726  1.00  0.00           C  
ATOM    609  C   GLY A  39     -18.160  -1.247 -13.043  1.00  0.00           C  
ATOM    610  O   GLY A  39     -18.603  -0.108 -13.238  1.00  0.00           O  
ATOM    611  H   GLY A  39     -15.783  -2.948 -13.894  1.00  0.00           H  
ATOM    612 1HA  GLY A  39     -16.563  -1.156 -11.676  1.00  0.00           H  
ATOM    613 2HA  GLY A  39     -16.153  -0.672 -13.311  1.00  0.00           H  
ATOM    614  N   LEU A  40     -18.935  -2.326 -13.101  1.00  0.00           N  
ATOM    615  CA  LEU A  40     -20.354  -2.206 -13.394  1.00  0.00           C  
ATOM    616  C   LEU A  40     -21.150  -3.032 -12.394  1.00  0.00           C  
ATOM    617  O   LEU A  40     -20.717  -4.099 -11.951  1.00  0.00           O  
ATOM    618  CB  LEU A  40     -20.653  -2.673 -14.824  1.00  0.00           C  
ATOM    619  CG  LEU A  40     -20.267  -4.123 -15.144  1.00  0.00           C  
ATOM    620  CD1 LEU A  40     -21.305  -4.731 -16.077  1.00  0.00           C  
ATOM    621  CD2 LEU A  40     -18.882  -4.153 -15.773  1.00  0.00           C  
ATOM    622  H   LEU A  40     -18.542  -3.242 -12.941  1.00  0.00           H  
ATOM    623  HA  LEU A  40     -20.645  -1.162 -13.272  1.00  0.00           H  
ATOM    624 1HB  LEU A  40     -21.721  -2.567 -15.008  1.00  0.00           H  
ATOM    625 2HB  LEU A  40     -20.119  -2.027 -15.520  1.00  0.00           H  
ATOM    626  HG  LEU A  40     -20.260  -4.710 -14.225  1.00  0.00           H  
ATOM    627 1HD1 LEU A  40     -21.031  -5.761 -16.305  1.00  0.00           H  
ATOM    628 2HD1 LEU A  40     -22.282  -4.715 -15.594  1.00  0.00           H  
ATOM    629 3HD1 LEU A  40     -21.346  -4.155 -17.000  1.00  0.00           H  
ATOM    630 1HD2 LEU A  40     -18.607  -5.183 -16.000  1.00  0.00           H  
ATOM    631 2HD2 LEU A  40     -18.888  -3.567 -16.693  1.00  0.00           H  
ATOM    632 3HD2 LEU A  40     -18.157  -3.729 -15.078  1.00  0.00           H  
ATOM    633  N   LEU A  41     -22.323  -2.514 -12.042  1.00  0.00           N  
ATOM    634  CA  LEU A  41     -23.277  -3.207 -11.189  1.00  0.00           C  
ATOM    635  C   LEU A  41     -24.492  -3.625 -12.008  1.00  0.00           C  
ATOM    636  O   LEU A  41     -25.041  -2.827 -12.775  1.00  0.00           O  
ATOM    637  CB  LEU A  41     -23.710  -2.309 -10.024  1.00  0.00           C  
ATOM    638  CG  LEU A  41     -24.944  -2.779  -9.244  1.00  0.00           C  
ATOM    639  CD1 LEU A  41     -24.596  -4.029  -8.449  1.00  0.00           C  
ATOM    640  CD2 LEU A  41     -25.421  -1.662  -8.328  1.00  0.00           C  
ATOM    641  H   LEU A  41     -22.553  -1.595 -12.392  1.00  0.00           H  
ATOM    642  HA  LEU A  41     -22.796  -4.097 -10.785  1.00  0.00           H  
ATOM    643 1HB  LEU A  41     -22.883  -2.230  -9.320  1.00  0.00           H  
ATOM    644 2HB  LEU A  41     -23.924  -1.313 -10.413  1.00  0.00           H  
ATOM    645  HG  LEU A  41     -25.739  -3.040  -9.944  1.00  0.00           H  
ATOM    646 1HD1 LEU A  41     -25.474  -4.363  -7.894  1.00  0.00           H  
ATOM    647 2HD1 LEU A  41     -24.277  -4.818  -9.130  1.00  0.00           H  
ATOM    648 3HD1 LEU A  41     -23.791  -3.803  -7.750  1.00  0.00           H  
ATOM    649 1HD2 LEU A  41     -26.299  -1.997  -7.774  1.00  0.00           H  
ATOM    650 2HD2 LEU A  41     -24.627  -1.402  -7.627  1.00  0.00           H  
ATOM    651 3HD2 LEU A  41     -25.680  -0.788  -8.924  1.00  0.00           H  
ATOM    652  N   SER A  42     -24.906  -4.877 -11.842  1.00  0.00           N  
ATOM    653  CA  SER A  42     -26.083  -5.418 -12.506  1.00  0.00           C  
ATOM    654  C   SER A  42     -27.121  -5.799 -11.460  1.00  0.00           C  
ATOM    655  O   SER A  42     -26.842  -6.610 -10.571  1.00  0.00           O  
ATOM    656  CB  SER A  42     -25.716  -6.625 -13.347  1.00  0.00           C  
ATOM    657  OG  SER A  42     -24.870  -6.263 -14.404  1.00  0.00           O  
ATOM    658  H   SER A  42     -24.372  -5.473 -11.225  1.00  0.00           H  
ATOM    659  HA  SER A  42     -26.494  -4.650 -13.162  1.00  0.00           H  
ATOM    660 1HB  SER A  42     -25.223  -7.368 -12.721  1.00  0.00           H  
ATOM    661 2HB  SER A  42     -26.622  -7.081 -13.744  1.00  0.00           H  
ATOM    662  HG  SER A  42     -24.604  -7.084 -14.823  1.00  0.00           H  
ATOM    663  N   ILE A  43     -28.310  -5.211 -11.566  1.00  0.00           N  
ATOM    664  CA  ILE A  43     -29.434  -5.528 -10.693  1.00  0.00           C  
ATOM    665  C   ILE A  43     -30.521  -6.172 -11.539  1.00  0.00           C  
ATOM    666  O   ILE A  43     -31.033  -5.546 -12.476  1.00  0.00           O  
ATOM    667  CB  ILE A  43     -29.982  -4.274  -9.986  1.00  0.00           C  
ATOM    668  CG1 ILE A  43     -28.880  -3.602  -9.162  1.00  0.00           C  
ATOM    669  CG2 ILE A  43     -31.166  -4.636  -9.103  1.00  0.00           C  
ATOM    670  CD1 ILE A  43     -29.254  -2.232  -8.646  1.00  0.00           C  
ATOM    671  H   ILE A  43     -28.430  -4.513 -12.288  1.00  0.00           H  
ATOM    672  HA  ILE A  43     -29.092  -6.229  -9.932  1.00  0.00           H  
ATOM    673  HB  ILE A  43     -30.305  -3.549 -10.732  1.00  0.00           H  
ATOM    674 1HG1 ILE A  43     -28.628  -4.231  -8.310  1.00  0.00           H  
ATOM    675 2HG1 ILE A  43     -27.981  -3.502  -9.770  1.00  0.00           H  
ATOM    676 1HG2 ILE A  43     -31.540  -3.739  -8.611  1.00  0.00           H  
ATOM    677 2HG2 ILE A  43     -31.956  -5.070  -9.714  1.00  0.00           H  
ATOM    678 3HG2 ILE A  43     -30.851  -5.358  -8.350  1.00  0.00           H  
ATOM    679 1HD1 ILE A  43     -28.424  -1.820  -8.072  1.00  0.00           H  
ATOM    680 2HD1 ILE A  43     -29.476  -1.574  -9.487  1.00  0.00           H  
ATOM    681 3HD1 ILE A  43     -30.132  -2.312  -8.006  1.00  0.00           H  
ATOM    682  N   GLU A  44     -30.881  -7.409 -11.210  1.00  0.00           N  
ATOM    683  CA  GLU A  44     -31.875  -8.165 -11.961  1.00  0.00           C  
ATOM    684  C   GLU A  44     -33.208  -8.125 -11.226  1.00  0.00           C  
ATOM    685  O   GLU A  44     -33.296  -8.545 -10.067  1.00  0.00           O  
ATOM    686  CB  GLU A  44     -31.423  -9.613 -12.161  1.00  0.00           C  
ATOM    687  CG  GLU A  44     -32.422 -10.487 -12.906  1.00  0.00           C  
ATOM    688  CD  GLU A  44     -31.910 -11.878 -13.156  1.00  0.00           C  
ATOM    689  OE1 GLU A  44     -30.719 -12.041 -13.270  1.00  0.00           O  
ATOM    690  OE2 GLU A  44     -32.712 -12.779 -13.233  1.00  0.00           O  
ATOM    691  H   GLU A  44     -30.443  -7.836 -10.406  1.00  0.00           H  
ATOM    692  HA  GLU A  44     -31.996  -7.701 -12.939  1.00  0.00           H  
ATOM    693 1HB  GLU A  44     -30.485  -9.628 -12.717  1.00  0.00           H  
ATOM    694 2HB  GLU A  44     -31.235 -10.073 -11.190  1.00  0.00           H  
ATOM    695 1HG  GLU A  44     -33.340 -10.549 -12.323  1.00  0.00           H  
ATOM    696 2HG  GLU A  44     -32.661 -10.016 -13.859  1.00  0.00           H  
ATOM    697  N   VAL A  45     -34.239  -7.625 -11.902  1.00  0.00           N  
ATOM    698  CA  VAL A  45     -35.538  -7.356 -11.296  1.00  0.00           C  
ATOM    699  C   VAL A  45     -36.584  -8.186 -12.026  1.00  0.00           C  
ATOM    700  O   VAL A  45     -36.676  -8.131 -13.259  1.00  0.00           O  
ATOM    701  CB  VAL A  45     -35.893  -5.860 -11.383  1.00  0.00           C  
ATOM    702  CG1 VAL A  45     -37.253  -5.598 -10.754  1.00  0.00           C  
ATOM    703  CG2 VAL A  45     -34.815  -5.031 -10.702  1.00  0.00           C  
ATOM    704  H   VAL A  45     -34.104  -7.426 -12.883  1.00  0.00           H  
ATOM    705  HA  VAL A  45     -35.500  -7.660 -10.249  1.00  0.00           H  
ATOM    706  HB  VAL A  45     -35.964  -5.574 -12.433  1.00  0.00           H  
ATOM    707 1HG1 VAL A  45     -37.489  -4.536 -10.825  1.00  0.00           H  
ATOM    708 2HG1 VAL A  45     -38.015  -6.174 -11.280  1.00  0.00           H  
ATOM    709 3HG1 VAL A  45     -37.232  -5.895  -9.705  1.00  0.00           H  
ATOM    710 1HG2 VAL A  45     -35.072  -3.974 -10.769  1.00  0.00           H  
ATOM    711 2HG2 VAL A  45     -34.740  -5.321  -9.654  1.00  0.00           H  
ATOM    712 3HG2 VAL A  45     -33.858  -5.203 -11.196  1.00  0.00           H  
ATOM    713  N   LYS A  46     -37.371  -8.947 -11.270  1.00  0.00           N  
ATOM    714  CA  LYS A  46     -38.487  -9.710 -11.815  1.00  0.00           C  
ATOM    715  C   LYS A  46     -39.804  -9.209 -11.238  1.00  0.00           C  
ATOM    716  O   LYS A  46     -39.909  -8.970 -10.029  1.00  0.00           O  
ATOM    717  CB  LYS A  46     -38.314 -11.202 -11.528  1.00  0.00           C  
ATOM    718  CG  LYS A  46     -37.137 -11.849 -12.246  1.00  0.00           C  
ATOM    719  CD  LYS A  46     -37.099 -13.351 -12.003  1.00  0.00           C  
ATOM    720  CE  LYS A  46     -35.980 -14.012 -12.794  1.00  0.00           C  
ATOM    721  NZ  LYS A  46     -34.641 -13.722 -12.212  1.00  0.00           N  
ATOM    722  H   LYS A  46     -37.182  -8.993 -10.279  1.00  0.00           H  
ATOM    723  HA  LYS A  46     -38.504  -9.571 -12.897  1.00  0.00           H  
ATOM    724 1HB  LYS A  46     -38.177 -11.353 -10.457  1.00  0.00           H  
ATOM    725 2HB  LYS A  46     -39.219 -11.736 -11.821  1.00  0.00           H  
ATOM    726 1HG  LYS A  46     -37.218 -11.665 -13.318  1.00  0.00           H  
ATOM    727 2HG  LYS A  46     -36.207 -11.409 -11.889  1.00  0.00           H  
ATOM    728 1HD  LYS A  46     -36.946 -13.544 -10.940  1.00  0.00           H  
ATOM    729 2HD  LYS A  46     -38.051 -13.791 -12.301  1.00  0.00           H  
ATOM    730 1HE  LYS A  46     -36.132 -15.090 -12.806  1.00  0.00           H  
ATOM    731 2HE  LYS A  46     -36.001 -13.653 -13.823  1.00  0.00           H  
ATOM    732 1HZ  LYS A  46     -33.928 -14.177 -12.765  1.00  0.00           H  
ATOM    733 2HZ  LYS A  46     -34.482 -12.724 -12.213  1.00  0.00           H  
ATOM    734 3HZ  LYS A  46     -34.604 -14.068 -11.264  1.00  0.00           H  
ATOM    735  N   ASN A  47     -40.803  -9.051 -12.109  1.00  0.00           N  
ATOM    736  CA  ASN A  47     -42.161  -8.663 -11.720  1.00  0.00           C  
ATOM    737  C   ASN A  47     -42.187  -7.306 -11.016  1.00  0.00           C  
ATOM    738  O   ASN A  47     -42.672  -7.172  -9.891  1.00  0.00           O  
ATOM    739  CB  ASN A  47     -42.785  -9.728 -10.836  1.00  0.00           C  
ATOM    740  CG  ASN A  47     -42.895 -11.059 -11.527  1.00  0.00           C  
ATOM    741  OD1 ASN A  47     -43.249 -11.132 -12.709  1.00  0.00           O  
ATOM    742  ND2 ASN A  47     -42.598 -12.114 -10.811  1.00  0.00           N  
ATOM    743  H   ASN A  47     -40.598  -9.212 -13.086  1.00  0.00           H  
ATOM    744  HA  ASN A  47     -42.761  -8.544 -12.623  1.00  0.00           H  
ATOM    745 1HB  ASN A  47     -42.185  -9.848  -9.933  1.00  0.00           H  
ATOM    746 2HB  ASN A  47     -43.780  -9.408 -10.528  1.00  0.00           H  
ATOM    747 1HD2 ASN A  47     -42.654 -13.026 -11.218  1.00  0.00           H  
ATOM    748 2HD2 ASN A  47     -42.317 -12.008  -9.858  1.00  0.00           H  
ATOM    749  N   LEU A  48     -41.671  -6.289 -11.696  1.00  0.00           N  
ATOM    750  CA  LEU A  48     -41.801  -4.909 -11.256  1.00  0.00           C  
ATOM    751  C   LEU A  48     -42.531  -4.108 -12.325  1.00  0.00           C  
ATOM    752  O   LEU A  48     -42.252  -4.252 -13.521  1.00  0.00           O  
ATOM    753  CB  LEU A  48     -40.423  -4.294 -10.981  1.00  0.00           C  
ATOM    754  CG  LEU A  48     -40.432  -2.878 -10.392  1.00  0.00           C  
ATOM    755  CD1 LEU A  48     -41.056  -2.909  -9.003  1.00  0.00           C  
ATOM    756  CD2 LEU A  48     -39.010  -2.340 -10.340  1.00  0.00           C  
ATOM    757  H   LEU A  48     -41.168  -6.488 -12.550  1.00  0.00           H  
ATOM    758  HA  LEU A  48     -42.382  -4.893 -10.335  1.00  0.00           H  
ATOM    759 1HB  LEU A  48     -39.888  -4.939 -10.285  1.00  0.00           H  
ATOM    760 2HB  LEU A  48     -39.864  -4.260 -11.916  1.00  0.00           H  
ATOM    761  HG  LEU A  48     -41.044  -2.227 -11.017  1.00  0.00           H  
ATOM    762 1HD1 LEU A  48     -41.063  -1.902  -8.584  1.00  0.00           H  
ATOM    763 2HD1 LEU A  48     -42.079  -3.279  -9.071  1.00  0.00           H  
ATOM    764 3HD1 LEU A  48     -40.474  -3.566  -8.358  1.00  0.00           H  
ATOM    765 1HD2 LEU A  48     -39.017  -1.333  -9.922  1.00  0.00           H  
ATOM    766 2HD2 LEU A  48     -38.398  -2.989  -9.714  1.00  0.00           H  
ATOM    767 3HD2 LEU A  48     -38.595  -2.312 -11.348  1.00  0.00           H  
ATOM    768  N   SER A  49     -43.474  -3.275 -11.892  1.00  0.00           N  
ATOM    769  CA  SER A  49     -44.251  -2.478 -12.831  1.00  0.00           C  
ATOM    770  C   SER A  49     -43.390  -1.372 -13.429  1.00  0.00           C  
ATOM    771  O   SER A  49     -42.368  -0.975 -12.864  1.00  0.00           O  
ATOM    772  CB  SER A  49     -45.460  -1.880 -12.139  1.00  0.00           C  
ATOM    773  OG  SER A  49     -45.074  -0.927 -11.187  1.00  0.00           O  
ATOM    774  H   SER A  49     -43.659  -3.188 -10.903  1.00  0.00           H  
ATOM    775  HA  SER A  49     -44.591  -3.128 -13.637  1.00  0.00           H  
ATOM    776 1HB  SER A  49     -46.110  -1.416 -12.879  1.00  0.00           H  
ATOM    777 2HB  SER A  49     -46.030  -2.672 -11.654  1.00  0.00           H  
ATOM    778  HG  SER A  49     -45.888  -0.584 -10.811  1.00  0.00           H  
ATOM    779  N   GLU A  50     -43.816  -0.879 -14.594  1.00  0.00           N  
ATOM    780  CA  GLU A  50     -43.043   0.145 -15.290  1.00  0.00           C  
ATOM    781  C   GLU A  50     -42.912   1.409 -14.454  1.00  0.00           C  
ATOM    782  O   GLU A  50     -41.838   2.023 -14.419  1.00  0.00           O  
ATOM    783  CB  GLU A  50     -43.691   0.481 -16.635  1.00  0.00           C  
ATOM    784  CG  GLU A  50     -42.958   1.545 -17.438  1.00  0.00           C  
ATOM    785  CD  GLU A  50     -43.583   1.798 -18.782  1.00  0.00           C  
ATOM    786  OE1 GLU A  50     -43.848   0.849 -19.481  1.00  0.00           O  
ATOM    787  OE2 GLU A  50     -43.796   2.941 -19.110  1.00  0.00           O  
ATOM    788  H   GLU A  50     -44.677  -1.209 -15.006  1.00  0.00           H  
ATOM    789  HA  GLU A  50     -42.035  -0.237 -15.459  1.00  0.00           H  
ATOM    790 1HB  GLU A  50     -43.748  -0.420 -17.246  1.00  0.00           H  
ATOM    791 2HB  GLU A  50     -44.711   0.829 -16.470  1.00  0.00           H  
ATOM    792 1HG  GLU A  50     -42.955   2.476 -16.871  1.00  0.00           H  
ATOM    793 2HG  GLU A  50     -41.924   1.233 -17.577  1.00  0.00           H  
ATOM    794  N   GLU A  51     -43.983   1.809 -13.766  1.00  0.00           N  
ATOM    795  CA  GLU A  51     -43.942   3.043 -12.990  1.00  0.00           C  
ATOM    796  C   GLU A  51     -42.826   3.007 -11.953  1.00  0.00           C  
ATOM    797  O   GLU A  51     -42.139   4.012 -11.737  1.00  0.00           O  
ATOM    798  CB  GLU A  51     -45.286   3.283 -12.299  1.00  0.00           C  
ATOM    799  CG  GLU A  51     -46.438   3.578 -13.248  1.00  0.00           C  
ATOM    800  CD  GLU A  51     -47.062   2.333 -13.815  1.00  0.00           C  
ATOM    801  OE1 GLU A  51     -46.528   1.272 -13.598  1.00  0.00           O  
ATOM    802  OE2 GLU A  51     -48.074   2.443 -14.466  1.00  0.00           O  
ATOM    803  H   GLU A  51     -44.832   1.262 -13.777  1.00  0.00           H  
ATOM    804  HA  GLU A  51     -43.737   3.873 -13.668  1.00  0.00           H  
ATOM    805 1HB  GLU A  51     -45.554   2.406 -11.709  1.00  0.00           H  
ATOM    806 2HB  GLU A  51     -45.196   4.124 -11.611  1.00  0.00           H  
ATOM    807 1HG  GLU A  51     -47.202   4.141 -12.713  1.00  0.00           H  
ATOM    808 2HG  GLU A  51     -46.073   4.199 -14.065  1.00  0.00           H  
ATOM    809  N   ARG A  52     -42.631   1.858 -11.303  1.00  0.00           N  
ATOM    810  CA  ARG A  52     -41.537   1.729 -10.346  1.00  0.00           C  
ATOM    811  C   ARG A  52     -40.185   1.673 -11.047  1.00  0.00           C  
ATOM    812  O   ARG A  52     -39.194   2.192 -10.522  1.00  0.00           O  
ATOM    813  CB  ARG A  52     -41.714   0.478  -9.498  1.00  0.00           C  
ATOM    814  CG  ARG A  52     -42.906   0.510  -8.554  1.00  0.00           C  
ATOM    815  CD  ARG A  52     -42.719   1.508  -7.469  1.00  0.00           C  
ATOM    816  NE  ARG A  52     -43.645   1.292  -6.368  1.00  0.00           N  
ATOM    817  CZ  ARG A  52     -43.861   2.167  -5.368  1.00  0.00           C  
ATOM    818  NH1 ARG A  52     -43.212   3.310  -5.342  1.00  0.00           N  
ATOM    819  NH2 ARG A  52     -44.724   1.876  -4.411  1.00  0.00           N  
ATOM    820  H   ARG A  52     -43.237   1.067 -11.465  1.00  0.00           H  
ATOM    821  HA  ARG A  52     -41.536   2.608  -9.701  1.00  0.00           H  
ATOM    822 1HB  ARG A  52     -41.832  -0.388 -10.148  1.00  0.00           H  
ATOM    823 2HB  ARG A  52     -40.820   0.317  -8.896  1.00  0.00           H  
ATOM    824 1HG  ARG A  52     -43.805   0.772  -9.111  1.00  0.00           H  
ATOM    825 2HG  ARG A  52     -43.034  -0.473  -8.097  1.00  0.00           H  
ATOM    826 1HD  ARG A  52     -41.705   1.438  -7.080  1.00  0.00           H  
ATOM    827 2HD  ARG A  52     -42.888   2.509  -7.864  1.00  0.00           H  
ATOM    828  HE  ARG A  52     -44.162   0.423  -6.354  1.00  0.00           H  
ATOM    829 1HH1 ARG A  52     -42.552   3.533  -6.074  1.00  0.00           H  
ATOM    830 2HH1 ARG A  52     -43.375   3.966  -4.592  1.00  0.00           H  
ATOM    831 1HH2 ARG A  52     -45.223   0.997  -4.429  1.00  0.00           H  
ATOM    832 2HH2 ARG A  52     -44.887   2.532  -3.661  1.00  0.00           H  
ATOM    833  N   GLN A  53     -40.124   1.048 -12.225  1.00  0.00           N  
ATOM    834  CA  GLN A  53     -38.871   0.994 -12.971  1.00  0.00           C  
ATOM    835  C   GLN A  53     -38.411   2.387 -13.381  1.00  0.00           C  
ATOM    836  O   GLN A  53     -37.209   2.679 -13.363  1.00  0.00           O  
ATOM    837  CB  GLN A  53     -39.024   0.109 -14.211  1.00  0.00           C  
ATOM    838  CG  GLN A  53     -39.197  -1.369 -13.903  1.00  0.00           C  
ATOM    839  CD  GLN A  53     -39.408  -2.200 -15.155  1.00  0.00           C  
ATOM    840  OE1 GLN A  53     -38.652  -2.090 -16.125  1.00  0.00           O  
ATOM    841  NE2 GLN A  53     -40.438  -3.038 -15.141  1.00  0.00           N  
ATOM    842  H   GLN A  53     -40.946   0.606 -12.611  1.00  0.00           H  
ATOM    843  HA  GLN A  53     -38.103   0.570 -12.325  1.00  0.00           H  
ATOM    844 1HB  GLN A  53     -39.889   0.436 -14.787  1.00  0.00           H  
ATOM    845 2HB  GLN A  53     -38.146   0.219 -14.847  1.00  0.00           H  
ATOM    846 1HG  GLN A  53     -38.301  -1.732 -13.399  1.00  0.00           H  
ATOM    847 2HG  GLN A  53     -40.066  -1.496 -13.258  1.00  0.00           H  
ATOM    848 1HE2 GLN A  53     -40.627  -3.612 -15.939  1.00  0.00           H  
ATOM    849 2HE2 GLN A  53     -41.026  -3.095 -14.334  1.00  0.00           H  
ATOM    850  N   ARG A  54     -39.350   3.262 -13.748  1.00  0.00           N  
ATOM    851  CA  ARG A  54     -38.984   4.630 -14.099  1.00  0.00           C  
ATOM    852  C   ARG A  54     -38.489   5.414 -12.890  1.00  0.00           C  
ATOM    853  O   ARG A  54     -37.597   6.259 -13.026  1.00  0.00           O  
ATOM    854  CB  ARG A  54     -40.171   5.359 -14.714  1.00  0.00           C  
ATOM    855  CG  ARG A  54     -40.552   4.895 -16.111  1.00  0.00           C  
ATOM    856  CD  ARG A  54     -41.692   5.673 -16.655  1.00  0.00           C  
ATOM    857  NE  ARG A  54     -42.108   5.185 -17.960  1.00  0.00           N  
ATOM    858  CZ  ARG A  54     -41.534   5.537 -19.128  1.00  0.00           C  
ATOM    859  NH1 ARG A  54     -40.526   6.378 -19.136  1.00  0.00           N  
ATOM    860  NH2 ARG A  54     -41.987   5.036 -20.264  1.00  0.00           N  
ATOM    861  H   ARG A  54     -40.321   2.987 -13.786  1.00  0.00           H  
ATOM    862  HA  ARG A  54     -38.162   4.595 -14.815  1.00  0.00           H  
ATOM    863 1HB  ARG A  54     -41.044   5.231 -14.075  1.00  0.00           H  
ATOM    864 2HB  ARG A  54     -39.956   6.425 -14.766  1.00  0.00           H  
ATOM    865 1HG  ARG A  54     -39.700   5.021 -16.779  1.00  0.00           H  
ATOM    866 2HG  ARG A  54     -40.837   3.843 -16.080  1.00  0.00           H  
ATOM    867 1HD  ARG A  54     -42.542   5.596 -15.977  1.00  0.00           H  
ATOM    868 2HD  ARG A  54     -41.404   6.719 -16.759  1.00  0.00           H  
ATOM    869  HE  ARG A  54     -42.882   4.535 -17.995  1.00  0.00           H  
ATOM    870 1HH1 ARG A  54     -40.179   6.762 -18.267  1.00  0.00           H  
ATOM    871 2HH1 ARG A  54     -40.094   6.644 -20.010  1.00  0.00           H  
ATOM    872 1HH2 ARG A  54     -42.764   4.390 -20.258  1.00  0.00           H  
ATOM    873 2HH2 ARG A  54     -41.557   5.301 -21.138  1.00  0.00           H  
ATOM    874  N   GLU A  55     -39.050   5.159 -11.705  1.00  0.00           N  
ATOM    875  CA  GLU A  55     -38.480   5.723 -10.488  1.00  0.00           C  
ATOM    876  C   GLU A  55     -37.052   5.254 -10.253  1.00  0.00           C  
ATOM    877  O   GLU A  55     -36.217   6.051  -9.811  1.00  0.00           O  
ATOM    878  CB  GLU A  55     -39.347   5.356  -9.282  1.00  0.00           C  
ATOM    879  CG  GLU A  55     -40.696   6.059  -9.240  1.00  0.00           C  
ATOM    880  CD  GLU A  55     -41.576   5.570  -8.123  1.00  0.00           C  
ATOM    881  OE1 GLU A  55     -41.245   4.576  -7.523  1.00  0.00           O  
ATOM    882  OE2 GLU A  55     -42.581   6.191  -7.870  1.00  0.00           O  
ATOM    883  H   GLU A  55     -39.871   4.575 -11.639  1.00  0.00           H  
ATOM    884  HA  GLU A  55     -38.434   6.808 -10.598  1.00  0.00           H  
ATOM    885 1HB  GLU A  55     -39.529   4.281  -9.278  1.00  0.00           H  
ATOM    886 2HB  GLU A  55     -38.814   5.601  -8.363  1.00  0.00           H  
ATOM    887 1HG  GLU A  55     -40.533   7.129  -9.116  1.00  0.00           H  
ATOM    888 2HG  GLU A  55     -41.204   5.904 -10.190  1.00  0.00           H  
ATOM    889  N   ILE A  56     -36.751   3.985 -10.539  1.00  0.00           N  
ATOM    890  CA  ILE A  56     -35.383   3.505 -10.386  1.00  0.00           C  
ATOM    891  C   ILE A  56     -34.466   4.226 -11.365  1.00  0.00           C  
ATOM    892  O   ILE A  56     -33.381   4.691 -10.994  1.00  0.00           O  
ATOM    893  CB  ILE A  56     -35.295   1.985 -10.612  1.00  0.00           C  
ATOM    894  CG1 ILE A  56     -36.024   1.236  -9.494  1.00  0.00           C  
ATOM    895  CG2 ILE A  56     -33.843   1.543 -10.695  1.00  0.00           C  
ATOM    896  CD1 ILE A  56     -36.248  -0.230  -9.786  1.00  0.00           C  
ATOM    897  H   ILE A  56     -37.463   3.346 -10.862  1.00  0.00           H  
ATOM    898  HA  ILE A  56     -35.043   3.747  -9.380  1.00  0.00           H  
ATOM    899  HB  ILE A  56     -35.798   1.727 -11.544  1.00  0.00           H  
ATOM    900 1HG1 ILE A  56     -35.453   1.316  -8.570  1.00  0.00           H  
ATOM    901 2HG1 ILE A  56     -36.995   1.699  -9.318  1.00  0.00           H  
ATOM    902 1HG2 ILE A  56     -33.799   0.465 -10.855  1.00  0.00           H  
ATOM    903 2HG2 ILE A  56     -33.354   2.052 -11.525  1.00  0.00           H  
ATOM    904 3HG2 ILE A  56     -33.332   1.792  -9.765  1.00  0.00           H  
ATOM    905 1HD1 ILE A  56     -36.770  -0.693  -8.948  1.00  0.00           H  
ATOM    906 2HD1 ILE A  56     -36.849  -0.334 -10.690  1.00  0.00           H  
ATOM    907 3HD1 ILE A  56     -35.287  -0.723  -9.931  1.00  0.00           H  
ATOM    908  N   GLN A  57     -34.897   4.353 -12.622  1.00  0.00           N  
ATOM    909  CA  GLN A  57     -34.052   4.973 -13.638  1.00  0.00           C  
ATOM    910  C   GLN A  57     -33.557   6.342 -13.189  1.00  0.00           C  
ATOM    911  O   GLN A  57     -32.361   6.640 -13.292  1.00  0.00           O  
ATOM    912  CB  GLN A  57     -34.813   5.102 -14.960  1.00  0.00           C  
ATOM    913  CG  GLN A  57     -35.061   3.781 -15.667  1.00  0.00           C  
ATOM    914  CD  GLN A  57     -35.925   3.940 -16.904  1.00  0.00           C  
ATOM    915  OE1 GLN A  57     -35.571   4.665 -17.837  1.00  0.00           O  
ATOM    916  NE2 GLN A  57     -37.067   3.261 -16.917  1.00  0.00           N  
ATOM    917  H   GLN A  57     -35.815   4.019 -12.882  1.00  0.00           H  
ATOM    918  HA  GLN A  57     -33.178   4.340 -13.784  1.00  0.00           H  
ATOM    919 1HB  GLN A  57     -35.779   5.573 -14.779  1.00  0.00           H  
ATOM    920 2HB  GLN A  57     -34.256   5.748 -15.638  1.00  0.00           H  
ATOM    921 1HG  GLN A  57     -34.103   3.359 -15.972  1.00  0.00           H  
ATOM    922 2HG  GLN A  57     -35.567   3.102 -14.981  1.00  0.00           H  
ATOM    923 1HE2 GLN A  57     -37.679   3.327 -17.707  1.00  0.00           H  
ATOM    924 2HE2 GLN A  57     -37.316   2.685 -16.139  1.00  0.00           H  
ATOM    925  N   LYS A  58     -34.457   7.189 -12.685  1.00  0.00           N  
ATOM    926  CA  LYS A  58     -34.046   8.521 -12.253  1.00  0.00           C  
ATOM    927  C   LYS A  58     -33.086   8.444 -11.071  1.00  0.00           C  
ATOM    928  O   LYS A  58     -32.047   9.115 -11.064  1.00  0.00           O  
ATOM    929  CB  LYS A  58     -35.266   9.366 -11.885  1.00  0.00           C  
ATOM    930  CG  LYS A  58     -34.938  10.783 -11.432  1.00  0.00           C  
ATOM    931  CD  LYS A  58     -36.202  11.588 -11.176  1.00  0.00           C  
ATOM    932  CE  LYS A  58     -35.876  12.982 -10.659  1.00  0.00           C  
ATOM    933  NZ  LYS A  58     -37.105  13.783 -10.406  1.00  0.00           N  
ATOM    934  H   LYS A  58     -35.427   6.922 -12.599  1.00  0.00           H  
ATOM    935  HA  LYS A  58     -33.516   9.003 -13.074  1.00  0.00           H  
ATOM    936 1HB  LYS A  58     -35.934   9.436 -12.744  1.00  0.00           H  
ATOM    937 2HB  LYS A  58     -35.818   8.878 -11.081  1.00  0.00           H  
ATOM    938 1HG  LYS A  58     -34.349  10.744 -10.515  1.00  0.00           H  
ATOM    939 2HG  LYS A  58     -34.348  11.282 -12.201  1.00  0.00           H  
ATOM    940 1HD  LYS A  58     -36.772  11.677 -12.102  1.00  0.00           H  
ATOM    941 2HD  LYS A  58     -36.818  11.073 -10.439  1.00  0.00           H  
ATOM    942 1HE  LYS A  58     -35.311  12.903  -9.732  1.00  0.00           H  
ATOM    943 2HE  LYS A  58     -35.261  13.506 -11.390  1.00  0.00           H  
ATOM    944 1HZ  LYS A  58     -36.846  14.698 -10.066  1.00  0.00           H  
ATOM    945 2HZ  LYS A  58     -37.628  13.879 -11.265  1.00  0.00           H  
ATOM    946 3HZ  LYS A  58     -37.675  13.316  -9.715  1.00  0.00           H  
ATOM    947  N   ALA A  59     -33.413   7.627 -10.067  1.00  0.00           N  
ATOM    948  CA  ALA A  59     -32.580   7.559  -8.873  1.00  0.00           C  
ATOM    949  C   ALA A  59     -31.177   7.063  -9.204  1.00  0.00           C  
ATOM    950  O   ALA A  59     -30.190   7.562  -8.650  1.00  0.00           O  
ATOM    951  CB  ALA A  59     -33.241   6.667  -7.823  1.00  0.00           C  
ATOM    952  H   ALA A  59     -34.239   7.049 -10.125  1.00  0.00           H  
ATOM    953  HA  ALA A  59     -32.480   8.567  -8.470  1.00  0.00           H  
ATOM    954 1HB  ALA A  59     -32.611   6.622  -6.935  1.00  0.00           H  
ATOM    955 2HB  ALA A  59     -34.215   7.078  -7.557  1.00  0.00           H  
ATOM    956 3HB  ALA A  59     -33.369   5.664  -8.228  1.00  0.00           H  
ATOM    957  N   LEU A  60     -31.065   6.084 -10.104  1.00  0.00           N  
ATOM    958  CA  LEU A  60     -29.747   5.560 -10.448  1.00  0.00           C  
ATOM    959  C   LEU A  60     -28.918   6.605 -11.185  1.00  0.00           C  
ATOM    960  O   LEU A  60     -27.701   6.693 -10.991  1.00  0.00           O  
ATOM    961  CB  LEU A  60     -29.886   4.302 -11.316  1.00  0.00           C  
ATOM    962  CG  LEU A  60     -30.557   3.099 -10.641  1.00  0.00           C  
ATOM    963  CD1 LEU A  60     -30.645   1.945 -11.630  1.00  0.00           C  
ATOM    964  CD2 LEU A  60     -29.762   2.701  -9.406  1.00  0.00           C  
ATOM    965  H   LEU A  60     -31.881   5.697 -10.555  1.00  0.00           H  
ATOM    966  HA  LEU A  60     -29.222   5.311  -9.527  1.00  0.00           H  
ATOM    967 1HB  LEU A  60     -30.468   4.553 -12.200  1.00  0.00           H  
ATOM    968 2HB  LEU A  60     -28.892   3.990 -11.637  1.00  0.00           H  
ATOM    969  HG  LEU A  60     -31.572   3.366 -10.348  1.00  0.00           H  
ATOM    970 1HD1 LEU A  60     -31.122   1.090 -11.151  1.00  0.00           H  
ATOM    971 2HD1 LEU A  60     -31.235   2.251 -12.494  1.00  0.00           H  
ATOM    972 3HD1 LEU A  60     -29.643   1.666 -11.954  1.00  0.00           H  
ATOM    973 1HD2 LEU A  60     -30.239   1.846  -8.926  1.00  0.00           H  
ATOM    974 2HD2 LEU A  60     -28.746   2.433  -9.698  1.00  0.00           H  
ATOM    975 3HD2 LEU A  60     -29.730   3.538  -8.708  1.00  0.00           H  
ATOM    976  N   GLN A  61     -29.560   7.413 -12.033  1.00  0.00           N  
ATOM    977  CA  GLN A  61     -28.829   8.476 -12.713  1.00  0.00           C  
ATOM    978  C   GLN A  61     -28.399   9.572 -11.744  1.00  0.00           C  
ATOM    979  O   GLN A  61     -27.337  10.176 -11.926  1.00  0.00           O  
ATOM    980  CB  GLN A  61     -29.683   9.077 -13.833  1.00  0.00           C  
ATOM    981  CG  GLN A  61     -28.960  10.110 -14.681  1.00  0.00           C  
ATOM    982  CD  GLN A  61     -29.744  10.489 -15.923  1.00  0.00           C  
ATOM    983  OE1 GLN A  61     -30.478   9.672 -16.486  1.00  0.00           O  
ATOM    984  NE2 GLN A  61     -29.593  11.735 -16.359  1.00  0.00           N  
ATOM    985  H   GLN A  61     -30.547   7.300 -12.213  1.00  0.00           H  
ATOM    986  HA  GLN A  61     -27.917   8.054 -13.137  1.00  0.00           H  
ATOM    987 1HB  GLN A  61     -30.030   8.282 -14.493  1.00  0.00           H  
ATOM    988 2HB  GLN A  61     -30.564   9.553 -13.403  1.00  0.00           H  
ATOM    989 1HG  GLN A  61     -28.805  11.010 -14.086  1.00  0.00           H  
ATOM    990 2HG  GLN A  61     -28.000   9.699 -14.995  1.00  0.00           H  
ATOM    991 1HE2 GLN A  61     -30.085  12.043 -17.174  1.00  0.00           H  
ATOM    992 2HE2 GLN A  61     -28.988  12.366 -15.873  1.00  0.00           H  
ATOM    993  N   LEU A  62     -29.196   9.836 -10.707  1.00  0.00           N  
ATOM    994  CA  LEU A  62     -28.838  10.897  -9.775  1.00  0.00           C  
ATOM    995  C   LEU A  62     -27.620  10.516  -8.946  1.00  0.00           C  
ATOM    996  O   LEU A  62     -26.741  11.354  -8.714  1.00  0.00           O  
ATOM    997  CB  LEU A  62     -30.020  11.207  -8.846  1.00  0.00           C  
ATOM    998  CG  LEU A  62     -31.242  11.846  -9.515  1.00  0.00           C  
ATOM    999  CD1 LEU A  62     -32.426  11.802  -8.558  1.00  0.00           C  
ATOM   1000  CD2 LEU A  62     -30.914  13.277  -9.914  1.00  0.00           C  
ATOM   1001  H   LEU A  62     -30.046   9.313 -10.556  1.00  0.00           H  
ATOM   1002  HA  LEU A  62     -28.582  11.789 -10.347  1.00  0.00           H  
ATOM   1003 1HB  LEU A  62     -30.345  10.279  -8.378  1.00  0.00           H  
ATOM   1004 2HB  LEU A  62     -29.678  11.884  -8.064  1.00  0.00           H  
ATOM   1005  HG  LEU A  62     -31.512  11.274 -10.404  1.00  0.00           H  
ATOM   1006 1HD1 LEU A  62     -33.296  12.256  -9.034  1.00  0.00           H  
ATOM   1007 2HD1 LEU A  62     -32.652  10.766  -8.306  1.00  0.00           H  
ATOM   1008 3HD1 LEU A  62     -32.181  12.353  -7.651  1.00  0.00           H  
ATOM   1009 1HD2 LEU A  62     -31.783  13.731 -10.389  1.00  0.00           H  
ATOM   1010 2HD2 LEU A  62     -30.647  13.850  -9.025  1.00  0.00           H  
ATOM   1011 3HD2 LEU A  62     -30.076  13.277 -10.611  1.00  0.00           H  
ATOM   1012  N   VAL A  63     -27.540   9.256  -8.511  1.00  0.00           N  
ATOM   1013  CA  VAL A  63     -26.474   8.860  -7.599  1.00  0.00           C  
ATOM   1014  C   VAL A  63     -25.151   8.746  -8.344  1.00  0.00           C  
ATOM   1015  O   VAL A  63     -24.086   9.052  -7.792  1.00  0.00           O  
ATOM   1016  CB  VAL A  63     -26.807   7.511  -6.934  1.00  0.00           C  
ATOM   1017  CG1 VAL A  63     -28.034   7.645  -6.044  1.00  0.00           C  
ATOM   1018  CG2 VAL A  63     -27.027   6.448  -7.999  1.00  0.00           C  
ATOM   1019  H   VAL A  63     -28.215   8.567  -8.808  1.00  0.00           H  
ATOM   1020  HA  VAL A  63     -26.348   9.642  -6.852  1.00  0.00           H  
ATOM   1021  HB  VAL A  63     -25.976   7.218  -6.292  1.00  0.00           H  
ATOM   1022 1HG1 VAL A  63     -28.255   6.683  -5.582  1.00  0.00           H  
ATOM   1023 2HG1 VAL A  63     -27.842   8.385  -5.267  1.00  0.00           H  
ATOM   1024 3HG1 VAL A  63     -28.886   7.962  -6.645  1.00  0.00           H  
ATOM   1025 1HG2 VAL A  63     -27.261   5.497  -7.521  1.00  0.00           H  
ATOM   1026 2HG2 VAL A  63     -27.854   6.744  -8.644  1.00  0.00           H  
ATOM   1027 3HG2 VAL A  63     -26.122   6.340  -8.597  1.00  0.00           H  
ATOM   1028  N   GLN A  64     -25.193   8.328  -9.613  1.00  0.00           N  
ATOM   1029  CA  GLN A  64     -23.958   8.216 -10.380  1.00  0.00           C  
ATOM   1030  C   GLN A  64     -23.443   9.594 -10.770  1.00  0.00           C  
ATOM   1031  O   GLN A  64     -22.229   9.791 -10.907  1.00  0.00           O  
ATOM   1032  CB  GLN A  64     -24.174   7.362 -11.632  1.00  0.00           C  
ATOM   1033  CG  GLN A  64     -25.139   7.965 -12.638  1.00  0.00           C  
ATOM   1034  CD  GLN A  64     -24.464   8.960 -13.563  1.00  0.00           C  
ATOM   1035  OE1 GLN A  64     -23.259   8.873 -13.818  1.00  0.00           O  
ATOM   1036  NE2 GLN A  64     -25.237   9.912 -14.072  1.00  0.00           N  
ATOM   1037  H   GLN A  64     -26.069   8.085 -10.052  1.00  0.00           H  
ATOM   1038  HA  GLN A  64     -23.193   7.773  -9.742  1.00  0.00           H  
ATOM   1039 1HB  GLN A  64     -23.219   7.204 -12.134  1.00  0.00           H  
ATOM   1040 2HB  GLN A  64     -24.557   6.384 -11.343  1.00  0.00           H  
ATOM   1041 1HG  GLN A  64     -25.561   7.165 -13.246  1.00  0.00           H  
ATOM   1042 2HG  GLN A  64     -25.932   8.483 -12.099  1.00  0.00           H  
ATOM   1043 1HE2 GLN A  64     -24.847  10.597 -14.689  1.00  0.00           H  
ATOM   1044 2HE2 GLN A  64     -26.209   9.946 -13.839  1.00  0.00           H  
ATOM   1045  N   ASP A  65     -24.337  10.570 -10.948  1.00  0.00           N  
ATOM   1046  CA  ASP A  65     -23.882  11.941 -11.154  1.00  0.00           C  
ATOM   1047  C   ASP A  65     -23.127  12.445  -9.936  1.00  0.00           C  
ATOM   1048  O   ASP A  65     -22.115  13.145 -10.063  1.00  0.00           O  
ATOM   1049  CB  ASP A  65     -25.066  12.866 -11.449  1.00  0.00           C  
ATOM   1050  CG  ASP A  65     -25.536  12.786 -12.895  1.00  0.00           C  
ATOM   1051  OD1 ASP A  65     -24.778  12.332 -13.720  1.00  0.00           O  
ATOM   1052  OD2 ASP A  65     -26.646  13.178 -13.160  1.00  0.00           O  
ATOM   1053  H   ASP A  65     -25.328  10.376 -10.944  1.00  0.00           H  
ATOM   1054  HA  ASP A  65     -23.197  11.955 -12.002  1.00  0.00           H  
ATOM   1055 1HB  ASP A  65     -25.900  12.608 -10.796  1.00  0.00           H  
ATOM   1056 2HB  ASP A  65     -24.785  13.897 -11.230  1.00  0.00           H  
ATOM   1057  N   VAL A  66     -23.605  12.093  -8.741  1.00  0.00           N  
ATOM   1058  CA  VAL A  66     -22.881  12.435  -7.525  1.00  0.00           C  
ATOM   1059  C   VAL A  66     -21.542  11.710  -7.485  1.00  0.00           C  
ATOM   1060  O   VAL A  66     -20.513  12.303  -7.150  1.00  0.00           O  
ATOM   1061  CB  VAL A  66     -23.708  12.062  -6.280  1.00  0.00           C  
ATOM   1062  CG1 VAL A  66     -22.870  12.214  -5.019  1.00  0.00           C  
ATOM   1063  CG2 VAL A  66     -24.954  12.931  -6.208  1.00  0.00           C  
ATOM   1064  H   VAL A  66     -24.476  11.587  -8.670  1.00  0.00           H  
ATOM   1065  HA  VAL A  66     -22.664  13.504  -7.540  1.00  0.00           H  
ATOM   1066  HB  VAL A  66     -23.998  11.014  -6.349  1.00  0.00           H  
ATOM   1067 1HG1 VAL A  66     -23.471  11.945  -4.149  1.00  0.00           H  
ATOM   1068 2HG1 VAL A  66     -22.003  11.557  -5.077  1.00  0.00           H  
ATOM   1069 3HG1 VAL A  66     -22.538  13.247  -4.925  1.00  0.00           H  
ATOM   1070 1HG2 VAL A  66     -25.535  12.661  -5.326  1.00  0.00           H  
ATOM   1071 2HG2 VAL A  66     -24.664  13.980  -6.144  1.00  0.00           H  
ATOM   1072 3HG2 VAL A  66     -25.559  12.775  -7.101  1.00  0.00           H  
ATOM   1073  N   ALA A  67     -21.528  10.426  -7.855  1.00  0.00           N  
ATOM   1074  CA  ALA A  67     -20.296   9.643  -7.777  1.00  0.00           C  
ATOM   1075  C   ALA A  67     -19.188  10.258  -8.625  1.00  0.00           C  
ATOM   1076  O   ALA A  67     -18.040  10.368  -8.179  1.00  0.00           O  
ATOM   1077  CB  ALA A  67     -20.563   8.200  -8.202  1.00  0.00           C  
ATOM   1078  H   ALA A  67     -22.371   9.983  -8.191  1.00  0.00           H  
ATOM   1079  HA  ALA A  67     -19.954   9.652  -6.741  1.00  0.00           H  
ATOM   1080 1HB  ALA A  67     -19.638   7.625  -8.140  1.00  0.00           H  
ATOM   1081 2HB  ALA A  67     -21.309   7.758  -7.541  1.00  0.00           H  
ATOM   1082 3HB  ALA A  67     -20.931   8.184  -9.226  1.00  0.00           H  
ATOM   1083  N   ASN A  68     -19.512  10.661  -9.856  1.00  0.00           N  
ATOM   1084  CA  ASN A  68     -18.488  11.193 -10.754  1.00  0.00           C  
ATOM   1085  C   ASN A  68     -18.141  12.632 -10.402  1.00  0.00           C  
ATOM   1086  O   ASN A  68     -16.979  13.045 -10.500  1.00  0.00           O  
ATOM   1087  CB  ASN A  68     -18.940  11.093 -12.200  1.00  0.00           C  
ATOM   1088  CG  ASN A  68     -18.804   9.701 -12.753  1.00  0.00           C  
ATOM   1089  OD1 ASN A  68     -17.722   9.299 -13.196  1.00  0.00           O  
ATOM   1090  ND2 ASN A  68     -19.881   8.958 -12.737  1.00  0.00           N  
ATOM   1091  H   ASN A  68     -20.467  10.601 -10.179  1.00  0.00           H  
ATOM   1092  HA  ASN A  68     -17.581  10.597 -10.637  1.00  0.00           H  
ATOM   1093 1HB  ASN A  68     -19.984  11.401 -12.277  1.00  0.00           H  
ATOM   1094 2HB  ASN A  68     -18.351  11.774 -12.813  1.00  0.00           H  
ATOM   1095 1HD2 ASN A  68     -19.849   8.024 -13.092  1.00  0.00           H  
ATOM   1096 2HD2 ASN A  68     -20.735   9.324 -12.369  1.00  0.00           H  
ATOM   1097  N   ALA A  69     -19.136  13.416  -9.988  1.00  0.00           N  
ATOM   1098  CA  ALA A  69     -18.842  14.750  -9.479  1.00  0.00           C  
ATOM   1099  C   ALA A  69     -17.993  14.696  -8.215  1.00  0.00           C  
ATOM   1100  O   ALA A  69     -17.108  15.540  -8.032  1.00  0.00           O  
ATOM   1101  CB  ALA A  69     -20.141  15.512  -9.227  1.00  0.00           C  
ATOM   1102  H   ALA A  69     -20.094  13.101 -10.020  1.00  0.00           H  
ATOM   1103  HA  ALA A  69     -18.260  15.280 -10.233  1.00  0.00           H  
ATOM   1104 1HB  ALA A  69     -19.911  16.508  -8.848  1.00  0.00           H  
ATOM   1105 2HB  ALA A  69     -20.697  15.600 -10.161  1.00  0.00           H  
ATOM   1106 3HB  ALA A  69     -20.741  14.975  -8.496  1.00  0.00           H  
ATOM   1107  N   GLU A  70     -18.232  13.713  -7.343  1.00  0.00           N  
ATOM   1108  CA  GLU A  70     -17.392  13.564  -6.159  1.00  0.00           C  
ATOM   1109  C   GLU A  70     -15.939  13.310  -6.537  1.00  0.00           C  
ATOM   1110  O   GLU A  70     -15.024  13.865  -5.915  1.00  0.00           O  
ATOM   1111  CB  GLU A  70     -17.907  12.421  -5.280  1.00  0.00           C  
ATOM   1112  CG  GLU A  70     -17.055  12.142  -4.051  1.00  0.00           C  
ATOM   1113  CD  GLU A  70     -17.629  11.062  -3.176  1.00  0.00           C  
ATOM   1114  OE1 GLU A  70     -18.778  10.730  -3.349  1.00  0.00           O  
ATOM   1115  OE2 GLU A  70     -16.918  10.567  -2.334  1.00  0.00           O  
ATOM   1116  H   GLU A  70     -18.991  13.064  -7.493  1.00  0.00           H  
ATOM   1117  HA  GLU A  70     -17.424  14.496  -5.593  1.00  0.00           H  
ATOM   1118 1HB  GLU A  70     -18.918  12.650  -4.943  1.00  0.00           H  
ATOM   1119 2HB  GLU A  70     -17.957  11.505  -5.868  1.00  0.00           H  
ATOM   1120 1HG  GLU A  70     -16.059  11.841  -4.372  1.00  0.00           H  
ATOM   1121 2HG  GLU A  70     -16.960  13.059  -3.471  1.00  0.00           H  
ATOM   1122  N   ARG A  71     -15.702  12.474  -7.552  1.00  0.00           N  
ATOM   1123  CA  ARG A  71     -14.335  12.244  -8.004  1.00  0.00           C  
ATOM   1124  C   ARG A  71     -13.671  13.541  -8.448  1.00  0.00           C  
ATOM   1125  O   ARG A  71     -12.489  13.757  -8.165  1.00  0.00           O  
ATOM   1126  CB  ARG A  71     -14.312  11.249  -9.154  1.00  0.00           C  
ATOM   1127  CG  ARG A  71     -12.944  11.020  -9.775  1.00  0.00           C  
ATOM   1128  CD  ARG A  71     -12.028  10.316  -8.842  1.00  0.00           C  
ATOM   1129  NE  ARG A  71     -10.678  10.220  -9.375  1.00  0.00           N  
ATOM   1130  CZ  ARG A  71     -10.258   9.262 -10.225  1.00  0.00           C  
ATOM   1131  NH1 ARG A  71     -11.091   8.329 -10.627  1.00  0.00           N  
ATOM   1132  NH2 ARG A  71      -9.008   9.262 -10.654  1.00  0.00           N  
ATOM   1133  H   ARG A  71     -16.461  11.996  -8.016  1.00  0.00           H  
ATOM   1134  HA  ARG A  71     -13.754  11.858  -7.166  1.00  0.00           H  
ATOM   1135 1HB  ARG A  71     -14.683  10.285  -8.808  1.00  0.00           H  
ATOM   1136 2HB  ARG A  71     -14.980  11.591  -9.945  1.00  0.00           H  
ATOM   1137 1HG  ARG A  71     -13.049  10.413 -10.675  1.00  0.00           H  
ATOM   1138 2HG  ARG A  71     -12.497  11.980 -10.035  1.00  0.00           H  
ATOM   1139 1HD  ARG A  71     -11.983  10.858  -7.898  1.00  0.00           H  
ATOM   1140 2HD  ARG A  71     -12.396   9.306  -8.663  1.00  0.00           H  
ATOM   1141  HE  ARG A  71     -10.008  10.921  -9.088  1.00  0.00           H  
ATOM   1142 1HH1 ARG A  71     -12.047   8.329 -10.299  1.00  0.00           H  
ATOM   1143 2HH1 ARG A  71     -10.776   7.611 -11.264  1.00  0.00           H  
ATOM   1144 1HH2 ARG A  71      -8.367   9.980 -10.344  1.00  0.00           H  
ATOM   1145 2HH2 ARG A  71      -8.693   8.545 -11.290  1.00  0.00           H  
ATOM   1146  N   VAL A  72     -14.413  14.412  -9.134  1.00  0.00           N  
ATOM   1147  CA  VAL A  72     -13.862  15.701  -9.540  1.00  0.00           C  
ATOM   1148  C   VAL A  72     -13.474  16.515  -8.314  1.00  0.00           C  
ATOM   1149  O   VAL A  72     -12.411  17.149  -8.281  1.00  0.00           O  
ATOM   1150  CB  VAL A  72     -14.886  16.489 -10.379  1.00  0.00           C  
ATOM   1151  CG1 VAL A  72     -14.396  17.909 -10.621  1.00  0.00           C  
ATOM   1152  CG2 VAL A  72     -15.135  15.772 -11.698  1.00  0.00           C  
ATOM   1153  H   VAL A  72     -15.367  14.186  -9.378  1.00  0.00           H  
ATOM   1154  HA  VAL A  72     -12.952  15.522 -10.115  1.00  0.00           H  
ATOM   1155  HB  VAL A  72     -15.820  16.561  -9.822  1.00  0.00           H  
ATOM   1156 1HG1 VAL A  72     -15.132  18.451 -11.215  1.00  0.00           H  
ATOM   1157 2HG1 VAL A  72     -14.259  18.414  -9.665  1.00  0.00           H  
ATOM   1158 3HG1 VAL A  72     -13.447  17.880 -11.157  1.00  0.00           H  
ATOM   1159 1HG2 VAL A  72     -15.860  16.335 -12.286  1.00  0.00           H  
ATOM   1160 2HG2 VAL A  72     -14.199  15.695 -12.252  1.00  0.00           H  
ATOM   1161 3HG2 VAL A  72     -15.524  14.773 -11.501  1.00  0.00           H  
ATOM   1162  N   VAL A  73     -14.322  16.505  -7.284  1.00  0.00           N  
ATOM   1163  CA  VAL A  73     -14.013  17.237  -6.059  1.00  0.00           C  
ATOM   1164  C   VAL A  73     -12.761  16.670  -5.404  1.00  0.00           C  
ATOM   1165  O   VAL A  73     -11.865  17.418  -4.991  1.00  0.00           O  
ATOM   1166  CB  VAL A  73     -15.192  17.159  -5.070  1.00  0.00           C  
ATOM   1167  CG1 VAL A  73     -14.802  17.760  -3.728  1.00  0.00           C  
ATOM   1168  CG2 VAL A  73     -16.402  17.875  -5.650  1.00  0.00           C  
ATOM   1169  H   VAL A  73     -15.189  15.990  -7.344  1.00  0.00           H  
ATOM   1170  HA  VAL A  73     -13.793  18.272  -6.321  1.00  0.00           H  
ATOM   1171  HB  VAL A  73     -15.438  16.112  -4.894  1.00  0.00           H  
ATOM   1172 1HG1 VAL A  73     -15.646  17.696  -3.041  1.00  0.00           H  
ATOM   1173 2HG1 VAL A  73     -13.957  17.210  -3.315  1.00  0.00           H  
ATOM   1174 3HG1 VAL A  73     -14.524  18.805  -3.864  1.00  0.00           H  
ATOM   1175 1HG2 VAL A  73     -17.232  17.815  -4.946  1.00  0.00           H  
ATOM   1176 2HG2 VAL A  73     -16.154  18.921  -5.831  1.00  0.00           H  
ATOM   1177 3HG2 VAL A  73     -16.689  17.402  -6.589  1.00  0.00           H  
ATOM   1178  N   ARG A  74     -12.662  15.345  -5.328  1.00  0.00           N  
ATOM   1179  CA  ARG A  74     -11.513  14.678  -4.725  1.00  0.00           C  
ATOM   1180  C   ARG A  74     -10.210  14.899  -5.485  1.00  0.00           C  
ATOM   1181  O   ARG A  74      -9.152  14.975  -4.849  1.00  0.00           O  
ATOM   1182  CB  ARG A  74     -11.775  13.182  -4.627  1.00  0.00           C  
ATOM   1183  CG  ARG A  74     -12.776  12.777  -3.556  1.00  0.00           C  
ATOM   1184  CD  ARG A  74     -12.988  11.307  -3.531  1.00  0.00           C  
ATOM   1185  NE  ARG A  74     -13.945  10.915  -2.509  1.00  0.00           N  
ATOM   1186  CZ  ARG A  74     -13.633  10.683  -1.218  1.00  0.00           C  
ATOM   1187  NH1 ARG A  74     -12.391  10.807  -0.810  1.00  0.00           N  
ATOM   1188  NH2 ARG A  74     -14.578  10.329  -0.364  1.00  0.00           N  
ATOM   1189  H   ARG A  74     -13.414  14.784  -5.703  1.00  0.00           H  
ATOM   1190  HA  ARG A  74     -11.357  15.091  -3.728  1.00  0.00           H  
ATOM   1191 1HB  ARG A  74     -12.147  12.815  -5.582  1.00  0.00           H  
ATOM   1192 2HB  ARG A  74     -10.840  12.662  -4.417  1.00  0.00           H  
ATOM   1193 1HG  ARG A  74     -12.408  13.087  -2.577  1.00  0.00           H  
ATOM   1194 2HG  ARG A  74     -13.735  13.259  -3.753  1.00  0.00           H  
ATOM   1195 1HD  ARG A  74     -13.368  10.978  -4.498  1.00  0.00           H  
ATOM   1196 2HD  ARG A  74     -12.043  10.807  -3.324  1.00  0.00           H  
ATOM   1197  HE  ARG A  74     -14.912  10.809  -2.785  1.00  0.00           H  
ATOM   1198 1HH1 ARG A  74     -11.669  11.077  -1.463  1.00  0.00           H  
ATOM   1199 2HH1 ARG A  74     -12.157  10.632   0.157  1.00  0.00           H  
ATOM   1200 1HH2 ARG A  74     -15.534  10.234  -0.679  1.00  0.00           H  
ATOM   1201 2HH2 ARG A  74     -14.346  10.155   0.602  1.00  0.00           H  
ATOM   1202  N   GLU A  75     -10.250  15.010  -6.814  1.00  0.00           N  
ATOM   1203  CA  GLU A  75      -9.058  15.303  -7.597  1.00  0.00           C  
ATOM   1204  C   GLU A  75      -8.474  16.689  -7.357  1.00  0.00           C  
ATOM   1205  O   GLU A  75      -7.247  16.826  -7.386  1.00  0.00           O  
ATOM   1206  CB  GLU A  75      -9.375  15.144  -9.085  1.00  0.00           C  
ATOM   1207  CG  GLU A  75      -9.509  13.701  -9.549  1.00  0.00           C  
ATOM   1208  CD  GLU A  75      -8.203  12.955  -9.523  1.00  0.00           C  
ATOM   1209  OE1 GLU A  75      -7.184  13.573  -9.713  1.00  0.00           O  
ATOM   1210  OE2 GLU A  75      -8.226  11.765  -9.314  1.00  0.00           O  
ATOM   1211  H   GLU A  75     -11.133  14.886  -7.290  1.00  0.00           H  
ATOM   1212  HA  GLU A  75      -8.276  14.597  -7.315  1.00  0.00           H  
ATOM   1213 1HB  GLU A  75     -10.309  15.657  -9.316  1.00  0.00           H  
ATOM   1214 2HB  GLU A  75      -8.589  15.614  -9.677  1.00  0.00           H  
ATOM   1215 1HG  GLU A  75     -10.220  13.187  -8.903  1.00  0.00           H  
ATOM   1216 2HG  GLU A  75      -9.907  13.691 -10.562  1.00  0.00           H  
ATOM   1217  N   ARG A  76      -9.299  17.713  -7.133  1.00  0.00           N  
ATOM   1218  CA  ARG A  76      -8.820  19.072  -6.870  1.00  0.00           C  
ATOM   1219  C   ARG A  76      -9.647  19.679  -5.742  1.00  0.00           C  
ATOM   1220  O   ARG A  76     -10.491  20.553  -5.967  1.00  0.00           O  
ATOM   1221  CB  ARG A  76      -8.924  19.946  -8.110  1.00  0.00           C  
ATOM   1222  CG  ARG A  76      -8.082  19.485  -9.290  1.00  0.00           C  
ATOM   1223  CD  ARG A  76      -6.630  19.655  -9.027  1.00  0.00           C  
ATOM   1224  NE  ARG A  76      -5.824  19.289 -10.181  1.00  0.00           N  
ATOM   1225  CZ  ARG A  76      -5.398  18.041 -10.453  1.00  0.00           C  
ATOM   1226  NH1 ARG A  76      -5.709  17.050  -9.646  1.00  0.00           N  
ATOM   1227  NH2 ARG A  76      -4.669  17.811 -11.531  1.00  0.00           N  
ATOM   1228  H   ARG A  76     -10.293  17.535  -7.147  1.00  0.00           H  
ATOM   1229  HA  ARG A  76      -7.778  19.018  -6.555  1.00  0.00           H  
ATOM   1230 1HB  ARG A  76      -9.961  19.987  -8.442  1.00  0.00           H  
ATOM   1231 2HB  ARG A  76      -8.618  20.964  -7.866  1.00  0.00           H  
ATOM   1232 1HG  ARG A  76      -8.274  18.429  -9.482  1.00  0.00           H  
ATOM   1233 2HG  ARG A  76      -8.341  20.069 -10.173  1.00  0.00           H  
ATOM   1234 1HD  ARG A  76      -6.424  20.697  -8.784  1.00  0.00           H  
ATOM   1235 2HD  ARG A  76      -6.335  19.022  -8.192  1.00  0.00           H  
ATOM   1236  HE  ARG A  76      -5.565  20.025 -10.826  1.00  0.00           H  
ATOM   1237 1HH1 ARG A  76      -6.266  17.226  -8.822  1.00  0.00           H  
ATOM   1238 2HH1 ARG A  76      -5.389  16.114  -9.849  1.00  0.00           H  
ATOM   1239 1HH2 ARG A  76      -4.429  18.572 -12.152  1.00  0.00           H  
ATOM   1240 2HH2 ARG A  76      -4.349  16.875 -11.734  1.00  0.00           H  
ATOM   1241  N   PRO A  77      -9.419  19.239  -4.503  1.00  0.00           N  
ATOM   1242  CA  PRO A  77     -10.233  19.736  -3.382  1.00  0.00           C  
ATOM   1243  C   PRO A  77     -10.103  21.246  -3.233  1.00  0.00           C  
ATOM   1244  O   PRO A  77      -9.013  21.806  -3.368  1.00  0.00           O  
ATOM   1245  CB  PRO A  77      -9.647  19.001  -2.173  1.00  0.00           C  
ATOM   1246  CG  PRO A  77      -9.080  17.748  -2.746  1.00  0.00           C  
ATOM   1247  CD  PRO A  77      -8.499  18.171  -4.069  1.00  0.00           C  
ATOM   1248  HA  PRO A  77     -11.284  19.456  -3.546  1.00  0.00           H  
ATOM   1249 1HB  PRO A  77      -8.888  19.628  -1.682  1.00  0.00           H  
ATOM   1250 2HB  PRO A  77     -10.436  18.812  -1.429  1.00  0.00           H  
ATOM   1251 1HG  PRO A  77      -8.324  17.327  -2.066  1.00  0.00           H  
ATOM   1252 2HG  PRO A  77      -9.868  16.988  -2.853  1.00  0.00           H  
ATOM   1253 1HD  PRO A  77      -7.477  18.550  -3.916  1.00  0.00           H  
ATOM   1254 2HD  PRO A  77      -8.496  17.314  -4.759  1.00  0.00           H  
ATOM   1255  N   GLY A  78     -11.229  21.901  -2.949  1.00  0.00           N  
ATOM   1256  CA  GLY A  78     -11.261  23.333  -2.749  1.00  0.00           C  
ATOM   1257  C   GLY A  78     -11.159  24.168  -4.008  1.00  0.00           C  
ATOM   1258  O   GLY A  78     -11.188  25.403  -3.916  1.00  0.00           O  
ATOM   1259  H   GLY A  78     -12.088  21.375  -2.873  1.00  0.00           H  
ATOM   1260 1HA  GLY A  78     -12.188  23.611  -2.247  1.00  0.00           H  
ATOM   1261 2HA  GLY A  78     -10.440  23.627  -2.095  1.00  0.00           H  
ATOM   1262  N   SER A  79     -11.040  23.544  -5.176  1.00  0.00           N  
ATOM   1263  CA  SER A  79     -10.862  24.293  -6.408  1.00  0.00           C  
ATOM   1264  C   SER A  79     -12.198  24.833  -6.910  1.00  0.00           C  
ATOM   1265  O   SER A  79     -13.275  24.413  -6.474  1.00  0.00           O  
ATOM   1266  CB  SER A  79     -10.225  23.415  -7.467  1.00  0.00           C  
ATOM   1267  OG  SER A  79     -11.093  22.386  -7.854  1.00  0.00           O  
ATOM   1268  H   SER A  79     -11.073  22.535  -5.214  1.00  0.00           H  
ATOM   1269  HA  SER A  79     -10.199  25.137  -6.208  1.00  0.00           H  
ATOM   1270 1HB  SER A  79      -9.967  24.021  -8.335  1.00  0.00           H  
ATOM   1271 2HB  SER A  79      -9.301  22.989  -7.078  1.00  0.00           H  
ATOM   1272  HG  SER A  79     -10.902  21.646  -7.273  1.00  0.00           H  
ATOM   1273  N   ASN A  80     -12.118  25.787  -7.840  1.00  0.00           N  
ATOM   1274  CA  ASN A  80     -13.332  26.293  -8.469  1.00  0.00           C  
ATOM   1275  C   ASN A  80     -13.996  25.216  -9.316  1.00  0.00           C  
ATOM   1276  O   ASN A  80     -15.223  25.207  -9.461  1.00  0.00           O  
ATOM   1277  CB  ASN A  80     -13.030  27.522  -9.306  1.00  0.00           C  
ATOM   1278  CG  ASN A  80     -12.757  28.739  -8.467  1.00  0.00           C  
ATOM   1279  OD1 ASN A  80     -13.164  28.810  -7.302  1.00  0.00           O  
ATOM   1280  ND2 ASN A  80     -12.076  29.701  -9.037  1.00  0.00           N  
ATOM   1281  H   ASN A  80     -11.225  26.168  -8.117  1.00  0.00           H  
ATOM   1282  HA  ASN A  80     -14.036  26.577  -7.685  1.00  0.00           H  
ATOM   1283 1HB  ASN A  80     -12.162  27.329  -9.938  1.00  0.00           H  
ATOM   1284 2HB  ASN A  80     -13.873  27.731  -9.964  1.00  0.00           H  
ATOM   1285 1HD2 ASN A  80     -11.864  30.535  -8.527  1.00  0.00           H  
ATOM   1286 2HD2 ASN A  80     -11.766  29.601  -9.982  1.00  0.00           H  
ATOM   1287  N   LEU A  81     -13.200  24.303  -9.879  1.00  0.00           N  
ATOM   1288  CA  LEU A  81     -13.767  23.155 -10.579  1.00  0.00           C  
ATOM   1289  C   LEU A  81     -14.521  22.248  -9.614  1.00  0.00           C  
ATOM   1290  O   LEU A  81     -15.603  21.746  -9.942  1.00  0.00           O  
ATOM   1291  CB  LEU A  81     -12.659  22.359 -11.279  1.00  0.00           C  
ATOM   1292  CG  LEU A  81     -13.117  21.108 -12.040  1.00  0.00           C  
ATOM   1293  CD1 LEU A  81     -14.090  21.510 -13.140  1.00  0.00           C  
ATOM   1294  CD2 LEU A  81     -11.906  20.391 -12.616  1.00  0.00           C  
ATOM   1295  H   LEU A  81     -12.197  24.402  -9.825  1.00  0.00           H  
ATOM   1296  HA  LEU A  81     -14.478  23.517 -11.319  1.00  0.00           H  
ATOM   1297 1HB  LEU A  81     -12.157  23.013 -11.990  1.00  0.00           H  
ATOM   1298 2HB  LEU A  81     -11.931  22.043 -10.531  1.00  0.00           H  
ATOM   1299  HG  LEU A  81     -13.644  20.440 -11.357  1.00  0.00           H  
ATOM   1300 1HD1 LEU A  81     -14.416  20.621 -13.680  1.00  0.00           H  
ATOM   1301 2HD1 LEU A  81     -14.956  22.003 -12.698  1.00  0.00           H  
ATOM   1302 3HD1 LEU A  81     -13.596  22.193 -13.830  1.00  0.00           H  
ATOM   1303 1HD2 LEU A  81     -12.232  19.502 -13.156  1.00  0.00           H  
ATOM   1304 2HD2 LEU A  81     -11.379  21.058 -13.300  1.00  0.00           H  
ATOM   1305 3HD2 LEU A  81     -11.236  20.099 -11.807  1.00  0.00           H  
ATOM   1306  N   ALA A  82     -13.969  22.031  -8.418  1.00  0.00           N  
ATOM   1307  CA  ALA A  82     -14.681  21.264  -7.402  1.00  0.00           C  
ATOM   1308  C   ALA A  82     -15.990  21.940  -7.019  1.00  0.00           C  
ATOM   1309  O   ALA A  82     -17.005  21.266  -6.812  1.00  0.00           O  
ATOM   1310  CB  ALA A  82     -13.799  21.071  -6.170  1.00  0.00           C  
ATOM   1311  H   ALA A  82     -13.052  22.397  -8.205  1.00  0.00           H  
ATOM   1312  HA  ALA A  82     -14.921  20.287  -7.822  1.00  0.00           H  
ATOM   1313 1HB  ALA A  82     -14.343  20.497  -5.420  1.00  0.00           H  
ATOM   1314 2HB  ALA A  82     -12.894  20.535  -6.451  1.00  0.00           H  
ATOM   1315 3HB  ALA A  82     -13.532  22.043  -5.759  1.00  0.00           H  
ATOM   1316  N   LYS A  83     -15.986  23.272  -6.914  1.00  0.00           N  
ATOM   1317  CA  LYS A  83     -17.210  23.988  -6.572  1.00  0.00           C  
ATOM   1318  C   LYS A  83     -18.296  23.744  -7.613  1.00  0.00           C  
ATOM   1319  O   LYS A  83     -19.471  23.573  -7.268  1.00  0.00           O  
ATOM   1320  CB  LYS A  83     -16.936  25.487  -6.439  1.00  0.00           C  
ATOM   1321  CG  LYS A  83     -16.131  25.873  -5.206  1.00  0.00           C  
ATOM   1322  CD  LYS A  83     -15.850  27.368  -5.173  1.00  0.00           C  
ATOM   1323  CE  LYS A  83     -14.966  27.740  -3.993  1.00  0.00           C  
ATOM   1324  NZ  LYS A  83     -14.590  29.179  -4.012  1.00  0.00           N  
ATOM   1325  H   LYS A  83     -15.136  23.796  -7.070  1.00  0.00           H  
ATOM   1326  HA  LYS A  83     -17.575  23.614  -5.616  1.00  0.00           H  
ATOM   1327 1HB  LYS A  83     -16.391  25.837  -7.316  1.00  0.00           H  
ATOM   1328 2HB  LYS A  83     -17.882  26.029  -6.405  1.00  0.00           H  
ATOM   1329 1HG  LYS A  83     -16.686  25.596  -4.308  1.00  0.00           H  
ATOM   1330 2HG  LYS A  83     -15.184  25.334  -5.205  1.00  0.00           H  
ATOM   1331 1HD  LYS A  83     -15.352  27.665  -6.097  1.00  0.00           H  
ATOM   1332 2HD  LYS A  83     -16.791  27.913  -5.097  1.00  0.00           H  
ATOM   1333 1HE  LYS A  83     -15.492  27.527  -3.063  1.00  0.00           H  
ATOM   1334 2HE  LYS A  83     -14.057  27.140  -4.015  1.00  0.00           H  
ATOM   1335 1HZ  LYS A  83     -14.004  29.386  -3.214  1.00  0.00           H  
ATOM   1336 2HZ  LYS A  83     -14.084  29.385  -4.862  1.00  0.00           H  
ATOM   1337 3HZ  LYS A  83     -15.424  29.747  -3.971  1.00  0.00           H  
ATOM   1338  N   LYS A  84     -17.920  23.719  -8.893  1.00  0.00           N  
ATOM   1339  CA  LYS A  84     -18.874  23.345  -9.930  1.00  0.00           C  
ATOM   1340  C   LYS A  84     -19.368  21.919  -9.733  1.00  0.00           C  
ATOM   1341  O   LYS A  84     -20.562  21.641  -9.896  1.00  0.00           O  
ATOM   1342  CB  LYS A  84     -18.247  23.496 -11.316  1.00  0.00           C  
ATOM   1343  CG  LYS A  84     -18.006  24.938 -11.744  1.00  0.00           C  
ATOM   1344  CD  LYS A  84     -17.348  25.005 -13.114  1.00  0.00           C  
ATOM   1345  CE  LYS A  84     -17.089  26.445 -13.534  1.00  0.00           C  
ATOM   1346  NZ  LYS A  84     -16.414  26.525 -14.858  1.00  0.00           N  
ATOM   1347  H   LYS A  84     -16.975  23.958  -9.157  1.00  0.00           H  
ATOM   1348  HA  LYS A  84     -19.738  24.007  -9.860  1.00  0.00           H  
ATOM   1349 1HB  LYS A  84     -17.289  22.976 -11.341  1.00  0.00           H  
ATOM   1350 2HB  LYS A  84     -18.892  23.029 -12.061  1.00  0.00           H  
ATOM   1351 1HG  LYS A  84     -18.958  25.470 -11.781  1.00  0.00           H  
ATOM   1352 2HG  LYS A  84     -17.363  25.431 -11.016  1.00  0.00           H  
ATOM   1353 1HD  LYS A  84     -16.399  24.467 -13.088  1.00  0.00           H  
ATOM   1354 2HD  LYS A  84     -17.994  24.532 -13.852  1.00  0.00           H  
ATOM   1355 1HE  LYS A  84     -18.035  26.983 -13.589  1.00  0.00           H  
ATOM   1356 2HE  LYS A  84     -16.461  26.934 -12.790  1.00  0.00           H  
ATOM   1357 1HZ  LYS A  84     -16.261  27.494 -15.100  1.00  0.00           H  
ATOM   1358 2HZ  LYS A  84     -15.526  26.045 -14.813  1.00  0.00           H  
ATOM   1359 3HZ  LYS A  84     -16.996  26.092 -15.560  1.00  0.00           H  
ATOM   1360  N   ALA A  85     -18.467  21.001  -9.377  1.00  0.00           N  
ATOM   1361  CA  ALA A  85     -18.889  19.636  -9.085  1.00  0.00           C  
ATOM   1362  C   ALA A  85     -19.793  19.578  -7.860  1.00  0.00           C  
ATOM   1363  O   ALA A  85     -20.732  18.775  -7.824  1.00  0.00           O  
ATOM   1364  CB  ALA A  85     -17.670  18.737  -8.889  1.00  0.00           C  
ATOM   1365  H   ALA A  85     -17.488  21.238  -9.307  1.00  0.00           H  
ATOM   1366  HA  ALA A  85     -19.467  19.271  -9.935  1.00  0.00           H  
ATOM   1367 1HB  ALA A  85     -17.998  17.721  -8.672  1.00  0.00           H  
ATOM   1368 2HB  ALA A  85     -17.069  18.737  -9.798  1.00  0.00           H  
ATOM   1369 3HB  ALA A  85     -17.073  19.111  -8.060  1.00  0.00           H  
ATOM   1370  N   LEU A  86     -19.534  20.419  -6.857  1.00  0.00           N  
ATOM   1371  CA  LEU A  86     -20.388  20.444  -5.675  1.00  0.00           C  
ATOM   1372  C   LEU A  86     -21.803  20.892  -6.020  1.00  0.00           C  
ATOM   1373  O   LEU A  86     -22.776  20.375  -5.459  1.00  0.00           O  
ATOM   1374  CB  LEU A  86     -19.795  21.381  -4.614  1.00  0.00           C  
ATOM   1375  CG  LEU A  86     -18.475  20.920  -3.983  1.00  0.00           C  
ATOM   1376  CD1 LEU A  86     -17.937  22.016  -3.074  1.00  0.00           C  
ATOM   1377  CD2 LEU A  86     -18.704  19.630  -3.210  1.00  0.00           C  
ATOM   1378  H   LEU A  86     -18.744  21.046  -6.908  1.00  0.00           H  
ATOM   1379  HA  LEU A  86     -20.459  19.431  -5.278  1.00  0.00           H  
ATOM   1380 1HB  LEU A  86     -19.623  22.355  -5.068  1.00  0.00           H  
ATOM   1381 2HB  LEU A  86     -20.522  21.500  -3.811  1.00  0.00           H  
ATOM   1382  HG  LEU A  86     -17.738  20.747  -4.768  1.00  0.00           H  
ATOM   1383 1HD1 LEU A  86     -16.998  21.689  -2.626  1.00  0.00           H  
ATOM   1384 2HD1 LEU A  86     -17.764  22.921  -3.657  1.00  0.00           H  
ATOM   1385 3HD1 LEU A  86     -18.661  22.224  -2.287  1.00  0.00           H  
ATOM   1386 1HD2 LEU A  86     -17.765  19.303  -2.762  1.00  0.00           H  
ATOM   1387 2HD2 LEU A  86     -19.440  19.803  -2.424  1.00  0.00           H  
ATOM   1388 3HD2 LEU A  86     -19.071  18.860  -3.887  1.00  0.00           H  
ATOM   1389  N   GLU A  87     -21.940  21.849  -6.940  1.00  0.00           N  
ATOM   1390  CA  GLU A  87     -23.270  22.235  -7.396  1.00  0.00           C  
ATOM   1391  C   GLU A  87     -23.984  21.091  -8.104  1.00  0.00           C  
ATOM   1392  O   GLU A  87     -25.197  20.927  -7.926  1.00  0.00           O  
ATOM   1393  CB  GLU A  87     -23.178  23.441  -8.333  1.00  0.00           C  
ATOM   1394  CG  GLU A  87     -24.523  23.965  -8.818  1.00  0.00           C  
ATOM   1395  CD  GLU A  87     -25.357  24.548  -7.711  1.00  0.00           C  
ATOM   1396  OE1 GLU A  87     -24.798  24.946  -6.718  1.00  0.00           O  
ATOM   1397  OE2 GLU A  87     -26.555  24.595  -7.859  1.00  0.00           O  
ATOM   1398  H   GLU A  87     -21.132  22.316  -7.328  1.00  0.00           H  
ATOM   1399  HA  GLU A  87     -23.877  22.484  -6.525  1.00  0.00           H  
ATOM   1400 1HB  GLU A  87     -22.665  24.258  -7.824  1.00  0.00           H  
ATOM   1401 2HB  GLU A  87     -22.586  23.178  -9.209  1.00  0.00           H  
ATOM   1402 1HG  GLU A  87     -24.351  24.734  -9.571  1.00  0.00           H  
ATOM   1403 2HG  GLU A  87     -25.070  23.150  -9.289  1.00  0.00           H  
ATOM   1404  N   ILE A  88     -23.264  20.297  -8.901  1.00  0.00           N  
ATOM   1405  CA  ILE A  88     -23.867  19.119  -9.514  1.00  0.00           C  
ATOM   1406  C   ILE A  88     -24.331  18.143  -8.442  1.00  0.00           C  
ATOM   1407  O   ILE A  88     -25.429  17.581  -8.529  1.00  0.00           O  
ATOM   1408  CB  ILE A  88     -22.877  18.417 -10.461  1.00  0.00           C  
ATOM   1409  CG1 ILE A  88     -22.598  19.292 -11.686  1.00  0.00           C  
ATOM   1410  CG2 ILE A  88     -23.418  17.060 -10.885  1.00  0.00           C  
ATOM   1411  CD1 ILE A  88     -21.411  18.836 -12.504  1.00  0.00           C  
ATOM   1412  H   ILE A  88     -22.294  20.507  -9.085  1.00  0.00           H  
ATOM   1413  HA  ILE A  88     -24.753  19.431 -10.065  1.00  0.00           H  
ATOM   1414  HB  ILE A  88     -21.925  18.275  -9.952  1.00  0.00           H  
ATOM   1415 1HG1 ILE A  88     -23.475  19.302 -12.333  1.00  0.00           H  
ATOM   1416 2HG1 ILE A  88     -22.417  20.318 -11.367  1.00  0.00           H  
ATOM   1417 1HG2 ILE A  88     -22.706  16.577 -11.554  1.00  0.00           H  
ATOM   1418 2HG2 ILE A  88     -23.566  16.437 -10.004  1.00  0.00           H  
ATOM   1419 3HG2 ILE A  88     -24.369  17.191 -11.400  1.00  0.00           H  
ATOM   1420 1HD1 ILE A  88     -21.277  19.506 -13.354  1.00  0.00           H  
ATOM   1421 2HD1 ILE A  88     -20.514  18.853 -11.884  1.00  0.00           H  
ATOM   1422 3HD1 ILE A  88     -21.585  17.824 -12.865  1.00  0.00           H  
ATOM   1423  N   ILE A  89     -23.509  17.933  -7.411  1.00  0.00           N  
ATOM   1424  CA  ILE A  89     -23.886  17.036  -6.322  1.00  0.00           C  
ATOM   1425  C   ILE A  89     -25.118  17.566  -5.600  1.00  0.00           C  
ATOM   1426  O   ILE A  89     -26.047  16.811  -5.287  1.00  0.00           O  
ATOM   1427  CB  ILE A  89     -22.731  16.865  -5.318  1.00  0.00           C  
ATOM   1428  CG1 ILE A  89     -21.569  16.108  -5.965  1.00  0.00           C  
ATOM   1429  CG2 ILE A  89     -23.214  16.139  -4.071  1.00  0.00           C  
ATOM   1430  CD1 ILE A  89     -20.283  16.170  -5.172  1.00  0.00           C  
ATOM   1431  H   ILE A  89     -22.612  18.397  -7.377  1.00  0.00           H  
ATOM   1432  HA  ILE A  89     -24.153  16.070  -6.748  1.00  0.00           H  
ATOM   1433  HB  ILE A  89     -22.350  17.844  -5.032  1.00  0.00           H  
ATOM   1434 1HG1 ILE A  89     -21.842  15.061  -6.093  1.00  0.00           H  
ATOM   1435 2HG1 ILE A  89     -21.376  16.518  -6.957  1.00  0.00           H  
ATOM   1436 1HG2 ILE A  89     -22.385  16.026  -3.373  1.00  0.00           H  
ATOM   1437 2HG2 ILE A  89     -24.009  16.715  -3.600  1.00  0.00           H  
ATOM   1438 3HG2 ILE A  89     -23.593  15.155  -4.347  1.00  0.00           H  
ATOM   1439 1HD1 ILE A  89     -19.506  15.611  -5.695  1.00  0.00           H  
ATOM   1440 2HD1 ILE A  89     -19.972  17.209  -5.063  1.00  0.00           H  
ATOM   1441 3HD1 ILE A  89     -20.442  15.733  -4.187  1.00  0.00           H  
ATOM   1442  N   LEU A  90     -25.152  18.874  -5.336  1.00  0.00           N  
ATOM   1443  CA  LEU A  90     -26.299  19.458  -4.647  1.00  0.00           C  
ATOM   1444  C   LEU A  90     -27.582  19.271  -5.447  1.00  0.00           C  
ATOM   1445  O   LEU A  90     -28.624  18.918  -4.884  1.00  0.00           O  
ATOM   1446  CB  LEU A  90     -26.061  20.952  -4.396  1.00  0.00           C  
ATOM   1447  CG  LEU A  90     -25.022  21.289  -3.318  1.00  0.00           C  
ATOM   1448  CD1 LEU A  90     -24.664  22.766  -3.401  1.00  0.00           C  
ATOM   1449  CD2 LEU A  90     -25.581  20.938  -1.948  1.00  0.00           C  
ATOM   1450  H   LEU A  90     -24.385  19.473  -5.608  1.00  0.00           H  
ATOM   1451  HA  LEU A  90     -26.432  18.941  -3.697  1.00  0.00           H  
ATOM   1452 1HB  LEU A  90     -25.733  21.413  -5.327  1.00  0.00           H  
ATOM   1453 2HB  LEU A  90     -27.005  21.410  -4.101  1.00  0.00           H  
ATOM   1454  HG  LEU A  90     -24.113  20.715  -3.498  1.00  0.00           H  
ATOM   1455 1HD1 LEU A  90     -23.926  23.005  -2.636  1.00  0.00           H  
ATOM   1456 2HD1 LEU A  90     -24.249  22.986  -4.385  1.00  0.00           H  
ATOM   1457 3HD1 LEU A  90     -25.559  23.367  -3.242  1.00  0.00           H  
ATOM   1458 1HD2 LEU A  90     -24.842  21.176  -1.182  1.00  0.00           H  
ATOM   1459 2HD2 LEU A  90     -26.489  21.512  -1.767  1.00  0.00           H  
ATOM   1460 3HD2 LEU A  90     -25.811  19.873  -1.910  1.00  0.00           H  
ATOM   1461  N   ARG A  91     -27.526  19.504  -6.761  1.00  0.00           N  
ATOM   1462  CA  ARG A  91     -28.728  19.385  -7.579  1.00  0.00           C  
ATOM   1463  C   ARG A  91     -29.206  17.940  -7.647  1.00  0.00           C  
ATOM   1464  O   ARG A  91     -30.410  17.671  -7.563  1.00  0.00           O  
ATOM   1465  CB  ARG A  91     -28.469  19.897  -8.989  1.00  0.00           C  
ATOM   1466  CG  ARG A  91     -28.262  21.400  -9.096  1.00  0.00           C  
ATOM   1467  CD  ARG A  91     -27.937  21.812 -10.485  1.00  0.00           C  
ATOM   1468  NE  ARG A  91     -27.586  23.221 -10.564  1.00  0.00           N  
ATOM   1469  CZ  ARG A  91     -27.428  23.906 -11.714  1.00  0.00           C  
ATOM   1470  NH1 ARG A  91     -27.591  23.299 -12.869  1.00  0.00           N  
ATOM   1471  NH2 ARG A  91     -27.109  25.189 -11.681  1.00  0.00           N  
ATOM   1472  H   ARG A  91     -26.655  19.762  -7.201  1.00  0.00           H  
ATOM   1473  HA  ARG A  91     -29.522  19.973  -7.116  1.00  0.00           H  
ATOM   1474 1HB  ARG A  91     -27.583  19.412  -9.395  1.00  0.00           H  
ATOM   1475 2HB  ARG A  91     -29.311  19.635  -9.631  1.00  0.00           H  
ATOM   1476 1HG  ARG A  91     -29.171  21.916  -8.789  1.00  0.00           H  
ATOM   1477 2HG  ARG A  91     -27.438  21.700  -8.448  1.00  0.00           H  
ATOM   1478 1HD  ARG A  91     -27.091  21.230 -10.849  1.00  0.00           H  
ATOM   1479 2HD  ARG A  91     -28.799  21.638 -11.127  1.00  0.00           H  
ATOM   1480  HE  ARG A  91     -27.453  23.723  -9.696  1.00  0.00           H  
ATOM   1481 1HH1 ARG A  91     -27.834  22.319 -12.894  1.00  0.00           H  
ATOM   1482 2HH1 ARG A  91     -27.471  23.812 -13.730  1.00  0.00           H  
ATOM   1483 1HH2 ARG A  91     -26.984  25.655 -10.793  1.00  0.00           H  
ATOM   1484 2HH2 ARG A  91     -26.990  25.701 -12.541  1.00  0.00           H  
ATOM   1485  N   ALA A  92     -28.274  16.996  -7.789  1.00  0.00           N  
ATOM   1486  CA  ALA A  92     -28.643  15.585  -7.779  1.00  0.00           C  
ATOM   1487  C   ALA A  92     -29.170  15.157  -6.414  1.00  0.00           C  
ATOM   1488  O   ALA A  92     -30.139  14.394  -6.331  1.00  0.00           O  
ATOM   1489  CB  ALA A  92     -27.445  14.725  -8.183  1.00  0.00           C  
ATOM   1490  H   ALA A  92     -27.304  17.250  -7.906  1.00  0.00           H  
ATOM   1491  HA  ALA A  92     -29.444  15.438  -8.504  1.00  0.00           H  
ATOM   1492 1HB  ALA A  92     -27.731  13.673  -8.171  1.00  0.00           H  
ATOM   1493 2HB  ALA A  92     -27.120  15.002  -9.185  1.00  0.00           H  
ATOM   1494 3HB  ALA A  92     -26.629  14.886  -7.479  1.00  0.00           H  
ATOM   1495  N   ALA A  93     -28.544  15.637  -5.336  1.00  0.00           N  
ATOM   1496  CA  ALA A  93     -29.007  15.288  -3.998  1.00  0.00           C  
ATOM   1497  C   ALA A  93     -30.376  15.886  -3.703  1.00  0.00           C  
ATOM   1498  O   ALA A  93     -31.200  15.244  -3.041  1.00  0.00           O  
ATOM   1499  CB  ALA A  93     -27.993  15.749  -2.950  1.00  0.00           C  
ATOM   1500  H   ALA A  93     -27.746  16.246  -5.437  1.00  0.00           H  
ATOM   1501  HA  ALA A  93     -29.103  14.204  -3.944  1.00  0.00           H  
ATOM   1502 1HB  ALA A  93     -28.350  15.482  -1.955  1.00  0.00           H  
ATOM   1503 2HB  ALA A  93     -27.034  15.263  -3.133  1.00  0.00           H  
ATOM   1504 3HB  ALA A  93     -27.870  16.829  -3.013  1.00  0.00           H  
ATOM   1505  N   GLU A  94     -30.638  17.104  -4.184  1.00  0.00           N  
ATOM   1506  CA  GLU A  94     -31.939  17.724  -3.953  1.00  0.00           C  
ATOM   1507  C   GLU A  94     -33.061  16.893  -4.564  1.00  0.00           C  
ATOM   1508  O   GLU A  94     -34.119  16.723  -3.949  1.00  0.00           O  
ATOM   1509  CB  GLU A  94     -31.967  19.140  -4.533  1.00  0.00           C  
ATOM   1510  CG  GLU A  94     -33.230  19.926  -4.211  1.00  0.00           C  
ATOM   1511  CD  GLU A  94     -33.199  21.329  -4.752  1.00  0.00           C  
ATOM   1512  OE1 GLU A  94     -32.279  21.651  -5.464  1.00  0.00           O  
ATOM   1513  OE2 GLU A  94     -34.098  22.080  -4.452  1.00  0.00           O  
ATOM   1514  H   GLU A  94     -29.938  17.608  -4.710  1.00  0.00           H  
ATOM   1515  HA  GLU A  94     -32.114  17.771  -2.878  1.00  0.00           H  
ATOM   1516 1HB  GLU A  94     -31.115  19.705  -4.154  1.00  0.00           H  
ATOM   1517 2HB  GLU A  94     -31.871  19.091  -5.617  1.00  0.00           H  
ATOM   1518 1HG  GLU A  94     -34.088  19.405  -4.635  1.00  0.00           H  
ATOM   1519 2HG  GLU A  94     -33.358  19.961  -3.130  1.00  0.00           H  
ATOM   1520  N   GLU A  95     -32.844  16.363  -5.770  1.00  0.00           N  
ATOM   1521  CA  GLU A  95     -33.858  15.516  -6.391  1.00  0.00           C  
ATOM   1522  C   GLU A  95     -34.021  14.207  -5.628  1.00  0.00           C  
ATOM   1523  O   GLU A  95     -35.143  13.709  -5.471  1.00  0.00           O  
ATOM   1524  CB  GLU A  95     -33.492  15.227  -7.849  1.00  0.00           C  
ATOM   1525  CG  GLU A  95     -33.654  16.416  -8.785  1.00  0.00           C  
ATOM   1526  CD  GLU A  95     -35.084  16.855  -8.932  1.00  0.00           C  
ATOM   1527  OE1 GLU A  95     -35.911  16.029  -9.238  1.00  0.00           O  
ATOM   1528  OE2 GLU A  95     -35.351  18.017  -8.737  1.00  0.00           O  
ATOM   1529  H   GLU A  95     -31.982  16.541  -6.264  1.00  0.00           H  
ATOM   1530  HA  GLU A  95     -34.815  16.038  -6.353  1.00  0.00           H  
ATOM   1531 1HB  GLU A  95     -32.455  14.896  -7.905  1.00  0.00           H  
ATOM   1532 2HB  GLU A  95     -34.115  14.417  -8.226  1.00  0.00           H  
ATOM   1533 1HG  GLU A  95     -33.068  17.250  -8.401  1.00  0.00           H  
ATOM   1534 2HG  GLU A  95     -33.258  16.150  -9.765  1.00  0.00           H  
ATOM   1535  N   LEU A  96     -32.914  13.634  -5.149  1.00  0.00           N  
ATOM   1536  CA  LEU A  96     -33.002  12.417  -4.347  1.00  0.00           C  
ATOM   1537  C   LEU A  96     -33.784  12.650  -3.062  1.00  0.00           C  
ATOM   1538  O   LEU A  96     -34.510  11.758  -2.609  1.00  0.00           O  
ATOM   1539  CB  LEU A  96     -31.598  11.905  -4.008  1.00  0.00           C  
ATOM   1540  CG  LEU A  96     -30.815  11.286  -5.174  1.00  0.00           C  
ATOM   1541  CD1 LEU A  96     -29.349  11.152  -4.788  1.00  0.00           C  
ATOM   1542  CD2 LEU A  96     -31.415   9.932  -5.525  1.00  0.00           C  
ATOM   1543  H   LEU A  96     -32.007  14.035  -5.337  1.00  0.00           H  
ATOM   1544  HA  LEU A  96     -33.535  11.661  -4.923  1.00  0.00           H  
ATOM   1545 1HB  LEU A  96     -31.009  12.735  -3.619  1.00  0.00           H  
ATOM   1546 2HB  LEU A  96     -31.681  11.149  -3.227  1.00  0.00           H  
ATOM   1547  HG  LEU A  96     -30.873  11.945  -6.041  1.00  0.00           H  
ATOM   1548 1HD1 LEU A  96     -28.793  10.712  -5.617  1.00  0.00           H  
ATOM   1549 2HD1 LEU A  96     -28.941  12.137  -4.561  1.00  0.00           H  
ATOM   1550 3HD1 LEU A  96     -29.261  10.511  -3.912  1.00  0.00           H  
ATOM   1551 1HD2 LEU A  96     -30.860   9.492  -6.355  1.00  0.00           H  
ATOM   1552 2HD2 LEU A  96     -31.357   9.272  -4.660  1.00  0.00           H  
ATOM   1553 3HD2 LEU A  96     -32.458  10.060  -5.814  1.00  0.00           H  
ATOM   1554  N   ALA A  97     -33.652  13.837  -2.463  1.00  0.00           N  
ATOM   1555  CA  ALA A  97     -34.348  14.129  -1.216  1.00  0.00           C  
ATOM   1556  C   ALA A  97     -35.862  14.124  -1.383  1.00  0.00           C  
ATOM   1557  O   ALA A  97     -36.581  14.002  -0.386  1.00  0.00           O  
ATOM   1558  CB  ALA A  97     -33.890  15.476  -0.659  1.00  0.00           C  
ATOM   1559  H   ALA A  97     -33.063  14.546  -2.875  1.00  0.00           H  
ATOM   1560  HA  ALA A  97     -34.102  13.346  -0.499  1.00  0.00           H  
ATOM   1561 1HB  ALA A  97     -34.418  15.683   0.272  1.00  0.00           H  
ATOM   1562 2HB  ALA A  97     -32.817  15.446  -0.469  1.00  0.00           H  
ATOM   1563 3HB  ALA A  97     -34.108  16.262  -1.381  1.00  0.00           H  
ATOM   1564  N   LYS A  98     -36.359  14.260  -2.611  1.00  0.00           N  
ATOM   1565  CA  LYS A  98     -37.791  14.334  -2.858  1.00  0.00           C  
ATOM   1566  C   LYS A  98     -38.413  12.971  -3.129  1.00  0.00           C  
ATOM   1567  O   LYS A  98     -39.636  12.884  -3.278  1.00  0.00           O  
ATOM   1568  CB  LYS A  98     -38.072  15.273  -4.031  1.00  0.00           C  
ATOM   1569  CG  LYS A  98     -37.748  16.736  -3.757  1.00  0.00           C  
ATOM   1570  CD  LYS A  98     -38.208  17.627  -4.901  1.00  0.00           C  
ATOM   1571  CE  LYS A  98     -37.242  17.565  -6.075  1.00  0.00           C  
ATOM   1572  NZ  LYS A  98     -37.586  18.553  -7.133  1.00  0.00           N  
ATOM   1573  H   LYS A  98     -35.721  14.314  -3.392  1.00  0.00           H  
ATOM   1574  HA  LYS A  98     -38.276  14.729  -1.964  1.00  0.00           H  
ATOM   1575 1HB  LYS A  98     -37.490  14.958  -4.897  1.00  0.00           H  
ATOM   1576 2HB  LYS A  98     -39.126  15.209  -4.304  1.00  0.00           H  
ATOM   1577 1HG  LYS A  98     -38.245  17.053  -2.839  1.00  0.00           H  
ATOM   1578 2HG  LYS A  98     -36.673  16.852  -3.627  1.00  0.00           H  
ATOM   1579 1HD  LYS A  98     -39.196  17.309  -5.237  1.00  0.00           H  
ATOM   1580 2HD  LYS A  98     -38.276  18.658  -4.554  1.00  0.00           H  
ATOM   1581 1HE  LYS A  98     -36.230  17.765  -5.724  1.00  0.00           H  
ATOM   1582 2HE  LYS A  98     -37.261  16.565  -6.509  1.00  0.00           H  
ATOM   1583 1HZ  LYS A  98     -36.924  18.479  -7.892  1.00  0.00           H  
ATOM   1584 2HZ  LYS A  98     -38.517  18.365  -7.479  1.00  0.00           H  
ATOM   1585 3HZ  LYS A  98     -37.553  19.485  -6.747  1.00  0.00           H  
ATOM   1586  N   LEU A  99     -37.605  11.916  -3.196  1.00  0.00           N  
ATOM   1587  CA  LEU A  99     -38.091  10.565  -3.452  1.00  0.00           C  
ATOM   1588  C   LEU A  99     -38.182   9.834  -2.117  1.00  0.00           C  
ATOM   1589  O   LEU A  99     -37.164   9.590  -1.463  1.00  0.00           O  
ATOM   1590  CB  LEU A  99     -37.158   9.815  -4.411  1.00  0.00           C  
ATOM   1591  CG  LEU A  99     -37.515   8.347  -4.674  1.00  0.00           C  
ATOM   1592  CD1 LEU A  99     -38.904   8.264  -5.292  1.00  0.00           C  
ATOM   1593  CD2 LEU A  99     -36.471   7.727  -5.591  1.00  0.00           C  
ATOM   1594  H   LEU A  99     -36.615  12.065  -3.062  1.00  0.00           H  
ATOM   1595  HA  LEU A  99     -39.082  10.633  -3.899  1.00  0.00           H  
ATOM   1596 1HB  LEU A  99     -37.158  10.333  -5.369  1.00  0.00           H  
ATOM   1597 2HB  LEU A  99     -36.147   9.844  -4.006  1.00  0.00           H  
ATOM   1598  HG  LEU A  99     -37.537   7.803  -3.730  1.00  0.00           H  
ATOM   1599 1HD1 LEU A  99     -39.158   7.220  -5.478  1.00  0.00           H  
ATOM   1600 2HD1 LEU A  99     -39.633   8.696  -4.606  1.00  0.00           H  
ATOM   1601 3HD1 LEU A  99     -38.918   8.814  -6.232  1.00  0.00           H  
ATOM   1602 1HD2 LEU A  99     -36.724   6.683  -5.778  1.00  0.00           H  
ATOM   1603 2HD2 LEU A  99     -36.450   8.269  -6.537  1.00  0.00           H  
ATOM   1604 3HD2 LEU A  99     -35.491   7.784  -5.118  1.00  0.00           H  
ATOM   1605  N   ASP A 100     -39.405   9.488  -1.710  1.00  0.00           N  
ATOM   1606  CA  ASP A 100     -39.673   9.029  -0.344  1.00  0.00           C  
ATOM   1607  C   ASP A 100     -39.345   7.539  -0.219  1.00  0.00           C  
ATOM   1608  O   ASP A 100     -40.198   6.691   0.053  1.00  0.00           O  
ATOM   1609  CB  ASP A 100     -41.134   9.276   0.037  1.00  0.00           C  
ATOM   1610  CG  ASP A 100     -42.117   8.699  -0.974  1.00  0.00           C  
ATOM   1611  OD1 ASP A 100     -41.785   8.653  -2.135  1.00  0.00           O  
ATOM   1612  OD2 ASP A 100     -43.188   8.311  -0.575  1.00  0.00           O  
ATOM   1613  H   ASP A 100     -40.169   9.545  -2.367  1.00  0.00           H  
ATOM   1614  HA  ASP A 100     -39.017   9.571   0.338  1.00  0.00           H  
ATOM   1615 1HB  ASP A 100     -41.336   8.831   1.012  1.00  0.00           H  
ATOM   1616 2HB  ASP A 100     -41.311  10.349   0.123  1.00  0.00           H  
ATOM   1617  N   LEU A 101     -38.063   7.229  -0.412  1.00  0.00           N  
ATOM   1618  CA  LEU A 101     -37.555   5.878  -0.224  1.00  0.00           C  
ATOM   1619  C   LEU A 101     -36.250   5.930   0.557  1.00  0.00           C  
ATOM   1620  O   LEU A 101     -35.363   6.733   0.260  1.00  0.00           O  
ATOM   1621  CB  LEU A 101     -37.334   5.190  -1.576  1.00  0.00           C  
ATOM   1622  CG  LEU A 101     -38.597   4.946  -2.412  1.00  0.00           C  
ATOM   1623  CD1 LEU A 101     -38.200   4.554  -3.830  1.00  0.00           C  
ATOM   1624  CD2 LEU A 101     -39.436   3.857  -1.759  1.00  0.00           C  
ATOM   1625  H   LEU A 101     -37.426   7.959  -0.698  1.00  0.00           H  
ATOM   1626  HA  LEU A 101     -38.288   5.310   0.348  1.00  0.00           H  
ATOM   1627 1HB  LEU A 101     -36.656   5.801  -2.170  1.00  0.00           H  
ATOM   1628 2HB  LEU A 101     -36.861   4.224  -1.401  1.00  0.00           H  
ATOM   1629  HG  LEU A 101     -39.178   5.866  -2.471  1.00  0.00           H  
ATOM   1630 1HD1 LEU A 101     -39.097   4.381  -4.424  1.00  0.00           H  
ATOM   1631 2HD1 LEU A 101     -37.618   5.358  -4.279  1.00  0.00           H  
ATOM   1632 3HD1 LEU A 101     -37.602   3.644  -3.802  1.00  0.00           H  
ATOM   1633 1HD2 LEU A 101     -40.334   3.684  -2.353  1.00  0.00           H  
ATOM   1634 2HD2 LEU A 101     -38.856   2.936  -1.702  1.00  0.00           H  
ATOM   1635 3HD2 LEU A 101     -39.720   4.171  -0.755  1.00  0.00           H  
ATOM   1636  N   LYS A 102     -36.144   5.053   1.557  1.00  0.00           N  
ATOM   1637  CA  LYS A 102     -35.068   5.161   2.537  1.00  0.00           C  
ATOM   1638  C   LYS A 102     -33.706   5.253   1.860  1.00  0.00           C  
ATOM   1639  O   LYS A 102     -32.901   6.137   2.175  1.00  0.00           O  
ATOM   1640  CB  LYS A 102     -35.098   3.971   3.497  1.00  0.00           C  
ATOM   1641  CG  LYS A 102     -33.992   3.978   4.543  1.00  0.00           C  
ATOM   1642  CD  LYS A 102     -34.183   2.861   5.557  1.00  0.00           C  
ATOM   1643  CE  LYS A 102     -33.992   1.493   4.919  1.00  0.00           C  
ATOM   1644  NZ  LYS A 102     -34.008   0.399   5.929  1.00  0.00           N  
ATOM   1645  H   LYS A 102     -36.814   4.302   1.641  1.00  0.00           H  
ATOM   1646  HA  LYS A 102     -35.210   6.081   3.106  1.00  0.00           H  
ATOM   1647 1HB  LYS A 102     -36.054   3.949   4.021  1.00  0.00           H  
ATOM   1648 2HB  LYS A 102     -35.015   3.044   2.929  1.00  0.00           H  
ATOM   1649 1HG  LYS A 102     -33.026   3.850   4.053  1.00  0.00           H  
ATOM   1650 2HG  LYS A 102     -33.991   4.934   5.065  1.00  0.00           H  
ATOM   1651 1HD  LYS A 102     -33.463   2.977   6.369  1.00  0.00           H  
ATOM   1652 2HD  LYS A 102     -35.188   2.917   5.977  1.00  0.00           H  
ATOM   1653 1HE  LYS A 102     -34.786   1.314   4.196  1.00  0.00           H  
ATOM   1654 2HE  LYS A 102     -33.038   1.467   4.391  1.00  0.00           H  
ATOM   1655 1HZ  LYS A 102     -33.878  -0.490   5.465  1.00  0.00           H  
ATOM   1656 2HZ  LYS A 102     -33.262   0.545   6.594  1.00  0.00           H  
ATOM   1657 3HZ  LYS A 102     -34.895   0.400   6.411  1.00  0.00           H  
ATOM   1658  N   ALA A 103     -33.430   4.347   0.919  1.00  0.00           N  
ATOM   1659  CA  ALA A 103     -32.121   4.330   0.275  1.00  0.00           C  
ATOM   1660  C   ALA A 103     -31.867   5.617  -0.503  1.00  0.00           C  
ATOM   1661  O   ALA A 103     -30.746   6.141  -0.493  1.00  0.00           O  
ATOM   1662  CB  ALA A 103     -32.002   3.115  -0.644  1.00  0.00           C  
ATOM   1663  H   ALA A 103     -34.123   3.666   0.642  1.00  0.00           H  
ATOM   1664  HA  ALA A 103     -31.362   4.263   1.054  1.00  0.00           H  
ATOM   1665 1HB  ALA A 103     -31.022   3.113  -1.119  1.00  0.00           H  
ATOM   1666 2HB  ALA A 103     -32.124   2.203  -0.059  1.00  0.00           H  
ATOM   1667 3HB  ALA A 103     -32.777   3.161  -1.409  1.00  0.00           H  
ATOM   1668  N   SER A 104     -32.891   6.139  -1.181  1.00  0.00           N  
ATOM   1669  CA  SER A 104     -32.721   7.386  -1.921  1.00  0.00           C  
ATOM   1670  C   SER A 104     -32.516   8.565  -0.980  1.00  0.00           C  
ATOM   1671  O   SER A 104     -31.678   9.437  -1.240  1.00  0.00           O  
ATOM   1672  CB  SER A 104     -33.929   7.638  -2.803  1.00  0.00           C  
ATOM   1673  OG  SER A 104     -33.784   8.831  -3.524  1.00  0.00           O  
ATOM   1674  H   SER A 104     -33.790   5.680  -1.191  1.00  0.00           H  
ATOM   1675  HA  SER A 104     -31.827   7.302  -2.541  1.00  0.00           H  
ATOM   1676 1HB  SER A 104     -34.055   6.805  -3.494  1.00  0.00           H  
ATOM   1677 2HB  SER A 104     -34.825   7.689  -2.186  1.00  0.00           H  
ATOM   1678  HG  SER A 104     -34.039   9.535  -2.923  1.00  0.00           H  
ATOM   1679  N   LEU A 105     -33.270   8.610   0.122  1.00  0.00           N  
ATOM   1680  CA  LEU A 105     -33.114   9.700   1.079  1.00  0.00           C  
ATOM   1681  C   LEU A 105     -31.762   9.645   1.780  1.00  0.00           C  
ATOM   1682  O   LEU A 105     -31.156  10.693   2.031  1.00  0.00           O  
ATOM   1683  CB  LEU A 105     -34.236   9.649   2.122  1.00  0.00           C  
ATOM   1684  CG  LEU A 105     -35.661   9.799   1.574  1.00  0.00           C  
ATOM   1685  CD1 LEU A 105     -36.665   9.481   2.674  1.00  0.00           C  
ATOM   1686  CD2 LEU A 105     -35.857  11.213   1.047  1.00  0.00           C  
ATOM   1687  H   LEU A 105     -33.954   7.890   0.303  1.00  0.00           H  
ATOM   1688  HA  LEU A 105     -33.153  10.645   0.536  1.00  0.00           H  
ATOM   1689 1HB  LEU A 105     -34.182   8.696   2.645  1.00  0.00           H  
ATOM   1690 2HB  LEU A 105     -34.074  10.447   2.847  1.00  0.00           H  
ATOM   1691  HG  LEU A 105     -35.817   9.085   0.765  1.00  0.00           H  
ATOM   1692 1HD1 LEU A 105     -37.678   9.588   2.285  1.00  0.00           H  
ATOM   1693 2HD1 LEU A 105     -36.516   8.458   3.019  1.00  0.00           H  
ATOM   1694 3HD1 LEU A 105     -36.523  10.170   3.507  1.00  0.00           H  
ATOM   1695 1HD2 LEU A 105     -36.869  11.319   0.657  1.00  0.00           H  
ATOM   1696 2HD2 LEU A 105     -35.703  11.927   1.857  1.00  0.00           H  
ATOM   1697 3HD2 LEU A 105     -35.138  11.407   0.251  1.00  0.00           H  
ATOM   1698  N   LYS A 106     -31.274   8.443   2.102  1.00  0.00           N  
ATOM   1699  CA  LYS A 106     -29.912   8.319   2.614  1.00  0.00           C  
ATOM   1700  C   LYS A 106     -28.899   8.836   1.603  1.00  0.00           C  
ATOM   1701  O   LYS A 106     -27.924   9.500   1.972  1.00  0.00           O  
ATOM   1702  CB  LYS A 106     -29.603   6.865   2.972  1.00  0.00           C  
ATOM   1703  CG  LYS A 106     -30.300   6.364   4.229  1.00  0.00           C  
ATOM   1704  CD  LYS A 106     -29.639   5.102   4.762  1.00  0.00           C  
ATOM   1705  CE  LYS A 106     -29.742   3.958   3.763  1.00  0.00           C  
ATOM   1706  NZ  LYS A 106     -29.098   2.716   4.270  1.00  0.00           N  
ATOM   1707  H   LYS A 106     -31.838   7.612   1.997  1.00  0.00           H  
ATOM   1708  HA  LYS A 106     -29.826   8.923   3.518  1.00  0.00           H  
ATOM   1709 1HB  LYS A 106     -29.896   6.216   2.146  1.00  0.00           H  
ATOM   1710 2HB  LYS A 106     -28.529   6.746   3.115  1.00  0.00           H  
ATOM   1711 1HG  LYS A 106     -30.261   7.136   4.999  1.00  0.00           H  
ATOM   1712 2HG  LYS A 106     -31.344   6.150   4.005  1.00  0.00           H  
ATOM   1713 1HD  LYS A 106     -28.586   5.300   4.967  1.00  0.00           H  
ATOM   1714 2HD  LYS A 106     -30.122   4.802   5.693  1.00  0.00           H  
ATOM   1715 1HE  LYS A 106     -30.792   3.749   3.557  1.00  0.00           H  
ATOM   1716 2HE  LYS A 106     -29.262   4.247   2.829  1.00  0.00           H  
ATOM   1717 1HZ  LYS A 106     -29.187   1.984   3.580  1.00  0.00           H  
ATOM   1718 2HZ  LYS A 106     -28.118   2.893   4.448  1.00  0.00           H  
ATOM   1719 3HZ  LYS A 106     -29.548   2.427   5.126  1.00  0.00           H  
ATOM   1720  N   ALA A 107     -29.117   8.542   0.318  1.00  0.00           N  
ATOM   1721  CA  ALA A 107     -28.231   9.053  -0.723  1.00  0.00           C  
ATOM   1722  C   ALA A 107     -28.211  10.576  -0.730  1.00  0.00           C  
ATOM   1723  O   ALA A 107     -27.152  11.190  -0.905  1.00  0.00           O  
ATOM   1724  CB  ALA A 107     -28.660   8.516  -2.087  1.00  0.00           C  
ATOM   1725  H   ALA A 107     -29.900   7.961   0.055  1.00  0.00           H  
ATOM   1726  HA  ALA A 107     -27.220   8.708  -0.506  1.00  0.00           H  
ATOM   1727 1HB  ALA A 107     -27.994   8.903  -2.857  1.00  0.00           H  
ATOM   1728 2HB  ALA A 107     -28.614   7.427  -2.081  1.00  0.00           H  
ATOM   1729 3HB  ALA A 107     -29.680   8.833  -2.298  1.00  0.00           H  
ATOM   1730  N   ALA A 108     -29.374  11.205  -0.542  1.00  0.00           N  
ATOM   1731  CA  ALA A 108     -29.425  12.662  -0.497  1.00  0.00           C  
ATOM   1732  C   ALA A 108     -28.656  13.205   0.700  1.00  0.00           C  
ATOM   1733  O   ALA A 108     -27.958  14.219   0.588  1.00  0.00           O  
ATOM   1734  CB  ALA A 108     -30.878  13.135  -0.467  1.00  0.00           C  
ATOM   1735  H   ALA A 108     -30.227  10.679  -0.428  1.00  0.00           H  
ATOM   1736  HA  ALA A 108     -28.945  13.045  -1.398  1.00  0.00           H  
ATOM   1737 1HB  ALA A 108     -30.906  14.224  -0.433  1.00  0.00           H  
ATOM   1738 2HB  ALA A 108     -31.393  12.786  -1.362  1.00  0.00           H  
ATOM   1739 3HB  ALA A 108     -31.372  12.732   0.417  1.00  0.00           H  
ATOM   1740  N   VAL A 109     -28.773  12.545   1.855  1.00  0.00           N  
ATOM   1741  CA  VAL A 109     -28.067  13.001   3.048  1.00  0.00           C  
ATOM   1742  C   VAL A 109     -26.564  12.818   2.878  1.00  0.00           C  
ATOM   1743  O   VAL A 109     -25.776  13.724   3.172  1.00  0.00           O  
ATOM   1744  CB  VAL A 109     -28.543  12.222   4.289  1.00  0.00           C  
ATOM   1745  CG1 VAL A 109     -27.661  12.539   5.488  1.00  0.00           C  
ATOM   1746  CG2 VAL A 109     -29.996  12.558   4.585  1.00  0.00           C  
ATOM   1747  H   VAL A 109     -29.355  11.721   1.912  1.00  0.00           H  
ATOM   1748  HA  VAL A 109     -28.247  14.070   3.170  1.00  0.00           H  
ATOM   1749  HB  VAL A 109     -28.448  11.154   4.094  1.00  0.00           H  
ATOM   1750 1HG1 VAL A 109     -28.011  11.980   6.355  1.00  0.00           H  
ATOM   1751 2HG1 VAL A 109     -26.632  12.257   5.267  1.00  0.00           H  
ATOM   1752 3HG1 VAL A 109     -27.708  13.607   5.702  1.00  0.00           H  
ATOM   1753 1HG2 VAL A 109     -30.326  12.003   5.463  1.00  0.00           H  
ATOM   1754 2HG2 VAL A 109     -30.092  13.627   4.774  1.00  0.00           H  
ATOM   1755 3HG2 VAL A 109     -30.614  12.284   3.730  1.00  0.00           H  
ATOM   1756  N   ARG A 110     -26.144  11.644   2.394  1.00  0.00           N  
ATOM   1757  CA  ARG A 110     -24.719  11.378   2.226  1.00  0.00           C  
ATOM   1758  C   ARG A 110     -24.107  12.284   1.164  1.00  0.00           C  
ATOM   1759  O   ARG A 110     -23.014  12.831   1.360  1.00  0.00           O  
ATOM   1760  CB  ARG A 110     -24.487   9.925   1.841  1.00  0.00           C  
ATOM   1761  CG  ARG A 110     -24.737   8.920   2.955  1.00  0.00           C  
ATOM   1762  CD  ARG A 110     -24.550   7.523   2.487  1.00  0.00           C  
ATOM   1763  NE  ARG A 110     -24.753   6.561   3.558  1.00  0.00           N  
ATOM   1764  CZ  ARG A 110     -24.740   5.223   3.398  1.00  0.00           C  
ATOM   1765  NH1 ARG A 110     -24.533   4.706   2.207  1.00  0.00           N  
ATOM   1766  NH2 ARG A 110     -24.935   4.431   4.437  1.00  0.00           N  
ATOM   1767  H   ARG A 110     -26.812  10.930   2.140  1.00  0.00           H  
ATOM   1768  HA  ARG A 110     -24.214  11.588   3.169  1.00  0.00           H  
ATOM   1769 1HB  ARG A 110     -25.137   9.661   1.008  1.00  0.00           H  
ATOM   1770 2HB  ARG A 110     -23.458   9.796   1.506  1.00  0.00           H  
ATOM   1771 1HG  ARG A 110     -24.040   9.104   3.774  1.00  0.00           H  
ATOM   1772 2HG  ARG A 110     -25.760   9.027   3.319  1.00  0.00           H  
ATOM   1773 1HD  ARG A 110     -25.266   7.307   1.695  1.00  0.00           H  
ATOM   1774 2HD  ARG A 110     -23.538   7.400   2.106  1.00  0.00           H  
ATOM   1775  HE  ARG A 110     -24.916   6.921   4.489  1.00  0.00           H  
ATOM   1776 1HH1 ARG A 110     -24.384   5.312   1.412  1.00  0.00           H  
ATOM   1777 2HH1 ARG A 110     -24.523   3.704   2.087  1.00  0.00           H  
ATOM   1778 1HH2 ARG A 110     -25.095   4.828   5.353  1.00  0.00           H  
ATOM   1779 2HH2 ARG A 110     -24.925   3.429   4.317  1.00  0.00           H  
ATOM   1780  N   ALA A 111     -24.799  12.463   0.036  1.00  0.00           N  
ATOM   1781  CA  ALA A 111     -24.298  13.353  -1.006  1.00  0.00           C  
ATOM   1782  C   ALA A 111     -24.216  14.794  -0.517  1.00  0.00           C  
ATOM   1783  O   ALA A 111     -23.224  15.485  -0.771  1.00  0.00           O  
ATOM   1784  CB  ALA A 111     -25.185  13.259  -2.246  1.00  0.00           C  
ATOM   1785  H   ALA A 111     -25.677  11.983  -0.107  1.00  0.00           H  
ATOM   1786  HA  ALA A 111     -23.287  13.035  -1.266  1.00  0.00           H  
ATOM   1787 1HB  ALA A 111     -24.802  13.927  -3.019  1.00  0.00           H  
ATOM   1788 2HB  ALA A 111     -25.182  12.235  -2.619  1.00  0.00           H  
ATOM   1789 3HB  ALA A 111     -26.202  13.549  -1.989  1.00  0.00           H  
ATOM   1790  N   ALA A 112     -25.246  15.266   0.186  1.00  0.00           N  
ATOM   1791  CA  ALA A 112     -25.204  16.627   0.705  1.00  0.00           C  
ATOM   1792  C   ALA A 112     -24.168  16.778   1.811  1.00  0.00           C  
ATOM   1793  O   ALA A 112     -23.473  17.798   1.870  1.00  0.00           O  
ATOM   1794  CB  ALA A 112     -26.586  17.041   1.206  1.00  0.00           C  
ATOM   1795  H   ALA A 112     -26.060  14.695   0.366  1.00  0.00           H  
ATOM   1796  HA  ALA A 112     -24.908  17.291  -0.108  1.00  0.00           H  
ATOM   1797 1HB  ALA A 112     -26.542  18.060   1.591  1.00  0.00           H  
ATOM   1798 2HB  ALA A 112     -27.300  16.995   0.385  1.00  0.00           H  
ATOM   1799 3HB  ALA A 112     -26.902  16.367   2.000  1.00  0.00           H  
ATOM   1800  N   GLU A 113     -24.042  15.778   2.688  1.00  0.00           N  
ATOM   1801  CA  GLU A 113     -23.051  15.860   3.757  1.00  0.00           C  
ATOM   1802  C   GLU A 113     -21.639  15.995   3.202  1.00  0.00           C  
ATOM   1803  O   GLU A 113     -20.834  16.773   3.730  1.00  0.00           O  
ATOM   1804  CB  GLU A 113     -23.136  14.625   4.657  1.00  0.00           C  
ATOM   1805  CG  GLU A 113     -22.095  14.583   5.767  1.00  0.00           C  
ATOM   1806  CD  GLU A 113     -22.253  13.393   6.672  1.00  0.00           C  
ATOM   1807  OE1 GLU A 113     -23.319  12.826   6.696  1.00  0.00           O  
ATOM   1808  OE2 GLU A 113     -21.307  13.051   7.342  1.00  0.00           O  
ATOM   1809  H   GLU A 113     -24.629  14.958   2.622  1.00  0.00           H  
ATOM   1810  HA  GLU A 113     -23.252  16.754   4.349  1.00  0.00           H  
ATOM   1811 1HB  GLU A 113     -24.122  14.579   5.121  1.00  0.00           H  
ATOM   1812 2HB  GLU A 113     -23.017  13.725   4.053  1.00  0.00           H  
ATOM   1813 1HG  GLU A 113     -21.102  14.554   5.319  1.00  0.00           H  
ATOM   1814 2HG  GLU A 113     -22.171  15.495   6.357  1.00  0.00           H  
ATOM   1815  N   LYS A 114     -21.315  15.252   2.143  1.00  0.00           N  
ATOM   1816  CA  LYS A 114     -20.002  15.398   1.531  1.00  0.00           C  
ATOM   1817  C   LYS A 114     -19.753  16.806   1.009  1.00  0.00           C  
ATOM   1818  O   LYS A 114     -18.611  17.273   1.052  1.00  0.00           O  
ATOM   1819  CB  LYS A 114     -19.836  14.390   0.393  1.00  0.00           C  
ATOM   1820  CG  LYS A 114     -19.707  12.942   0.849  1.00  0.00           C  
ATOM   1821  CD  LYS A 114     -19.572  11.999  -0.337  1.00  0.00           C  
ATOM   1822  CE  LYS A 114     -19.595  10.543   0.108  1.00  0.00           C  
ATOM   1823  NZ  LYS A 114     -19.381   9.610  -1.032  1.00  0.00           N  
ATOM   1824  H   LYS A 114     -21.967  14.586   1.755  1.00  0.00           H  
ATOM   1825  HA  LYS A 114     -19.242  15.208   2.290  1.00  0.00           H  
ATOM   1826 1HB  LYS A 114     -20.694  14.453  -0.278  1.00  0.00           H  
ATOM   1827 2HB  LYS A 114     -18.948  14.637  -0.188  1.00  0.00           H  
ATOM   1828 1HG  LYS A 114     -18.829  12.838   1.487  1.00  0.00           H  
ATOM   1829 2HG  LYS A 114     -20.588  12.663   1.427  1.00  0.00           H  
ATOM   1830 1HD  LYS A 114     -20.393  12.170  -1.034  1.00  0.00           H  
ATOM   1831 2HD  LYS A 114     -18.634  12.196  -0.853  1.00  0.00           H  
ATOM   1832 1HE  LYS A 114     -18.815  10.378   0.849  1.00  0.00           H  
ATOM   1833 2HE  LYS A 114     -20.557  10.318   0.569  1.00  0.00           H  
ATOM   1834 1HZ  LYS A 114     -19.403   8.657  -0.697  1.00  0.00           H  
ATOM   1835 2HZ  LYS A 114     -20.111   9.743  -1.718  1.00  0.00           H  
ATOM   1836 3HZ  LYS A 114     -18.484   9.796  -1.456  1.00  0.00           H  
ATOM   1837  N   VAL A 115     -20.789  17.494   0.521  1.00  0.00           N  
ATOM   1838  CA  VAL A 115     -20.618  18.886   0.115  1.00  0.00           C  
ATOM   1839  C   VAL A 115     -20.269  19.745   1.324  1.00  0.00           C  
ATOM   1840  O   VAL A 115     -19.388  20.610   1.257  1.00  0.00           O  
ATOM   1841  CB  VAL A 115     -21.902  19.420  -0.545  1.00  0.00           C  
ATOM   1842  CG1 VAL A 115     -21.784  20.913  -0.810  1.00  0.00           C  
ATOM   1843  CG2 VAL A 115     -22.175  18.663  -1.836  1.00  0.00           C  
ATOM   1844  H   VAL A 115     -21.696  17.062   0.428  1.00  0.00           H  
ATOM   1845  HA  VAL A 115     -19.773  18.945  -0.574  1.00  0.00           H  
ATOM   1846  HB  VAL A 115     -22.738  19.281   0.141  1.00  0.00           H  
ATOM   1847 1HG1 VAL A 115     -22.701  21.274  -1.277  1.00  0.00           H  
ATOM   1848 2HG1 VAL A 115     -21.625  21.439   0.131  1.00  0.00           H  
ATOM   1849 3HG1 VAL A 115     -20.941  21.099  -1.477  1.00  0.00           H  
ATOM   1850 1HG2 VAL A 115     -23.085  19.045  -2.297  1.00  0.00           H  
ATOM   1851 2HG2 VAL A 115     -21.337  18.797  -2.521  1.00  0.00           H  
ATOM   1852 3HG2 VAL A 115     -22.297  17.602  -1.617  1.00  0.00           H  
ATOM   1853  N   VAL A 116     -20.947  19.514   2.450  1.00  0.00           N  
ATOM   1854  CA  VAL A 116     -20.670  20.286   3.656  1.00  0.00           C  
ATOM   1855  C   VAL A 116     -19.229  20.082   4.101  1.00  0.00           C  
ATOM   1856  O   VAL A 116     -18.540  21.042   4.468  1.00  0.00           O  
ATOM   1857  CB  VAL A 116     -21.623  19.873   4.794  1.00  0.00           C  
ATOM   1858  CG1 VAL A 116     -21.232  20.561   6.093  1.00  0.00           C  
ATOM   1859  CG2 VAL A 116     -23.057  20.208   4.416  1.00  0.00           C  
ATOM   1860  H   VAL A 116     -21.659  18.798   2.477  1.00  0.00           H  
ATOM   1861  HA  VAL A 116     -20.792  21.345   3.424  1.00  0.00           H  
ATOM   1862  HB  VAL A 116     -21.532  18.799   4.960  1.00  0.00           H  
ATOM   1863 1HG1 VAL A 116     -21.916  20.257   6.886  1.00  0.00           H  
ATOM   1864 2HG1 VAL A 116     -20.215  20.278   6.363  1.00  0.00           H  
ATOM   1865 3HG1 VAL A 116     -21.287  21.642   5.963  1.00  0.00           H  
ATOM   1866 1HG2 VAL A 116     -23.726  19.913   5.224  1.00  0.00           H  
ATOM   1867 2HG2 VAL A 116     -23.148  21.281   4.244  1.00  0.00           H  
ATOM   1868 3HG2 VAL A 116     -23.329  19.672   3.506  1.00  0.00           H  
ATOM   1869  N   ARG A 117     -18.746  18.838   4.069  1.00  0.00           N  
ATOM   1870  CA  ARG A 117     -17.383  18.554   4.503  1.00  0.00           C  
ATOM   1871  C   ARG A 117     -16.349  19.176   3.572  1.00  0.00           C  
ATOM   1872  O   ARG A 117     -15.269  19.571   4.026  1.00  0.00           O  
ATOM   1873  CB  ARG A 117     -17.151  17.051   4.575  1.00  0.00           C  
ATOM   1874  CG  ARG A 117     -17.871  16.348   5.714  1.00  0.00           C  
ATOM   1875  CD  ARG A 117     -17.685  14.875   5.654  1.00  0.00           C  
ATOM   1876  NE  ARG A 117     -18.397  14.194   6.723  1.00  0.00           N  
ATOM   1877  CZ  ARG A 117     -17.899  13.975   7.955  1.00  0.00           C  
ATOM   1878  NH1 ARG A 117     -16.688  14.386   8.257  1.00  0.00           N  
ATOM   1879  NH2 ARG A 117     -18.628  13.344   8.860  1.00  0.00           N  
ATOM   1880  H   ARG A 117     -19.327  18.079   3.743  1.00  0.00           H  
ATOM   1881  HA  ARG A 117     -17.235  18.993   5.490  1.00  0.00           H  
ATOM   1882 1HB  ARG A 117     -17.475  16.589   3.644  1.00  0.00           H  
ATOM   1883 2HB  ARG A 117     -16.085  16.853   4.686  1.00  0.00           H  
ATOM   1884 1HG  ARG A 117     -17.480  16.704   6.667  1.00  0.00           H  
ATOM   1885 2HG  ARG A 117     -18.939  16.561   5.657  1.00  0.00           H  
ATOM   1886 1HD  ARG A 117     -18.060  14.499   4.701  1.00  0.00           H  
ATOM   1887 2HD  ARG A 117     -16.626  14.637   5.745  1.00  0.00           H  
ATOM   1888  HE  ARG A 117     -19.333  13.862   6.528  1.00  0.00           H  
ATOM   1889 1HH1 ARG A 117     -16.131  14.868   7.565  1.00  0.00           H  
ATOM   1890 2HH1 ARG A 117     -16.314  14.221   9.181  1.00  0.00           H  
ATOM   1891 1HH2 ARG A 117     -19.560  13.027   8.627  1.00  0.00           H  
ATOM   1892 2HH2 ARG A 117     -18.255  13.179   9.783  1.00  0.00           H  
ATOM   1893  N   GLU A 118     -16.655  19.276   2.278  1.00  0.00           N  
ATOM   1894  CA  GLU A 118     -15.703  19.868   1.343  1.00  0.00           C  
ATOM   1895  C   GLU A 118     -15.550  21.370   1.562  1.00  0.00           C  
ATOM   1896  O   GLU A 118     -14.439  21.900   1.459  1.00  0.00           O  
ATOM   1897  CB  GLU A 118     -16.142  19.600  -0.098  1.00  0.00           C  
ATOM   1898  CG  GLU A 118     -15.195  20.148  -1.156  1.00  0.00           C  
ATOM   1899  CD  GLU A 118     -13.835  19.508  -1.112  1.00  0.00           C  
ATOM   1900  OE1 GLU A 118     -13.709  18.464  -0.516  1.00  0.00           O  
ATOM   1901  OE2 GLU A 118     -12.921  20.062  -1.674  1.00  0.00           O  
ATOM   1902  H   GLU A 118     -17.544  18.944   1.931  1.00  0.00           H  
ATOM   1903  HA  GLU A 118     -14.724  19.420   1.516  1.00  0.00           H  
ATOM   1904 1HB  GLU A 118     -16.234  18.525  -0.256  1.00  0.00           H  
ATOM   1905 2HB  GLU A 118     -17.124  20.041  -0.268  1.00  0.00           H  
ATOM   1906 1HG  GLU A 118     -15.630  19.981  -2.140  1.00  0.00           H  
ATOM   1907 2HG  GLU A 118     -15.090  21.222  -1.013  1.00  0.00           H  
ATOM   1908  N   GLN A 119     -16.645  22.066   1.861  1.00  0.00           N  
ATOM   1909  CA  GLN A 119     -16.640  23.515   2.065  1.00  0.00           C  
ATOM   1910  C   GLN A 119     -17.477  23.847   3.292  1.00  0.00           C  
ATOM   1911  O   GLN A 119     -18.588  24.383   3.174  1.00  0.00           O  
ATOM   1912  CB  GLN A 119     -17.181  24.248   0.834  1.00  0.00           C  
ATOM   1913  CG  GLN A 119     -16.335  24.077  -0.415  1.00  0.00           C  
ATOM   1914  CD  GLN A 119     -15.052  24.882  -0.359  1.00  0.00           C  
ATOM   1915  OE1 GLN A 119     -14.998  26.025  -0.824  1.00  0.00           O  
ATOM   1916  NE2 GLN A 119     -14.007  24.291   0.210  1.00  0.00           N  
ATOM   1917  H   GLN A 119     -17.513  21.559   1.949  1.00  0.00           H  
ATOM   1918  HA  GLN A 119     -15.614  23.836   2.242  1.00  0.00           H  
ATOM   1919 1HB  GLN A 119     -18.187  23.890   0.611  1.00  0.00           H  
ATOM   1920 2HB  GLN A 119     -17.253  25.314   1.049  1.00  0.00           H  
ATOM   1921 1HG  GLN A 119     -16.074  23.023  -0.522  1.00  0.00           H  
ATOM   1922 2HG  GLN A 119     -16.910  24.408  -1.280  1.00  0.00           H  
ATOM   1923 1HE2 GLN A 119     -13.132  24.775   0.276  1.00  0.00           H  
ATOM   1924 2HE2 GLN A 119     -14.094  23.363   0.574  1.00  0.00           H  
ATOM   1925  N   PRO A 120     -16.974  23.552   4.491  1.00  0.00           N  
ATOM   1926  CA  PRO A 120     -17.752  23.840   5.702  1.00  0.00           C  
ATOM   1927  C   PRO A 120     -18.077  25.321   5.817  1.00  0.00           C  
ATOM   1928  O   PRO A 120     -17.240  26.183   5.538  1.00  0.00           O  
ATOM   1929  CB  PRO A 120     -16.821  23.383   6.830  1.00  0.00           C  
ATOM   1930  CG  PRO A 120     -15.961  22.344   6.195  1.00  0.00           C  
ATOM   1931  CD  PRO A 120     -15.712  22.864   4.804  1.00  0.00           C  
ATOM   1932  HA  PRO A 120     -18.677  23.244   5.689  1.00  0.00           H  
ATOM   1933 1HB  PRO A 120     -16.246  24.238   7.213  1.00  0.00           H  
ATOM   1934 2HB  PRO A 120     -17.413  22.991   7.671  1.00  0.00           H  
ATOM   1935 1HG  PRO A 120     -15.033  22.216   6.772  1.00  0.00           H  
ATOM   1936 2HG  PRO A 120     -16.474  21.371   6.199  1.00  0.00           H  
ATOM   1937 1HD  PRO A 120     -14.858  23.558   4.819  1.00  0.00           H  
ATOM   1938 2HD  PRO A 120     -15.514  22.019   4.127  1.00  0.00           H  
ATOM   1939  N   GLY A 121     -19.311  25.610   6.228  1.00  0.00           N  
ATOM   1940  CA  GLY A 121     -19.769  26.970   6.409  1.00  0.00           C  
ATOM   1941  C   GLY A 121     -20.051  27.746   5.143  1.00  0.00           C  
ATOM   1942  O   GLY A 121     -20.454  28.913   5.234  1.00  0.00           O  
ATOM   1943  H   GLY A 121     -19.946  24.848   6.420  1.00  0.00           H  
ATOM   1944 1HA  GLY A 121     -20.686  26.971   6.998  1.00  0.00           H  
ATOM   1945 2HA  GLY A 121     -19.024  27.533   6.972  1.00  0.00           H  
ATOM   1946  N   SER A 122     -19.861  27.152   3.969  1.00  0.00           N  
ATOM   1947  CA  SER A 122     -20.022  27.872   2.717  1.00  0.00           C  
ATOM   1948  C   SER A 122     -21.498  27.943   2.333  1.00  0.00           C  
ATOM   1949  O   SER A 122     -22.356  27.269   2.912  1.00  0.00           O  
ATOM   1950  CB  SER A 122     -19.227  27.198   1.616  1.00  0.00           C  
ATOM   1951  OG  SER A 122     -19.765  25.941   1.306  1.00  0.00           O  
ATOM   1952  H   SER A 122     -19.598  26.177   3.945  1.00  0.00           H  
ATOM   1953  HA  SER A 122     -19.660  28.892   2.855  1.00  0.00           H  
ATOM   1954 1HB  SER A 122     -19.230  27.827   0.727  1.00  0.00           H  
ATOM   1955 2HB  SER A 122     -18.191  27.084   1.933  1.00  0.00           H  
ATOM   1956  HG  SER A 122     -19.293  25.309   1.854  1.00  0.00           H  
ATOM   1957  N   ASN A 123     -21.800  28.774   1.333  1.00  0.00           N  
ATOM   1958  CA  ASN A 123     -23.152  28.810   0.790  1.00  0.00           C  
ATOM   1959  C   ASN A 123     -23.522  27.485   0.132  1.00  0.00           C  
ATOM   1960  O   ASN A 123     -24.700  27.108   0.126  1.00  0.00           O  
ATOM   1961  CB  ASN A 123     -23.299  29.955  -0.196  1.00  0.00           C  
ATOM   1962  CG  ASN A 123     -23.338  31.297   0.478  1.00  0.00           C  
ATOM   1963  OD1 ASN A 123     -23.630  31.395   1.677  1.00  0.00           O  
ATOM   1964  ND2 ASN A 123     -23.050  32.334  -0.266  1.00  0.00           N  
ATOM   1965  H   ASN A 123     -21.097  29.386   0.945  1.00  0.00           H  
ATOM   1966  HA  ASN A 123     -23.852  28.973   1.611  1.00  0.00           H  
ATOM   1967 1HB  ASN A 123     -22.465  29.939  -0.900  1.00  0.00           H  
ATOM   1968 2HB  ASN A 123     -24.215  29.823  -0.773  1.00  0.00           H  
ATOM   1969 1HD2 ASN A 123     -23.061  33.253   0.130  1.00  0.00           H  
ATOM   1970 2HD2 ASN A 123     -22.820  32.208  -1.230  1.00  0.00           H  
ATOM   1971  N   LEU A 124     -22.538  26.773  -0.423  1.00  0.00           N  
ATOM   1972  CA  LEU A 124     -22.793  25.425  -0.923  1.00  0.00           C  
ATOM   1973  C   LEU A 124     -23.168  24.479   0.210  1.00  0.00           C  
ATOM   1974  O   LEU A 124     -24.037  23.617   0.045  1.00  0.00           O  
ATOM   1975  CB  LEU A 124     -21.556  24.889  -1.655  1.00  0.00           C  
ATOM   1976  CG  LEU A 124     -21.210  25.590  -2.975  1.00  0.00           C  
ATOM   1977  CD1 LEU A 124     -19.812  25.178  -3.416  1.00  0.00           C  
ATOM   1978  CD2 LEU A 124     -22.245  25.229  -4.029  1.00  0.00           C  
ATOM   1979  H   LEU A 124     -21.609  27.161  -0.502  1.00  0.00           H  
ATOM   1980  HA  LEU A 124     -23.636  25.464  -1.611  1.00  0.00           H  
ATOM   1981 1HB  LEU A 124     -20.695  24.980  -0.995  1.00  0.00           H  
ATOM   1982 2HB  LEU A 124     -21.712  23.832  -1.872  1.00  0.00           H  
ATOM   1983  HG  LEU A 124     -21.206  26.669  -2.823  1.00  0.00           H  
ATOM   1984 1HD1 LEU A 124     -19.566  25.676  -4.355  1.00  0.00           H  
ATOM   1985 2HD1 LEU A 124     -19.089  25.465  -2.653  1.00  0.00           H  
ATOM   1986 3HD1 LEU A 124     -19.779  24.098  -3.561  1.00  0.00           H  
ATOM   1987 1HD2 LEU A 124     -21.999  25.729  -4.967  1.00  0.00           H  
ATOM   1988 2HD2 LEU A 124     -22.248  24.150  -4.182  1.00  0.00           H  
ATOM   1989 3HD2 LEU A 124     -23.232  25.551  -3.696  1.00  0.00           H  
ATOM   1990  N   ALA A 125     -22.519  24.624   1.368  1.00  0.00           N  
ATOM   1991  CA  ALA A 125     -22.893  23.821   2.527  1.00  0.00           C  
ATOM   1992  C   ALA A 125     -24.299  24.160   3.000  1.00  0.00           C  
ATOM   1993  O   ALA A 125     -25.067  23.269   3.379  1.00  0.00           O  
ATOM   1994  CB  ALA A 125     -21.884  24.022   3.658  1.00  0.00           C  
ATOM   1995  H   ALA A 125     -21.765  25.291   1.454  1.00  0.00           H  
ATOM   1996  HA  ALA A 125     -22.886  22.772   2.229  1.00  0.00           H  
ATOM   1997 1HB  ALA A 125     -22.173  23.418   4.516  1.00  0.00           H  
ATOM   1998 2HB  ALA A 125     -20.893  23.720   3.318  1.00  0.00           H  
ATOM   1999 3HB  ALA A 125     -21.864  25.073   3.944  1.00  0.00           H  
ATOM   2000  N   LYS A 126     -24.657  25.447   2.982  1.00  0.00           N  
ATOM   2001  CA  LYS A 126     -25.996  25.852   3.398  1.00  0.00           C  
ATOM   2002  C   LYS A 126     -27.057  25.217   2.506  1.00  0.00           C  
ATOM   2003  O   LYS A 126     -28.100  24.761   2.989  1.00  0.00           O  
ATOM   2004  CB  LYS A 126     -26.129  27.375   3.375  1.00  0.00           C  
ATOM   2005  CG  LYS A 126     -25.345  28.092   4.466  1.00  0.00           C  
ATOM   2006  CD  LYS A 126     -25.481  29.602   4.343  1.00  0.00           C  
ATOM   2007  CE  LYS A 126     -24.613  30.322   5.365  1.00  0.00           C  
ATOM   2008  NZ  LYS A 126     -24.660  31.799   5.193  1.00  0.00           N  
ATOM   2009  H   LYS A 126     -24.002  26.153   2.679  1.00  0.00           H  
ATOM   2010  HA  LYS A 126     -26.164  25.500   4.416  1.00  0.00           H  
ATOM   2011 1HB  LYS A 126     -25.787  27.756   2.412  1.00  0.00           H  
ATOM   2012 2HB  LYS A 126     -27.179  27.651   3.481  1.00  0.00           H  
ATOM   2013 1HG  LYS A 126     -25.716  27.781   5.444  1.00  0.00           H  
ATOM   2014 2HG  LYS A 126     -24.292  27.823   4.394  1.00  0.00           H  
ATOM   2015 1HD  LYS A 126     -25.182  29.914   3.341  1.00  0.00           H  
ATOM   2016 2HD  LYS A 126     -26.521  29.888   4.498  1.00  0.00           H  
ATOM   2017 1HE  LYS A 126     -24.953  30.075   6.369  1.00  0.00           H  
ATOM   2018 2HE  LYS A 126     -23.580  29.990   5.263  1.00  0.00           H  
ATOM   2019 1HZ  LYS A 126     -24.073  32.239   5.887  1.00  0.00           H  
ATOM   2020 2HZ  LYS A 126     -24.328  32.042   4.269  1.00  0.00           H  
ATOM   2021 3HZ  LYS A 126     -25.611  32.122   5.304  1.00  0.00           H  
ATOM   2022  N   LYS A 127     -26.805  25.181   1.195  1.00  0.00           N  
ATOM   2023  CA  LYS A 127     -27.685  24.442   0.297  1.00  0.00           C  
ATOM   2024  C   LYS A 127     -27.700  22.955   0.631  1.00  0.00           C  
ATOM   2025  O   LYS A 127     -28.759  22.321   0.580  1.00  0.00           O  
ATOM   2026  CB  LYS A 127     -27.259  24.649  -1.157  1.00  0.00           C  
ATOM   2027  CG  LYS A 127     -27.566  26.034  -1.712  1.00  0.00           C  
ATOM   2028  CD  LYS A 127     -26.857  26.268  -3.038  1.00  0.00           C  
ATOM   2029  CE  LYS A 127     -27.538  25.514  -4.170  1.00  0.00           C  
ATOM   2030  NZ  LYS A 127     -26.972  25.875  -5.498  1.00  0.00           N  
ATOM   2031  H   LYS A 127     -26.006  25.664   0.813  1.00  0.00           H  
ATOM   2032  HA  LYS A 127     -28.702  24.814   0.425  1.00  0.00           H  
ATOM   2033 1HB  LYS A 127     -26.185  24.482  -1.249  1.00  0.00           H  
ATOM   2034 2HB  LYS A 127     -27.759  23.917  -1.791  1.00  0.00           H  
ATOM   2035 1HG  LYS A 127     -28.641  26.136  -1.861  1.00  0.00           H  
ATOM   2036 2HG  LYS A 127     -27.242  26.791  -0.998  1.00  0.00           H  
ATOM   2037 1HD  LYS A 127     -26.859  27.334  -3.269  1.00  0.00           H  
ATOM   2038 2HD  LYS A 127     -25.823  25.933  -2.961  1.00  0.00           H  
ATOM   2039 1HE  LYS A 127     -27.418  24.442  -4.018  1.00  0.00           H  
ATOM   2040 2HE  LYS A 127     -28.604  25.741  -4.170  1.00  0.00           H  
ATOM   2041 1HZ  LYS A 127     -27.450  25.356  -6.221  1.00  0.00           H  
ATOM   2042 2HZ  LYS A 127     -27.095  26.866  -5.659  1.00  0.00           H  
ATOM   2043 3HZ  LYS A 127     -25.988  25.651  -5.518  1.00  0.00           H  
ATOM   2044  N   ALA A 128     -26.543  22.389   0.982  1.00  0.00           N  
ATOM   2045  CA  ALA A 128     -26.505  20.998   1.417  1.00  0.00           C  
ATOM   2046  C   ALA A 128     -27.335  20.789   2.676  1.00  0.00           C  
ATOM   2047  O   ALA A 128     -28.025  19.772   2.809  1.00  0.00           O  
ATOM   2048  CB  ALA A 128     -25.060  20.560   1.649  1.00  0.00           C  
ATOM   2049  H   ALA A 128     -25.684  22.918   0.949  1.00  0.00           H  
ATOM   2050  HA  ALA A 128     -26.940  20.385   0.628  1.00  0.00           H  
ATOM   2051 1HB  ALA A 128     -25.042  19.519   1.973  1.00  0.00           H  
ATOM   2052 2HB  ALA A 128     -24.496  20.659   0.722  1.00  0.00           H  
ATOM   2053 3HB  ALA A 128     -24.609  21.187   2.417  1.00  0.00           H  
ATOM   2054  N   LEU A 129     -27.282  21.740   3.614  1.00  0.00           N  
ATOM   2055  CA  LEU A 129     -28.027  21.589   4.861  1.00  0.00           C  
ATOM   2056  C   LEU A 129     -29.530  21.572   4.619  1.00  0.00           C  
ATOM   2057  O   LEU A 129     -30.252  20.816   5.280  1.00  0.00           O  
ATOM   2058  CB  LEU A 129     -27.674  22.727   5.827  1.00  0.00           C  
ATOM   2059  CG  LEU A 129     -26.228  22.740   6.339  1.00  0.00           C  
ATOM   2060  CD1 LEU A 129     -25.990  24.004   7.156  1.00  0.00           C  
ATOM   2061  CD2 LEU A 129     -25.974  21.494   7.174  1.00  0.00           C  
ATOM   2062  H   LEU A 129     -26.727  22.572   3.470  1.00  0.00           H  
ATOM   2063  HA  LEU A 129     -27.761  20.632   5.308  1.00  0.00           H  
ATOM   2064 1HB  LEU A 129     -27.857  23.676   5.326  1.00  0.00           H  
ATOM   2065 2HB  LEU A 129     -28.332  22.664   6.693  1.00  0.00           H  
ATOM   2066  HG  LEU A 129     -25.542  22.756   5.492  1.00  0.00           H  
ATOM   2067 1HD1 LEU A 129     -24.963  24.013   7.520  1.00  0.00           H  
ATOM   2068 2HD1 LEU A 129     -26.160  24.880   6.529  1.00  0.00           H  
ATOM   2069 3HD1 LEU A 129     -26.675  24.024   8.003  1.00  0.00           H  
ATOM   2070 1HD2 LEU A 129     -24.946  21.503   7.538  1.00  0.00           H  
ATOM   2071 2HD2 LEU A 129     -26.659  21.478   8.022  1.00  0.00           H  
ATOM   2072 3HD2 LEU A 129     -26.134  20.607   6.561  1.00  0.00           H  
ATOM   2073  N   GLU A 130     -30.021  22.393   3.686  1.00  0.00           N  
ATOM   2074  CA  GLU A 130     -31.432  22.332   3.323  1.00  0.00           C  
ATOM   2075  C   GLU A 130     -31.792  20.986   2.705  1.00  0.00           C  
ATOM   2076  O   GLU A 130     -32.865  20.442   2.993  1.00  0.00           O  
ATOM   2077  CB  GLU A 130     -31.779  23.458   2.346  1.00  0.00           C  
ATOM   2078  CG  GLU A 130     -33.222  23.449   1.862  1.00  0.00           C  
ATOM   2079  CD  GLU A 130     -34.209  23.724   2.962  1.00  0.00           C  
ATOM   2080  OE1 GLU A 130     -33.828  24.317   3.942  1.00  0.00           O  
ATOM   2081  OE2 GLU A 130     -35.347  23.340   2.822  1.00  0.00           O  
ATOM   2082  H   GLU A 130     -29.423  23.063   3.224  1.00  0.00           H  
ATOM   2083  HA  GLU A 130     -32.028  22.440   4.229  1.00  0.00           H  
ATOM   2084 1HB  GLU A 130     -31.591  24.421   2.821  1.00  0.00           H  
ATOM   2085 2HB  GLU A 130     -31.132  23.393   1.471  1.00  0.00           H  
ATOM   2086 1HG  GLU A 130     -33.339  24.205   1.087  1.00  0.00           H  
ATOM   2087 2HG  GLU A 130     -33.439  22.478   1.420  1.00  0.00           H  
ATOM   2088  N   ILE A 131     -30.918  20.437   1.861  1.00  0.00           N  
ATOM   2089  CA  ILE A 131     -31.174  19.120   1.291  1.00  0.00           C  
ATOM   2090  C   ILE A 131     -31.173  18.052   2.382  1.00  0.00           C  
ATOM   2091  O   ILE A 131     -32.031  17.160   2.380  1.00  0.00           O  
ATOM   2092  CB  ILE A 131     -30.125  18.768   0.220  1.00  0.00           C  
ATOM   2093  CG1 ILE A 131     -30.260  19.701  -0.986  1.00  0.00           C  
ATOM   2094  CG2 ILE A 131     -30.268  17.315  -0.207  1.00  0.00           C  
ATOM   2095  CD1 ILE A 131     -29.081  19.652  -1.930  1.00  0.00           C  
ATOM   2096  H   ILE A 131     -30.072  20.928   1.608  1.00  0.00           H  
ATOM   2097  HA  ILE A 131     -32.169  19.121   0.849  1.00  0.00           H  
ATOM   2098  HB  ILE A 131     -29.126  18.921   0.626  1.00  0.00           H  
ATOM   2099 1HG1 ILE A 131     -31.158  19.442  -1.547  1.00  0.00           H  
ATOM   2100 2HG1 ILE A 131     -30.377  20.728  -0.640  1.00  0.00           H  
ATOM   2101 1HG2 ILE A 131     -29.520  17.084  -0.965  1.00  0.00           H  
ATOM   2102 2HG2 ILE A 131     -30.124  16.667   0.656  1.00  0.00           H  
ATOM   2103 3HG2 ILE A 131     -31.264  17.154  -0.620  1.00  0.00           H  
ATOM   2104 1HD1 ILE A 131     -29.250  20.340  -2.759  1.00  0.00           H  
ATOM   2105 2HD1 ILE A 131     -28.175  19.943  -1.397  1.00  0.00           H  
ATOM   2106 3HD1 ILE A 131     -28.966  18.641  -2.317  1.00  0.00           H  
ATOM   2107  N   ILE A 132     -30.233  18.127   3.326  1.00  0.00           N  
ATOM   2108  CA  ILE A 132     -30.192  17.158   4.419  1.00  0.00           C  
ATOM   2109  C   ILE A 132     -31.473  17.233   5.242  1.00  0.00           C  
ATOM   2110  O   ILE A 132     -32.046  16.206   5.624  1.00  0.00           O  
ATOM   2111  CB  ILE A 132     -28.975  17.400   5.332  1.00  0.00           C  
ATOM   2112  CG1 ILE A 132     -27.676  17.095   4.581  1.00  0.00           C  
ATOM   2113  CG2 ILE A 132     -29.078  16.554   6.591  1.00  0.00           C  
ATOM   2114  CD1 ILE A 132     -26.436  17.611   5.274  1.00  0.00           C  
ATOM   2115  H   ILE A 132     -29.538  18.860   3.291  1.00  0.00           H  
ATOM   2116  HA  ILE A 132     -30.139  16.157   3.993  1.00  0.00           H  
ATOM   2117  HB  ILE A 132     -28.936  18.452   5.614  1.00  0.00           H  
ATOM   2118 1HG1 ILE A 132     -27.574  16.017   4.456  1.00  0.00           H  
ATOM   2119 2HG1 ILE A 132     -27.719  17.536   3.585  1.00  0.00           H  
ATOM   2120 1HG2 ILE A 132     -28.210  16.737   7.224  1.00  0.00           H  
ATOM   2121 2HG2 ILE A 132     -29.985  16.818   7.134  1.00  0.00           H  
ATOM   2122 3HG2 ILE A 132     -29.113  15.499   6.319  1.00  0.00           H  
ATOM   2123 1HD1 ILE A 132     -25.556  17.356   4.682  1.00  0.00           H  
ATOM   2124 2HD1 ILE A 132     -26.501  18.694   5.378  1.00  0.00           H  
ATOM   2125 3HD1 ILE A 132     -26.353  17.155   6.259  1.00  0.00           H  
ATOM   2126  N   LEU A 133     -31.940  18.450   5.529  1.00  0.00           N  
ATOM   2127  CA  LEU A 133     -33.177  18.598   6.287  1.00  0.00           C  
ATOM   2128  C   LEU A 133     -34.362  17.993   5.547  1.00  0.00           C  
ATOM   2129  O   LEU A 133     -35.201  17.328   6.167  1.00  0.00           O  
ATOM   2130  CB  LEU A 133     -33.449  20.081   6.570  1.00  0.00           C  
ATOM   2131  CG  LEU A 133     -32.508  20.748   7.582  1.00  0.00           C  
ATOM   2132  CD1 LEU A 133     -32.715  22.256   7.551  1.00  0.00           C  
ATOM   2133  CD2 LEU A 133     -32.777  20.188   8.971  1.00  0.00           C  
ATOM   2134  H   LEU A 133     -31.447  19.279   5.226  1.00  0.00           H  
ATOM   2135  HA  LEU A 133     -33.076  18.050   7.224  1.00  0.00           H  
ATOM   2136 1HB  LEU A 133     -33.373  20.633   5.635  1.00  0.00           H  
ATOM   2137 2HB  LEU A 133     -34.466  20.182   6.947  1.00  0.00           H  
ATOM   2138  HG  LEU A 133     -31.473  20.548   7.304  1.00  0.00           H  
ATOM   2139 1HD1 LEU A 133     -32.047  22.731   8.270  1.00  0.00           H  
ATOM   2140 2HD1 LEU A 133     -32.498  22.633   6.551  1.00  0.00           H  
ATOM   2141 3HD1 LEU A 133     -33.748  22.487   7.809  1.00  0.00           H  
ATOM   2142 1HD2 LEU A 133     -32.108  20.662   9.690  1.00  0.00           H  
ATOM   2143 2HD2 LEU A 133     -33.812  20.389   9.251  1.00  0.00           H  
ATOM   2144 3HD2 LEU A 133     -32.604  19.112   8.969  1.00  0.00           H  
ATOM   2145  N   ARG A 134     -34.452  18.209   4.233  1.00  0.00           N  
ATOM   2146  CA  ARG A 134     -35.558  17.646   3.468  1.00  0.00           C  
ATOM   2147  C   ARG A 134     -35.507  16.122   3.488  1.00  0.00           C  
ATOM   2148  O   ARG A 134     -36.532  15.463   3.701  1.00  0.00           O  
ATOM   2149  CB  ARG A 134     -35.522  18.137   2.029  1.00  0.00           C  
ATOM   2150  CG  ARG A 134     -35.851  19.610   1.847  1.00  0.00           C  
ATOM   2151  CD  ARG A 134     -35.693  20.038   0.433  1.00  0.00           C  
ATOM   2152  NE  ARG A 134     -35.794  21.481   0.289  1.00  0.00           N  
ATOM   2153  CZ  ARG A 134     -35.669  22.144  -0.877  1.00  0.00           C  
ATOM   2154  NH1 ARG A 134     -35.439  21.480  -1.989  1.00  0.00           N  
ATOM   2155  NH2 ARG A 134     -35.779  23.460  -0.904  1.00  0.00           N  
ATOM   2156  H   ARG A 134     -33.756  18.766   3.756  1.00  0.00           H  
ATOM   2157  HA  ARG A 134     -36.494  17.951   3.937  1.00  0.00           H  
ATOM   2158 1HB  ARG A 134     -34.531  17.966   1.611  1.00  0.00           H  
ATOM   2159 2HB  ARG A 134     -36.232  17.564   1.431  1.00  0.00           H  
ATOM   2160 1HG  ARG A 134     -36.883  19.792   2.147  1.00  0.00           H  
ATOM   2161 2HG  ARG A 134     -35.183  20.211   2.464  1.00  0.00           H  
ATOM   2162 1HD  ARG A 134     -34.715  19.726   0.067  1.00  0.00           H  
ATOM   2163 2HD  ARG A 134     -36.471  19.579  -0.175  1.00  0.00           H  
ATOM   2164  HE  ARG A 134     -35.971  22.025   1.122  1.00  0.00           H  
ATOM   2165 1HH1 ARG A 134     -35.355  20.474  -1.968  1.00  0.00           H  
ATOM   2166 2HH1 ARG A 134     -35.345  21.977  -2.863  1.00  0.00           H  
ATOM   2167 1HH2 ARG A 134     -35.956  23.970  -0.049  1.00  0.00           H  
ATOM   2168 2HH2 ARG A 134     -35.685  23.957  -1.778  1.00  0.00           H  
ATOM   2169  N   ALA A 135     -34.322  15.546   3.275  1.00  0.00           N  
ATOM   2170  CA  ALA A 135     -34.196  14.093   3.285  1.00  0.00           C  
ATOM   2171  C   ALA A 135     -34.418  13.531   4.684  1.00  0.00           C  
ATOM   2172  O   ALA A 135     -35.074  12.495   4.846  1.00  0.00           O  
ATOM   2173  CB  ALA A 135     -32.825  13.682   2.748  1.00  0.00           C  
ATOM   2174  H   ALA A 135     -33.502  16.110   3.105  1.00  0.00           H  
ATOM   2175  HA  ALA A 135     -34.970  13.681   2.637  1.00  0.00           H  
ATOM   2176 1HB  ALA A 135     -32.740  12.595   2.759  1.00  0.00           H  
ATOM   2177 2HB  ALA A 135     -32.711  14.044   1.726  1.00  0.00           H  
ATOM   2178 3HB  ALA A 135     -32.045  14.113   3.374  1.00  0.00           H  
ATOM   2179  N   ALA A 136     -33.880  14.200   5.708  1.00  0.00           N  
ATOM   2180  CA  ALA A 136     -34.071  13.740   7.079  1.00  0.00           C  
ATOM   2181  C   ALA A 136     -35.528  13.856   7.510  1.00  0.00           C  
ATOM   2182  O   ALA A 136     -36.033  12.984   8.225  1.00  0.00           O  
ATOM   2183  CB  ALA A 136     -33.172  14.528   8.031  1.00  0.00           C  
ATOM   2184  H   ALA A 136     -33.333  15.033   5.540  1.00  0.00           H  
ATOM   2185  HA  ALA A 136     -33.798  12.686   7.124  1.00  0.00           H  
ATOM   2186 1HB  ALA A 136     -33.324  14.176   9.051  1.00  0.00           H  
ATOM   2187 2HB  ALA A 136     -32.128  14.384   7.750  1.00  0.00           H  
ATOM   2188 3HB  ALA A 136     -33.419  15.587   7.972  1.00  0.00           H  
ATOM   2189  N   GLU A 137     -36.217  14.920   7.086  1.00  0.00           N  
ATOM   2190  CA  GLU A 137     -37.631  15.062   7.411  1.00  0.00           C  
ATOM   2191  C   GLU A 137     -38.449  13.930   6.802  1.00  0.00           C  
ATOM   2192  O   GLU A 137     -39.357  13.392   7.449  1.00  0.00           O  
ATOM   2193  CB  GLU A 137     -38.160  16.410   6.919  1.00  0.00           C  
ATOM   2194  CG  GLU A 137     -39.604  16.698   7.304  1.00  0.00           C  
ATOM   2195  CD  GLU A 137     -40.045  18.085   6.929  1.00  0.00           C  
ATOM   2196  OE1 GLU A 137     -39.494  18.633   6.005  1.00  0.00           O  
ATOM   2197  OE2 GLU A 137     -40.933  18.598   7.569  1.00  0.00           O  
ATOM   2198  H   GLU A 137     -35.764  15.635   6.535  1.00  0.00           H  
ATOM   2199  HA  GLU A 137     -37.743  15.002   8.494  1.00  0.00           H  
ATOM   2200 1HB  GLU A 137     -37.541  17.213   7.320  1.00  0.00           H  
ATOM   2201 2HB  GLU A 137     -38.089  16.454   5.832  1.00  0.00           H  
ATOM   2202 1HG  GLU A 137     -40.253  15.977   6.807  1.00  0.00           H  
ATOM   2203 2HG  GLU A 137     -39.716  16.564   8.379  1.00  0.00           H  
ATOM   2204  N   GLU A 138     -38.141  13.552   5.558  1.00  0.00           N  
ATOM   2205  CA  GLU A 138     -38.828  12.426   4.937  1.00  0.00           C  
ATOM   2206  C   GLU A 138     -38.470  11.108   5.613  1.00  0.00           C  
ATOM   2207  O   GLU A 138     -39.340  10.251   5.797  1.00  0.00           O  
ATOM   2208  CB  GLU A 138     -38.486  12.353   3.447  1.00  0.00           C  
ATOM   2209  CG  GLU A 138     -39.129  13.444   2.601  1.00  0.00           C  
ATOM   2210  CD  GLU A 138     -40.631  13.366   2.587  1.00  0.00           C  
ATOM   2211  OE1 GLU A 138     -41.149  12.301   2.354  1.00  0.00           O  
ATOM   2212  OE2 GLU A 138     -41.260  14.373   2.811  1.00  0.00           O  
ATOM   2213  H   GLU A 138     -37.430  14.042   5.037  1.00  0.00           H  
ATOM   2214  HA  GLU A 138     -39.903  12.570   5.053  1.00  0.00           H  
ATOM   2215 1HB  GLU A 138     -37.406  12.423   3.318  1.00  0.00           H  
ATOM   2216 2HB  GLU A 138     -38.804  11.390   3.048  1.00  0.00           H  
ATOM   2217 1HG  GLU A 138     -38.831  14.416   2.993  1.00  0.00           H  
ATOM   2218 2HG  GLU A 138     -38.757  13.364   1.580  1.00  0.00           H  
ATOM   2219  N   LEU A 139     -37.199  10.929   5.986  1.00  0.00           N  
ATOM   2220  CA  LEU A 139     -36.805   9.736   6.728  1.00  0.00           C  
ATOM   2221  C   LEU A 139     -37.536   9.634   8.060  1.00  0.00           C  
ATOM   2222  O   LEU A 139     -37.900   8.530   8.483  1.00  0.00           O  
ATOM   2223  CB  LEU A 139     -35.291   9.744   6.972  1.00  0.00           C  
ATOM   2224  CG  LEU A 139     -34.418   9.453   5.744  1.00  0.00           C  
ATOM   2225  CD1 LEU A 139     -32.975   9.835   6.044  1.00  0.00           C  
ATOM   2226  CD2 LEU A 139     -34.529   7.979   5.380  1.00  0.00           C  
ATOM   2227  H   LEU A 139     -36.498  11.619   5.757  1.00  0.00           H  
ATOM   2228  HA  LEU A 139     -37.072   8.859   6.140  1.00  0.00           H  
ATOM   2229 1HB  LEU A 139     -35.006  10.722   7.356  1.00  0.00           H  
ATOM   2230 2HB  LEU A 139     -35.057   8.996   7.729  1.00  0.00           H  
ATOM   2231  HG  LEU A 139     -34.756  10.060   4.904  1.00  0.00           H  
ATOM   2232 1HD1 LEU A 139     -32.355   9.628   5.172  1.00  0.00           H  
ATOM   2233 2HD1 LEU A 139     -32.922  10.898   6.282  1.00  0.00           H  
ATOM   2234 3HD1 LEU A 139     -32.613   9.254   6.892  1.00  0.00           H  
ATOM   2235 1HD2 LEU A 139     -33.909   7.773   4.507  1.00  0.00           H  
ATOM   2236 2HD2 LEU A 139     -34.189   7.371   6.219  1.00  0.00           H  
ATOM   2237 3HD2 LEU A 139     -35.567   7.738   5.153  1.00  0.00           H  
ATOM   2238  N   ALA A 140     -37.757  10.765   8.735  1.00  0.00           N  
ATOM   2239  CA  ALA A 140     -38.426  10.746  10.030  1.00  0.00           C  
ATOM   2240  C   ALA A 140     -39.861  10.246   9.937  1.00  0.00           C  
ATOM   2241  O   ALA A 140     -40.437   9.865  10.961  1.00  0.00           O  
ATOM   2242  CB  ALA A 140     -38.399  12.141  10.658  1.00  0.00           C  
ATOM   2243  H   ALA A 140     -37.459  11.649   8.348  1.00  0.00           H  
ATOM   2244  HA  ALA A 140     -37.887  10.055  10.680  1.00  0.00           H  
ATOM   2245 1HB  ALA A 140     -38.901  12.114  11.625  1.00  0.00           H  
ATOM   2246 2HB  ALA A 140     -37.366  12.459  10.794  1.00  0.00           H  
ATOM   2247 3HB  ALA A 140     -38.912  12.843  10.003  1.00  0.00           H  
ATOM   2248  N   LYS A 141     -40.446  10.238   8.742  1.00  0.00           N  
ATOM   2249  CA  LYS A 141     -41.837   9.852   8.554  1.00  0.00           C  
ATOM   2250  C   LYS A 141     -41.996   8.389   8.161  1.00  0.00           C  
ATOM   2251  O   LYS A 141     -43.129   7.907   8.056  1.00  0.00           O  
ATOM   2252  CB  LYS A 141     -42.490  10.745   7.497  1.00  0.00           C  
ATOM   2253  CG  LYS A 141     -42.648  12.201   7.914  1.00  0.00           C  
ATOM   2254  CD  LYS A 141     -43.452  12.986   6.888  1.00  0.00           C  
ATOM   2255  CE  LYS A 141     -42.632  13.265   5.637  1.00  0.00           C  
ATOM   2256  NZ  LYS A 141     -43.349  14.161   4.690  1.00  0.00           N  
ATOM   2257  H   LYS A 141     -39.899  10.511   7.939  1.00  0.00           H  
ATOM   2258  HA  LYS A 141     -42.363   9.979   9.501  1.00  0.00           H  
ATOM   2259 1HB  LYS A 141     -41.895  10.722   6.583  1.00  0.00           H  
ATOM   2260 2HB  LYS A 141     -43.479  10.358   7.254  1.00  0.00           H  
ATOM   2261 1HG  LYS A 141     -43.157  12.251   8.877  1.00  0.00           H  
ATOM   2262 2HG  LYS A 141     -41.664  12.658   8.020  1.00  0.00           H  
ATOM   2263 1HD  LYS A 141     -44.341  12.418   6.611  1.00  0.00           H  
ATOM   2264 2HD  LYS A 141     -43.769  13.934   7.322  1.00  0.00           H  
ATOM   2265 1HE  LYS A 141     -41.689  13.734   5.918  1.00  0.00           H  
ATOM   2266 2HE  LYS A 141     -42.409  12.326   5.131  1.00  0.00           H  
ATOM   2267 1HZ  LYS A 141     -42.773  14.321   3.875  1.00  0.00           H  
ATOM   2268 2HZ  LYS A 141     -44.217  13.727   4.408  1.00  0.00           H  
ATOM   2269 3HZ  LYS A 141     -43.545  15.042   5.142  1.00  0.00           H  
ATOM   2270  N   LEU A 142     -40.892   7.673   7.945  1.00  0.00           N  
ATOM   2271  CA  LEU A 142     -40.949   6.294   7.481  1.00  0.00           C  
ATOM   2272  C   LEU A 142     -41.026   5.358   8.673  1.00  0.00           C  
ATOM   2273  O   LEU A 142     -40.292   5.561   9.654  1.00  0.00           O  
ATOM   2274  CB  LEU A 142     -39.720   5.959   6.627  1.00  0.00           C  
ATOM   2275  CG  LEU A 142     -39.539   6.806   5.360  1.00  0.00           C  
ATOM   2276  CD1 LEU A 142     -38.244   6.408   4.664  1.00  0.00           C  
ATOM   2277  CD2 LEU A 142     -40.736   6.610   4.443  1.00  0.00           C  
ATOM   2278  H   LEU A 142     -39.993   8.100   8.108  1.00  0.00           H  
ATOM   2279  HA  LEU A 142     -41.842   6.172   6.868  1.00  0.00           H  
ATOM   2280 1HB  LEU A 142     -38.828   6.083   7.238  1.00  0.00           H  
ATOM   2281 2HB  LEU A 142     -39.783   4.915   6.321  1.00  0.00           H  
ATOM   2282  HG  LEU A 142     -39.460   7.858   5.635  1.00  0.00           H  
ATOM   2283 1HD1 LEU A 142     -38.116   7.010   3.764  1.00  0.00           H  
ATOM   2284 2HD1 LEU A 142     -37.403   6.576   5.336  1.00  0.00           H  
ATOM   2285 3HD1 LEU A 142     -38.287   5.354   4.392  1.00  0.00           H  
ATOM   2286 1HD2 LEU A 142     -40.608   7.213   3.543  1.00  0.00           H  
ATOM   2287 2HD2 LEU A 142     -40.815   5.558   4.167  1.00  0.00           H  
ATOM   2288 3HD2 LEU A 142     -41.645   6.919   4.960  1.00  0.00           H  
ATOM   2289  N   PRO A 143     -41.882   4.334   8.645  1.00  0.00           N  
ATOM   2290  CA  PRO A 143     -41.944   3.393   9.772  1.00  0.00           C  
ATOM   2291  C   PRO A 143     -40.793   2.401   9.747  1.00  0.00           C  
ATOM   2292  O   PRO A 143     -41.001   1.194   9.585  1.00  0.00           O  
ATOM   2293  CB  PRO A 143     -43.296   2.698   9.571  1.00  0.00           C  
ATOM   2294  CG  PRO A 143     -43.488   2.690   8.090  1.00  0.00           C  
ATOM   2295  CD  PRO A 143     -42.897   3.981   7.591  1.00  0.00           C  
ATOM   2296  HA  PRO A 143     -41.929   3.958  10.716  1.00  0.00           H  
ATOM   2297 1HB  PRO A 143     -43.267   1.687  10.003  1.00  0.00           H  
ATOM   2298 2HB  PRO A 143     -44.085   3.252  10.100  1.00  0.00           H  
ATOM   2299 1HG  PRO A 143     -42.991   1.813   7.649  1.00  0.00           H  
ATOM   2300 2HG  PRO A 143     -44.557   2.606   7.847  1.00  0.00           H  
ATOM   2301 1HD  PRO A 143     -42.425   3.813   6.613  1.00  0.00           H  
ATOM   2302 2HD  PRO A 143     -43.689   4.740   7.515  1.00  0.00           H  
ATOM   2303  N   ASP A 144     -39.573   2.904   9.910  1.00  0.00           N  
ATOM   2304  CA  ASP A 144     -38.367   2.103   9.764  1.00  0.00           C  
ATOM   2305  C   ASP A 144     -37.329   2.581  10.771  1.00  0.00           C  
ATOM   2306  O   ASP A 144     -36.833   3.710  10.657  1.00  0.00           O  
ATOM   2307  CB  ASP A 144     -37.810   2.198   8.342  1.00  0.00           C  
ATOM   2308  CG  ASP A 144     -36.563   1.349   8.135  1.00  0.00           C  
ATOM   2309  OD1 ASP A 144     -35.644   1.480   8.908  1.00  0.00           O  
ATOM   2310  OD2 ASP A 144     -36.542   0.578   7.206  1.00  0.00           O  
ATOM   2311  H   ASP A 144     -39.488   3.882  10.145  1.00  0.00           H  
ATOM   2312  HA  ASP A 144     -38.615   1.062   9.974  1.00  0.00           H  
ATOM   2313 1HB  ASP A 144     -38.572   1.878   7.631  1.00  0.00           H  
ATOM   2314 2HB  ASP A 144     -37.567   3.237   8.115  1.00  0.00           H  
ATOM   2315  N   PRO A 145     -36.987   1.766  11.775  1.00  0.00           N  
ATOM   2316  CA  PRO A 145     -36.032   2.223  12.802  1.00  0.00           C  
ATOM   2317  C   PRO A 145     -34.738   2.782  12.236  1.00  0.00           C  
ATOM   2318  O   PRO A 145     -34.148   3.685  12.841  1.00  0.00           O  
ATOM   2319  CB  PRO A 145     -35.769   0.945  13.604  1.00  0.00           C  
ATOM   2320  CG  PRO A 145     -37.048   0.185  13.512  1.00  0.00           C  
ATOM   2321  CD  PRO A 145     -37.520   0.415  12.101  1.00  0.00           C  
ATOM   2322  HA  PRO A 145     -36.505   3.007  13.412  1.00  0.00           H  
ATOM   2323 1HB  PRO A 145     -34.917   0.399  13.173  1.00  0.00           H  
ATOM   2324 2HB  PRO A 145     -35.498   1.200  14.639  1.00  0.00           H  
ATOM   2325 1HG  PRO A 145     -36.876  -0.878  13.734  1.00  0.00           H  
ATOM   2326 2HG  PRO A 145     -37.763   0.553  14.263  1.00  0.00           H  
ATOM   2327 1HD  PRO A 145     -37.089  -0.353  11.441  1.00  0.00           H  
ATOM   2328 2HD  PRO A 145     -38.619   0.380  12.071  1.00  0.00           H  
ATOM   2329  N   GLU A 146     -34.282   2.277  11.087  1.00  0.00           N  
ATOM   2330  CA  GLU A 146     -33.060   2.804  10.488  1.00  0.00           C  
ATOM   2331  C   GLU A 146     -33.277   4.207   9.932  1.00  0.00           C  
ATOM   2332  O   GLU A 146     -32.462   5.106  10.167  1.00  0.00           O  
ATOM   2333  CB  GLU A 146     -32.569   1.875   9.375  1.00  0.00           C  
ATOM   2334  CG  GLU A 146     -31.294   2.339   8.686  1.00  0.00           C  
ATOM   2335  CD  GLU A 146     -30.906   1.467   7.525  1.00  0.00           C  
ATOM   2336  OE1 GLU A 146     -31.563   0.478   7.303  1.00  0.00           O  
ATOM   2337  OE2 GLU A 146     -29.951   1.789   6.858  1.00  0.00           O  
ATOM   2338  H   GLU A 146     -34.774   1.527  10.622  1.00  0.00           H  
ATOM   2339  HA  GLU A 146     -32.297   2.876  11.263  1.00  0.00           H  
ATOM   2340 1HB  GLU A 146     -32.385   0.882   9.786  1.00  0.00           H  
ATOM   2341 2HB  GLU A 146     -33.344   1.777   8.614  1.00  0.00           H  
ATOM   2342 1HG  GLU A 146     -31.438   3.358   8.327  1.00  0.00           H  
ATOM   2343 2HG  GLU A 146     -30.484   2.350   9.413  1.00  0.00           H  
ATOM   2344  N   ALA A 147     -34.371   4.414   9.195  1.00  0.00           N  
ATOM   2345  CA  ALA A 147     -34.668   5.745   8.676  1.00  0.00           C  
ATOM   2346  C   ALA A 147     -34.843   6.749   9.808  1.00  0.00           C  
ATOM   2347  O   ALA A 147     -34.423   7.906   9.690  1.00  0.00           O  
ATOM   2348  CB  ALA A 147     -35.914   5.702   7.795  1.00  0.00           C  
ATOM   2349  H   ALA A 147     -35.003   3.654   8.990  1.00  0.00           H  
ATOM   2350  HA  ALA A 147     -33.820   6.071   8.074  1.00  0.00           H  
ATOM   2351 1HB  ALA A 147     -36.126   6.700   7.414  1.00  0.00           H  
ATOM   2352 2HB  ALA A 147     -35.746   5.022   6.959  1.00  0.00           H  
ATOM   2353 3HB  ALA A 147     -36.762   5.351   8.382  1.00  0.00           H  
ATOM   2354  N   LEU A 148     -35.466   6.327  10.911  1.00  0.00           N  
ATOM   2355  CA  LEU A 148     -35.724   7.248  12.013  1.00  0.00           C  
ATOM   2356  C   LEU A 148     -34.433   7.621  12.731  1.00  0.00           C  
ATOM   2357  O   LEU A 148     -34.219   8.791  13.067  1.00  0.00           O  
ATOM   2358  CB  LEU A 148     -36.708   6.621  13.009  1.00  0.00           C  
ATOM   2359  CG  LEU A 148     -38.088   6.262  12.443  1.00  0.00           C  
ATOM   2360  CD1 LEU A 148     -38.867   5.460  13.477  1.00  0.00           C  
ATOM   2361  CD2 LEU A 148     -38.830   7.535  12.066  1.00  0.00           C  
ATOM   2362  H   LEU A 148     -35.765   5.366  10.993  1.00  0.00           H  
ATOM   2363  HA  LEU A 148     -36.152   8.164  11.606  1.00  0.00           H  
ATOM   2364 1HB  LEU A 148     -36.265   5.710  13.407  1.00  0.00           H  
ATOM   2365 2HB  LEU A 148     -36.859   7.318  13.833  1.00  0.00           H  
ATOM   2366  HG  LEU A 148     -37.967   5.636  11.559  1.00  0.00           H  
ATOM   2367 1HD1 LEU A 148     -39.848   5.205  13.075  1.00  0.00           H  
ATOM   2368 2HD1 LEU A 148     -38.324   4.546  13.714  1.00  0.00           H  
ATOM   2369 3HD1 LEU A 148     -38.990   6.055  14.381  1.00  0.00           H  
ATOM   2370 1HD2 LEU A 148     -39.810   7.280  11.663  1.00  0.00           H  
ATOM   2371 2HD2 LEU A 148     -38.952   8.161  12.950  1.00  0.00           H  
ATOM   2372 3HD2 LEU A 148     -38.259   8.079  11.313  1.00  0.00           H  
ATOM   2373  N   LYS A 149     -33.564   6.637  12.975  1.00  0.00           N  
ATOM   2374  CA  LYS A 149     -32.284   6.923  13.616  1.00  0.00           C  
ATOM   2375  C   LYS A 149     -31.388   7.751  12.706  1.00  0.00           C  
ATOM   2376  O   LYS A 149     -30.681   8.653  13.169  1.00  0.00           O  
ATOM   2377  CB  LYS A 149     -31.578   5.625  14.010  1.00  0.00           C  
ATOM   2378  CG  LYS A 149     -32.199   4.907  15.201  1.00  0.00           C  
ATOM   2379  CD  LYS A 149     -31.312   3.770  15.684  1.00  0.00           C  
ATOM   2380  CE  LYS A 149     -31.355   2.588  14.727  1.00  0.00           C  
ATOM   2381  NZ  LYS A 149     -30.612   1.413  15.259  1.00  0.00           N  
ATOM   2382  H   LYS A 149     -33.784   5.685  12.720  1.00  0.00           H  
ATOM   2383  HA  LYS A 149     -32.472   7.510  14.517  1.00  0.00           H  
ATOM   2384 1HB  LYS A 149     -31.583   4.937  13.165  1.00  0.00           H  
ATOM   2385 2HB  LYS A 149     -30.536   5.837  14.253  1.00  0.00           H  
ATOM   2386 1HG  LYS A 149     -32.345   5.616  16.018  1.00  0.00           H  
ATOM   2387 2HG  LYS A 149     -33.170   4.504  14.916  1.00  0.00           H  
ATOM   2388 1HD  LYS A 149     -30.283   4.121  15.769  1.00  0.00           H  
ATOM   2389 2HD  LYS A 149     -31.647   3.440  16.668  1.00  0.00           H  
ATOM   2390 1HE  LYS A 149     -32.391   2.299  14.553  1.00  0.00           H  
ATOM   2391 2HE  LYS A 149     -30.916   2.877  13.772  1.00  0.00           H  
ATOM   2392 1HZ  LYS A 149     -30.664   0.653  14.596  1.00  0.00           H  
ATOM   2393 2HZ  LYS A 149     -29.645   1.665  15.407  1.00  0.00           H  
ATOM   2394 3HZ  LYS A 149     -31.022   1.124  16.136  1.00  0.00           H  
ATOM   2395  N   GLU A 150     -31.406   7.460  11.403  1.00  0.00           N  
ATOM   2396  CA  GLU A 150     -30.616   8.246  10.462  1.00  0.00           C  
ATOM   2397  C   GLU A 150     -31.146   9.670  10.352  1.00  0.00           C  
ATOM   2398  O   GLU A 150     -30.367  10.615  10.182  1.00  0.00           O  
ATOM   2399  CB  GLU A 150     -30.617   7.585   9.081  1.00  0.00           C  
ATOM   2400  CG  GLU A 150     -29.810   6.296   9.001  1.00  0.00           C  
ATOM   2401  CD  GLU A 150     -28.344   6.507   9.258  1.00  0.00           C  
ATOM   2402  OE1 GLU A 150     -27.793   7.436   8.718  1.00  0.00           O  
ATOM   2403  OE2 GLU A 150     -27.774   5.737   9.995  1.00  0.00           O  
ATOM   2404  H   GLU A 150     -31.965   6.693  11.056  1.00  0.00           H  
ATOM   2405  HA  GLU A 150     -29.592   8.305  10.833  1.00  0.00           H  
ATOM   2406 1HB  GLU A 150     -31.642   7.357   8.787  1.00  0.00           H  
ATOM   2407 2HB  GLU A 150     -30.212   8.280   8.345  1.00  0.00           H  
ATOM   2408 1HG  GLU A 150     -30.199   5.592   9.737  1.00  0.00           H  
ATOM   2409 2HG  GLU A 150     -29.942   5.858   8.013  1.00  0.00           H  
ATOM   2410  N   ALA A 151     -32.467   9.842  10.445  1.00  0.00           N  
ATOM   2411  CA  ALA A 151     -33.037  11.186  10.455  1.00  0.00           C  
ATOM   2412  C   ALA A 151     -32.525  11.988  11.644  1.00  0.00           C  
ATOM   2413  O   ALA A 151     -32.248  13.187  11.522  1.00  0.00           O  
ATOM   2414  CB  ALA A 151     -34.562  11.111  10.474  1.00  0.00           C  
ATOM   2415  H   ALA A 151     -33.085   9.045  10.507  1.00  0.00           H  
ATOM   2416  HA  ALA A 151     -32.717  11.696   9.546  1.00  0.00           H  
ATOM   2417 1HB  ALA A 151     -34.976  12.120  10.481  1.00  0.00           H  
ATOM   2418 2HB  ALA A 151     -34.911  10.582   9.586  1.00  0.00           H  
ATOM   2419 3HB  ALA A 151     -34.889  10.578  11.365  1.00  0.00           H  
ATOM   2420  N   VAL A 152     -32.390  11.341  12.803  1.00  0.00           N  
ATOM   2421  CA  VAL A 152     -31.875  12.028  13.982  1.00  0.00           C  
ATOM   2422  C   VAL A 152     -30.416  12.415  13.778  1.00  0.00           C  
ATOM   2423  O   VAL A 152     -30.022  13.562  14.018  1.00  0.00           O  
ATOM   2424  CB  VAL A 152     -31.999  11.131  15.228  1.00  0.00           C  
ATOM   2425  CG1 VAL A 152     -31.237  11.735  16.398  1.00  0.00           C  
ATOM   2426  CG2 VAL A 152     -33.466  10.937  15.582  1.00  0.00           C  
ATOM   2427  H   VAL A 152     -32.642  10.366  12.872  1.00  0.00           H  
ATOM   2428  HA  VAL A 152     -32.439  12.952  14.118  1.00  0.00           H  
ATOM   2429  HB  VAL A 152     -31.545  10.163  15.014  1.00  0.00           H  
ATOM   2430 1HG1 VAL A 152     -31.336  11.088  17.270  1.00  0.00           H  
ATOM   2431 2HG1 VAL A 152     -30.184  11.832  16.135  1.00  0.00           H  
ATOM   2432 3HG1 VAL A 152     -31.646  12.719  16.629  1.00  0.00           H  
ATOM   2433 1HG2 VAL A 152     -33.546  10.301  16.463  1.00  0.00           H  
ATOM   2434 2HG2 VAL A 152     -33.921  11.906  15.790  1.00  0.00           H  
ATOM   2435 3HG2 VAL A 152     -33.983  10.465  14.746  1.00  0.00           H  
ATOM   2436  N   LYS A 153     -29.595  11.465  13.322  1.00  0.00           N  
ATOM   2437  CA  LYS A 153     -28.178  11.745  13.102  1.00  0.00           C  
ATOM   2438  C   LYS A 153     -27.979  12.807  12.026  1.00  0.00           C  
ATOM   2439  O   LYS A 153     -27.165  13.724  12.194  1.00  0.00           O  
ATOM   2440  CB  LYS A 153     -27.435  10.465  12.716  1.00  0.00           C  
ATOM   2441  CG  LYS A 153     -27.278   9.463  13.852  1.00  0.00           C  
ATOM   2442  CD  LYS A 153     -26.332   8.335  13.468  1.00  0.00           C  
ATOM   2443  CE  LYS A 153     -26.888   7.514  12.315  1.00  0.00           C  
ATOM   2444  NZ  LYS A 153     -26.043   6.325  12.021  1.00  0.00           N  
ATOM   2445  H   LYS A 153     -29.950  10.539  13.127  1.00  0.00           H  
ATOM   2446  HA  LYS A 153     -27.755  12.138  14.026  1.00  0.00           H  
ATOM   2447 1HB  LYS A 153     -27.964   9.967  11.903  1.00  0.00           H  
ATOM   2448 2HB  LYS A 153     -26.440  10.718  12.354  1.00  0.00           H  
ATOM   2449 1HG  LYS A 153     -26.885   9.972  14.734  1.00  0.00           H  
ATOM   2450 2HG  LYS A 153     -28.251   9.041  14.103  1.00  0.00           H  
ATOM   2451 1HD  LYS A 153     -25.368   8.754  13.175  1.00  0.00           H  
ATOM   2452 2HD  LYS A 153     -26.178   7.682  14.327  1.00  0.00           H  
ATOM   2453 1HE  LYS A 153     -27.894   7.177  12.560  1.00  0.00           H  
ATOM   2454 2HE  LYS A 153     -26.944   8.135  11.421  1.00  0.00           H  
ATOM   2455 1HZ  LYS A 153     -26.445   5.808  11.250  1.00  0.00           H  
ATOM   2456 2HZ  LYS A 153     -25.111   6.626  11.772  1.00  0.00           H  
ATOM   2457 3HZ  LYS A 153     -25.999   5.732  12.837  1.00  0.00           H  
ATOM   2458  N   ALA A 154     -28.712  12.703  10.916  1.00  0.00           N  
ATOM   2459  CA  ALA A 154     -28.585  13.700   9.857  1.00  0.00           C  
ATOM   2460  C   ALA A 154     -29.011  15.080  10.343  1.00  0.00           C  
ATOM   2461  O   ALA A 154     -28.354  16.083  10.040  1.00  0.00           O  
ATOM   2462  CB  ALA A 154     -29.406  13.282   8.637  1.00  0.00           C  
ATOM   2463  H   ALA A 154     -29.361  11.939  10.796  1.00  0.00           H  
ATOM   2464  HA  ALA A 154     -27.534  13.760   9.573  1.00  0.00           H  
ATOM   2465 1HB  ALA A 154     -29.303  14.033   7.853  1.00  0.00           H  
ATOM   2466 2HB  ALA A 154     -29.046  12.321   8.268  1.00  0.00           H  
ATOM   2467 3HB  ALA A 154     -30.454  13.192   8.918  1.00  0.00           H  
ATOM   2468  N   ALA A 155     -30.107  15.150  11.102  1.00  0.00           N  
ATOM   2469  CA  ALA A 155     -30.547  16.432  11.639  1.00  0.00           C  
ATOM   2470  C   ALA A 155     -29.553  16.990  12.651  1.00  0.00           C  
ATOM   2471  O   ALA A 155     -29.299  18.200  12.664  1.00  0.00           O  
ATOM   2472  CB  ALA A 155     -31.931  16.292  12.269  1.00  0.00           C  
ATOM   2473  H   ALA A 155     -30.641  14.320  11.312  1.00  0.00           H  
ATOM   2474  HA  ALA A 155     -30.603  17.144  10.815  1.00  0.00           H  
ATOM   2475 1HB  ALA A 155     -32.250  17.255  12.667  1.00  0.00           H  
ATOM   2476 2HB  ALA A 155     -32.642  15.958  11.513  1.00  0.00           H  
ATOM   2477 3HB  ALA A 155     -31.891  15.562  13.076  1.00  0.00           H  
ATOM   2478  N   GLU A 156     -28.984  16.131  13.502  1.00  0.00           N  
ATOM   2479  CA  GLU A 156     -27.980  16.598  14.455  1.00  0.00           C  
ATOM   2480  C   GLU A 156     -26.791  17.232  13.746  1.00  0.00           C  
ATOM   2481  O   GLU A 156     -26.277  18.258  14.201  1.00  0.00           O  
ATOM   2482  CB  GLU A 156     -27.501  15.441  15.334  1.00  0.00           C  
ATOM   2483  CG  GLU A 156     -26.406  15.814  16.323  1.00  0.00           C  
ATOM   2484  CD  GLU A 156     -25.973  14.658  17.181  1.00  0.00           C  
ATOM   2485  OE1 GLU A 156     -26.744  13.743  17.345  1.00  0.00           O  
ATOM   2486  OE2 GLU A 156     -24.869  14.689  17.673  1.00  0.00           O  
ATOM   2487  H   GLU A 156     -29.240  15.154  13.497  1.00  0.00           H  
ATOM   2488  HA  GLU A 156     -28.433  17.363  15.087  1.00  0.00           H  
ATOM   2489 1HB  GLU A 156     -28.342  15.042  15.902  1.00  0.00           H  
ATOM   2490 2HB  GLU A 156     -27.121  14.637  14.703  1.00  0.00           H  
ATOM   2491 1HG  GLU A 156     -25.542  16.185  15.771  1.00  0.00           H  
ATOM   2492 2HG  GLU A 156     -26.767  16.619  16.962  1.00  0.00           H  
ATOM   2493  N   LYS A 157     -26.340  16.636  12.640  1.00  0.00           N  
ATOM   2494  CA  LYS A 157     -25.218  17.204  11.901  1.00  0.00           C  
ATOM   2495  C   LYS A 157     -25.540  18.603  11.394  1.00  0.00           C  
ATOM   2496  O   LYS A 157     -24.661  19.471  11.366  1.00  0.00           O  
ATOM   2497  CB  LYS A 157     -24.834  16.297  10.731  1.00  0.00           C  
ATOM   2498  CG  LYS A 157     -24.192  14.979  11.141  1.00  0.00           C  
ATOM   2499  CD  LYS A 157     -23.919  14.097   9.932  1.00  0.00           C  
ATOM   2500  CE  LYS A 157     -23.422  12.721  10.350  1.00  0.00           C  
ATOM   2501  NZ  LYS A 157     -23.155  11.846   9.177  1.00  0.00           N  
ATOM   2502  H   LYS A 157     -26.770  15.787  12.304  1.00  0.00           H  
ATOM   2503  HA  LYS A 157     -24.366  17.287  12.576  1.00  0.00           H  
ATOM   2504 1HB  LYS A 157     -25.723  16.068  10.142  1.00  0.00           H  
ATOM   2505 2HB  LYS A 157     -24.135  16.821  10.079  1.00  0.00           H  
ATOM   2506 1HG  LYS A 157     -23.250  15.177  11.655  1.00  0.00           H  
ATOM   2507 2HG  LYS A 157     -24.854  14.449  11.825  1.00  0.00           H  
ATOM   2508 1HD  LYS A 157     -24.836  13.982   9.351  1.00  0.00           H  
ATOM   2509 2HD  LYS A 157     -23.167  14.568   9.300  1.00  0.00           H  
ATOM   2510 1HE  LYS A 157     -22.504  12.826  10.927  1.00  0.00           H  
ATOM   2511 2HE  LYS A 157     -24.169  12.241  10.983  1.00  0.00           H  
ATOM   2512 1HZ  LYS A 157     -22.828  10.944   9.496  1.00  0.00           H  
ATOM   2513 2HZ  LYS A 157     -24.005  11.726   8.645  1.00  0.00           H  
ATOM   2514 3HZ  LYS A 157     -22.449  12.271   8.593  1.00  0.00           H  
ATOM   2515  N   VAL A 158     -26.794  18.842  11.004  1.00  0.00           N  
ATOM   2516  CA  VAL A 158     -27.210  20.181  10.597  1.00  0.00           C  
ATOM   2517  C   VAL A 158     -27.115  21.154  11.767  1.00  0.00           C  
ATOM   2518  O   VAL A 158     -26.652  22.290  11.609  1.00  0.00           O  
ATOM   2519  CB  VAL A 158     -28.654  20.158  10.064  1.00  0.00           C  
ATOM   2520  CG1 VAL A 158     -29.155  21.574   9.819  1.00  0.00           C  
ATOM   2521  CG2 VAL A 158     -28.722  19.333   8.788  1.00  0.00           C  
ATOM   2522  H   VAL A 158     -27.469  18.091  10.987  1.00  0.00           H  
ATOM   2523  HA  VAL A 158     -26.521  20.540   9.831  1.00  0.00           H  
ATOM   2524  HB  VAL A 158     -29.303  19.714  10.820  1.00  0.00           H  
ATOM   2525 1HG1 VAL A 158     -30.177  21.538   9.443  1.00  0.00           H  
ATOM   2526 2HG1 VAL A 158     -29.131  22.135  10.752  1.00  0.00           H  
ATOM   2527 3HG1 VAL A 158     -28.515  22.063   9.084  1.00  0.00           H  
ATOM   2528 1HG2 VAL A 158     -29.747  19.320   8.417  1.00  0.00           H  
ATOM   2529 2HG2 VAL A 158     -28.069  19.773   8.035  1.00  0.00           H  
ATOM   2530 3HG2 VAL A 158     -28.399  18.313   8.997  1.00  0.00           H  
ATOM   2531  N   VAL A 159     -27.547  20.731  12.958  1.00  0.00           N  
ATOM   2532  CA  VAL A 159     -27.444  21.606  14.121  1.00  0.00           C  
ATOM   2533  C   VAL A 159     -25.990  21.959  14.407  1.00  0.00           C  
ATOM   2534  O   VAL A 159     -25.677  23.114  14.723  1.00  0.00           O  
ATOM   2535  CB  VAL A 159     -28.060  20.928  15.359  1.00  0.00           C  
ATOM   2536  CG1 VAL A 159     -27.814  21.768  16.604  1.00  0.00           C  
ATOM   2537  CG2 VAL A 159     -29.550  20.709  15.143  1.00  0.00           C  
ATOM   2538  H   VAL A 159     -27.947  19.811  13.069  1.00  0.00           H  
ATOM   2539  HA  VAL A 159     -27.951  22.545  13.895  1.00  0.00           H  
ATOM   2540  HB  VAL A 159     -27.570  19.967  15.518  1.00  0.00           H  
ATOM   2541 1HG1 VAL A 159     -28.255  21.274  17.470  1.00  0.00           H  
ATOM   2542 2HG1 VAL A 159     -26.741  21.881  16.760  1.00  0.00           H  
ATOM   2543 3HG1 VAL A 159     -28.269  22.750  16.476  1.00  0.00           H  
ATOM   2544 1HG2 VAL A 159     -29.978  20.229  16.022  1.00  0.00           H  
ATOM   2545 2HG2 VAL A 159     -30.038  21.670  14.979  1.00  0.00           H  
ATOM   2546 3HG2 VAL A 159     -29.701  20.072  14.271  1.00  0.00           H  
ATOM   2547  N   ARG A 160     -25.080  20.988  14.302  1.00  0.00           N  
ATOM   2548  CA  ARG A 160     -23.674  21.250  14.588  1.00  0.00           C  
ATOM   2549  C   ARG A 160     -23.033  22.160  13.548  1.00  0.00           C  
ATOM   2550  O   ARG A 160     -22.150  22.951  13.897  1.00  0.00           O  
ATOM   2551  CB  ARG A 160     -22.896  19.943  14.653  1.00  0.00           C  
ATOM   2552  CG  ARG A 160     -23.208  19.072  15.859  1.00  0.00           C  
ATOM   2553  CD  ARG A 160     -22.474  17.782  15.809  1.00  0.00           C  
ATOM   2554  NE  ARG A 160     -22.823  16.916  16.924  1.00  0.00           N  
ATOM   2555  CZ  ARG A 160     -22.240  16.960  18.138  1.00  0.00           C  
ATOM   2556  NH1 ARG A 160     -21.284  17.830  18.378  1.00  0.00           N  
ATOM   2557  NH2 ARG A 160     -22.629  16.128  19.088  1.00  0.00           N  
ATOM   2558  H   ARG A 160     -25.359  20.059  14.020  1.00  0.00           H  
ATOM   2559  HA  ARG A 160     -23.607  21.760  15.549  1.00  0.00           H  
ATOM   2560 1HB  ARG A 160     -23.099  19.356  13.759  1.00  0.00           H  
ATOM   2561 2HB  ARG A 160     -21.827  20.157  14.669  1.00  0.00           H  
ATOM   2562 1HG  ARG A 160     -22.920  19.596  16.771  1.00  0.00           H  
ATOM   2563 2HG  ARG A 160     -24.277  18.857  15.886  1.00  0.00           H  
ATOM   2564 1HD  ARG A 160     -22.716  17.261  14.884  1.00  0.00           H  
ATOM   2565 2HD  ARG A 160     -21.402  17.972  15.847  1.00  0.00           H  
ATOM   2566  HE  ARG A 160     -23.554  16.233  16.777  1.00  0.00           H  
ATOM   2567 1HH1 ARG A 160     -20.986  18.466  17.651  1.00  0.00           H  
ATOM   2568 2HH1 ARG A 160     -20.847  17.863  19.287  1.00  0.00           H  
ATOM   2569 1HH2 ARG A 160     -23.364  15.458  18.903  1.00  0.00           H  
ATOM   2570 2HH2 ARG A 160     -22.193  16.160  19.997  1.00  0.00           H  
ATOM   2571  N   GLU A 161     -23.457  22.066  12.288  1.00  0.00           N  
ATOM   2572  CA  GLU A 161     -22.856  22.870  11.228  1.00  0.00           C  
ATOM   2573  C   GLU A 161     -23.223  24.343  11.370  1.00  0.00           C  
ATOM   2574  O   GLU A 161     -22.391  25.226  11.142  1.00  0.00           O  
ATOM   2575  CB  GLU A 161     -23.296  22.356   9.855  1.00  0.00           C  
ATOM   2576  CG  GLU A 161     -22.660  23.082   8.678  1.00  0.00           C  
ATOM   2577  CD  GLU A 161     -21.173  22.881   8.601  1.00  0.00           C  
ATOM   2578  OE1 GLU A 161     -20.671  22.027   9.291  1.00  0.00           O  
ATOM   2579  OE2 GLU A 161     -20.537  23.583   7.850  1.00  0.00           O  
ATOM   2580  H   GLU A 161     -24.206  21.429  12.057  1.00  0.00           H  
ATOM   2581  HA  GLU A 161     -21.771  22.794  11.309  1.00  0.00           H  
ATOM   2582 1HB  GLU A 161     -23.050  21.297   9.767  1.00  0.00           H  
ATOM   2583 2HB  GLU A 161     -24.378  22.450   9.761  1.00  0.00           H  
ATOM   2584 1HG  GLU A 161     -23.113  22.721   7.755  1.00  0.00           H  
ATOM   2585 2HG  GLU A 161     -22.875  24.146   8.763  1.00  0.00           H  
ATOM   2586  N   GLN A 162     -24.473  24.625  11.745  1.00  0.00           N  
ATOM   2587  CA  GLN A 162     -24.977  25.988  11.899  1.00  0.00           C  
ATOM   2588  C   GLN A 162     -25.811  26.053  13.172  1.00  0.00           C  
ATOM   2589  O   GLN A 162     -27.047  26.121  13.116  1.00  0.00           O  
ATOM   2590  CB  GLN A 162     -25.810  26.413  10.687  1.00  0.00           C  
ATOM   2591  CG  GLN A 162     -25.018  26.525   9.395  1.00  0.00           C  
ATOM   2592  CD  GLN A 162     -24.130  27.755   9.366  1.00  0.00           C  
ATOM   2593  OE1 GLN A 162     -24.529  28.815   8.875  1.00  0.00           O  
ATOM   2594  NE2 GLN A 162     -22.918  27.621   9.892  1.00  0.00           N  
ATOM   2595  H   GLN A 162     -25.091  23.847  11.930  1.00  0.00           H  
ATOM   2596  HA  GLN A 162     -24.126  26.663  11.995  1.00  0.00           H  
ATOM   2597 1HB  GLN A 162     -26.613  25.694  10.527  1.00  0.00           H  
ATOM   2598 2HB  GLN A 162     -26.271  27.381  10.884  1.00  0.00           H  
ATOM   2599 1HG  GLN A 162     -24.385  25.644   9.291  1.00  0.00           H  
ATOM   2600 2HG  GLN A 162     -25.714  26.586   8.558  1.00  0.00           H  
ATOM   2601 1HE2 GLN A 162     -22.287  28.398   9.901  1.00  0.00           H  
ATOM   2602 2HE2 GLN A 162     -22.634  26.743  10.279  1.00  0.00           H  
ATOM   2603  N   PRO A 163     -25.170  26.031  14.340  1.00  0.00           N  
ATOM   2604  CA  PRO A 163     -25.926  26.073  15.595  1.00  0.00           C  
ATOM   2605  C   PRO A 163     -26.711  27.368  15.731  1.00  0.00           C  
ATOM   2606  O   PRO A 163     -26.219  28.459  15.428  1.00  0.00           O  
ATOM   2607  CB  PRO A 163     -24.840  25.969  16.673  1.00  0.00           C  
ATOM   2608  CG  PRO A 163     -23.647  25.370  15.983  1.00  0.00           C  
ATOM   2609  CD  PRO A 163     -23.697  25.889  14.583  1.00  0.00           C  
ATOM   2610  HA  PRO A 163     -26.603  25.207  15.638  1.00  0.00           H  
ATOM   2611 1HB  PRO A 163     -24.624  26.966  17.086  1.00  0.00           H  
ATOM   2612 2HB  PRO A 163     -25.195  25.345  17.506  1.00  0.00           H  
ATOM   2613 1HG  PRO A 163     -22.722  25.663  16.500  1.00  0.00           H  
ATOM   2614 2HG  PRO A 163     -23.700  24.272  16.020  1.00  0.00           H  
ATOM   2615 1HD  PRO A 163     -23.185  26.862  14.533  1.00  0.00           H  
ATOM   2616 2HD  PRO A 163     -23.221  25.164  13.906  1.00  0.00           H  
ATOM   2617  N   GLY A 164     -27.952  27.233  16.196  1.00  0.00           N  
ATOM   2618  CA  GLY A 164     -28.791  28.393  16.423  1.00  0.00           C  
ATOM   2619  C   GLY A 164     -29.470  28.945  15.192  1.00  0.00           C  
ATOM   2620  O   GLY A 164     -30.264  29.883  15.305  1.00  0.00           O  
ATOM   2621  H   GLY A 164     -28.318  26.313  16.393  1.00  0.00           H  
ATOM   2622 1HA  GLY A 164     -29.569  28.142  17.145  1.00  0.00           H  
ATOM   2623 2HA  GLY A 164     -28.195  29.193  16.858  1.00  0.00           H  
ATOM   2624  N   SER A 165     -29.183  28.395  14.018  1.00  0.00           N  
ATOM   2625  CA  SER A 165     -29.750  28.893  12.777  1.00  0.00           C  
ATOM   2626  C   SER A 165     -31.171  28.367  12.591  1.00  0.00           C  
ATOM   2627  O   SER A 165     -31.623  27.453  13.284  1.00  0.00           O  
ATOM   2628  CB  SER A 165     -28.882  28.482  11.603  1.00  0.00           C  
ATOM   2629  OG  SER A 165     -28.906  27.093  11.423  1.00  0.00           O  
ATOM   2630  H   SER A 165     -28.551  27.607  13.989  1.00  0.00           H  
ATOM   2631  HA  SER A 165     -29.795  29.981  12.830  1.00  0.00           H  
ATOM   2632 1HB  SER A 165     -29.238  28.975  10.698  1.00  0.00           H  
ATOM   2633 2HB  SER A 165     -27.859  28.812  11.774  1.00  0.00           H  
ATOM   2634  HG  SER A 165     -28.148  26.751  11.903  1.00  0.00           H  
ATOM   2635  N   GLU A 166     -31.886  28.971  11.635  1.00  0.00           N  
ATOM   2636  CA  GLU A 166     -33.183  28.437  11.234  1.00  0.00           C  
ATOM   2637  C   GLU A 166     -33.063  27.003  10.736  1.00  0.00           C  
ATOM   2638  O   GLU A 166     -33.981  26.198  10.928  1.00  0.00           O  
ATOM   2639  CB  GLU A 166     -33.806  29.314  10.145  1.00  0.00           C  
ATOM   2640  CG  GLU A 166     -34.165  30.721  10.599  1.00  0.00           C  
ATOM   2641  CD  GLU A 166     -32.998  31.667  10.551  1.00  0.00           C  
ATOM   2642  OE1 GLU A 166     -31.901  31.216  10.322  1.00  0.00           O  
ATOM   2643  OE2 GLU A 166     -33.203  32.843  10.742  1.00  0.00           O  
ATOM   2644  H   GLU A 166     -31.534  29.802  11.182  1.00  0.00           H  
ATOM   2645  HA  GLU A 166     -33.839  28.430  12.106  1.00  0.00           H  
ATOM   2646 1HB  GLU A 166     -33.115  29.399   9.307  1.00  0.00           H  
ATOM   2647 2HB  GLU A 166     -34.715  28.840   9.773  1.00  0.00           H  
ATOM   2648 1HG  GLU A 166     -34.958  31.107   9.959  1.00  0.00           H  
ATOM   2649 2HG  GLU A 166     -34.548  30.676  11.618  1.00  0.00           H  
ATOM   2650  N   LEU A 167     -31.938  26.666  10.102  1.00  0.00           N  
ATOM   2651  CA  LEU A 167     -31.697  25.286   9.697  1.00  0.00           C  
ATOM   2652  C   LEU A 167     -31.598  24.361  10.902  1.00  0.00           C  
ATOM   2653  O   LEU A 167     -32.118  23.240  10.865  1.00  0.00           O  
ATOM   2654  CB  LEU A 167     -30.408  25.195   8.870  1.00  0.00           C  
ATOM   2655  CG  LEU A 167     -30.430  25.926   7.522  1.00  0.00           C  
ATOM   2656  CD1 LEU A 167     -29.007  26.075   7.001  1.00  0.00           C  
ATOM   2657  CD2 LEU A 167     -31.294  25.151   6.538  1.00  0.00           C  
ATOM   2658  H   LEU A 167     -31.243  27.369   9.895  1.00  0.00           H  
ATOM   2659  HA  LEU A 167     -32.538  24.951   9.091  1.00  0.00           H  
ATOM   2660 1HB  LEU A 167     -29.589  25.607   9.457  1.00  0.00           H  
ATOM   2661 2HB  LEU A 167     -30.195  24.144   8.674  1.00  0.00           H  
ATOM   2662  HG  LEU A 167     -30.842  26.926   7.657  1.00  0.00           H  
ATOM   2663 1HD1 LEU A 167     -29.022  26.595   6.043  1.00  0.00           H  
ATOM   2664 2HD1 LEU A 167     -28.417  26.650   7.715  1.00  0.00           H  
ATOM   2665 3HD1 LEU A 167     -28.562  25.089   6.872  1.00  0.00           H  
ATOM   2666 1HD2 LEU A 167     -31.310  25.671   5.580  1.00  0.00           H  
ATOM   2667 2HD2 LEU A 167     -30.882  24.151   6.401  1.00  0.00           H  
ATOM   2668 3HD2 LEU A 167     -32.309  25.075   6.927  1.00  0.00           H  
ATOM   2669  N   ALA A 168     -30.936  24.807  11.973  1.00  0.00           N  
ATOM   2670  CA  ALA A 168     -30.871  24.008  13.192  1.00  0.00           C  
ATOM   2671  C   ALA A 168     -32.239  23.865  13.846  1.00  0.00           C  
ATOM   2672  O   ALA A 168     -32.561  22.797  14.378  1.00  0.00           O  
ATOM   2673  CB  ALA A 168     -29.874  24.622  14.173  1.00  0.00           C  
ATOM   2674  H   ALA A 168     -30.474  25.705  11.948  1.00  0.00           H  
ATOM   2675  HA  ALA A 168     -30.533  23.008  12.923  1.00  0.00           H  
ATOM   2676 1HB  ALA A 168     -29.834  24.016  15.079  1.00  0.00           H  
ATOM   2677 2HB  ALA A 168     -28.885  24.654  13.716  1.00  0.00           H  
ATOM   2678 3HB  ALA A 168     -30.189  25.633  14.427  1.00  0.00           H  
ATOM   2679  N   LYS A 169     -33.054  24.923  13.821  1.00  0.00           N  
ATOM   2680  CA  LYS A 169     -34.382  24.842  14.420  1.00  0.00           C  
ATOM   2681  C   LYS A 169     -35.234  23.787  13.724  1.00  0.00           C  
ATOM   2682  O   LYS A 169     -35.953  23.028  14.384  1.00  0.00           O  
ATOM   2683  CB  LYS A 169     -35.080  26.202  14.364  1.00  0.00           C  
ATOM   2684  CG  LYS A 169     -34.494  27.248  15.304  1.00  0.00           C  
ATOM   2685  CD  LYS A 169     -35.223  28.577  15.174  1.00  0.00           C  
ATOM   2686  CE  LYS A 169     -34.621  29.631  16.090  1.00  0.00           C  
ATOM   2687  NZ  LYS A 169     -35.298  30.948  15.944  1.00  0.00           N  
ATOM   2688  H   LYS A 169     -32.761  25.788  13.390  1.00  0.00           H  
ATOM   2689  HA  LYS A 169     -34.274  24.540  15.463  1.00  0.00           H  
ATOM   2690 1HB  LYS A 169     -35.028  26.596  13.350  1.00  0.00           H  
ATOM   2691 2HB  LYS A 169     -36.134  26.080  14.615  1.00  0.00           H  
ATOM   2692 1HG  LYS A 169     -34.575  26.898  16.334  1.00  0.00           H  
ATOM   2693 2HG  LYS A 169     -33.440  27.397  15.071  1.00  0.00           H  
ATOM   2694 1HD  LYS A 169     -35.162  28.926  14.142  1.00  0.00           H  
ATOM   2695 2HD  LYS A 169     -36.273  28.443  15.431  1.00  0.00           H  
ATOM   2696 1HE  LYS A 169     -34.707  29.305  17.126  1.00  0.00           H  
ATOM   2697 2HE  LYS A 169     -33.563  29.754  15.858  1.00  0.00           H  
ATOM   2698 1HZ  LYS A 169     -34.870  31.619  16.567  1.00  0.00           H  
ATOM   2699 2HZ  LYS A 169     -35.208  31.270  14.990  1.00  0.00           H  
ATOM   2700 3HZ  LYS A 169     -36.276  30.852  16.175  1.00  0.00           H  
ATOM   2701  N   LYS A 170     -35.169  23.728  12.393  1.00  0.00           N  
ATOM   2702  CA  LYS A 170     -35.847  22.662  11.665  1.00  0.00           C  
ATOM   2703  C   LYS A 170     -35.255  21.297  11.995  1.00  0.00           C  
ATOM   2704  O   LYS A 170     -35.995  20.316  12.123  1.00  0.00           O  
ATOM   2705  CB  LYS A 170     -35.776  22.914  10.158  1.00  0.00           C  
ATOM   2706  CG  LYS A 170     -36.476  21.861   9.309  1.00  0.00           C  
ATOM   2707  CD  LYS A 170     -37.983  21.903   9.510  1.00  0.00           C  
ATOM   2708  CE  LYS A 170     -38.690  20.894   8.616  1.00  0.00           C  
ATOM   2709  NZ  LYS A 170     -40.164  20.905   8.820  1.00  0.00           N  
ATOM   2710  H   LYS A 170     -34.649  24.423  11.875  1.00  0.00           H  
ATOM   2711  HA  LYS A 170     -36.894  22.644  11.972  1.00  0.00           H  
ATOM   2712 1HB  LYS A 170     -36.225  23.881   9.929  1.00  0.00           H  
ATOM   2713 2HB  LYS A 170     -34.732  22.956   9.845  1.00  0.00           H  
ATOM   2714 1HG  LYS A 170     -36.253  22.035   8.256  1.00  0.00           H  
ATOM   2715 2HG  LYS A 170     -36.109  20.872   9.582  1.00  0.00           H  
ATOM   2716 1HD  LYS A 170     -38.219  21.681  10.551  1.00  0.00           H  
ATOM   2717 2HD  LYS A 170     -38.354  22.901   9.277  1.00  0.00           H  
ATOM   2718 1HE  LYS A 170     -38.478  21.122   7.573  1.00  0.00           H  
ATOM   2719 2HE  LYS A 170     -38.314  19.893   8.830  1.00  0.00           H  
ATOM   2720 1HZ  LYS A 170     -40.594  20.224   8.211  1.00  0.00           H  
ATOM   2721 2HZ  LYS A 170     -40.373  20.676   9.782  1.00  0.00           H  
ATOM   2722 3HZ  LYS A 170     -40.526  21.823   8.607  1.00  0.00           H  
ATOM   2723  N   ALA A 171     -33.930  21.218  12.145  1.00  0.00           N  
ATOM   2724  CA  ALA A 171     -33.304  19.958  12.530  1.00  0.00           C  
ATOM   2725  C   ALA A 171     -33.842  19.455  13.864  1.00  0.00           C  
ATOM   2726  O   ALA A 171     -34.065  18.252  14.033  1.00  0.00           O  
ATOM   2727  CB  ALA A 171     -31.786  20.123  12.589  1.00  0.00           C  
ATOM   2728  H   ALA A 171     -33.349  22.030  11.993  1.00  0.00           H  
ATOM   2729  HA  ALA A 171     -33.551  19.212  11.775  1.00  0.00           H  
ATOM   2730 1HB  ALA A 171     -31.328  19.177  12.877  1.00  0.00           H  
ATOM   2731 2HB  ALA A 171     -31.413  20.423  11.608  1.00  0.00           H  
ATOM   2732 3HB  ALA A 171     -31.531  20.888  13.321  1.00  0.00           H  
ATOM   2733  N   LEU A 172     -34.060  20.363  14.820  1.00  0.00           N  
ATOM   2734  CA  LEU A 172     -34.567  19.956  16.127  1.00  0.00           C  
ATOM   2735  C   LEU A 172     -35.969  19.370  16.021  1.00  0.00           C  
ATOM   2736  O   LEU A 172     -36.294  18.390  16.700  1.00  0.00           O  
ATOM   2737  CB  LEU A 172     -34.580  21.153  17.086  1.00  0.00           C  
ATOM   2738  CG  LEU A 172     -33.203  21.701  17.485  1.00  0.00           C  
ATOM   2739  CD1 LEU A 172     -33.375  23.034  18.201  1.00  0.00           C  
ATOM   2740  CD2 LEU A 172     -32.492  20.691  18.372  1.00  0.00           C  
ATOM   2741  H   LEU A 172     -33.875  21.341  14.647  1.00  0.00           H  
ATOM   2742  HA  LEU A 172     -33.916  19.177  16.524  1.00  0.00           H  
ATOM   2743 1HB  LEU A 172     -35.137  21.965  16.622  1.00  0.00           H  
ATOM   2744 2HB  LEU A 172     -35.097  20.861  18.000  1.00  0.00           H  
ATOM   2745  HG  LEU A 172     -32.609  21.879  16.588  1.00  0.00           H  
ATOM   2746 1HD1 LEU A 172     -32.397  23.423  18.484  1.00  0.00           H  
ATOM   2747 2HD1 LEU A 172     -33.869  23.743  17.537  1.00  0.00           H  
ATOM   2748 3HD1 LEU A 172     -33.980  22.890  19.095  1.00  0.00           H  
ATOM   2749 1HD2 LEU A 172     -31.513  21.080  18.654  1.00  0.00           H  
ATOM   2750 2HD2 LEU A 172     -33.084  20.513  19.269  1.00  0.00           H  
ATOM   2751 3HD2 LEU A 172     -32.366  19.754  17.829  1.00  0.00           H  
ATOM   2752  N   GLU A 173     -36.816  19.961  15.174  1.00  0.00           N  
ATOM   2753  CA  GLU A 173     -38.144  19.399  14.948  1.00  0.00           C  
ATOM   2754  C   GLU A 173     -38.050  18.000  14.348  1.00  0.00           C  
ATOM   2755  O   GLU A 173     -38.790  17.094  14.744  1.00  0.00           O  
ATOM   2756  CB  GLU A 173     -38.959  20.307  14.024  1.00  0.00           C  
ATOM   2757  CG  GLU A 173     -40.362  19.800  13.722  1.00  0.00           C  
ATOM   2758  CD  GLU A 173     -41.144  20.734  12.841  1.00  0.00           C  
ATOM   2759  OE1 GLU A 173     -40.671  21.816  12.587  1.00  0.00           O  
ATOM   2760  OE2 GLU A 173     -42.216  20.366  12.422  1.00  0.00           O  
ATOM   2761  H   GLU A 173     -36.548  20.802  14.684  1.00  0.00           H  
ATOM   2762  HA  GLU A 173     -38.653  19.315  15.908  1.00  0.00           H  
ATOM   2763 1HB  GLU A 173     -39.050  21.296  14.475  1.00  0.00           H  
ATOM   2764 2HB  GLU A 173     -38.434  20.427  13.076  1.00  0.00           H  
ATOM   2765 1HG  GLU A 173     -40.288  18.831  13.229  1.00  0.00           H  
ATOM   2766 2HG  GLU A 173     -40.896  19.660  14.660  1.00  0.00           H  
ATOM   2767  N   ILE A 174     -37.134  17.807  13.395  1.00  0.00           N  
ATOM   2768  CA  ILE A 174     -36.974  16.498  12.769  1.00  0.00           C  
ATOM   2769  C   ILE A 174     -36.532  15.463  13.797  1.00  0.00           C  
ATOM   2770  O   ILE A 174     -37.023  14.328  13.802  1.00  0.00           O  
ATOM   2771  CB  ILE A 174     -35.952  16.556  11.619  1.00  0.00           C  
ATOM   2772  CG1 ILE A 174     -36.492  17.407  10.467  1.00  0.00           C  
ATOM   2773  CG2 ILE A 174     -35.614  15.154  11.137  1.00  0.00           C  
ATOM   2774  CD1 ILE A 174     -35.445  17.784   9.443  1.00  0.00           C  
ATOM   2775  H   ILE A 174     -36.541  18.570  13.100  1.00  0.00           H  
ATOM   2776  HA  ILE A 174     -37.943  16.177  12.389  1.00  0.00           H  
ATOM   2777  HB  ILE A 174     -35.039  17.040  11.968  1.00  0.00           H  
ATOM   2778 1HG1 ILE A 174     -37.288  16.867   9.958  1.00  0.00           H  
ATOM   2779 2HG1 ILE A 174     -36.923  18.326  10.864  1.00  0.00           H  
ATOM   2780 1HG2 ILE A 174     -34.892  15.213  10.324  1.00  0.00           H  
ATOM   2781 2HG2 ILE A 174     -35.190  14.579  11.958  1.00  0.00           H  
ATOM   2782 3HG2 ILE A 174     -36.521  14.664  10.781  1.00  0.00           H  
ATOM   2783 1HD1 ILE A 174     -35.903  18.387   8.659  1.00  0.00           H  
ATOM   2784 2HD1 ILE A 174     -34.653  18.357   9.927  1.00  0.00           H  
ATOM   2785 3HD1 ILE A 174     -35.023  16.880   9.006  1.00  0.00           H  
ATOM   2786  N   ILE A 175     -35.605  15.838  14.682  1.00  0.00           N  
ATOM   2787  CA  ILE A 175     -35.138  14.908  15.709  1.00  0.00           C  
ATOM   2788  C   ILE A 175     -36.284  14.504  16.625  1.00  0.00           C  
ATOM   2789  O   ILE A 175     -36.473  13.317  16.922  1.00  0.00           O  
ATOM   2790  CB  ILE A 175     -34.003  15.528  16.545  1.00  0.00           C  
ATOM   2791  CG1 ILE A 175     -32.758  15.741  15.681  1.00  0.00           C  
ATOM   2792  CG2 ILE A 175     -33.680  14.646  17.741  1.00  0.00           C  
ATOM   2793  CD1 ILE A 175     -31.716  16.631  16.319  1.00  0.00           C  
ATOM   2794  H   ILE A 175     -35.220  16.770  14.649  1.00  0.00           H  
ATOM   2795  HA  ILE A 175     -34.783  14.002  15.219  1.00  0.00           H  
ATOM   2796  HB  ILE A 175     -34.310  16.511  16.903  1.00  0.00           H  
ATOM   2797 1HG1 ILE A 175     -32.297  14.778  15.463  1.00  0.00           H  
ATOM   2798 2HG1 ILE A 175     -33.047  16.186  14.728  1.00  0.00           H  
ATOM   2799 1HG2 ILE A 175     -32.876  15.099  18.321  1.00  0.00           H  
ATOM   2800 2HG2 ILE A 175     -34.566  14.544  18.367  1.00  0.00           H  
ATOM   2801 3HG2 ILE A 175     -33.367  13.662  17.393  1.00  0.00           H  
ATOM   2802 1HD1 ILE A 175     -30.864  16.735  15.646  1.00  0.00           H  
ATOM   2803 2HD1 ILE A 175     -32.146  17.614  16.513  1.00  0.00           H  
ATOM   2804 3HD1 ILE A 175     -31.385  16.188  17.257  1.00  0.00           H  
ATOM   2805  N   GLU A 176     -37.074  15.479  17.080  1.00  0.00           N  
ATOM   2806  CA  GLU A 176     -38.188  15.173  17.971  1.00  0.00           C  
ATOM   2807  C   GLU A 176     -39.207  14.266  17.292  1.00  0.00           C  
ATOM   2808  O   GLU A 176     -39.696  13.307  17.902  1.00  0.00           O  
ATOM   2809  CB  GLU A 176     -38.869  16.461  18.437  1.00  0.00           C  
ATOM   2810  CG  GLU A 176     -39.996  16.251  19.439  1.00  0.00           C  
ATOM   2811  CD  GLU A 176     -40.582  17.542  19.939  1.00  0.00           C  
ATOM   2812  OE1 GLU A 176     -40.117  18.580  19.534  1.00  0.00           O  
ATOM   2813  OE2 GLU A 176     -41.497  17.489  20.727  1.00  0.00           O  
ATOM   2814  H   GLU A 176     -36.909  16.440  16.813  1.00  0.00           H  
ATOM   2815  HA  GLU A 176     -37.800  14.637  18.838  1.00  0.00           H  
ATOM   2816 1HB  GLU A 176     -38.131  17.118  18.897  1.00  0.00           H  
ATOM   2817 2HB  GLU A 176     -39.282  16.986  17.575  1.00  0.00           H  
ATOM   2818 1HG  GLU A 176     -40.784  15.666  18.966  1.00  0.00           H  
ATOM   2819 2HG  GLU A 176     -39.614  15.679  20.283  1.00  0.00           H  
ATOM   2820  N   ARG A 177     -39.540  14.551  16.033  1.00  0.00           N  
ATOM   2821  CA  ARG A 177     -40.513  13.726  15.324  1.00  0.00           C  
ATOM   2822  C   ARG A 177     -40.003  12.302  15.144  1.00  0.00           C  
ATOM   2823  O   ARG A 177     -40.748  11.338  15.362  1.00  0.00           O  
ATOM   2824  CB  ARG A 177     -40.829  14.324  13.960  1.00  0.00           C  
ATOM   2825  CG  ARG A 177     -41.676  15.586  13.996  1.00  0.00           C  
ATOM   2826  CD  ARG A 177     -41.954  16.099  12.630  1.00  0.00           C  
ATOM   2827  NE  ARG A 177     -42.711  17.340  12.660  1.00  0.00           N  
ATOM   2828  CZ  ARG A 177     -44.051  17.415  12.781  1.00  0.00           C  
ATOM   2829  NH1 ARG A 177     -44.765  16.316  12.881  1.00  0.00           N  
ATOM   2830  NH2 ARG A 177     -44.648  18.595  12.799  1.00  0.00           N  
ATOM   2831  H   ARG A 177     -39.123  15.338  15.556  1.00  0.00           H  
ATOM   2832  HA  ARG A 177     -41.425  13.675  15.921  1.00  0.00           H  
ATOM   2833 1HB  ARG A 177     -39.900  14.565  13.445  1.00  0.00           H  
ATOM   2834 2HB  ARG A 177     -41.358  13.588  13.354  1.00  0.00           H  
ATOM   2835 1HG  ARG A 177     -42.628  15.371  14.481  1.00  0.00           H  
ATOM   2836 2HG  ARG A 177     -41.151  16.362  14.553  1.00  0.00           H  
ATOM   2837 1HD  ARG A 177     -41.013  16.287  12.113  1.00  0.00           H  
ATOM   2838 2HD  ARG A 177     -42.531  15.361  12.074  1.00  0.00           H  
ATOM   2839  HE  ARG A 177     -42.196  18.207  12.586  1.00  0.00           H  
ATOM   2840 1HH1 ARG A 177     -44.309  15.415  12.868  1.00  0.00           H  
ATOM   2841 2HH1 ARG A 177     -45.769  16.373  12.972  1.00  0.00           H  
ATOM   2842 1HH2 ARG A 177     -44.099  19.440  12.722  1.00  0.00           H  
ATOM   2843 2HH2 ARG A 177     -45.651  18.651  12.889  1.00  0.00           H  
ATOM   2844  N   ALA A 178     -38.738  12.147  14.751  1.00  0.00           N  
ATOM   2845  CA  ALA A 178     -38.165  10.812  14.617  1.00  0.00           C  
ATOM   2846  C   ALA A 178     -38.107  10.094  15.959  1.00  0.00           C  
ATOM   2847  O   ALA A 178     -38.345   8.883  16.032  1.00  0.00           O  
ATOM   2848  CB  ALA A 178     -36.773  10.898  13.992  1.00  0.00           C  
ATOM   2849  H   ALA A 178     -38.162  12.952  14.544  1.00  0.00           H  
ATOM   2850  HA  ALA A 178     -38.814  10.230  13.962  1.00  0.00           H  
ATOM   2851 1HB  ALA A 178     -36.355   9.896  13.896  1.00  0.00           H  
ATOM   2852 2HB  ALA A 178     -36.844  11.357  13.006  1.00  0.00           H  
ATOM   2853 3HB  ALA A 178     -36.126  11.501  14.626  1.00  0.00           H  
ATOM   2854  N   ALA A 179     -37.796  10.824  17.034  1.00  0.00           N  
ATOM   2855  CA  ALA A 179     -37.746  10.204  18.353  1.00  0.00           C  
ATOM   2856  C   ALA A 179     -39.106   9.661  18.773  1.00  0.00           C  
ATOM   2857  O   ALA A 179     -39.185   8.564  19.338  1.00  0.00           O  
ATOM   2858  CB  ALA A 179     -37.234  11.205  19.390  1.00  0.00           C  
ATOM   2859  H   ALA A 179     -37.591  11.809  16.946  1.00  0.00           H  
ATOM   2860  HA  ALA A 179     -37.057   9.361  18.306  1.00  0.00           H  
ATOM   2861 1HB  ALA A 179     -37.203  10.729  20.371  1.00  0.00           H  
ATOM   2862 2HB  ALA A 179     -36.233  11.534  19.114  1.00  0.00           H  
ATOM   2863 3HB  ALA A 179     -37.902  12.063  19.427  1.00  0.00           H  
ATOM   2864  N   GLU A 180     -40.181  10.406  18.506  1.00  0.00           N  
ATOM   2865  CA  GLU A 180     -41.508   9.949  18.905  1.00  0.00           C  
ATOM   2866  C   GLU A 180     -41.920   8.707  18.123  1.00  0.00           C  
ATOM   2867  O   GLU A 180     -42.594   7.822  18.663  1.00  0.00           O  
ATOM   2868  CB  GLU A 180     -42.540  11.060  18.697  1.00  0.00           C  
ATOM   2869  CG  GLU A 180     -42.428  12.215  19.682  1.00  0.00           C  
ATOM   2870  CD  GLU A 180     -42.652  11.793  21.108  1.00  0.00           C  
ATOM   2871  OE1 GLU A 180     -43.674  11.211  21.380  1.00  0.00           O  
ATOM   2872  OE2 GLU A 180     -41.801  12.052  21.924  1.00  0.00           O  
ATOM   2873  H   GLU A 180     -40.089  11.291  18.028  1.00  0.00           H  
ATOM   2874  HA  GLU A 180     -41.478   9.675  19.960  1.00  0.00           H  
ATOM   2875 1HB  GLU A 180     -42.439  11.467  17.691  1.00  0.00           H  
ATOM   2876 2HB  GLU A 180     -43.544  10.644  18.783  1.00  0.00           H  
ATOM   2877 1HG  GLU A 180     -41.434  12.655  19.598  1.00  0.00           H  
ATOM   2878 2HG  GLU A 180     -43.157  12.979  19.415  1.00  0.00           H  
ATOM   2879  N   GLU A 181     -41.520   8.622  16.852  1.00  0.00           N  
ATOM   2880  CA  GLU A 181     -41.805   7.423  16.072  1.00  0.00           C  
ATOM   2881  C   GLU A 181     -41.001   6.229  16.573  1.00  0.00           C  
ATOM   2882  O   GLU A 181     -41.515   5.105  16.602  1.00  0.00           O  
ATOM   2883  CB  GLU A 181     -41.503   7.666  14.592  1.00  0.00           C  
ATOM   2884  CG  GLU A 181     -42.526   8.538  13.877  1.00  0.00           C  
ATOM   2885  CD  GLU A 181     -43.897   7.924  13.844  1.00  0.00           C  
ATOM   2886  OE1 GLU A 181     -44.023   6.821  13.369  1.00  0.00           O  
ATOM   2887  OE2 GLU A 181     -44.822   8.559  14.297  1.00  0.00           O  
ATOM   2888  H   GLU A 181     -41.020   9.384  16.418  1.00  0.00           H  
ATOM   2889  HA  GLU A 181     -42.861   7.178  16.188  1.00  0.00           H  
ATOM   2890 1HB  GLU A 181     -40.529   8.145  14.493  1.00  0.00           H  
ATOM   2891 2HB  GLU A 181     -41.452   6.711  14.069  1.00  0.00           H  
ATOM   2892 1HG  GLU A 181     -42.583   9.501  14.382  1.00  0.00           H  
ATOM   2893 2HG  GLU A 181     -42.188   8.713  12.857  1.00  0.00           H  
ATOM   2894  N   LEU A 182     -39.745   6.450  16.972  1.00  0.00           N  
ATOM   2895  CA  LEU A 182     -38.938   5.397  17.571  1.00  0.00           C  
ATOM   2896  C   LEU A 182     -39.525   4.869  18.872  1.00  0.00           C  
ATOM   2897  O   LEU A 182     -39.389   3.673  19.154  1.00  0.00           O  
ATOM   2898  CB  LEU A 182     -37.518   5.916  17.828  1.00  0.00           C  
ATOM   2899  CG  LEU A 182     -36.629   6.068  16.587  1.00  0.00           C  
ATOM   2900  CD1 LEU A 182     -35.407   6.906  16.937  1.00  0.00           C  
ATOM   2901  CD2 LEU A 182     -36.223   4.692  16.081  1.00  0.00           C  
ATOM   2902  H   LEU A 182     -39.346   7.370  16.855  1.00  0.00           H  
ATOM   2903  HA  LEU A 182     -38.895   4.557  16.877  1.00  0.00           H  
ATOM   2904 1HB  LEU A 182     -37.587   6.891  18.308  1.00  0.00           H  
ATOM   2905 2HB  LEU A 182     -37.016   5.232  18.513  1.00  0.00           H  
ATOM   2906  HG  LEU A 182     -37.181   6.593  15.807  1.00  0.00           H  
ATOM   2907 1HD1 LEU A 182     -34.775   7.014  16.054  1.00  0.00           H  
ATOM   2908 2HD1 LEU A 182     -35.725   7.891  17.277  1.00  0.00           H  
ATOM   2909 3HD1 LEU A 182     -34.843   6.413  17.728  1.00  0.00           H  
ATOM   2910 1HD2 LEU A 182     -35.593   4.800  15.199  1.00  0.00           H  
ATOM   2911 2HD2 LEU A 182     -35.671   4.167  16.860  1.00  0.00           H  
ATOM   2912 3HD2 LEU A 182     -37.116   4.122  15.822  1.00  0.00           H  
ATOM   2913  N   LYS A 183     -40.166   5.727  19.670  1.00  0.00           N  
ATOM   2914  CA  LYS A 183     -40.785   5.258  20.907  1.00  0.00           C  
ATOM   2915  C   LYS A 183     -41.862   4.217  20.636  1.00  0.00           C  
ATOM   2916  O   LYS A 183     -42.215   3.445  21.534  1.00  0.00           O  
ATOM   2917  CB  LYS A 183     -41.378   6.434  21.686  1.00  0.00           C  
ATOM   2918  CG  LYS A 183     -40.343   7.363  22.306  1.00  0.00           C  
ATOM   2919  CD  LYS A 183     -41.007   8.541  23.006  1.00  0.00           C  
ATOM   2920  CE  LYS A 183     -39.973   9.492  23.590  1.00  0.00           C  
ATOM   2921  NZ  LYS A 183     -40.602  10.708  24.172  1.00  0.00           N  
ATOM   2922  H   LYS A 183     -40.230   6.705  19.429  1.00  0.00           H  
ATOM   2923  HA  LYS A 183     -40.018   4.781  21.518  1.00  0.00           H  
ATOM   2924 1HB  LYS A 183     -42.007   7.029  21.023  1.00  0.00           H  
ATOM   2925 2HB  LYS A 183     -42.012   6.056  22.488  1.00  0.00           H  
ATOM   2926 1HG  LYS A 183     -39.745   6.810  23.031  1.00  0.00           H  
ATOM   2927 2HG  LYS A 183     -39.680   7.740  21.528  1.00  0.00           H  
ATOM   2928 1HD  LYS A 183     -41.628   9.085  22.293  1.00  0.00           H  
ATOM   2929 2HD  LYS A 183     -41.643   8.173  23.810  1.00  0.00           H  
ATOM   2930 1HE  LYS A 183     -39.408   8.981  24.369  1.00  0.00           H  
ATOM   2931 2HE  LYS A 183     -39.277   9.798  22.809  1.00  0.00           H  
ATOM   2932 1HZ  LYS A 183     -39.885  11.312  24.548  1.00  0.00           H  
ATOM   2933 2HZ  LYS A 183     -41.114  11.201  23.452  1.00  0.00           H  
ATOM   2934 3HZ  LYS A 183     -41.236  10.438  24.911  1.00  0.00           H  
ATOM   2935  N   LYS A 184     -42.391   4.177  19.412  1.00  0.00           N  
ATOM   2936  CA  LYS A 184     -43.452   3.239  19.071  1.00  0.00           C  
ATOM   2937  C   LYS A 184     -42.929   1.837  18.787  1.00  0.00           C  
ATOM   2938  O   LYS A 184     -43.728   0.895  18.746  1.00  0.00           O  
ATOM   2939  CB  LYS A 184     -44.237   3.752  17.863  1.00  0.00           C  
ATOM   2940  CG  LYS A 184     -45.005   5.042  18.114  1.00  0.00           C  
ATOM   2941  CD  LYS A 184     -45.646   5.561  16.835  1.00  0.00           C  
ATOM   2942  CE  LYS A 184     -46.434   6.838  17.088  1.00  0.00           C  
ATOM   2943  NZ  LYS A 184     -46.942   7.438  15.825  1.00  0.00           N  
ATOM   2944  H   LYS A 184     -42.049   4.812  18.704  1.00  0.00           H  
ATOM   2945  HA  LYS A 184     -44.132   3.163  19.920  1.00  0.00           H  
ATOM   2946 1HB  LYS A 184     -43.553   3.925  17.031  1.00  0.00           H  
ATOM   2947 2HB  LYS A 184     -44.953   2.993  17.546  1.00  0.00           H  
ATOM   2948 1HG  LYS A 184     -45.784   4.865  18.855  1.00  0.00           H  
ATOM   2949 2HG  LYS A 184     -44.325   5.801  18.502  1.00  0.00           H  
ATOM   2950 1HD  LYS A 184     -44.872   5.763  16.094  1.00  0.00           H  
ATOM   2951 2HD  LYS A 184     -46.320   4.804  16.434  1.00  0.00           H  
ATOM   2952 1HE  LYS A 184     -47.281   6.620  17.738  1.00  0.00           H  
ATOM   2953 2HE  LYS A 184     -45.796   7.565  17.590  1.00  0.00           H  
ATOM   2954 1HZ  LYS A 184     -47.457   8.282  16.035  1.00  0.00           H  
ATOM   2955 2HZ  LYS A 184     -46.164   7.662  15.222  1.00  0.00           H  
ATOM   2956 3HZ  LYS A 184     -47.550   6.780  15.360  1.00  0.00           H  
ATOM   2957  N   SER A 185     -41.624   1.679  18.594  1.00  0.00           N  
ATOM   2958  CA  SER A 185     -41.057   0.370  18.295  1.00  0.00           C  
ATOM   2959  C   SER A 185     -41.018  -0.485  19.555  1.00  0.00           C  
ATOM   2960  O   SER A 185     -40.700   0.027  20.634  1.00  0.00           O  
ATOM   2961  CB  SER A 185     -39.661   0.517  17.721  1.00  0.00           C  
ATOM   2962  OG  SER A 185     -39.039  -0.731  17.586  1.00  0.00           O  
ATOM   2963  H   SER A 185     -41.010   2.479  18.655  1.00  0.00           H  
ATOM   2964  HA  SER A 185     -41.692  -0.121  17.555  1.00  0.00           H  
ATOM   2965 1HB  SER A 185     -39.717   1.005  16.748  1.00  0.00           H  
ATOM   2966 2HB  SER A 185     -39.065   1.155  18.373  1.00  0.00           H  
ATOM   2967  HG  SER A 185     -38.179  -0.558  17.196  1.00  0.00           H  
ATOM   2968  N   PRO A 186     -41.337  -1.774  19.465  1.00  0.00           N  
ATOM   2969  CA  PRO A 186     -41.226  -2.646  20.642  1.00  0.00           C  
ATOM   2970  C   PRO A 186     -39.782  -2.928  21.029  1.00  0.00           C  
ATOM   2971  O   PRO A 186     -39.507  -3.438  22.120  1.00  0.00           O  
ATOM   2972  CB  PRO A 186     -41.937  -3.925  20.186  1.00  0.00           C  
ATOM   2973  CG  PRO A 186     -41.715  -3.960  18.712  1.00  0.00           C  
ATOM   2974  CD  PRO A 186     -41.818  -2.520  18.283  1.00  0.00           C  
ATOM   2975  HA  PRO A 186     -41.744  -2.176  21.491  1.00  0.00           H  
ATOM   2976 1HB  PRO A 186     -41.510  -4.797  20.703  1.00  0.00           H  
ATOM   2977 2HB  PRO A 186     -43.002  -3.880  20.456  1.00  0.00           H  
ATOM   2978 1HG  PRO A 186     -40.732  -4.400  18.486  1.00  0.00           H  
ATOM   2979 2HG  PRO A 186     -42.469  -4.600  18.230  1.00  0.00           H  
ATOM   2980 1HD  PRO A 186     -41.173  -2.351  17.410  1.00  0.00           H  
ATOM   2981 2HD  PRO A 186     -42.866  -2.282  18.046  1.00  0.00           H  
ATOM   2982  N   ASP A 187     -38.855  -2.607  20.132  1.00  0.00           N  
ATOM   2983  CA  ASP A 187     -37.448  -2.915  20.341  1.00  0.00           C  
ATOM   2984  C   ASP A 187     -36.860  -1.960  21.372  1.00  0.00           C  
ATOM   2985  O   ASP A 187     -36.819  -0.750  21.126  1.00  0.00           O  
ATOM   2986  CB  ASP A 187     -36.667  -2.819  19.029  1.00  0.00           C  
ATOM   2987  CG  ASP A 187     -35.215  -3.258  19.170  1.00  0.00           C  
ATOM   2988  OD1 ASP A 187     -34.666  -3.093  20.233  1.00  0.00           O  
ATOM   2989  OD2 ASP A 187     -34.669  -3.754  18.213  1.00  0.00           O  
ATOM   2990  H   ASP A 187     -39.135  -2.135  19.282  1.00  0.00           H  
ATOM   2991  HA  ASP A 187     -37.370  -3.938  20.711  1.00  0.00           H  
ATOM   2992 1HB  ASP A 187     -37.147  -3.440  18.272  1.00  0.00           H  
ATOM   2993 2HB  ASP A 187     -36.686  -1.790  18.668  1.00  0.00           H  
ATOM   2994  N   PRO A 188     -36.412  -2.450  22.533  1.00  0.00           N  
ATOM   2995  CA  PRO A 188     -35.878  -1.533  23.555  1.00  0.00           C  
ATOM   2996  C   PRO A 188     -34.746  -0.652  23.055  1.00  0.00           C  
ATOM   2997  O   PRO A 188     -34.536   0.439  23.603  1.00  0.00           O  
ATOM   2998  CB  PRO A 188     -35.383  -2.494  24.641  1.00  0.00           C  
ATOM   2999  CG  PRO A 188     -36.264  -3.689  24.501  1.00  0.00           C  
ATOM   3000  CD  PRO A 188     -36.449  -3.846  23.015  1.00  0.00           C  
ATOM   3001  HA  PRO A 188     -36.687  -0.880  23.914  1.00  0.00           H  
ATOM   3002 1HB  PRO A 188     -34.320  -2.727  24.482  1.00  0.00           H  
ATOM   3003 2HB  PRO A 188     -35.464  -2.019  25.630  1.00  0.00           H  
ATOM   3004 1HG  PRO A 188     -35.790  -4.567  24.964  1.00  0.00           H  
ATOM   3005 2HG  PRO A 188     -37.214  -3.525  25.031  1.00  0.00           H  
ATOM   3006 1HD  PRO A 188     -35.620  -4.440  22.603  1.00  0.00           H  
ATOM   3007 2HD  PRO A 188     -37.414  -4.333  22.814  1.00  0.00           H  
ATOM   3008  N   GLU A 189     -34.004  -1.088  22.035  1.00  0.00           N  
ATOM   3009  CA  GLU A 189     -32.889  -0.280  21.544  1.00  0.00           C  
ATOM   3010  C   GLU A 189     -33.388   0.985  20.858  1.00  0.00           C  
ATOM   3011  O   GLU A 189     -32.788   2.055  21.003  1.00  0.00           O  
ATOM   3012  CB  GLU A 189     -32.027  -1.090  20.574  1.00  0.00           C  
ATOM   3013  CG  GLU A 189     -31.274  -2.245  21.218  1.00  0.00           C  
ATOM   3014  CD  GLU A 189     -30.303  -1.795  22.273  1.00  0.00           C  
ATOM   3015  OE1 GLU A 189     -29.556  -0.881  22.017  1.00  0.00           O  
ATOM   3016  OE2 GLU A 189     -30.308  -2.367  23.339  1.00  0.00           O  
ATOM   3017  H   GLU A 189     -34.201  -1.974  21.593  1.00  0.00           H  
ATOM   3018  HA  GLU A 189     -32.282   0.027  22.396  1.00  0.00           H  
ATOM   3019 1HB  GLU A 189     -32.655  -1.500  19.783  1.00  0.00           H  
ATOM   3020 2HB  GLU A 189     -31.295  -0.434  20.104  1.00  0.00           H  
ATOM   3021 1HG  GLU A 189     -31.993  -2.928  21.669  1.00  0.00           H  
ATOM   3022 2HG  GLU A 189     -30.734  -2.790  20.444  1.00  0.00           H  
ATOM   3023  N   ALA A 190     -34.485   0.881  20.105  1.00  0.00           N  
ATOM   3024  CA  ALA A 190     -35.084   2.070  19.509  1.00  0.00           C  
ATOM   3025  C   ALA A 190     -35.612   3.014  20.582  1.00  0.00           C  
ATOM   3026  O   ALA A 190     -35.519   4.238  20.440  1.00  0.00           O  
ATOM   3027  CB  ALA A 190     -36.199   1.672  18.543  1.00  0.00           C  
ATOM   3028  H   ALA A 190     -34.912  -0.019  19.939  1.00  0.00           H  
ATOM   3029  HA  ALA A 190     -34.308   2.600  18.957  1.00  0.00           H  
ATOM   3030 1HB  ALA A 190     -36.638   2.568  18.105  1.00  0.00           H  
ATOM   3031 2HB  ALA A 190     -35.788   1.045  17.752  1.00  0.00           H  
ATOM   3032 3HB  ALA A 190     -36.966   1.118  19.081  1.00  0.00           H  
ATOM   3033  N   GLN A 191     -36.170   2.461  21.662  1.00  0.00           N  
ATOM   3034  CA  GLN A 191     -36.701   3.297  22.733  1.00  0.00           C  
ATOM   3035  C   GLN A 191     -35.591   4.027  23.477  1.00  0.00           C  
ATOM   3036  O   GLN A 191     -35.746   5.204  23.819  1.00  0.00           O  
ATOM   3037  CB  GLN A 191     -37.516   2.452  23.716  1.00  0.00           C  
ATOM   3038  CG  GLN A 191     -38.794   1.875  23.130  1.00  0.00           C  
ATOM   3039  CD  GLN A 191     -39.458   0.876  24.059  1.00  0.00           C  
ATOM   3040  OE1 GLN A 191     -39.268   0.920  25.278  1.00  0.00           O  
ATOM   3041  NE2 GLN A 191     -40.242  -0.031  23.489  1.00  0.00           N  
ATOM   3042  H   GLN A 191     -36.229   1.456  21.747  1.00  0.00           H  
ATOM   3043  HA  GLN A 191     -37.356   4.049  22.293  1.00  0.00           H  
ATOM   3044 1HB  GLN A 191     -36.907   1.622  24.074  1.00  0.00           H  
ATOM   3045 2HB  GLN A 191     -37.786   3.058  24.580  1.00  0.00           H  
ATOM   3046 1HG  GLN A 191     -39.496   2.689  22.945  1.00  0.00           H  
ATOM   3047 2HG  GLN A 191     -38.556   1.367  22.196  1.00  0.00           H  
ATOM   3048 1HE2 GLN A 191     -40.706  -0.716  24.051  1.00  0.00           H  
ATOM   3049 2HE2 GLN A 191     -40.368  -0.031  22.497  1.00  0.00           H  
ATOM   3050  N   LYS A 192     -34.471   3.349  23.732  1.00  0.00           N  
ATOM   3051  CA  LYS A 192     -33.342   3.993  24.396  1.00  0.00           C  
ATOM   3052  C   LYS A 192     -32.764   5.115  23.540  1.00  0.00           C  
ATOM   3053  O   LYS A 192     -32.430   6.190  24.051  1.00  0.00           O  
ATOM   3054  CB  LYS A 192     -32.255   2.968  24.721  1.00  0.00           C  
ATOM   3055  CG  LYS A 192     -32.600   2.029  25.870  1.00  0.00           C  
ATOM   3056  CD  LYS A 192     -31.408   1.166  26.255  1.00  0.00           C  
ATOM   3057  CE  LYS A 192     -31.130   0.104  25.201  1.00  0.00           C  
ATOM   3058  NZ  LYS A 192     -30.066  -0.844  25.633  1.00  0.00           N  
ATOM   3059  H   LYS A 192     -34.395   2.378  23.465  1.00  0.00           H  
ATOM   3060  HA  LYS A 192     -33.697   4.442  25.325  1.00  0.00           H  
ATOM   3061 1HB  LYS A 192     -32.054   2.359  23.840  1.00  0.00           H  
ATOM   3062 2HB  LYS A 192     -31.331   3.486  24.978  1.00  0.00           H  
ATOM   3063 1HG  LYS A 192     -32.910   2.614  26.737  1.00  0.00           H  
ATOM   3064 2HG  LYS A 192     -33.426   1.383  25.576  1.00  0.00           H  
ATOM   3065 1HD  LYS A 192     -30.524   1.794  26.367  1.00  0.00           H  
ATOM   3066 2HD  LYS A 192     -31.607   0.675  27.207  1.00  0.00           H  
ATOM   3067 1HE  LYS A 192     -32.042  -0.459  25.003  1.00  0.00           H  
ATOM   3068 2HE  LYS A 192     -30.817   0.583  24.274  1.00  0.00           H  
ATOM   3069 1HZ  LYS A 192     -29.912  -1.530  24.908  1.00  0.00           H  
ATOM   3070 2HZ  LYS A 192     -29.210  -0.335  25.802  1.00  0.00           H  
ATOM   3071 3HZ  LYS A 192     -30.353  -1.309  26.482  1.00  0.00           H  
ATOM   3072  N   GLU A 193     -32.637   4.881  22.231  1.00  0.00           N  
ATOM   3073  CA  GLU A 193     -32.140   5.917  21.334  1.00  0.00           C  
ATOM   3074  C   GLU A 193     -33.117   7.075  21.184  1.00  0.00           C  
ATOM   3075  O   GLU A 193     -32.682   8.221  21.028  1.00  0.00           O  
ATOM   3076  CB  GLU A 193     -31.842   5.319  19.957  1.00  0.00           C  
ATOM   3077  CG  GLU A 193     -30.661   4.358  19.932  1.00  0.00           C  
ATOM   3078  CD  GLU A 193     -29.378   4.997  20.384  1.00  0.00           C  
ATOM   3079  OE1 GLU A 193     -28.997   5.990  19.813  1.00  0.00           O  
ATOM   3080  OE2 GLU A 193     -28.777   4.490  21.302  1.00  0.00           O  
ATOM   3081  H   GLU A 193     -32.887   3.979  21.851  1.00  0.00           H  
ATOM   3082  HA  GLU A 193     -31.227   6.333  21.759  1.00  0.00           H  
ATOM   3083 1HB  GLU A 193     -32.718   4.781  19.596  1.00  0.00           H  
ATOM   3084 2HB  GLU A 193     -31.635   6.121  19.249  1.00  0.00           H  
ATOM   3085 1HG  GLU A 193     -30.881   3.512  20.581  1.00  0.00           H  
ATOM   3086 2HG  GLU A 193     -30.536   3.980  18.918  1.00  0.00           H  
ATOM   3087  N   ALA A 194     -34.424   6.807  21.227  1.00  0.00           N  
ATOM   3088  CA  ALA A 194     -35.397   7.895  21.233  1.00  0.00           C  
ATOM   3089  C   ALA A 194     -35.212   8.795  22.447  1.00  0.00           C  
ATOM   3090  O   ALA A 194     -35.330  10.022  22.330  1.00  0.00           O  
ATOM   3091  CB  ALA A 194     -36.818   7.336  21.198  1.00  0.00           C  
ATOM   3092  H   ALA A 194     -34.755   5.853  21.255  1.00  0.00           H  
ATOM   3093  HA  ALA A 194     -35.233   8.501  20.343  1.00  0.00           H  
ATOM   3094 1HB  ALA A 194     -37.533   8.158  21.203  1.00  0.00           H  
ATOM   3095 2HB  ALA A 194     -36.953   6.743  20.293  1.00  0.00           H  
ATOM   3096 3HB  ALA A 194     -36.983   6.707  22.071  1.00  0.00           H  
ATOM   3097  N   LYS A 195     -34.926   8.212  23.614  1.00  0.00           N  
ATOM   3098  CA  LYS A 195     -34.676   9.021  24.802  1.00  0.00           C  
ATOM   3099  C   LYS A 195     -33.439   9.892  24.625  1.00  0.00           C  
ATOM   3100  O   LYS A 195     -33.429  11.056  25.041  1.00  0.00           O  
ATOM   3101  CB  LYS A 195     -34.520   8.130  26.035  1.00  0.00           C  
ATOM   3102  CG  LYS A 195     -35.810   7.465  26.498  1.00  0.00           C  
ATOM   3103  CD  LYS A 195     -35.568   6.570  27.704  1.00  0.00           C  
ATOM   3104  CE  LYS A 195     -36.852   5.891  28.157  1.00  0.00           C  
ATOM   3105  NZ  LYS A 195     -36.624   4.986  29.316  1.00  0.00           N  
ATOM   3106  H   LYS A 195     -34.880   7.206  23.684  1.00  0.00           H  
ATOM   3107  HA  LYS A 195     -35.526   9.687  24.953  1.00  0.00           H  
ATOM   3108 1HB  LYS A 195     -33.795   7.343  25.826  1.00  0.00           H  
ATOM   3109 2HB  LYS A 195     -34.132   8.721  26.865  1.00  0.00           H  
ATOM   3110 1HG  LYS A 195     -36.539   8.232  26.765  1.00  0.00           H  
ATOM   3111 2HG  LYS A 195     -36.221   6.865  25.687  1.00  0.00           H  
ATOM   3112 1HD  LYS A 195     -34.833   5.805  27.448  1.00  0.00           H  
ATOM   3113 2HD  LYS A 195     -35.174   7.166  28.527  1.00  0.00           H  
ATOM   3114 1HE  LYS A 195     -37.583   6.647  28.440  1.00  0.00           H  
ATOM   3115 2HE  LYS A 195     -37.265   5.308  27.334  1.00  0.00           H  
ATOM   3116 1HZ  LYS A 195     -37.498   4.556  29.585  1.00  0.00           H  
ATOM   3117 2HZ  LYS A 195     -35.961   4.269  29.059  1.00  0.00           H  
ATOM   3118 3HZ  LYS A 195     -36.259   5.519  30.093  1.00  0.00           H  
ATOM   3119  N   LYS A 196     -32.385   9.343  24.016  1.00  0.00           N  
ATOM   3120  CA  LYS A 196     -31.214  10.153  23.699  1.00  0.00           C  
ATOM   3121  C   LYS A 196     -31.560  11.280  22.735  1.00  0.00           C  
ATOM   3122  O   LYS A 196     -31.108  12.417  22.923  1.00  0.00           O  
ATOM   3123  CB  LYS A 196     -30.106   9.281  23.107  1.00  0.00           C  
ATOM   3124  CG  LYS A 196     -29.501   8.282  24.084  1.00  0.00           C  
ATOM   3125  CD  LYS A 196     -28.457   7.407  23.407  1.00  0.00           C  
ATOM   3126  CE  LYS A 196     -28.052   6.239  24.294  1.00  0.00           C  
ATOM   3127  NZ  LYS A 196     -27.170   5.276  23.579  1.00  0.00           N  
ATOM   3128  H   LYS A 196     -32.387   8.364  23.769  1.00  0.00           H  
ATOM   3129  HA  LYS A 196     -30.851  10.614  24.618  1.00  0.00           H  
ATOM   3130 1HB  LYS A 196     -30.498   8.720  22.257  1.00  0.00           H  
ATOM   3131 2HB  LYS A 196     -29.301   9.915  22.736  1.00  0.00           H  
ATOM   3132 1HG  LYS A 196     -29.031   8.820  24.909  1.00  0.00           H  
ATOM   3133 2HG  LYS A 196     -30.288   7.647  24.490  1.00  0.00           H  
ATOM   3134 1HD  LYS A 196     -28.861   7.018  22.471  1.00  0.00           H  
ATOM   3135 2HD  LYS A 196     -27.574   8.002  23.181  1.00  0.00           H  
ATOM   3136 1HE  LYS A 196     -27.526   6.614  25.171  1.00  0.00           H  
ATOM   3137 2HE  LYS A 196     -28.944   5.712  24.633  1.00  0.00           H  
ATOM   3138 1HZ  LYS A 196     -26.924   4.519  24.201  1.00  0.00           H  
ATOM   3139 2HZ  LYS A 196     -27.656   4.908  22.775  1.00  0.00           H  
ATOM   3140 3HZ  LYS A 196     -26.331   5.750  23.278  1.00  0.00           H  
ATOM   3141  N   ALA A 197     -32.355  10.990  21.705  1.00  0.00           N  
ATOM   3142  CA  ALA A 197     -32.722  12.027  20.746  1.00  0.00           C  
ATOM   3143  C   ALA A 197     -33.507  13.144  21.422  1.00  0.00           C  
ATOM   3144  O   ALA A 197     -33.282  14.327  21.141  1.00  0.00           O  
ATOM   3145  CB  ALA A 197     -33.523  11.423  19.595  1.00  0.00           C  
ATOM   3146  H   ALA A 197     -32.710  10.054  21.576  1.00  0.00           H  
ATOM   3147  HA  ALA A 197     -31.804  12.462  20.349  1.00  0.00           H  
ATOM   3148 1HB  ALA A 197     -33.791  12.207  18.886  1.00  0.00           H  
ATOM   3149 2HB  ALA A 197     -32.921  10.667  19.090  1.00  0.00           H  
ATOM   3150 3HB  ALA A 197     -34.430  10.962  19.986  1.00  0.00           H  
ATOM   3151  N   GLU A 198     -34.432  12.788  22.318  1.00  0.00           N  
ATOM   3152  CA  GLU A 198     -35.177  13.796  23.062  1.00  0.00           C  
ATOM   3153  C   GLU A 198     -34.277  14.632  23.960  1.00  0.00           C  
ATOM   3154  O   GLU A 198     -34.453  15.853  24.028  1.00  0.00           O  
ATOM   3155  CB  GLU A 198     -36.266  13.130  23.905  1.00  0.00           C  
ATOM   3156  CG  GLU A 198     -37.078  14.093  24.759  1.00  0.00           C  
ATOM   3157  CD  GLU A 198     -38.201  13.418  25.496  1.00  0.00           C  
ATOM   3158  OE1 GLU A 198     -38.510  12.297  25.171  1.00  0.00           O  
ATOM   3159  OE2 GLU A 198     -38.751  14.024  26.385  1.00  0.00           O  
ATOM   3160  H   GLU A 198     -34.624  11.811  22.487  1.00  0.00           H  
ATOM   3161  HA  GLU A 198     -35.643  14.478  22.349  1.00  0.00           H  
ATOM   3162 1HB  GLU A 198     -36.958  12.597  23.252  1.00  0.00           H  
ATOM   3163 2HB  GLU A 198     -35.812  12.395  24.570  1.00  0.00           H  
ATOM   3164 1HG  GLU A 198     -36.416  14.566  25.483  1.00  0.00           H  
ATOM   3165 2HG  GLU A 198     -37.487  14.873  24.118  1.00  0.00           H  
ATOM   3166  N   GLN A 199     -33.325  14.007  24.654  1.00  0.00           N  
ATOM   3167  CA  GLN A 199     -32.412  14.762  25.503  1.00  0.00           C  
ATOM   3168  C   GLN A 199     -31.578  15.741  24.684  1.00  0.00           C  
ATOM   3169  O   GLN A 199     -31.336  16.871  25.121  1.00  0.00           O  
ATOM   3170  CB  GLN A 199     -31.493  13.814  26.278  1.00  0.00           C  
ATOM   3171  CG  GLN A 199     -30.581  14.508  27.275  1.00  0.00           C  
ATOM   3172  CD  GLN A 199     -31.352  15.169  28.402  1.00  0.00           C  
ATOM   3173  OE1 GLN A 199     -32.481  14.779  28.713  1.00  0.00           O  
ATOM   3174  NE2 GLN A 199     -30.746  16.176  29.021  1.00  0.00           N  
ATOM   3175  H   GLN A 199     -33.227  13.003  24.597  1.00  0.00           H  
ATOM   3176  HA  GLN A 199     -33.000  15.347  26.210  1.00  0.00           H  
ATOM   3177 1HB  GLN A 199     -32.096  13.088  26.822  1.00  0.00           H  
ATOM   3178 2HB  GLN A 199     -30.867  13.261  25.578  1.00  0.00           H  
ATOM   3179 1HG  GLN A 199     -29.906  13.770  27.709  1.00  0.00           H  
ATOM   3180 2HG  GLN A 199     -30.009  15.277  26.755  1.00  0.00           H  
ATOM   3181 1HE2 GLN A 199     -31.206  16.651  29.773  1.00  0.00           H  
ATOM   3182 2HE2 GLN A 199     -29.830  16.460  28.737  1.00  0.00           H  
ATOM   3183  N   LYS A 200     -31.139  15.326  23.492  1.00  0.00           N  
ATOM   3184  CA  LYS A 200     -30.377  16.226  22.632  1.00  0.00           C  
ATOM   3185  C   LYS A 200     -31.190  17.451  22.229  1.00  0.00           C  
ATOM   3186  O   LYS A 200     -30.653  18.564  22.207  1.00  0.00           O  
ATOM   3187  CB  LYS A 200     -29.895  15.486  21.384  1.00  0.00           C  
ATOM   3188  CG  LYS A 200     -28.778  14.483  21.639  1.00  0.00           C  
ATOM   3189  CD  LYS A 200     -28.421  13.719  20.372  1.00  0.00           C  
ATOM   3190  CE  LYS A 200     -27.265  12.759  20.611  1.00  0.00           C  
ATOM   3191  NZ  LYS A 200     -26.949  11.956  19.399  1.00  0.00           N  
ATOM   3192  H   LYS A 200     -31.328  14.387  23.176  1.00  0.00           H  
ATOM   3193  HA  LYS A 200     -29.510  16.585  23.188  1.00  0.00           H  
ATOM   3194 1HB  LYS A 200     -30.731  14.949  20.934  1.00  0.00           H  
ATOM   3195 2HB  LYS A 200     -29.536  16.207  20.649  1.00  0.00           H  
ATOM   3196 1HG  LYS A 200     -27.893  15.008  21.999  1.00  0.00           H  
ATOM   3197 2HG  LYS A 200     -29.094  13.774  22.403  1.00  0.00           H  
ATOM   3198 1HD  LYS A 200     -29.289  13.153  20.032  1.00  0.00           H  
ATOM   3199 2HD  LYS A 200     -28.140  14.424  19.590  1.00  0.00           H  
ATOM   3200 1HE  LYS A 200     -26.379  13.322  20.900  1.00  0.00           H  
ATOM   3201 2HE  LYS A 200     -27.518  12.080  21.425  1.00  0.00           H  
ATOM   3202 1HZ  LYS A 200     -26.179  11.334  19.598  1.00  0.00           H  
ATOM   3203 2HZ  LYS A 200     -27.759  11.415  19.132  1.00  0.00           H  
ATOM   3204 3HZ  LYS A 200     -26.694  12.575  18.642  1.00  0.00           H  
ATOM   3205  N   VAL A 201     -32.473  17.272  21.906  1.00  0.00           N  
ATOM   3206  CA  VAL A 201     -33.309  18.417  21.566  1.00  0.00           C  
ATOM   3207  C   VAL A 201     -33.516  19.331  22.766  1.00  0.00           C  
ATOM   3208  O   VAL A 201     -33.480  20.560  22.621  1.00  0.00           O  
ATOM   3209  CB  VAL A 201     -34.679  17.942  21.046  1.00  0.00           C  
ATOM   3210  CG1 VAL A 201     -35.624  19.123  20.881  1.00  0.00           C  
ATOM   3211  CG2 VAL A 201     -34.504  17.203  19.729  1.00  0.00           C  
ATOM   3212  H   VAL A 201     -32.878  16.347  21.895  1.00  0.00           H  
ATOM   3213  HA  VAL A 201     -32.793  19.011  20.811  1.00  0.00           H  
ATOM   3214  HB  VAL A 201     -35.124  17.274  21.783  1.00  0.00           H  
ATOM   3215 1HG1 VAL A 201     -36.588  18.768  20.514  1.00  0.00           H  
ATOM   3216 2HG1 VAL A 201     -35.763  19.615  21.844  1.00  0.00           H  
ATOM   3217 3HG1 VAL A 201     -35.202  19.830  20.168  1.00  0.00           H  
ATOM   3218 1HG2 VAL A 201     -35.477  16.869  19.367  1.00  0.00           H  
ATOM   3219 2HG2 VAL A 201     -34.053  17.870  18.994  1.00  0.00           H  
ATOM   3220 3HG2 VAL A 201     -33.857  16.338  19.879  1.00  0.00           H  
ATOM   3221  N   ARG A 202     -33.725  18.766  23.957  1.00  0.00           N  
ATOM   3222  CA  ARG A 202     -33.931  19.592  25.142  1.00  0.00           C  
ATOM   3223  C   ARG A 202     -32.682  20.393  25.484  1.00  0.00           C  
ATOM   3224  O   ARG A 202     -32.783  21.539  25.937  1.00  0.00           O  
ATOM   3225  CB  ARG A 202     -34.318  18.730  26.334  1.00  0.00           C  
ATOM   3226  CG  ARG A 202     -35.716  18.137  26.268  1.00  0.00           C  
ATOM   3227  CD  ARG A 202     -36.005  17.278  27.445  1.00  0.00           C  
ATOM   3228  NE  ARG A 202     -37.321  16.666  27.360  1.00  0.00           N  
ATOM   3229  CZ  ARG A 202     -38.468  17.260  27.743  1.00  0.00           C  
ATOM   3230  NH1 ARG A 202     -38.444  18.479  28.234  1.00  0.00           N  
ATOM   3231  NH2 ARG A 202     -39.616  16.617  27.625  1.00  0.00           N  
ATOM   3232  H   ARG A 202     -33.743  17.760  24.049  1.00  0.00           H  
ATOM   3233  HA  ARG A 202     -34.729  20.305  24.932  1.00  0.00           H  
ATOM   3234 1HB  ARG A 202     -33.614  17.904  26.429  1.00  0.00           H  
ATOM   3235 2HB  ARG A 202     -34.253  19.321  27.247  1.00  0.00           H  
ATOM   3236 1HG  ARG A 202     -36.451  18.941  26.242  1.00  0.00           H  
ATOM   3237 2HG  ARG A 202     -35.811  17.528  25.368  1.00  0.00           H  
ATOM   3238 1HD  ARG A 202     -35.262  16.483  27.507  1.00  0.00           H  
ATOM   3239 2HD  ARG A 202     -35.967  17.880  28.352  1.00  0.00           H  
ATOM   3240  HE  ARG A 202     -37.379  15.727  26.987  1.00  0.00           H  
ATOM   3241 1HH1 ARG A 202     -37.566  18.970  28.325  1.00  0.00           H  
ATOM   3242 2HH1 ARG A 202     -39.304  18.924  28.521  1.00  0.00           H  
ATOM   3243 1HH2 ARG A 202     -39.634  15.679  27.247  1.00  0.00           H  
ATOM   3244 2HH2 ARG A 202     -40.475  17.062  27.912  1.00  0.00           H  
ATOM   3245  N   GLU A 203     -31.499  19.810  25.263  1.00  0.00           N  
ATOM   3246  CA  GLU A 203     -30.254  20.502  25.585  1.00  0.00           C  
ATOM   3247  C   GLU A 203     -29.907  21.542  24.529  1.00  0.00           C  
ATOM   3248  O   GLU A 203     -29.374  22.612  24.851  1.00  0.00           O  
ATOM   3249  CB  GLU A 203     -29.106  19.500  25.720  1.00  0.00           C  
ATOM   3250  CG  GLU A 203     -29.200  18.597  26.942  1.00  0.00           C  
ATOM   3251  CD  GLU A 203     -28.042  17.646  27.057  1.00  0.00           C  
ATOM   3252  OE1 GLU A 203     -27.137  17.743  26.264  1.00  0.00           O  
ATOM   3253  OE2 GLU A 203     -28.062  16.820  27.940  1.00  0.00           O  
ATOM   3254  H   GLU A 203     -31.458  18.881  24.869  1.00  0.00           H  
ATOM   3255  HA  GLU A 203     -30.384  21.023  26.535  1.00  0.00           H  
ATOM   3256 1HB  GLU A 203     -29.073  18.863  24.836  1.00  0.00           H  
ATOM   3257 2HB  GLU A 203     -28.159  20.036  25.772  1.00  0.00           H  
ATOM   3258 1HG  GLU A 203     -29.235  19.218  27.837  1.00  0.00           H  
ATOM   3259 2HG  GLU A 203     -30.128  18.029  26.891  1.00  0.00           H  
ATOM   3260  N   GLU A 204     -30.198  21.250  23.267  1.00  0.00           N  
ATOM   3261  CA  GLU A 204     -29.853  22.148  22.175  1.00  0.00           C  
ATOM   3262  C   GLU A 204     -30.984  23.128  21.884  1.00  0.00           C  
ATOM   3263  O   GLU A 204     -31.550  23.725  22.799  1.00  0.00           O  
ATOM   3264  OXT GLU A 204     -31.331  23.325  20.752  1.00  0.00           O  
ATOM   3265  CB  GLU A 204     -29.521  21.347  20.914  1.00  0.00           C  
ATOM   3266  CG  GLU A 204     -28.248  20.519  21.012  1.00  0.00           C  
ATOM   3267  CD  GLU A 204     -27.000  21.357  20.983  1.00  0.00           C  
ATOM   3268  OE1 GLU A 204     -26.972  22.321  20.256  1.00  0.00           O  
ATOM   3269  OE2 GLU A 204     -26.074  21.032  21.688  1.00  0.00           O  
ATOM   3270  H   GLU A 204     -30.672  20.383  23.059  1.00  0.00           H  
ATOM   3271  HA  GLU A 204     -28.978  22.729  22.468  1.00  0.00           H  
ATOM   3272 1HB  GLU A 204     -30.344  20.670  20.685  1.00  0.00           H  
ATOM   3273 2HB  GLU A 204     -29.412  22.028  20.069  1.00  0.00           H  
ATOM   3274 1HG  GLU A 204     -28.268  19.950  21.941  1.00  0.00           H  
ATOM   3275 2HG  GLU A 204     -28.224  19.810  20.185  1.00  0.00           H  
TER                                                                             
ATOM   3277  N   THR B 205     -41.166 -10.681 -21.740  1.00  0.00           N  
ATOM   3278  CA  THR B 205     -40.727  -9.304 -21.937  1.00  0.00           C  
ATOM   3279  C   THR B 205     -39.397  -9.055 -21.232  1.00  0.00           C  
ATOM   3280  O   THR B 205     -39.258  -9.318 -20.038  1.00  0.00           O  
ATOM   3281  CB  THR B 205     -41.782  -8.305 -21.428  1.00  0.00           C  
ATOM   3282  OG1 THR B 205     -43.034  -8.553 -22.082  1.00  0.00           O  
ATOM   3283  CG2 THR B 205     -41.343  -6.877 -21.707  1.00  0.00           C  
ATOM   3284 1H   THR B 205     -42.038 -10.824 -22.208  1.00  0.00           H  
ATOM   3285 2H   THR B 205     -40.481 -11.306 -22.113  1.00  0.00           H  
ATOM   3286 3H   THR B 205     -41.281 -10.858 -20.762  1.00  0.00           H  
ATOM   3287  HA  THR B 205     -40.591  -9.135 -23.005  1.00  0.00           H  
ATOM   3288  HB  THR B 205     -41.917  -8.434 -20.354  1.00  0.00           H  
ATOM   3289  HG1 THR B 205     -43.730  -8.066 -21.634  1.00  0.00           H  
ATOM   3290 1HG2 THR B 205     -42.101  -6.185 -21.340  1.00  0.00           H  
ATOM   3291 2HG2 THR B 205     -40.397  -6.681 -21.203  1.00  0.00           H  
ATOM   3292 3HG2 THR B 205     -41.216  -6.739 -22.780  1.00  0.00           H  
ATOM   3293  N   THR B 206     -38.422  -8.545 -21.980  1.00  0.00           N  
ATOM   3294  CA  THR B 206     -37.086  -8.294 -21.462  1.00  0.00           C  
ATOM   3295  C   THR B 206     -36.756  -6.812 -21.578  1.00  0.00           C  
ATOM   3296  O   THR B 206     -36.979  -6.189 -22.619  1.00  0.00           O  
ATOM   3297  CB  THR B 206     -36.028  -9.129 -22.206  1.00  0.00           C  
ATOM   3298  OG1 THR B 206     -36.343 -10.522 -22.085  1.00  0.00           O  
ATOM   3299  CG2 THR B 206     -34.644  -8.874 -21.627  1.00  0.00           C  
ATOM   3300  H   THR B 206     -38.623  -8.327 -22.945  1.00  0.00           H  
ATOM   3301  HA  THR B 206     -37.064  -8.580 -20.411  1.00  0.00           H  
ATOM   3302  HB  THR B 206     -36.029  -8.860 -23.262  1.00  0.00           H  
ATOM   3303  HG1 THR B 206     -37.139 -10.714 -22.586  1.00  0.00           H  
ATOM   3304 1HG2 THR B 206     -33.909  -9.472 -22.165  1.00  0.00           H  
ATOM   3305 2HG2 THR B 206     -34.397  -7.817 -21.728  1.00  0.00           H  
ATOM   3306 3HG2 THR B 206     -34.634  -9.149 -20.573  1.00  0.00           H  
ATOM   3307  N   ASN B 207     -36.219  -6.254 -20.494  1.00  0.00           N  
ATOM   3308  CA  ASN B 207     -35.817  -4.856 -20.466  1.00  0.00           C  
ATOM   3309  C   ASN B 207     -34.387  -4.746 -19.962  1.00  0.00           C  
ATOM   3310  O   ASN B 207     -34.021  -5.394 -18.977  1.00  0.00           O  
ATOM   3311  CB  ASN B 207     -36.760  -4.034 -19.607  1.00  0.00           C  
ATOM   3312  CG  ASN B 207     -38.143  -3.944 -20.192  1.00  0.00           C  
ATOM   3313  OD1 ASN B 207     -38.407  -3.111 -21.067  1.00  0.00           O  
ATOM   3314  ND2 ASN B 207     -39.030  -4.785 -19.725  1.00  0.00           N  
ATOM   3315  H   ASN B 207     -36.089  -6.820 -19.668  1.00  0.00           H  
ATOM   3316  HA  ASN B 207     -35.867  -4.461 -21.480  1.00  0.00           H  
ATOM   3317 1HB  ASN B 207     -36.827  -4.477 -18.613  1.00  0.00           H  
ATOM   3318 2HB  ASN B 207     -36.362  -3.026 -19.491  1.00  0.00           H  
ATOM   3319 1HD2 ASN B 207     -39.966  -4.771 -20.077  1.00  0.00           H  
ATOM   3320 2HD2 ASN B 207     -38.772  -5.442 -19.017  1.00  0.00           H  
ATOM   3321  N   PHE B 208     -33.584  -3.930 -20.640  1.00  0.00           N  
ATOM   3322  CA  PHE B 208     -32.255  -3.553 -20.179  1.00  0.00           C  
ATOM   3323  C   PHE B 208     -32.171  -2.039 -20.078  1.00  0.00           C  
ATOM   3324  O   PHE B 208     -32.602  -1.327 -20.992  1.00  0.00           O  
ATOM   3325  CB  PHE B 208     -31.175  -4.078 -21.128  1.00  0.00           C  
ATOM   3326  CG  PHE B 208     -30.989  -5.567 -21.070  1.00  0.00           C  
ATOM   3327  CD1 PHE B 208     -31.696  -6.402 -21.922  1.00  0.00           C  
ATOM   3328  CD2 PHE B 208     -30.108  -6.136 -20.164  1.00  0.00           C  
ATOM   3329  CE1 PHE B 208     -31.526  -7.773 -21.870  1.00  0.00           C  
ATOM   3330  CE2 PHE B 208     -29.935  -7.506 -20.110  1.00  0.00           C  
ATOM   3331  CZ  PHE B 208     -30.645  -8.325 -20.964  1.00  0.00           C  
ATOM   3332  H   PHE B 208     -33.924  -3.560 -21.517  1.00  0.00           H  
ATOM   3333  HA  PHE B 208     -32.095  -3.989 -19.194  1.00  0.00           H  
ATOM   3334 1HB  PHE B 208     -31.428  -3.806 -22.152  1.00  0.00           H  
ATOM   3335 2HB  PHE B 208     -30.222  -3.606 -20.891  1.00  0.00           H  
ATOM   3336  HD1 PHE B 208     -32.392  -5.966 -22.640  1.00  0.00           H  
ATOM   3337  HD2 PHE B 208     -29.547  -5.489 -19.488  1.00  0.00           H  
ATOM   3338  HE1 PHE B 208     -32.088  -8.418 -22.545  1.00  0.00           H  
ATOM   3339  HE2 PHE B 208     -29.238  -7.940 -19.393  1.00  0.00           H  
ATOM   3340  HZ  PHE B 208     -30.511  -9.405 -20.921  1.00  0.00           H  
ATOM   3341  N   HIS B 209     -31.621  -1.552 -18.971  1.00  0.00           N  
ATOM   3342  CA  HIS B 209     -31.411  -0.126 -18.749  1.00  0.00           C  
ATOM   3343  C   HIS B 209     -29.914   0.091 -18.579  1.00  0.00           C  
ATOM   3344  O   HIS B 209     -29.280  -0.522 -17.710  1.00  0.00           O  
ATOM   3345  CB  HIS B 209     -32.172   0.375 -17.517  1.00  0.00           C  
ATOM   3346  CG  HIS B 209     -33.660   0.368 -17.685  1.00  0.00           C  
ATOM   3347  ND1 HIS B 209     -34.444  -0.708 -17.325  1.00  0.00           N  
ATOM   3348  CD2 HIS B 209     -34.506   1.303 -18.176  1.00  0.00           C  
ATOM   3349  CE1 HIS B 209     -35.710  -0.432 -17.586  1.00  0.00           C  
ATOM   3350  NE2 HIS B 209     -35.774   0.781 -18.103  1.00  0.00           N  
ATOM   3351  H   HIS B 209     -31.341  -2.208 -18.256  1.00  0.00           H  
ATOM   3352  HA  HIS B 209     -31.762   0.417 -19.626  1.00  0.00           H  
ATOM   3353 1HB  HIS B 209     -31.923  -0.246 -16.657  1.00  0.00           H  
ATOM   3354 2HB  HIS B 209     -31.860   1.394 -17.287  1.00  0.00           H  
ATOM   3355  HD2 HIS B 209     -34.233   2.287 -18.559  1.00  0.00           H  
ATOM   3356  HE1 HIS B 209     -36.557  -1.094 -17.405  1.00  0.00           H  
ATOM   3357  HE2 HIS B 209     -36.616   1.253 -18.399  1.00  0.00           H  
ATOM   3358  N   LEU B 210     -29.348   0.963 -19.408  1.00  0.00           N  
ATOM   3359  CA  LEU B 210     -27.937   1.324 -19.342  1.00  0.00           C  
ATOM   3360  C   LEU B 210     -27.809   2.705 -18.708  1.00  0.00           C  
ATOM   3361  O   LEU B 210     -28.193   3.709 -19.317  1.00  0.00           O  
ATOM   3362  CB  LEU B 210     -27.307   1.320 -20.740  1.00  0.00           C  
ATOM   3363  CG  LEU B 210     -27.515   0.040 -21.560  1.00  0.00           C  
ATOM   3364  CD1 LEU B 210     -26.854   0.195 -22.922  1.00  0.00           C  
ATOM   3365  CD2 LEU B 210     -26.937  -1.147 -20.803  1.00  0.00           C  
ATOM   3366  H   LEU B 210     -29.932   1.389 -20.113  1.00  0.00           H  
ATOM   3367  HA  LEU B 210     -27.421   0.594 -18.720  1.00  0.00           H  
ATOM   3368 1HB  LEU B 210     -27.722   2.149 -21.311  1.00  0.00           H  
ATOM   3369 2HB  LEU B 210     -26.233   1.477 -20.638  1.00  0.00           H  
ATOM   3370  HG  LEU B 210     -28.582  -0.119 -21.723  1.00  0.00           H  
ATOM   3371 1HD1 LEU B 210     -27.002  -0.714 -23.505  1.00  0.00           H  
ATOM   3372 2HD1 LEU B 210     -27.300   1.039 -23.449  1.00  0.00           H  
ATOM   3373 3HD1 LEU B 210     -25.787   0.371 -22.790  1.00  0.00           H  
ATOM   3374 1HD2 LEU B 210     -27.086  -2.057 -21.386  1.00  0.00           H  
ATOM   3375 2HD2 LEU B 210     -25.871  -0.991 -20.641  1.00  0.00           H  
ATOM   3376 3HD2 LEU B 210     -27.441  -1.246 -19.841  1.00  0.00           H  
ATOM   3377  N   ILE B 211     -27.268   2.752 -17.491  1.00  0.00           N  
ATOM   3378  CA  ILE B 211     -27.133   3.990 -16.731  1.00  0.00           C  
ATOM   3379  C   ILE B 211     -25.685   4.456 -16.802  1.00  0.00           C  
ATOM   3380  O   ILE B 211     -24.773   3.733 -16.381  1.00  0.00           O  
ATOM   3381  CB  ILE B 211     -27.557   3.801 -15.263  1.00  0.00           C  
ATOM   3382  CG1 ILE B 211     -29.055   3.498 -15.175  1.00  0.00           C  
ATOM   3383  CG2 ILE B 211     -27.212   5.037 -14.447  1.00  0.00           C  
ATOM   3384  CD1 ILE B 211     -29.379   2.021 -15.152  1.00  0.00           C  
ATOM   3385  H   ILE B 211     -26.940   1.887 -17.086  1.00  0.00           H  
ATOM   3386  HA  ILE B 211     -27.771   4.747 -17.187  1.00  0.00           H  
ATOM   3387  HB  ILE B 211     -27.036   2.942 -14.842  1.00  0.00           H  
ATOM   3388 1HG1 ILE B 211     -29.465   3.951 -14.273  1.00  0.00           H  
ATOM   3389 2HG1 ILE B 211     -29.568   3.945 -16.026  1.00  0.00           H  
ATOM   3390 1HG2 ILE B 211     -27.519   4.887 -13.412  1.00  0.00           H  
ATOM   3391 2HG2 ILE B 211     -26.137   5.210 -14.485  1.00  0.00           H  
ATOM   3392 3HG2 ILE B 211     -27.733   5.902 -14.858  1.00  0.00           H  
ATOM   3393 1HD1 ILE B 211     -30.459   1.886 -15.089  1.00  0.00           H  
ATOM   3394 2HD1 ILE B 211     -29.007   1.553 -16.064  1.00  0.00           H  
ATOM   3395 3HD1 ILE B 211     -28.905   1.558 -14.287  1.00  0.00           H  
ATOM   3396  N   ASN B 212     -25.481   5.666 -17.328  1.00  0.00           N  
ATOM   3397  CA  ASN B 212     -24.150   6.251 -17.505  1.00  0.00           C  
ATOM   3398  C   ASN B 212     -23.287   5.401 -18.436  1.00  0.00           C  
ATOM   3399  O   ASN B 212     -22.074   5.280 -18.255  1.00  0.00           O  
ATOM   3400  CB  ASN B 212     -23.464   6.432 -16.164  1.00  0.00           C  
ATOM   3401  CG  ASN B 212     -22.341   7.431 -16.219  1.00  0.00           C  
ATOM   3402  OD1 ASN B 212     -22.447   8.466 -16.887  1.00  0.00           O  
ATOM   3403  ND2 ASN B 212     -21.267   7.142 -15.529  1.00  0.00           N  
ATOM   3404  H   ASN B 212     -26.294   6.196 -17.615  1.00  0.00           H  
ATOM   3405  HA  ASN B 212     -24.260   7.223 -17.990  1.00  0.00           H  
ATOM   3406 1HB  ASN B 212     -24.193   6.764 -15.423  1.00  0.00           H  
ATOM   3407 2HB  ASN B 212     -23.066   5.475 -15.826  1.00  0.00           H  
ATOM   3408 1HD2 ASN B 212     -20.489   7.770 -15.529  1.00  0.00           H  
ATOM   3409 2HD2 ASN B 212     -21.225   6.293 -15.003  1.00  0.00           H  
ATOM   3410  N   GLY B 213     -23.918   4.808 -19.442  1.00  0.00           N  
ATOM   3411  CA  GLY B 213     -23.227   4.022 -20.455  1.00  0.00           C  
ATOM   3412  C   GLY B 213     -22.606   4.976 -21.465  1.00  0.00           C  
ATOM   3413  O   GLY B 213     -23.063   6.116 -21.619  1.00  0.00           O  
ATOM   3414  H   GLY B 213     -24.921   4.912 -19.499  1.00  0.00           H  
ATOM   3415 1HA  GLY B 213     -22.465   3.404 -19.979  1.00  0.00           H  
ATOM   3416 2HA  GLY B 213     -23.933   3.346 -20.936  1.00  0.00           H  
ATOM   3417  N   SER B 214     -21.556   4.512 -22.141  1.00  0.00           N  
ATOM   3418  CA  SER B 214     -20.928   5.279 -23.206  1.00  0.00           C  
ATOM   3419  C   SER B 214     -21.721   5.165 -24.507  1.00  0.00           C  
ATOM   3420  O   SER B 214     -22.533   4.257 -24.701  1.00  0.00           O  
ATOM   3421  CB  SER B 214     -19.506   4.800 -23.424  1.00  0.00           C  
ATOM   3422  OG  SER B 214     -19.489   3.511 -23.975  1.00  0.00           O  
ATOM   3423  H   SER B 214     -21.186   3.600 -21.907  1.00  0.00           H  
ATOM   3424  HA  SER B 214     -20.911   6.329 -22.913  1.00  0.00           H  
ATOM   3425 1HB  SER B 214     -18.987   5.489 -24.089  1.00  0.00           H  
ATOM   3426 2HB  SER B 214     -18.973   4.799 -22.474  1.00  0.00           H  
ATOM   3427  HG  SER B 214     -18.565   3.254 -24.017  1.00  0.00           H  
ATOM   3428  N   GLU B 215     -21.468   6.115 -25.412  1.00  0.00           N  
ATOM   3429  CA  GLU B 215     -22.119   6.095 -26.716  1.00  0.00           C  
ATOM   3430  C   GLU B 215     -21.690   4.889 -27.544  1.00  0.00           C  
ATOM   3431  O   GLU B 215     -22.521   4.284 -28.230  1.00  0.00           O  
ATOM   3432  CB  GLU B 215     -21.811   7.382 -27.483  1.00  0.00           C  
ATOM   3433  CG  GLU B 215     -22.465   7.469 -28.854  1.00  0.00           C  
ATOM   3434  CD  GLU B 215     -23.967   7.482 -28.787  1.00  0.00           C  
ATOM   3435  OE1 GLU B 215     -24.493   7.793 -27.745  1.00  0.00           O  
ATOM   3436  OE2 GLU B 215     -24.589   7.180 -29.778  1.00  0.00           O  
ATOM   3437  H   GLU B 215     -20.820   6.859 -25.197  1.00  0.00           H  
ATOM   3438  HA  GLU B 215     -23.196   6.010 -26.564  1.00  0.00           H  
ATOM   3439 1HB  GLU B 215     -22.142   8.242 -26.899  1.00  0.00           H  
ATOM   3440 2HB  GLU B 215     -20.733   7.476 -27.620  1.00  0.00           H  
ATOM   3441 1HG  GLU B 215     -22.128   8.380 -29.349  1.00  0.00           H  
ATOM   3442 2HG  GLU B 215     -22.140   6.621 -29.455  1.00  0.00           H  
ATOM   3443  N   GLU B 216     -20.407   4.525 -27.489  1.00  0.00           N  
ATOM   3444  CA  GLU B 216     -19.954   3.321 -28.178  1.00  0.00           C  
ATOM   3445  C   GLU B 216     -20.663   2.082 -27.646  1.00  0.00           C  
ATOM   3446  O   GLU B 216     -21.095   1.225 -28.425  1.00  0.00           O  
ATOM   3447  CB  GLU B 216     -18.440   3.158 -28.026  1.00  0.00           C  
ATOM   3448  CG  GLU B 216     -17.860   1.957 -28.760  1.00  0.00           C  
ATOM   3449  CD  GLU B 216     -16.379   1.802 -28.551  1.00  0.00           C  
ATOM   3450  OE1 GLU B 216     -15.810   2.605 -27.850  1.00  0.00           O  
ATOM   3451  OE2 GLU B 216     -15.816   0.880 -29.092  1.00  0.00           O  
ATOM   3452  H   GLU B 216     -19.738   5.077 -26.970  1.00  0.00           H  
ATOM   3453  HA  GLU B 216     -20.199   3.416 -29.236  1.00  0.00           H  
ATOM   3454 1HB  GLU B 216     -17.938   4.052 -28.398  1.00  0.00           H  
ATOM   3455 2HB  GLU B 216     -18.188   3.057 -26.970  1.00  0.00           H  
ATOM   3456 1HG  GLU B 216     -18.361   1.055 -28.412  1.00  0.00           H  
ATOM   3457 2HG  GLU B 216     -18.062   2.064 -29.825  1.00  0.00           H  
ATOM   3458  N   ALA B 217     -20.797   1.972 -26.324  1.00  0.00           N  
ATOM   3459  CA  ALA B 217     -21.501   0.832 -25.748  1.00  0.00           C  
ATOM   3460  C   ALA B 217     -22.970   0.817 -26.155  1.00  0.00           C  
ATOM   3461  O   ALA B 217     -23.524  -0.249 -26.443  1.00  0.00           O  
ATOM   3462  CB  ALA B 217     -21.373   0.845 -24.231  1.00  0.00           C  
ATOM   3463  H   ALA B 217     -20.413   2.676 -25.708  1.00  0.00           H  
ATOM   3464  HA  ALA B 217     -21.047  -0.079 -26.139  1.00  0.00           H  
ATOM   3465 1HB  ALA B 217     -21.901  -0.013 -23.815  1.00  0.00           H  
ATOM   3466 2HB  ALA B 217     -20.320   0.793 -23.955  1.00  0.00           H  
ATOM   3467 3HB  ALA B 217     -21.808   1.763 -23.839  1.00  0.00           H  
ATOM   3468  N   ARG B 218     -23.615   1.986 -26.189  1.00  0.00           N  
ATOM   3469  CA  ARG B 218     -25.022   2.041 -26.579  1.00  0.00           C  
ATOM   3470  C   ARG B 218     -25.219   1.557 -28.010  1.00  0.00           C  
ATOM   3471  O   ARG B 218     -26.165   0.818 -28.303  1.00  0.00           O  
ATOM   3472  CB  ARG B 218     -25.559   3.458 -26.449  1.00  0.00           C  
ATOM   3473  CG  ARG B 218     -25.853   3.903 -25.025  1.00  0.00           C  
ATOM   3474  CD  ARG B 218     -26.606   5.183 -24.994  1.00  0.00           C  
ATOM   3475  NE  ARG B 218     -25.763   6.317 -25.337  1.00  0.00           N  
ATOM   3476  CZ  ARG B 218     -25.040   7.029 -24.451  1.00  0.00           C  
ATOM   3477  NH1 ARG B 218     -25.068   6.713 -23.175  1.00  0.00           N  
ATOM   3478  NH2 ARG B 218     -24.303   8.046 -24.864  1.00  0.00           N  
ATOM   3479  H   ARG B 218     -23.138   2.843 -25.946  1.00  0.00           H  
ATOM   3480  HA  ARG B 218     -25.588   1.372 -25.929  1.00  0.00           H  
ATOM   3481 1HB  ARG B 218     -24.841   4.159 -26.872  1.00  0.00           H  
ATOM   3482 2HB  ARG B 218     -26.482   3.551 -27.021  1.00  0.00           H  
ATOM   3483 1HG  ARG B 218     -26.449   3.142 -24.522  1.00  0.00           H  
ATOM   3484 2HG  ARG B 218     -24.915   4.044 -24.487  1.00  0.00           H  
ATOM   3485 1HD  ARG B 218     -27.427   5.140 -25.710  1.00  0.00           H  
ATOM   3486 2HD  ARG B 218     -27.005   5.346 -23.994  1.00  0.00           H  
ATOM   3487  HE  ARG B 218     -25.716   6.590 -26.310  1.00  0.00           H  
ATOM   3488 1HH1 ARG B 218     -25.632   5.936 -22.860  1.00  0.00           H  
ATOM   3489 2HH1 ARG B 218     -24.527   7.247 -22.511  1.00  0.00           H  
ATOM   3490 1HH2 ARG B 218     -24.282   8.289 -25.845  1.00  0.00           H  
ATOM   3491 2HH2 ARG B 218     -23.762   8.579 -24.200  1.00  0.00           H  
ATOM   3492  N   GLN B 219     -24.329   1.966 -28.918  1.00  0.00           N  
ATOM   3493  CA  GLN B 219     -24.470   1.565 -30.315  1.00  0.00           C  
ATOM   3494  C   GLN B 219     -24.171   0.082 -30.498  1.00  0.00           C  
ATOM   3495  O   GLN B 219     -24.874  -0.609 -31.244  1.00  0.00           O  
ATOM   3496  CB  GLN B 219     -23.544   2.397 -31.207  1.00  0.00           C  
ATOM   3497  CG  GLN B 219     -23.939   3.859 -31.322  1.00  0.00           C  
ATOM   3498  CD  GLN B 219     -22.976   4.653 -32.184  1.00  0.00           C  
ATOM   3499  OE1 GLN B 219     -22.227   4.087 -32.985  1.00  0.00           O  
ATOM   3500  NE2 GLN B 219     -22.991   5.971 -32.025  1.00  0.00           N  
ATOM   3501  H   GLN B 219     -23.553   2.555 -28.651  1.00  0.00           H  
ATOM   3502  HA  GLN B 219     -25.504   1.724 -30.617  1.00  0.00           H  
ATOM   3503 1HB  GLN B 219     -22.527   2.352 -30.817  1.00  0.00           H  
ATOM   3504 2HB  GLN B 219     -23.530   1.973 -32.211  1.00  0.00           H  
ATOM   3505 1HG  GLN B 219     -24.932   3.923 -31.769  1.00  0.00           H  
ATOM   3506 2HG  GLN B 219     -23.950   4.301 -30.325  1.00  0.00           H  
ATOM   3507 1HE2 GLN B 219     -22.377   6.548 -32.567  1.00  0.00           H  
ATOM   3508 2HE2 GLN B 219     -23.614   6.389 -31.364  1.00  0.00           H  
ATOM   3509  N   LEU B 220     -23.137  -0.424 -29.825  1.00  0.00           N  
ATOM   3510  CA  LEU B 220     -22.807  -1.841 -29.939  1.00  0.00           C  
ATOM   3511  C   LEU B 220     -23.887  -2.707 -29.302  1.00  0.00           C  
ATOM   3512  O   LEU B 220     -24.239  -3.764 -29.838  1.00  0.00           O  
ATOM   3513  CB  LEU B 220     -21.454  -2.127 -29.275  1.00  0.00           C  
ATOM   3514  CG  LEU B 220     -20.227  -1.551 -29.992  1.00  0.00           C  
ATOM   3515  CD1 LEU B 220     -19.017  -1.628 -29.069  1.00  0.00           C  
ATOM   3516  CD2 LEU B 220     -19.981  -2.323 -31.279  1.00  0.00           C  
ATOM   3517  H   LEU B 220     -22.572   0.166 -29.232  1.00  0.00           H  
ATOM   3518  HA  LEU B 220     -22.759  -2.100 -30.996  1.00  0.00           H  
ATOM   3519 1HB  LEU B 220     -21.470  -1.719 -28.266  1.00  0.00           H  
ATOM   3520 2HB  LEU B 220     -21.322  -3.207 -29.208  1.00  0.00           H  
ATOM   3521  HG  LEU B 220     -20.401  -0.500 -30.227  1.00  0.00           H  
ATOM   3522 1HD1 LEU B 220     -18.145  -1.218 -29.579  1.00  0.00           H  
ATOM   3523 2HD1 LEU B 220     -19.212  -1.051 -28.166  1.00  0.00           H  
ATOM   3524 3HD1 LEU B 220     -18.828  -2.667 -28.805  1.00  0.00           H  
ATOM   3525 1HD2 LEU B 220     -19.109  -1.912 -31.790  1.00  0.00           H  
ATOM   3526 2HD2 LEU B 220     -19.805  -3.373 -31.047  1.00  0.00           H  
ATOM   3527 3HD2 LEU B 220     -20.854  -2.237 -31.928  1.00  0.00           H  
ATOM   3528  N   ILE B 221     -24.426  -2.274 -28.161  1.00  0.00           N  
ATOM   3529  CA  ILE B 221     -25.459  -3.053 -27.485  1.00  0.00           C  
ATOM   3530  C   ILE B 221     -26.766  -2.997 -28.267  1.00  0.00           C  
ATOM   3531  O   ILE B 221     -27.426  -4.023 -28.470  1.00  0.00           O  
ATOM   3532  CB  ILE B 221     -25.690  -2.541 -26.051  1.00  0.00           C  
ATOM   3533  CG1 ILE B 221     -24.481  -2.860 -25.168  1.00  0.00           C  
ATOM   3534  CG2 ILE B 221     -26.956  -3.149 -25.467  1.00  0.00           C  
ATOM   3535  CD1 ILE B 221     -24.460  -2.099 -23.863  1.00  0.00           C  
ATOM   3536  H   ILE B 221     -24.123  -1.400 -27.753  1.00  0.00           H  
ATOM   3537  HA  ILE B 221     -25.148  -4.097 -27.467  1.00  0.00           H  
ATOM   3538  HB  ILE B 221     -25.793  -1.456 -26.064  1.00  0.00           H  
ATOM   3539 1HG1 ILE B 221     -24.467  -3.926 -24.942  1.00  0.00           H  
ATOM   3540 2HG1 ILE B 221     -23.564  -2.630 -25.711  1.00  0.00           H  
ATOM   3541 1HG2 ILE B 221     -27.104  -2.777 -24.453  1.00  0.00           H  
ATOM   3542 2HG2 ILE B 221     -27.810  -2.873 -26.083  1.00  0.00           H  
ATOM   3543 3HG2 ILE B 221     -26.861  -4.235 -25.444  1.00  0.00           H  
ATOM   3544 1HD1 ILE B 221     -23.573  -2.378 -23.293  1.00  0.00           H  
ATOM   3545 2HD1 ILE B 221     -24.438  -1.028 -24.066  1.00  0.00           H  
ATOM   3546 3HD1 ILE B 221     -25.352  -2.340 -23.286  1.00  0.00           H  
ATOM   3547  N   GLU B 222     -27.154  -1.805 -28.729  1.00  0.00           N  
ATOM   3548  CA  GLU B 222     -28.367  -1.675 -29.532  1.00  0.00           C  
ATOM   3549  C   GLU B 222     -28.325  -2.596 -30.747  1.00  0.00           C  
ATOM   3550  O   GLU B 222     -29.322  -3.243 -31.086  1.00  0.00           O  
ATOM   3551  CB  GLU B 222     -28.553  -0.226 -29.986  1.00  0.00           C  
ATOM   3552  CG  GLU B 222     -29.769   0.004 -30.872  1.00  0.00           C  
ATOM   3553  CD  GLU B 222     -31.070  -0.201 -30.146  1.00  0.00           C  
ATOM   3554  OE1 GLU B 222     -31.073  -0.130 -28.941  1.00  0.00           O  
ATOM   3555  OE2 GLU B 222     -32.061  -0.430 -30.798  1.00  0.00           O  
ATOM   3556  H   GLU B 222     -26.608  -0.979 -28.525  1.00  0.00           H  
ATOM   3557  HA  GLU B 222     -29.221  -1.968 -28.921  1.00  0.00           H  
ATOM   3558 1HB  GLU B 222     -28.650   0.419 -29.113  1.00  0.00           H  
ATOM   3559 2HB  GLU B 222     -27.671   0.100 -30.538  1.00  0.00           H  
ATOM   3560 1HG  GLU B 222     -29.738   1.023 -31.257  1.00  0.00           H  
ATOM   3561 2HG  GLU B 222     -29.721  -0.677 -31.721  1.00  0.00           H  
ATOM   3562  N   LYS B 223     -27.172  -2.663 -31.415  1.00  0.00           N  
ATOM   3563  CA  LYS B 223     -27.014  -3.589 -32.530  1.00  0.00           C  
ATOM   3564  C   LYS B 223     -27.054  -5.039 -32.069  1.00  0.00           C  
ATOM   3565  O   LYS B 223     -27.654  -5.885 -32.743  1.00  0.00           O  
ATOM   3566  CB  LYS B 223     -25.704  -3.312 -33.269  1.00  0.00           C  
ATOM   3567  CG  LYS B 223     -25.691  -2.012 -34.061  1.00  0.00           C  
ATOM   3568  CD  LYS B 223     -24.319  -1.743 -34.661  1.00  0.00           C  
ATOM   3569  CE  LYS B 223     -24.045  -2.654 -35.849  1.00  0.00           C  
ATOM   3570  NZ  LYS B 223     -22.752  -2.332 -36.511  1.00  0.00           N  
ATOM   3571  H   LYS B 223     -26.396  -2.072 -31.153  1.00  0.00           H  
ATOM   3572  HA  LYS B 223     -27.848  -3.446 -33.219  1.00  0.00           H  
ATOM   3573 1HB  LYS B 223     -24.882  -3.276 -32.553  1.00  0.00           H  
ATOM   3574 2HB  LYS B 223     -25.498  -4.128 -33.963  1.00  0.00           H  
ATOM   3575 1HG  LYS B 223     -26.425  -2.068 -34.866  1.00  0.00           H  
ATOM   3576 2HG  LYS B 223     -25.960  -1.184 -33.406  1.00  0.00           H  
ATOM   3577 1HD  LYS B 223     -24.262  -0.705 -34.990  1.00  0.00           H  
ATOM   3578 2HD  LYS B 223     -23.552  -1.909 -33.904  1.00  0.00           H  
ATOM   3579 1HE  LYS B 223     -24.020  -3.690 -35.514  1.00  0.00           H  
ATOM   3580 2HE  LYS B 223     -24.848  -2.551 -36.579  1.00  0.00           H  
ATOM   3581 1HZ  LYS B 223     -22.608  -2.957 -37.291  1.00  0.00           H  
ATOM   3582 2HZ  LYS B 223     -22.771  -1.378 -36.842  1.00  0.00           H  
ATOM   3583 3HZ  LYS B 223     -21.997  -2.443 -35.848  1.00  0.00           H  
ATOM   3584  N   ALA B 224     -26.431  -5.347 -30.929  1.00  0.00           N  
ATOM   3585  CA  ALA B 224     -26.408  -6.726 -30.453  1.00  0.00           C  
ATOM   3586  C   ALA B 224     -27.805  -7.210 -30.095  1.00  0.00           C  
ATOM   3587  O   ALA B 224     -28.163  -8.357 -30.384  1.00  0.00           O  
ATOM   3588  CB  ALA B 224     -25.470  -6.853 -29.253  1.00  0.00           C  
ATOM   3589  H   ALA B 224     -25.970  -4.631 -30.386  1.00  0.00           H  
ATOM   3590  HA  ALA B 224     -26.039  -7.358 -31.261  1.00  0.00           H  
ATOM   3591 1HB  ALA B 224     -25.461  -7.886 -28.906  1.00  0.00           H  
ATOM   3592 2HB  ALA B 224     -24.462  -6.560 -29.547  1.00  0.00           H  
ATOM   3593 3HB  ALA B 224     -25.817  -6.205 -28.451  1.00  0.00           H  
ATOM   3594  N   VAL B 225     -28.611  -6.352 -29.464  1.00  0.00           N  
ATOM   3595  CA  VAL B 225     -29.964  -6.747 -29.088  1.00  0.00           C  
ATOM   3596  C   VAL B 225     -30.808  -7.005 -30.330  1.00  0.00           C  
ATOM   3597  O   VAL B 225     -31.552  -7.989 -30.400  1.00  0.00           O  
ATOM   3598  CB  VAL B 225     -30.628  -5.652 -28.232  1.00  0.00           C  
ATOM   3599  CG1 VAL B 225     -32.104  -5.958 -28.026  1.00  0.00           C  
ATOM   3600  CG2 VAL B 225     -29.910  -5.532 -26.896  1.00  0.00           C  
ATOM   3601  H   VAL B 225     -28.289  -5.421 -29.240  1.00  0.00           H  
ATOM   3602  HA  VAL B 225     -29.910  -7.684 -28.533  1.00  0.00           H  
ATOM   3603  HB  VAL B 225     -30.568  -4.702 -28.764  1.00  0.00           H  
ATOM   3604 1HG1 VAL B 225     -32.557  -5.174 -27.420  1.00  0.00           H  
ATOM   3605 2HG1 VAL B 225     -32.604  -6.003 -28.993  1.00  0.00           H  
ATOM   3606 3HG1 VAL B 225     -32.209  -6.916 -27.517  1.00  0.00           H  
ATOM   3607 1HG2 VAL B 225     -30.384  -4.755 -26.297  1.00  0.00           H  
ATOM   3608 2HG2 VAL B 225     -29.965  -6.484 -26.367  1.00  0.00           H  
ATOM   3609 3HG2 VAL B 225     -28.865  -5.272 -27.067  1.00  0.00           H  
ATOM   3610  N   ARG B 226     -30.703  -6.126 -31.329  1.00  0.00           N  
ATOM   3611  CA  ARG B 226     -31.398  -6.357 -32.590  1.00  0.00           C  
ATOM   3612  C   ARG B 226     -30.832  -7.544 -33.358  1.00  0.00           C  
ATOM   3613  O   ARG B 226     -31.602  -8.290 -33.973  1.00  0.00           O  
ATOM   3614  CB  ARG B 226     -31.323  -5.116 -33.467  1.00  0.00           C  
ATOM   3615  CG  ARG B 226     -32.147  -3.935 -32.978  1.00  0.00           C  
ATOM   3616  CD  ARG B 226     -31.937  -2.732 -33.822  1.00  0.00           C  
ATOM   3617  NE  ARG B 226     -32.661  -1.578 -33.312  1.00  0.00           N  
ATOM   3618  CZ  ARG B 226     -33.940  -1.282 -33.617  1.00  0.00           C  
ATOM   3619  NH1 ARG B 226     -34.620  -2.061 -34.428  1.00  0.00           N  
ATOM   3620  NH2 ARG B 226     -34.510  -0.208 -33.100  1.00  0.00           N  
ATOM   3621  H   ARG B 226     -30.141  -5.293 -31.223  1.00  0.00           H  
ATOM   3622  HA  ARG B 226     -32.439  -6.596 -32.371  1.00  0.00           H  
ATOM   3623 1HB  ARG B 226     -30.288  -4.786 -33.543  1.00  0.00           H  
ATOM   3624 2HB  ARG B 226     -31.663  -5.361 -34.473  1.00  0.00           H  
ATOM   3625 1HG  ARG B 226     -33.206  -4.194 -33.006  1.00  0.00           H  
ATOM   3626 2HG  ARG B 226     -31.860  -3.691 -31.954  1.00  0.00           H  
ATOM   3627 1HD  ARG B 226     -30.876  -2.484 -33.846  1.00  0.00           H  
ATOM   3628 2HD  ARG B 226     -32.286  -2.932 -34.835  1.00  0.00           H  
ATOM   3629  HE  ARG B 226     -32.171  -0.955 -32.685  1.00  0.00           H  
ATOM   3630 1HH1 ARG B 226     -34.184  -2.882 -34.823  1.00  0.00           H  
ATOM   3631 2HH1 ARG B 226     -35.578  -1.839 -34.657  1.00  0.00           H  
ATOM   3632 1HH2 ARG B 226     -33.987   0.392 -32.476  1.00  0.00           H  
ATOM   3633 2HH2 ARG B 226     -35.468   0.015 -33.328  1.00  0.00           H  
ATOM   3634  N   ALA B 227     -29.511  -7.742 -33.335  1.00  0.00           N  
ATOM   3635  CA  ALA B 227     -28.924  -8.889 -34.017  1.00  0.00           C  
ATOM   3636  C   ALA B 227     -29.398 -10.200 -33.403  1.00  0.00           C  
ATOM   3637  O   ALA B 227     -29.574 -11.195 -34.118  1.00  0.00           O  
ATOM   3638  CB  ALA B 227     -27.399  -8.804 -33.979  1.00  0.00           C  
ATOM   3639  H   ALA B 227     -28.907  -7.099 -32.844  1.00  0.00           H  
ATOM   3640  HA  ALA B 227     -29.255  -8.871 -35.056  1.00  0.00           H  
ATOM   3641 1HB  ALA B 227     -26.974  -9.666 -34.492  1.00  0.00           H  
ATOM   3642 2HB  ALA B 227     -27.074  -7.889 -34.476  1.00  0.00           H  
ATOM   3643 3HB  ALA B 227     -27.061  -8.794 -32.945  1.00  0.00           H  
ATOM   3644  N   ILE B 228     -29.607 -10.221 -32.086  1.00  0.00           N  
ATOM   3645  CA  ILE B 228     -30.150 -11.409 -31.435  1.00  0.00           C  
ATOM   3646  C   ILE B 228     -31.657 -11.495 -31.643  1.00  0.00           C  
ATOM   3647  O   ILE B 228     -32.178 -12.545 -32.042  1.00  0.00           O  
ATOM   3648  CB  ILE B 228     -29.836 -11.406 -29.928  1.00  0.00           C  
ATOM   3649  CG1 ILE B 228     -28.326 -11.518 -29.697  1.00  0.00           C  
ATOM   3650  CG2 ILE B 228     -30.570 -12.540 -29.230  1.00  0.00           C  
ATOM   3651  CD1 ILE B 228     -27.896 -11.164 -28.292  1.00  0.00           C  
ATOM   3652  H   ILE B 228     -29.388  -9.409 -31.526  1.00  0.00           H  
ATOM   3653  HA  ILE B 228     -29.714 -12.290 -31.904  1.00  0.00           H  
ATOM   3654  HB  ILE B 228     -30.152 -10.458 -29.492  1.00  0.00           H  
ATOM   3655 1HG1 ILE B 228     -28.000 -12.536 -29.907  1.00  0.00           H  
ATOM   3656 2HG1 ILE B 228     -27.803 -10.858 -30.390  1.00  0.00           H  
ATOM   3657 1HG2 ILE B 228     -30.335 -12.525 -28.165  1.00  0.00           H  
ATOM   3658 2HG2 ILE B 228     -31.643 -12.418 -29.367  1.00  0.00           H  
ATOM   3659 3HG2 ILE B 228     -30.255 -13.494 -29.655  1.00  0.00           H  
ATOM   3660 1HD1 ILE B 228     -26.813 -11.266 -28.206  1.00  0.00           H  
ATOM   3661 2HD1 ILE B 228     -28.181 -10.134 -28.072  1.00  0.00           H  
ATOM   3662 3HD1 ILE B 228     -28.380 -11.835 -27.584  1.00  0.00           H  
ATOM   3663  N   SER B 229     -32.381 -10.402 -31.397  1.00  0.00           N  
ATOM   3664  CA  SER B 229     -33.837 -10.460 -31.452  1.00  0.00           C  
ATOM   3665  C   SER B 229     -34.334 -10.815 -32.848  1.00  0.00           C  
ATOM   3666  O   SER B 229     -35.320 -11.549 -32.984  1.00  0.00           O  
ATOM   3667  CB  SER B 229     -34.426  -9.131 -31.022  1.00  0.00           C  
ATOM   3668  OG  SER B 229     -35.825  -9.194 -30.974  1.00  0.00           O  
ATOM   3669  H   SER B 229     -31.932  -9.527 -31.171  1.00  0.00           H  
ATOM   3670  HA  SER B 229     -34.178 -11.248 -30.778  1.00  0.00           H  
ATOM   3671 1HB  SER B 229     -34.038  -8.861 -30.040  1.00  0.00           H  
ATOM   3672 2HB  SER B 229     -34.118  -8.354 -31.721  1.00  0.00           H  
ATOM   3673  HG  SER B 229     -36.136  -8.803 -31.794  1.00  0.00           H  
ATOM   3674  N   LYS B 230     -33.675 -10.303 -33.891  1.00  0.00           N  
ATOM   3675  CA  LYS B 230     -34.154 -10.554 -35.245  1.00  0.00           C  
ATOM   3676  C   LYS B 230     -34.180 -12.045 -35.556  1.00  0.00           C  
ATOM   3677  O   LYS B 230     -34.954 -12.480 -36.415  1.00  0.00           O  
ATOM   3678  CB  LYS B 230     -33.281  -9.820 -36.265  1.00  0.00           C  
ATOM   3679  CG  LYS B 230     -31.896 -10.423 -36.456  1.00  0.00           C  
ATOM   3680  CD  LYS B 230     -31.059  -9.589 -37.415  1.00  0.00           C  
ATOM   3681  CE  LYS B 230     -29.713 -10.244 -37.689  1.00  0.00           C  
ATOM   3682  NZ  LYS B 230     -28.843  -9.391 -38.544  1.00  0.00           N  
ATOM   3683  H   LYS B 230     -32.846  -9.742 -33.758  1.00  0.00           H  
ATOM   3684  HA  LYS B 230     -35.178 -10.188 -35.323  1.00  0.00           H  
ATOM   3685 1HB  LYS B 230     -33.781  -9.815 -37.234  1.00  0.00           H  
ATOM   3686 2HB  LYS B 230     -33.155  -8.783 -35.956  1.00  0.00           H  
ATOM   3687 1HG  LYS B 230     -31.385 -10.475 -35.494  1.00  0.00           H  
ATOM   3688 2HG  LYS B 230     -31.990 -11.433 -36.853  1.00  0.00           H  
ATOM   3689 1HD  LYS B 230     -31.595  -9.471 -38.358  1.00  0.00           H  
ATOM   3690 2HD  LYS B 230     -30.891  -8.601 -36.987  1.00  0.00           H  
ATOM   3691 1HE  LYS B 230     -29.202 -10.432 -36.746  1.00  0.00           H  
ATOM   3692 2HE  LYS B 230     -29.868 -11.199 -38.190  1.00  0.00           H  
ATOM   3693 1HZ  LYS B 230     -27.962  -9.860 -38.702  1.00  0.00           H  
ATOM   3694 2HZ  LYS B 230     -29.299  -9.225 -39.430  1.00  0.00           H  
ATOM   3695 3HZ  LYS B 230     -28.676  -8.509 -38.081  1.00  0.00           H  
ATOM   3696  N   LYS B 231     -33.354 -12.837 -34.866  1.00  0.00           N  
ATOM   3697  CA  LYS B 231     -33.314 -14.272 -35.132  1.00  0.00           C  
ATOM   3698  C   LYS B 231     -34.657 -14.926 -34.831  1.00  0.00           C  
ATOM   3699  O   LYS B 231     -34.993 -15.963 -35.411  1.00  0.00           O  
ATOM   3700  CB  LYS B 231     -32.209 -14.939 -34.311  1.00  0.00           C  
ATOM   3701  CG  LYS B 231     -30.796 -14.584 -34.753  1.00  0.00           C  
ATOM   3702  CD  LYS B 231     -29.755 -15.282 -33.890  1.00  0.00           C  
ATOM   3703  CE  LYS B 231     -28.342 -14.944 -34.343  1.00  0.00           C  
ATOM   3704  NZ  LYS B 231     -27.313 -15.604 -33.495  1.00  0.00           N  
ATOM   3705  H   LYS B 231     -32.751 -12.451 -34.154  1.00  0.00           H  
ATOM   3706  HA  LYS B 231     -33.106 -14.422 -36.191  1.00  0.00           H  
ATOM   3707 1HB  LYS B 231     -32.312 -14.655 -33.263  1.00  0.00           H  
ATOM   3708 2HB  LYS B 231     -32.316 -16.022 -34.369  1.00  0.00           H  
ATOM   3709 1HG  LYS B 231     -30.654 -14.884 -35.792  1.00  0.00           H  
ATOM   3710 2HG  LYS B 231     -30.651 -13.507 -34.682  1.00  0.00           H  
ATOM   3711 1HD  LYS B 231     -29.879 -14.974 -32.851  1.00  0.00           H  
ATOM   3712 2HD  LYS B 231     -29.897 -16.361 -33.950  1.00  0.00           H  
ATOM   3713 1HE  LYS B 231     -28.205 -15.263 -35.375  1.00  0.00           H  
ATOM   3714 2HE  LYS B 231     -28.194 -13.865 -34.297  1.00  0.00           H  
ATOM   3715 1HZ  LYS B 231     -26.392 -15.355 -33.826  1.00  0.00           H  
ATOM   3716 2HZ  LYS B 231     -27.419 -15.301 -32.537  1.00  0.00           H  
ATOM   3717 3HZ  LYS B 231     -27.428 -16.607 -33.544  1.00  0.00           H  
ATOM   3718  N   GLU B 232     -35.439 -14.331 -33.934  1.00  0.00           N  
ATOM   3719  CA  GLU B 232     -36.740 -14.868 -33.561  1.00  0.00           C  
ATOM   3720  C   GLU B 232     -37.887 -14.138 -34.253  1.00  0.00           C  
ATOM   3721  O   GLU B 232     -39.048 -14.531 -34.091  1.00  0.00           O  
ATOM   3722  CB  GLU B 232     -36.922 -14.792 -32.043  1.00  0.00           C  
ATOM   3723  CG  GLU B 232     -35.880 -15.563 -31.245  1.00  0.00           C  
ATOM   3724  CD  GLU B 232     -35.978 -17.050 -31.439  1.00  0.00           C  
ATOM   3725  OE1 GLU B 232     -37.035 -17.516 -31.791  1.00  0.00           O  
ATOM   3726  OE2 GLU B 232     -34.994 -17.722 -31.235  1.00  0.00           O  
ATOM   3727  H   GLU B 232     -35.117 -13.477 -33.500  1.00  0.00           H  
ATOM   3728  HA  GLU B 232     -36.792 -15.907 -33.890  1.00  0.00           H  
ATOM   3729 1HB  GLU B 232     -36.884 -13.750 -31.724  1.00  0.00           H  
ATOM   3730 2HB  GLU B 232     -37.904 -15.181 -31.775  1.00  0.00           H  
ATOM   3731 1HG  GLU B 232     -34.887 -15.233 -31.549  1.00  0.00           H  
ATOM   3732 2HG  GLU B 232     -36.002 -15.330 -30.188  1.00  0.00           H  
ATOM   3733  N   GLY B 233     -37.587 -13.096 -35.025  1.00  0.00           N  
ATOM   3734  CA  GLY B 233     -38.598 -12.191 -35.534  1.00  0.00           C  
ATOM   3735  C   GLY B 233     -39.235 -11.309 -34.480  1.00  0.00           C  
ATOM   3736  O   GLY B 233     -40.395 -10.914 -34.616  1.00  0.00           O  
ATOM   3737  H   GLY B 233     -36.619 -12.933 -35.260  1.00  0.00           H  
ATOM   3738 1HA  GLY B 233     -38.159 -11.546 -36.295  1.00  0.00           H  
ATOM   3739 2HA  GLY B 233     -39.389 -12.765 -36.017  1.00  0.00           H  
ATOM   3740  N   THR B 234     -38.488 -10.998 -33.424  1.00  0.00           N  
ATOM   3741  CA  THR B 234     -39.029 -10.317 -32.256  1.00  0.00           C  
ATOM   3742  C   THR B 234     -38.718  -8.832 -32.347  1.00  0.00           C  
ATOM   3743  O   THR B 234     -37.606  -8.443 -32.720  1.00  0.00           O  
ATOM   3744  CB  THR B 234     -38.461 -10.897 -30.948  1.00  0.00           C  
ATOM   3745  OG1 THR B 234     -38.885 -12.258 -30.801  1.00  0.00           O  
ATOM   3746  CG2 THR B 234     -38.942 -10.088 -29.753  1.00  0.00           C  
ATOM   3747  H   THR B 234     -37.509 -11.244 -33.439  1.00  0.00           H  
ATOM   3748  HA  THR B 234     -40.110 -10.465 -32.239  1.00  0.00           H  
ATOM   3749  HB  THR B 234     -37.372 -10.871 -30.982  1.00  0.00           H  
ATOM   3750  HG1 THR B 234     -38.503 -12.789 -31.504  1.00  0.00           H  
ATOM   3751 1HG2 THR B 234     -38.530 -10.512 -28.837  1.00  0.00           H  
ATOM   3752 2HG2 THR B 234     -38.611  -9.055 -29.856  1.00  0.00           H  
ATOM   3753 3HG2 THR B 234     -40.030 -10.117 -29.708  1.00  0.00           H  
ATOM   3754  N   GLU B 235     -39.700  -8.008 -31.995  1.00  0.00           N  
ATOM   3755  CA  GLU B 235     -39.548  -6.566 -32.095  1.00  0.00           C  
ATOM   3756  C   GLU B 235     -38.571  -6.053 -31.043  1.00  0.00           C  
ATOM   3757  O   GLU B 235     -38.495  -6.575 -29.926  1.00  0.00           O  
ATOM   3758  CB  GLU B 235     -40.902  -5.872 -31.935  1.00  0.00           C  
ATOM   3759  CG  GLU B 235     -41.889  -6.153 -33.059  1.00  0.00           C  
ATOM   3760  CD  GLU B 235     -43.217  -5.479 -32.854  1.00  0.00           C  
ATOM   3761  OE1 GLU B 235     -43.239  -4.278 -32.729  1.00  0.00           O  
ATOM   3762  OE2 GLU B 235     -44.211  -6.165 -32.824  1.00  0.00           O  
ATOM   3763  H   GLU B 235     -40.570  -8.388 -31.651  1.00  0.00           H  
ATOM   3764  HA  GLU B 235     -39.148  -6.327 -33.081  1.00  0.00           H  
ATOM   3765 1HB  GLU B 235     -41.364  -6.186 -30.998  1.00  0.00           H  
ATOM   3766 2HB  GLU B 235     -40.755  -4.793 -31.881  1.00  0.00           H  
ATOM   3767 1HG  GLU B 235     -41.460  -5.808 -34.000  1.00  0.00           H  
ATOM   3768 2HG  GLU B 235     -42.041  -7.229 -33.134  1.00  0.00           H  
ATOM   3769  N   VAL B 236     -37.817  -5.027 -31.415  1.00  0.00           N  
ATOM   3770  CA  VAL B 236     -36.962  -4.307 -30.483  1.00  0.00           C  
ATOM   3771  C   VAL B 236     -37.332  -2.833 -30.520  1.00  0.00           C  
ATOM   3772  O   VAL B 236     -37.412  -2.217 -31.588  1.00  0.00           O  
ATOM   3773  CB  VAL B 236     -35.476  -4.485 -30.846  1.00  0.00           C  
ATOM   3774  CG1 VAL B 236     -34.594  -3.716 -29.874  1.00  0.00           C  
ATOM   3775  CG2 VAL B 236     -35.117  -5.964 -30.846  1.00  0.00           C  
ATOM   3776  H   VAL B 236     -37.840  -4.738 -32.383  1.00  0.00           H  
ATOM   3777  HA  VAL B 236     -37.143  -4.692 -29.479  1.00  0.00           H  
ATOM   3778  HB  VAL B 236     -35.301  -4.068 -31.838  1.00  0.00           H  
ATOM   3779 1HG1 VAL B 236     -33.547  -3.853 -30.146  1.00  0.00           H  
ATOM   3780 2HG1 VAL B 236     -34.843  -2.656 -29.917  1.00  0.00           H  
ATOM   3781 3HG1 VAL B 236     -34.757  -4.088 -28.862  1.00  0.00           H  
ATOM   3782 1HG2 VAL B 236     -34.065  -6.082 -31.105  1.00  0.00           H  
ATOM   3783 2HG2 VAL B 236     -35.297  -6.382 -29.856  1.00  0.00           H  
ATOM   3784 3HG2 VAL B 236     -35.731  -6.487 -31.579  1.00  0.00           H  
ATOM   3785  N   HIS B 237     -37.566  -2.268 -29.337  1.00  0.00           N  
ATOM   3786  CA  HIS B 237     -37.867  -0.851 -29.186  1.00  0.00           C  
ATOM   3787  C   HIS B 237     -37.039  -0.293 -28.039  1.00  0.00           C  
ATOM   3788  O   HIS B 237     -36.595  -1.046 -27.166  1.00  0.00           O  
ATOM   3789  CB  HIS B 237     -39.359  -0.623 -28.924  1.00  0.00           C  
ATOM   3790  CG  HIS B 237     -40.243  -1.071 -30.046  1.00  0.00           C  
ATOM   3791  ND1 HIS B 237     -40.565  -0.255 -31.110  1.00  0.00           N  
ATOM   3792  CD2 HIS B 237     -40.873  -2.248 -30.270  1.00  0.00           C  
ATOM   3793  CE1 HIS B 237     -41.355  -0.912 -31.942  1.00  0.00           C  
ATOM   3794  NE2 HIS B 237     -41.556  -2.123 -31.455  1.00  0.00           N  
ATOM   3795  H   HIS B 237     -37.531  -2.855 -28.516  1.00  0.00           H  
ATOM   3796  HA  HIS B 237     -37.605  -0.324 -30.103  1.00  0.00           H  
ATOM   3797 1HB  HIS B 237     -39.656  -1.158 -28.021  1.00  0.00           H  
ATOM   3798 2HB  HIS B 237     -39.540   0.438 -28.750  1.00  0.00           H  
ATOM   3799  HD2 HIS B 237     -40.843  -3.130 -29.630  1.00  0.00           H  
ATOM   3800  HE1 HIS B 237     -41.768  -0.522 -32.871  1.00  0.00           H  
ATOM   3801  HE2 HIS B 237     -42.121  -2.844 -31.880  1.00  0.00           H  
ATOM   3802  N   PHE B 238     -36.829   1.018 -28.048  1.00  0.00           N  
ATOM   3803  CA  PHE B 238     -36.014   1.693 -27.050  1.00  0.00           C  
ATOM   3804  C   PHE B 238     -36.608   3.060 -26.749  1.00  0.00           C  
ATOM   3805  O   PHE B 238     -37.378   3.601 -27.549  1.00  0.00           O  
ATOM   3806  CB  PHE B 238     -34.571   1.841 -27.533  1.00  0.00           C  
ATOM   3807  CG  PHE B 238     -34.417   2.765 -28.708  1.00  0.00           C  
ATOM   3808  CD1 PHE B 238     -34.178   4.118 -28.517  1.00  0.00           C  
ATOM   3809  CD2 PHE B 238     -34.511   2.284 -30.005  1.00  0.00           C  
ATOM   3810  CE1 PHE B 238     -34.037   4.969 -29.597  1.00  0.00           C  
ATOM   3811  CE2 PHE B 238     -34.368   3.132 -31.086  1.00  0.00           C  
ATOM   3812  CZ  PHE B 238     -34.131   4.476 -30.881  1.00  0.00           C  
ATOM   3813  H   PHE B 238     -37.256   1.563 -28.784  1.00  0.00           H  
ATOM   3814  HA  PHE B 238     -36.013   1.091 -26.139  1.00  0.00           H  
ATOM   3815 1HB  PHE B 238     -33.952   2.219 -26.720  1.00  0.00           H  
ATOM   3816 2HB  PHE B 238     -34.179   0.865 -27.815  1.00  0.00           H  
ATOM   3817  HD1 PHE B 238     -34.102   4.508 -27.502  1.00  0.00           H  
ATOM   3818  HD2 PHE B 238     -34.698   1.222 -30.166  1.00  0.00           H  
ATOM   3819  HE1 PHE B 238     -33.850   6.030 -29.433  1.00  0.00           H  
ATOM   3820  HE2 PHE B 238     -34.444   2.741 -32.100  1.00  0.00           H  
ATOM   3821  HZ  PHE B 238     -34.021   5.146 -31.733  1.00  0.00           H  
ATOM   3822  N   GLU B 239     -36.253   3.611 -25.590  1.00  0.00           N  
ATOM   3823  CA  GLU B 239     -36.622   4.970 -25.222  1.00  0.00           C  
ATOM   3824  C   GLU B 239     -35.486   5.590 -24.422  1.00  0.00           C  
ATOM   3825  O   GLU B 239     -34.881   4.928 -23.575  1.00  0.00           O  
ATOM   3826  CB  GLU B 239     -37.919   4.987 -24.410  1.00  0.00           C  
ATOM   3827  CG  GLU B 239     -38.406   6.379 -24.032  1.00  0.00           C  
ATOM   3828  CD  GLU B 239     -39.736   6.363 -23.331  1.00  0.00           C  
ATOM   3829  OE1 GLU B 239     -39.757   6.160 -22.141  1.00  0.00           O  
ATOM   3830  OE2 GLU B 239     -40.733   6.553 -23.988  1.00  0.00           O  
ATOM   3831  H   GLU B 239     -35.707   3.058 -24.946  1.00  0.00           H  
ATOM   3832  HA  GLU B 239     -36.782   5.545 -26.135  1.00  0.00           H  
ATOM   3833 1HB  GLU B 239     -38.711   4.499 -24.978  1.00  0.00           H  
ATOM   3834 2HB  GLU B 239     -37.779   4.420 -23.490  1.00  0.00           H  
ATOM   3835 1HG  GLU B 239     -37.670   6.845 -23.377  1.00  0.00           H  
ATOM   3836 2HG  GLU B 239     -38.483   6.983 -24.934  1.00  0.00           H  
ATOM   3837  N   LYS B 240     -35.199   6.861 -24.699  1.00  0.00           N  
ATOM   3838  CA  LYS B 240     -34.158   7.610 -24.006  1.00  0.00           C  
ATOM   3839  C   LYS B 240     -34.811   8.585 -23.037  1.00  0.00           C  
ATOM   3840  O   LYS B 240     -35.716   9.333 -23.420  1.00  0.00           O  
ATOM   3841  CB  LYS B 240     -33.261   8.354 -24.997  1.00  0.00           C  
ATOM   3842  CG  LYS B 240     -32.429   7.448 -25.894  1.00  0.00           C  
ATOM   3843  CD  LYS B 240     -31.540   8.259 -26.826  1.00  0.00           C  
ATOM   3844  CE  LYS B 240     -30.708   7.355 -27.724  1.00  0.00           C  
ATOM   3845  NZ  LYS B 240     -29.834   8.135 -28.642  1.00  0.00           N  
ATOM   3846  H   LYS B 240     -35.733   7.318 -25.426  1.00  0.00           H  
ATOM   3847  HA  LYS B 240     -33.541   6.906 -23.447  1.00  0.00           H  
ATOM   3848 1HB  LYS B 240     -33.874   8.988 -25.638  1.00  0.00           H  
ATOM   3849 2HB  LYS B 240     -32.577   9.004 -24.451  1.00  0.00           H  
ATOM   3850 1HG  LYS B 240     -31.801   6.802 -25.279  1.00  0.00           H  
ATOM   3851 2HG  LYS B 240     -33.090   6.820 -26.491  1.00  0.00           H  
ATOM   3852 1HD  LYS B 240     -32.160   8.905 -27.450  1.00  0.00           H  
ATOM   3853 2HD  LYS B 240     -30.871   8.885 -26.237  1.00  0.00           H  
ATOM   3854 1HE  LYS B 240     -30.083   6.708 -27.110  1.00  0.00           H  
ATOM   3855 2HE  LYS B 240     -31.368   6.726 -28.320  1.00  0.00           H  
ATOM   3856 1HZ  LYS B 240     -29.300   7.501 -29.219  1.00  0.00           H  
ATOM   3857 2HZ  LYS B 240     -30.405   8.726 -29.230  1.00  0.00           H  
ATOM   3858 3HZ  LYS B 240     -29.203   8.709 -28.100  1.00  0.00           H  
ATOM   3859  N   SER B 241     -34.348   8.577 -21.787  1.00  0.00           N  
ATOM   3860  CA  SER B 241     -34.874   9.456 -20.747  1.00  0.00           C  
ATOM   3861  C   SER B 241     -33.715  10.133 -20.037  1.00  0.00           C  
ATOM   3862  O   SER B 241     -32.995   9.487 -19.269  1.00  0.00           O  
ATOM   3863  CB  SER B 241     -35.714   8.675 -19.756  1.00  0.00           C  
ATOM   3864  OG  SER B 241     -36.184   9.507 -18.731  1.00  0.00           O  
ATOM   3865  H   SER B 241     -33.603   7.934 -21.557  1.00  0.00           H  
ATOM   3866  HA  SER B 241     -35.505  10.209 -21.219  1.00  0.00           H  
ATOM   3867 1HB  SER B 241     -36.558   8.219 -20.273  1.00  0.00           H  
ATOM   3868 2HB  SER B 241     -35.118   7.870 -19.329  1.00  0.00           H  
ATOM   3869  HG  SER B 241     -36.664   8.937 -18.126  1.00  0.00           H  
ATOM   3870  N   ASP B 242     -33.535  11.428 -20.298  1.00  0.00           N  
ATOM   3871  CA  ASP B 242     -32.486  12.214 -19.652  1.00  0.00           C  
ATOM   3872  C   ASP B 242     -31.123  11.540 -19.796  1.00  0.00           C  
ATOM   3873  O   ASP B 242     -30.279  11.595 -18.900  1.00  0.00           O  
ATOM   3874  CB  ASP B 242     -32.807  12.420 -18.169  1.00  0.00           C  
ATOM   3875  CG  ASP B 242     -34.049  13.271 -17.944  1.00  0.00           C  
ATOM   3876  OD1 ASP B 242     -34.229  14.226 -18.663  1.00  0.00           O  
ATOM   3877  OD2 ASP B 242     -34.805  12.959 -17.056  1.00  0.00           O  
ATOM   3878  H   ASP B 242     -34.146  11.877 -20.967  1.00  0.00           H  
ATOM   3879  HA  ASP B 242     -32.416  13.178 -20.157  1.00  0.00           H  
ATOM   3880 1HB  ASP B 242     -32.956  11.451 -17.692  1.00  0.00           H  
ATOM   3881 2HB  ASP B 242     -31.960  12.900 -17.677  1.00  0.00           H  
ATOM   3882  N   GLY B 243     -30.916  10.881 -20.933  1.00  0.00           N  
ATOM   3883  CA  GLY B 243     -29.656  10.229 -21.214  1.00  0.00           C  
ATOM   3884  C   GLY B 243     -29.600   8.755 -20.885  1.00  0.00           C  
ATOM   3885  O   GLY B 243     -28.694   8.067 -21.366  1.00  0.00           O  
ATOM   3886  H   GLY B 243     -31.658  10.837 -21.618  1.00  0.00           H  
ATOM   3887 1HA  GLY B 243     -29.420  10.337 -22.273  1.00  0.00           H  
ATOM   3888 2HA  GLY B 243     -28.861  10.719 -20.656  1.00  0.00           H  
ATOM   3889  N   THR B 244     -30.531   8.246 -20.083  1.00  0.00           N  
ATOM   3890  CA  THR B 244     -30.603   6.832 -19.738  1.00  0.00           C  
ATOM   3891  C   THR B 244     -31.346   6.108 -20.852  1.00  0.00           C  
ATOM   3892  O   THR B 244     -32.416   6.553 -21.284  1.00  0.00           O  
ATOM   3893  CB  THR B 244     -31.308   6.603 -18.388  1.00  0.00           C  
ATOM   3894  OG1 THR B 244     -30.537   7.200 -17.337  1.00  0.00           O  
ATOM   3895  CG2 THR B 244     -31.466   5.115 -18.114  1.00  0.00           C  
ATOM   3896  H   THR B 244     -31.218   8.882 -19.700  1.00  0.00           H  
ATOM   3897  HA  THR B 244     -29.588   6.441 -19.668  1.00  0.00           H  
ATOM   3898  HB  THR B 244     -32.292   7.070 -18.408  1.00  0.00           H  
ATOM   3899  HG1 THR B 244     -30.705   8.145 -17.315  1.00  0.00           H  
ATOM   3900 1HG2 THR B 244     -31.966   4.973 -17.156  1.00  0.00           H  
ATOM   3901 2HG2 THR B 244     -32.061   4.661 -18.906  1.00  0.00           H  
ATOM   3902 3HG2 THR B 244     -30.484   4.645 -18.084  1.00  0.00           H  
ATOM   3903  N   LEU B 245     -30.778   4.999 -21.317  1.00  0.00           N  
ATOM   3904  CA  LEU B 245     -31.322   4.249 -22.442  1.00  0.00           C  
ATOM   3905  C   LEU B 245     -32.077   3.032 -21.923  1.00  0.00           C  
ATOM   3906  O   LEU B 245     -31.509   2.202 -21.204  1.00  0.00           O  
ATOM   3907  CB  LEU B 245     -30.202   3.810 -23.393  1.00  0.00           C  
ATOM   3908  CG  LEU B 245     -30.641   2.955 -24.588  1.00  0.00           C  
ATOM   3909  CD1 LEU B 245     -31.548   3.776 -25.495  1.00  0.00           C  
ATOM   3910  CD2 LEU B 245     -29.412   2.466 -25.341  1.00  0.00           C  
ATOM   3911  H   LEU B 245     -29.937   4.669 -20.867  1.00  0.00           H  
ATOM   3912  HA  LEU B 245     -32.014   4.893 -22.985  1.00  0.00           H  
ATOM   3913 1HB  LEU B 245     -29.711   4.700 -23.785  1.00  0.00           H  
ATOM   3914 2HB  LEU B 245     -29.469   3.236 -22.826  1.00  0.00           H  
ATOM   3915  HG  LEU B 245     -31.213   2.098 -24.232  1.00  0.00           H  
ATOM   3916 1HD1 LEU B 245     -31.860   3.168 -26.344  1.00  0.00           H  
ATOM   3917 2HD1 LEU B 245     -32.427   4.096 -24.936  1.00  0.00           H  
ATOM   3918 3HD1 LEU B 245     -31.007   4.651 -25.855  1.00  0.00           H  
ATOM   3919 1HD2 LEU B 245     -29.724   1.857 -26.191  1.00  0.00           H  
ATOM   3920 2HD2 LEU B 245     -28.840   3.322 -25.699  1.00  0.00           H  
ATOM   3921 3HD2 LEU B 245     -28.791   1.868 -24.675  1.00  0.00           H  
ATOM   3922  N   GLU B 246     -33.352   2.927 -22.288  1.00  0.00           N  
ATOM   3923  CA  GLU B 246     -34.150   1.735 -22.028  1.00  0.00           C  
ATOM   3924  C   GLU B 246     -34.307   0.953 -23.326  1.00  0.00           C  
ATOM   3925  O   GLU B 246     -34.738   1.508 -24.341  1.00  0.00           O  
ATOM   3926  CB  GLU B 246     -35.521   2.106 -21.458  1.00  0.00           C  
ATOM   3927  CG  GLU B 246     -36.473   0.929 -21.295  1.00  0.00           C  
ATOM   3928  CD  GLU B 246     -37.788   1.321 -20.681  1.00  0.00           C  
ATOM   3929  OE1 GLU B 246     -37.788   1.776 -19.562  1.00  0.00           O  
ATOM   3930  OE2 GLU B 246     -38.794   1.167 -21.333  1.00  0.00           O  
ATOM   3931  H   GLU B 246     -33.778   3.709 -22.765  1.00  0.00           H  
ATOM   3932  HA  GLU B 246     -33.640   1.110 -21.295  1.00  0.00           H  
ATOM   3933 1HB  GLU B 246     -35.395   2.572 -20.481  1.00  0.00           H  
ATOM   3934 2HB  GLU B 246     -36.001   2.836 -22.110  1.00  0.00           H  
ATOM   3935 1HG  GLU B 246     -36.659   0.487 -22.273  1.00  0.00           H  
ATOM   3936 2HG  GLU B 246     -35.997   0.174 -20.671  1.00  0.00           H  
ATOM   3937  N   ILE B 247     -33.962  -0.330 -23.287  1.00  0.00           N  
ATOM   3938  CA  ILE B 247     -34.144  -1.238 -24.414  1.00  0.00           C  
ATOM   3939  C   ILE B 247     -35.160  -2.288 -23.993  1.00  0.00           C  
ATOM   3940  O   ILE B 247     -34.961  -2.984 -22.991  1.00  0.00           O  
ATOM   3941  CB  ILE B 247     -32.823  -1.907 -24.835  1.00  0.00           C  
ATOM   3942  CG1 ILE B 247     -31.799  -0.850 -25.256  1.00  0.00           C  
ATOM   3943  CG2 ILE B 247     -33.064  -2.898 -25.963  1.00  0.00           C  
ATOM   3944  CD1 ILE B 247     -30.398  -1.391 -25.429  1.00  0.00           C  
ATOM   3945  H   ILE B 247     -33.556  -0.682 -22.433  1.00  0.00           H  
ATOM   3946  HA  ILE B 247     -34.526  -0.667 -25.260  1.00  0.00           H  
ATOM   3947  HB  ILE B 247     -32.397  -2.437 -23.984  1.00  0.00           H  
ATOM   3948 1HG1 ILE B 247     -32.109  -0.398 -26.197  1.00  0.00           H  
ATOM   3949 2HG1 ILE B 247     -31.766  -0.057 -24.508  1.00  0.00           H  
ATOM   3950 1HG2 ILE B 247     -32.120  -3.361 -26.249  1.00  0.00           H  
ATOM   3951 2HG2 ILE B 247     -33.760  -3.667 -25.629  1.00  0.00           H  
ATOM   3952 3HG2 ILE B 247     -33.486  -2.375 -26.822  1.00  0.00           H  
ATOM   3953 1HD1 ILE B 247     -29.730  -0.583 -25.728  1.00  0.00           H  
ATOM   3954 2HD1 ILE B 247     -30.053  -1.818 -24.487  1.00  0.00           H  
ATOM   3955 3HD1 ILE B 247     -30.399  -2.163 -26.198  1.00  0.00           H  
ATOM   3956  N   ARG B 248     -36.242  -2.414 -24.756  1.00  0.00           N  
ATOM   3957  CA  ARG B 248     -37.305  -3.368 -24.465  1.00  0.00           C  
ATOM   3958  C   ARG B 248     -37.478  -4.300 -25.655  1.00  0.00           C  
ATOM   3959  O   ARG B 248     -37.553  -3.841 -26.799  1.00  0.00           O  
ATOM   3960  CB  ARG B 248     -38.618  -2.658 -24.171  1.00  0.00           C  
ATOM   3961  CG  ARG B 248     -39.807  -3.578 -23.947  1.00  0.00           C  
ATOM   3962  CD  ARG B 248     -41.023  -2.819 -23.555  1.00  0.00           C  
ATOM   3963  NE  ARG B 248     -40.916  -2.284 -22.207  1.00  0.00           N  
ATOM   3964  CZ  ARG B 248     -41.848  -1.512 -21.614  1.00  0.00           C  
ATOM   3965  NH1 ARG B 248     -42.947  -1.194 -22.262  1.00  0.00           N  
ATOM   3966  NH2 ARG B 248     -41.657  -1.074 -20.382  1.00  0.00           N  
ATOM   3967  H   ARG B 248     -36.323  -1.820 -25.569  1.00  0.00           H  
ATOM   3968  HA  ARG B 248     -37.017  -3.950 -23.589  1.00  0.00           H  
ATOM   3969 1HB  ARG B 248     -38.506  -2.041 -23.281  1.00  0.00           H  
ATOM   3970 2HB  ARG B 248     -38.866  -1.994 -25.000  1.00  0.00           H  
ATOM   3971 1HG  ARG B 248     -40.025  -4.122 -24.867  1.00  0.00           H  
ATOM   3972 2HG  ARG B 248     -39.574  -4.287 -23.152  1.00  0.00           H  
ATOM   3973 1HD  ARG B 248     -41.169  -1.986 -24.242  1.00  0.00           H  
ATOM   3974 2HD  ARG B 248     -41.890  -3.477 -23.593  1.00  0.00           H  
ATOM   3975  HE  ARG B 248     -40.084  -2.508 -21.677  1.00  0.00           H  
ATOM   3976 1HH1 ARG B 248     -43.093  -1.529 -23.204  1.00  0.00           H  
ATOM   3977 2HH1 ARG B 248     -43.645  -0.616 -21.818  1.00  0.00           H  
ATOM   3978 1HH2 ARG B 248     -40.812  -1.319 -19.884  1.00  0.00           H  
ATOM   3979 2HH2 ARG B 248     -42.355  -0.496 -19.938  1.00  0.00           H  
ATOM   3980  N   VAL B 249     -37.542  -5.603 -25.387  1.00  0.00           N  
ATOM   3981  CA  VAL B 249     -37.750  -6.607 -26.421  1.00  0.00           C  
ATOM   3982  C   VAL B 249     -38.908  -7.501 -25.999  1.00  0.00           C  
ATOM   3983  O   VAL B 249     -38.987  -7.919 -24.838  1.00  0.00           O  
ATOM   3984  CB  VAL B 249     -36.481  -7.453 -26.635  1.00  0.00           C  
ATOM   3985  CG1 VAL B 249     -36.652  -8.376 -27.833  1.00  0.00           C  
ATOM   3986  CG2 VAL B 249     -35.278  -6.542 -26.823  1.00  0.00           C  
ATOM   3987  H   VAL B 249     -37.441  -5.898 -24.427  1.00  0.00           H  
ATOM   3988  HA  VAL B 249     -38.016  -6.100 -27.349  1.00  0.00           H  
ATOM   3989  HB  VAL B 249     -36.326  -8.086 -25.761  1.00  0.00           H  
ATOM   3990 1HG1 VAL B 249     -35.746  -8.967 -27.969  1.00  0.00           H  
ATOM   3991 2HG1 VAL B 249     -37.497  -9.043 -27.660  1.00  0.00           H  
ATOM   3992 3HG1 VAL B 249     -36.835  -7.781 -28.727  1.00  0.00           H  
ATOM   3993 1HG2 VAL B 249     -34.384  -7.147 -26.974  1.00  0.00           H  
ATOM   3994 2HG2 VAL B 249     -35.436  -5.905 -27.694  1.00  0.00           H  
ATOM   3995 3HG2 VAL B 249     -35.150  -5.920 -25.937  1.00  0.00           H  
ATOM   3996  N   LYS B 250     -39.807  -7.787 -26.934  1.00  0.00           N  
ATOM   3997  CA  LYS B 250     -41.004  -8.549 -26.619  1.00  0.00           C  
ATOM   3998  C   LYS B 250     -40.665 -10.017 -26.369  1.00  0.00           C  
ATOM   3999  O   LYS B 250     -39.787 -10.598 -27.011  1.00  0.00           O  
ATOM   4000  CB  LYS B 250     -42.028  -8.425 -27.749  1.00  0.00           C  
ATOM   4001  CG  LYS B 250     -42.618  -7.031 -27.912  1.00  0.00           C  
ATOM   4002  CD  LYS B 250     -43.686  -7.007 -28.996  1.00  0.00           C  
ATOM   4003  CE  LYS B 250     -44.275  -5.613 -29.163  1.00  0.00           C  
ATOM   4004  NZ  LYS B 250     -45.331  -5.578 -30.211  1.00  0.00           N  
ATOM   4005  H   LYS B 250     -39.658  -7.472 -27.882  1.00  0.00           H  
ATOM   4006  HA  LYS B 250     -41.440  -8.147 -25.704  1.00  0.00           H  
ATOM   4007 1HB  LYS B 250     -41.562  -8.704 -28.694  1.00  0.00           H  
ATOM   4008 2HB  LYS B 250     -42.851  -9.118 -27.572  1.00  0.00           H  
ATOM   4009 1HG  LYS B 250     -43.062  -6.710 -26.969  1.00  0.00           H  
ATOM   4010 2HG  LYS B 250     -41.828  -6.330 -28.178  1.00  0.00           H  
ATOM   4011 1HD  LYS B 250     -43.251  -7.324 -29.944  1.00  0.00           H  
ATOM   4012 2HD  LYS B 250     -44.486  -7.699 -28.733  1.00  0.00           H  
ATOM   4013 1HE  LYS B 250     -44.706  -5.285 -28.218  1.00  0.00           H  
ATOM   4014 2HE  LYS B 250     -43.484  -4.915 -29.438  1.00  0.00           H  
ATOM   4015 1HZ  LYS B 250     -45.695  -4.638 -30.291  1.00  0.00           H  
ATOM   4016 2HZ  LYS B 250     -44.937  -5.863 -31.096  1.00  0.00           H  
ATOM   4017 3HZ  LYS B 250     -46.079  -6.207 -29.957  1.00  0.00           H  
ATOM   4018  N   ASN B 251     -41.385 -10.604 -25.412  1.00  0.00           N  
ATOM   4019  CA  ASN B 251     -41.352 -12.042 -25.123  1.00  0.00           C  
ATOM   4020  C   ASN B 251     -39.892 -12.462 -24.998  1.00  0.00           C  
ATOM   4021  O   ASN B 251     -39.342 -12.364 -23.886  1.00  0.00           O  
ATOM   4022  CB  ASN B 251     -42.067 -12.845 -26.194  1.00  0.00           C  
ATOM   4023  CG  ASN B 251     -43.549 -12.590 -26.215  1.00  0.00           C  
ATOM   4024  OD1 ASN B 251     -44.137 -12.190 -25.204  1.00  0.00           O  
ATOM   4025  ND2 ASN B 251     -44.164 -12.814 -27.348  1.00  0.00           N  
ATOM   4026  H   ASN B 251     -41.984 -10.006 -24.862  1.00  0.00           H  
ATOM   4027  HA  ASN B 251     -41.790 -12.207 -24.138  1.00  0.00           H  
ATOM   4028 1HB  ASN B 251     -41.654 -12.597 -27.173  1.00  0.00           H  
ATOM   4029 2HB  ASN B 251     -41.896 -13.909 -26.027  1.00  0.00           H  
ATOM   4030 1HD2 ASN B 251     -45.150 -12.661 -27.421  1.00  0.00           H  
ATOM   4031 2HD2 ASN B 251     -43.649 -13.137 -28.142  1.00  0.00           H  
ATOM   4032  N   LEU B 252     -39.235 -12.923 -26.066  1.00  0.00           N  
ATOM   4033  CA  LEU B 252     -37.976 -13.663 -25.984  1.00  0.00           C  
ATOM   4034  C   LEU B 252     -38.107 -14.900 -25.099  1.00  0.00           C  
ATOM   4035  O   LEU B 252     -39.220 -15.335 -24.785  1.00  0.00           O  
ATOM   4036  CB  LEU B 252     -36.866 -12.756 -25.439  1.00  0.00           C  
ATOM   4037  CG  LEU B 252     -36.464 -11.582 -26.340  1.00  0.00           C  
ATOM   4038  CD1 LEU B 252     -35.364 -10.775 -25.663  1.00  0.00           C  
ATOM   4039  CD2 LEU B 252     -36.002 -12.112 -27.689  1.00  0.00           C  
ATOM   4040  H   LEU B 252     -39.641 -12.744 -26.972  1.00  0.00           H  
ATOM   4041  HA  LEU B 252     -37.713 -14.009 -26.982  1.00  0.00           H  
ATOM   4042 1HB  LEU B 252     -37.191 -12.345 -24.484  1.00  0.00           H  
ATOM   4043 2HB  LEU B 252     -35.976 -13.362 -25.266  1.00  0.00           H  
ATOM   4044  HG  LEU B 252     -37.321 -10.923 -26.484  1.00  0.00           H  
ATOM   4045 1HD1 LEU B 252     -35.079  -9.940 -26.304  1.00  0.00           H  
ATOM   4046 2HD1 LEU B 252     -35.728 -10.392 -24.710  1.00  0.00           H  
ATOM   4047 3HD1 LEU B 252     -34.498 -11.413 -25.492  1.00  0.00           H  
ATOM   4048 1HD2 LEU B 252     -35.716 -11.278 -28.330  1.00  0.00           H  
ATOM   4049 2HD2 LEU B 252     -35.144 -12.770 -27.547  1.00  0.00           H  
ATOM   4050 3HD2 LEU B 252     -36.812 -12.670 -28.158  1.00  0.00           H  
ATOM   4051  N   HIS B 253     -36.973 -15.474 -24.698  1.00  0.00           N  
ATOM   4052  CA  HIS B 253     -36.952 -16.637 -23.821  1.00  0.00           C  
ATOM   4053  C   HIS B 253     -35.682 -16.584 -22.983  1.00  0.00           C  
ATOM   4054  O   HIS B 253     -34.694 -15.948 -23.360  1.00  0.00           O  
ATOM   4055  CB  HIS B 253     -37.010 -17.944 -24.620  1.00  0.00           C  
ATOM   4056  CG  HIS B 253     -36.969 -19.172 -23.766  1.00  0.00           C  
ATOM   4057  ND1 HIS B 253     -35.794 -19.689 -23.261  1.00  0.00           N  
ATOM   4058  CD2 HIS B 253     -37.957 -19.988 -23.330  1.00  0.00           C  
ATOM   4059  CE1 HIS B 253     -36.062 -20.770 -22.550  1.00  0.00           C  
ATOM   4060  NE2 HIS B 253     -37.366 -20.973 -22.575  1.00  0.00           N  
ATOM   4061  H   HIS B 253     -36.098 -15.084 -25.018  1.00  0.00           H  
ATOM   4062  HA  HIS B 253     -37.812 -16.605 -23.154  1.00  0.00           H  
ATOM   4063 1HB  HIS B 253     -37.926 -17.968 -25.210  1.00  0.00           H  
ATOM   4064 2HB  HIS B 253     -36.171 -17.982 -25.315  1.00  0.00           H  
ATOM   4065  HD2 HIS B 253     -39.023 -19.884 -23.537  1.00  0.00           H  
ATOM   4066  HE1 HIS B 253     -35.331 -21.388 -22.029  1.00  0.00           H  
ATOM   4067  HE2 HIS B 253     -37.856 -21.727 -22.117  1.00  0.00           H  
ATOM   4068  N   GLU B 254     -35.723 -17.267 -21.834  1.00  0.00           N  
ATOM   4069  CA  GLU B 254     -34.599 -17.250 -20.902  1.00  0.00           C  
ATOM   4070  C   GLU B 254     -33.252 -17.406 -21.595  1.00  0.00           C  
ATOM   4071  O   GLU B 254     -32.297 -16.712 -21.227  1.00  0.00           O  
ATOM   4072  CB  GLU B 254     -34.768 -18.360 -19.862  1.00  0.00           C  
ATOM   4073  CG  GLU B 254     -33.650 -18.431 -18.832  1.00  0.00           C  
ATOM   4074  CD  GLU B 254     -33.843 -19.539 -17.834  1.00  0.00           C  
ATOM   4075  OE1 GLU B 254     -34.891 -20.140 -17.838  1.00  0.00           O  
ATOM   4076  OE2 GLU B 254     -32.943 -19.784 -17.067  1.00  0.00           O  
ATOM   4077  H   GLU B 254     -36.545 -17.806 -21.604  1.00  0.00           H  
ATOM   4078  HA  GLU B 254     -34.584 -16.284 -20.396  1.00  0.00           H  
ATOM   4079 1HB  GLU B 254     -35.707 -18.218 -19.328  1.00  0.00           H  
ATOM   4080 2HB  GLU B 254     -34.821 -19.326 -20.366  1.00  0.00           H  
ATOM   4081 1HG  GLU B 254     -32.703 -18.585 -19.349  1.00  0.00           H  
ATOM   4082 2HG  GLU B 254     -33.595 -17.479 -18.305  1.00  0.00           H  
ATOM   4083  N   LYS B 255     -33.148 -18.301 -22.580  1.00  0.00           N  
ATOM   4084  CA  LYS B 255     -31.879 -18.481 -23.279  1.00  0.00           C  
ATOM   4085  C   LYS B 255     -31.429 -17.190 -23.949  1.00  0.00           C  
ATOM   4086  O   LYS B 255     -30.259 -16.803 -23.842  1.00  0.00           O  
ATOM   4087  CB  LYS B 255     -31.993 -19.598 -24.318  1.00  0.00           C  
ATOM   4088  CG  LYS B 255     -30.699 -19.900 -25.062  1.00  0.00           C  
ATOM   4089  CD  LYS B 255     -30.878 -21.058 -26.033  1.00  0.00           C  
ATOM   4090  CE  LYS B 255     -29.548 -21.484 -26.637  1.00  0.00           C  
ATOM   4091  NZ  LYS B 255     -28.960 -20.420 -27.495  1.00  0.00           N  
ATOM   4092  H   LYS B 255     -33.943 -18.861 -22.851  1.00  0.00           H  
ATOM   4093  HA  LYS B 255     -31.117 -18.754 -22.549  1.00  0.00           H  
ATOM   4094 1HB  LYS B 255     -32.321 -20.517 -23.830  1.00  0.00           H  
ATOM   4095 2HB  LYS B 255     -32.750 -19.332 -25.056  1.00  0.00           H  
ATOM   4096 1HG  LYS B 255     -30.384 -19.016 -25.617  1.00  0.00           H  
ATOM   4097 2HG  LYS B 255     -29.919 -20.155 -24.345  1.00  0.00           H  
ATOM   4098 1HD  LYS B 255     -31.319 -21.907 -25.510  1.00  0.00           H  
ATOM   4099 2HD  LYS B 255     -31.551 -20.758 -26.836  1.00  0.00           H  
ATOM   4100 1HE  LYS B 255     -28.845 -21.720 -25.839  1.00  0.00           H  
ATOM   4101 2HE  LYS B 255     -29.693 -22.380 -27.240  1.00  0.00           H  
ATOM   4102 1HZ  LYS B 255     -28.081 -20.741 -27.876  1.00  0.00           H  
ATOM   4103 2HZ  LYS B 255     -29.596 -20.206 -28.251  1.00  0.00           H  
ATOM   4104 3HZ  LYS B 255     -28.803 -19.589 -26.943  1.00  0.00           H  
ATOM   4105  N   ARG B 256     -32.341 -16.508 -24.642  1.00  0.00           N  
ATOM   4106  CA  ARG B 256     -32.005 -15.264 -25.317  1.00  0.00           C  
ATOM   4107  C   ARG B 256     -31.728 -14.122 -24.351  1.00  0.00           C  
ATOM   4108  O   ARG B 256     -30.840 -13.304 -24.619  1.00  0.00           O  
ATOM   4109  CB  ARG B 256     -33.132 -14.855 -26.254  1.00  0.00           C  
ATOM   4110  CG  ARG B 256     -33.414 -15.836 -27.381  1.00  0.00           C  
ATOM   4111  CD  ARG B 256     -32.233 -16.012 -28.265  1.00  0.00           C  
ATOM   4112  NE  ARG B 256     -32.571 -16.720 -29.488  1.00  0.00           N  
ATOM   4113  CZ  ARG B 256     -31.672 -17.271 -30.328  1.00  0.00           C  
ATOM   4114  NH1 ARG B 256     -30.387 -17.186 -30.061  1.00  0.00           N  
ATOM   4115  NH2 ARG B 256     -32.081 -17.896 -31.417  1.00  0.00           N  
ATOM   4116  H   ARG B 256     -33.286 -16.859 -24.700  1.00  0.00           H  
ATOM   4117  HA  ARG B 256     -31.092 -15.419 -25.893  1.00  0.00           H  
ATOM   4118 1HB  ARG B 256     -34.052 -14.735 -25.685  1.00  0.00           H  
ATOM   4119 2HB  ARG B 256     -32.899 -13.891 -26.707  1.00  0.00           H  
ATOM   4120 1HG  ARG B 256     -33.676 -16.807 -26.962  1.00  0.00           H  
ATOM   4121 2HG  ARG B 256     -34.243 -15.467 -27.987  1.00  0.00           H  
ATOM   4122 1HD  ARG B 256     -31.833 -15.035 -28.536  1.00  0.00           H  
ATOM   4123 2HD  ARG B 256     -31.468 -16.583 -27.740  1.00  0.00           H  
ATOM   4124  HE  ARG B 256     -33.550 -16.806 -29.727  1.00  0.00           H  
ATOM   4125 1HH1 ARG B 256     -30.074 -16.708 -29.228  1.00  0.00           H  
ATOM   4126 2HH1 ARG B 256     -29.713 -17.599 -30.690  1.00  0.00           H  
ATOM   4127 1HH2 ARG B 256     -33.069 -17.961 -31.622  1.00  0.00           H  
ATOM   4128 2HH2 ARG B 256     -31.407 -18.309 -32.046  1.00  0.00           H  
ATOM   4129  N   GLU B 257     -32.464 -14.045 -23.240  1.00  0.00           N  
ATOM   4130  CA  GLU B 257     -32.185 -13.016 -22.245  1.00  0.00           C  
ATOM   4131  C   GLU B 257     -30.773 -13.156 -21.694  1.00  0.00           C  
ATOM   4132  O   GLU B 257     -30.072 -12.156 -21.497  1.00  0.00           O  
ATOM   4133  CB  GLU B 257     -33.198 -13.090 -21.100  1.00  0.00           C  
ATOM   4134  CG  GLU B 257     -32.992 -12.048 -20.010  1.00  0.00           C  
ATOM   4135  CD  GLU B 257     -34.030 -12.124 -18.925  1.00  0.00           C  
ATOM   4136  OE1 GLU B 257     -34.959 -12.881 -19.069  1.00  0.00           O  
ATOM   4137  OE2 GLU B 257     -33.893 -11.423 -17.950  1.00  0.00           O  
ATOM   4138  H   GLU B 257     -33.219 -14.695 -23.078  1.00  0.00           H  
ATOM   4139  HA  GLU B 257     -32.255 -12.044 -22.733  1.00  0.00           H  
ATOM   4140 1HB  GLU B 257     -34.205 -12.964 -21.498  1.00  0.00           H  
ATOM   4141 2HB  GLU B 257     -33.151 -14.074 -20.635  1.00  0.00           H  
ATOM   4142 1HG  GLU B 257     -32.007 -12.191 -19.566  1.00  0.00           H  
ATOM   4143 2HG  GLU B 257     -33.016 -11.056 -20.461  1.00  0.00           H  
ATOM   4144  N   ARG B 258     -30.337 -14.393 -21.435  1.00  0.00           N  
ATOM   4145  CA  ARG B 258     -28.983 -14.609 -20.936  1.00  0.00           C  
ATOM   4146  C   ARG B 258     -27.947 -14.235 -21.986  1.00  0.00           C  
ATOM   4147  O   ARG B 258     -26.898 -13.666 -21.658  1.00  0.00           O  
ATOM   4148  CB  ARG B 258     -28.787 -16.062 -20.529  1.00  0.00           C  
ATOM   4149  CG  ARG B 258     -29.539 -16.483 -19.277  1.00  0.00           C  
ATOM   4150  CD  ARG B 258     -29.342 -17.924 -18.975  1.00  0.00           C  
ATOM   4151  NE  ARG B 258     -30.137 -18.354 -17.837  1.00  0.00           N  
ATOM   4152  CZ  ARG B 258     -29.768 -18.214 -16.549  1.00  0.00           C  
ATOM   4153  NH1 ARG B 258     -28.615 -17.655 -16.252  1.00  0.00           N  
ATOM   4154  NH2 ARG B 258     -30.564 -18.638 -15.583  1.00  0.00           N  
ATOM   4155  H   ARG B 258     -30.940 -15.189 -21.582  1.00  0.00           H  
ATOM   4156  HA  ARG B 258     -28.827 -13.967 -20.069  1.00  0.00           H  
ATOM   4157 1HB  ARG B 258     -29.108 -16.713 -21.341  1.00  0.00           H  
ATOM   4158 2HB  ARG B 258     -27.727 -16.251 -20.357  1.00  0.00           H  
ATOM   4159 1HG  ARG B 258     -29.183 -15.902 -18.426  1.00  0.00           H  
ATOM   4160 2HG  ARG B 258     -30.606 -16.305 -19.416  1.00  0.00           H  
ATOM   4161 1HD  ARG B 258     -29.633 -18.519 -19.840  1.00  0.00           H  
ATOM   4162 2HD  ARG B 258     -28.292 -18.106 -18.746  1.00  0.00           H  
ATOM   4163  HE  ARG B 258     -31.031 -18.788 -18.025  1.00  0.00           H  
ATOM   4164 1HH1 ARG B 258     -28.007 -17.331 -16.990  1.00  0.00           H  
ATOM   4165 2HH1 ARG B 258     -28.338 -17.551 -15.287  1.00  0.00           H  
ATOM   4166 1HH2 ARG B 258     -31.450 -19.068 -15.811  1.00  0.00           H  
ATOM   4167 2HH2 ARG B 258     -30.287 -18.534 -14.618  1.00  0.00           H  
ATOM   4168  N   GLU B 259     -28.218 -14.549 -23.255  1.00  0.00           N  
ATOM   4169  CA  GLU B 259     -27.276 -14.209 -24.316  1.00  0.00           C  
ATOM   4170  C   GLU B 259     -27.099 -12.702 -24.428  1.00  0.00           C  
ATOM   4171  O   GLU B 259     -25.980 -12.213 -24.626  1.00  0.00           O  
ATOM   4172  CB  GLU B 259     -27.749 -14.779 -25.655  1.00  0.00           C  
ATOM   4173  CG  GLU B 259     -27.632 -16.292 -25.771  1.00  0.00           C  
ATOM   4174  CD  GLU B 259     -28.309 -16.838 -26.997  1.00  0.00           C  
ATOM   4175  OE1 GLU B 259     -28.965 -16.086 -27.676  1.00  0.00           O  
ATOM   4176  OE2 GLU B 259     -28.169 -18.011 -27.256  1.00  0.00           O  
ATOM   4177  H   GLU B 259     -29.077 -15.022 -23.494  1.00  0.00           H  
ATOM   4178  HA  GLU B 259     -26.304 -14.637 -24.065  1.00  0.00           H  
ATOM   4179 1HB  GLU B 259     -28.794 -14.511 -25.815  1.00  0.00           H  
ATOM   4180 2HB  GLU B 259     -27.170 -14.335 -26.464  1.00  0.00           H  
ATOM   4181 1HG  GLU B 259     -26.577 -16.563 -25.802  1.00  0.00           H  
ATOM   4182 2HG  GLU B 259     -28.071 -16.749 -24.885  1.00  0.00           H  
ATOM   4183  N   ILE B 260     -28.195 -11.950 -24.309  1.00  0.00           N  
ATOM   4184  CA  ILE B 260     -28.113 -10.494 -24.384  1.00  0.00           C  
ATOM   4185  C   ILE B 260     -27.361  -9.947 -23.179  1.00  0.00           C  
ATOM   4186  O   ILE B 260     -26.472  -9.099 -23.311  1.00  0.00           O  
ATOM   4187  CB  ILE B 260     -29.514  -9.860 -24.454  1.00  0.00           C  
ATOM   4188  CG1 ILE B 260     -30.211 -10.248 -25.761  1.00  0.00           C  
ATOM   4189  CG2 ILE B 260     -29.420  -8.347 -24.326  1.00  0.00           C  
ATOM   4190  CD1 ILE B 260     -31.694  -9.957 -25.772  1.00  0.00           C  
ATOM   4191  H   ILE B 260     -29.095 -12.384 -24.166  1.00  0.00           H  
ATOM   4192  HA  ILE B 260     -27.546 -10.225 -25.274  1.00  0.00           H  
ATOM   4193  HB  ILE B 260     -30.129 -10.247 -23.643  1.00  0.00           H  
ATOM   4194 1HG1 ILE B 260     -29.751  -9.712 -26.591  1.00  0.00           H  
ATOM   4195 2HG1 ILE B 260     -30.072 -11.314 -25.945  1.00  0.00           H  
ATOM   4196 1HG2 ILE B 260     -30.419  -7.915 -24.379  1.00  0.00           H  
ATOM   4197 2HG2 ILE B 260     -28.964  -8.091 -23.371  1.00  0.00           H  
ATOM   4198 3HG2 ILE B 260     -28.810  -7.951 -25.138  1.00  0.00           H  
ATOM   4199 1HD1 ILE B 260     -32.117 -10.259 -26.730  1.00  0.00           H  
ATOM   4200 2HD1 ILE B 260     -32.180 -10.513 -24.969  1.00  0.00           H  
ATOM   4201 3HD1 ILE B 260     -31.856  -8.890 -25.625  1.00  0.00           H  
ATOM   4202  N   LYS B 261     -27.701 -10.440 -21.984  1.00  0.00           N  
ATOM   4203  CA  LYS B 261     -27.024  -9.996 -20.771  1.00  0.00           C  
ATOM   4204  C   LYS B 261     -25.516 -10.191 -20.880  1.00  0.00           C  
ATOM   4205  O   LYS B 261     -24.741  -9.288 -20.544  1.00  0.00           O  
ATOM   4206  CB  LYS B 261     -27.564 -10.744 -19.551  1.00  0.00           C  
ATOM   4207  CG  LYS B 261     -26.892 -10.371 -18.236  1.00  0.00           C  
ATOM   4208  CD  LYS B 261     -27.462 -11.176 -17.077  1.00  0.00           C  
ATOM   4209  CE  LYS B 261     -26.666 -10.948 -15.801  1.00  0.00           C  
ATOM   4210  NZ  LYS B 261     -27.147 -11.807 -14.685  1.00  0.00           N  
ATOM   4211  H   LYS B 261     -28.434 -11.130 -21.914  1.00  0.00           H  
ATOM   4212  HA  LYS B 261     -27.200  -8.931 -20.625  1.00  0.00           H  
ATOM   4213 1HB  LYS B 261     -28.632 -10.549 -19.449  1.00  0.00           H  
ATOM   4214 2HB  LYS B 261     -27.440 -11.817 -19.698  1.00  0.00           H  
ATOM   4215 1HG  LYS B 261     -25.821 -10.562 -18.308  1.00  0.00           H  
ATOM   4216 2HG  LYS B 261     -27.042  -9.310 -18.040  1.00  0.00           H  
ATOM   4217 1HD  LYS B 261     -28.499 -10.883 -16.906  1.00  0.00           H  
ATOM   4218 2HD  LYS B 261     -27.438 -12.237 -17.325  1.00  0.00           H  
ATOM   4219 1HE  LYS B 261     -25.615 -11.167 -15.984  1.00  0.00           H  
ATOM   4220 2HE  LYS B 261     -26.750  -9.904 -15.501  1.00  0.00           H  
ATOM   4221 1HZ  LYS B 261     -26.595 -11.626 -13.858  1.00  0.00           H  
ATOM   4222 2HZ  LYS B 261     -28.117 -11.599 -14.493  1.00  0.00           H  
ATOM   4223 3HZ  LYS B 261     -27.056 -12.779 -14.944  1.00  0.00           H  
ATOM   4224  N   LYS B 262     -25.085 -11.360 -21.360  1.00  0.00           N  
ATOM   4225  CA  LYS B 262     -23.655 -11.640 -21.467  1.00  0.00           C  
ATOM   4226  C   LYS B 262     -22.953 -10.609 -22.338  1.00  0.00           C  
ATOM   4227  O   LYS B 262     -21.890 -10.098 -21.966  1.00  0.00           O  
ATOM   4228  CB  LYS B 262     -23.425 -13.043 -22.028  1.00  0.00           C  
ATOM   4229  CG  LYS B 262     -21.959 -13.430 -22.172  1.00  0.00           C  
ATOM   4230  CD  LYS B 262     -21.812 -14.855 -22.685  1.00  0.00           C  
ATOM   4231  CE  LYS B 262     -20.360 -15.183 -23.003  1.00  0.00           C  
ATOM   4232  NZ  LYS B 262     -19.534 -15.308 -21.772  1.00  0.00           N  
ATOM   4233  H   LYS B 262     -25.746 -12.064 -21.653  1.00  0.00           H  
ATOM   4234  HA  LYS B 262     -23.216 -11.581 -20.471  1.00  0.00           H  
ATOM   4235 1HB  LYS B 262     -23.902 -13.778 -21.379  1.00  0.00           H  
ATOM   4236 2HB  LYS B 262     -23.890 -13.124 -23.010  1.00  0.00           H  
ATOM   4237 1HG  LYS B 262     -21.470 -12.750 -22.870  1.00  0.00           H  
ATOM   4238 2HG  LYS B 262     -21.464 -13.348 -21.205  1.00  0.00           H  
ATOM   4239 1HD  LYS B 262     -22.175 -15.553 -21.929  1.00  0.00           H  
ATOM   4240 2HD  LYS B 262     -22.409 -14.981 -23.587  1.00  0.00           H  
ATOM   4241 1HE  LYS B 262     -20.311 -16.119 -23.556  1.00  0.00           H  
ATOM   4242 2HE  LYS B 262     -19.939 -14.396 -23.629  1.00  0.00           H  
ATOM   4243 1HZ  LYS B 262     -18.581 -15.524 -22.026  1.00  0.00           H  
ATOM   4244 2HZ  LYS B 262     -19.557 -14.436 -21.260  1.00  0.00           H  
ATOM   4245 3HZ  LYS B 262     -19.904 -16.048 -21.193  1.00  0.00           H  
ATOM   4246  N   VAL B 263     -23.528 -10.291 -23.501  1.00  0.00           N  
ATOM   4247  CA  VAL B 263     -22.885  -9.353 -24.417  1.00  0.00           C  
ATOM   4248  C   VAL B 263     -22.810  -7.966 -23.790  1.00  0.00           C  
ATOM   4249  O   VAL B 263     -21.784  -7.281 -23.883  1.00  0.00           O  
ATOM   4250  CB  VAL B 263     -23.660  -9.276 -25.745  1.00  0.00           C  
ATOM   4251  CG1 VAL B 263     -23.119  -8.150 -26.614  1.00  0.00           C  
ATOM   4252  CG2 VAL B 263     -23.574 -10.608 -26.473  1.00  0.00           C  
ATOM   4253  H   VAL B 263     -24.415 -10.700 -23.756  1.00  0.00           H  
ATOM   4254  HA  VAL B 263     -21.858  -9.680 -24.584  1.00  0.00           H  
ATOM   4255  HB  VAL B 263     -24.704  -9.044 -25.533  1.00  0.00           H  
ATOM   4256 1HG1 VAL B 263     -23.679  -8.110 -27.548  1.00  0.00           H  
ATOM   4257 2HG1 VAL B 263     -23.223  -7.202 -26.088  1.00  0.00           H  
ATOM   4258 3HG1 VAL B 263     -22.066  -8.332 -26.830  1.00  0.00           H  
ATOM   4259 1HG2 VAL B 263     -24.126 -10.547 -27.411  1.00  0.00           H  
ATOM   4260 2HG2 VAL B 263     -22.530 -10.843 -26.680  1.00  0.00           H  
ATOM   4261 3HG2 VAL B 263     -24.005 -11.392 -25.850  1.00  0.00           H  
ATOM   4262  N   ILE B 264     -23.886  -7.536 -23.127  1.00  0.00           N  
ATOM   4263  CA  ILE B 264     -23.906  -6.193 -22.553  1.00  0.00           C  
ATOM   4264  C   ILE B 264     -22.831  -6.034 -21.487  1.00  0.00           C  
ATOM   4265  O   ILE B 264     -22.095  -5.040 -21.487  1.00  0.00           O  
ATOM   4266  CB  ILE B 264     -25.283  -5.876 -21.943  1.00  0.00           C  
ATOM   4267  CG1 ILE B 264     -26.334  -5.726 -23.046  1.00  0.00           C  
ATOM   4268  CG2 ILE B 264     -25.212  -4.614 -21.096  1.00  0.00           C  
ATOM   4269  CD1 ILE B 264     -27.756  -5.695 -22.534  1.00  0.00           C  
ATOM   4270  H   ILE B 264     -24.695  -8.131 -23.015  1.00  0.00           H  
ATOM   4271  HA  ILE B 264     -23.688  -5.481 -23.349  1.00  0.00           H  
ATOM   4272  HB  ILE B 264     -25.603  -6.706 -21.314  1.00  0.00           H  
ATOM   4273 1HG1 ILE B 264     -26.151  -4.807 -23.601  1.00  0.00           H  
ATOM   4274 2HG1 ILE B 264     -26.244  -6.555 -23.749  1.00  0.00           H  
ATOM   4275 1HG2 ILE B 264     -26.194  -4.404 -20.673  1.00  0.00           H  
ATOM   4276 2HG2 ILE B 264     -24.493  -4.756 -20.291  1.00  0.00           H  
ATOM   4277 3HG2 ILE B 264     -24.898  -3.775 -21.719  1.00  0.00           H  
ATOM   4278 1HD1 ILE B 264     -28.443  -5.588 -23.374  1.00  0.00           H  
ATOM   4279 2HD1 ILE B 264     -27.973  -6.624 -22.005  1.00  0.00           H  
ATOM   4280 3HD1 ILE B 264     -27.880  -4.853 -21.855  1.00  0.00           H  
ATOM   4281  N   GLU B 265     -22.724  -7.001 -20.571  1.00  0.00           N  
ATOM   4282  CA  GLU B 265     -21.760  -6.888 -19.478  1.00  0.00           C  
ATOM   4283  C   GLU B 265     -20.331  -6.903 -20.005  1.00  0.00           C  
ATOM   4284  O   GLU B 265     -19.458  -6.196 -19.490  1.00  0.00           O  
ATOM   4285  CB  GLU B 265     -21.954  -8.025 -18.472  1.00  0.00           C  
ATOM   4286  CG  GLU B 265     -23.202  -7.896 -17.610  1.00  0.00           C  
ATOM   4287  CD  GLU B 265     -23.289  -8.954 -16.545  1.00  0.00           C  
ATOM   4288  OE1 GLU B 265     -22.674  -9.981 -16.703  1.00  0.00           O  
ATOM   4289  OE2 GLU B 265     -23.972  -8.734 -15.572  1.00  0.00           O  
ATOM   4290  H   GLU B 265     -23.309  -7.821 -20.626  1.00  0.00           H  
ATOM   4291  HA  GLU B 265     -21.926  -5.939 -18.967  1.00  0.00           H  
ATOM   4292 1HB  GLU B 265     -22.011  -8.975 -19.004  1.00  0.00           H  
ATOM   4293 2HB  GLU B 265     -21.092  -8.074 -17.807  1.00  0.00           H  
ATOM   4294 1HG  GLU B 265     -23.202  -6.916 -17.134  1.00  0.00           H  
ATOM   4295 2HG  GLU B 265     -24.081  -7.958 -18.250  1.00  0.00           H  
ATOM   4296  N   LEU B 266     -20.075  -7.712 -21.037  1.00  0.00           N  
ATOM   4297  CA  LEU B 266     -18.735  -7.785 -21.609  1.00  0.00           C  
ATOM   4298  C   LEU B 266     -18.339  -6.472 -22.270  1.00  0.00           C  
ATOM   4299  O   LEU B 266     -17.192  -6.029 -22.148  1.00  0.00           O  
ATOM   4300  CB  LEU B 266     -18.660  -8.921 -22.636  1.00  0.00           C  
ATOM   4301  CG  LEU B 266     -18.754 -10.342 -22.064  1.00  0.00           C  
ATOM   4302  CD1 LEU B 266     -18.980 -11.333 -23.199  1.00  0.00           C  
ATOM   4303  CD2 LEU B 266     -17.481 -10.667 -21.299  1.00  0.00           C  
ATOM   4304  H   LEU B 266     -20.810  -8.282 -21.431  1.00  0.00           H  
ATOM   4305  HA  LEU B 266     -18.025  -7.973 -20.805  1.00  0.00           H  
ATOM   4306 1HB  LEU B 266     -19.471  -8.798 -23.351  1.00  0.00           H  
ATOM   4307 2HB  LEU B 266     -17.715  -8.843 -23.173  1.00  0.00           H  
ATOM   4308  HG  LEU B 266     -19.610 -10.407 -21.390  1.00  0.00           H  
ATOM   4309 1HD1 LEU B 266     -19.048 -12.342 -22.792  1.00  0.00           H  
ATOM   4310 2HD1 LEU B 266     -19.907 -11.088 -23.716  1.00  0.00           H  
ATOM   4311 3HD1 LEU B 266     -18.148 -11.279 -23.898  1.00  0.00           H  
ATOM   4312 1HD2 LEU B 266     -17.549 -11.677 -20.892  1.00  0.00           H  
ATOM   4313 2HD2 LEU B 266     -16.626 -10.604 -21.972  1.00  0.00           H  
ATOM   4314 3HD2 LEU B 266     -17.354  -9.956 -20.484  1.00  0.00           H  
ATOM   4315  N   ILE B 267     -19.275  -5.834 -22.977  1.00  0.00           N  
ATOM   4316  CA  ILE B 267     -18.976  -4.554 -23.612  1.00  0.00           C  
ATOM   4317  C   ILE B 267     -18.710  -3.484 -22.560  1.00  0.00           C  
ATOM   4318  O   ILE B 267     -17.754  -2.708 -22.673  1.00  0.00           O  
ATOM   4319  CB  ILE B 267     -20.130  -4.105 -24.526  1.00  0.00           C  
ATOM   4320  CG1 ILE B 267     -20.242  -5.030 -25.741  1.00  0.00           C  
ATOM   4321  CG2 ILE B 267     -19.930  -2.663 -24.967  1.00  0.00           C  
ATOM   4322  CD1 ILE B 267     -21.518  -4.851 -26.531  1.00  0.00           C  
ATOM   4323  H   ILE B 267     -20.198  -6.230 -23.079  1.00  0.00           H  
ATOM   4324  HA  ILE B 267     -18.060  -4.662 -24.192  1.00  0.00           H  
ATOM   4325  HB  ILE B 267     -21.073  -4.181 -23.985  1.00  0.00           H  
ATOM   4326 1HG1 ILE B 267     -19.399  -4.855 -26.409  1.00  0.00           H  
ATOM   4327 2HG1 ILE B 267     -20.187  -6.069 -25.413  1.00  0.00           H  
ATOM   4328 1HG2 ILE B 267     -20.755  -2.362 -25.613  1.00  0.00           H  
ATOM   4329 2HG2 ILE B 267     -19.900  -2.016 -24.092  1.00  0.00           H  
ATOM   4330 3HG2 ILE B 267     -18.991  -2.578 -25.515  1.00  0.00           H  
ATOM   4331 1HD1 ILE B 267     -21.523  -5.541 -27.375  1.00  0.00           H  
ATOM   4332 2HD1 ILE B 267     -22.375  -5.056 -25.889  1.00  0.00           H  
ATOM   4333 3HD1 ILE B 267     -21.577  -3.828 -26.899  1.00  0.00           H  
ATOM   4334  N   LEU B 268     -19.543  -3.426 -21.520  1.00  0.00           N  
ATOM   4335  CA  LEU B 268     -19.335  -2.435 -20.469  1.00  0.00           C  
ATOM   4336  C   LEU B 268     -18.098  -2.751 -19.640  1.00  0.00           C  
ATOM   4337  O   LEU B 268     -17.430  -1.831 -19.151  1.00  0.00           O  
ATOM   4338  CB  LEU B 268     -20.565  -2.369 -19.554  1.00  0.00           C  
ATOM   4339  CG  LEU B 268     -21.852  -1.849 -20.205  1.00  0.00           C  
ATOM   4340  CD1 LEU B 268     -23.026  -2.072 -19.261  1.00  0.00           C  
ATOM   4341  CD2 LEU B 268     -21.692  -0.374 -20.540  1.00  0.00           C  
ATOM   4342  H   LEU B 268     -20.322  -4.064 -21.448  1.00  0.00           H  
ATOM   4343  HA  LEU B 268     -19.177  -1.464 -20.935  1.00  0.00           H  
ATOM   4344 1HB  LEU B 268     -20.767  -3.369 -19.172  1.00  0.00           H  
ATOM   4345 2HB  LEU B 268     -20.335  -1.720 -18.709  1.00  0.00           H  
ATOM   4346  HG  LEU B 268     -22.049  -2.409 -21.120  1.00  0.00           H  
ATOM   4347 1HD1 LEU B 268     -23.941  -1.702 -19.725  1.00  0.00           H  
ATOM   4348 2HD1 LEU B 268     -23.129  -3.137 -19.055  1.00  0.00           H  
ATOM   4349 3HD1 LEU B 268     -22.850  -1.536 -18.329  1.00  0.00           H  
ATOM   4350 1HD2 LEU B 268     -22.607  -0.004 -21.004  1.00  0.00           H  
ATOM   4351 2HD2 LEU B 268     -21.496   0.188 -19.626  1.00  0.00           H  
ATOM   4352 3HD2 LEU B 268     -20.858  -0.245 -21.230  1.00  0.00           H  
ATOM   4353  N   GLU B 269     -17.777  -4.035 -19.469  1.00  0.00           N  
ATOM   4354  CA  GLU B 269     -16.543  -4.401 -18.781  1.00  0.00           C  
ATOM   4355  C   GLU B 269     -15.328  -3.827 -19.499  1.00  0.00           C  
ATOM   4356  O   GLU B 269     -14.390  -3.346 -18.854  1.00  0.00           O  
ATOM   4357  CB  GLU B 269     -16.418  -5.923 -18.680  1.00  0.00           C  
ATOM   4358  CG  GLU B 269     -15.196  -6.403 -17.909  1.00  0.00           C  
ATOM   4359  CD  GLU B 269     -15.162  -7.896 -17.738  1.00  0.00           C  
ATOM   4360  OE1 GLU B 269     -16.071  -8.548 -18.193  1.00  0.00           O  
ATOM   4361  OE2 GLU B 269     -14.225  -8.385 -17.152  1.00  0.00           O  
ATOM   4362  H   GLU B 269     -18.383  -4.766 -19.813  1.00  0.00           H  
ATOM   4363  HA  GLU B 269     -16.566  -3.973 -17.779  1.00  0.00           H  
ATOM   4364 1HB  GLU B 269     -17.303  -6.329 -18.190  1.00  0.00           H  
ATOM   4365 2HB  GLU B 269     -16.371  -6.352 -19.681  1.00  0.00           H  
ATOM   4366 1HG  GLU B 269     -14.298  -6.089 -18.441  1.00  0.00           H  
ATOM   4367 2HG  GLU B 269     -15.189  -5.929 -16.929  1.00  0.00           H  
ATOM   4368  N   VAL B 270     -15.333  -3.866 -20.832  1.00  0.00           N  
ATOM   4369  CA  VAL B 270     -14.252  -3.250 -21.599  1.00  0.00           C  
ATOM   4370  C   VAL B 270     -14.207  -1.751 -21.334  1.00  0.00           C  
ATOM   4371  O   VAL B 270     -13.139  -1.174 -21.093  1.00  0.00           O  
ATOM   4372  CB  VAL B 270     -14.445  -3.502 -23.106  1.00  0.00           C  
ATOM   4373  CG1 VAL B 270     -13.491  -2.638 -23.917  1.00  0.00           C  
ATOM   4374  CG2 VAL B 270     -14.234  -4.976 -23.417  1.00  0.00           C  
ATOM   4375  H   VAL B 270     -16.087  -4.322 -21.325  1.00  0.00           H  
ATOM   4376  HA  VAL B 270     -13.304  -3.671 -21.259  1.00  0.00           H  
ATOM   4377  HB  VAL B 270     -15.458  -3.212 -23.387  1.00  0.00           H  
ATOM   4378 1HG1 VAL B 270     -13.642  -2.828 -24.980  1.00  0.00           H  
ATOM   4379 2HG1 VAL B 270     -13.685  -1.586 -23.706  1.00  0.00           H  
ATOM   4380 3HG1 VAL B 270     -12.463  -2.880 -23.648  1.00  0.00           H  
ATOM   4381 1HG2 VAL B 270     -14.373  -5.147 -24.484  1.00  0.00           H  
ATOM   4382 2HG2 VAL B 270     -13.223  -5.267 -23.131  1.00  0.00           H  
ATOM   4383 3HG2 VAL B 270     -14.955  -5.572 -22.857  1.00  0.00           H  
ATOM   4384  N   ALA B 271     -15.372  -1.097 -21.367  1.00  0.00           N  
ATOM   4385  CA  ALA B 271     -15.427   0.341 -21.125  1.00  0.00           C  
ATOM   4386  C   ALA B 271     -14.898   0.703 -19.743  1.00  0.00           C  
ATOM   4387  O   ALA B 271     -14.189   1.705 -19.596  1.00  0.00           O  
ATOM   4388  CB  ALA B 271     -16.858   0.848 -21.295  1.00  0.00           C  
ATOM   4389  H   ALA B 271     -16.228  -1.595 -21.561  1.00  0.00           H  
ATOM   4390  HA  ALA B 271     -14.787   0.833 -21.858  1.00  0.00           H  
ATOM   4391 1HB  ALA B 271     -16.888   1.923 -21.112  1.00  0.00           H  
ATOM   4392 2HB  ALA B 271     -17.198   0.643 -22.311  1.00  0.00           H  
ATOM   4393 3HB  ALA B 271     -17.510   0.342 -20.586  1.00  0.00           H  
ATOM   4394  N   ALA B 272     -15.228  -0.090 -18.722  1.00  0.00           N  
ATOM   4395  CA  ALA B 272     -14.704   0.176 -17.388  1.00  0.00           C  
ATOM   4396  C   ALA B 272     -13.188   0.016 -17.351  1.00  0.00           C  
ATOM   4397  O   ALA B 272     -12.484   0.852 -16.771  1.00  0.00           O  
ATOM   4398  CB  ALA B 272     -15.370  -0.743 -16.366  1.00  0.00           C  
ATOM   4399  H   ALA B 272     -15.842  -0.881 -18.860  1.00  0.00           H  
ATOM   4400  HA  ALA B 272     -14.931   1.212 -17.136  1.00  0.00           H  
ATOM   4401 1HB  ALA B 272     -14.971  -0.534 -15.374  1.00  0.00           H  
ATOM   4402 2HB  ALA B 272     -16.446  -0.568 -16.368  1.00  0.00           H  
ATOM   4403 3HB  ALA B 272     -15.172  -1.780 -16.626  1.00  0.00           H  
ATOM   4404  N   ALA B 273     -12.665  -1.044 -17.972  1.00  0.00           N  
ATOM   4405  CA  ALA B 273     -11.222  -1.243 -18.012  1.00  0.00           C  
ATOM   4406  C   ALA B 273     -10.518  -0.163 -18.827  1.00  0.00           C  
ATOM   4407  O   ALA B 273      -9.415   0.261 -18.463  1.00  0.00           O  
ATOM   4408  CB  ALA B 273     -10.901  -2.631 -18.567  1.00  0.00           C  
ATOM   4409  H   ALA B 273     -13.268  -1.719 -18.421  1.00  0.00           H  
ATOM   4410  HA  ALA B 273     -10.841  -1.171 -16.993  1.00  0.00           H  
ATOM   4411 1HB  ALA B 273      -9.820  -2.771 -18.594  1.00  0.00           H  
ATOM   4412 2HB  ALA B 273     -11.351  -3.391 -17.928  1.00  0.00           H  
ATOM   4413 3HB  ALA B 273     -11.303  -2.721 -19.575  1.00  0.00           H  
ATOM   4414  N   GLU B 274     -11.135   0.300 -19.917  1.00  0.00           N  
ATOM   4415  CA  GLU B 274     -10.530   1.372 -20.701  1.00  0.00           C  
ATOM   4416  C   GLU B 274     -10.312   2.623 -19.859  1.00  0.00           C  
ATOM   4417  O   GLU B 274      -9.251   3.252 -19.950  1.00  0.00           O  
ATOM   4418  CB  GLU B 274     -11.406   1.708 -21.910  1.00  0.00           C  
ATOM   4419  CG  GLU B 274     -10.904   2.877 -22.745  1.00  0.00           C  
ATOM   4420  CD  GLU B 274     -11.796   3.186 -23.916  1.00  0.00           C  
ATOM   4421  OE1 GLU B 274     -12.638   2.378 -24.226  1.00  0.00           O  
ATOM   4422  OE2 GLU B 274     -11.635   4.231 -24.500  1.00  0.00           O  
ATOM   4423  H   GLU B 274     -12.021  -0.083 -20.211  1.00  0.00           H  
ATOM   4424  HA  GLU B 274      -9.553   1.037 -21.049  1.00  0.00           H  
ATOM   4425 1HB  GLU B 274     -11.476   0.837 -22.562  1.00  0.00           H  
ATOM   4426 2HB  GLU B 274     -12.415   1.946 -21.573  1.00  0.00           H  
ATOM   4427 1HG  GLU B 274     -10.838   3.761 -22.111  1.00  0.00           H  
ATOM   4428 2HG  GLU B 274      -9.903   2.648 -23.108  1.00  0.00           H  
ATOM   4429  N   ARG B 275     -11.299   2.999 -19.040  1.00  0.00           N  
ATOM   4430  CA  ARG B 275     -11.138   4.167 -18.181  1.00  0.00           C  
ATOM   4431  C   ARG B 275      -9.974   3.983 -17.220  1.00  0.00           C  
ATOM   4432  O   ARG B 275      -9.227   4.930 -16.946  1.00  0.00           O  
ATOM   4433  CB  ARG B 275     -12.409   4.430 -17.388  1.00  0.00           C  
ATOM   4434  CG  ARG B 275     -12.403   5.716 -16.577  1.00  0.00           C  
ATOM   4435  CD  ARG B 275     -13.737   6.003 -15.991  1.00  0.00           C  
ATOM   4436  NE  ARG B 275     -13.749   7.258 -15.257  1.00  0.00           N  
ATOM   4437  CZ  ARG B 275     -14.832   7.780 -14.650  1.00  0.00           C  
ATOM   4438  NH1 ARG B 275     -15.982   7.144 -14.698  1.00  0.00           N  
ATOM   4439  NH2 ARG B 275     -14.740   8.930 -14.006  1.00  0.00           N  
ATOM   4440  H   ARG B 275     -12.165   2.480 -19.007  1.00  0.00           H  
ATOM   4441  HA  ARG B 275     -10.916   5.031 -18.809  1.00  0.00           H  
ATOM   4442 1HB  ARG B 275     -13.259   4.474 -18.068  1.00  0.00           H  
ATOM   4443 2HB  ARG B 275     -12.585   3.605 -16.697  1.00  0.00           H  
ATOM   4444 1HG  ARG B 275     -11.682   5.629 -15.763  1.00  0.00           H  
ATOM   4445 2HG  ARG B 275     -12.124   6.551 -17.220  1.00  0.00           H  
ATOM   4446 1HD  ARG B 275     -14.478   6.067 -16.788  1.00  0.00           H  
ATOM   4447 2HD  ARG B 275     -14.012   5.204 -15.304  1.00  0.00           H  
ATOM   4448  HE  ARG B 275     -12.882   7.777 -15.198  1.00  0.00           H  
ATOM   4449 1HH1 ARG B 275     -16.053   6.264 -15.190  1.00  0.00           H  
ATOM   4450 2HH1 ARG B 275     -16.794   7.535 -14.243  1.00  0.00           H  
ATOM   4451 1HH2 ARG B 275     -13.856   9.419 -13.969  1.00  0.00           H  
ATOM   4452 2HH2 ARG B 275     -15.552   9.321 -13.551  1.00  0.00           H  
ATOM   4453  N   ILE B 276      -9.802   2.767 -16.698  1.00  0.00           N  
ATOM   4454  CA  ILE B 276      -8.684   2.498 -15.800  1.00  0.00           C  
ATOM   4455  C   ILE B 276      -7.361   2.704 -16.524  1.00  0.00           C  
ATOM   4456  O   ILE B 276      -6.421   3.291 -15.976  1.00  0.00           O  
ATOM   4457  CB  ILE B 276      -8.751   1.065 -15.243  1.00  0.00           C  
ATOM   4458  CG1 ILE B 276      -9.948   0.914 -14.300  1.00  0.00           C  
ATOM   4459  CG2 ILE B 276      -7.457   0.712 -14.525  1.00  0.00           C  
ATOM   4460  CD1 ILE B 276     -10.265  -0.519 -13.940  1.00  0.00           C  
ATOM   4461  H   ILE B 276     -10.446   2.022 -16.920  1.00  0.00           H  
ATOM   4462  HA  ILE B 276      -8.716   3.216 -14.982  1.00  0.00           H  
ATOM   4463  HB  ILE B 276      -8.905   0.363 -16.062  1.00  0.00           H  
ATOM   4464 1HG1 ILE B 276      -9.757   1.464 -13.379  1.00  0.00           H  
ATOM   4465 2HG1 ILE B 276     -10.833   1.352 -14.763  1.00  0.00           H  
ATOM   4466 1HG2 ILE B 276      -7.522  -0.305 -14.137  1.00  0.00           H  
ATOM   4467 2HG2 ILE B 276      -6.624   0.780 -15.223  1.00  0.00           H  
ATOM   4468 3HG2 ILE B 276      -7.297   1.406 -13.700  1.00  0.00           H  
ATOM   4469 1HD1 ILE B 276     -11.125  -0.544 -13.270  1.00  0.00           H  
ATOM   4470 2HD1 ILE B 276     -10.495  -1.080 -14.846  1.00  0.00           H  
ATOM   4471 3HD1 ILE B 276      -9.406  -0.967 -13.443  1.00  0.00           H  
ATOM   4472  N   VAL B 277      -7.268   2.226 -17.767  1.00  0.00           N  
ATOM   4473  CA  VAL B 277      -6.047   2.409 -18.544  1.00  0.00           C  
ATOM   4474  C   VAL B 277      -5.799   3.890 -18.804  1.00  0.00           C  
ATOM   4475  O   VAL B 277      -4.675   4.382 -18.646  1.00  0.00           O  
ATOM   4476  CB  VAL B 277      -6.143   1.659 -19.886  1.00  0.00           C  
ATOM   4477  CG1 VAL B 277      -4.958   2.006 -20.776  1.00  0.00           C  
ATOM   4478  CG2 VAL B 277      -6.211   0.160 -19.639  1.00  0.00           C  
ATOM   4479  H   VAL B 277      -8.045   1.731 -18.182  1.00  0.00           H  
ATOM   4480  HA  VAL B 277      -5.204   2.048 -17.954  1.00  0.00           H  
ATOM   4481  HB  VAL B 277      -7.043   1.983 -20.409  1.00  0.00           H  
ATOM   4482 1HG1 VAL B 277      -5.043   1.468 -21.721  1.00  0.00           H  
ATOM   4483 2HG1 VAL B 277      -4.950   3.078 -20.970  1.00  0.00           H  
ATOM   4484 3HG1 VAL B 277      -4.033   1.719 -20.277  1.00  0.00           H  
ATOM   4485 1HG2 VAL B 277      -6.280  -0.363 -20.592  1.00  0.00           H  
ATOM   4486 2HG2 VAL B 277      -5.314  -0.163 -19.111  1.00  0.00           H  
ATOM   4487 3HG2 VAL B 277      -7.089  -0.069 -19.035  1.00  0.00           H  
ATOM   4488  N   ARG B 278      -6.846   4.627 -19.188  1.00  0.00           N  
ATOM   4489  CA  ARG B 278      -6.666   6.034 -19.530  1.00  0.00           C  
ATOM   4490  C   ARG B 278      -6.160   6.839 -18.340  1.00  0.00           C  
ATOM   4491  O   ARG B 278      -5.458   7.840 -18.519  1.00  0.00           O  
ATOM   4492  CB  ARG B 278      -7.974   6.635 -20.023  1.00  0.00           C  
ATOM   4493  CG  ARG B 278      -8.388   6.206 -21.422  1.00  0.00           C  
ATOM   4494  CD  ARG B 278      -9.680   6.819 -21.825  1.00  0.00           C  
ATOM   4495  NE  ARG B 278     -10.076   6.416 -23.165  1.00  0.00           N  
ATOM   4496  CZ  ARG B 278      -9.682   7.031 -24.297  1.00  0.00           C  
ATOM   4497  NH1 ARG B 278      -8.881   8.073 -24.234  1.00  0.00           N  
ATOM   4498  NH2 ARG B 278     -10.099   6.588 -25.470  1.00  0.00           N  
ATOM   4499  H   ARG B 278      -7.769   4.221 -19.244  1.00  0.00           H  
ATOM   4500  HA  ARG B 278      -5.912   6.105 -20.315  1.00  0.00           H  
ATOM   4501 1HB  ARG B 278      -8.779   6.361 -19.343  1.00  0.00           H  
ATOM   4502 2HB  ARG B 278      -7.899   7.722 -20.020  1.00  0.00           H  
ATOM   4503 1HG  ARG B 278      -7.625   6.514 -22.138  1.00  0.00           H  
ATOM   4504 2HG  ARG B 278      -8.498   5.122 -21.453  1.00  0.00           H  
ATOM   4505 1HD  ARG B 278     -10.461   6.509 -21.131  1.00  0.00           H  
ATOM   4506 2HD  ARG B 278      -9.588   7.904 -21.808  1.00  0.00           H  
ATOM   4507  HE  ARG B 278     -10.692   5.619 -23.253  1.00  0.00           H  
ATOM   4508 1HH1 ARG B 278      -8.563   8.412 -23.337  1.00  0.00           H  
ATOM   4509 2HH1 ARG B 278      -8.586   8.533 -25.082  1.00  0.00           H  
ATOM   4510 1HH2 ARG B 278     -10.714   5.787 -25.518  1.00  0.00           H  
ATOM   4511 2HH2 ARG B 278      -9.803   7.048 -26.317  1.00  0.00           H  
ATOM   4512  N   GLU B 279      -6.493   6.419 -17.118  1.00  0.00           N  
ATOM   4513  CA  GLU B 279      -6.000   7.132 -15.943  1.00  0.00           C  
ATOM   4514  C   GLU B 279      -4.496   7.005 -15.780  1.00  0.00           C  
ATOM   4515  O   GLU B 279      -3.892   7.833 -15.088  1.00  0.00           O  
ATOM   4516  CB  GLU B 279      -6.696   6.614 -14.682  1.00  0.00           C  
ATOM   4517  CG  GLU B 279      -8.149   7.046 -14.543  1.00  0.00           C  
ATOM   4518  CD  GLU B 279      -8.756   6.643 -13.228  1.00  0.00           C  
ATOM   4519  OE1 GLU B 279      -8.484   5.556 -12.779  1.00  0.00           O  
ATOM   4520  OE2 GLU B 279      -9.493   7.424 -12.673  1.00  0.00           O  
ATOM   4521  H   GLU B 279      -7.085   5.611 -16.990  1.00  0.00           H  
ATOM   4522  HA  GLU B 279      -6.227   8.192 -16.063  1.00  0.00           H  
ATOM   4523 1HB  GLU B 279      -6.669   5.524 -14.673  1.00  0.00           H  
ATOM   4524 2HB  GLU B 279      -6.158   6.963 -13.801  1.00  0.00           H  
ATOM   4525 1HG  GLU B 279      -8.205   8.130 -14.639  1.00  0.00           H  
ATOM   4526 2HG  GLU B 279      -8.727   6.607 -15.355  1.00  0.00           H  
ATOM   4527  N   ARG B 280      -3.885   6.010 -16.427  1.00  0.00           N  
ATOM   4528  CA  ARG B 280      -2.470   5.650 -16.370  1.00  0.00           C  
ATOM   4529  C   ARG B 280      -2.000   5.338 -14.954  1.00  0.00           C  
ATOM   4530  O   ARG B 280      -1.039   5.945 -14.467  1.00  0.00           O  
ATOM   4531  CB  ARG B 280      -1.617   6.775 -16.937  1.00  0.00           C  
ATOM   4532  CG  ARG B 280      -1.979   7.202 -18.351  1.00  0.00           C  
ATOM   4533  CD  ARG B 280      -1.799   6.093 -19.322  1.00  0.00           C  
ATOM   4534  NE  ARG B 280      -2.098   6.510 -20.683  1.00  0.00           N  
ATOM   4535  CZ  ARG B 280      -2.366   5.667 -21.700  1.00  0.00           C  
ATOM   4536  NH1 ARG B 280      -2.368   4.369 -21.495  1.00  0.00           N  
ATOM   4537  NH2 ARG B 280      -2.627   6.147 -22.904  1.00  0.00           N  
ATOM   4538  H   ARG B 280      -4.508   5.470 -17.010  1.00  0.00           H  
ATOM   4539  HA  ARG B 280      -2.324   4.731 -16.940  1.00  0.00           H  
ATOM   4540 1HB  ARG B 280      -1.700   7.652 -16.297  1.00  0.00           H  
ATOM   4541 2HB  ARG B 280      -0.570   6.471 -16.942  1.00  0.00           H  
ATOM   4542 1HG  ARG B 280      -3.022   7.518 -18.380  1.00  0.00           H  
ATOM   4543 2HG  ARG B 280      -1.339   8.031 -18.655  1.00  0.00           H  
ATOM   4544 1HD  ARG B 280      -0.767   5.746 -19.292  1.00  0.00           H  
ATOM   4545 2HD  ARG B 280      -2.466   5.271 -19.063  1.00  0.00           H  
ATOM   4546  HE  ARG B 280      -2.106   7.502 -20.880  1.00  0.00           H  
ATOM   4547 1HH1 ARG B 280      -2.169   4.003 -20.574  1.00  0.00           H  
ATOM   4548 2HH1 ARG B 280      -2.569   3.738 -22.257  1.00  0.00           H  
ATOM   4549 1HH2 ARG B 280      -2.625   7.145 -23.061  1.00  0.00           H  
ATOM   4550 2HH2 ARG B 280      -2.827   5.516 -23.665  1.00  0.00           H  
ATOM   4551  N   PRO B 281      -2.643   4.397 -14.266  1.00  0.00           N  
ATOM   4552  CA  PRO B 281      -2.181   4.032 -12.923  1.00  0.00           C  
ATOM   4553  C   PRO B 281      -0.909   3.206 -12.967  1.00  0.00           C  
ATOM   4554  O   PRO B 281      -0.436   2.831 -14.040  1.00  0.00           O  
ATOM   4555  CB  PRO B 281      -3.353   3.220 -12.362  1.00  0.00           C  
ATOM   4556  CG  PRO B 281      -3.957   2.575 -13.562  1.00  0.00           C  
ATOM   4557  CD  PRO B 281      -3.857   3.622 -14.640  1.00  0.00           C  
ATOM   4558  HA  PRO B 281      -2.012   4.948 -12.337  1.00  0.00           H  
ATOM   4559 1HB  PRO B 281      -2.987   2.490 -11.625  1.00  0.00           H  
ATOM   4560 2HB  PRO B 281      -4.054   3.884 -11.836  1.00  0.00           H  
ATOM   4561 1HG  PRO B 281      -3.412   1.654 -13.814  1.00  0.00           H  
ATOM   4562 2HG  PRO B 281      -4.996   2.281 -13.353  1.00  0.00           H  
ATOM   4563 1HD  PRO B 281      -3.737   3.131 -15.618  1.00  0.00           H  
ATOM   4564 2HD  PRO B 281      -4.761   4.248 -14.629  1.00  0.00           H  
ATOM   4565  N   GLY B 282      -0.355   2.915 -11.797  1.00  0.00           N  
ATOM   4566  CA  GLY B 282       0.785   2.018 -11.737  1.00  0.00           C  
ATOM   4567  C   GLY B 282       0.607   0.839 -12.674  1.00  0.00           C  
ATOM   4568  O   GLY B 282      -0.501   0.340 -12.871  1.00  0.00           O  
ATOM   4569  H   GLY B 282      -0.714   3.311 -10.941  1.00  0.00           H  
ATOM   4570 1HA  GLY B 282       1.692   2.562 -12.001  1.00  0.00           H  
ATOM   4571 2HA  GLY B 282       0.911   1.658 -10.716  1.00  0.00           H  
ATOM   4572  N   SER B 283       1.724   0.390 -13.251  1.00  0.00           N  
ATOM   4573  CA  SER B 283       1.651  -0.549 -14.364  1.00  0.00           C  
ATOM   4574  C   SER B 283       0.952  -1.840 -13.964  1.00  0.00           C  
ATOM   4575  O   SER B 283       0.381  -2.525 -14.821  1.00  0.00           O  
ATOM   4576  CB  SER B 283       3.045  -0.859 -14.874  1.00  0.00           C  
ATOM   4577  OG  SER B 283       3.797  -1.534 -13.902  1.00  0.00           O  
ATOM   4578  H   SER B 283       2.629   0.696 -12.923  1.00  0.00           H  
ATOM   4579  HA  SER B 283       1.064  -0.094 -15.163  1.00  0.00           H  
ATOM   4580 1HB  SER B 283       2.976  -1.470 -15.773  1.00  0.00           H  
ATOM   4581 2HB  SER B 283       3.547   0.068 -15.146  1.00  0.00           H  
ATOM   4582  HG  SER B 283       4.651  -1.709 -14.303  1.00  0.00           H  
ATOM   4583  N   ASN B 284       0.985  -2.193 -12.676  1.00  0.00           N  
ATOM   4584  CA  ASN B 284       0.329  -3.417 -12.233  1.00  0.00           C  
ATOM   4585  C   ASN B 284      -1.167  -3.377 -12.530  1.00  0.00           C  
ATOM   4586  O   ASN B 284      -1.774  -4.408 -12.841  1.00  0.00           O  
ATOM   4587  CB  ASN B 284       0.574  -3.650 -10.753  1.00  0.00           C  
ATOM   4588  CG  ASN B 284       1.982  -4.093 -10.464  1.00  0.00           C  
ATOM   4589  OD1 ASN B 284       2.680  -4.602 -11.349  1.00  0.00           O  
ATOM   4590  ND2 ASN B 284       2.412  -3.909  -9.243  1.00  0.00           N  
ATOM   4591  H   ASN B 284       1.463  -1.618 -11.997  1.00  0.00           H  
ATOM   4592  HA  ASN B 284       0.750  -4.257 -12.789  1.00  0.00           H  
ATOM   4593 1HB  ASN B 284       0.375  -2.731 -10.202  1.00  0.00           H  
ATOM   4594 2HB  ASN B 284      -0.115  -4.409 -10.386  1.00  0.00           H  
ATOM   4595 1HD2 ASN B 284       3.341  -4.184  -8.992  1.00  0.00           H  
ATOM   4596 2HD2 ASN B 284       1.813  -3.493  -8.558  1.00  0.00           H  
ATOM   4597  N   LEU B 285      -1.778  -2.193 -12.443  1.00  0.00           N  
ATOM   4598  CA  LEU B 285      -3.210  -2.067 -12.691  1.00  0.00           C  
ATOM   4599  C   LEU B 285      -3.509  -1.709 -14.141  1.00  0.00           C  
ATOM   4600  O   LEU B 285      -4.503  -2.187 -14.700  1.00  0.00           O  
ATOM   4601  CB  LEU B 285      -3.811  -1.001 -11.766  1.00  0.00           C  
ATOM   4602  CG  LEU B 285      -5.312  -0.735 -11.944  1.00  0.00           C  
ATOM   4603  CD1 LEU B 285      -6.089  -2.021 -11.695  1.00  0.00           C  
ATOM   4604  CD2 LEU B 285      -5.750   0.363 -10.987  1.00  0.00           C  
ATOM   4605  H   LEU B 285      -1.247  -1.368 -12.204  1.00  0.00           H  
ATOM   4606  HA  LEU B 285      -3.682  -3.028 -12.487  1.00  0.00           H  
ATOM   4607 1HB  LEU B 285      -3.649  -1.306 -10.734  1.00  0.00           H  
ATOM   4608 2HB  LEU B 285      -3.286  -0.060 -11.933  1.00  0.00           H  
ATOM   4609  HG  LEU B 285      -5.507  -0.422 -12.970  1.00  0.00           H  
ATOM   4610 1HD1 LEU B 285      -7.155  -1.832 -11.822  1.00  0.00           H  
ATOM   4611 2HD1 LEU B 285      -5.769  -2.783 -12.406  1.00  0.00           H  
ATOM   4612 3HD1 LEU B 285      -5.900  -2.369 -10.680  1.00  0.00           H  
ATOM   4613 1HD2 LEU B 285      -6.817   0.552 -11.114  1.00  0.00           H  
ATOM   4614 2HD2 LEU B 285      -5.557   0.049  -9.961  1.00  0.00           H  
ATOM   4615 3HD2 LEU B 285      -5.192   1.275 -11.199  1.00  0.00           H  
ATOM   4616  N   ALA B 286      -2.674  -0.871 -14.758  1.00  0.00           N  
ATOM   4617  CA  ALA B 286      -2.870  -0.543 -16.166  1.00  0.00           C  
ATOM   4618  C   ALA B 286      -2.729  -1.781 -17.043  1.00  0.00           C  
ATOM   4619  O   ALA B 286      -3.483  -1.952 -18.007  1.00  0.00           O  
ATOM   4620  CB  ALA B 286      -1.882   0.540 -16.597  1.00  0.00           C  
ATOM   4621  H   ALA B 286      -1.899  -0.457 -14.260  1.00  0.00           H  
ATOM   4622  HA  ALA B 286      -3.885  -0.165 -16.288  1.00  0.00           H  
ATOM   4623 1HB  ALA B 286      -2.037   0.777 -17.649  1.00  0.00           H  
ATOM   4624 2HB  ALA B 286      -2.038   1.436 -15.997  1.00  0.00           H  
ATOM   4625 3HB  ALA B 286      -0.864   0.180 -16.453  1.00  0.00           H  
ATOM   4626  N   LYS B 287      -1.774  -2.658 -16.719  1.00  0.00           N  
ATOM   4627  CA  LYS B 287      -1.627  -3.896 -17.475  1.00  0.00           C  
ATOM   4628  C   LYS B 287      -2.782  -4.849 -17.196  1.00  0.00           C  
ATOM   4629  O   LYS B 287      -3.294  -5.500 -18.115  1.00  0.00           O  
ATOM   4630  CB  LYS B 287      -0.296  -4.572 -17.146  1.00  0.00           C  
ATOM   4631  CG  LYS B 287       0.934  -3.762 -17.535  1.00  0.00           C  
ATOM   4632  CD  LYS B 287       1.184  -3.822 -19.034  1.00  0.00           C  
ATOM   4633  CE  LYS B 287       2.532  -3.216 -19.396  1.00  0.00           C  
ATOM   4634  NZ  LYS B 287       2.809  -3.308 -20.856  1.00  0.00           N  
ATOM   4635  H   LYS B 287      -1.146  -2.473 -15.951  1.00  0.00           H  
ATOM   4636  HA  LYS B 287      -1.645  -3.657 -18.540  1.00  0.00           H  
ATOM   4637 1HB  LYS B 287      -0.242  -4.768 -16.075  1.00  0.00           H  
ATOM   4638 2HB  LYS B 287      -0.239  -5.533 -17.658  1.00  0.00           H  
ATOM   4639 1HG  LYS B 287       0.793  -2.722 -17.239  1.00  0.00           H  
ATOM   4640 2HG  LYS B 287       1.807  -4.154 -17.014  1.00  0.00           H  
ATOM   4641 1HD  LYS B 287       1.160  -4.860 -19.366  1.00  0.00           H  
ATOM   4642 2HD  LYS B 287       0.399  -3.274 -19.555  1.00  0.00           H  
ATOM   4643 1HE  LYS B 287       2.551  -2.169 -19.100  1.00  0.00           H  
ATOM   4644 2HE  LYS B 287       3.322  -3.738 -18.856  1.00  0.00           H  
ATOM   4645 1HZ  LYS B 287       3.710  -2.897 -21.054  1.00  0.00           H  
ATOM   4646 2HZ  LYS B 287       2.812  -4.278 -21.138  1.00  0.00           H  
ATOM   4647 3HZ  LYS B 287       2.093  -2.811 -21.366  1.00  0.00           H  
ATOM   4648  N   LYS B 288      -3.206  -4.943 -15.934  1.00  0.00           N  
ATOM   4649  CA  LYS B 288      -4.361  -5.771 -15.602  1.00  0.00           C  
ATOM   4650  C   LYS B 288      -5.604  -5.305 -16.351  1.00  0.00           C  
ATOM   4651  O   LYS B 288      -6.368  -6.125 -16.873  1.00  0.00           O  
ATOM   4652  CB  LYS B 288      -4.618  -5.754 -14.095  1.00  0.00           C  
ATOM   4653  CG  LYS B 288      -5.789  -6.619 -13.646  1.00  0.00           C  
ATOM   4654  CD  LYS B 288      -5.942  -6.601 -12.133  1.00  0.00           C  
ATOM   4655  CE  LYS B 288      -7.135  -7.433 -11.686  1.00  0.00           C  
ATOM   4656  NZ  LYS B 288      -7.292  -7.431 -10.207  1.00  0.00           N  
ATOM   4657  H   LYS B 288      -2.732  -4.442 -15.196  1.00  0.00           H  
ATOM   4658  HA  LYS B 288      -4.153  -6.795 -15.912  1.00  0.00           H  
ATOM   4659 1HB  LYS B 288      -3.727  -6.099 -13.570  1.00  0.00           H  
ATOM   4660 2HB  LYS B 288      -4.814  -4.732 -13.770  1.00  0.00           H  
ATOM   4661 1HG  LYS B 288      -6.709  -6.250 -14.101  1.00  0.00           H  
ATOM   4662 2HG  LYS B 288      -5.629  -7.646 -13.974  1.00  0.00           H  
ATOM   4663 1HD  LYS B 288      -5.038  -6.999 -11.671  1.00  0.00           H  
ATOM   4664 2HD  LYS B 288      -6.080  -5.574 -11.794  1.00  0.00           H  
ATOM   4665 1HE  LYS B 288      -8.044  -7.036 -12.136  1.00  0.00           H  
ATOM   4666 2HE  LYS B 288      -7.008  -8.461 -12.024  1.00  0.00           H  
ATOM   4667 1HZ  LYS B 288      -8.092  -7.993  -9.952  1.00  0.00           H  
ATOM   4668 2HZ  LYS B 288      -6.461  -7.815  -9.779  1.00  0.00           H  
ATOM   4669 3HZ  LYS B 288      -7.430  -6.484  -9.883  1.00  0.00           H  
ATOM   4670  N   ALA B 289      -5.819  -3.989 -16.416  1.00  0.00           N  
ATOM   4671  CA  ALA B 289      -6.972  -3.463 -17.141  1.00  0.00           C  
ATOM   4672  C   ALA B 289      -6.939  -3.858 -18.612  1.00  0.00           C  
ATOM   4673  O   ALA B 289      -7.987  -4.171 -19.189  1.00  0.00           O  
ATOM   4674  CB  ALA B 289      -7.035  -1.942 -16.996  1.00  0.00           C  
ATOM   4675  H   ALA B 289      -5.186  -3.344 -15.965  1.00  0.00           H  
ATOM   4676  HA  ALA B 289      -7.872  -3.899 -16.707  1.00  0.00           H  
ATOM   4677 1HB  ALA B 289      -7.899  -1.561 -17.540  1.00  0.00           H  
ATOM   4678 2HB  ALA B 289      -7.126  -1.681 -15.941  1.00  0.00           H  
ATOM   4679 3HB  ALA B 289      -6.126  -1.500 -17.401  1.00  0.00           H  
ATOM   4680  N   LEU B 290      -5.756  -3.852 -19.230  1.00  0.00           N  
ATOM   4681  CA  LEU B 290      -5.642  -4.321 -20.607  1.00  0.00           C  
ATOM   4682  C   LEU B 290      -5.938  -5.811 -20.716  1.00  0.00           C  
ATOM   4683  O   LEU B 290      -6.570  -6.245 -21.685  1.00  0.00           O  
ATOM   4684  CB  LEU B 290      -4.235  -4.036 -21.148  1.00  0.00           C  
ATOM   4685  CG  LEU B 290      -3.896  -2.556 -21.371  1.00  0.00           C  
ATOM   4686  CD1 LEU B 290      -2.399  -2.408 -21.609  1.00  0.00           C  
ATOM   4687  CD2 LEU B 290      -4.693  -2.026 -22.552  1.00  0.00           C  
ATOM   4688  H   LEU B 290      -4.931  -3.524 -18.752  1.00  0.00           H  
ATOM   4689  HA  LEU B 290      -6.379  -3.797 -21.214  1.00  0.00           H  
ATOM   4690 1HB  LEU B 290      -3.505  -4.441 -20.447  1.00  0.00           H  
ATOM   4691 2HB  LEU B 290      -4.117  -4.550 -22.101  1.00  0.00           H  
ATOM   4692  HG  LEU B 290      -4.149  -1.986 -20.477  1.00  0.00           H  
ATOM   4693 1HD1 LEU B 290      -2.158  -1.356 -21.768  1.00  0.00           H  
ATOM   4694 2HD1 LEU B 290      -1.854  -2.777 -20.740  1.00  0.00           H  
ATOM   4695 3HD1 LEU B 290      -2.112  -2.983 -22.489  1.00  0.00           H  
ATOM   4696 1HD2 LEU B 290      -4.453  -0.974 -22.712  1.00  0.00           H  
ATOM   4697 2HD2 LEU B 290      -4.440  -2.594 -23.447  1.00  0.00           H  
ATOM   4698 3HD2 LEU B 290      -5.759  -2.127 -22.348  1.00  0.00           H  
ATOM   4699  N   GLU B 291      -5.495  -6.605 -19.737  1.00  0.00           N  
ATOM   4700  CA  GLU B 291      -5.860  -8.018 -19.715  1.00  0.00           C  
ATOM   4701  C   GLU B 291      -7.366  -8.200 -19.590  1.00  0.00           C  
ATOM   4702  O   GLU B 291      -7.938  -9.088 -20.231  1.00  0.00           O  
ATOM   4703  CB  GLU B 291      -5.155  -8.734 -18.561  1.00  0.00           C  
ATOM   4704  CG  GLU B 291      -5.470 -10.219 -18.456  1.00  0.00           C  
ATOM   4705  CD  GLU B 291      -4.718 -10.900 -17.347  1.00  0.00           C  
ATOM   4706  OE1 GLU B 291      -3.680 -10.409 -16.970  1.00  0.00           O  
ATOM   4707  OE2 GLU B 291      -5.181 -11.911 -16.875  1.00  0.00           O  
ATOM   4708  H   GLU B 291      -4.904  -6.238 -19.005  1.00  0.00           H  
ATOM   4709  HA  GLU B 291      -5.549  -8.470 -20.658  1.00  0.00           H  
ATOM   4710 1HB  GLU B 291      -4.076  -8.628 -18.673  1.00  0.00           H  
ATOM   4711 2HB  GLU B 291      -5.434  -8.265 -17.618  1.00  0.00           H  
ATOM   4712 1HG  GLU B 291      -6.539 -10.342 -18.284  1.00  0.00           H  
ATOM   4713 2HG  GLU B 291      -5.225 -10.699 -19.403  1.00  0.00           H  
ATOM   4714  N   ILE B 292      -8.019  -7.374 -18.770  1.00  0.00           N  
ATOM   4715  CA  ILE B 292      -9.469  -7.455 -18.633  1.00  0.00           C  
ATOM   4716  C   ILE B 292     -10.144  -7.175 -19.970  1.00  0.00           C  
ATOM   4717  O   ILE B 292     -11.108  -7.852 -20.346  1.00  0.00           O  
ATOM   4718  CB  ILE B 292      -9.984  -6.462 -17.575  1.00  0.00           C  
ATOM   4719  CG1 ILE B 292      -9.544  -6.899 -16.175  1.00  0.00           C  
ATOM   4720  CG2 ILE B 292     -11.498  -6.344 -17.648  1.00  0.00           C  
ATOM   4721  CD1 ILE B 292      -9.733  -5.836 -15.116  1.00  0.00           C  
ATOM   4722  H   ILE B 292      -7.513  -6.683 -18.234  1.00  0.00           H  
ATOM   4723  HA  ILE B 292      -9.734  -8.472 -18.348  1.00  0.00           H  
ATOM   4724  HB  ILE B 292      -9.543  -5.481 -17.752  1.00  0.00           H  
ATOM   4725 1HG1 ILE B 292     -10.107  -7.782 -15.876  1.00  0.00           H  
ATOM   4726 2HG1 ILE B 292      -8.489  -7.175 -16.195  1.00  0.00           H  
ATOM   4727 1HG2 ILE B 292     -11.845  -5.639 -16.892  1.00  0.00           H  
ATOM   4728 2HG2 ILE B 292     -11.788  -5.988 -18.635  1.00  0.00           H  
ATOM   4729 3HG2 ILE B 292     -11.948  -7.320 -17.466  1.00  0.00           H  
ATOM   4730 1HD1 ILE B 292      -9.398  -6.220 -14.152  1.00  0.00           H  
ATOM   4731 2HD1 ILE B 292      -9.148  -4.954 -15.378  1.00  0.00           H  
ATOM   4732 3HD1 ILE B 292     -10.786  -5.569 -15.054  1.00  0.00           H  
ATOM   4733  N   ILE B 293      -9.646  -6.181 -20.708  1.00  0.00           N  
ATOM   4734  CA  ILE B 293     -10.193  -5.891 -22.031  1.00  0.00           C  
ATOM   4735  C   ILE B 293     -10.022  -7.091 -22.951  1.00  0.00           C  
ATOM   4736  O   ILE B 293     -10.943  -7.466 -23.687  1.00  0.00           O  
ATOM   4737  CB  ILE B 293      -9.513  -4.659 -22.655  1.00  0.00           C  
ATOM   4738  CG1 ILE B 293      -9.872  -3.395 -21.869  1.00  0.00           C  
ATOM   4739  CG2 ILE B 293      -9.913  -4.513 -24.115  1.00  0.00           C  
ATOM   4740  CD1 ILE B 293      -9.031  -2.192 -22.229  1.00  0.00           C  
ATOM   4741  H   ILE B 293      -8.885  -5.618 -20.357  1.00  0.00           H  
ATOM   4742  HA  ILE B 293     -11.262  -5.709 -21.932  1.00  0.00           H  
ATOM   4743  HB  ILE B 293      -8.431  -4.771 -22.594  1.00  0.00           H  
ATOM   4744 1HG1 ILE B 293     -10.919  -3.145 -22.042  1.00  0.00           H  
ATOM   4745 2HG1 ILE B 293      -9.755  -3.585 -20.802  1.00  0.00           H  
ATOM   4746 1HG2 ILE B 293      -9.424  -3.637 -24.540  1.00  0.00           H  
ATOM   4747 2HG2 ILE B 293      -9.608  -5.402 -24.666  1.00  0.00           H  
ATOM   4748 3HG2 ILE B 293     -10.994  -4.395 -24.186  1.00  0.00           H  
ATOM   4749 1HD1 ILE B 293      -9.345  -1.336 -21.631  1.00  0.00           H  
ATOM   4750 2HD1 ILE B 293      -7.981  -2.409 -22.030  1.00  0.00           H  
ATOM   4751 3HD1 ILE B 293      -9.160  -1.961 -23.286  1.00  0.00           H  
ATOM   4752  N   LEU B 294      -8.844  -7.718 -22.923  1.00  0.00           N  
ATOM   4753  CA  LEU B 294      -8.612  -8.891 -23.759  1.00  0.00           C  
ATOM   4754  C   LEU B 294      -9.552 -10.032 -23.392  1.00  0.00           C  
ATOM   4755  O   LEU B 294     -10.100 -10.699 -24.278  1.00  0.00           O  
ATOM   4756  CB  LEU B 294      -7.157  -9.358 -23.623  1.00  0.00           C  
ATOM   4757  CG  LEU B 294      -6.099  -8.417 -24.211  1.00  0.00           C  
ATOM   4758  CD1 LEU B 294      -4.714  -8.870 -23.771  1.00  0.00           C  
ATOM   4759  CD2 LEU B 294      -6.214  -8.407 -25.728  1.00  0.00           C  
ATOM   4760  H   LEU B 294      -8.102  -7.388 -22.322  1.00  0.00           H  
ATOM   4761  HA  LEU B 294      -8.819  -8.623 -24.795  1.00  0.00           H  
ATOM   4762 1HB  LEU B 294      -6.932  -9.490 -22.566  1.00  0.00           H  
ATOM   4763 2HB  LEU B 294      -7.054 -10.324 -24.119  1.00  0.00           H  
ATOM   4764  HG  LEU B 294      -6.256  -7.408 -23.829  1.00  0.00           H  
ATOM   4765 1HD1 LEU B 294      -3.961  -8.201 -24.189  1.00  0.00           H  
ATOM   4766 2HD1 LEU B 294      -4.653  -8.849 -22.683  1.00  0.00           H  
ATOM   4767 3HD1 LEU B 294      -4.534  -9.885 -24.125  1.00  0.00           H  
ATOM   4768 1HD2 LEU B 294      -5.462  -7.737 -26.147  1.00  0.00           H  
ATOM   4769 2HD2 LEU B 294      -6.055  -9.415 -26.112  1.00  0.00           H  
ATOM   4770 3HD2 LEU B 294      -7.208  -8.062 -26.016  1.00  0.00           H  
ATOM   4771  N   ARG B 295      -9.752 -10.275 -22.094  1.00  0.00           N  
ATOM   4772  CA  ARG B 295     -10.628 -11.370 -21.687  1.00  0.00           C  
ATOM   4773  C   ARG B 295     -12.075 -11.086 -22.067  1.00  0.00           C  
ATOM   4774  O   ARG B 295     -12.780 -11.976 -22.558  1.00  0.00           O  
ATOM   4775  CB  ARG B 295     -10.537 -11.600 -20.186  1.00  0.00           C  
ATOM   4776  CG  ARG B 295      -9.232 -12.219 -19.712  1.00  0.00           C  
ATOM   4777  CD  ARG B 295      -9.197 -12.364 -18.234  1.00  0.00           C  
ATOM   4778  NE  ARG B 295      -7.927 -12.898 -17.771  1.00  0.00           N  
ATOM   4779  CZ  ARG B 295      -7.628 -14.210 -17.702  1.00  0.00           C  
ATOM   4780  NH1 ARG B 295      -8.517 -15.107 -18.069  1.00  0.00           N  
ATOM   4781  NH2 ARG B 295      -6.442 -14.596 -17.265  1.00  0.00           N  
ATOM   4782  H   ARG B 295      -9.306  -9.711 -21.385  1.00  0.00           H  
ATOM   4783  HA  ARG B 295     -10.325 -12.271 -22.220  1.00  0.00           H  
ATOM   4784 1HB  ARG B 295     -10.659 -10.651 -19.665  1.00  0.00           H  
ATOM   4785 2HB  ARG B 295     -11.347 -12.255 -19.868  1.00  0.00           H  
ATOM   4786 1HG  ARG B 295      -9.116 -13.209 -20.156  1.00  0.00           H  
ATOM   4787 2HG  ARG B 295      -8.397 -11.586 -20.014  1.00  0.00           H  
ATOM   4788 1HD  ARG B 295      -9.346 -11.389 -17.770  1.00  0.00           H  
ATOM   4789 2HD  ARG B 295      -9.988 -13.041 -17.916  1.00  0.00           H  
ATOM   4790  HE  ARG B 295      -7.217 -12.239 -17.480  1.00  0.00           H  
ATOM   4791 1HH1 ARG B 295      -9.424 -14.812 -18.402  1.00  0.00           H  
ATOM   4792 2HH1 ARG B 295      -8.294 -16.090 -18.017  1.00  0.00           H  
ATOM   4793 1HH2 ARG B 295      -5.759 -13.907 -16.983  1.00  0.00           H  
ATOM   4794 2HH2 ARG B 295      -6.219 -15.579 -17.214  1.00  0.00           H  
ATOM   4795  N   ALA B 296     -12.536  -9.853 -21.852  1.00  0.00           N  
ATOM   4796  CA  ALA B 296     -13.896  -9.501 -22.250  1.00  0.00           C  
ATOM   4797  C   ALA B 296     -14.053  -9.548 -23.764  1.00  0.00           C  
ATOM   4798  O   ALA B 296     -15.083 -10.011 -24.272  1.00  0.00           O  
ATOM   4799  CB  ALA B 296     -14.260  -8.119 -21.707  1.00  0.00           C  
ATOM   4800  H   ALA B 296     -11.955  -9.152 -21.415  1.00  0.00           H  
ATOM   4801  HA  ALA B 296     -14.575 -10.239 -21.825  1.00  0.00           H  
ATOM   4802 1HB  ALA B 296     -15.277  -7.866 -22.010  1.00  0.00           H  
ATOM   4803 2HB  ALA B 296     -14.197  -8.127 -20.619  1.00  0.00           H  
ATOM   4804 3HB  ALA B 296     -13.569  -7.379 -22.105  1.00  0.00           H  
ATOM   4805  N   ALA B 297     -13.047  -9.077 -24.504  1.00  0.00           N  
ATOM   4806  CA  ALA B 297     -13.106  -9.131 -25.960  1.00  0.00           C  
ATOM   4807  C   ALA B 297     -13.069 -10.560 -26.484  1.00  0.00           C  
ATOM   4808  O   ALA B 297     -13.747 -10.863 -27.470  1.00  0.00           O  
ATOM   4809  CB  ALA B 297     -11.960  -8.325 -26.571  1.00  0.00           C  
ATOM   4810  H   ALA B 297     -12.233  -8.679 -24.059  1.00  0.00           H  
ATOM   4811  HA  ALA B 297     -14.053  -8.694 -26.277  1.00  0.00           H  
ATOM   4812 1HB  ALA B 297     -12.018  -8.375 -27.659  1.00  0.00           H  
ATOM   4813 2HB  ALA B 297     -12.034  -7.286 -26.251  1.00  0.00           H  
ATOM   4814 3HB  ALA B 297     -11.008  -8.738 -26.241  1.00  0.00           H  
ATOM   4815  N   GLU B 298     -12.290 -11.439 -25.849  1.00  0.00           N  
ATOM   4816  CA  GLU B 298     -12.230 -12.831 -26.288  1.00  0.00           C  
ATOM   4817  C   GLU B 298     -13.588 -13.505 -26.138  1.00  0.00           C  
ATOM   4818  O   GLU B 298     -14.024 -14.254 -27.021  1.00  0.00           O  
ATOM   4819  CB  GLU B 298     -11.175 -13.600 -25.490  1.00  0.00           C  
ATOM   4820  CG  GLU B 298     -10.931 -15.021 -25.976  1.00  0.00           C  
ATOM   4821  CD  GLU B 298      -9.756 -15.676 -25.305  1.00  0.00           C  
ATOM   4822  OE1 GLU B 298      -9.696 -15.652 -24.099  1.00  0.00           O  
ATOM   4823  OE2 GLU B 298      -8.918 -16.202 -25.999  1.00  0.00           O  
ATOM   4824  H   GLU B 298     -11.734 -11.148 -25.057  1.00  0.00           H  
ATOM   4825  HA  GLU B 298     -11.961 -12.848 -27.345  1.00  0.00           H  
ATOM   4826 1HB  GLU B 298     -10.226 -13.065 -25.531  1.00  0.00           H  
ATOM   4827 2HB  GLU B 298     -11.476 -13.652 -24.443  1.00  0.00           H  
ATOM   4828 1HG  GLU B 298     -11.823 -15.618 -25.785  1.00  0.00           H  
ATOM   4829 2HG  GLU B 298     -10.765 -15.002 -27.052  1.00  0.00           H  
ATOM   4830  N   GLU B 299     -14.276 -13.246 -25.023  1.00  0.00           N  
ATOM   4831  CA  GLU B 299     -15.613 -13.797 -24.834  1.00  0.00           C  
ATOM   4832  C   GLU B 299     -16.596 -13.253 -25.862  1.00  0.00           C  
ATOM   4833  O   GLU B 299     -17.477 -13.989 -26.322  1.00  0.00           O  
ATOM   4834  CB  GLU B 299     -16.117 -13.490 -23.422  1.00  0.00           C  
ATOM   4835  CG  GLU B 299     -15.430 -14.285 -22.321  1.00  0.00           C  
ATOM   4836  CD  GLU B 299     -15.728 -15.757 -22.389  1.00  0.00           C  
ATOM   4837  OE1 GLU B 299     -16.883 -16.109 -22.396  1.00  0.00           O  
ATOM   4838  OE2 GLU B 299     -14.800 -16.529 -22.434  1.00  0.00           O  
ATOM   4839  H   GLU B 299     -13.876 -12.665 -24.301  1.00  0.00           H  
ATOM   4840  HA  GLU B 299     -15.565 -14.877 -24.973  1.00  0.00           H  
ATOM   4841 1HB  GLU B 299     -15.977 -12.430 -23.208  1.00  0.00           H  
ATOM   4842 2HB  GLU B 299     -17.186 -13.695 -23.365  1.00  0.00           H  
ATOM   4843 1HG  GLU B 299     -14.353 -14.139 -22.401  1.00  0.00           H  
ATOM   4844 2HG  GLU B 299     -15.749 -13.897 -21.354  1.00  0.00           H  
ATOM   4845  N   LEU B 300     -16.468 -11.976 -26.232  1.00  0.00           N  
ATOM   4846  CA  LEU B 300     -17.291 -11.438 -27.311  1.00  0.00           C  
ATOM   4847  C   LEU B 300     -16.931 -12.063 -28.651  1.00  0.00           C  
ATOM   4848  O   LEU B 300     -17.817 -12.327 -29.471  1.00  0.00           O  
ATOM   4849  CB  LEU B 300     -17.127  -9.915 -27.393  1.00  0.00           C  
ATOM   4850  CG  LEU B 300     -17.743  -9.116 -26.236  1.00  0.00           C  
ATOM   4851  CD1 LEU B 300     -17.187  -7.699 -26.245  1.00  0.00           C  
ATOM   4852  CD2 LEU B 300     -19.257  -9.110 -26.373  1.00  0.00           C  
ATOM   4853  H   LEU B 300     -15.803 -11.370 -25.772  1.00  0.00           H  
ATOM   4854  HA  LEU B 300     -18.333 -11.681 -27.105  1.00  0.00           H  
ATOM   4855 1HB  LEU B 300     -16.064  -9.681 -27.427  1.00  0.00           H  
ATOM   4856 2HB  LEU B 300     -17.586  -9.565 -28.317  1.00  0.00           H  
ATOM   4857  HG  LEU B 300     -17.466  -9.578 -25.288  1.00  0.00           H  
ATOM   4858 1HD1 LEU B 300     -17.623  -7.131 -25.423  1.00  0.00           H  
ATOM   4859 2HD1 LEU B 300     -16.103  -7.732 -26.126  1.00  0.00           H  
ATOM   4860 3HD1 LEU B 300     -17.433  -7.217 -27.190  1.00  0.00           H  
ATOM   4861 1HD2 LEU B 300     -19.695  -8.542 -25.551  1.00  0.00           H  
ATOM   4862 2HD2 LEU B 300     -19.536  -8.648 -27.321  1.00  0.00           H  
ATOM   4863 3HD2 LEU B 300     -19.629 -10.134 -26.347  1.00  0.00           H  
ATOM   4864  N   ALA B 301     -15.641 -12.306 -28.891  1.00  0.00           N  
ATOM   4865  CA  ALA B 301     -15.205 -12.901 -30.146  1.00  0.00           C  
ATOM   4866  C   ALA B 301     -15.788 -14.289 -30.370  1.00  0.00           C  
ATOM   4867  O   ALA B 301     -15.968 -14.691 -31.524  1.00  0.00           O  
ATOM   4868  CB  ALA B 301     -13.676 -12.971 -30.195  1.00  0.00           C  
ATOM   4869  H   ALA B 301     -14.952 -12.075 -28.190  1.00  0.00           H  
ATOM   4870  HA  ALA B 301     -15.557 -12.268 -30.961  1.00  0.00           H  
ATOM   4871 1HB  ALA B 301     -13.362 -13.417 -31.137  1.00  0.00           H  
ATOM   4872 2HB  ALA B 301     -13.264 -11.965 -30.114  1.00  0.00           H  
ATOM   4873 3HB  ALA B 301     -13.314 -13.579 -29.367  1.00  0.00           H  
ATOM   4874  N   LYS B 302     -16.085 -15.027 -29.301  1.00  0.00           N  
ATOM   4875  CA  LYS B 302     -16.658 -16.361 -29.404  1.00  0.00           C  
ATOM   4876  C   LYS B 302     -18.165 -16.335 -29.628  1.00  0.00           C  
ATOM   4877  O   LYS B 302     -18.773 -17.393 -29.825  1.00  0.00           O  
ATOM   4878  CB  LYS B 302     -16.335 -17.169 -28.146  1.00  0.00           C  
ATOM   4879  CG  LYS B 302     -14.860 -17.510 -27.979  1.00  0.00           C  
ATOM   4880  CD  LYS B 302     -14.638 -18.437 -26.793  1.00  0.00           C  
ATOM   4881  CE  LYS B 302     -14.797 -17.696 -25.473  1.00  0.00           C  
ATOM   4882  NZ  LYS B 302     -14.418 -18.543 -24.310  1.00  0.00           N  
ATOM   4883  H   LYS B 302     -15.903 -14.639 -28.387  1.00  0.00           H  
ATOM   4884  HA  LYS B 302     -16.221 -16.859 -30.270  1.00  0.00           H  
ATOM   4885 1HB  LYS B 302     -16.651 -16.612 -27.264  1.00  0.00           H  
ATOM   4886 2HB  LYS B 302     -16.895 -18.105 -28.160  1.00  0.00           H  
ATOM   4887 1HG  LYS B 302     -14.494 -17.998 -28.884  1.00  0.00           H  
ATOM   4888 2HG  LYS B 302     -14.290 -16.594 -27.825  1.00  0.00           H  
ATOM   4889 1HD  LYS B 302     -15.358 -19.255 -26.830  1.00  0.00           H  
ATOM   4890 2HD  LYS B 302     -13.634 -18.858 -26.843  1.00  0.00           H  
ATOM   4891 1HE  LYS B 302     -14.170 -16.806 -25.478  1.00  0.00           H  
ATOM   4892 2HE  LYS B 302     -15.834 -17.382 -25.355  1.00  0.00           H  
ATOM   4893 1HZ  LYS B 302     -14.538 -18.017 -23.456  1.00  0.00           H  
ATOM   4894 2HZ  LYS B 302     -15.007 -19.364 -24.285  1.00  0.00           H  
ATOM   4895 3HZ  LYS B 302     -13.452 -18.825 -24.399  1.00  0.00           H  
ATOM   4896  N   ALA B 303     -18.778 -15.157 -29.601  1.00  0.00           N  
ATOM   4897  CA  ALA B 303     -20.215 -15.013 -29.773  1.00  0.00           C  
ATOM   4898  C   ALA B 303     -20.601 -15.194 -31.235  1.00  0.00           C  
ATOM   4899  O   ALA B 303     -19.791 -15.008 -32.147  1.00  0.00           O  
ATOM   4900  CB  ALA B 303     -20.686 -13.645 -29.270  1.00  0.00           C  
ATOM   4901  H   ALA B 303     -18.216 -14.331 -29.453  1.00  0.00           H  
ATOM   4902  HA  ALA B 303     -20.705 -15.790 -29.186  1.00  0.00           H  
ATOM   4903 1HB  ALA B 303     -21.764 -13.559 -29.408  1.00  0.00           H  
ATOM   4904 2HB  ALA B 303     -20.447 -13.544 -28.212  1.00  0.00           H  
ATOM   4905 3HB  ALA B 303     -20.184 -12.859 -29.832  1.00  0.00           H  
ATOM   4906  N   ASP B 304     -21.862 -15.561 -31.448  1.00  0.00           N  
ATOM   4907  CA  ASP B 304     -22.455 -15.596 -32.777  1.00  0.00           C  
ATOM   4908  C   ASP B 304     -23.155 -14.294 -33.147  1.00  0.00           C  
ATOM   4909  O   ASP B 304     -23.885 -14.262 -34.144  1.00  0.00           O  
ATOM   4910  CB  ASP B 304     -23.453 -16.753 -32.875  1.00  0.00           C  
ATOM   4911  CG  ASP B 304     -24.612 -16.620 -31.897  1.00  0.00           C  
ATOM   4912  OD1 ASP B 304     -24.431 -16.009 -30.871  1.00  0.00           O  
ATOM   4913  OD2 ASP B 304     -25.668 -17.130 -32.187  1.00  0.00           O  
ATOM   4914  H   ASP B 304     -22.425 -15.826 -30.652  1.00  0.00           H  
ATOM   4915  HA  ASP B 304     -21.659 -15.744 -33.507  1.00  0.00           H  
ATOM   4916 1HB  ASP B 304     -23.854 -16.802 -33.888  1.00  0.00           H  
ATOM   4917 2HB  ASP B 304     -22.938 -17.694 -32.681  1.00  0.00           H  
ATOM   4918  N   VAL B 305     -22.943 -13.227 -32.385  1.00  0.00           N  
ATOM   4919  CA  VAL B 305     -23.632 -11.964 -32.617  1.00  0.00           C  
ATOM   4920  C   VAL B 305     -22.701 -11.001 -33.340  1.00  0.00           C  
ATOM   4921  O   VAL B 305     -21.636 -10.637 -32.827  1.00  0.00           O  
ATOM   4922  CB  VAL B 305     -24.094 -11.340 -31.286  1.00  0.00           C  
ATOM   4923  CG1 VAL B 305     -24.831 -10.033 -31.538  1.00  0.00           C  
ATOM   4924  CG2 VAL B 305     -24.978 -12.323 -30.534  1.00  0.00           C  
ATOM   4925  H   VAL B 305     -22.285 -13.295 -31.622  1.00  0.00           H  
ATOM   4926  HA  VAL B 305     -24.495 -12.152 -33.257  1.00  0.00           H  
ATOM   4927  HB  VAL B 305     -23.217 -11.104 -30.683  1.00  0.00           H  
ATOM   4928 1HG1 VAL B 305     -25.149  -9.607 -30.586  1.00  0.00           H  
ATOM   4929 2HG1 VAL B 305     -24.167  -9.333 -32.044  1.00  0.00           H
[truncated: 498,718 more chars]
