# Supplementary material for: Reconfigurable asymmetric protein assemblies through implicit negative design
Source: Science. Author manuscript; Available in PMC 2023 Jan 27. (PMC9881579; doi:10.1126/science.abj7662)
Supplement: Data S2 [file NIHMS1843281-supplement-Data_S2.gz › without_all_supplement_resubmit_20211001/assemblies/validated/tetramer_101B4_DFA0_DF202_202B57.pdb]

HEADER                                            28-MAY-21   XXXX              
EXPDTA    THEORETICAL MODEL                                                     
REMARK 220                                                                      
REMARK 220 EXPERIMENTAL DETAILS                                                 
REMARK 220  EXPERIMENT TYPE                : THEORETICAL MODELLING              
REMARK 220  DATE OF DATA COLLECTION        : 28-MAY-21                          
REMARK 220                                                                      
REMARK 220 REMARK: MODEL GENERATED BY ROSETTA                                   
REMARK 220  VERSION 2021.20+release.47c4f8c                                     
ATOM      1  N   TYR A   1     -46.346  -8.365-113.656  1.00  0.00           N  
ATOM      2  CA  TYR A   1     -45.084  -8.761-114.270  1.00  0.00           C  
ATOM      3  C   TYR A   1     -44.863 -10.264-114.157  1.00  0.00           C  
ATOM      4  O   TYR A   1     -44.037 -10.834-114.869  1.00  0.00           O  
ATOM      5  CB  TYR A   1     -43.918  -8.005-113.632  1.00  0.00           C  
ATOM      6  CG  TYR A   1     -43.628  -8.418-112.206  1.00  0.00           C  
ATOM      7  CD1 TYR A   1     -42.789  -9.493-111.954  1.00  0.00           C  
ATOM      8  CD2 TYR A   1     -44.200  -7.723-111.152  1.00  0.00           C  
ATOM      9  CE1 TYR A   1     -42.524  -9.872-110.651  1.00  0.00           C  
ATOM     10  CE2 TYR A   1     -43.937  -8.102-109.850  1.00  0.00           C  
ATOM     11  CZ  TYR A   1     -43.102  -9.172-109.598  1.00  0.00           C  
ATOM     12  OH  TYR A   1     -42.840  -9.549-108.301  1.00  0.00           O  
ATOM     13 1H   TYR A   1     -46.465  -7.377-113.746  1.00  0.00           H  
ATOM     14 2H   TYR A   1     -47.101  -8.835-114.114  1.00  0.00           H  
ATOM     15 3H   TYR A   1     -46.338  -8.615-112.688  1.00  0.00           H  
ATOM     16  HA  TYR A   1     -45.129  -8.509-115.330  1.00  0.00           H  
ATOM     17 1HB  TYR A   1     -43.013  -8.163-114.223  1.00  0.00           H  
ATOM     18 2HB  TYR A   1     -44.129  -6.937-113.639  1.00  0.00           H  
ATOM     19  HD1 TYR A   1     -42.338 -10.041-112.782  1.00  0.00           H  
ATOM     20  HD2 TYR A   1     -44.860  -6.879-111.352  1.00  0.00           H  
ATOM     21  HE1 TYR A   1     -41.866 -10.717-110.453  1.00  0.00           H  
ATOM     22  HE2 TYR A   1     -44.387  -7.555-109.021  1.00  0.00           H  
ATOM     23  HH  TYR A   1     -42.294 -10.340-108.303  1.00  0.00           H  
ATOM     24  N   GLU A   2     -45.606 -10.899-113.258  1.00  0.00           N  
ATOM     25  CA  GLU A   2     -45.442 -12.326-112.999  1.00  0.00           C  
ATOM     26  C   GLU A   2     -45.836 -13.155-114.213  1.00  0.00           C  
ATOM     27  O   GLU A   2     -45.201 -14.163-114.523  1.00  0.00           O  
ATOM     28  CB  GLU A   2     -46.278 -12.748-111.788  1.00  0.00           C  
ATOM     29  CG  GLU A   2     -45.784 -12.195-110.459  1.00  0.00           C  
ATOM     30  CD  GLU A   2     -46.670 -12.570-109.304  1.00  0.00           C  
ATOM     31  OE1 GLU A   2     -47.724 -13.109-109.540  1.00  0.00           O  
ATOM     32  OE2 GLU A   2     -46.290 -12.317-108.185  1.00  0.00           O  
ATOM     33  H   GLU A   2     -46.302 -10.383-112.740  1.00  0.00           H  
ATOM     34  HA  GLU A   2     -44.389 -12.522-112.793  1.00  0.00           H  
ATOM     35 1HB  GLU A   2     -47.309 -12.419-111.925  1.00  0.00           H  
ATOM     36 2HB  GLU A   2     -46.289 -13.836-111.714  1.00  0.00           H  
ATOM     37 1HG  GLU A   2     -44.780 -12.574-110.270  1.00  0.00           H  
ATOM     38 2HG  GLU A   2     -45.726 -11.109-110.529  1.00  0.00           H  
ATOM     39  N   ASP A   3     -46.891 -12.727-114.900  1.00  0.00           N  
ATOM     40  CA  ASP A   3     -47.312 -13.366-116.140  1.00  0.00           C  
ATOM     41  C   ASP A   3     -46.212 -13.303-117.191  1.00  0.00           C  
ATOM     42  O   ASP A   3     -45.953 -14.281-117.893  1.00  0.00           O  
ATOM     43  CB  ASP A   3     -48.581 -12.703-116.683  1.00  0.00           C  
ATOM     44  CG  ASP A   3     -49.817 -13.022-115.853  1.00  0.00           C  
ATOM     45  OD1 ASP A   3     -49.761 -13.939-115.067  1.00  0.00           O  
ATOM     46  OD2 ASP A   3     -50.805 -12.347-116.010  1.00  0.00           O  
ATOM     47  H   ASP A   3     -47.417 -11.936-114.552  1.00  0.00           H  
ATOM     48  HA  ASP A   3     -47.515 -14.417-115.936  1.00  0.00           H  
ATOM     49 1HB  ASP A   3     -48.446 -11.622-116.705  1.00  0.00           H  
ATOM     50 2HB  ASP A   3     -48.754 -13.033-117.707  1.00  0.00           H  
ATOM     51  N   GLU A   4     -45.564 -12.147-117.294  1.00  0.00           N  
ATOM     52  CA  GLU A   4     -44.456 -11.970-118.226  1.00  0.00           C  
ATOM     53  C   GLU A   4     -43.297 -12.900-117.887  1.00  0.00           C  
ATOM     54  O   GLU A   4     -42.715 -13.531-118.768  1.00  0.00           O  
ATOM     55  CB  GLU A   4     -43.977 -10.517-118.215  1.00  0.00           C  
ATOM     56  CG  GLU A   4     -44.958  -9.527-118.827  1.00  0.00           C  
ATOM     57  CD  GLU A   4     -44.514  -8.097-118.683  1.00  0.00           C  
ATOM     58  OE1 GLU A   4     -43.623  -7.848-117.907  1.00  0.00           O  
ATOM     59  OE2 GLU A   4     -45.066  -7.255-119.349  1.00  0.00           O  
ATOM     60  H   GLU A   4     -45.846 -11.371-116.712  1.00  0.00           H  
ATOM     61  HA  GLU A   4     -44.801 -12.226-119.227  1.00  0.00           H  
ATOM     62 1HB  GLU A   4     -43.784 -10.205-117.188  1.00  0.00           H  
ATOM     63 2HB  GLU A   4     -43.038 -10.439-118.763  1.00  0.00           H  
ATOM     64 1HG  GLU A   4     -45.075  -9.754-119.886  1.00  0.00           H  
ATOM     65 2HG  GLU A   4     -45.928  -9.651-118.348  1.00  0.00           H  
ATOM     66  N   CYS A   5     -42.966 -12.977-116.601  1.00  0.00           N  
ATOM     67  CA  CYS A   5     -41.915 -13.874-116.134  1.00  0.00           C  
ATOM     68  C   CYS A   5     -42.223 -15.322-116.498  1.00  0.00           C  
ATOM     69  O   CYS A   5     -41.349 -16.056-116.958  1.00  0.00           O  
ATOM     70  CB  CYS A   5     -41.745 -13.761-114.619  1.00  0.00           C  
ATOM     71  SG  CYS A   5     -41.048 -12.187-114.070  1.00  0.00           S  
ATOM     72  H   CYS A   5     -43.456 -12.402-115.932  1.00  0.00           H  
ATOM     73  HA  CYS A   5     -40.982 -13.601-116.629  1.00  0.00           H  
ATOM     74 1HB  CYS A   5     -42.714 -13.890-114.134  1.00  0.00           H  
ATOM     75 2HB  CYS A   5     -41.094 -14.561-114.266  1.00  0.00           H  
ATOM     76  N   GLU A   6     -43.472 -15.724-116.289  1.00  0.00           N  
ATOM     77  CA  GLU A   6     -43.889 -17.095-116.564  1.00  0.00           C  
ATOM     78  C   GLU A   6     -43.832 -17.398-118.058  1.00  0.00           C  
ATOM     79  O   GLU A   6     -43.320 -18.436-118.470  1.00  0.00           O  
ATOM     80  CB  GLU A   6     -45.306 -17.336-116.038  1.00  0.00           C  
ATOM     81  CG  GLU A   6     -45.827 -18.748-116.261  1.00  0.00           C  
ATOM     82  CD  GLU A   6     -45.086 -19.779-115.457  1.00  0.00           C  
ATOM     83  OE1 GLU A   6     -44.477 -19.417-114.480  1.00  0.00           O  
ATOM     84  OE2 GLU A   6     -45.129 -20.930-115.823  1.00  0.00           O  
ATOM     85  H   GLU A   6     -44.149 -15.068-115.930  1.00  0.00           H  
ATOM     86  HA  GLU A   6     -43.200 -17.776-116.064  1.00  0.00           H  
ATOM     87 1HB  GLU A   6     -45.336 -17.133-114.968  1.00  0.00           H  
ATOM     88 2HB  GLU A   6     -45.996 -16.644-116.521  1.00  0.00           H  
ATOM     89 1HG  GLU A   6     -46.882 -18.782-115.990  1.00  0.00           H  
ATOM     90 2HG  GLU A   6     -45.745 -18.991-117.320  1.00  0.00           H  
ATOM     91  N   GLU A   7     -44.360 -16.481-118.863  1.00  0.00           N  
ATOM     92  CA  GLU A   7     -44.392 -16.660-120.310  1.00  0.00           C  
ATOM     93  C   GLU A   7     -42.985 -16.826-120.874  1.00  0.00           C  
ATOM     94  O   GLU A   7     -42.712 -17.769-121.616  1.00  0.00           O  
ATOM     95  CB  GLU A   7     -45.085 -15.472-120.980  1.00  0.00           C  
ATOM     96  CG  GLU A   7     -45.141 -15.553-122.499  1.00  0.00           C  
ATOM     97  CD  GLU A   7     -45.784 -14.346-123.124  1.00  0.00           C  
ATOM     98  OE1 GLU A   7     -46.473 -13.636-122.431  1.00  0.00           O  
ATOM     99  OE2 GLU A   7     -45.587 -14.134-124.298  1.00  0.00           O  
ATOM    100  H   GLU A   7     -44.753 -15.640-118.463  1.00  0.00           H  
ATOM    101  HA  GLU A   7     -44.947 -17.569-120.534  1.00  0.00           H  
ATOM    102 1HB  GLU A   7     -46.107 -15.391-120.611  1.00  0.00           H  
ATOM    103 2HB  GLU A   7     -44.567 -14.551-120.714  1.00  0.00           H  
ATOM    104 1HG  GLU A   7     -44.127 -15.649-122.885  1.00  0.00           H  
ATOM    105 2HG  GLU A   7     -45.697 -16.444-122.785  1.00  0.00           H  
ATOM    106  N   LYS A   8     -42.098 -15.904-120.516  1.00  0.00           N  
ATOM    107  CA  LYS A   8     -40.724 -15.934-121.007  1.00  0.00           C  
ATOM    108  C   LYS A   8     -40.013 -17.212-120.580  1.00  0.00           C  
ATOM    109  O   LYS A   8     -39.268 -17.809-121.358  1.00  0.00           O  
ATOM    110  CB  LYS A   8     -39.951 -14.711-120.509  1.00  0.00           C  
ATOM    111  CG  LYS A   8     -40.403 -13.390-121.117  1.00  0.00           C  
ATOM    112  CD  LYS A   8     -39.577 -12.226-120.590  1.00  0.00           C  
ATOM    113  CE  LYS A   8     -40.135 -10.891-121.062  1.00  0.00           C  
ATOM    114  NZ  LYS A   8     -40.172 -10.798-122.547  1.00  0.00           N  
ATOM    115  H   LYS A   8     -42.380 -15.167-119.889  1.00  0.00           H  
ATOM    116  HA  LYS A   8     -40.745 -15.916-122.098  1.00  0.00           H  
ATOM    117 1HB  LYS A   8     -40.053 -14.632-119.427  1.00  0.00           H  
ATOM    118 2HB  LYS A   8     -38.891 -14.835-120.731  1.00  0.00           H  
ATOM    119 1HG  LYS A   8     -40.301 -13.435-122.203  1.00  0.00           H  
ATOM    120 2HG  LYS A   8     -41.451 -13.218-120.877  1.00  0.00           H  
ATOM    121 1HD  LYS A   8     -39.578 -12.246-119.500  1.00  0.00           H  
ATOM    122 2HD  LYS A   8     -38.549 -12.323-120.938  1.00  0.00           H  
ATOM    123 1HE  LYS A   8     -41.145 -10.762-120.677  1.00  0.00           H  
ATOM    124 2HE  LYS A   8     -39.515 -10.081-120.676  1.00  0.00           H  
ATOM    125 1HZ  LYS A   8     -40.547  -9.900-122.819  1.00  0.00           H  
ATOM    126 2HZ  LYS A   8     -39.237 -10.898-122.915  1.00  0.00           H  
ATOM    127 3HZ  LYS A   8     -40.760 -11.532-122.915  1.00  0.00           H  
ATOM    128  N   ALA A   9     -40.249 -17.625-119.341  1.00  0.00           N  
ATOM    129  CA  ALA A   9     -39.669 -18.860-118.822  1.00  0.00           C  
ATOM    130  C   ALA A   9     -40.077 -20.057-119.672  1.00  0.00           C  
ATOM    131  O   ALA A   9     -39.251 -20.907-120.003  1.00  0.00           O  
ATOM    132  CB  ALA A   9     -40.084 -19.074-117.374  1.00  0.00           C  
ATOM    133  H   ALA A   9     -40.841 -17.071-118.739  1.00  0.00           H  
ATOM    134  HA  ALA A   9     -38.584 -18.780-118.867  1.00  0.00           H  
ATOM    135 1HB  ALA A   9     -39.644 -20.002-117.003  1.00  0.00           H  
ATOM    136 2HB  ALA A   9     -39.733 -18.239-116.768  1.00  0.00           H  
ATOM    137 3HB  ALA A   9     -41.169 -19.138-117.312  1.00  0.00           H  
ATOM    138  N   ARG A  10     -41.359 -20.118-120.020  1.00  0.00           N  
ATOM    139  CA  ARG A  10     -41.880 -21.211-120.830  1.00  0.00           C  
ATOM    140  C   ARG A  10     -41.312 -21.171-122.245  1.00  0.00           C  
ATOM    141  O   ARG A  10     -41.010 -22.210-122.835  1.00  0.00           O  
ATOM    142  CB  ARG A  10     -43.399 -21.153-120.896  1.00  0.00           C  
ATOM    143  CG  ARG A  10     -44.107 -21.468-119.587  1.00  0.00           C  
ATOM    144  CD  ARG A  10     -43.883 -22.875-119.167  1.00  0.00           C  
ATOM    145  NE  ARG A  10     -44.508 -23.819-120.077  1.00  0.00           N  
ATOM    146  CZ  ARG A  10     -44.173 -25.121-120.178  1.00  0.00           C  
ATOM    147  NH1 ARG A  10     -43.218 -25.614-119.423  1.00  0.00           N  
ATOM    148  NH2 ARG A  10     -44.804 -25.901-121.038  1.00  0.00           N  
ATOM    149  H   ARG A  10     -41.988 -19.389-119.718  1.00  0.00           H  
ATOM    150  HA  ARG A  10     -41.572 -22.155-120.380  1.00  0.00           H  
ATOM    151 1HB  ARG A  10     -43.711 -20.157-121.207  1.00  0.00           H  
ATOM    152 2HB  ARG A  10     -43.760 -21.858-121.645  1.00  0.00           H  
ATOM    153 1HG  ARG A  10     -43.732 -20.811-118.803  1.00  0.00           H  
ATOM    154 2HG  ARG A  10     -45.180 -21.314-119.709  1.00  0.00           H  
ATOM    155 1HD  ARG A  10     -42.813 -23.080-119.145  1.00  0.00           H  
ATOM    156 2HD  ARG A  10     -44.302 -23.028-118.174  1.00  0.00           H  
ATOM    157  HE  ARG A  10     -45.249 -23.477-120.675  1.00  0.00           H  
ATOM    158 1HH1 ARG A  10     -42.735 -25.018-118.764  1.00  0.00           H  
ATOM    159 2HH1 ARG A  10     -42.967 -26.589-119.498  1.00  0.00           H  
ATOM    160 1HH2 ARG A  10     -45.539 -25.522-121.619  1.00  0.00           H  
ATOM    161 2HH2 ARG A  10     -44.553 -26.876-121.114  1.00  0.00           H  
ATOM    162  N   ARG A  11     -41.165 -19.965-122.783  1.00  0.00           N  
ATOM    163  CA  ARG A  11     -40.596 -19.783-124.112  1.00  0.00           C  
ATOM    164  C   ARG A  11     -39.175 -20.329-124.184  1.00  0.00           C  
ATOM    165  O   ARG A  11     -38.820 -21.042-125.124  1.00  0.00           O  
ATOM    166  CB  ARG A  11     -40.589 -18.310-124.495  1.00  0.00           C  
ATOM    167  CG  ARG A  11     -41.951 -17.737-124.853  1.00  0.00           C  
ATOM    168  CD  ARG A  11     -41.860 -16.305-125.240  1.00  0.00           C  
ATOM    169  NE  ARG A  11     -43.162 -15.748-125.568  1.00  0.00           N  
ATOM    170  CZ  ARG A  11     -43.760 -15.860-126.770  1.00  0.00           C  
ATOM    171  NH1 ARG A  11     -43.163 -16.509-127.744  1.00  0.00           N  
ATOM    172  NH2 ARG A  11     -44.949 -15.317-126.969  1.00  0.00           N  
ATOM    173  H   ARG A  11     -41.455 -19.153-122.256  1.00  0.00           H  
ATOM    174  HA  ARG A  11     -41.199 -20.342-124.828  1.00  0.00           H  
ATOM    175 1HB  ARG A  11     -40.190 -17.723-123.671  1.00  0.00           H  
ATOM    176 2HB  ARG A  11     -39.932 -18.161-125.352  1.00  0.00           H  
ATOM    177 1HG  ARG A  11     -42.371 -18.293-125.692  1.00  0.00           H  
ATOM    178 2HG  ARG A  11     -42.617 -17.819-123.993  1.00  0.00           H  
ATOM    179 1HD  ARG A  11     -41.443 -15.732-124.414  1.00  0.00           H  
ATOM    180 2HD  ARG A  11     -41.217 -16.205-126.113  1.00  0.00           H  
ATOM    181  HE  ARG A  11     -43.653 -15.242-124.844  1.00  0.00           H  
ATOM    182 1HH1 ARG A  11     -42.255 -16.924-127.592  1.00  0.00           H  
ATOM    183 2HH1 ARG A  11     -43.612 -16.593-128.645  1.00  0.00           H  
ATOM    184 1HH2 ARG A  11     -45.409 -14.818-126.220  1.00  0.00           H  
ATOM    185 2HH2 ARG A  11     -45.398 -15.400-127.870  1.00  0.00           H  
ATOM    186  N   VAL A  12     -38.366 -19.991-123.185  1.00  0.00           N  
ATOM    187  CA  VAL A  12     -36.989 -20.465-123.121  1.00  0.00           C  
ATOM    188  C   VAL A  12     -36.932 -21.986-123.041  1.00  0.00           C  
ATOM    189  O   VAL A  12     -36.131 -22.623-123.722  1.00  0.00           O  
ATOM    190  CB  VAL A  12     -36.274 -19.863-121.897  1.00  0.00           C  
ATOM    191  CG1 VAL A  12     -34.925 -20.534-121.685  1.00  0.00           C  
ATOM    192  CG2 VAL A  12     -36.106 -18.362-122.082  1.00  0.00           C  
ATOM    193  H   VAL A  12     -38.715 -19.391-122.451  1.00  0.00           H  
ATOM    194  HA  VAL A  12     -36.476 -20.165-124.034  1.00  0.00           H  
ATOM    195  HB  VAL A  12     -36.871 -20.055-121.006  1.00  0.00           H  
ATOM    196 1HG1 VAL A  12     -34.433 -20.096-120.816  1.00  0.00           H  
ATOM    197 2HG1 VAL A  12     -35.072 -21.600-121.519  1.00  0.00           H  
ATOM    198 3HG1 VAL A  12     -34.301 -20.385-122.567  1.00  0.00           H  
ATOM    199 1HG2 VAL A  12     -35.600 -17.942-121.213  1.00  0.00           H  
ATOM    200 2HG2 VAL A  12     -35.512 -18.170-122.977  1.00  0.00           H  
ATOM    201 3HG2 VAL A  12     -37.086 -17.898-122.191  1.00  0.00           H  
ATOM    202  N   ALA A  13     -37.790 -22.561-122.203  1.00  0.00           N  
ATOM    203  CA  ALA A  13     -37.860 -24.010-122.053  1.00  0.00           C  
ATOM    204  C   ALA A  13     -38.129 -24.690-123.390  1.00  0.00           C  
ATOM    205  O   ALA A  13     -37.511 -25.702-123.720  1.00  0.00           O  
ATOM    206  CB  ALA A  13     -38.932 -24.387-121.043  1.00  0.00           C  
ATOM    207  H   ALA A  13     -38.408 -21.980-121.657  1.00  0.00           H  
ATOM    208  HA  ALA A  13     -36.894 -24.366-121.693  1.00  0.00           H  
ATOM    209 1HB  ALA A  13     -38.972 -25.472-120.942  1.00  0.00           H  
ATOM    210 2HB  ALA A  13     -38.695 -23.943-120.076  1.00  0.00           H  
ATOM    211 3HB  ALA A  13     -39.899 -24.020-121.384  1.00  0.00           H  
ATOM    212  N   GLU A  14     -39.059 -24.126-124.156  1.00  0.00           N  
ATOM    213  CA  GLU A  14     -39.404 -24.669-125.464  1.00  0.00           C  
ATOM    214  C   GLU A  14     -38.251 -24.514-126.447  1.00  0.00           C  
ATOM    215  O   GLU A  14     -38.025 -25.375-127.295  1.00  0.00           O  
ATOM    216  CB  GLU A  14     -40.652 -23.977-126.015  1.00  0.00           C  
ATOM    217  CG  GLU A  14     -41.941 -24.332-125.286  1.00  0.00           C  
ATOM    218  CD  GLU A  14     -42.331 -25.773-125.451  1.00  0.00           C  
ATOM    219  OE1 GLU A  14     -42.373 -26.232-126.569  1.00  0.00           O  
ATOM    220  OE2 GLU A  14     -42.587 -26.417-124.463  1.00  0.00           O  
ATOM    221  H   GLU A  14     -39.537 -23.302-123.824  1.00  0.00           H  
ATOM    222  HA  GLU A  14     -39.603 -25.736-125.355  1.00  0.00           H  
ATOM    223 1HB  GLU A  14     -40.524 -22.896-125.961  1.00  0.00           H  
ATOM    224 2HB  GLU A  14     -40.780 -24.240-127.065  1.00  0.00           H  
ATOM    225 1HG  GLU A  14     -41.813 -24.121-124.223  1.00  0.00           H  
ATOM    226 2HG  GLU A  14     -42.744 -23.697-125.657  1.00  0.00           H  
ATOM    227  N   LYS A  15     -37.523 -23.409-126.326  1.00  0.00           N  
ATOM    228  CA  LYS A  15     -36.335 -23.179-127.142  1.00  0.00           C  
ATOM    229  C   LYS A  15     -35.278 -24.246-126.888  1.00  0.00           C  
ATOM    230  O   LYS A  15     -34.679 -24.776-127.825  1.00  0.00           O  
ATOM    231  CB  LYS A  15     -35.755 -21.790-126.868  1.00  0.00           C  
ATOM    232  CG  LYS A  15     -34.558 -21.426-127.737  1.00  0.00           C  
ATOM    233  CD  LYS A  15     -34.141 -19.979-127.522  1.00  0.00           C  
ATOM    234  CE  LYS A  15     -32.936 -19.616-128.378  1.00  0.00           C  
ATOM    235  NZ  LYS A  15     -32.533 -18.195-128.199  1.00  0.00           N  
ATOM    236  H   LYS A  15     -37.798 -22.709-125.652  1.00  0.00           H  
ATOM    237  HA  LYS A  15     -36.622 -23.240-128.193  1.00  0.00           H  
ATOM    238 1HB  LYS A  15     -36.526 -21.037-127.029  1.00  0.00           H  
ATOM    239 2HB  LYS A  15     -35.445 -21.724-125.824  1.00  0.00           H  
ATOM    240 1HG  LYS A  15     -33.718 -22.077-127.490  1.00  0.00           H  
ATOM    241 2HG  LYS A  15     -34.811 -21.571-128.785  1.00  0.00           H  
ATOM    242 1HD  LYS A  15     -34.970 -19.319-127.778  1.00  0.00           H  
ATOM    243 2HD  LYS A  15     -33.888 -19.824-126.473  1.00  0.00           H  
ATOM    244 1HE  LYS A  15     -32.095 -20.256-128.111  1.00  0.00           H  
ATOM    245 2HE  LYS A  15     -33.173 -19.784-129.429  1.00  0.00           H  
ATOM    246 1HZ  LYS A  15     -31.734 -17.995-128.784  1.00  0.00           H  
ATOM    247 2HZ  LYS A  15     -33.300 -17.593-128.461  1.00  0.00           H  
ATOM    248 3HZ  LYS A  15     -32.293 -18.032-127.233  1.00  0.00           H  
ATOM    249  N   VAL A  16     -35.054 -24.557-125.616  1.00  0.00           N  
ATOM    250  CA  VAL A  16     -34.094 -25.588-125.238  1.00  0.00           C  
ATOM    251  C   VAL A  16     -34.404 -26.909-125.932  1.00  0.00           C  
ATOM    252  O   VAL A  16     -33.518 -27.543-126.502  1.00  0.00           O  
ATOM    253  CB  VAL A  16     -34.109 -25.800-123.712  1.00  0.00           C  
ATOM    254  CG1 VAL A  16     -33.313 -27.042-123.339  1.00  0.00           C  
ATOM    255  CG2 VAL A  16     -33.548 -24.569-123.015  1.00  0.00           C  
ATOM    256  H   VAL A  16     -35.558 -24.065-124.893  1.00  0.00           H  
ATOM    257  HA  VAL A  16     -33.102 -25.272-125.555  1.00  0.00           H  
ATOM    258  HB  VAL A  16     -35.136 -25.966-123.387  1.00  0.00           H  
ATOM    259 1HG1 VAL A  16     -33.334 -27.176-122.257  1.00  0.00           H  
ATOM    260 2HG1 VAL A  16     -33.754 -27.914-123.821  1.00  0.00           H  
ATOM    261 3HG1 VAL A  16     -32.281 -26.926-123.669  1.00  0.00           H  
ATOM    262 1HG2 VAL A  16     -33.562 -24.725-121.936  1.00  0.00           H  
ATOM    263 2HG2 VAL A  16     -32.523 -24.401-123.344  1.00  0.00           H  
ATOM    264 3HG2 VAL A  16     -34.158 -23.700-123.263  1.00  0.00           H  
ATOM    265  N   GLU A  17     -35.669 -27.316-125.885  1.00  0.00           N  
ATOM    266  CA  GLU A  17     -36.106 -28.533-126.553  1.00  0.00           C  
ATOM    267  C   GLU A  17     -35.864 -28.456-128.055  1.00  0.00           C  
ATOM    268  O   GLU A  17     -35.315 -29.381-128.653  1.00  0.00           O  
ATOM    269  CB  GLU A  17     -37.590 -28.788-126.278  1.00  0.00           C  
ATOM    270  CG  GLU A  17     -38.148 -30.036-126.945  1.00  0.00           C  
ATOM    271  CD  GLU A  17     -39.597 -30.278-126.617  1.00  0.00           C  
ATOM    272  OE1 GLU A  17     -40.081 -29.685-125.683  1.00  0.00           O  
ATOM    273  OE2 GLU A  17     -40.217 -31.054-127.302  1.00  0.00           O  
ATOM    274  H   GLU A  17     -36.342 -26.767-125.369  1.00  0.00           H  
ATOM    275  HA  GLU A  17     -35.523 -29.372-126.167  1.00  0.00           H  
ATOM    276 1HB  GLU A  17     -37.749 -28.882-125.203  1.00  0.00           H  
ATOM    277 2HB  GLU A  17     -38.175 -27.935-126.621  1.00  0.00           H  
ATOM    278 1HG  GLU A  17     -38.044 -29.936-128.024  1.00  0.00           H  
ATOM    279 2HG  GLU A  17     -37.562 -30.897-126.629  1.00  0.00           H  
ATOM    280  N   ARG A  18     -36.278 -27.348-128.660  1.00  0.00           N  
ATOM    281  CA  ARG A  18     -36.125 -27.155-130.096  1.00  0.00           C  
ATOM    282  C   ARG A  18     -34.660 -27.247-130.511  1.00  0.00           C  
ATOM    283  O   ARG A  18     -34.334 -27.849-131.533  1.00  0.00           O  
ATOM    284  CB  ARG A  18     -36.685 -25.804-130.516  1.00  0.00           C  
ATOM    285  CG  ARG A  18     -38.203 -25.705-130.490  1.00  0.00           C  
ATOM    286  CD  ARG A  18     -38.669 -24.331-130.802  1.00  0.00           C  
ATOM    287  NE  ARG A  18     -40.120 -24.230-130.770  1.00  0.00           N  
ATOM    288  CZ  ARG A  18     -40.810 -23.082-130.919  1.00  0.00           C  
ATOM    289  NH1 ARG A  18     -40.170 -21.949-131.107  1.00  0.00           N  
ATOM    290  NH2 ARG A  18     -42.131 -23.095-130.874  1.00  0.00           N  
ATOM    291  H   ARG A  18     -36.709 -26.619-128.108  1.00  0.00           H  
ATOM    292  HA  ARG A  18     -36.665 -27.949-130.611  1.00  0.00           H  
ATOM    293 1HB  ARG A  18     -36.294 -25.028-129.861  1.00  0.00           H  
ATOM    294 2HB  ARG A  18     -36.358 -25.574-131.531  1.00  0.00           H  
ATOM    295 1HG  ARG A  18     -38.625 -26.387-131.229  1.00  0.00           H  
ATOM    296 2HG  ARG A  18     -38.569 -25.975-129.498  1.00  0.00           H  
ATOM    297 1HD  ARG A  18     -38.264 -23.635-130.069  1.00  0.00           H  
ATOM    298 2HD  ARG A  18     -38.330 -24.049-131.798  1.00  0.00           H  
ATOM    299  HE  ARG A  18     -40.647 -25.080-130.627  1.00  0.00           H  
ATOM    300 1HH1 ARG A  18     -39.161 -21.940-131.141  1.00  0.00           H  
ATOM    301 2HH1 ARG A  18     -40.687 -21.090-131.220  1.00  0.00           H  
ATOM    302 1HH2 ARG A  18     -42.623 -23.966-130.729  1.00  0.00           H  
ATOM    303 2HH2 ARG A  18     -42.648 -22.236-130.985  1.00  0.00           H  
ATOM    304  N   LEU A  19     -33.786 -26.643-129.713  1.00  0.00           N  
ATOM    305  CA  LEU A  19     -32.355 -26.675-129.985  1.00  0.00           C  
ATOM    306  C   LEU A  19     -31.822 -28.102-129.962  1.00  0.00           C  
ATOM    307  O   LEU A  19     -31.036 -28.493-130.823  1.00  0.00           O  
ATOM    308  CB  LEU A  19     -31.602 -25.824-128.954  1.00  0.00           C  
ATOM    309  CG  LEU A  19     -31.795 -24.308-129.074  1.00  0.00           C  
ATOM    310  CD1 LEU A  19     -31.180 -23.620-127.863  1.00  0.00           C  
ATOM    311  CD2 LEU A  19     -31.159 -23.815-130.365  1.00  0.00           C  
ATOM    312  H   LEU A  19     -34.123 -26.151-128.899  1.00  0.00           H  
ATOM    313  HA  LEU A  19     -32.183 -26.273-130.982  1.00  0.00           H  
ATOM    314 1HB  LEU A  19     -31.923 -26.122-127.957  1.00  0.00           H  
ATOM    315 2HB  LEU A  19     -30.535 -26.031-129.046  1.00  0.00           H  
ATOM    316  HG  LEU A  19     -32.861 -24.077-129.084  1.00  0.00           H  
ATOM    317 1HD1 LEU A  19     -31.318 -22.542-127.949  1.00  0.00           H  
ATOM    318 2HD1 LEU A  19     -31.667 -23.976-126.955  1.00  0.00           H  
ATOM    319 3HD1 LEU A  19     -30.116 -23.846-127.818  1.00  0.00           H  
ATOM    320 1HD2 LEU A  19     -31.297 -22.737-130.451  1.00  0.00           H  
ATOM    321 2HD2 LEU A  19     -30.092 -24.044-130.356  1.00  0.00           H  
ATOM    322 3HD2 LEU A  19     -31.628 -24.310-131.214  1.00  0.00           H  
ATOM    323  N   LYS A  20     -32.254 -28.874-128.971  1.00  0.00           N  
ATOM    324  CA  LYS A  20     -31.882 -30.282-128.878  1.00  0.00           C  
ATOM    325  C   LYS A  20     -32.360 -31.060-130.097  1.00  0.00           C  
ATOM    326  O   LYS A  20     -31.632 -31.894-130.637  1.00  0.00           O  
ATOM    327  CB  LYS A  20     -32.450 -30.902-127.602  1.00  0.00           C  
ATOM    328  CG  LYS A  20     -32.113 -32.375-127.413  1.00  0.00           C  
ATOM    329  CD  LYS A  20     -30.619 -32.579-127.218  1.00  0.00           C  
ATOM    330  CE  LYS A  20     -30.289 -34.040-126.949  1.00  0.00           C  
ATOM    331  NZ  LYS A  20     -28.823 -34.269-126.846  1.00  0.00           N  
ATOM    332  H   LYS A  20     -32.859 -28.479-128.267  1.00  0.00           H  
ATOM    333  HA  LYS A  20     -30.793 -30.349-128.849  1.00  0.00           H  
ATOM    334 1HB  LYS A  20     -32.075 -30.359-126.733  1.00  0.00           H  
ATOM    335 2HB  LYS A  20     -33.538 -30.805-127.604  1.00  0.00           H  
ATOM    336 1HG  LYS A  20     -32.642 -32.761-126.541  1.00  0.00           H  
ATOM    337 2HG  LYS A  20     -32.436 -32.937-128.291  1.00  0.00           H  
ATOM    338 1HD  LYS A  20     -30.086 -32.253-128.111  1.00  0.00           H  
ATOM    339 2HD  LYS A  20     -30.277 -31.979-126.372  1.00  0.00           H  
ATOM    340 1HE  LYS A  20     -30.760 -34.354-126.020  1.00  0.00           H  
ATOM    341 2HE  LYS A  20     -30.683 -34.656-127.757  1.00  0.00           H  
ATOM    342 1HZ  LYS A  20     -28.645 -35.248-126.669  1.00  0.00           H  
ATOM    343 2HZ  LYS A  20     -28.376 -33.998-127.711  1.00  0.00           H  
ATOM    344 3HZ  LYS A  20     -28.447 -33.717-126.087  1.00  0.00           H  
ATOM    345  N   ARG A  21     -33.588 -30.786-130.525  1.00  0.00           N  
ATOM    346  CA  ARG A  21     -34.162 -31.454-131.685  1.00  0.00           C  
ATOM    347  C   ARG A  21     -33.427 -31.071-132.962  1.00  0.00           C  
ATOM    348  O   ARG A  21     -33.368 -31.850-133.914  1.00  0.00           O  
ATOM    349  CB  ARG A  21     -35.636 -31.106-131.826  1.00  0.00           C  
ATOM    350  CG  ARG A  21     -36.543 -31.727-130.776  1.00  0.00           C  
ATOM    351  CD  ARG A  21     -37.969 -31.375-131.003  1.00  0.00           C  
ATOM    352  NE  ARG A  21     -38.833 -31.913-129.965  1.00  0.00           N  
ATOM    353  CZ  ARG A  21     -39.316 -33.170-129.949  1.00  0.00           C  
ATOM    354  NH1 ARG A  21     -39.012 -34.005-130.919  1.00  0.00           N  
ATOM    355  NH2 ARG A  21     -40.096 -33.566-128.958  1.00  0.00           N  
ATOM    356  H   ARG A  21     -34.137 -30.095-130.033  1.00  0.00           H  
ATOM    357  HA  ARG A  21     -34.054 -32.531-131.553  1.00  0.00           H  
ATOM    358 1HB  ARG A  21     -35.761 -30.026-131.771  1.00  0.00           H  
ATOM    359 2HB  ARG A  21     -35.995 -31.428-132.803  1.00  0.00           H  
ATOM    360 1HG  ARG A  21     -36.450 -32.813-130.810  1.00  0.00           H  
ATOM    361 2HG  ARG A  21     -36.255 -31.370-129.788  1.00  0.00           H  
ATOM    362 1HD  ARG A  21     -38.078 -30.291-131.009  1.00  0.00           H  
ATOM    363 2HD  ARG A  21     -38.294 -31.777-131.961  1.00  0.00           H  
ATOM    364  HE  ARG A  21     -39.088 -31.301-129.201  1.00  0.00           H  
ATOM    365 1HH1 ARG A  21     -38.416 -33.702-131.677  1.00  0.00           H  
ATOM    366 2HH1 ARG A  21     -39.375 -34.947-130.907  1.00  0.00           H  
ATOM    367 1HH2 ARG A  21     -40.330 -32.925-128.212  1.00  0.00           H  
ATOM    368 2HH2 ARG A  21     -40.459 -34.508-128.946  1.00  0.00           H  
ATOM    369  N   SER A  22     -32.868 -29.867-132.978  1.00  0.00           N  
ATOM    370  CA  SER A  22     -32.135 -29.375-134.140  1.00  0.00           C  
ATOM    371  C   SER A  22     -30.756 -30.016-134.230  1.00  0.00           C  
ATOM    372  O   SER A  22     -30.068 -29.889-135.242  1.00  0.00           O  
ATOM    373  CB  SER A  22     -31.999 -27.867-134.074  1.00  0.00           C  
ATOM    374  OG  SER A  22     -31.111 -27.487-133.059  1.00  0.00           O  
ATOM    375  H   SER A  22     -32.954 -29.272-132.164  1.00  0.00           H  
ATOM    376  HA  SER A  22     -32.687 -29.651-135.039  1.00  0.00           H  
ATOM    377 1HB  SER A  22     -31.641 -27.492-135.033  1.00  0.00           H  
ATOM    378 2HB  SER A  22     -32.976 -27.421-133.892  1.00  0.00           H  
ATOM    379  HG  SER A  22     -31.039 -28.245-132.473  1.00  0.00           H  
ATOM    380  N   GLY A  23     -30.358 -30.703-133.166  1.00  0.00           N  
ATOM    381  CA  GLY A  23     -29.049 -31.347-133.112  1.00  0.00           C  
ATOM    382  C   GLY A  23     -28.011 -30.426-132.483  1.00  0.00           C  
ATOM    383  O   GLY A  23     -26.809 -30.613-132.672  1.00  0.00           O  
ATOM    384  H   GLY A  23     -30.977 -30.784-132.372  1.00  0.00           H  
ATOM    385 1HA  GLY A  23     -29.120 -32.268-132.538  1.00  0.00           H  
ATOM    386 2HA  GLY A  23     -28.737 -31.617-134.119  1.00  0.00           H  
ATOM    387  N   THR A  24     -28.481 -29.437-131.731  1.00  0.00           N  
ATOM    388  CA  THR A  24     -27.594 -28.501-131.052  1.00  0.00           C  
ATOM    389  C   THR A  24     -27.128 -29.055-129.712  1.00  0.00           C  
ATOM    390  O   THR A  24     -27.934 -29.546-128.918  1.00  0.00           O  
ATOM    391  CB  THR A  24     -28.281 -27.141-130.840  1.00  0.00           C  
ATOM    392  OG1 THR A  24     -28.654 -26.586-132.108  1.00  0.00           O  
ATOM    393  CG2 THR A  24     -27.348 -26.177-130.123  1.00  0.00           C  
ATOM    394  H   THR A  24     -29.479 -29.330-131.628  1.00  0.00           H  
ATOM    395  HA  THR A  24     -26.709 -28.350-131.674  1.00  0.00           H  
ATOM    396  HB  THR A  24     -29.182 -27.277-130.241  1.00  0.00           H  
ATOM    397  HG1 THR A  24     -29.514 -26.925-132.365  1.00  0.00           H  
ATOM    398 1HG2 THR A  24     -27.851 -25.220-129.981  1.00  0.00           H  
ATOM    399 2HG2 THR A  24     -27.072 -26.590-129.153  1.00  0.00           H  
ATOM    400 3HG2 THR A  24     -26.450 -26.027-130.722  1.00  0.00           H  
ATOM    401  N   SER A  25     -25.825 -28.975-129.463  1.00  0.00           N  
ATOM    402  CA  SER A  25     -25.234 -29.580-128.277  1.00  0.00           C  
ATOM    403  C   SER A  25     -25.599 -28.804-127.020  1.00  0.00           C  
ATOM    404  O   SER A  25     -25.919 -27.616-127.083  1.00  0.00           O  
ATOM    405  CB  SER A  25     -23.725 -29.642-128.423  1.00  0.00           C  
ATOM    406  OG  SER A  25     -23.166 -28.356-128.411  1.00  0.00           O  
ATOM    407  H   SER A  25     -25.231 -28.478-130.113  1.00  0.00           H  
ATOM    408  HA  SER A  25     -25.631 -30.590-128.170  1.00  0.00           H  
ATOM    409 1HB  SER A  25     -23.305 -30.232-127.609  1.00  0.00           H  
ATOM    410 2HB  SER A  25     -23.471 -30.142-129.356  1.00  0.00           H  
ATOM    411  HG  SER A  25     -23.387 -27.963-129.259  1.00  0.00           H  
ATOM    412  N   GLU A  26     -25.550 -29.481-125.878  1.00  0.00           N  
ATOM    413  CA  GLU A  26     -25.909 -28.863-124.605  1.00  0.00           C  
ATOM    414  C   GLU A  26     -24.986 -27.700-124.276  1.00  0.00           C  
ATOM    415  O   GLU A  26     -25.399 -26.724-123.647  1.00  0.00           O  
ATOM    416  CB  GLU A  26     -25.863 -29.896-123.476  1.00  0.00           C  
ATOM    417  CG  GLU A  26     -27.002 -30.906-123.501  1.00  0.00           C  
ATOM    418  CD  GLU A  26     -26.800 -31.989-124.524  1.00  0.00           C  
ATOM    419  OE1 GLU A  26     -25.769 -32.005-125.150  1.00  0.00           O  
ATOM    420  OE2 GLU A  26     -27.681 -32.803-124.679  1.00  0.00           O  
ATOM    421  H   GLU A  26     -25.257 -30.447-125.890  1.00  0.00           H  
ATOM    422  HA  GLU A  26     -26.923 -28.471-124.694  1.00  0.00           H  
ATOM    423 1HB  GLU A  26     -24.925 -30.448-123.528  1.00  0.00           H  
ATOM    424 2HB  GLU A  26     -25.890 -29.385-122.515  1.00  0.00           H  
ATOM    425 1HG  GLU A  26     -27.089 -31.363-122.516  1.00  0.00           H  
ATOM    426 2HG  GLU A  26     -27.932 -30.381-123.712  1.00  0.00           H  
ATOM    427  N   ASP A  27     -23.733 -27.806-124.707  1.00  0.00           N  
ATOM    428  CA  ASP A  27     -22.780 -26.709-124.570  1.00  0.00           C  
ATOM    429  C   ASP A  27     -23.241 -25.477-125.340  1.00  0.00           C  
ATOM    430  O   ASP A  27     -23.221 -24.365-124.815  1.00  0.00           O  
ATOM    431  CB  ASP A  27     -21.396 -27.137-125.062  1.00  0.00           C  
ATOM    432  CG  ASP A  27     -20.706 -28.115-124.119  1.00  0.00           C  
ATOM    433  OD1 ASP A  27     -21.088 -28.172-122.974  1.00  0.00           O  
ATOM    434  OD2 ASP A  27     -19.807 -28.792-124.553  1.00  0.00           O  
ATOM    435  H   ASP A  27     -23.433 -28.667-125.138  1.00  0.00           H  
ATOM    436  HA  ASP A  27     -22.717 -26.437-123.516  1.00  0.00           H  
ATOM    437 1HB  ASP A  27     -21.486 -27.604-126.043  1.00  0.00           H  
ATOM    438 2HB  ASP A  27     -20.762 -26.257-125.176  1.00  0.00           H  
ATOM    439  N   GLU A  28     -23.658 -25.686-126.584  1.00  0.00           N  
ATOM    440  CA  GLU A  28     -24.163 -24.599-127.416  1.00  0.00           C  
ATOM    441  C   GLU A  28     -25.481 -24.059-126.873  1.00  0.00           C  
ATOM    442  O   GLU A  28     -25.728 -22.856-126.902  1.00  0.00           O  
ATOM    443  CB  GLU A  28     -24.352 -25.074-128.858  1.00  0.00           C  
ATOM    444  CG  GLU A  28     -23.053 -25.312-129.616  1.00  0.00           C  
ATOM    445  CD  GLU A  28     -23.255 -26.067-130.900  1.00  0.00           C  
ATOM    446  OE1 GLU A  28     -23.839 -27.123-130.862  1.00  0.00           O  
ATOM    447  OE2 GLU A  28     -22.825 -25.585-131.923  1.00  0.00           O  
ATOM    448  H   GLU A  28     -23.621 -26.622-126.966  1.00  0.00           H  
ATOM    449  HA  GLU A  28     -23.439 -23.783-127.396  1.00  0.00           H  
ATOM    450 1HB  GLU A  28     -24.918 -26.006-128.864  1.00  0.00           H  
ATOM    451 2HB  GLU A  28     -24.931 -24.335-129.412  1.00  0.00           H  
ATOM    452 1HG  GLU A  28     -22.595 -24.349-129.841  1.00  0.00           H  
ATOM    453 2HG  GLU A  28     -22.369 -25.868-128.977  1.00  0.00           H  
ATOM    454  N   ILE A  29     -26.324 -24.961-126.377  1.00  0.00           N  
ATOM    455  CA  ILE A  29     -27.598 -24.573-125.787  1.00  0.00           C  
ATOM    456  C   ILE A  29     -27.395 -23.673-124.576  1.00  0.00           C  
ATOM    457  O   ILE A  29     -28.053 -22.643-124.437  1.00  0.00           O  
ATOM    458  CB  ILE A  29     -28.414 -25.811-125.372  1.00  0.00           C  
ATOM    459  CG1 ILE A  29     -28.893 -26.573-126.613  1.00  0.00           C  
ATOM    460  CG2 ILE A  29     -29.595 -25.406-124.505  1.00  0.00           C  
ATOM    461  CD1 ILE A  29     -29.467 -27.938-126.306  1.00  0.00           C  
ATOM    462  H   ILE A  29     -26.074 -25.938-126.410  1.00  0.00           H  
ATOM    463  HA  ILE A  29     -28.165 -24.008-126.526  1.00  0.00           H  
ATOM    464  HB  ILE A  29     -27.779 -26.494-124.811  1.00  0.00           H  
ATOM    465 1HG1 ILE A  29     -29.656 -25.990-127.126  1.00  0.00           H  
ATOM    466 2HG1 ILE A  29     -28.061 -26.703-127.305  1.00  0.00           H  
ATOM    467 1HG2 ILE A  29     -30.160 -26.295-124.222  1.00  0.00           H  
ATOM    468 2HG2 ILE A  29     -29.230 -24.907-123.608  1.00  0.00           H  
ATOM    469 3HG2 ILE A  29     -30.239 -24.727-125.061  1.00  0.00           H  
ATOM    470 1HD1 ILE A  29     -29.784 -28.415-127.233  1.00  0.00           H  
ATOM    471 2HD1 ILE A  29     -28.707 -28.553-125.822  1.00  0.00           H  
ATOM    472 3HD1 ILE A  29     -30.324 -27.831-125.642  1.00  0.00           H  
ATOM    473  N   ALA A  30     -26.474 -24.064-123.700  1.00  0.00           N  
ATOM    474  CA  ALA A  30     -26.163 -23.283-122.511  1.00  0.00           C  
ATOM    475  C   ALA A  30     -25.766 -21.859-122.877  1.00  0.00           C  
ATOM    476  O   ALA A  30     -26.204 -20.900-122.240  1.00  0.00           O  
ATOM    477  CB  ALA A  30     -25.057 -23.953-121.711  1.00  0.00           C  
ATOM    478  H   ALA A  30     -25.976 -24.929-123.864  1.00  0.00           H  
ATOM    479  HA  ALA A  30     -27.058 -23.228-121.891  1.00  0.00           H  
ATOM    480 1HB  ALA A  30     -24.837 -23.358-120.825  1.00  0.00           H  
ATOM    481 2HB  ALA A  30     -25.379 -24.949-121.407  1.00  0.00           H  
ATOM    482 3HB  ALA A  30     -24.161 -24.032-122.325  1.00  0.00           H  
ATOM    483  N   GLU A  31     -24.938 -21.726-123.906  1.00  0.00           N  
ATOM    484  CA  GLU A  31     -24.497 -20.417-124.371  1.00  0.00           C  
ATOM    485  C   GLU A  31     -25.653 -19.631-124.980  1.00  0.00           C  
ATOM    486  O   GLU A  31     -25.857 -18.462-124.658  1.00  0.00           O  
ATOM    487  CB  GLU A  31     -23.373 -20.569-125.398  1.00  0.00           C  
ATOM    488  CG  GLU A  31     -22.884 -19.255-125.993  1.00  0.00           C  
ATOM    489  CD  GLU A  31     -22.209 -18.371-124.981  1.00  0.00           C  
ATOM    490  OE1 GLU A  31     -21.741 -18.881-123.992  1.00  0.00           O  
ATOM    491  OE2 GLU A  31     -22.162 -17.182-125.198  1.00  0.00           O  
ATOM    492  H   GLU A  31     -24.602 -22.555-124.376  1.00  0.00           H  
ATOM    493  HA  GLU A  31     -24.126 -19.851-123.516  1.00  0.00           H  
ATOM    494 1HB  GLU A  31     -22.520 -21.064-124.934  1.00  0.00           H  
ATOM    495 2HB  GLU A  31     -23.712 -21.201-126.219  1.00  0.00           H  
ATOM    496 1HG  GLU A  31     -22.179 -19.472-126.795  1.00  0.00           H  
ATOM    497 2HG  GLU A  31     -23.731 -18.726-126.425  1.00  0.00           H  
ATOM    498  N   GLU A  32     -26.405 -20.283-125.860  1.00  0.00           N  
ATOM    499  CA  GLU A  32     -27.503 -19.629-126.561  1.00  0.00           C  
ATOM    500  C   GLU A  32     -28.567 -19.143-125.583  1.00  0.00           C  
ATOM    501  O   GLU A  32     -29.027 -18.003-125.669  1.00  0.00           O  
ATOM    502  CB  GLU A  32     -28.131 -20.583-127.579  1.00  0.00           C  
ATOM    503  CG  GLU A  32     -29.348 -20.022-128.299  1.00  0.00           C  
ATOM    504  CD  GLU A  32     -29.014 -18.867-129.203  1.00  0.00           C  
ATOM    505  OE1 GLU A  32     -27.882 -18.765-129.610  1.00  0.00           O  
ATOM    506  OE2 GLU A  32     -29.892 -18.087-129.486  1.00  0.00           O  
ATOM    507  H   GLU A  32     -26.209 -21.255-126.051  1.00  0.00           H  
ATOM    508  HA  GLU A  32     -27.110 -18.757-127.084  1.00  0.00           H  
ATOM    509 1HB  GLU A  32     -27.389 -20.848-128.333  1.00  0.00           H  
ATOM    510 2HB  GLU A  32     -28.431 -21.503-127.078  1.00  0.00           H  
ATOM    511 1HG  GLU A  32     -29.802 -20.815-128.895  1.00  0.00           H  
ATOM    512 2HG  GLU A  32     -30.078 -19.699-127.558  1.00  0.00           H  
ATOM    513  N   VAL A  33     -28.953 -20.011-124.655  1.00  0.00           N  
ATOM    514  CA  VAL A  33     -29.957 -19.668-123.657  1.00  0.00           C  
ATOM    515  C   VAL A  33     -29.487 -18.516-122.776  1.00  0.00           C  
ATOM    516  O   VAL A  33     -30.249 -17.597-122.481  1.00  0.00           O  
ATOM    517  CB  VAL A  33     -30.273 -20.889-122.774  1.00  0.00           C  
ATOM    518  CG1 VAL A  33     -31.112 -20.475-121.573  1.00  0.00           C  
ATOM    519  CG2 VAL A  33     -30.990 -21.949-123.594  1.00  0.00           C  
ATOM    520  H   VAL A  33     -28.539 -20.932-124.644  1.00  0.00           H  
ATOM    521  HA  VAL A  33     -30.861 -19.343-124.172  1.00  0.00           H  
ATOM    522  HB  VAL A  33     -29.339 -21.298-122.386  1.00  0.00           H  
ATOM    523 1HG1 VAL A  33     -31.326 -21.351-120.959  1.00  0.00           H  
ATOM    524 2HG1 VAL A  33     -30.564 -19.743-120.981  1.00  0.00           H  
ATOM    525 3HG1 VAL A  33     -32.048 -20.038-121.917  1.00  0.00           H  
ATOM    526 1HG2 VAL A  33     -31.210 -22.811-122.962  1.00  0.00           H  
ATOM    527 2HG2 VAL A  33     -31.922 -21.539-123.985  1.00  0.00           H  
ATOM    528 3HG2 VAL A  33     -30.355 -22.259-124.423  1.00  0.00           H  
ATOM    529  N   ALA A  34     -28.225 -18.575-122.357  1.00  0.00           N  
ATOM    530  CA  ALA A  34     -27.641 -17.521-121.537  1.00  0.00           C  
ATOM    531  C   ALA A  34     -27.696 -16.175-122.250  1.00  0.00           C  
ATOM    532  O   ALA A  34     -27.995 -15.150-121.639  1.00  0.00           O  
ATOM    533  CB  ALA A  34     -26.205 -17.866-121.171  1.00  0.00           C  
ATOM    534  H   ALA A  34     -27.658 -19.371-122.614  1.00  0.00           H  
ATOM    535  HA  ALA A  34     -28.225 -17.432-120.620  1.00  0.00           H  
ATOM    536 1HB  ALA A  34     -25.783 -17.071-120.561  1.00  0.00           H  
ATOM    537 2HB  ALA A  34     -26.188 -18.801-120.612  1.00  0.00           H  
ATOM    538 3HB  ALA A  34     -25.615 -17.978-122.081  1.00  0.00           H  
ATOM    539  N   ARG A  35     -27.405 -16.186-123.547  1.00  0.00           N  
ATOM    540  CA  ARG A  35     -27.491 -14.978-124.361  1.00  0.00           C  
ATOM    541  C   ARG A  35     -28.916 -14.442-124.402  1.00  0.00           C  
ATOM    542  O   ARG A  35     -29.137 -13.236-124.284  1.00  0.00           O  
ATOM    543  CB  ARG A  35     -27.013 -15.253-125.780  1.00  0.00           C  
ATOM    544  CG  ARG A  35     -25.517 -15.485-125.917  1.00  0.00           C  
ATOM    545  CD  ARG A  35     -25.139 -15.819-127.315  1.00  0.00           C  
ATOM    546  NE  ARG A  35     -23.730 -16.162-127.429  1.00  0.00           N  
ATOM    547  CZ  ARG A  35     -23.116 -16.496-128.580  1.00  0.00           C  
ATOM    548  NH1 ARG A  35     -23.797 -16.527-129.704  1.00  0.00           N  
ATOM    549  NH2 ARG A  35     -21.827 -16.792-128.579  1.00  0.00           N  
ATOM    550  H   ARG A  35     -27.121 -17.052-123.980  1.00  0.00           H  
ATOM    551  HA  ARG A  35     -26.863 -14.211-123.907  1.00  0.00           H  
ATOM    552 1HB  ARG A  35     -27.522 -16.133-126.170  1.00  0.00           H  
ATOM    553 2HB  ARG A  35     -27.277 -14.411-126.421  1.00  0.00           H  
ATOM    554 1HG  ARG A  35     -24.979 -14.583-125.623  1.00  0.00           H  
ATOM    555 2HG  ARG A  35     -25.217 -16.313-125.274  1.00  0.00           H  
ATOM    556 1HD  ARG A  35     -25.726 -16.671-127.656  1.00  0.00           H  
ATOM    557 2HD  ARG A  35     -25.335 -14.963-127.959  1.00  0.00           H  
ATOM    558  HE  ARG A  35     -23.174 -16.148-126.585  1.00  0.00           H  
ATOM    559 1HH1 ARG A  35     -24.780 -16.301-129.704  1.00  0.00           H  
ATOM    560 2HH1 ARG A  35     -23.335 -16.776-130.567  1.00  0.00           H  
ATOM    561 1HH2 ARG A  35     -21.304 -16.768-127.714  1.00  0.00           H  
ATOM    562 2HH2 ARG A  35     -21.367 -17.041-129.441  1.00  0.00           H  
ATOM    563  N   GLU A  36     -29.877 -15.343-124.571  1.00  0.00           N  
ATOM    564  CA  GLU A  36     -31.285 -14.964-124.602  1.00  0.00           C  
ATOM    565  C   GLU A  36     -31.702 -14.291-123.300  1.00  0.00           C  
ATOM    566  O   GLU A  36     -32.322 -13.226-123.311  1.00  0.00           O  
ATOM    567  CB  GLU A  36     -32.164 -16.192-124.854  1.00  0.00           C  
ATOM    568  CG  GLU A  36     -33.658 -15.899-124.899  1.00  0.00           C  
ATOM    569  CD  GLU A  36     -34.073 -15.171-126.146  1.00  0.00           C  
ATOM    570  OE1 GLU A  36     -33.438 -15.353-127.158  1.00  0.00           O  
ATOM    571  OE2 GLU A  36     -35.026 -14.432-126.089  1.00  0.00           O  
ATOM    572  H   GLU A  36     -29.628 -16.315-124.682  1.00  0.00           H  
ATOM    573  HA  GLU A  36     -31.433 -14.244-125.408  1.00  0.00           H  
ATOM    574 1HB  GLU A  36     -31.885 -16.651-125.802  1.00  0.00           H  
ATOM    575 2HB  GLU A  36     -31.991 -16.930-124.071  1.00  0.00           H  
ATOM    576 1HG  GLU A  36     -34.203 -16.840-124.842  1.00  0.00           H  
ATOM    577 2HG  GLU A  36     -33.926 -15.302-124.028  1.00  0.00           H  
ATOM    578  N   ILE A  37     -31.361 -14.914-122.179  1.00  0.00           N  
ATOM    579  CA  ILE A  37     -31.712 -14.384-120.867  1.00  0.00           C  
ATOM    580  C   ILE A  37     -31.087 -13.015-120.643  1.00  0.00           C  
ATOM    581  O   ILE A  37     -31.720 -12.116-120.086  1.00  0.00           O  
ATOM    582  CB  ILE A  37     -31.262 -15.344-119.749  1.00  0.00           C  
ATOM    583  CG1 ILE A  37     -32.084 -16.635-119.792  1.00  0.00           C  
ATOM    584  CG2 ILE A  37     -31.390 -14.672-118.390  1.00  0.00           C  
ATOM    585  CD1 ILE A  37     -31.524 -17.742-118.930  1.00  0.00           C  
ATOM    586  H   ILE A  37     -30.843 -15.781-122.237  1.00  0.00           H  
ATOM    587  HA  ILE A  37     -32.796 -14.266-120.822  1.00  0.00           H  
ATOM    588  HB  ILE A  37     -30.223 -15.626-119.908  1.00  0.00           H  
ATOM    589 1HG1 ILE A  37     -33.102 -16.430-119.465  1.00  0.00           H  
ATOM    590 2HG1 ILE A  37     -32.139 -16.998-120.819  1.00  0.00           H  
ATOM    591 1HG2 ILE A  37     -31.069 -15.363-117.612  1.00  0.00           H  
ATOM    592 2HG2 ILE A  37     -30.765 -13.782-118.365  1.00  0.00           H  
ATOM    593 3HG2 ILE A  37     -32.429 -14.391-118.219  1.00  0.00           H  
ATOM    594 1HD1 ILE A  37     -32.161 -18.625-119.012  1.00  0.00           H  
ATOM    595 2HD1 ILE A  37     -30.515 -17.989-119.263  1.00  0.00           H  
ATOM    596 3HD1 ILE A  37     -31.493 -17.415-117.892  1.00  0.00           H  
ATOM    597  N   SER A  38     -29.842 -12.859-121.078  1.00  0.00           N  
ATOM    598  CA  SER A  38     -29.161 -11.572-121.009  1.00  0.00           C  
ATOM    599  C   SER A  38     -29.958 -10.487-121.726  1.00  0.00           C  
ATOM    600  O   SER A  38     -30.092  -9.371-121.226  1.00  0.00           O  
ATOM    601  CB  SER A  38     -27.777 -11.681-121.617  1.00  0.00           C  
ATOM    602  OG  SER A  38     -27.092 -10.462-121.527  1.00  0.00           O  
ATOM    603  H   SER A  38     -29.353 -13.653-121.467  1.00  0.00           H  
ATOM    604  HA  SER A  38     -29.077 -11.281-119.962  1.00  0.00           H  
ATOM    605 1HB  SER A  38     -27.213 -12.456-121.100  1.00  0.00           H  
ATOM    606 2HB  SER A  38     -27.859 -11.977-122.661  1.00  0.00           H  
ATOM    607  HG  SER A  38     -26.657 -10.464-120.670  1.00  0.00           H  
ATOM    608  N   GLU A  39     -30.484 -10.825-122.898  1.00  0.00           N  
ATOM    609  CA  GLU A  39     -31.283  -9.887-123.678  1.00  0.00           C  
ATOM    610  C   GLU A  39     -32.613  -9.594-122.994  1.00  0.00           C  
ATOM    611  O   GLU A  39     -33.130  -8.481-123.074  1.00  0.00           O  
ATOM    612  CB  GLU A  39     -31.531 -10.439-125.084  1.00  0.00           C  
ATOM    613  CG  GLU A  39     -30.291 -10.501-125.963  1.00  0.00           C  
ATOM    614  CD  GLU A  39     -29.648  -9.157-126.164  1.00  0.00           C  
ATOM    615  OE1 GLU A  39     -30.362  -8.196-126.319  1.00  0.00           O  
ATOM    616  OE2 GLU A  39     -28.442  -9.092-126.164  1.00  0.00           O  
ATOM    617  H   GLU A  39     -30.327 -11.756-123.257  1.00  0.00           H  
ATOM    618  HA  GLU A  39     -30.735  -8.946-123.753  1.00  0.00           H  
ATOM    619 1HB  GLU A  39     -31.941 -11.447-125.012  1.00  0.00           H  
ATOM    620 2HB  GLU A  39     -32.270  -9.820-125.592  1.00  0.00           H  
ATOM    621 1HG  GLU A  39     -29.565 -11.171-125.504  1.00  0.00           H  
ATOM    622 2HG  GLU A  39     -30.564 -10.915-126.932  1.00  0.00           H  
ATOM    623  N   VAL A  40     -33.161 -10.601-122.323  1.00  0.00           N  
ATOM    624  CA  VAL A  40     -34.362 -10.418-121.518  1.00  0.00           C  
ATOM    625  C   VAL A  40     -34.126  -9.421-120.390  1.00  0.00           C  
ATOM    626  O   VAL A  40     -34.958  -8.552-120.134  1.00  0.00           O  
ATOM    627  CB  VAL A  40     -34.815 -11.765-120.923  1.00  0.00           C  
ATOM    628  CG1 VAL A  40     -35.898 -11.548-119.878  1.00  0.00           C  
ATOM    629  CG2 VAL A  40     -35.310 -12.681-122.032  1.00  0.00           C  
ATOM    630  H   VAL A  40     -32.734 -11.516-122.369  1.00  0.00           H  
ATOM    631  HA  VAL A  40     -35.149 -10.015-122.157  1.00  0.00           H  
ATOM    632  HB  VAL A  40     -33.968 -12.230-120.417  1.00  0.00           H  
ATOM    633 1HG1 VAL A  40     -36.207 -12.510-119.467  1.00  0.00           H  
ATOM    634 2HG1 VAL A  40     -35.511 -10.921-119.076  1.00  0.00           H  
ATOM    635 3HG1 VAL A  40     -36.757 -11.061-120.339  1.00  0.00           H  
ATOM    636 1HG2 VAL A  40     -35.627 -13.632-121.604  1.00  0.00           H  
ATOM    637 2HG2 VAL A  40     -36.151 -12.214-122.542  1.00  0.00           H  
ATOM    638 3HG2 VAL A  40     -34.505 -12.856-122.746  1.00  0.00           H  
ATOM    639  N   ILE A  41     -32.987  -9.553-119.722  1.00  0.00           N  
ATOM    640  CA  ILE A  41     -32.617  -8.635-118.650  1.00  0.00           C  
ATOM    641  C   ILE A  41     -32.532  -7.202-119.159  1.00  0.00           C  
ATOM    642  O   ILE A  41     -33.051  -6.280-118.531  1.00  0.00           O  
ATOM    643  CB  ILE A  41     -31.271  -9.038-118.021  1.00  0.00           C  
ATOM    644  CG1 ILE A  41     -31.408 -10.367-117.272  1.00  0.00           C  
ATOM    645  CG2 ILE A  41     -30.773  -7.947-117.087  1.00  0.00           C  
ATOM    646  CD1 ILE A  41     -30.087 -10.988-116.883  1.00  0.00           C  
ATOM    647  H   ILE A  41     -32.358 -10.308-119.958  1.00  0.00           H  
ATOM    648  HA  ILE A  41     -33.392  -8.668-117.882  1.00  0.00           H  
ATOM    649  HB  ILE A  41     -30.533  -9.195-118.808  1.00  0.00           H  
ATOM    650 1HG1 ILE A  41     -31.995 -10.217-116.367  1.00  0.00           H  
ATOM    651 2HG1 ILE A  41     -31.949 -11.082-117.895  1.00  0.00           H  
ATOM    652 1HG2 ILE A  41     -29.820  -8.249-116.650  1.00  0.00           H  
ATOM    653 2HG2 ILE A  41     -30.638  -7.023-117.646  1.00  0.00           H  
ATOM    654 3HG2 ILE A  41     -31.502  -7.787-116.292  1.00  0.00           H  
ATOM    655 1HD1 ILE A  41     -30.265 -11.926-116.357  1.00  0.00           H  
ATOM    656 2HD1 ILE A  41     -29.496 -11.181-117.780  1.00  0.00           H  
ATOM    657 3HD1 ILE A  41     -29.542 -10.305-116.230  1.00  0.00           H  
ATOM    658  N   ARG A  42     -31.873  -7.023-120.298  1.00  0.00           N  
ATOM    659  CA  ARG A  42     -31.797  -5.715-120.939  1.00  0.00           C  
ATOM    660  C   ARG A  42     -33.186  -5.186-121.280  1.00  0.00           C  
ATOM    661  O   ARG A  42     -33.497  -4.025-121.021  1.00  0.00           O  
ATOM    662  CB  ARG A  42     -30.960  -5.790-122.209  1.00  0.00           C  
ATOM    663  CG  ARG A  42     -30.841  -4.481-122.974  1.00  0.00           C  
ATOM    664  CD  ARG A  42     -30.030  -4.639-124.208  1.00  0.00           C  
ATOM    665  NE  ARG A  42     -30.646  -5.562-125.148  1.00  0.00           N  
ATOM    666  CZ  ARG A  42     -31.687  -5.259-125.947  1.00  0.00           C  
ATOM    667  NH1 ARG A  42     -32.217  -4.056-125.909  1.00  0.00           N  
ATOM    668  NH2 ARG A  42     -32.177  -6.169-126.770  1.00  0.00           N  
ATOM    669  H   ARG A  42     -31.414  -7.811-120.729  1.00  0.00           H  
ATOM    670  HA  ARG A  42     -31.337  -5.013-120.244  1.00  0.00           H  
ATOM    671 1HB  ARG A  42     -29.952  -6.119-121.961  1.00  0.00           H  
ATOM    672 2HB  ARG A  42     -31.388  -6.529-122.884  1.00  0.00           H  
ATOM    673 1HG  ARG A  42     -31.835  -4.134-123.259  1.00  0.00           H  
ATOM    674 2HG  ARG A  42     -30.362  -3.732-122.343  1.00  0.00           H  
ATOM    675 1HD  ARG A  42     -29.924  -3.673-124.700  1.00  0.00           H  
ATOM    676 2HD  ARG A  42     -29.044  -5.025-123.949  1.00  0.00           H  
ATOM    677  HE  ARG A  42     -30.267  -6.498-125.205  1.00  0.00           H  
ATOM    678 1HH1 ARG A  42     -31.841  -3.358-125.281  1.00  0.00           H  
ATOM    679 2HH1 ARG A  42     -32.997  -3.828-126.509  1.00  0.00           H  
ATOM    680 1HH2 ARG A  42     -31.770  -7.095-126.799  1.00  0.00           H  
ATOM    681 2HH2 ARG A  42     -32.956  -5.943-127.368  1.00  0.00           H  
ATOM    682  N   THR A  43     -34.014  -6.047-121.863  1.00  0.00           N  
ATOM    683  CA  THR A  43     -35.366  -5.662-122.251  1.00  0.00           C  
ATOM    684  C   THR A  43     -36.167  -5.180-121.050  1.00  0.00           C  
ATOM    685  O   THR A  43     -36.858  -4.164-121.120  1.00  0.00           O  
ATOM    686  CB  THR A  43     -36.103  -6.833-122.927  1.00  0.00           C  
ATOM    687  OG1 THR A  43     -35.409  -7.212-124.123  1.00  0.00           O  
ATOM    688  CG2 THR A  43     -37.528  -6.437-123.275  1.00  0.00           C  
ATOM    689  H   THR A  43     -33.698  -6.990-122.040  1.00  0.00           H  
ATOM    690  HA  THR A  43     -35.303  -4.837-122.960  1.00  0.00           H  
ATOM    691  HB  THR A  43     -36.124  -7.689-122.251  1.00  0.00           H  
ATOM    692  HG1 THR A  43     -34.565  -7.607-123.892  1.00  0.00           H  
ATOM    693 1HG2 THR A  43     -38.034  -7.277-123.751  1.00  0.00           H  
ATOM    694 2HG2 THR A  43     -38.061  -6.160-122.366  1.00  0.00           H  
ATOM    695 3HG2 THR A  43     -37.514  -5.589-123.959  1.00  0.00           H  
ATOM    696  N   LEU A  44     -36.073  -5.914-119.948  1.00  0.00           N  
ATOM    697  CA  LEU A  44     -36.804  -5.572-118.732  1.00  0.00           C  
ATOM    698  C   LEU A  44     -36.358  -4.225-118.180  1.00  0.00           C  
ATOM    699  O   LEU A  44     -37.177  -3.427-117.728  1.00  0.00           O  
ATOM    700  CB  LEU A  44     -36.605  -6.658-117.670  1.00  0.00           C  
ATOM    701  CG  LEU A  44     -37.291  -8.000-117.953  1.00  0.00           C  
ATOM    702  CD1 LEU A  44     -36.848  -9.027-116.919  1.00  0.00           C  
ATOM    703  CD2 LEU A  44     -38.801  -7.815-117.927  1.00  0.00           C  
ATOM    704  H   LEU A  44     -35.475  -6.730-119.949  1.00  0.00           H  
ATOM    705  HA  LEU A  44     -37.864  -5.493-118.981  1.00  0.00           H  
ATOM    706 1HB  LEU A  44     -35.538  -6.848-117.563  1.00  0.00           H  
ATOM    707 2HB  LEU A  44     -36.984  -6.287-116.717  1.00  0.00           H  
ATOM    708  HG  LEU A  44     -36.987  -8.364-118.934  1.00  0.00           H  
ATOM    709 1HD1 LEU A  44     -37.336  -9.981-117.121  1.00  0.00           H  
ATOM    710 2HD1 LEU A  44     -35.766  -9.154-116.973  1.00  0.00           H  
ATOM    711 3HD1 LEU A  44     -37.124  -8.681-115.922  1.00  0.00           H  
ATOM    712 1HD2 LEU A  44     -39.289  -8.769-118.129  1.00  0.00           H  
ATOM    713 2HD2 LEU A  44     -39.106  -7.452-116.945  1.00  0.00           H  
ATOM    714 3HD2 LEU A  44     -39.092  -7.090-118.687  1.00  0.00           H  
ATOM    715  N   LYS A  45     -35.052  -3.979-118.218  1.00  0.00           N  
ATOM    716  CA  LYS A  45     -34.507  -2.677-117.856  1.00  0.00           C  
ATOM    717  C   LYS A  45     -35.118  -1.570-118.706  1.00  0.00           C  
ATOM    718  O   LYS A  45     -35.576  -0.553-118.183  1.00  0.00           O  
ATOM    719  CB  LYS A  45     -32.985  -2.676-118.004  1.00  0.00           C  
ATOM    720  CG  LYS A  45     -32.325  -1.338-117.697  1.00  0.00           C  
ATOM    721  CD  LYS A  45     -30.815  -1.411-117.881  1.00  0.00           C  
ATOM    722  CE  LYS A  45     -30.174  -0.038-117.746  1.00  0.00           C  
ATOM    723  NZ  LYS A  45     -28.700  -0.090-117.949  1.00  0.00           N  
ATOM    724  H   LYS A  45     -34.421  -4.714-118.507  1.00  0.00           H  
ATOM    725  HA  LYS A  45     -34.758  -2.473-116.816  1.00  0.00           H  
ATOM    726 1HB  LYS A  45     -32.554  -3.422-117.336  1.00  0.00           H  
ATOM    727 2HB  LYS A  45     -32.717  -2.955-119.023  1.00  0.00           H  
ATOM    728 1HG  LYS A  45     -32.727  -0.573-118.362  1.00  0.00           H  
ATOM    729 2HG  LYS A  45     -32.543  -1.052-116.669  1.00  0.00           H  
ATOM    730 1HD  LYS A  45     -30.390  -2.078-117.129  1.00  0.00           H  
ATOM    731 2HD  LYS A  45     -30.589  -1.813-118.869  1.00  0.00           H  
ATOM    732 1HE  LYS A  45     -30.606   0.638-118.482  1.00  0.00           H  
ATOM    733 2HE  LYS A  45     -30.376   0.363-116.754  1.00  0.00           H  
ATOM    734 1HZ  LYS A  45     -28.314   0.838-117.851  1.00  0.00           H  
ATOM    735 2HZ  LYS A  45     -28.287  -0.701-117.259  1.00  0.00           H  
ATOM    736 3HZ  LYS A  45     -28.500  -0.443-118.874  1.00  0.00           H  
ATOM    737  N   GLU A  46     -35.121  -1.770-120.020  1.00  0.00           N  
ATOM    738  CA  GLU A  46     -35.617  -0.761-120.947  1.00  0.00           C  
ATOM    739  C   GLU A  46     -37.120  -0.562-120.790  1.00  0.00           C  
ATOM    740  O   GLU A  46     -37.643   0.525-121.046  1.00  0.00           O  
ATOM    741  CB  GLU A  46     -35.294  -1.156-122.390  1.00  0.00           C  
ATOM    742  CG  GLU A  46     -33.812  -1.123-122.734  1.00  0.00           C  
ATOM    743  CD  GLU A  46     -33.521  -1.621-124.121  1.00  0.00           C  
ATOM    744  OE1 GLU A  46     -34.452  -1.887-124.843  1.00  0.00           O  
ATOM    745  OE2 GLU A  46     -32.367  -1.731-124.462  1.00  0.00           O  
ATOM    746  H   GLU A  46     -34.768  -2.643-120.385  1.00  0.00           H  
ATOM    747  HA  GLU A  46     -35.132   0.187-120.720  1.00  0.00           H  
ATOM    748 1HB  GLU A  46     -35.659  -2.166-122.580  1.00  0.00           H  
ATOM    749 2HB  GLU A  46     -35.810  -0.487-123.076  1.00  0.00           H  
ATOM    750 1HG  GLU A  46     -33.451  -0.098-122.643  1.00  0.00           H  
ATOM    751 2HG  GLU A  46     -33.269  -1.734-122.012  1.00  0.00           H  
ATOM    752  N   SER A  47     -37.810  -1.614-120.369  1.00  0.00           N  
ATOM    753  CA  SER A  47     -39.251  -1.548-120.147  1.00  0.00           C  
ATOM    754  C   SER A  47     -39.581  -0.691-118.930  1.00  0.00           C  
ATOM    755  O   SER A  47     -40.717  -0.249-118.761  1.00  0.00           O  
ATOM    756  CB  SER A  47     -39.815  -2.943-119.962  1.00  0.00           C  
ATOM    757  OG  SER A  47     -39.425  -3.484-118.729  1.00  0.00           O  
ATOM    758  H   SER A  47     -37.327  -2.484-120.199  1.00  0.00           H  
ATOM    759  HA  SER A  47     -39.713  -1.080-121.016  1.00  0.00           H  
ATOM    760 1HB  SER A  47     -40.902  -2.906-120.018  1.00  0.00           H  
ATOM    761 2HB  SER A  47     -39.468  -3.586-120.771  1.00  0.00           H  
ATOM    762  HG  SER A  47     -38.617  -3.027-118.484  1.00  0.00           H  
ATOM    763  N   GLY A  48     -38.580  -0.462-118.087  1.00  0.00           N  
ATOM    764  CA  GLY A  48     -38.772   0.312-116.864  1.00  0.00           C  
ATOM    765  C   GLY A  48     -39.129  -0.592-115.692  1.00  0.00           C  
ATOM    766  O   GLY A  48     -39.677  -0.136-114.687  1.00  0.00           O  
ATOM    767  H   GLY A  48     -37.665  -0.832-118.296  1.00  0.00           H  
ATOM    768 1HA  GLY A  48     -37.861   0.865-116.639  1.00  0.00           H  
ATOM    769 2HA  GLY A  48     -39.564   1.044-117.018  1.00  0.00           H  
ATOM    770  N   SER A  49     -38.814  -1.875-115.822  1.00  0.00           N  
ATOM    771  CA  SER A  49     -39.088  -2.843-114.767  1.00  0.00           C  
ATOM    772  C   SER A  49     -38.001  -2.817-113.699  1.00  0.00           C  
ATOM    773  O   SER A  49     -36.844  -2.507-113.983  1.00  0.00           O  
ATOM    774  CB  SER A  49     -39.200  -4.237-115.351  1.00  0.00           C  
ATOM    775  OG  SER A  49     -40.289  -4.329-116.228  1.00  0.00           O  
ATOM    776  H   SER A  49     -38.372  -2.189-116.674  1.00  0.00           H  
ATOM    777  HA  SER A  49     -40.029  -2.574-114.287  1.00  0.00           H  
ATOM    778 1HB  SER A  49     -38.280  -4.483-115.884  1.00  0.00           H  
ATOM    779 2HB  SER A  49     -39.315  -4.961-114.547  1.00  0.00           H  
ATOM    780  HG  SER A  49     -39.966  -4.041-117.084  1.00  0.00           H  
ATOM    781  N   SER A  50     -38.380  -3.146-112.469  1.00  0.00           N  
ATOM    782  CA  SER A  50     -37.445  -3.123-111.349  1.00  0.00           C  
ATOM    783  C   SER A  50     -36.489  -4.306-111.405  1.00  0.00           C  
ATOM    784  O   SER A  50     -36.735  -5.283-112.114  1.00  0.00           O  
ATOM    785  CB  SER A  50     -38.205  -3.137-110.036  1.00  0.00           C  
ATOM    786  OG  SER A  50     -38.819  -4.379-109.824  1.00  0.00           O  
ATOM    787  H   SER A  50     -39.339  -3.419-112.306  1.00  0.00           H  
ATOM    788  HA  SER A  50     -36.850  -2.213-111.414  1.00  0.00           H  
ATOM    789 1HB  SER A  50     -37.519  -2.924-109.216  1.00  0.00           H  
ATOM    790 2HB  SER A  50     -38.959  -2.352-110.044  1.00  0.00           H  
ATOM    791  HG  SER A  50     -39.500  -4.228-109.166  1.00  0.00           H  
ATOM    792  N   TYR A  51     -35.395  -4.213-110.657  1.00  0.00           N  
ATOM    793  CA  TYR A  51     -34.441  -5.311-110.554  1.00  0.00           C  
ATOM    794  C   TYR A  51     -35.083  -6.540-109.923  1.00  0.00           C  
ATOM    795  O   TYR A  51     -34.661  -7.669-110.175  1.00  0.00           O  
ATOM    796  CB  TYR A  51     -33.215  -4.878-109.746  1.00  0.00           C  
ATOM    797  CG  TYR A  51     -33.441  -4.871-108.250  1.00  0.00           C  
ATOM    798  CD1 TYR A  51     -33.194  -6.016-107.506  1.00  0.00           C  
ATOM    799  CD2 TYR A  51     -33.893  -3.721-107.622  1.00  0.00           C  
ATOM    800  CE1 TYR A  51     -33.400  -6.010-106.140  1.00  0.00           C  
ATOM    801  CE2 TYR A  51     -34.098  -3.715-106.256  1.00  0.00           C  
ATOM    802  CZ  TYR A  51     -33.855  -4.853-105.515  1.00  0.00           C  
ATOM    803  OH  TYR A  51     -34.060  -4.847-104.156  1.00  0.00           O  
ATOM    804  H   TYR A  51     -35.222  -3.359-110.144  1.00  0.00           H  
ATOM    805  HA  TYR A  51     -34.123  -5.578-111.560  1.00  0.00           H  
ATOM    806 1HB  TYR A  51     -32.382  -5.548-109.961  1.00  0.00           H  
ATOM    807 2HB  TYR A  51     -32.915  -3.876-110.048  1.00  0.00           H  
ATOM    808  HD1 TYR A  51     -32.840  -6.921-108.000  1.00  0.00           H  
ATOM    809  HD2 TYR A  51     -34.087  -2.822-108.206  1.00  0.00           H  
ATOM    810  HE1 TYR A  51     -33.208  -6.909-105.556  1.00  0.00           H  
ATOM    811  HE2 TYR A  51     -34.455  -2.809-105.763  1.00  0.00           H  
ATOM    812  HH  TYR A  51     -34.516  -4.040-103.905  1.00  0.00           H  
ATOM    813  N   GLU A  52     -36.101  -6.316-109.103  1.00  0.00           N  
ATOM    814  CA  GLU A  52     -36.853  -7.408-108.496  1.00  0.00           C  
ATOM    815  C   GLU A  52     -37.621  -8.199-109.548  1.00  0.00           C  
ATOM    816  O   GLU A  52     -37.687  -9.428-109.486  1.00  0.00           O  
ATOM    817  CB  GLU A  52     -37.822  -6.869-107.442  1.00  0.00           C  
ATOM    818  CG  GLU A  52     -37.148  -6.300-106.201  1.00  0.00           C  
ATOM    819  CD  GLU A  52     -38.126  -5.711-105.222  1.00  0.00           C  
ATOM    820  OE1 GLU A  52     -39.279  -5.600-105.558  1.00  0.00           O  
ATOM    821  OE2 GLU A  52     -37.717  -5.373-104.136  1.00  0.00           O  
ATOM    822  H   GLU A  52     -36.363  -5.363-108.893  1.00  0.00           H  
ATOM    823  HA  GLU A  52     -36.148  -8.088-108.018  1.00  0.00           H  
ATOM    824 1HB  GLU A  52     -38.434  -6.081-107.881  1.00  0.00           H  
ATOM    825 2HB  GLU A  52     -38.493  -7.664-107.123  1.00  0.00           H  
ATOM    826 1HG  GLU A  52     -36.591  -7.095-105.706  1.00  0.00           H  
ATOM    827 2HG  GLU A  52     -36.439  -5.531-106.506  1.00  0.00           H  
ATOM    828  N   VAL A  53     -38.195  -7.489-110.512  1.00  0.00           N  
ATOM    829  CA  VAL A  53     -38.843  -8.129-111.652  1.00  0.00           C  
ATOM    830  C   VAL A  53     -37.850  -8.963-112.453  1.00  0.00           C  
ATOM    831  O   VAL A  53     -38.149 -10.089-112.848  1.00  0.00           O  
ATOM    832  CB  VAL A  53     -39.475  -7.069-112.572  1.00  0.00           C  
ATOM    833  CG1 VAL A  53     -39.965  -7.706-113.864  1.00  0.00           C  
ATOM    834  CG2 VAL A  53     -40.617  -6.371-111.848  1.00  0.00           C  
ATOM    835  H   VAL A  53     -38.182  -6.483-110.456  1.00  0.00           H  
ATOM    836  HA  VAL A  53     -39.614  -8.802-111.277  1.00  0.00           H  
ATOM    837  HB  VAL A  53     -38.715  -6.335-112.844  1.00  0.00           H  
ATOM    838 1HG1 VAL A  53     -40.409  -6.943-114.502  1.00  0.00           H  
ATOM    839 2HG1 VAL A  53     -39.123  -8.168-114.382  1.00  0.00           H  
ATOM    840 3HG1 VAL A  53     -40.712  -8.466-113.634  1.00  0.00           H  
ATOM    841 1HG2 VAL A  53     -41.061  -5.622-112.504  1.00  0.00           H  
ATOM    842 2HG2 VAL A  53     -41.376  -7.106-111.572  1.00  0.00           H  
ATOM    843 3HG2 VAL A  53     -40.238  -5.886-110.949  1.00  0.00           H  
ATOM    844  N   ILE A  54     -36.668  -8.404-112.689  1.00  0.00           N  
ATOM    845  CA  ILE A  54     -35.616  -9.110-113.407  1.00  0.00           C  
ATOM    846  C   ILE A  54     -35.186 -10.365-112.660  1.00  0.00           C  
ATOM    847  O   ILE A  54     -35.043 -11.435-113.253  1.00  0.00           O  
ATOM    848  CB  ILE A  54     -34.395  -8.197-113.626  1.00  0.00           C  
ATOM    849  CG1 ILE A  54     -34.739  -7.072-114.608  1.00  0.00           C  
ATOM    850  CG2 ILE A  54     -33.211  -9.005-114.133  1.00  0.00           C  
ATOM    851  CD1 ILE A  54     -33.702  -5.974-114.664  1.00  0.00           C  
ATOM    852  H   ILE A  54     -36.496  -7.463-112.362  1.00  0.00           H  
ATOM    853  HA  ILE A  54     -36.007  -9.420-114.375  1.00  0.00           H  
ATOM    854  HB  ILE A  54     -34.122  -7.721-112.685  1.00  0.00           H  
ATOM    855 1HG1 ILE A  54     -34.854  -7.486-115.609  1.00  0.00           H  
ATOM    856 2HG1 ILE A  54     -35.693  -6.625-114.329  1.00  0.00           H  
ATOM    857 1HG2 ILE A  54     -32.357  -8.345-114.282  1.00  0.00           H  
ATOM    858 2HG2 ILE A  54     -32.953  -9.770-113.400  1.00  0.00           H  
ATOM    859 3HG2 ILE A  54     -33.471  -9.481-115.078  1.00  0.00           H  
ATOM    860 1HD1 ILE A  54     -34.015  -5.214-115.380  1.00  0.00           H  
ATOM    861 2HD1 ILE A  54     -33.596  -5.521-113.678  1.00  0.00           H  
ATOM    862 3HD1 ILE A  54     -32.745  -6.393-114.977  1.00  0.00           H  
ATOM    863  N   CYS A  55     -34.977 -10.227-111.353  1.00  0.00           N  
ATOM    864  CA  CYS A  55     -34.593 -11.357-110.516  1.00  0.00           C  
ATOM    865  C   CYS A  55     -35.628 -12.473-110.586  1.00  0.00           C  
ATOM    866  O   CYS A  55     -35.283 -13.647-110.708  1.00  0.00           O  
ATOM    867  CB  CYS A  55     -34.425 -10.917-109.062  1.00  0.00           C  
ATOM    868  SG  CYS A  55     -33.003  -9.837-108.777  1.00  0.00           S  
ATOM    869  H   CYS A  55     -35.089  -9.317-110.931  1.00  0.00           H  
ATOM    870  HA  CYS A  55     -33.651 -11.758-110.888  1.00  0.00           H  
ATOM    871 1HB  CYS A  55     -35.321 -10.388-108.735  1.00  0.00           H  
ATOM    872 2HB  CYS A  55     -34.315 -11.795-108.426  1.00  0.00           H  
ATOM    873  N   GLU A  56     -36.899 -12.097-110.508  1.00  0.00           N  
ATOM    874  CA  GLU A  56     -37.987 -13.069-110.508  1.00  0.00           C  
ATOM    875  C   GLU A  56     -38.083 -13.788-111.847  1.00  0.00           C  
ATOM    876  O   GLU A  56     -38.198 -15.012-111.899  1.00  0.00           O  
ATOM    877  CB  GLU A  56     -39.317 -12.383-110.192  1.00  0.00           C  
ATOM    878  CG  GLU A  56     -40.514 -13.322-110.146  1.00  0.00           C  
ATOM    879  CD  GLU A  56     -40.450 -14.297-109.003  1.00  0.00           C  
ATOM    880  OE1 GLU A  56     -39.747 -14.030-108.058  1.00  0.00           O  
ATOM    881  OE2 GLU A  56     -41.104 -15.311-109.076  1.00  0.00           O  
ATOM    882  H   GLU A  56     -37.120 -11.113-110.446  1.00  0.00           H  
ATOM    883  HA  GLU A  56     -37.780 -13.819-109.745  1.00  0.00           H  
ATOM    884 1HB  GLU A  56     -39.247 -11.883-109.226  1.00  0.00           H  
ATOM    885 2HB  GLU A  56     -39.520 -11.619-110.942  1.00  0.00           H  
ATOM    886 1HG  GLU A  56     -41.424 -12.730-110.052  1.00  0.00           H  
ATOM    887 2HG  GLU A  56     -40.567 -13.872-111.084  1.00  0.00           H  
ATOM    888  N   CYS A  57     -38.034 -13.019-112.930  1.00  0.00           N  
ATOM    889  CA  CYS A  57     -38.154 -13.578-114.273  1.00  0.00           C  
ATOM    890  C   CYS A  57     -37.043 -14.581-114.554  1.00  0.00           C  
ATOM    891  O   CYS A  57     -37.301 -15.705-114.980  1.00  0.00           O  
ATOM    892  CB  CYS A  57     -38.109 -12.469-115.324  1.00  0.00           C  
ATOM    893  SG  CYS A  57     -39.630 -11.497-115.437  1.00  0.00           S  
ATOM    894  H   CYS A  57     -37.907 -12.024-112.822  1.00  0.00           H  
ATOM    895  HA  CYS A  57     -39.103 -14.108-114.342  1.00  0.00           H  
ATOM    896 1HB  CYS A  57     -37.289 -11.788-115.101  1.00  0.00           H  
ATOM    897 2HB  CYS A  57     -37.915 -12.904-116.305  1.00  0.00           H  
ATOM    898  N   VAL A  58     -35.803 -14.167-114.314  1.00  0.00           N  
ATOM    899  CA  VAL A  58     -34.648 -15.018-114.568  1.00  0.00           C  
ATOM    900  C   VAL A  58     -34.703 -16.288-113.729  1.00  0.00           C  
ATOM    901  O   VAL A  58     -34.402 -17.378-114.211  1.00  0.00           O  
ATOM    902  CB  VAL A  58     -33.345 -14.258-114.258  1.00  0.00           C  
ATOM    903  CG1 VAL A  58     -32.152 -15.200-114.317  1.00  0.00           C  
ATOM    904  CG2 VAL A  58     -33.172 -13.108-115.238  1.00  0.00           C  
ATOM    905  H   VAL A  58     -35.658 -13.238-113.946  1.00  0.00           H  
ATOM    906  HA  VAL A  58     -34.659 -15.314-115.617  1.00  0.00           H  
ATOM    907  HB  VAL A  58     -33.397 -13.867-113.242  1.00  0.00           H  
ATOM    908 1HG1 VAL A  58     -31.240 -14.645-114.095  1.00  0.00           H  
ATOM    909 2HG1 VAL A  58     -32.280 -15.995-113.583  1.00  0.00           H  
ATOM    910 3HG1 VAL A  58     -32.080 -15.634-115.314  1.00  0.00           H  
ATOM    911 1HG2 VAL A  58     -32.249 -12.574-115.012  1.00  0.00           H  
ATOM    912 2HG2 VAL A  58     -33.126 -13.498-116.254  1.00  0.00           H  
ATOM    913 3HG2 VAL A  58     -34.017 -12.424-115.150  1.00  0.00           H  
ATOM    914  N   ALA A  59     -35.094 -16.137-112.467  1.00  0.00           N  
ATOM    915  CA  ALA A  59     -35.234 -17.280-111.569  1.00  0.00           C  
ATOM    916  C   ALA A  59     -36.221 -18.300-112.126  1.00  0.00           C  
ATOM    917  O   ALA A  59     -35.956 -19.502-112.114  1.00  0.00           O  
ATOM    918  CB  ALA A  59     -35.674 -16.816-110.188  1.00  0.00           C  
ATOM    919  H   ALA A  59     -35.295 -15.213-112.119  1.00  0.00           H  
ATOM    920  HA  ALA A  59     -34.266 -17.771-111.477  1.00  0.00           H  
ATOM    921 1HB  ALA A  59     -35.774 -17.677-109.529  1.00  0.00           H  
ATOM    922 2HB  ALA A  59     -34.930 -16.130-109.779  1.00  0.00           H  
ATOM    923 3HB  ALA A  59     -36.633 -16.304-110.264  1.00  0.00           H  
ATOM    924  N   ARG A  60     -37.355 -17.812-112.615  1.00  0.00           N  
ATOM    925  CA  ARG A  60     -38.382 -18.681-113.179  1.00  0.00           C  
ATOM    926  C   ARG A  60     -37.900 -19.343-114.463  1.00  0.00           C  
ATOM    927  O   ARG A  60     -38.202 -20.507-114.724  1.00  0.00           O  
ATOM    928  CB  ARG A  60     -39.651 -17.891-113.466  1.00  0.00           C  
ATOM    929  CG  ARG A  60     -40.401 -17.415-112.233  1.00  0.00           C  
ATOM    930  CD  ARG A  60     -40.924 -18.554-111.434  1.00  0.00           C  
ATOM    931  NE  ARG A  60     -41.966 -19.279-112.141  1.00  0.00           N  
ATOM    932  CZ  ARG A  60     -42.342 -20.543-111.865  1.00  0.00           C  
ATOM    933  NH1 ARG A  60     -41.753 -21.207-110.895  1.00  0.00           N  
ATOM    934  NH2 ARG A  60     -43.305 -21.117-112.568  1.00  0.00           N  
ATOM    935  H   ARG A  60     -37.510 -16.814-112.597  1.00  0.00           H  
ATOM    936  HA  ARG A  60     -38.599 -19.471-112.460  1.00  0.00           H  
ATOM    937 1HB  ARG A  60     -39.407 -17.014-114.062  1.00  0.00           H  
ATOM    938 2HB  ARG A  60     -40.335 -18.504-114.053  1.00  0.00           H  
ATOM    939 1HG  ARG A  60     -39.731 -16.832-111.601  1.00  0.00           H  
ATOM    940 2HG  ARG A  60     -41.245 -16.795-112.537  1.00  0.00           H  
ATOM    941 1HD  ARG A  60     -40.113 -19.249-111.218  1.00  0.00           H  
ATOM    942 2HD  ARG A  60     -41.341 -18.182-110.500  1.00  0.00           H  
ATOM    943  HE  ARG A  60     -42.444 -18.801-112.895  1.00  0.00           H  
ATOM    944 1HH1 ARG A  60     -41.018 -20.769-110.357  1.00  0.00           H  
ATOM    945 2HH1 ARG A  60     -42.034 -22.154-110.688  1.00  0.00           H  
ATOM    946 1HH2 ARG A  60     -43.757 -20.605-113.313  1.00  0.00           H  
ATOM    947 2HH2 ARG A  60     -43.585 -22.063-112.360  1.00  0.00           H  
ATOM    948  N   ILE A  61     -37.148 -18.594-115.263  1.00  0.00           N  
ATOM    949  CA  ILE A  61     -36.583 -19.121-116.497  1.00  0.00           C  
ATOM    950  C   ILE A  61     -35.668 -20.309-116.223  1.00  0.00           C  
ATOM    951  O   ILE A  61     -35.768 -21.347-116.877  1.00  0.00           O  
ATOM    952  CB  ILE A  61     -35.799 -18.032-117.251  1.00  0.00           C  
ATOM    953  CG1 ILE A  61     -36.753 -16.966-117.796  1.00  0.00           C  
ATOM    954  CG2 ILE A  61     -34.983 -18.646-118.379  1.00  0.00           C  
ATOM    955  CD1 ILE A  61     -36.061 -15.707-118.266  1.00  0.00           C  
ATOM    956  H   ILE A  61     -36.962 -17.633-115.008  1.00  0.00           H  
ATOM    957  HA  ILE A  61     -37.399 -19.473-117.130  1.00  0.00           H  
ATOM    958  HB  ILE A  61     -35.123 -17.526-116.562  1.00  0.00           H  
ATOM    959 1HG1 ILE A  61     -37.317 -17.378-118.633  1.00  0.00           H  
ATOM    960 2HG1 ILE A  61     -37.472 -16.691-117.023  1.00  0.00           H  
ATOM    961 1HG2 ILE A  61     -34.436 -17.863-118.901  1.00  0.00           H  
ATOM    962 2HG2 ILE A  61     -34.278 -19.367-117.966  1.00  0.00           H  
ATOM    963 3HG2 ILE A  61     -35.651 -19.150-119.078  1.00  0.00           H  
ATOM    964 1HD1 ILE A  61     -36.803 -15.001-118.637  1.00  0.00           H  
ATOM    965 2HD1 ILE A  61     -35.517 -15.259-117.434  1.00  0.00           H  
ATOM    966 3HD1 ILE A  61     -35.362 -15.953-119.065  1.00  0.00           H  
ATOM    967  N   VAL A  62     -34.778 -20.150-115.251  1.00  0.00           N  
ATOM    968  CA  VAL A  62     -33.837 -21.204-114.894  1.00  0.00           C  
ATOM    969  C   VAL A  62     -34.564 -22.465-114.448  1.00  0.00           C  
ATOM    970  O   VAL A  62     -34.204 -23.575-114.840  1.00  0.00           O  
ATOM    971  CB  VAL A  62     -32.904 -20.726-113.765  1.00  0.00           C  
ATOM    972  CG1 VAL A  62     -32.092 -21.891-113.217  1.00  0.00           C  
ATOM    973  CG2 VAL A  62     -31.988 -19.627-114.280  1.00  0.00           C  
ATOM    974  H   VAL A  62     -34.750 -19.274-114.746  1.00  0.00           H  
ATOM    975  HA  VAL A  62     -33.248 -21.457-115.777  1.00  0.00           H  
ATOM    976  HB  VAL A  62     -33.509 -20.342-112.944  1.00  0.00           H  
ATOM    977 1HG1 VAL A  62     -31.438 -21.536-112.420  1.00  0.00           H  
ATOM    978 2HG1 VAL A  62     -32.766 -22.650-112.822  1.00  0.00           H  
ATOM    979 3HG1 VAL A  62     -31.488 -22.321-114.015  1.00  0.00           H  
ATOM    980 1HG2 VAL A  62     -31.332 -19.293-113.476  1.00  0.00           H  
ATOM    981 2HG2 VAL A  62     -31.387 -20.008-115.104  1.00  0.00           H  
ATOM    982 3HG2 VAL A  62     -32.590 -18.786-114.628  1.00  0.00           H  
ATOM    983  N   ALA A  63     -35.593 -22.287-113.624  1.00  0.00           N  
ATOM    984  CA  ALA A  63     -36.392 -23.408-113.146  1.00  0.00           C  
ATOM    985  C   ALA A  63     -36.974 -24.207-114.306  1.00  0.00           C  
ATOM    986  O   ALA A  63     -36.943 -25.438-114.301  1.00  0.00           O  
ATOM    987  CB  ALA A  63     -37.506 -22.914-112.233  1.00  0.00           C  
ATOM    988  H   ALA A  63     -35.827 -21.351-113.323  1.00  0.00           H  
ATOM    989  HA  ALA A  63     -35.745 -24.076-112.575  1.00  0.00           H  
ATOM    990 1HB  ALA A  63     -38.094 -23.762-111.884  1.00  0.00           H  
ATOM    991 2HB  ALA A  63     -37.073 -22.395-111.379  1.00  0.00           H  
ATOM    992 3HB  ALA A  63     -38.149 -22.230-112.786  1.00  0.00           H  
ATOM    993  N   GLU A  64     -37.500 -23.499-115.300  1.00  0.00           N  
ATOM    994  CA  GLU A  64     -38.083 -24.143-116.470  1.00  0.00           C  
ATOM    995  C   GLU A  64     -37.012 -24.819-117.317  1.00  0.00           C  
ATOM    996  O   GLU A  64     -37.256 -25.866-117.919  1.00  0.00           O  
ATOM    997  CB  GLU A  64     -38.846 -23.119-117.316  1.00  0.00           C  
ATOM    998  CG  GLU A  64     -40.143 -22.628-116.689  1.00  0.00           C  
ATOM    999  CD  GLU A  64     -41.181 -23.709-116.568  1.00  0.00           C  
ATOM   1000  OE1 GLU A  64     -41.444 -24.365-117.546  1.00  0.00           O  
ATOM   1001  OE2 GLU A  64     -41.710 -23.878-115.495  1.00  0.00           O  
ATOM   1002  H   GLU A  64     -37.496 -22.492-115.241  1.00  0.00           H  
ATOM   1003  HA  GLU A  64     -38.778 -24.913-116.134  1.00  0.00           H  
ATOM   1004 1HB  GLU A  64     -38.211 -22.250-117.496  1.00  0.00           H  
ATOM   1005 2HB  GLU A  64     -39.088 -23.555-118.285  1.00  0.00           H  
ATOM   1006 1HG  GLU A  64     -39.929 -22.232-115.696  1.00  0.00           H  
ATOM   1007 2HG  GLU A  64     -40.541 -21.815-117.294  1.00  0.00           H  
ATOM   1008  N   ILE A  65     -35.830 -24.218-117.359  1.00  0.00           N  
ATOM   1009  CA  ILE A  65     -34.694 -24.808-118.056  1.00  0.00           C  
ATOM   1010  C   ILE A  65     -34.320 -26.158-117.456  1.00  0.00           C  
ATOM   1011  O   ILE A  65     -34.089 -27.125-118.181  1.00  0.00           O  
ATOM   1012  CB  ILE A  65     -33.474 -23.869-118.010  1.00  0.00           C  
ATOM   1013  CG1 ILE A  65     -33.712 -22.641-118.893  1.00  0.00           C  
ATOM   1014  CG2 ILE A  65     -32.219 -24.607-118.447  1.00  0.00           C  
ATOM   1015  CD1 ILE A  65     -32.700 -21.537-118.690  1.00  0.00           C  
ATOM   1016  H   ILE A  65     -35.713 -23.326-116.898  1.00  0.00           H  
ATOM   1017  HA  ILE A  65     -34.975 -24.975-119.096  1.00  0.00           H  
ATOM   1018  HB  ILE A  65     -33.334 -23.504-116.994  1.00  0.00           H  
ATOM   1019 1HG1 ILE A  65     -33.689 -22.937-119.942  1.00  0.00           H  
ATOM   1020 2HG1 ILE A  65     -34.704 -22.235-118.691  1.00  0.00           H  
ATOM   1021 1HG2 ILE A  65     -31.366 -23.931-118.410  1.00  0.00           H  
ATOM   1022 2HG2 ILE A  65     -32.041 -25.450-117.780  1.00  0.00           H  
ATOM   1023 3HG2 ILE A  65     -32.347 -24.973-119.466  1.00  0.00           H  
ATOM   1024 1HD1 ILE A  65     -32.935 -20.701-119.348  1.00  0.00           H  
ATOM   1025 2HD1 ILE A  65     -32.732 -21.201-117.652  1.00  0.00           H  
ATOM   1026 3HD1 ILE A  65     -31.703 -21.910-118.920  1.00  0.00           H  
ATOM   1027  N   VAL A  66     -34.266 -26.216-116.129  1.00  0.00           N  
ATOM   1028  CA  VAL A  66     -33.954 -27.455-115.430  1.00  0.00           C  
ATOM   1029  C   VAL A  66     -34.897 -28.578-115.847  1.00  0.00           C  
ATOM   1030  O   VAL A  66     -34.457 -29.683-116.165  1.00  0.00           O  
ATOM   1031  CB  VAL A  66     -34.050 -27.245-113.908  1.00  0.00           C  
ATOM   1032  CG1 VAL A  66     -33.985 -28.580-113.180  1.00  0.00           C  
ATOM   1033  CG2 VAL A  66     -32.937 -26.320-113.440  1.00  0.00           C  
ATOM   1034  H   VAL A  66     -34.447 -25.380-115.594  1.00  0.00           H  
ATOM   1035  HA  VAL A  66     -32.939 -27.756-115.699  1.00  0.00           H  
ATOM   1036  HB  VAL A  66     -35.017 -26.799-113.671  1.00  0.00           H  
ATOM   1037 1HG1 VAL A  66     -34.055 -28.413-112.105  1.00  0.00           H  
ATOM   1038 2HG1 VAL A  66     -34.812 -29.211-113.503  1.00  0.00           H  
ATOM   1039 3HG1 VAL A  66     -33.040 -29.073-113.410  1.00  0.00           H  
ATOM   1040 1HG2 VAL A  66     -33.011 -26.176-112.362  1.00  0.00           H  
ATOM   1041 2HG2 VAL A  66     -31.970 -26.765-113.681  1.00  0.00           H  
ATOM   1042 3HG2 VAL A  66     -33.028 -25.358-113.942  1.00  0.00           H  
ATOM   1043  N   GLU A  67     -36.193 -28.286-115.841  1.00  0.00           N  
ATOM   1044  CA  GLU A  67     -37.196 -29.254-116.270  1.00  0.00           C  
ATOM   1045  C   GLU A  67     -36.990 -29.654-117.724  1.00  0.00           C  
ATOM   1046  O   GLU A  67     -36.978 -30.837-118.060  1.00  0.00           O  
ATOM   1047  CB  GLU A  67     -38.602 -28.682-116.081  1.00  0.00           C  
ATOM   1048  CG  GLU A  67     -39.723 -29.616-116.514  1.00  0.00           C  
ATOM   1049  CD  GLU A  67     -41.090 -29.038-116.277  1.00  0.00           C  
ATOM   1050  OE1 GLU A  67     -41.193 -28.087-115.540  1.00  0.00           O  
ATOM   1051  OE2 GLU A  67     -42.035 -29.547-116.834  1.00  0.00           O  
ATOM   1052  H   GLU A  67     -36.490 -27.373-115.534  1.00  0.00           H  
ATOM   1053  HA  GLU A  67     -37.091 -30.153-115.663  1.00  0.00           H  
ATOM   1054 1HB  GLU A  67     -38.757 -28.438-115.029  1.00  0.00           H  
ATOM   1055 2HB  GLU A  67     -38.699 -27.757-116.649  1.00  0.00           H  
ATOM   1056 1HG  GLU A  67     -39.612 -29.832-117.576  1.00  0.00           H  
ATOM   1057 2HG  GLU A  67     -39.632 -30.554-115.969  1.00  0.00           H  
ATOM   1058  N   ALA A  68     -36.824 -28.658-118.590  1.00  0.00           N  
ATOM   1059  CA  ALA A  68     -36.656 -28.902-120.018  1.00  0.00           C  
ATOM   1060  C   ALA A  68     -35.454 -29.798-120.287  1.00  0.00           C  
ATOM   1061  O   ALA A  68     -35.520 -30.713-121.109  1.00  0.00           O  
ATOM   1062  CB  ALA A  68     -36.512 -27.586-120.766  1.00  0.00           C  
ATOM   1063  H   ALA A  68     -36.814 -27.707-118.250  1.00  0.00           H  
ATOM   1064  HA  ALA A  68     -37.544 -29.419-120.385  1.00  0.00           H  
ATOM   1065 1HB  ALA A  68     -36.388 -27.785-121.832  1.00  0.00           H  
ATOM   1066 2HB  ALA A  68     -37.406 -26.980-120.613  1.00  0.00           H  
ATOM   1067 3HB  ALA A  68     -35.641 -27.049-120.396  1.00  0.00           H  
ATOM   1068  N   LEU A  69     -34.356 -29.533-119.586  1.00  0.00           N  
ATOM   1069  CA  LEU A  69     -33.146 -30.328-119.732  1.00  0.00           C  
ATOM   1070  C   LEU A  69     -33.383 -31.777-119.319  1.00  0.00           C  
ATOM   1071  O   LEU A  69     -32.933 -32.705-119.988  1.00  0.00           O  
ATOM   1072  CB  LEU A  69     -32.013 -29.728-118.890  1.00  0.00           C  
ATOM   1073  CG  LEU A  69     -31.446 -28.394-119.390  1.00  0.00           C  
ATOM   1074  CD1 LEU A  69     -30.495 -27.823-118.347  1.00  0.00           C  
ATOM   1075  CD2 LEU A  69     -30.735 -28.610-120.719  1.00  0.00           C  
ATOM   1076  H   LEU A  69     -34.363 -28.758-118.937  1.00  0.00           H  
ATOM   1077  HA  LEU A  69     -32.855 -30.330-120.783  1.00  0.00           H  
ATOM   1078 1HB  LEU A  69     -32.379 -29.573-117.876  1.00  0.00           H  
ATOM   1079 2HB  LEU A  69     -31.191 -30.445-118.851  1.00  0.00           H  
ATOM   1080  HG  LEU A  69     -32.259 -27.682-119.526  1.00  0.00           H  
ATOM   1081 1HD1 LEU A  69     -30.091 -26.875-118.703  1.00  0.00           H  
ATOM   1082 2HD1 LEU A  69     -31.032 -27.659-117.414  1.00  0.00           H  
ATOM   1083 3HD1 LEU A  69     -29.677 -28.523-118.179  1.00  0.00           H  
ATOM   1084 1HD2 LEU A  69     -30.333 -27.662-121.074  1.00  0.00           H  
ATOM   1085 2HD2 LEU A  69     -29.921 -29.322-120.583  1.00  0.00           H  
ATOM   1086 3HD2 LEU A  69     -31.443 -29.003-121.449  1.00  0.00           H  
ATOM   1087  N   LYS A  70     -34.094 -31.960-118.213  1.00  0.00           N  
ATOM   1088  CA  LYS A  70     -34.458 -33.293-117.747  1.00  0.00           C  
ATOM   1089  C   LYS A  70     -35.295 -34.030-118.786  1.00  0.00           C  
ATOM   1090  O   LYS A  70     -35.091 -35.217-119.035  1.00  0.00           O  
ATOM   1091  CB  LYS A  70     -35.218 -33.210-116.423  1.00  0.00           C  
ATOM   1092  CG  LYS A  70     -35.641 -34.557-115.855  1.00  0.00           C  
ATOM   1093  CD  LYS A  70     -34.435 -35.397-115.461  1.00  0.00           C  
ATOM   1094  CE  LYS A  70     -34.859 -36.710-114.821  1.00  0.00           C  
ATOM   1095  NZ  LYS A  70     -33.690 -37.579-114.509  1.00  0.00           N  
ATOM   1096  H   LYS A  70     -34.392 -31.156-117.679  1.00  0.00           H  
ATOM   1097  HA  LYS A  70     -33.543 -33.868-117.595  1.00  0.00           H  
ATOM   1098 1HB  LYS A  70     -34.596 -32.713-115.677  1.00  0.00           H  
ATOM   1099 2HB  LYS A  70     -36.115 -32.605-116.555  1.00  0.00           H  
ATOM   1100 1HG  LYS A  70     -36.268 -34.401-114.975  1.00  0.00           H  
ATOM   1101 2HG  LYS A  70     -36.223 -35.100-116.601  1.00  0.00           H  
ATOM   1102 1HD  LYS A  70     -33.835 -35.609-116.347  1.00  0.00           H  
ATOM   1103 2HD  LYS A  70     -33.821 -34.840-114.753  1.00  0.00           H  
ATOM   1104 1HE  LYS A  70     -35.401 -36.507-113.900  1.00  0.00           H  
ATOM   1105 2HE  LYS A  70     -35.522 -37.247-115.499  1.00  0.00           H  
ATOM   1106 1HZ  LYS A  70     -34.012 -38.438-114.087  1.00  0.00           H  
ATOM   1107 2HZ  LYS A  70     -33.189 -37.788-115.360  1.00  0.00           H  
ATOM   1108 3HZ  LYS A  70     -33.077 -37.098-113.866  1.00  0.00           H  
ATOM   1109  N   ARG A  71     -36.241 -33.315-119.388  1.00  0.00           N  
ATOM   1110  CA  ARG A  71     -37.106 -33.896-120.409  1.00  0.00           C  
ATOM   1111  C   ARG A  71     -36.316 -34.252-121.661  1.00  0.00           C  
ATOM   1112  O   ARG A  71     -36.674 -35.175-122.392  1.00  0.00           O  
ATOM   1113  CB  ARG A  71     -38.225 -32.933-120.774  1.00  0.00           C  
ATOM   1114  CG  ARG A  71     -39.287 -32.749-119.703  1.00  0.00           C  
ATOM   1115  CD  ARG A  71     -40.361 -31.823-120.146  1.00  0.00           C  
ATOM   1116  NE  ARG A  71     -41.346 -31.595-119.100  1.00  0.00           N  
ATOM   1117  CZ  ARG A  71     -42.385 -32.410-118.838  1.00  0.00           C  
ATOM   1118  NH1 ARG A  71     -42.561 -33.502-119.550  1.00  0.00           N  
ATOM   1119  NH2 ARG A  71     -43.228 -32.114-117.864  1.00  0.00           N  
ATOM   1120  H   ARG A  71     -36.365 -32.346-119.132  1.00  0.00           H  
ATOM   1121  HA  ARG A  71     -37.534 -34.820-120.015  1.00  0.00           H  
ATOM   1122 1HB  ARG A  71     -37.803 -31.951-120.993  1.00  0.00           H  
ATOM   1123 2HB  ARG A  71     -38.725 -33.282-121.679  1.00  0.00           H  
ATOM   1124 1HG  ARG A  71     -39.740 -33.714-119.469  1.00  0.00           H  
ATOM   1125 2HG  ARG A  71     -38.829 -32.337-118.802  1.00  0.00           H  
ATOM   1126 1HD  ARG A  71     -39.923 -30.863-120.418  1.00  0.00           H  
ATOM   1127 2HD  ARG A  71     -40.872 -32.247-121.010  1.00  0.00           H  
ATOM   1128  HE  ARG A  71     -41.244 -30.765-118.532  1.00  0.00           H  
ATOM   1129 1HH1 ARG A  71     -41.917 -33.728-120.294  1.00  0.00           H  
ATOM   1130 2HH1 ARG A  71     -43.340 -34.112-119.353  1.00  0.00           H  
ATOM   1131 1HH2 ARG A  71     -43.092 -31.276-117.315  1.00  0.00           H  
ATOM   1132 2HH2 ARG A  71     -44.007 -32.726-117.666  1.00  0.00           H  
ATOM   1133  N   SER A  72     -35.242 -33.513-121.906  1.00  0.00           N  
ATOM   1134  CA  SER A  72     -34.391 -33.756-123.064  1.00  0.00           C  
ATOM   1135  C   SER A  72     -33.500 -34.974-122.847  1.00  0.00           C  
ATOM   1136  O   SER A  72     -32.859 -35.458-123.778  1.00  0.00           O  
ATOM   1137  CB  SER A  72     -33.534 -32.538-123.349  1.00  0.00           C  
ATOM   1138  OG  SER A  72     -32.549 -32.375-122.367  1.00  0.00           O  
ATOM   1139  H   SER A  72     -35.007 -32.758-121.273  1.00  0.00           H  
ATOM   1140  HA  SER A  72     -35.028 -33.962-123.925  1.00  0.00           H  
ATOM   1141 1HB  SER A  72     -33.064 -32.644-124.326  1.00  0.00           H  
ATOM   1142 2HB  SER A  72     -34.165 -31.650-123.384  1.00  0.00           H  
ATOM   1143  HG  SER A  72     -32.838 -32.894-121.612  1.00  0.00           H  
ATOM   1144  N   GLY A  73     -33.466 -35.463-121.613  1.00  0.00           N  
ATOM   1145  CA  GLY A  73     -32.635 -36.607-121.265  1.00  0.00           C  
ATOM   1146  C   GLY A  73     -31.271 -36.165-120.755  1.00  0.00           C  
ATOM   1147  O   GLY A  73     -30.314 -36.943-120.755  1.00  0.00           O  
ATOM   1148  H   GLY A  73     -34.031 -35.027-120.897  1.00  0.00           H  
ATOM   1149 1HA  GLY A  73     -33.138 -37.206-120.503  1.00  0.00           H  
ATOM   1150 2HA  GLY A  73     -32.511 -37.246-122.140  1.00  0.00           H  
ATOM   1151  N   THR A  74     -31.187 -34.914-120.318  1.00  0.00           N  
ATOM   1152  CA  THR A  74     -29.943 -34.372-119.780  1.00  0.00           C  
ATOM   1153  C   THR A  74     -29.798 -34.697-118.299  1.00  0.00           C  
ATOM   1154  O   THR A  74     -30.731 -34.508-117.517  1.00  0.00           O  
ATOM   1155  CB  THR A  74     -29.867 -32.848-119.984  1.00  0.00           C  
ATOM   1156  OG1 THR A  74     -29.932 -32.548-121.385  1.00  0.00           O  
ATOM   1157  CG2 THR A  74     -28.570 -32.297-119.413  1.00  0.00           C  
ATOM   1158  H   THR A  74     -32.004 -34.322-120.359  1.00  0.00           H  
ATOM   1159  HA  THR A  74     -29.108 -34.836-120.304  1.00  0.00           H  
ATOM   1160  HB  THR A  74     -30.709 -32.371-119.485  1.00  0.00           H  
ATOM   1161  HG1 THR A  74     -30.851 -32.489-121.656  1.00  0.00           H  
ATOM   1162 1HG2 THR A  74     -28.533 -31.219-119.565  1.00  0.00           H  
ATOM   1163 2HG2 THR A  74     -28.523 -32.513-118.345  1.00  0.00           H  
ATOM   1164 3HG2 THR A  74     -27.723 -32.764-119.914  1.00  0.00           H  
ATOM   1165  N   SER A  75     -28.623 -35.185-117.917  1.00  0.00           N  
ATOM   1166  CA  SER A  75     -28.393 -35.653-116.557  1.00  0.00           C  
ATOM   1167  C   SER A  75     -28.313 -34.488-115.579  1.00  0.00           C  
ATOM   1168  O   SER A  75     -28.007 -33.361-115.966  1.00  0.00           O  
ATOM   1169  CB  SER A  75     -27.114 -36.467-116.494  1.00  0.00           C  
ATOM   1170  OG  SER A  75     -25.993 -35.657-116.720  1.00  0.00           O  
ATOM   1171  H   SER A  75     -27.870 -35.233-118.588  1.00  0.00           H  
ATOM   1172  HA  SER A  75     -29.235 -36.277-116.260  1.00  0.00           H  
ATOM   1173 1HB  SER A  75     -27.032 -36.941-115.516  1.00  0.00           H  
ATOM   1174 2HB  SER A  75     -27.150 -37.259-117.240  1.00  0.00           H  
ATOM   1175  HG  SER A  75     -26.000 -35.453-117.658  1.00  0.00           H  
ATOM   1176  N   GLU A  76     -28.589 -34.768-114.308  1.00  0.00           N  
ATOM   1177  CA  GLU A  76     -28.583 -33.737-113.278  1.00  0.00           C  
ATOM   1178  C   GLU A  76     -27.201 -33.112-113.135  1.00  0.00           C  
ATOM   1179  O   GLU A  76     -27.074 -31.928-112.818  1.00  0.00           O  
ATOM   1180  CB  GLU A  76     -29.031 -34.320-111.936  1.00  0.00           C  
ATOM   1181  CG  GLU A  76     -30.516 -34.648-111.858  1.00  0.00           C  
ATOM   1182  CD  GLU A  76     -30.867 -35.937-112.549  1.00  0.00           C  
ATOM   1183  OE1 GLU A  76     -29.973 -36.602-113.015  1.00  0.00           O  
ATOM   1184  OE2 GLU A  76     -32.030 -36.257-112.611  1.00  0.00           O  
ATOM   1185  H   GLU A  76     -28.809 -35.719-114.051  1.00  0.00           H  
ATOM   1186  HA  GLU A  76     -29.274 -32.951-113.581  1.00  0.00           H  
ATOM   1187 1HB  GLU A  76     -28.475 -35.235-111.733  1.00  0.00           H  
ATOM   1188 2HB  GLU A  76     -28.803 -33.614-111.138  1.00  0.00           H  
ATOM   1189 1HG  GLU A  76     -30.807 -34.720-110.811  1.00  0.00           H  
ATOM   1190 2HG  GLU A  76     -31.082 -33.833-112.310  1.00  0.00           H  
ATOM   1191  N   ASP A  77     -26.166 -33.913-113.368  1.00  0.00           N  
ATOM   1192  CA  ASP A  77     -24.796 -33.411-113.387  1.00  0.00           C  
ATOM   1193  C   ASP A  77     -24.604 -32.375-114.487  1.00  0.00           C  
ATOM   1194  O   ASP A  77     -24.033 -31.310-114.257  1.00  0.00           O  
ATOM   1195  CB  ASP A  77     -23.806 -34.560-113.583  1.00  0.00           C  
ATOM   1196  CG  ASP A  77     -23.681 -35.450-112.354  1.00  0.00           C  
ATOM   1197  OD1 ASP A  77     -24.040 -35.011-111.287  1.00  0.00           O  
ATOM   1198  OD2 ASP A  77     -23.227 -36.561-112.493  1.00  0.00           O  
ATOM   1199  H   ASP A  77     -26.333 -34.895-113.536  1.00  0.00           H  
ATOM   1200  HA  ASP A  77     -24.593 -32.922-112.435  1.00  0.00           H  
ATOM   1201 1HB  ASP A  77     -24.122 -35.174-114.427  1.00  0.00           H  
ATOM   1202 2HB  ASP A  77     -22.822 -34.157-113.824  1.00  0.00           H  
ATOM   1203  N   GLU A  78     -25.086 -32.695-115.684  1.00  0.00           N  
ATOM   1204  CA  GLU A  78     -25.006 -31.776-116.811  1.00  0.00           C  
ATOM   1205  C   GLU A  78     -25.880 -30.549-116.586  1.00  0.00           C  
ATOM   1206  O   GLU A  78     -25.504 -29.432-116.942  1.00  0.00           O  
ATOM   1207  CB  GLU A  78     -25.423 -32.480-118.105  1.00  0.00           C  
ATOM   1208  CG  GLU A  78     -24.419 -33.502-118.615  1.00  0.00           C  
ATOM   1209  CD  GLU A  78     -24.983 -34.388-119.691  1.00  0.00           C  
ATOM   1210  OE1 GLU A  78     -26.011 -34.983-119.466  1.00  0.00           O  
ATOM   1211  OE2 GLU A  78     -24.387 -34.473-120.737  1.00  0.00           O  
ATOM   1212  H   GLU A  78     -25.518 -33.598-115.816  1.00  0.00           H  
ATOM   1213  HA  GLU A  78     -23.975 -31.434-116.909  1.00  0.00           H  
ATOM   1214 1HB  GLU A  78     -26.374 -32.991-117.951  1.00  0.00           H  
ATOM   1215 2HB  GLU A  78     -25.574 -31.738-118.890  1.00  0.00           H  
ATOM   1216 1HG  GLU A  78     -23.550 -32.977-119.013  1.00  0.00           H  
ATOM   1217 2HG  GLU A  78     -24.086 -34.118-117.781  1.00  0.00           H  
ATOM   1218  N   ILE A  79     -27.048 -30.763-115.992  1.00  0.00           N  
ATOM   1219  CA  ILE A  79     -27.962 -29.670-115.682  1.00  0.00           C  
ATOM   1220  C   ILE A  79     -27.321 -28.668-114.729  1.00  0.00           C  
ATOM   1221  O   ILE A  79     -27.400 -27.458-114.938  1.00  0.00           O  
ATOM   1222  CB  ILE A  79     -29.267 -30.204-115.062  1.00  0.00           C  
ATOM   1223  CG1 ILE A  79     -30.083 -30.963-116.112  1.00  0.00           C  
ATOM   1224  CG2 ILE A  79     -30.082 -29.064-114.472  1.00  0.00           C  
ATOM   1225  CD1 ILE A  79     -31.243 -31.743-115.536  1.00  0.00           C  
ATOM   1226  H   ILE A  79     -27.312 -31.707-115.748  1.00  0.00           H  
ATOM   1227  HA  ILE A  79     -28.195 -29.140-116.607  1.00  0.00           H  
ATOM   1228  HB  ILE A  79     -29.030 -30.915-114.272  1.00  0.00           H  
ATOM   1229 1HG1 ILE A  79     -30.476 -30.259-116.846  1.00  0.00           H  
ATOM   1230 2HG1 ILE A  79     -29.436 -31.659-116.644  1.00  0.00           H  
ATOM   1231 1HG2 ILE A  79     -31.000 -29.459-114.040  1.00  0.00           H  
ATOM   1232 2HG2 ILE A  79     -29.500 -28.565-113.697  1.00  0.00           H  
ATOM   1233 3HG2 ILE A  79     -30.328 -28.348-115.256  1.00  0.00           H  
ATOM   1234 1HD1 ILE A  79     -31.773 -32.254-116.340  1.00  0.00           H  
ATOM   1235 2HD1 ILE A  79     -30.868 -32.479-114.823  1.00  0.00           H  
ATOM   1236 3HD1 ILE A  79     -31.924 -31.061-115.029  1.00  0.00           H  
ATOM   1237  N   ALA A  80     -26.687 -29.182-113.680  1.00  0.00           N  
ATOM   1238  CA  ALA A  80     -26.000 -28.336-112.712  1.00  0.00           C  
ATOM   1239  C   ALA A  80     -24.968 -27.446-113.389  1.00  0.00           C  
ATOM   1240  O   ALA A  80     -24.850 -26.262-113.073  1.00  0.00           O  
ATOM   1241  CB  ALA A  80     -25.342 -29.189-111.638  1.00  0.00           C  
ATOM   1242  H   ALA A  80     -26.679 -30.183-113.551  1.00  0.00           H  
ATOM   1243  HA  ALA A  80     -26.738 -27.685-112.237  1.00  0.00           H  
ATOM   1244 1HB  ALA A  80     -24.836 -28.544-110.920  1.00  0.00           H  
ATOM   1245 2HB  ALA A  80     -26.102 -29.777-111.121  1.00  0.00           H  
ATOM   1246 3HB  ALA A  80     -24.617 -29.857-112.100  1.00  0.00           H  
ATOM   1247  N   GLU A  81     -24.223 -28.024-114.326  1.00  0.00           N  
ATOM   1248  CA  GLU A  81     -23.214 -27.276-115.070  1.00  0.00           C  
ATOM   1249  C   GLU A  81     -23.858 -26.218-115.959  1.00  0.00           C  
ATOM   1250  O   GLU A  81     -23.434 -25.064-115.972  1.00  0.00           O  
ATOM   1251  CB  GLU A  81     -22.367 -28.226-115.920  1.00  0.00           C  
ATOM   1252  CG  GLU A  81     -21.270 -27.541-116.723  1.00  0.00           C  
ATOM   1253  CD  GLU A  81     -20.208 -26.925-115.854  1.00  0.00           C  
ATOM   1254  OE1 GLU A  81     -20.089 -27.324-114.720  1.00  0.00           O  
ATOM   1255  OE2 GLU A  81     -19.515 -26.054-116.326  1.00  0.00           O  
ATOM   1256  H   GLU A  81     -24.355 -29.005-114.524  1.00  0.00           H  
ATOM   1257  HA  GLU A  81     -22.569 -26.761-114.359  1.00  0.00           H  
ATOM   1258 1HB  GLU A  81     -21.897 -28.969-115.277  1.00  0.00           H  
ATOM   1259 2HB  GLU A  81     -23.010 -28.759-116.620  1.00  0.00           H  
ATOM   1260 1HG  GLU A  81     -20.805 -28.274-117.380  1.00  0.00           H  
ATOM   1261 2HG  GLU A  81     -21.718 -26.768-117.345  1.00  0.00           H  
ATOM   1262  N   ILE A  82     -24.887 -26.619-116.697  1.00  0.00           N  
ATOM   1263  CA  ILE A  82     -25.562 -25.719-117.623  1.00  0.00           C  
ATOM   1264  C   ILE A  82     -26.167 -24.528-116.890  1.00  0.00           C  
ATOM   1265  O   ILE A  82     -26.005 -23.383-117.308  1.00  0.00           O  
ATOM   1266  CB  ILE A  82     -26.668 -26.458-118.401  1.00  0.00           C  
ATOM   1267  CG1 ILE A  82     -26.053 -27.476-119.364  1.00  0.00           C  
ATOM   1268  CG2 ILE A  82     -27.541 -25.466-119.155  1.00  0.00           C  
ATOM   1269  CD1 ILE A  82     -27.049 -28.461-119.928  1.00  0.00           C  
ATOM   1270  H   ILE A  82     -25.207 -27.575-116.618  1.00  0.00           H  
ATOM   1271  HA  ILE A  82     -24.827 -25.333-118.330  1.00  0.00           H  
ATOM   1272  HB  ILE A  82     -27.290 -27.018-117.705  1.00  0.00           H  
ATOM   1273 1HG1 ILE A  82     -25.582 -26.952-120.196  1.00  0.00           H  
ATOM   1274 2HG1 ILE A  82     -25.273 -28.038-118.850  1.00  0.00           H  
ATOM   1275 1HG2 ILE A  82     -28.316 -26.004-119.699  1.00  0.00           H  
ATOM   1276 2HG2 ILE A  82     -28.005 -24.779-118.448  1.00  0.00           H  
ATOM   1277 3HG2 ILE A  82     -26.927 -24.902-119.859  1.00  0.00           H  
ATOM   1278 1HD1 ILE A  82     -26.539 -29.151-120.602  1.00  0.00           H  
ATOM   1279 2HD1 ILE A  82     -27.508 -29.023-119.114  1.00  0.00           H  
ATOM   1280 3HD1 ILE A  82     -27.821 -27.923-120.478  1.00  0.00           H  
ATOM   1281  N   VAL A  83     -26.864 -24.807-115.793  1.00  0.00           N  
ATOM   1282  CA  VAL A  83     -27.483 -23.759-114.991  1.00  0.00           C  
ATOM   1283  C   VAL A  83     -26.439 -22.804-114.428  1.00  0.00           C  
ATOM   1284  O   VAL A  83     -26.618 -21.586-114.452  1.00  0.00           O  
ATOM   1285  CB  VAL A  83     -28.287 -24.378-113.832  1.00  0.00           C  
ATOM   1286  CG1 VAL A  83     -28.707 -23.303-112.841  1.00  0.00           C  
ATOM   1287  CG2 VAL A  83     -29.502 -25.113-114.378  1.00  0.00           C  
ATOM   1288  H   VAL A  83     -26.967 -25.770-115.506  1.00  0.00           H  
ATOM   1289  HA  VAL A  83     -28.146 -23.178-115.633  1.00  0.00           H  
ATOM   1290  HB  VAL A  83     -27.649 -25.080-113.294  1.00  0.00           H  
ATOM   1291 1HG1 VAL A  83     -29.274 -23.758-112.028  1.00  0.00           H  
ATOM   1292 2HG1 VAL A  83     -27.819 -22.816-112.437  1.00  0.00           H  
ATOM   1293 3HG1 VAL A  83     -29.328 -22.564-113.347  1.00  0.00           H  
ATOM   1294 1HG2 VAL A  83     -30.064 -25.549-113.553  1.00  0.00           H  
ATOM   1295 2HG2 VAL A  83     -30.135 -24.412-114.921  1.00  0.00           H  
ATOM   1296 3HG2 VAL A  83     -29.175 -25.904-115.054  1.00  0.00           H  
ATOM   1297  N   ALA A  84     -25.344 -23.365-113.924  1.00  0.00           N  
ATOM   1298  CA  ALA A  84     -24.254 -22.565-113.380  1.00  0.00           C  
ATOM   1299  C   ALA A  84     -23.688 -21.617-114.432  1.00  0.00           C  
ATOM   1300  O   ALA A  84     -23.390 -20.460-114.142  1.00  0.00           O  
ATOM   1301  CB  ALA A  84     -23.155 -23.466-112.834  1.00  0.00           C  
ATOM   1302  H   ALA A  84     -25.267 -24.372-113.916  1.00  0.00           H  
ATOM   1303  HA  ALA A  84     -24.644 -21.955-112.564  1.00  0.00           H  
ATOM   1304 1HB  ALA A  84     -22.350 -22.854-112.432  1.00  0.00           H  
ATOM   1305 2HB  ALA A  84     -23.563 -24.096-112.043  1.00  0.00           H  
ATOM   1306 3HB  ALA A  84     -22.770 -24.094-113.634  1.00  0.00           H  
ATOM   1307  N   ARG A  85     -23.544 -22.118-115.653  1.00  0.00           N  
ATOM   1308  CA  ARG A  85     -23.058 -21.305-116.762  1.00  0.00           C  
ATOM   1309  C   ARG A  85     -23.993 -20.136-117.041  1.00  0.00           C  
ATOM   1310  O   ARG A  85     -23.549 -19.005-117.232  1.00  0.00           O  
ATOM   1311  CB  ARG A  85     -22.915 -22.146-118.021  1.00  0.00           C  
ATOM   1312  CG  ARG A  85     -21.775 -23.152-117.993  1.00  0.00           C  
ATOM   1313  CD  ARG A  85     -21.761 -24.003-119.212  1.00  0.00           C  
ATOM   1314  NE  ARG A  85     -20.753 -25.047-119.133  1.00  0.00           N  
ATOM   1315  CZ  ARG A  85     -20.529 -25.968-120.090  1.00  0.00           C  
ATOM   1316  NH1 ARG A  85     -21.249 -25.961-121.190  1.00  0.00           N  
ATOM   1317  NH2 ARG A  85     -19.586 -26.878-119.924  1.00  0.00           N  
ATOM   1318  H   ARG A  85     -23.778 -23.086-115.819  1.00  0.00           H  
ATOM   1319  HA  ARG A  85     -22.086 -20.892-116.488  1.00  0.00           H  
ATOM   1320 1HB  ARG A  85     -23.837 -22.700-118.195  1.00  0.00           H  
ATOM   1321 2HB  ARG A  85     -22.758 -21.493-118.880  1.00  0.00           H  
ATOM   1322 1HG  ARG A  85     -20.823 -22.622-117.934  1.00  0.00           H  
ATOM   1323 2HG  ARG A  85     -21.883 -23.801-117.123  1.00  0.00           H  
ATOM   1324 1HD  ARG A  85     -22.735 -24.476-119.334  1.00  0.00           H  
ATOM   1325 2HD  ARG A  85     -21.547 -23.385-120.083  1.00  0.00           H  
ATOM   1326  HE  ARG A  85     -20.179 -25.084-118.300  1.00  0.00           H  
ATOM   1327 1HH1 ARG A  85     -21.971 -25.264-121.318  1.00  0.00           H  
ATOM   1328 2HH1 ARG A  85     -21.082 -26.651-121.908  1.00  0.00           H  
ATOM   1329 1HH2 ARG A  85     -19.033 -26.884-119.077  1.00  0.00           H  
ATOM   1330 2HH2 ARG A  85     -19.419 -27.568-120.640  1.00  0.00           H  
ATOM   1331  N   VAL A  86     -25.292 -20.417-117.062  1.00  0.00           N  
ATOM   1332  CA  VAL A  86     -26.294 -19.385-117.296  1.00  0.00           C  
ATOM   1333  C   VAL A  86     -26.241 -18.309-116.220  1.00  0.00           C  
ATOM   1334  O   VAL A  86     -26.213 -17.115-116.522  1.00  0.00           O  
ATOM   1335  CB  VAL A  86     -27.704 -20.007-117.327  1.00  0.00           C  
ATOM   1336  CG1 VAL A  86     -28.766 -18.918-117.306  1.00  0.00           C  
ATOM   1337  CG2 VAL A  86     -27.855 -20.885-118.560  1.00  0.00           C  
ATOM   1338  H   VAL A  86     -25.592 -21.370-116.912  1.00  0.00           H  
ATOM   1339  HA  VAL A  86     -26.082 -18.906-118.252  1.00  0.00           H  
ATOM   1340  HB  VAL A  86     -27.844 -20.610-116.429  1.00  0.00           H  
ATOM   1341 1HG1 VAL A  86     -29.756 -19.374-117.328  1.00  0.00           H  
ATOM   1342 2HG1 VAL A  86     -28.661 -18.324-116.399  1.00  0.00           H  
ATOM   1343 3HG1 VAL A  86     -28.646 -18.275-118.178  1.00  0.00           H  
ATOM   1344 1HG2 VAL A  86     -28.853 -21.322-118.574  1.00  0.00           H  
ATOM   1345 2HG2 VAL A  86     -27.709 -20.283-119.456  1.00  0.00           H  
ATOM   1346 3HG2 VAL A  86     -27.112 -21.683-118.531  1.00  0.00           H  
ATOM   1347  N   ILE A  87     -26.225 -18.739-114.961  1.00  0.00           N  
ATOM   1348  CA  ILE A  87     -26.222 -17.810-113.835  1.00  0.00           C  
ATOM   1349  C   ILE A  87     -24.996 -16.910-113.867  1.00  0.00           C  
ATOM   1350  O   ILE A  87     -25.082 -15.714-113.586  1.00  0.00           O  
ATOM   1351  CB  ILE A  87     -26.265 -18.569-112.496  1.00  0.00           C  
ATOM   1352  CG1 ILE A  87     -27.616 -19.268-112.323  1.00  0.00           C  
ATOM   1353  CG2 ILE A  87     -26.001 -17.619-111.338  1.00  0.00           C  
ATOM   1354  CD1 ILE A  87     -27.645 -20.266-111.187  1.00  0.00           C  
ATOM   1355  H   ILE A  87     -26.214 -19.731-114.782  1.00  0.00           H  
ATOM   1356  HA  ILE A  87     -27.104 -17.173-113.912  1.00  0.00           H  
ATOM   1357  HB  ILE A  87     -25.504 -19.349-112.496  1.00  0.00           H  
ATOM   1358 1HG1 ILE A  87     -28.390 -18.524-112.145  1.00  0.00           H  
ATOM   1359 2HG1 ILE A  87     -27.873 -19.794-113.243  1.00  0.00           H  
ATOM   1360 1HG2 ILE A  87     -26.037 -18.173-110.399  1.00  0.00           H  
ATOM   1361 2HG2 ILE A  87     -25.018 -17.167-111.455  1.00  0.00           H  
ATOM   1362 3HG2 ILE A  87     -26.762 -16.838-111.327  1.00  0.00           H  
ATOM   1363 1HD1 ILE A  87     -28.635 -20.721-111.128  1.00  0.00           H  
ATOM   1364 2HD1 ILE A  87     -26.900 -21.042-111.365  1.00  0.00           H  
ATOM   1365 3HD1 ILE A  87     -27.425 -19.757-110.251  1.00  0.00           H  
ATOM   1366  N   SER A  88     -23.850 -17.491-114.209  1.00  0.00           N  
ATOM   1367  CA  SER A  88     -22.617 -16.723-114.356  1.00  0.00           C  
ATOM   1368  C   SER A  88     -22.784 -15.600-115.368  1.00  0.00           C  
ATOM   1369  O   SER A  88     -22.344 -14.474-115.138  1.00  0.00           O  
ATOM   1370  CB  SER A  88     -21.483 -17.636-114.783  1.00  0.00           C  
ATOM   1371  OG  SER A  88     -20.281 -16.923-114.898  1.00  0.00           O  
ATOM   1372  H   SER A  88     -23.831 -18.487-114.370  1.00  0.00           H  
ATOM   1373  HA  SER A  88     -22.376 -16.272-113.394  1.00  0.00           H  
ATOM   1374 1HB  SER A  88     -21.367 -18.438-114.055  1.00  0.00           H  
ATOM   1375 2HB  SER A  88     -21.728 -18.096-115.740  1.00  0.00           H  
ATOM   1376  HG  SER A  88     -19.887 -16.929-114.021  1.00  0.00           H  
ATOM   1377  N   GLU A  89     -23.425 -15.911-116.491  1.00  0.00           N  
ATOM   1378  CA  GLU A  89     -23.656 -14.925-117.539  1.00  0.00           C  
ATOM   1379  C   GLU A  89     -24.663 -13.872-117.091  1.00  0.00           C  
ATOM   1380  O   GLU A  89     -24.560 -12.704-117.464  1.00  0.00           O  
ATOM   1381  CB  GLU A  89     -24.153 -15.609-118.815  1.00  0.00           C  
ATOM   1382  CG  GLU A  89     -23.110 -16.473-119.510  1.00  0.00           C  
ATOM   1383  CD  GLU A  89     -21.884 -15.702-119.910  1.00  0.00           C  
ATOM   1384  OE1 GLU A  89     -22.023 -14.584-120.345  1.00  0.00           O  
ATOM   1385  OE2 GLU A  89     -20.805 -16.230-119.780  1.00  0.00           O  
ATOM   1386  H   GLU A  89     -23.759 -16.856-116.621  1.00  0.00           H  
ATOM   1387  HA  GLU A  89     -22.717 -14.416-117.749  1.00  0.00           H  
ATOM   1388 1HB  GLU A  89     -25.008 -16.243-118.578  1.00  0.00           H  
ATOM   1389 2HB  GLU A  89     -24.490 -14.855-119.525  1.00  0.00           H  
ATOM   1390 1HG  GLU A  89     -22.816 -17.281-118.839  1.00  0.00           H  
ATOM   1391 2HG  GLU A  89     -23.558 -16.920-120.397  1.00  0.00           H  
ATOM   1392  N   VAL A  90     -25.634 -14.293-116.287  1.00  0.00           N  
ATOM   1393  CA  VAL A  90     -26.584 -13.367-115.686  1.00  0.00           C  
ATOM   1394  C   VAL A  90     -25.879 -12.361-114.783  1.00  0.00           C  
ATOM   1395  O   VAL A  90     -26.174 -11.168-114.816  1.00  0.00           O  
ATOM   1396  CB  VAL A  90     -27.638 -14.136-114.870  1.00  0.00           C  
ATOM   1397  CG1 VAL A  90     -28.461 -13.178-114.023  1.00  0.00           C  
ATOM   1398  CG2 VAL A  90     -28.534 -14.935-115.804  1.00  0.00           C  
ATOM   1399  H   VAL A  90     -25.713 -15.280-116.087  1.00  0.00           H  
ATOM   1400  HA  VAL A  90     -27.074 -12.806-116.484  1.00  0.00           H  
ATOM   1401  HB  VAL A  90     -27.130 -14.814-114.185  1.00  0.00           H  
ATOM   1402 1HG1 VAL A  90     -29.201 -13.740-113.452  1.00  0.00           H  
ATOM   1403 2HG1 VAL A  90     -27.805 -12.642-113.337  1.00  0.00           H  
ATOM   1404 3HG1 VAL A  90     -28.970 -12.463-114.671  1.00  0.00           H  
ATOM   1405 1HG2 VAL A  90     -29.277 -15.478-115.219  1.00  0.00           H  
ATOM   1406 2HG2 VAL A  90     -29.038 -14.257-116.493  1.00  0.00           H  
ATOM   1407 3HG2 VAL A  90     -27.930 -15.644-116.370  1.00  0.00           H  
ATOM   1408  N   ILE A  91     -24.949 -12.855-113.972  1.00  0.00           N  
ATOM   1409  CA  ILE A  91     -24.165 -11.995-113.093  1.00  0.00           C  
ATOM   1410  C   ILE A  91     -23.387 -10.954-113.889  1.00  0.00           C  
ATOM   1411  O   ILE A  91     -23.370  -9.773-113.535  1.00  0.00           O  
ATOM   1412  CB  ILE A  91     -23.188 -12.825-112.242  1.00  0.00           C  
ATOM   1413  CG1 ILE A  91     -23.956 -13.692-111.240  1.00  0.00           C  
ATOM   1414  CG2 ILE A  91     -22.206 -11.916-111.519  1.00  0.00           C  
ATOM   1415  CD1 ILE A  91     -23.109 -14.752-110.575  1.00  0.00           C  
ATOM   1416  H   ILE A  91     -24.779 -13.850-113.967  1.00  0.00           H  
ATOM   1417  HA  ILE A  91     -24.851 -11.462-112.432  1.00  0.00           H  
ATOM   1418  HB  ILE A  91     -22.631 -13.506-112.886  1.00  0.00           H  
ATOM   1419 1HG1 ILE A  91     -24.383 -13.059-110.464  1.00  0.00           H  
ATOM   1420 2HG1 ILE A  91     -24.784 -14.187-111.749  1.00  0.00           H  
ATOM   1421 1HG2 ILE A  91     -21.523 -12.518-110.922  1.00  0.00           H  
ATOM   1422 2HG2 ILE A  91     -21.638 -11.340-112.250  1.00  0.00           H  
ATOM   1423 3HG2 ILE A  91     -22.754 -11.234-110.867  1.00  0.00           H  
ATOM   1424 1HD1 ILE A  91     -23.722 -15.325-109.881  1.00  0.00           H  
ATOM   1425 2HD1 ILE A  91     -22.699 -15.421-111.334  1.00  0.00           H  
ATOM   1426 3HD1 ILE A  91     -22.294 -14.278-110.030  1.00  0.00           H  
ATOM   1427  N   ARG A  92     -22.744 -11.400-114.961  1.00  0.00           N  
ATOM   1428  CA  ARG A  92     -22.041 -10.494-115.863  1.00  0.00           C  
ATOM   1429  C   ARG A  92     -22.991  -9.461-116.457  1.00  0.00           C  
ATOM   1430  O   ARG A  92     -22.682  -8.269-116.496  1.00  0.00           O  
ATOM   1431  CB  ARG A  92     -21.371 -11.269-116.988  1.00  0.00           C  
ATOM   1432  CG  ARG A  92     -20.633 -10.413-118.006  1.00  0.00           C  
ATOM   1433  CD  ARG A  92     -20.019 -11.239-119.076  1.00  0.00           C  
ATOM   1434  NE  ARG A  92     -21.020 -11.955-119.850  1.00  0.00           N  
ATOM   1435  CZ  ARG A  92     -21.790 -11.400-120.805  1.00  0.00           C  
ATOM   1436  NH1 ARG A  92     -21.664 -10.123-121.092  1.00  0.00           N  
ATOM   1437  NH2 ARG A  92     -22.675 -12.138-121.453  1.00  0.00           N  
ATOM   1438  H   ARG A  92     -22.742 -12.389-115.160  1.00  0.00           H  
ATOM   1439  HA  ARG A  92     -21.284  -9.956-115.293  1.00  0.00           H  
ATOM   1440 1HB  ARG A  92     -20.654 -11.974-116.567  1.00  0.00           H  
ATOM   1441 2HB  ARG A  92     -22.122 -11.849-117.527  1.00  0.00           H  
ATOM   1442 1HG  ARG A  92     -21.331  -9.715-118.467  1.00  0.00           H  
ATOM   1443 2HG  ARG A  92     -19.840  -9.856-117.504  1.00  0.00           H  
ATOM   1444 1HD  ARG A  92     -19.459 -10.597-119.754  1.00  0.00           H  
ATOM   1445 2HD  ARG A  92     -19.345 -11.970-118.630  1.00  0.00           H  
ATOM   1446  HE  ARG A  92     -21.146 -12.941-119.657  1.00  0.00           H  
ATOM   1447 1HH1 ARG A  92     -20.989  -9.558-120.596  1.00  0.00           H  
ATOM   1448 2HH1 ARG A  92     -22.241  -9.707-121.807  1.00  0.00           H  
ATOM   1449 1HH2 ARG A  92     -22.772 -13.119-121.233  1.00  0.00           H  
ATOM   1450 2HH2 ARG A  92     -23.252 -11.721-122.169  1.00  0.00           H  
ATOM   1451  N   THR A  93     -24.147  -9.924-116.919  1.00  0.00           N  
ATOM   1452  CA  THR A  93     -25.143  -9.042-117.516  1.00  0.00           C  
ATOM   1453  C   THR A  93     -25.578  -7.960-116.536  1.00  0.00           C  
ATOM   1454  O   THR A  93     -25.688  -6.788-116.898  1.00  0.00           O  
ATOM   1455  CB  THR A  93     -26.373  -9.837-117.991  1.00  0.00           C  
ATOM   1456  OG1 THR A  93     -25.981 -10.775-119.001  1.00  0.00           O  
ATOM   1457  CG2 THR A  93     -27.428  -8.898-118.559  1.00  0.00           C  
ATOM   1458  H   THR A  93     -24.342 -10.913-116.854  1.00  0.00           H  
ATOM   1459  HA  THR A  93     -24.693  -8.546-118.376  1.00  0.00           H  
ATOM   1460  HB  THR A  93     -26.799 -10.385-117.150  1.00  0.00           H  
ATOM   1461  HG1 THR A  93     -25.435 -11.460-118.607  1.00  0.00           H  
ATOM   1462 1HG2 THR A  93     -28.290  -9.476-118.889  1.00  0.00           H  
ATOM   1463 2HG2 THR A  93     -27.738  -8.191-117.789  1.00  0.00           H  
ATOM   1464 3HG2 THR A  93     -27.012  -8.353-119.405  1.00  0.00           H  
ATOM   1465  N   LEU A  94     -25.825  -8.359-115.294  1.00  0.00           N  
ATOM   1466  CA  LEU A  94     -26.267  -7.427-114.262  1.00  0.00           C  
ATOM   1467  C   LEU A  94     -25.207  -6.366-113.992  1.00  0.00           C  
ATOM   1468  O   LEU A  94     -25.522  -5.190-113.817  1.00  0.00           O  
ATOM   1469  CB  LEU A  94     -26.587  -8.181-112.966  1.00  0.00           C  
ATOM   1470  CG  LEU A  94     -27.838  -9.066-113.002  1.00  0.00           C  
ATOM   1471  CD1 LEU A  94     -27.918  -9.889-111.724  1.00  0.00           C  
ATOM   1472  CD2 LEU A  94     -29.074  -8.193-113.168  1.00  0.00           C  
ATOM   1473  H   LEU A  94     -25.709  -9.333-115.057  1.00  0.00           H  
ATOM   1474  HA  LEU A  94     -27.162  -6.916-114.617  1.00  0.00           H  
ATOM   1475 1HB  LEU A  94     -25.739  -8.818-112.717  1.00  0.00           H  
ATOM   1476 2HB  LEU A  94     -26.717  -7.455-112.164  1.00  0.00           H  
ATOM   1477  HG  LEU A  94     -27.770  -9.761-113.841  1.00  0.00           H  
ATOM   1478 1HD1 LEU A  94     -28.807 -10.518-111.749  1.00  0.00           H  
ATOM   1479 2HD1 LEU A  94     -27.031 -10.518-111.640  1.00  0.00           H  
ATOM   1480 3HD1 LEU A  94     -27.970  -9.222-110.865  1.00  0.00           H  
ATOM   1481 1HD2 LEU A  94     -29.963  -8.822-113.194  1.00  0.00           H  
ATOM   1482 2HD2 LEU A  94     -29.144  -7.500-112.329  1.00  0.00           H  
ATOM   1483 3HD2 LEU A  94     -28.999  -7.630-114.098  1.00  0.00           H  
ATOM   1484  N   LYS A  95     -23.947  -6.790-113.955  1.00  0.00           N  
ATOM   1485  CA  LYS A  95     -22.829  -5.862-113.849  1.00  0.00           C  
ATOM   1486  C   LYS A  95     -22.838  -4.854-114.992  1.00  0.00           C  
ATOM   1487  O   LYS A  95     -22.728  -3.647-114.767  1.00  0.00           O  
ATOM   1488  CB  LYS A  95     -21.503  -6.623-113.830  1.00  0.00           C  
ATOM   1489  CG  LYS A  95     -20.268  -5.734-113.765  1.00  0.00           C  
ATOM   1490  CD  LYS A  95     -18.991  -6.562-113.755  1.00  0.00           C  
ATOM   1491  CE  LYS A  95     -17.757  -5.677-113.859  1.00  0.00           C  
ATOM   1492  NZ  LYS A  95     -16.499  -6.474-113.868  1.00  0.00           N  
ATOM   1493  H   LYS A  95     -23.760  -7.781-114.005  1.00  0.00           H  
ATOM   1494  HA  LYS A  95     -22.930  -5.305-112.918  1.00  0.00           H  
ATOM   1495 1HB  LYS A  95     -21.479  -7.292-112.969  1.00  0.00           H  
ATOM   1496 2HB  LYS A  95     -21.423  -7.241-114.726  1.00  0.00           H  
ATOM   1497 1HG  LYS A  95     -20.252  -5.069-114.629  1.00  0.00           H  
ATOM   1498 2HG  LYS A  95     -20.304  -5.126-112.862  1.00  0.00           H  
ATOM   1499 1HD  LYS A  95     -18.938  -7.138-112.831  1.00  0.00           H  
ATOM   1500 2HD  LYS A  95     -19.000  -7.255-114.595  1.00  0.00           H  
ATOM   1501 1HE  LYS A  95     -17.806  -5.089-114.775  1.00  0.00           H  
ATOM   1502 2HE  LYS A  95     -17.729  -4.990-113.012  1.00  0.00           H  
ATOM   1503 1HZ  LYS A  95     -15.706  -5.853-113.937  1.00  0.00           H  
ATOM   1504 2HZ  LYS A  95     -16.434  -7.011-113.014  1.00  0.00           H  
ATOM   1505 3HZ  LYS A  95     -16.505  -7.102-114.659  1.00  0.00           H  
ATOM   1506  N   GLU A  96     -22.971  -5.353-116.213  1.00  0.00           N  
ATOM   1507  CA  GLU A  96     -22.944  -4.502-117.397  1.00  0.00           C  
ATOM   1508  C   GLU A  96     -24.162  -3.588-117.447  1.00  0.00           C  
ATOM   1509  O   GLU A  96     -24.102  -2.488-117.999  1.00  0.00           O  
ATOM   1510  CB  GLU A  96     -22.884  -5.357-118.667  1.00  0.00           C  
ATOM   1511  CG  GLU A  96     -21.576  -6.112-118.854  1.00  0.00           C  
ATOM   1512  CD  GLU A  96     -21.593  -7.023-120.050  1.00  0.00           C  
ATOM   1513  OE1 GLU A  96     -22.553  -6.996-120.780  1.00  0.00           O  
ATOM   1514  OE2 GLU A  96     -20.643  -7.747-120.234  1.00  0.00           O  
ATOM   1515  H   GLU A  96     -23.093  -6.349-116.327  1.00  0.00           H  
ATOM   1516  HA  GLU A  96     -22.058  -3.870-117.349  1.00  0.00           H  
ATOM   1517 1HB  GLU A  96     -23.692  -6.087-118.653  1.00  0.00           H  
ATOM   1518 2HB  GLU A  96     -23.031  -4.721-119.540  1.00  0.00           H  
ATOM   1519 1HG  GLU A  96     -20.766  -5.391-118.972  1.00  0.00           H  
ATOM   1520 2HG  GLU A  96     -21.376  -6.699-117.959  1.00  0.00           H  
ATOM   1521  N   SER A  97     -25.264  -4.047-116.866  1.00  0.00           N  
ATOM   1522  CA  SER A  97     -26.488  -3.257-116.815  1.00  0.00           C  
ATOM   1523  C   SER A  97     -26.339  -2.073-115.869  1.00  0.00           C  
ATOM   1524  O   SER A  97     -27.116  -1.118-115.927  1.00  0.00           O  
ATOM   1525  CB  SER A  97     -27.652  -4.125-116.372  1.00  0.00           C  
ATOM   1526  OG  SER A  97     -27.544  -4.455-115.014  1.00  0.00           O  
ATOM   1527  H   SER A  97     -25.256  -4.968-116.451  1.00  0.00           H  
ATOM   1528  HA  SER A  97     -26.689  -2.864-117.811  1.00  0.00           H  
ATOM   1529 1HB  SER A  97     -28.588  -3.595-116.547  1.00  0.00           H  
ATOM   1530 2HB  SER A  97     -27.675  -5.035-116.970  1.00  0.00           H  
ATOM   1531  HG  SER A  97     -26.610  -4.389-114.800  1.00  0.00           H  
ATOM   1532  N   GLY A  98     -25.336  -2.138-115.001  1.00  0.00           N  
ATOM   1533  CA  GLY A  98     -25.103  -1.084-114.019  1.00  0.00           C  
ATOM   1534  C   GLY A  98     -25.825  -1.383-112.710  1.00  0.00           C  
ATOM   1535  O   GLY A  98     -26.066  -0.485-111.904  1.00  0.00           O  
ATOM   1536  H   GLY A  98     -24.719  -2.936-115.020  1.00  0.00           H  
ATOM   1537 1HA  GLY A  98     -24.033  -0.988-113.834  1.00  0.00           H  
ATOM   1538 2HA  GLY A  98     -25.448  -0.131-114.418  1.00  0.00           H  
ATOM   1539  N   SER A  99     -26.170  -2.650-112.505  1.00  0.00           N  
ATOM   1540  CA  SER A  99     -26.850  -3.073-111.289  1.00  0.00           C  
ATOM   1541  C   SER A  99     -25.860  -3.294-110.152  1.00  0.00           C  
ATOM   1542  O   SER A  99     -24.703  -3.648-110.382  1.00  0.00           O  
ATOM   1543  CB  SER A  99     -27.632  -4.346-111.544  1.00  0.00           C  
ATOM   1544  OG  SER A  99     -28.652  -4.129-112.481  1.00  0.00           O  
ATOM   1545  H   SER A  99     -25.954  -3.340-113.213  1.00  0.00           H  
ATOM   1546  HA  SER A  99     -27.533  -2.279-110.982  1.00  0.00           H  
ATOM   1547 1HB  SER A  99     -26.959  -5.121-111.907  1.00  0.00           H  
ATOM   1548 2HB  SER A  99     -28.066  -4.701-110.610  1.00  0.00           H  
ATOM   1549  HG  SER A  99     -28.248  -4.254-113.345  1.00  0.00           H  
ATOM   1550  N   SER A 100     -26.321  -3.082-108.924  1.00  0.00           N  
ATOM   1551  CA  SER A 100     -25.464  -3.220-107.751  1.00  0.00           C  
ATOM   1552  C   SER A 100     -25.203  -4.686-107.429  1.00  0.00           C  
ATOM   1553  O   SER A 100     -25.908  -5.571-107.910  1.00  0.00           O  
ATOM   1554  CB  SER A 100     -26.101  -2.537-106.555  1.00  0.00           C  
ATOM   1555  OG  SER A 100     -27.236  -3.237-106.123  1.00  0.00           O  
ATOM   1556  H   SER A 100     -27.287  -2.819-108.798  1.00  0.00           H  
ATOM   1557  HA  SER A 100     -24.503  -2.752-107.966  1.00  0.00           H  
ATOM   1558 1HB  SER A 100     -25.378  -2.475-105.743  1.00  0.00           H  
ATOM   1559 2HB  SER A 100     -26.380  -1.518-106.824  1.00  0.00           H  
ATOM   1560  HG  SER A 100     -27.743  -2.619-105.592  1.00  0.00           H  
ATOM   1561  N   TYR A 101     -24.186  -4.933-106.610  1.00  0.00           N  
ATOM   1562  CA  TYR A 101     -23.889  -6.284-106.146  1.00  0.00           C  
ATOM   1563  C   TYR A 101     -25.038  -6.849-105.322  1.00  0.00           C  
ATOM   1564  O   TYR A 101     -25.223  -8.063-105.247  1.00  0.00           O  
ATOM   1565  CB  TYR A 101     -22.595  -6.297-105.331  1.00  0.00           C  
ATOM   1566  CG  TYR A 101     -22.756  -5.781-103.918  1.00  0.00           C  
ATOM   1567  CD1 TYR A 101     -23.093  -6.655-102.895  1.00  0.00           C  
ATOM   1568  CD2 TYR A 101     -22.569  -4.433-103.648  1.00  0.00           C  
ATOM   1569  CE1 TYR A 101     -23.241  -6.183-101.605  1.00  0.00           C  
ATOM   1570  CE2 TYR A 101     -22.718  -3.961-102.358  1.00  0.00           C  
ATOM   1571  CZ  TYR A 101     -23.053  -4.831-101.339  1.00  0.00           C  
ATOM   1572  OH  TYR A 101     -23.201  -4.361-100.054  1.00  0.00           O  
ATOM   1573  H   TYR A 101     -23.606  -4.166-106.301  1.00  0.00           H  
ATOM   1574  HA  TYR A 101     -23.760  -6.922-107.020  1.00  0.00           H  
ATOM   1575 1HB  TYR A 101     -22.206  -7.316-105.279  1.00  0.00           H  
ATOM   1576 2HB  TYR A 101     -21.843  -5.686-105.832  1.00  0.00           H  
ATOM   1577  HD1 TYR A 101     -23.240  -7.713-103.108  1.00  0.00           H  
ATOM   1578  HD2 TYR A 101     -22.307  -3.746-104.452  1.00  0.00           H  
ATOM   1579  HE1 TYR A 101     -23.507  -6.869-100.801  1.00  0.00           H  
ATOM   1580  HE2 TYR A 101     -22.572  -2.902-102.144  1.00  0.00           H  
ATOM   1581  HH  TYR A 101     -23.194  -3.400-100.062  1.00  0.00           H  
ATOM   1582  N   GLU A 102     -25.807  -5.961-104.701  1.00  0.00           N  
ATOM   1583  CA  GLU A 102     -26.993  -6.364-103.955  1.00  0.00           C  
ATOM   1584  C   GLU A 102     -28.058  -6.937-104.878  1.00  0.00           C  
ATOM   1585  O   GLU A 102     -28.725  -7.916-104.538  1.00  0.00           O  
ATOM   1586  CB  GLU A 102     -27.565  -5.175-103.179  1.00  0.00           C  
ATOM   1587  CG  GLU A 102     -26.688  -4.694-102.032  1.00  0.00           C  
ATOM   1588  CD  GLU A 102     -27.243  -3.479-101.341  1.00  0.00           C  
ATOM   1589  OE1 GLU A 102     -28.198  -2.926-101.830  1.00  0.00           O  
ATOM   1590  OE2 GLU A 102     -26.712  -3.105-100.323  1.00  0.00           O  
ATOM   1591  H   GLU A 102     -25.566  -4.982-104.751  1.00  0.00           H  
ATOM   1592  HA  GLU A 102     -26.707  -7.145-103.251  1.00  0.00           H  
ATOM   1593 1HB  GLU A 102     -27.717  -4.336-103.858  1.00  0.00           H  
ATOM   1594 2HB  GLU A 102     -28.537  -5.444-102.767  1.00  0.00           H  
ATOM   1595 1HG  GLU A 102     -26.587  -5.497-101.303  1.00  0.00           H  
ATOM   1596 2HG  GLU A 102     -25.695  -4.464-102.418  1.00  0.00           H  
ATOM   1597  N   VAL A 103     -28.216  -6.324-106.045  1.00  0.00           N  
ATOM   1598  CA  VAL A 103     -29.101  -6.854-107.077  1.00  0.00           C  
ATOM   1599  C   VAL A 103     -28.655  -8.237-107.528  1.00  0.00           C  
ATOM   1600  O   VAL A 103     -29.473  -9.145-107.679  1.00  0.00           O  
ATOM   1601  CB  VAL A 103     -29.134  -5.907-108.290  1.00  0.00           C  
ATOM   1602  CG1 VAL A 103     -29.880  -6.553-109.450  1.00  0.00           C  
ATOM   1603  CG2 VAL A 103     -29.783  -4.587-107.902  1.00  0.00           C  
ATOM   1604  H   VAL A 103     -27.708  -5.469-106.224  1.00  0.00           H  
ATOM   1605  HA  VAL A 103     -30.102  -6.950-106.656  1.00  0.00           H  
ATOM   1606  HB  VAL A 103     -28.113  -5.726-108.627  1.00  0.00           H  
ATOM   1607 1HG1 VAL A 103     -29.893  -5.871-110.300  1.00  0.00           H  
ATOM   1608 2HG1 VAL A 103     -29.377  -7.478-109.735  1.00  0.00           H  
ATOM   1609 3HG1 VAL A 103     -30.903  -6.774-109.147  1.00  0.00           H  
ATOM   1610 1HG2 VAL A 103     -29.803  -3.923-108.765  1.00  0.00           H  
ATOM   1611 2HG2 VAL A 103     -30.802  -4.770-107.561  1.00  0.00           H  
ATOM   1612 3HG2 VAL A 103     -29.209  -4.123-107.100  1.00  0.00           H  
ATOM   1613  N   ILE A 104     -27.352  -8.394-107.742  1.00  0.00           N  
ATOM   1614  CA  ILE A 104     -26.789  -9.680-108.140  1.00  0.00           C  
ATOM   1615  C   ILE A 104     -27.035 -10.739-107.072  1.00  0.00           C  
ATOM   1616  O   ILE A 104     -27.448 -11.855-107.377  1.00  0.00           O  
ATOM   1617  CB  ILE A 104     -25.279  -9.558-108.407  1.00  0.00           C  
ATOM   1618  CG1 ILE A 104     -25.024  -8.714-109.658  1.00  0.00           C  
ATOM   1619  CG2 ILE A 104     -24.652 -10.937-108.554  1.00  0.00           C  
ATOM   1620  CD1 ILE A 104     -23.578  -8.308-109.838  1.00  0.00           C  
ATOM   1621  H   ILE A 104     -26.737  -7.601-107.629  1.00  0.00           H  
ATOM   1622  HA  ILE A 104     -27.288 -10.009-109.053  1.00  0.00           H  
ATOM   1623  HB  ILE A 104     -24.802  -9.040-107.574  1.00  0.00           H  
ATOM   1624 1HG1 ILE A 104     -25.334  -9.272-110.542  1.00  0.00           H  
ATOM   1625 2HG1 ILE A 104     -25.628  -7.808-109.615  1.00  0.00           H  
ATOM   1626 1HG2 ILE A 104     -23.584 -10.832-108.744  1.00  0.00           H  
ATOM   1627 2HG2 ILE A 104     -24.805 -11.505-107.637  1.00  0.00           H  
ATOM   1628 3HG2 ILE A 104     -25.119 -11.461-109.387  1.00  0.00           H  
ATOM   1629 1HD1 ILE A 104     -23.477  -7.714-110.745  1.00  0.00           H  
ATOM   1630 2HD1 ILE A 104     -23.257  -7.719-108.979  1.00  0.00           H  
ATOM   1631 3HD1 ILE A 104     -22.958  -9.199-109.919  1.00  0.00           H  
ATOM   1632  N   CYS A 105     -26.776 -10.380-105.819  1.00  0.00           N  
ATOM   1633  CA  CYS A 105     -27.006 -11.287-104.699  1.00  0.00           C  
ATOM   1634  C   CYS A 105     -28.464 -11.724-104.638  1.00  0.00           C  
ATOM   1635  O   CYS A 105     -28.761 -12.901-104.426  1.00  0.00           O  
ATOM   1636  CB  CYS A 105     -26.625 -10.617-103.378  1.00  0.00           C  
ATOM   1637  SG  CYS A 105     -24.849 -10.344-103.174  1.00  0.00           S  
ATOM   1638  H   CYS A 105     -26.408  -9.457-105.637  1.00  0.00           H  
ATOM   1639  HA  CYS A 105     -26.399 -12.179-104.845  1.00  0.00           H  
ATOM   1640 1HB  CYS A 105     -27.127  -9.652-103.300  1.00  0.00           H  
ATOM   1641 2HB  CYS A 105     -26.969 -11.233-102.546  1.00  0.00           H  
ATOM   1642  N   GLU A 106     -29.371 -10.771-104.824  1.00  0.00           N  
ATOM   1643  CA  GLU A 106     -30.800 -11.045-104.738  1.00  0.00           C  
ATOM   1644  C   GLU A 106     -31.251 -11.965-105.863  1.00  0.00           C  
ATOM   1645  O   GLU A 106     -31.971 -12.939-105.634  1.00  0.00           O  
ATOM   1646  CB  GLU A 106     -31.599  -9.740-104.782  1.00  0.00           C  
ATOM   1647  CG  GLU A 106     -33.107  -9.922-104.688  1.00  0.00           C  
ATOM   1648  CD  GLU A 106     -33.550 -10.453-103.353  1.00  0.00           C  
ATOM   1649  OE1 GLU A 106     -32.811 -10.322-102.408  1.00  0.00           O  
ATOM   1650  OE2 GLU A 106     -34.629 -10.993-103.280  1.00  0.00           O  
ATOM   1651  H   GLU A 106     -29.062  -9.831-105.028  1.00  0.00           H  
ATOM   1652  HA  GLU A 106     -30.999 -11.557-103.795  1.00  0.00           H  
ATOM   1653 1HB  GLU A 106     -31.287  -9.095-103.960  1.00  0.00           H  
ATOM   1654 2HB  GLU A 106     -31.382  -9.213-105.712  1.00  0.00           H  
ATOM   1655 1HG  GLU A 106     -33.590  -8.960-104.861  1.00  0.00           H  
ATOM   1656 2HG  GLU A 106     -33.429 -10.606-105.472  1.00  0.00           H  
ATOM   1657  N   CYS A 107     -30.828 -11.652-107.083  1.00  0.00           N  
ATOM   1658  CA  CYS A 107     -31.222 -12.428-108.254  1.00  0.00           C  
ATOM   1659  C   CYS A 107     -30.770 -13.876-108.136  1.00  0.00           C  
ATOM   1660  O   CYS A 107     -31.563 -14.800-108.309  1.00  0.00           O  
ATOM   1661  CB  CYS A 107     -30.631 -11.817-109.526  1.00  0.00           C  
ATOM   1662  SG  CYS A 107     -31.456 -10.303-110.071  1.00  0.00           S  
ATOM   1663  H   CYS A 107     -30.213 -10.861-107.202  1.00  0.00           H  
ATOM   1664  HA  CYS A 107     -32.310 -12.423-108.318  1.00  0.00           H  
ATOM   1665 1HB  CYS A 107     -29.578 -11.588-109.364  1.00  0.00           H  
ATOM   1666 2HB  CYS A 107     -30.687 -12.543-110.336  1.00  0.00           H  
ATOM   1667  N   VAL A 108     -29.489 -14.068-107.842  1.00  0.00           N  
ATOM   1668  CA  VAL A 108     -28.920 -15.406-107.729  1.00  0.00           C  
ATOM   1669  C   VAL A 108     -29.603 -16.204-106.626  1.00  0.00           C  
ATOM   1670  O   VAL A 108     -29.896 -17.387-106.791  1.00  0.00           O  
ATOM   1671  CB  VAL A 108     -27.410 -15.322-107.439  1.00  0.00           C  
ATOM   1672  CG1 VAL A 108     -26.852 -16.700-107.119  1.00  0.00           C  
ATOM   1673  CG2 VAL A 108     -26.687 -14.711-108.630  1.00  0.00           C  
ATOM   1674  H   VAL A 108     -28.893 -13.268-107.692  1.00  0.00           H  
ATOM   1675  HA  VAL A 108     -29.089 -15.934-108.670  1.00  0.00           H  
ATOM   1676  HB  VAL A 108     -27.253 -14.699-106.559  1.00  0.00           H  
ATOM   1677 1HG1 VAL A 108     -25.783 -16.622-106.916  1.00  0.00           H  
ATOM   1678 2HG1 VAL A 108     -27.358 -17.103-106.243  1.00  0.00           H  
ATOM   1679 3HG1 VAL A 108     -27.011 -17.364-107.969  1.00  0.00           H  
ATOM   1680 1HG2 VAL A 108     -25.620 -14.653-108.418  1.00  0.00           H  
ATOM   1681 2HG2 VAL A 108     -26.849 -15.331-109.512  1.00  0.00           H  
ATOM   1682 3HG2 VAL A 108     -27.074 -13.708-108.815  1.00  0.00           H  
ATOM   1683  N   ALA A 109     -29.850 -15.548-105.498  1.00  0.00           N  
ATOM   1684  CA  ALA A 109     -30.544 -16.180-104.381  1.00  0.00           C  
ATOM   1685  C   ALA A 109     -31.918 -16.684-104.800  1.00  0.00           C  
ATOM   1686  O   ALA A 109     -32.311 -17.801-104.463  1.00  0.00           O  
ATOM   1687  CB  ALA A 109     -30.670 -15.208-103.216  1.00  0.00           C  
ATOM   1688  H   ALA A 109     -29.554 -14.587-105.410  1.00  0.00           H  
ATOM   1689  HA  ALA A 109     -29.961 -17.041-104.055  1.00  0.00           H  
ATOM   1690 1HB  ALA A 109     -31.191 -15.694-102.392  1.00  0.00           H  
ATOM   1691 2HB  ALA A 109     -29.677 -14.902-102.889  1.00  0.00           H  
ATOM   1692 3HB  ALA A 109     -31.233 -14.332-103.534  1.00  0.00           H  
ATOM   1693  N   ARG A 110     -32.648 -15.853-105.537  1.00  0.00           N  
ATOM   1694  CA  ARG A 110     -33.977 -16.218-106.015  1.00  0.00           C  
ATOM   1695  C   ARG A 110     -33.905 -17.354-107.029  1.00  0.00           C  
ATOM   1696  O   ARG A 110     -34.760 -18.239-107.046  1.00  0.00           O  
ATOM   1697  CB  ARG A 110     -34.667 -15.019-106.650  1.00  0.00           C  
ATOM   1698  CG  ARG A 110     -35.069 -13.924-105.674  1.00  0.00           C  
ATOM   1699  CD  ARG A 110     -36.115 -14.389-104.728  1.00  0.00           C  
ATOM   1700  NE  ARG A 110     -37.380 -14.646-105.399  1.00  0.00           N  
ATOM   1701  CZ  ARG A 110     -38.364 -15.423-104.907  1.00  0.00           C  
ATOM   1702  NH1 ARG A 110     -38.216 -16.011-103.741  1.00  0.00           N  
ATOM   1703  NH2 ARG A 110     -39.479 -15.593-105.595  1.00  0.00           N  
ATOM   1704  H   ARG A 110     -32.274 -14.944-105.772  1.00  0.00           H  
ATOM   1705  HA  ARG A 110     -34.565 -16.570-105.167  1.00  0.00           H  
ATOM   1706 1HB  ARG A 110     -34.007 -14.572-107.393  1.00  0.00           H  
ATOM   1707 2HB  ARG A 110     -35.567 -15.349-107.166  1.00  0.00           H  
ATOM   1708 1HG  ARG A 110     -34.199 -13.612-105.097  1.00  0.00           H  
ATOM   1709 2HG  ARG A 110     -35.464 -13.071-106.228  1.00  0.00           H  
ATOM   1710 1HD  ARG A 110     -35.790 -15.314-104.251  1.00  0.00           H  
ATOM   1711 2HD  ARG A 110     -36.282 -13.627-103.966  1.00  0.00           H  
ATOM   1712  HE  ARG A 110     -37.530 -14.210-106.299  1.00  0.00           H  
ATOM   1713 1HH1 ARG A 110     -37.363 -15.881-103.213  1.00  0.00           H  
ATOM   1714 2HH1 ARG A 110     -38.953 -16.593-103.372  1.00  0.00           H  
ATOM   1715 1HH2 ARG A 110     -39.593 -15.141-106.493  1.00  0.00           H  
ATOM   1716 2HH2 ARG A 110     -40.215 -16.175-105.227  1.00  0.00           H  
ATOM   1717  N   ILE A 111     -32.881 -17.322-107.873  1.00  0.00           N  
ATOM   1718  CA  ILE A 111     -32.663 -18.375-108.857  1.00  0.00           C  
ATOM   1719  C   ILE A 111     -32.477 -19.729-108.184  1.00  0.00           C  
ATOM   1720  O   ILE A 111     -33.098 -20.717-108.573  1.00  0.00           O  
ATOM   1721  CB  ILE A 111     -31.436 -18.065-109.734  1.00  0.00           C  
ATOM   1722  CG1 ILE A 111     -31.719 -16.865-110.642  1.00  0.00           C  
ATOM   1723  CG2 ILE A 111     -31.052 -19.283-110.561  1.00  0.00           C  
ATOM   1724  CD1 ILE A 111     -30.483 -16.290-111.297  1.00  0.00           C  
ATOM   1725  H   ILE A 111     -32.232 -16.547-107.833  1.00  0.00           H  
ATOM   1726  HA  ILE A 111     -33.548 -18.440-109.492  1.00  0.00           H  
ATOM   1727  HB  ILE A 111     -30.596 -17.789-109.099  1.00  0.00           H  
ATOM   1728 1HG1 ILE A 111     -32.416 -17.158-111.426  1.00  0.00           H  
ATOM   1729 2HG1 ILE A 111     -32.195 -16.075-110.062  1.00  0.00           H  
ATOM   1730 1HG2 ILE A 111     -30.183 -19.046-111.174  1.00  0.00           H  
ATOM   1731 2HG2 ILE A 111     -30.810 -20.112-109.896  1.00  0.00           H  
ATOM   1732 3HG2 ILE A 111     -31.885 -19.564-111.205  1.00  0.00           H  
ATOM   1733 1HD1 ILE A 111     -30.763 -15.443-111.923  1.00  0.00           H  
ATOM   1734 2HD1 ILE A 111     -29.785 -15.958-110.527  1.00  0.00           H  
ATOM   1735 3HD1 ILE A 111     -30.009 -17.055-111.912  1.00  0.00           H  
ATOM   1736  N   VAL A 112     -31.620 -19.764-107.170  1.00  0.00           N  
ATOM   1737  CA  VAL A 112     -31.334 -21.003-106.451  1.00  0.00           C  
ATOM   1738  C   VAL A 112     -32.596 -21.576-105.821  1.00  0.00           C  
ATOM   1739  O   VAL A 112     -32.844 -22.781-105.891  1.00  0.00           O  
ATOM   1740  CB  VAL A 112     -30.284 -20.754-105.353  1.00  0.00           C  
ATOM   1741  CG1 VAL A 112     -30.138 -21.982-104.467  1.00  0.00           C  
ATOM   1742  CG2 VAL A 112     -28.951 -20.384-105.985  1.00  0.00           C  
ATOM   1743  H   VAL A 112     -31.153 -18.916-106.888  1.00  0.00           H  
ATOM   1744  HA  VAL A 112     -30.958 -21.736-107.164  1.00  0.00           H  
ATOM   1745  HB  VAL A 112     -30.624 -19.937-104.716  1.00  0.00           H  
ATOM   1746 1HG1 VAL A 112     -29.392 -21.789-103.696  1.00  0.00           H  
ATOM   1747 2HG1 VAL A 112     -31.095 -22.207-103.997  1.00  0.00           H  
ATOM   1748 3HG1 VAL A 112     -29.821 -22.831-105.071  1.00  0.00           H  
ATOM   1749 1HG2 VAL A 112     -28.213 -20.209-105.203  1.00  0.00           H  
ATOM   1750 2HG2 VAL A 112     -28.613 -21.198-106.626  1.00  0.00           H  
ATOM   1751 3HG2 VAL A 112     -29.069 -19.478-106.581  1.00  0.00           H  
ATOM   1752  N   ALA A 113     -33.391 -20.708-105.206  1.00  0.00           N  
ATOM   1753  CA  ALA A 113     -34.649 -21.121-104.592  1.00  0.00           C  
ATOM   1754  C   ALA A 113     -35.553 -21.815-105.604  1.00  0.00           C  
ATOM   1755  O   ALA A 113     -36.152 -22.849-105.308  1.00  0.00           O  
ATOM   1756  CB  ALA A 113     -35.359 -19.920-103.982  1.00  0.00           C  
ATOM   1757  H   ALA A 113     -33.119 -19.737-105.160  1.00  0.00           H  
ATOM   1758  HA  ALA A 113     -34.426 -21.839-103.799  1.00  0.00           H  
ATOM   1759 1HB  ALA A 113     -36.296 -20.244-103.529  1.00  0.00           H  
ATOM   1760 2HB  ALA A 113     -34.726 -19.470-103.219  1.00  0.00           H  
ATOM   1761 3HB  ALA A 113     -35.568 -19.188-104.761  1.00  0.00           H  
ATOM   1762  N   GLU A 114     -35.649 -21.238-106.795  1.00  0.00           N  
ATOM   1763  CA  GLU A 114     -36.478 -21.802-107.854  1.00  0.00           C  
ATOM   1764  C   GLU A 114     -35.901 -23.112-108.371  1.00  0.00           C  
ATOM   1765  O   GLU A 114     -36.640 -24.022-108.746  1.00  0.00           O  
ATOM   1766  CB  GLU A 114     -36.621 -20.805-109.007  1.00  0.00           C  
ATOM   1767  CG  GLU A 114     -37.493 -19.597-108.692  1.00  0.00           C  
ATOM   1768  CD  GLU A 114     -38.934 -19.959-108.468  1.00  0.00           C  
ATOM   1769  OE1 GLU A 114     -39.493 -20.638-109.296  1.00  0.00           O  
ATOM   1770  OE2 GLU A 114     -39.478 -19.558-107.466  1.00  0.00           O  
ATOM   1771  H   GLU A 114     -35.133 -20.389-106.975  1.00  0.00           H  
ATOM   1772  HA  GLU A 114     -37.465 -22.015-107.441  1.00  0.00           H  
ATOM   1773 1HB  GLU A 114     -35.635 -20.440-109.295  1.00  0.00           H  
ATOM   1774 2HB  GLU A 114     -37.049 -21.310-109.873  1.00  0.00           H  
ATOM   1775 1HG  GLU A 114     -37.108 -19.110-107.795  1.00  0.00           H  
ATOM   1776 2HG  GLU A 114     -37.424 -18.888-109.515  1.00  0.00           H  
ATOM   1777  N   ILE A 115     -34.577 -23.200-108.386  1.00  0.00           N  
ATOM   1778  CA  ILE A 115     -33.894 -24.435-108.768  1.00  0.00           C  
ATOM   1779  C   ILE A 115     -34.256 -25.575-107.823  1.00  0.00           C  
ATOM   1780  O   ILE A 115     -34.552 -26.685-108.260  1.00  0.00           O  
ATOM   1781  CB  ILE A 115     -32.368 -24.239-108.776  1.00  0.00           C  
ATOM   1782  CG1 ILE A 115     -31.951 -23.337-109.940  1.00  0.00           C  
ATOM   1783  CG2 ILE A 115     -31.660 -25.582-108.859  1.00  0.00           C  
ATOM   1784  CD1 ILE A 115     -30.518 -22.863-109.864  1.00  0.00           C  
ATOM   1785  H   ILE A 115     -34.024 -22.392-108.134  1.00  0.00           H  
ATOM   1786  HA  ILE A 115     -34.224 -24.718-109.767  1.00  0.00           H  
ATOM   1787  HB  ILE A 115     -32.060 -23.733-107.861  1.00  0.00           H  
ATOM   1788 1HG1 ILE A 115     -32.084 -23.872-110.880  1.00  0.00           H  
ATOM   1789 2HG1 ILE A 115     -32.599 -22.460-109.972  1.00  0.00           H  
ATOM   1790 1HG2 ILE A 115     -30.580 -25.426-108.865  1.00  0.00           H  
ATOM   1791 2HG2 ILE A 115     -31.933 -26.191-107.999  1.00  0.00           H  
ATOM   1792 3HG2 ILE A 115     -31.956 -26.094-109.775  1.00  0.00           H  
ATOM   1793 1HD1 ILE A 115     -30.298 -22.229-110.723  1.00  0.00           H  
ATOM   1794 2HD1 ILE A 115     -30.372 -22.292-108.946  1.00  0.00           H  
ATOM   1795 3HD1 ILE A 115     -29.849 -23.722-109.868  1.00  0.00           H  
ATOM   1796  N   VAL A 116     -34.231 -25.291-106.526  1.00  0.00           N  
ATOM   1797  CA  VAL A 116     -34.582 -26.283-105.518  1.00  0.00           C  
ATOM   1798  C   VAL A 116     -35.964 -26.870-105.779  1.00  0.00           C  
ATOM   1799  O   VAL A 116     -36.144 -28.087-105.772  1.00  0.00           O  
ATOM   1800  CB  VAL A 116     -34.554 -25.651-104.113  1.00  0.00           C  
ATOM   1801  CG1 VAL A 116     -35.156 -26.602-103.088  1.00  0.00           C  
ATOM   1802  CG2 VAL A 116     -33.126 -25.287-103.738  1.00  0.00           C  
ATOM   1803  H   VAL A 116     -33.960 -24.364-106.229  1.00  0.00           H  
ATOM   1804  HA  VAL A 116     -33.861 -27.100-105.570  1.00  0.00           H  
ATOM   1805  HB  VAL A 116     -35.169 -24.752-104.117  1.00  0.00           H  
ATOM   1806 1HG1 VAL A 116     -35.127 -26.138-102.102  1.00  0.00           H  
ATOM   1807 2HG1 VAL A 116     -36.189 -26.820-103.358  1.00  0.00           H  
ATOM   1808 3HG1 VAL A 116     -34.581 -27.528-103.070  1.00  0.00           H  
ATOM   1809 1HG2 VAL A 116     -33.113 -24.840-102.744  1.00  0.00           H  
ATOM   1810 2HG2 VAL A 116     -32.508 -26.186-103.739  1.00  0.00           H  
ATOM   1811 3HG2 VAL A 116     -32.729 -24.574-104.461  1.00  0.00           H  
ATOM   1812  N   GLU A 117     -36.937 -25.995-106.011  1.00  0.00           N  
ATOM   1813  CA  GLU A 117     -38.295 -26.424-106.321  1.00  0.00           C  
ATOM   1814  C   GLU A 117     -38.334 -27.246-107.604  1.00  0.00           C  
ATOM   1815  O   GLU A 117     -38.928 -28.325-107.641  1.00  0.00           O  
ATOM   1816  CB  GLU A 117     -39.219 -25.211-106.453  1.00  0.00           C  
ATOM   1817  CG  GLU A 117     -40.664 -25.556-106.790  1.00  0.00           C  
ATOM   1818  CD  GLU A 117     -41.550 -24.344-106.871  1.00  0.00           C  
ATOM   1819  OE1 GLU A 117     -41.151 -23.306-106.399  1.00  0.00           O  
ATOM   1820  OE2 GLU A 117     -42.628 -24.457-107.405  1.00  0.00           O  
ATOM   1821  H   GLU A 117     -36.731 -25.007-105.972  1.00  0.00           H  
ATOM   1822  HA  GLU A 117     -38.651 -27.058-105.510  1.00  0.00           H  
ATOM   1823 1HB  GLU A 117     -39.219 -24.649-105.518  1.00  0.00           H  
ATOM   1824 2HB  GLU A 117     -38.843 -24.550-107.232  1.00  0.00           H  
ATOM   1825 1HG  GLU A 117     -40.688 -26.074-107.748  1.00  0.00           H  
ATOM   1826 2HG  GLU A 117     -41.051 -26.234-106.031  1.00  0.00           H  
ATOM   1827  N   ALA A 118     -37.699 -26.731-108.650  1.00  0.00           N  
ATOM   1828  CA  ALA A 118     -37.695 -27.396-109.947  1.00  0.00           C  
ATOM   1829  C   ALA A 118     -37.114 -28.800-109.844  1.00  0.00           C  
ATOM   1830  O   ALA A 118     -37.642 -29.748-110.427  1.00  0.00           O  
ATOM   1831  CB  ALA A 118     -36.916 -26.572-110.961  1.00  0.00           C  
ATOM   1832  H   ALA A 118     -37.208 -25.854-108.545  1.00  0.00           H  
ATOM   1833  HA  ALA A 118     -38.727 -27.491-110.290  1.00  0.00           H  
ATOM   1834 1HB  ALA A 118     -36.922 -27.081-111.925  1.00  0.00           H  
ATOM   1835 2HB  ALA A 118     -37.379 -25.591-111.066  1.00  0.00           H  
ATOM   1836 3HB  ALA A 118     -35.888 -26.454-110.621  1.00  0.00           H  
ATOM   1837  N   LEU A 119     -36.020 -28.929-109.098  1.00  0.00           N  
ATOM   1838  CA  LEU A 119     -35.376 -30.222-108.901  1.00  0.00           C  
ATOM   1839  C   LEU A 119     -36.302 -31.193-108.181  1.00  0.00           C  
ATOM   1840  O   LEU A 119     -36.390 -32.367-108.548  1.00  0.00           O  
ATOM   1841  CB  LEU A 119     -34.078 -30.052-108.100  1.00  0.00           C  
ATOM   1842  CG  LEU A 119     -32.935 -29.336-108.829  1.00  0.00           C  
ATOM   1843  CD1 LEU A 119     -31.811 -29.041-107.845  1.00  0.00           C  
ATOM   1844  CD2 LEU A 119     -32.442 -30.203-109.977  1.00  0.00           C  
ATOM   1845  H   LEU A 119     -35.627 -28.108-108.659  1.00  0.00           H  
ATOM   1846  HA  LEU A 119     -35.143 -30.644-109.878  1.00  0.00           H  
ATOM   1847 1HB  LEU A 119     -34.301 -29.488-107.196  1.00  0.00           H  
ATOM   1848 2HB  LEU A 119     -33.719 -31.040-107.808  1.00  0.00           H  
ATOM   1849  HG  LEU A 119     -33.294 -28.384-109.221  1.00  0.00           H  
ATOM   1850 1HD1 LEU A 119     -30.999 -28.530-108.363  1.00  0.00           H  
ATOM   1851 2HD1 LEU A 119     -32.187 -28.402-107.044  1.00  0.00           H  
ATOM   1852 3HD1 LEU A 119     -31.442 -29.975-107.423  1.00  0.00           H  
ATOM   1853 1HD2 LEU A 119     -31.630 -29.693-110.497  1.00  0.00           H  
ATOM   1854 2HD2 LEU A 119     -32.082 -31.155-109.587  1.00  0.00           H  
ATOM   1855 3HD2 LEU A 119     -33.260 -30.384-110.674  1.00  0.00           H  
ATOM   1856  N   LYS A 120     -36.987 -30.702-107.156  1.00  0.00           N  
ATOM   1857  CA  LYS A 120     -37.961 -31.507-106.429  1.00  0.00           C  
ATOM   1858  C   LYS A 120     -39.071 -31.996-107.348  1.00  0.00           C  
ATOM   1859  O   LYS A 120     -39.491 -33.151-107.274  1.00  0.00           O  
ATOM   1860  CB  LYS A 120     -38.552 -30.707-105.267  1.00  0.00           C  
ATOM   1861  CG  LYS A 120     -39.583 -31.468-104.442  1.00  0.00           C  
ATOM   1862  CD  LYS A 120     -38.948 -32.640-103.709  1.00  0.00           C  
ATOM   1863  CE  LYS A 120     -39.958 -33.352-102.821  1.00  0.00           C  
ATOM   1864  NZ  LYS A 120     -39.375 -34.553-102.164  1.00  0.00           N  
ATOM   1865  H   LYS A 120     -36.831 -29.743-106.874  1.00  0.00           H  
ATOM   1866  HA  LYS A 120     -37.452 -32.385-106.028  1.00  0.00           H  
ATOM   1867 1HB  LYS A 120     -37.753 -30.394-104.596  1.00  0.00           H  
ATOM   1868 2HB  LYS A 120     -39.030 -29.806-105.651  1.00  0.00           H  
ATOM   1869 1HG  LYS A 120     -40.032 -30.794-103.711  1.00  0.00           H  
ATOM   1870 2HG  LYS A 120     -40.369 -31.841-105.096  1.00  0.00           H  
ATOM   1871 1HD  LYS A 120     -38.552 -33.351-104.436  1.00  0.00           H  
ATOM   1872 2HD  LYS A 120     -38.125 -32.282-103.091  1.00  0.00           H  
ATOM   1873 1HE  LYS A 120     -40.311 -32.668-102.050  1.00  0.00           H  
ATOM   1874 2HE  LYS A 120     -40.815 -33.662-103.420  1.00  0.00           H  
ATOM   1875 1HZ  LYS A 120     -40.075 -34.996-101.587  1.00  0.00           H  
ATOM   1876 2HZ  LYS A 120     -39.060 -35.204-102.871  1.00  0.00           H  
ATOM   1877 3HZ  LYS A 120     -38.591 -34.276-101.592  1.00  0.00           H  
ATOM   1878  N   ARG A 121     -39.546 -31.107-108.218  1.00  0.00           N  
ATOM   1879  CA  ARG A 121     -40.603 -31.449-109.161  1.00  0.00           C  
ATOM   1880  C   ARG A 121     -40.123 -32.467-110.183  1.00  0.00           C  
ATOM   1881  O   ARG A 121     -40.907 -33.261-110.701  1.00  0.00           O  
ATOM   1882  CB  ARG A 121     -41.098 -30.205-109.884  1.00  0.00           C  
ATOM   1883  CG  ARG A 121     -41.907 -29.245-109.026  1.00  0.00           C  
ATOM   1884  CD  ARG A 121     -42.384 -28.077-109.808  1.00  0.00           C  
ATOM   1885  NE  ARG A 121     -43.103 -27.125-108.977  1.00  0.00           N  
ATOM   1886  CZ  ARG A 121     -44.406 -27.228-108.648  1.00  0.00           C  
ATOM   1887  NH1 ARG A 121     -45.116 -28.243-109.087  1.00  0.00           N  
ATOM   1888  NH2 ARG A 121     -44.969 -26.308-107.884  1.00  0.00           N  
ATOM   1889  H   ARG A 121     -39.162 -30.174-108.225  1.00  0.00           H  
ATOM   1890  HA  ARG A 121     -41.427 -31.899-108.608  1.00  0.00           H  
ATOM   1891 1HB  ARG A 121     -40.248 -29.654-110.284  1.00  0.00           H  
ATOM   1892 2HB  ARG A 121     -41.724 -30.499-110.727  1.00  0.00           H  
ATOM   1893 1HG  ARG A 121     -42.776 -29.764-108.619  1.00  0.00           H  
ATOM   1894 2HG  ARG A 121     -41.286 -28.879-108.206  1.00  0.00           H  
ATOM   1895 1HD  ARG A 121     -41.532 -27.564-110.253  1.00  0.00           H  
ATOM   1896 2HD  ARG A 121     -43.055 -28.416-110.596  1.00  0.00           H  
ATOM   1897  HE  ARG A 121     -42.590 -26.330-108.620  1.00  0.00           H  
ATOM   1898 1HH1 ARG A 121     -44.685 -28.947-109.669  1.00  0.00           H  
ATOM   1899 2HH1 ARG A 121     -46.092 -28.320-108.840  1.00  0.00           H  
ATOM   1900 1HH2 ARG A 121     -44.424 -25.526-107.548  1.00  0.00           H  
ATOM   1901 2HH2 ARG A 121     -45.944 -26.384-107.639  1.00  0.00           H  
ATOM   1902  N   SER A 122     -38.824 -32.440-110.475  1.00  0.00           N  
ATOM   1903  CA  SER A 122     -38.233 -33.372-111.426  1.00  0.00           C  
ATOM   1904  C   SER A 122     -38.065 -34.755-110.811  1.00  0.00           C  
ATOM   1905  O   SER A 122     -37.774 -35.726-111.514  1.00  0.00           O  
ATOM   1906  CB  SER A 122     -36.891 -32.851-111.900  1.00  0.00           C  
ATOM   1907  OG  SER A 122     -35.935 -32.923-110.876  1.00  0.00           O  
ATOM   1908  H   SER A 122     -38.235 -31.757-110.021  1.00  0.00           H  
ATOM   1909  HA  SER A 122     -38.905 -33.467-112.279  1.00  0.00           H  
ATOM   1910 1HB  SER A 122     -36.556 -33.434-112.756  1.00  0.00           H  
ATOM   1911 2HB  SER A 122     -36.997 -31.818-112.229  1.00  0.00           H  
ATOM   1912  HG  SER A 122     -36.429 -33.008-110.059  1.00  0.00           H  
ATOM   1913  N   GLY A 123     -38.251 -34.842-109.498  1.00  0.00           N  
ATOM   1914  CA  GLY A 123     -38.093 -36.103-108.785  1.00  0.00           C  
ATOM   1915  C   GLY A 123     -36.680 -36.258-108.246  1.00  0.00           C  
ATOM   1916  O   GLY A 123     -36.236 -37.366-107.945  1.00  0.00           O  
ATOM   1917  H   GLY A 123     -38.507 -34.012-108.984  1.00  0.00           H  
ATOM   1918 1HA  GLY A 123     -38.808 -36.147-107.963  1.00  0.00           H  
ATOM   1919 2HA  GLY A 123     -38.323 -36.931-109.454  1.00  0.00           H  
ATOM   1920  N   THR A 124     -35.972 -35.139-108.123  1.00  0.00           N  
ATOM   1921  CA  THR A 124     -34.612 -35.143-107.596  1.00  0.00           C  
ATOM   1922  C   THR A 124     -34.612 -35.085-106.074  1.00  0.00           C  
ATOM   1923  O   THR A 124     -35.310 -34.267-105.474  1.00  0.00           O  
ATOM   1924  CB  THR A 124     -33.796 -33.965-108.160  1.00  0.00           C  
ATOM   1925  OG1 THR A 124     -33.711 -34.078-109.587  1.00  0.00           O  
ATOM   1926  CG2 THR A 124     -32.392 -33.960-107.572  1.00  0.00           C  
ATOM   1927  H   THR A 124     -36.387 -34.261-108.403  1.00  0.00           H  
ATOM   1928  HA  THR A 124     -34.132 -36.078-107.889  1.00  0.00           H  
ATOM   1929  HB  THR A 124     -34.292 -33.027-107.912  1.00  0.00           H  
ATOM   1930  HG1 THR A 124     -34.526 -33.756-109.981  1.00  0.00           H  
ATOM   1931 1HG2 THR A 124     -31.831 -33.121-107.981  1.00  0.00           H  
ATOM   1932 2HG2 THR A 124     -32.453 -33.862-106.488  1.00  0.00           H  
ATOM   1933 3HG2 THR A 124     -31.889 -34.891-107.825  1.00  0.00           H  
ATOM   1934  N   SER A 125     -33.823 -35.955-105.453  1.00  0.00           N  
ATOM   1935  CA  SER A 125     -33.827 -36.092-104.001  1.00  0.00           C  
ATOM   1936  C   SER A 125     -33.161 -34.896-103.334  1.00  0.00           C  
ATOM   1937  O   SER A 125     -32.348 -34.202-103.948  1.00  0.00           O  
ATOM   1938  CB  SER A 125     -33.116 -37.367-103.593  1.00  0.00           C  
ATOM   1939  OG  SER A 125     -31.744 -37.287-103.864  1.00  0.00           O  
ATOM   1940  H   SER A 125     -33.207 -36.538-105.999  1.00  0.00           H  
ATOM   1941  HA  SER A 125     -34.861 -36.129-103.658  1.00  0.00           H  
ATOM   1942 1HB  SER A 125     -33.271 -37.546-102.529  1.00  0.00           H  
ATOM   1943 2HB  SER A 125     -33.547 -38.211-104.132  1.00  0.00           H  
ATOM   1944  HG  SER A 125     -31.648 -37.463-104.802  1.00  0.00           H  
ATOM   1945  N   GLU A 126     -33.511 -34.655-102.077  1.00  0.00           N  
ATOM   1946  CA  GLU A 126     -32.973 -33.521-101.333  1.00  0.00           C  
ATOM   1947  C   GLU A 126     -31.461 -33.626-101.187  1.00  0.00           C  
ATOM   1948  O   GLU A 126     -30.757 -32.615-101.159  1.00  0.00           O  
ATOM   1949  CB  GLU A 126     -33.623 -33.432 -99.951  1.00  0.00           C  
ATOM   1950  CG  GLU A 126     -35.073 -32.967 -99.966  1.00  0.00           C  
ATOM   1951  CD  GLU A 126     -36.033 -34.056-100.355  1.00  0.00           C  
ATOM   1952  OE1 GLU A 126     -35.599 -35.169-100.531  1.00  0.00           O  
ATOM   1953  OE2 GLU A 126     -37.201 -33.775-100.474  1.00  0.00           O  
ATOM   1954  H   GLU A 126     -34.165 -35.275-101.619  1.00  0.00           H  
ATOM   1955  HA  GLU A 126     -33.193 -32.613-101.895  1.00  0.00           H  
ATOM   1956 1HB  GLU A 126     -33.592 -34.410 -99.469  1.00  0.00           H  
ATOM   1957 2HB  GLU A 126     -33.057 -32.742 -99.326  1.00  0.00           H  
ATOM   1958 1HG  GLU A 126     -35.337 -32.601 -98.975  1.00  0.00           H  
ATOM   1959 2HG  GLU A 126     -35.169 -32.137-100.666  1.00  0.00           H  
ATOM   1960  N   GLU A 127     -30.963 -34.856-101.098  1.00  0.00           N  
ATOM   1961  CA  GLU A 127     -29.525 -35.101-101.083  1.00  0.00           C  
ATOM   1962  C   GLU A 127     -28.871 -34.623-102.372  1.00  0.00           C  
ATOM   1963  O   GLU A 127     -27.842 -33.949-102.346  1.00  0.00           O  
ATOM   1964  CB  GLU A 127     -29.240 -36.590-100.877  1.00  0.00           C  
ATOM   1965  CG  GLU A 127     -29.566 -37.106 -99.483  1.00  0.00           C  
ATOM   1966  CD  GLU A 127     -29.359 -38.588 -99.344  1.00  0.00           C  
ATOM   1967  OE1 GLU A 127     -29.081 -39.224-100.331  1.00  0.00           O  
ATOM   1968  OE2 GLU A 127     -29.481 -39.085 -98.248  1.00  0.00           O  
ATOM   1969  H   GLU A 127     -31.596 -35.639-101.040  1.00  0.00           H  
ATOM   1970  HA  GLU A 127     -29.086 -34.535-100.262  1.00  0.00           H  
ATOM   1971 1HB  GLU A 127     -29.818 -37.174-101.593  1.00  0.00           H  
ATOM   1972 2HB  GLU A 127     -28.185 -36.788-101.068  1.00  0.00           H  
ATOM   1973 1HG  GLU A 127     -28.932 -36.593 -98.759  1.00  0.00           H  
ATOM   1974 2HG  GLU A 127     -30.603 -36.864 -99.251  1.00  0.00           H  
ATOM   1975  N   GLU A 128     -29.474 -34.978-103.503  1.00  0.00           N  
ATOM   1976  CA  GLU A 128     -28.975 -34.551-104.805  1.00  0.00           C  
ATOM   1977  C   GLU A 128     -29.123 -33.046-104.986  1.00  0.00           C  
ATOM   1978  O   GLU A 128     -28.252 -32.392-105.557  1.00  0.00           O  
ATOM   1979  CB  GLU A 128     -29.717 -35.285-105.924  1.00  0.00           C  
ATOM   1980  CG  GLU A 128     -29.357 -36.758-106.056  1.00  0.00           C  
ATOM   1981  CD  GLU A 128     -30.306 -37.515-106.941  1.00  0.00           C  
ATOM   1982  OE1 GLU A 128     -31.488 -37.460-106.698  1.00  0.00           O  
ATOM   1983  OE2 GLU A 128     -29.850 -38.151-107.863  1.00  0.00           O  
ATOM   1984  H   GLU A 128     -30.299 -35.558-103.459  1.00  0.00           H  
ATOM   1985  HA  GLU A 128     -27.911 -34.788-104.861  1.00  0.00           H  
ATOM   1986 1HB  GLU A 128     -30.791 -35.216-105.757  1.00  0.00           H  
ATOM   1987 2HB  GLU A 128     -29.502 -34.803-106.878  1.00  0.00           H  
ATOM   1988 1HG  GLU A 128     -28.350 -36.842-106.466  1.00  0.00           H  
ATOM   1989 2HG  GLU A 128     -29.353 -37.210-105.064  1.00  0.00           H  
ATOM   1990  N   ILE A 129     -30.230 -32.502-104.494  1.00  0.00           N  
ATOM   1991  CA  ILE A 129     -30.476 -31.067-104.565  1.00  0.00           C  
ATOM   1992  C   ILE A 129     -29.400 -30.287-103.824  1.00  0.00           C  
ATOM   1993  O   ILE A 129     -28.877 -29.294-104.332  1.00  0.00           O  
ATOM   1994  CB  ILE A 129     -31.857 -30.717-103.982  1.00  0.00           C  
ATOM   1995  CG1 ILE A 129     -32.970 -31.220-104.907  1.00  0.00           C  
ATOM   1996  CG2 ILE A 129     -31.978 -29.218-103.765  1.00  0.00           C  
ATOM   1997  CD1 ILE A 129     -34.351 -31.148-104.296  1.00  0.00           C  
ATOM   1998  H   ILE A 129     -30.920 -33.098-104.060  1.00  0.00           H  
ATOM   1999  HA  ILE A 129     -30.445 -30.763-105.611  1.00  0.00           H  
ATOM   2000  HB  ILE A 129     -31.989 -31.225-103.028  1.00  0.00           H  
ATOM   2001 1HG1 ILE A 129     -32.972 -30.632-105.825  1.00  0.00           H  
ATOM   2002 2HG1 ILE A 129     -32.774 -32.256-105.183  1.00  0.00           H  
ATOM   2003 1HG2 ILE A 129     -32.962 -28.987-103.353  1.00  0.00           H  
ATOM   2004 2HG2 ILE A 129     -31.208 -28.887-103.070  1.00  0.00           H  
ATOM   2005 3HG2 ILE A 129     -31.854 -28.700-104.716  1.00  0.00           H  
ATOM   2006 1HD1 ILE A 129     -35.085 -31.522-105.011  1.00  0.00           H  
ATOM   2007 2HD1 ILE A 129     -34.381 -31.759-103.393  1.00  0.00           H  
ATOM   2008 3HD1 ILE A 129     -34.584 -30.114-104.044  1.00  0.00           H  
ATOM   2009  N   ALA A 130     -29.070 -30.739-102.618  1.00  0.00           N  
ATOM   2010  CA  ALA A 130     -28.027 -30.109-101.820  1.00  0.00           C  
ATOM   2011  C   ALA A 130     -26.710 -30.051-102.585  1.00  0.00           C  
ATOM   2012  O   ALA A 130     -26.010 -29.038-102.560  1.00  0.00           O  
ATOM   2013  CB  ALA A 130     -27.845 -30.854-100.507  1.00  0.00           C  
ATOM   2014  H   ALA A 130     -29.558 -31.543-102.246  1.00  0.00           H  
ATOM   2015  HA  ALA A 130     -28.329 -29.085-101.605  1.00  0.00           H  
ATOM   2016 1HB  ALA A 130     -27.062 -30.369 -99.920  1.00  0.00           H  
ATOM   2017 2HB  ALA A 130     -28.779 -30.837 -99.945  1.00  0.00           H  
ATOM   2018 3HB  ALA A 130     -27.559 -31.885-100.708  1.00  0.00           H  
ATOM   2019  N   GLU A 131     -26.375 -31.142-103.263  1.00  0.00           N  
ATOM   2020  CA  GLU A 131     -25.154 -31.211-104.055  1.00  0.00           C  
ATOM   2021  C   GLU A 131     -25.217 -30.262-105.247  1.00  0.00           C  
ATOM   2022  O   GLU A 131     -24.278 -29.507-105.499  1.00  0.00           O  
ATOM   2023  CB  GLU A 131     -24.913 -32.642-104.541  1.00  0.00           C  
ATOM   2024  CG  GLU A 131     -23.644 -32.823-105.360  1.00  0.00           C  
ATOM   2025  CD  GLU A 131     -22.392 -32.588-104.560  1.00  0.00           C  
ATOM   2026  OE1 GLU A 131     -22.455 -32.669-103.356  1.00  0.00           O  
ATOM   2027  OE2 GLU A 131     -21.372 -32.328-105.153  1.00  0.00           O  
ATOM   2028  H   GLU A 131     -26.987 -31.947-103.230  1.00  0.00           H  
ATOM   2029  HA  GLU A 131     -24.318 -30.900-103.429  1.00  0.00           H  
ATOM   2030 1HB  GLU A 131     -24.856 -33.313-103.683  1.00  0.00           H  
ATOM   2031 2HB  GLU A 131     -25.756 -32.965-105.153  1.00  0.00           H  
ATOM   2032 1HG  GLU A 131     -23.621 -33.838-105.757  1.00  0.00           H  
ATOM   2033 2HG  GLU A 131     -23.666 -32.133-106.202  1.00  0.00           H  
ATOM   2034  N   ILE A 132     -26.328 -30.307-105.972  1.00  0.00           N  
ATOM   2035  CA  ILE A 132     -26.494 -29.487-107.167  1.00  0.00           C  
ATOM   2036  C   ILE A 132     -26.414 -28.003-106.831  1.00  0.00           C  
ATOM   2037  O   ILE A 132     -25.715 -27.241-107.500  1.00  0.00           O  
ATOM   2038  CB  ILE A 132     -27.839 -29.786-107.855  1.00  0.00           C  
ATOM   2039  CG1 ILE A 132     -27.830 -31.195-108.454  1.00  0.00           C  
ATOM   2040  CG2 ILE A 132     -28.127 -28.749-108.931  1.00  0.00           C  
ATOM   2041  CD1 ILE A 132     -29.200 -31.705-108.835  1.00  0.00           C  
ATOM   2042  H   ILE A 132     -27.074 -30.924-105.694  1.00  0.00           H  
ATOM   2043  HA  ILE A 132     -25.683 -29.713-107.859  1.00  0.00           H  
ATOM   2044  HB  ILE A 132     -28.639 -29.763-107.118  1.00  0.00           H  
ATOM   2045 1HG1 ILE A 132     -27.201 -31.208-109.344  1.00  0.00           H  
ATOM   2046 2HG1 ILE A 132     -27.395 -31.892-107.738  1.00  0.00           H  
ATOM   2047 1HG2 ILE A 132     -29.081 -28.976-109.407  1.00  0.00           H  
ATOM   2048 2HG2 ILE A 132     -28.175 -27.760-108.478  1.00  0.00           H  
ATOM   2049 3HG2 ILE A 132     -27.334 -28.769-109.678  1.00  0.00           H  
ATOM   2050 1HD1 ILE A 132     -29.112 -32.710-109.251  1.00  0.00           H  
ATOM   2051 2HD1 ILE A 132     -29.837 -31.735-107.949  1.00  0.00           H  
ATOM   2052 3HD1 ILE A 132     -29.642 -31.043-109.578  1.00  0.00           H  
ATOM   2053  N   VAL A 133     -27.133 -27.597-105.790  1.00  0.00           N  
ATOM   2054  CA  VAL A 133     -27.133 -26.206-105.353  1.00  0.00           C  
ATOM   2055  C   VAL A 133     -25.739 -25.761-104.933  1.00  0.00           C  
ATOM   2056  O   VAL A 133     -25.295 -24.668-105.285  1.00  0.00           O  
ATOM   2057  CB  VAL A 133     -28.106 -26.016-104.176  1.00  0.00           C  
ATOM   2058  CG1 VAL A 133     -27.876 -24.669-103.508  1.00  0.00           C  
ATOM   2059  CG2 VAL A 133     -29.541 -26.138-104.665  1.00  0.00           C  
ATOM   2060  H   VAL A 133     -27.696 -28.270-105.289  1.00  0.00           H  
ATOM   2061  HA  VAL A 133     -27.443 -25.581-106.192  1.00  0.00           H  
ATOM   2062  HB  VAL A 133     -27.911 -26.783-103.427  1.00  0.00           H  
ATOM   2063 1HG1 VAL A 133     -28.573 -24.550-102.676  1.00  0.00           H  
ATOM   2064 2HG1 VAL A 133     -26.854 -24.618-103.133  1.00  0.00           H  
ATOM   2065 3HG1 VAL A 133     -28.038 -23.871-104.233  1.00  0.00           H  
ATOM   2066 1HG2 VAL A 133     -30.225 -26.002-103.827  1.00  0.00           H  
ATOM   2067 2HG2 VAL A 133     -29.735 -25.374-105.418  1.00  0.00           H  
ATOM   2068 3HG2 VAL A 133     -29.694 -27.124-105.102  1.00  0.00           H  
ATOM   2069  N   ALA A 134     -25.051 -26.615-104.182  1.00  0.00           N  
ATOM   2070  CA  ALA A 134     -23.696 -26.319-103.734  1.00  0.00           C  
ATOM   2071  C   ALA A 134     -22.762 -26.092-104.914  1.00  0.00           C  
ATOM   2072  O   ALA A 134     -21.923 -25.190-104.888  1.00  0.00           O  
ATOM   2073  CB  ALA A 134     -23.171 -27.447-102.854  1.00  0.00           C  
ATOM   2074  H   ALA A 134     -25.480 -27.489-103.915  1.00  0.00           H  
ATOM   2075  HA  ALA A 134     -23.718 -25.401-103.147  1.00  0.00           H  
ATOM   2076 1HB  ALA A 134     -22.160 -27.211-102.528  1.00  0.00           H  
ATOM   2077 2HB  ALA A 134     -23.817 -27.559-101.984  1.00  0.00           H  
ATOM   2078 3HB  ALA A 134     -23.163 -28.377-103.422  1.00  0.00           H  
ATOM   2079  N   ARG A 135     -22.911 -26.911-105.947  1.00  0.00           N  
ATOM   2080  CA  ARG A 135     -22.112 -26.773-107.159  1.00  0.00           C  
ATOM   2081  C   ARG A 135     -22.349 -25.424-107.823  1.00  0.00           C  
ATOM   2082  O   ARG A 135     -21.402 -24.745-108.227  1.00  0.00           O  
ATOM   2083  CB  ARG A 135     -22.436 -27.885-108.146  1.00  0.00           C  
ATOM   2084  CG  ARG A 135     -21.950 -29.266-107.736  1.00  0.00           C  
ATOM   2085  CD  ARG A 135     -22.355 -30.304-108.717  1.00  0.00           C  
ATOM   2086  NE  ARG A 135     -21.892 -31.627-108.330  1.00  0.00           N  
ATOM   2087  CZ  ARG A 135     -22.234 -32.771-108.954  1.00  0.00           C  
ATOM   2088  NH1 ARG A 135     -23.042 -32.737-109.990  1.00  0.00           N  
ATOM   2089  NH2 ARG A 135     -21.758 -33.926-108.524  1.00  0.00           N  
ATOM   2090  H   ARG A 135     -23.597 -27.652-105.894  1.00  0.00           H  
ATOM   2091  HA  ARG A 135     -21.058 -26.825-106.885  1.00  0.00           H  
ATOM   2092 1HB  ARG A 135     -23.516 -27.944-108.284  1.00  0.00           H  
ATOM   2093 2HB  ARG A 135     -21.995 -27.653-109.114  1.00  0.00           H  
ATOM   2094 1HG  ARG A 135     -20.862 -29.263-107.670  1.00  0.00           H  
ATOM   2095 2HG  ARG A 135     -22.372 -29.528-106.765  1.00  0.00           H  
ATOM   2096 1HD  ARG A 135     -23.443 -30.332-108.789  1.00  0.00           H  
ATOM   2097 2HD  ARG A 135     -21.934 -30.067-109.693  1.00  0.00           H  
ATOM   2098  HE  ARG A 135     -21.269 -31.693-107.536  1.00  0.00           H  
ATOM   2099 1HH1 ARG A 135     -23.406 -31.855-110.319  1.00  0.00           H  
ATOM   2100 2HH1 ARG A 135     -23.298 -33.595-110.459  1.00  0.00           H  
ATOM   2101 1HH2 ARG A 135     -21.136 -33.952-107.727  1.00  0.00           H  
ATOM   2102 2HH2 ARG A 135     -22.014 -34.783-108.992  1.00  0.00           H  
ATOM   2103  N   VAL A 136     -23.615 -25.037-107.936  1.00  0.00           N  
ATOM   2104  CA  VAL A 136     -23.978 -23.758-108.533  1.00  0.00           C  
ATOM   2105  C   VAL A 136     -23.379 -22.595-107.752  1.00  0.00           C  
ATOM   2106  O   VAL A 136     -22.775 -21.691-108.332  1.00  0.00           O  
ATOM   2107  CB  VAL A 136     -25.509 -23.607-108.582  1.00  0.00           C  
ATOM   2108  CG1 VAL A 136     -25.892 -22.187-108.969  1.00  0.00           C  
ATOM   2109  CG2 VAL A 136     -26.098 -24.610-109.562  1.00  0.00           C  
ATOM   2110  H   VAL A 136     -24.345 -25.646-107.597  1.00  0.00           H  
ATOM   2111  HA  VAL A 136     -23.570 -23.722-109.544  1.00  0.00           H  
ATOM   2112  HB  VAL A 136     -25.915 -23.790-107.587  1.00  0.00           H  
ATOM   2113 1HG1 VAL A 136     -26.978 -22.097-108.999  1.00  0.00           H  
ATOM   2114 2HG1 VAL A 136     -25.491 -21.488-108.235  1.00  0.00           H  
ATOM   2115 3HG1 VAL A 136     -25.483 -21.955-109.952  1.00  0.00           H  
ATOM   2116 1HG2 VAL A 136     -27.181 -24.498-109.591  1.00  0.00           H  
ATOM   2117 2HG2 VAL A 136     -25.688 -24.432-110.556  1.00  0.00           H  
ATOM   2118 3HG2 VAL A 136     -25.846 -25.622-109.242  1.00  0.00           H  
ATOM   2119  N   ILE A 137     -23.548 -22.624-106.434  1.00  0.00           N  
ATOM   2120  CA  ILE A 137     -23.066 -21.548-105.577  1.00  0.00           C  
ATOM   2121  C   ILE A 137     -21.556 -21.388-105.691  1.00  0.00           C  
ATOM   2122  O   ILE A 137     -21.043 -20.269-105.734  1.00  0.00           O  
ATOM   2123  CB  ILE A 137     -23.445 -21.807-104.107  1.00  0.00           C  
ATOM   2124  CG1 ILE A 137     -24.961 -21.697-103.919  1.00  0.00           C  
ATOM   2125  CG2 ILE A 137     -22.720 -20.832-103.192  1.00  0.00           C  
ATOM   2126  CD1 ILE A 137     -25.448 -22.199-102.580  1.00  0.00           C  
ATOM   2127  H   ILE A 137     -24.025 -23.412-106.017  1.00  0.00           H  
ATOM   2128  HA  ILE A 137     -23.524 -20.615-105.902  1.00  0.00           H  
ATOM   2129  HB  ILE A 137     -23.168 -22.823-103.832  1.00  0.00           H  
ATOM   2130 1HG1 ILE A 137     -25.266 -20.655-104.024  1.00  0.00           H  
ATOM   2131 2HG1 ILE A 137     -25.467 -22.264-104.700  1.00  0.00           H  
ATOM   2132 1HG2 ILE A 137     -23.000 -21.028-102.157  1.00  0.00           H  
ATOM   2133 2HG2 ILE A 137     -21.645 -20.958-103.306  1.00  0.00           H  
ATOM   2134 3HG2 ILE A 137     -22.996 -19.811-103.456  1.00  0.00           H  
ATOM   2135 1HD1 ILE A 137     -26.531 -22.088-102.522  1.00  0.00           H  
ATOM   2136 2HD1 ILE A 137     -25.185 -23.251-102.468  1.00  0.00           H  
ATOM   2137 3HD1 ILE A 137     -24.983 -21.621-101.783  1.00  0.00           H  
ATOM   2138  N   GLN A 138     -20.847 -22.509-105.746  1.00  0.00           N  
ATOM   2139  CA  GLN A 138     -19.402 -22.498-105.930  1.00  0.00           C  
ATOM   2140  C   GLN A 138     -19.015 -21.748-107.199  1.00  0.00           C  
ATOM   2141  O   GLN A 138     -18.074 -20.955-107.199  1.00  0.00           O  
ATOM   2142  CB  GLN A 138     -18.856 -23.927-105.979  1.00  0.00           C  
ATOM   2143  CG  GLN A 138     -18.801 -24.619-104.628  1.00  0.00           C  
ATOM   2144  CD  GLN A 138     -18.381 -26.072-104.739  1.00  0.00           C  
ATOM   2145  OE1 GLN A 138     -18.628 -26.729-105.754  1.00  0.00           O  
ATOM   2146  NE2 GLN A 138     -17.740 -26.584-103.694  1.00  0.00           N  
ATOM   2147  H   GLN A 138     -21.323 -23.398-105.656  1.00  0.00           H  
ATOM   2148  HA  GLN A 138     -18.951 -21.973-105.087  1.00  0.00           H  
ATOM   2149 1HB  GLN A 138     -19.477 -24.530-106.641  1.00  0.00           H  
ATOM   2150 2HB  GLN A 138     -17.849 -23.917-106.394  1.00  0.00           H  
ATOM   2151 1HG  GLN A 138     -18.079 -24.102-103.996  1.00  0.00           H  
ATOM   2152 2HG  GLN A 138     -19.790 -24.583-104.172  1.00  0.00           H  
ATOM   2153 1HE2 GLN A 138     -17.439 -27.538-103.708  1.00  0.00           H  
ATOM   2154 2HE2 GLN A 138     -17.561 -26.016-102.891  1.00  0.00           H  
ATOM   2155  N   GLU A 139     -19.747 -22.003-108.278  1.00  0.00           N  
ATOM   2156  CA  GLU A 139     -19.488 -21.347-109.552  1.00  0.00           C  
ATOM   2157  C   GLU A 139     -19.839 -19.866-109.494  1.00  0.00           C  
ATOM   2158  O   GLU A 139     -19.186 -19.038-110.126  1.00  0.00           O  
ATOM   2159  CB  GLU A 139     -20.282 -22.025-110.672  1.00  0.00           C  
ATOM   2160  CG  GLU A 139     -19.820 -23.438-111.003  1.00  0.00           C  
ATOM   2161  CD  GLU A 139     -18.377 -23.498-111.422  1.00  0.00           C  
ATOM   2162  OE1 GLU A 139     -17.948 -22.622-112.135  1.00  0.00           O  
ATOM   2163  OE2 GLU A 139     -17.703 -24.420-111.029  1.00  0.00           O  
ATOM   2164  H   GLU A 139     -20.503 -22.670-108.212  1.00  0.00           H  
ATOM   2165  HA  GLU A 139     -18.421 -21.424-109.771  1.00  0.00           H  
ATOM   2166 1HB  GLU A 139     -21.334 -22.075-110.392  1.00  0.00           H  
ATOM   2167 2HB  GLU A 139     -20.211 -21.429-111.581  1.00  0.00           H  
ATOM   2168 1HG  GLU A 139     -19.958 -24.070-110.127  1.00  0.00           H  
ATOM   2169 2HG  GLU A 139     -20.442 -23.834-111.805  1.00  0.00           H  
ATOM   2170  N   VAL A 140     -20.877 -19.541-108.730  1.00  0.00           N  
ATOM   2171  CA  VAL A 140     -21.235 -18.150-108.476  1.00  0.00           C  
ATOM   2172  C   VAL A 140     -20.113 -17.415-107.756  1.00  0.00           C  
ATOM   2173  O   VAL A 140     -19.782 -16.279-108.099  1.00  0.00           O  
ATOM   2174  CB  VAL A 140     -22.521 -18.074-107.631  1.00  0.00           C  
ATOM   2175  CG1 VAL A 140     -22.735 -16.659-107.114  1.00  0.00           C  
ATOM   2176  CG2 VAL A 140     -23.713 -18.532-108.458  1.00  0.00           C  
ATOM   2177  H   VAL A 140     -21.431 -20.275-108.314  1.00  0.00           H  
ATOM   2178  HA  VAL A 140     -21.393 -17.655-109.434  1.00  0.00           H  
ATOM   2179  HB  VAL A 140     -22.410 -18.721-106.761  1.00  0.00           H  
ATOM   2180 1HG1 VAL A 140     -23.647 -16.624-106.518  1.00  0.00           H  
ATOM   2181 2HG1 VAL A 140     -21.886 -16.366-106.496  1.00  0.00           H  
ATOM   2182 3HG1 VAL A 140     -22.826 -15.974-107.956  1.00  0.00           H  
ATOM   2183 1HG2 VAL A 140     -24.617 -18.477-107.853  1.00  0.00           H  
ATOM   2184 2HG2 VAL A 140     -23.819 -17.888-109.331  1.00  0.00           H  
ATOM   2185 3HG2 VAL A 140     -23.556 -19.561-108.783  1.00  0.00           H  
ATOM   2186  N   ILE A 141     -19.532 -18.069-106.755  1.00  0.00           N  
ATOM   2187  CA  ILE A 141     -18.409 -17.498-106.018  1.00  0.00           C  
ATOM   2188  C   ILE A 141     -17.238 -17.195-106.941  1.00  0.00           C  
ATOM   2189  O   ILE A 141     -16.644 -16.119-106.874  1.00  0.00           O  
ATOM   2190  CB  ILE A 141     -17.947 -18.447-104.898  1.00  0.00           C  
ATOM   2191  CG1 ILE A 141     -19.017 -18.547-103.808  1.00  0.00           C  
ATOM   2192  CG2 ILE A 141     -16.627 -17.973-104.310  1.00  0.00           C  
ATOM   2193  CD1 ILE A 141     -18.777 -19.665-102.818  1.00  0.00           C  
ATOM   2194  H   ILE A 141     -19.874 -18.984-106.499  1.00  0.00           H  
ATOM   2195  HA  ILE A 141     -18.732 -16.556-105.572  1.00  0.00           H  
ATOM   2196  HB  ILE A 141     -17.815 -19.449-105.302  1.00  0.00           H  
ATOM   2197 1HG1 ILE A 141     -19.065 -17.609-103.257  1.00  0.00           H  
ATOM   2198 2HG1 ILE A 141     -19.993 -18.706-104.269  1.00  0.00           H  
ATOM   2199 1HG2 ILE A 141     -16.315 -18.655-103.519  1.00  0.00           H  
ATOM   2200 2HG2 ILE A 141     -15.868 -17.952-105.091  1.00  0.00           H  
ATOM   2201 3HG2 ILE A 141     -16.751 -16.971-103.897  1.00  0.00           H  
ATOM   2202 1HD1 ILE A 141     -19.577 -19.673-102.077  1.00  0.00           H  
ATOM   2203 2HD1 ILE A 141     -18.761 -20.620-103.344  1.00  0.00           H  
ATOM   2204 3HD1 ILE A 141     -17.822 -19.509-102.318  1.00  0.00           H  
ATOM   2205  N   ARG A 142     -16.913 -18.149-107.808  1.00  0.00           N  
ATOM   2206  CA  ARG A 142     -15.873 -17.951-108.810  1.00  0.00           C  
ATOM   2207  C   ARG A 142     -16.203 -16.779-109.724  1.00  0.00           C  
ATOM   2208  O   ARG A 142     -15.350 -15.932-109.995  1.00  0.00           O  
ATOM   2209  CB  ARG A 142     -15.690 -19.207-109.648  1.00  0.00           C  
ATOM   2210  CG  ARG A 142     -14.661 -19.090-110.761  1.00  0.00           C  
ATOM   2211  CD  ARG A 142     -14.567 -20.341-111.556  1.00  0.00           C  
ATOM   2212  NE  ARG A 142     -15.818 -20.653-112.228  1.00  0.00           N  
ATOM   2213  CZ  ARG A 142     -16.256 -20.046-113.347  1.00  0.00           C  
ATOM   2214  NH1 ARG A 142     -15.537 -19.099-113.907  1.00  0.00           N  
ATOM   2215  NH2 ARG A 142     -17.412 -20.402-113.883  1.00  0.00           N  
ATOM   2216  H   ARG A 142     -17.399 -19.033-107.771  1.00  0.00           H  
ATOM   2217  HA  ARG A 142     -14.938 -17.718-108.296  1.00  0.00           H  
ATOM   2218 1HB  ARG A 142     -15.388 -20.032-109.005  1.00  0.00           H  
ATOM   2219 2HB  ARG A 142     -16.641 -19.481-110.105  1.00  0.00           H  
ATOM   2220 1HG  ARG A 142     -14.941 -18.278-111.433  1.00  0.00           H  
ATOM   2221 2HG  ARG A 142     -13.681 -18.882-110.331  1.00  0.00           H  
ATOM   2222 1HD  ARG A 142     -13.790 -20.233-112.313  1.00  0.00           H  
ATOM   2223 2HD  ARG A 142     -14.317 -21.173-110.897  1.00  0.00           H  
ATOM   2224  HE  ARG A 142     -16.399 -21.377-111.827  1.00  0.00           H  
ATOM   2225 1HH1 ARG A 142     -14.654 -18.827-113.496  1.00  0.00           H  
ATOM   2226 2HH1 ARG A 142     -15.865 -18.643-114.745  1.00  0.00           H  
ATOM   2227 1HH2 ARG A 142     -17.965 -21.131-113.452  1.00  0.00           H  
ATOM   2228 2HH2 ARG A 142     -17.740 -19.947-114.722  1.00  0.00           H  
ATOM   2229  N   THR A 143     -17.444 -16.734-110.195  1.00  0.00           N  
ATOM   2230  CA  THR A 143     -17.889 -15.664-111.080  1.00  0.00           C  
ATOM   2231  C   THR A 143     -17.731 -14.301-110.420  1.00  0.00           C  
ATOM   2232  O   THR A 143     -17.264 -13.349-111.043  1.00  0.00           O  
ATOM   2233  CB  THR A 143     -19.356 -15.868-111.501  1.00  0.00           C  
ATOM   2234  OG1 THR A 143     -19.479 -17.094-112.233  1.00  0.00           O  
ATOM   2235  CG2 THR A 143     -19.826 -14.713-112.374  1.00  0.00           C  
ATOM   2236  H   THR A 143     -18.095 -17.459-109.933  1.00  0.00           H  
ATOM   2237  HA  THR A 143     -17.264 -15.671-111.974  1.00  0.00           H  
ATOM   2238  HB  THR A 143     -19.985 -15.925-110.614  1.00  0.00           H  
ATOM   2239  HG1 THR A 143     -19.332 -17.836-111.640  1.00  0.00           H  
ATOM   2240 1HG2 THR A 143     -20.864 -14.875-112.662  1.00  0.00           H  
ATOM   2241 2HG2 THR A 143     -19.744 -13.780-111.817  1.00  0.00           H  
ATOM   2242 3HG2 THR A 143     -19.206 -14.658-113.267  1.00  0.00           H  
ATOM   2243  N   LEU A 144     -18.130 -14.212-109.156  1.00  0.00           N  
ATOM   2244  CA  LEU A 144     -18.051 -12.962-108.414  1.00  0.00           C  
ATOM   2245  C   LEU A 144     -16.608 -12.499-108.266  1.00  0.00           C  
ATOM   2246  O   LEU A 144     -16.310 -11.311-108.392  1.00  0.00           O  
ATOM   2247  CB  LEU A 144     -18.686 -13.128-107.027  1.00  0.00           C  
ATOM   2248  CG  LEU A 144     -20.212 -13.288-107.009  1.00  0.00           C  
ATOM   2249  CD1 LEU A 144     -20.670 -13.637-105.599  1.00  0.00           C  
ATOM   2250  CD2 LEU A 144     -20.863 -12.001-107.493  1.00  0.00           C  
ATOM   2251  H   LEU A 144     -18.496 -15.035-108.696  1.00  0.00           H  
ATOM   2252  HA  LEU A 144     -18.588 -12.194-108.969  1.00  0.00           H  
ATOM   2253 1HB  LEU A 144     -18.255 -14.007-106.551  1.00  0.00           H  
ATOM   2254 2HB  LEU A 144     -18.437 -12.255-106.424  1.00  0.00           H  
ATOM   2255  HG  LEU A 144     -20.500 -14.109-107.666  1.00  0.00           H  
ATOM   2256 1HD1 LEU A 144     -21.754 -13.751-105.586  1.00  0.00           H  
ATOM   2257 2HD1 LEU A 144     -20.203 -14.572-105.286  1.00  0.00           H  
ATOM   2258 3HD1 LEU A 144     -20.381 -12.840-104.915  1.00  0.00           H  
ATOM   2259 1HD2 LEU A 144     -21.948 -12.115-107.480  1.00  0.00           H  
ATOM   2260 2HD2 LEU A 144     -20.578 -11.179-106.835  1.00  0.00           H  
ATOM   2261 3HD2 LEU A 144     -20.532 -11.785-108.509  1.00  0.00           H  
ATOM   2262  N   LYS A 145     -15.714 -13.443-107.996  1.00  0.00           N  
ATOM   2263  CA  LYS A 145     -14.283 -13.162-107.980  1.00  0.00           C  
ATOM   2264  C   LYS A 145     -13.818 -12.591-109.314  1.00  0.00           C  
ATOM   2265  O   LYS A 145     -13.128 -11.573-109.358  1.00  0.00           O  
ATOM   2266  CB  LYS A 145     -13.492 -14.427-107.645  1.00  0.00           C  
ATOM   2267  CG  LYS A 145     -13.623 -14.886-106.199  1.00  0.00           C  
ATOM   2268  CD  LYS A 145     -12.825 -16.156-105.948  1.00  0.00           C  
ATOM   2269  CE  LYS A 145     -12.968 -16.626-104.508  1.00  0.00           C  
ATOM   2270  NZ  LYS A 145     -12.226 -17.892-104.257  1.00  0.00           N  
ATOM   2271  H   LYS A 145     -16.033 -14.381-107.796  1.00  0.00           H  
ATOM   2272  HA  LYS A 145     -14.087 -12.411-107.213  1.00  0.00           H  
ATOM   2273 1HB  LYS A 145     -13.824 -15.244-108.286  1.00  0.00           H  
ATOM   2274 2HB  LYS A 145     -12.434 -14.260-107.848  1.00  0.00           H  
ATOM   2275 1HG  LYS A 145     -13.258 -14.102-105.534  1.00  0.00           H  
ATOM   2276 2HG  LYS A 145     -14.671 -15.074-105.970  1.00  0.00           H  
ATOM   2277 1HD  LYS A 145     -13.178 -16.945-106.615  1.00  0.00           H  
ATOM   2278 2HD  LYS A 145     -11.772 -15.973-106.157  1.00  0.00           H  
ATOM   2279 1HE  LYS A 145     -12.587 -15.857-103.836  1.00  0.00           H  
ATOM   2280 2HE  LYS A 145     -14.022 -16.787-104.279  1.00  0.00           H  
ATOM   2281 1HZ  LYS A 145     -12.346 -18.168-103.294  1.00  0.00           H  
ATOM   2282 2HZ  LYS A 145     -12.583 -18.617-104.863  1.00  0.00           H  
ATOM   2283 3HZ  LYS A 145     -11.244 -17.749-104.446  1.00  0.00           H  
ATOM   2284  N   GLU A 146     -14.198 -13.256-110.400  1.00  0.00           N  
ATOM   2285  CA  GLU A 146     -13.779 -12.846-111.736  1.00  0.00           C  
ATOM   2286  C   GLU A 146     -14.388 -11.504-112.117  1.00  0.00           C  
ATOM   2287  O   GLU A 146     -13.810 -10.748-112.899  1.00  0.00           O  
ATOM   2288  CB  GLU A 146     -14.172 -13.906-112.766  1.00  0.00           C  
ATOM   2289  CG  GLU A 146     -13.408 -15.218-112.643  1.00  0.00           C  
ATOM   2290  CD  GLU A 146     -13.897 -16.272-113.596  1.00  0.00           C  
ATOM   2291  OE1 GLU A 146     -14.738 -15.968-114.408  1.00  0.00           O  
ATOM   2292  OE2 GLU A 146     -13.429 -17.383-113.514  1.00  0.00           O  
ATOM   2293  H   GLU A 146     -14.796 -14.065-110.299  1.00  0.00           H  
ATOM   2294  HA  GLU A 146     -12.695 -12.728-111.735  1.00  0.00           H  
ATOM   2295 1HB  GLU A 146     -15.235 -14.128-112.673  1.00  0.00           H  
ATOM   2296 2HB  GLU A 146     -14.006 -13.516-113.771  1.00  0.00           H  
ATOM   2297 1HG  GLU A 146     -12.352 -15.031-112.835  1.00  0.00           H  
ATOM   2298 2HG  GLU A 146     -13.503 -15.586-111.622  1.00  0.00           H  
ATOM   2299  N   SER A 147     -15.559 -11.211-111.561  1.00  0.00           N  
ATOM   2300  CA  SER A 147     -16.224  -9.938-111.803  1.00  0.00           C  
ATOM   2301  C   SER A 147     -15.480  -8.790-111.137  1.00  0.00           C  
ATOM   2302  O   SER A 147     -15.692  -7.622-111.470  1.00  0.00           O  
ATOM   2303  CB  SER A 147     -17.651  -9.992-111.295  1.00  0.00           C  
ATOM   2304  OG  SER A 147     -17.686  -9.988-109.894  1.00  0.00           O  
ATOM   2305  H   SER A 147     -15.997 -11.887-110.952  1.00  0.00           H  
ATOM   2306  HA  SER A 147     -16.230  -9.749-112.877  1.00  0.00           H  
ATOM   2307 1HB  SER A 147     -18.206  -9.137-111.678  1.00  0.00           H  
ATOM   2308 2HB  SER A 147     -18.137 -10.892-111.670  1.00  0.00           H  
ATOM   2309  HG  SER A 147     -16.836 -10.330-109.608  1.00  0.00           H  
ATOM   2310  N   GLY A 148     -14.609  -9.125-110.191  1.00  0.00           N  
ATOM   2311  CA  GLY A 148     -13.856  -8.120-109.450  1.00  0.00           C  
ATOM   2312  C   GLY A 148     -14.577  -7.728-108.167  1.00  0.00           C  
ATOM   2313  O   GLY A 148     -14.310  -6.675-107.591  1.00  0.00           O  
ATOM   2314  H   GLY A 148     -14.464 -10.103-109.982  1.00  0.00           H  
ATOM   2315 1HA  GLY A 148     -12.867  -8.507-109.213  1.00  0.00           H  
ATOM   2316 2HA  GLY A 148     -13.715  -7.239-110.076  1.00  0.00           H  
ATOM   2317  N   SER A 149     -15.491  -8.584-107.723  1.00  0.00           N  
ATOM   2318  CA  SER A 149     -16.233  -8.343-106.490  1.00  0.00           C  
ATOM   2319  C   SER A 149     -15.438  -8.792-105.271  1.00  0.00           C  
ATOM   2320  O   SER A 149     -14.647  -9.732-105.348  1.00  0.00           O  
ATOM   2321  CB  SER A 149     -17.564  -9.067-106.532  1.00  0.00           C  
ATOM   2322  OG  SER A 149     -18.375  -8.569-107.561  1.00  0.00           O  
ATOM   2323  H   SER A 149     -15.678  -9.423-108.254  1.00  0.00           H  
ATOM   2324  HA  SER A 149     -16.404  -7.268-106.393  1.00  0.00           H  
ATOM   2325 1HB  SER A 149     -17.393 -10.132-106.682  1.00  0.00           H  
ATOM   2326 2HB  SER A 149     -18.071  -8.949-105.576  1.00  0.00           H  
ATOM   2327  HG  SER A 149     -18.132  -9.060-108.350  1.00  0.00           H  
ATOM   2328  N   SER A 150     -15.652  -8.117-104.148  1.00  0.00           N  
ATOM   2329  CA  SER A 150     -14.930  -8.425-102.920  1.00  0.00           C  
ATOM   2330  C   SER A 150     -15.470  -9.691-102.266  1.00  0.00           C  
ATOM   2331  O   SER A 150     -16.567 -10.149-102.589  1.00  0.00           O  
ATOM   2332  CB  SER A 150     -15.031  -7.263-101.952  1.00  0.00           C  
ATOM   2333  OG  SER A 150     -16.334  -7.133-101.455  1.00  0.00           O  
ATOM   2334  H   SER A 150     -16.334  -7.371-104.145  1.00  0.00           H  
ATOM   2335  HA  SER A 150     -13.882  -8.602-103.169  1.00  0.00           H  
ATOM   2336 1HB  SER A 150     -14.337  -7.418-101.125  1.00  0.00           H  
ATOM   2337 2HB  SER A 150     -14.738  -6.343-102.456  1.00  0.00           H  
ATOM   2338  HG  SER A 150     -16.398  -6.240-101.108  1.00  0.00           H  
ATOM   2339  N   TYR A 151     -14.694 -10.254-101.346  1.00  0.00           N  
ATOM   2340  CA  TYR A 151     -15.135 -11.404-100.569  1.00  0.00           C  
ATOM   2341  C   TYR A 151     -16.343 -11.053 -99.709  1.00  0.00           C  
ATOM   2342  O   TYR A 151     -17.143 -11.923 -99.360  1.00  0.00           O  
ATOM   2343  CB  TYR A 151     -13.995 -11.929 -99.693  1.00  0.00           C  
ATOM   2344  CG  TYR A 151     -13.741 -11.096 -98.457  1.00  0.00           C  
ATOM   2345  CD1 TYR A 151     -14.405 -11.388 -97.274  1.00  0.00           C  
ATOM   2346  CD2 TYR A 151     -12.844 -10.038 -98.506  1.00  0.00           C  
ATOM   2347  CE1 TYR A 151     -14.172 -10.628 -96.145  1.00  0.00           C  
ATOM   2348  CE2 TYR A 151     -12.612  -9.277 -97.377  1.00  0.00           C  
ATOM   2349  CZ  TYR A 151     -13.271  -9.569 -96.200  1.00  0.00           C  
ATOM   2350  OH  TYR A 151     -13.041  -8.810 -95.075  1.00  0.00           O  
ATOM   2351  H   TYR A 151     -13.771  -9.874-101.183  1.00  0.00           H  
ATOM   2352  HA  TYR A 151     -15.436 -12.187-101.264  1.00  0.00           H  
ATOM   2353 1HB  TYR A 151     -14.218 -12.949 -99.376  1.00  0.00           H  
ATOM   2354 2HB  TYR A 151     -13.075 -11.963-100.275  1.00  0.00           H  
ATOM   2355  HD1 TYR A 151     -15.109 -12.219 -97.236  1.00  0.00           H  
ATOM   2356  HD2 TYR A 151     -12.323  -9.808 -99.435  1.00  0.00           H  
ATOM   2357  HE1 TYR A 151     -14.693 -10.857 -95.216  1.00  0.00           H  
ATOM   2358  HE2 TYR A 151     -11.908  -8.445 -97.415  1.00  0.00           H  
ATOM   2359  HH  TYR A 151     -12.526  -8.036 -95.314  1.00  0.00           H  
ATOM   2360  N   GLU A 152     -16.469  -9.776 -99.365  1.00  0.00           N  
ATOM   2361  CA  GLU A 152     -17.629  -9.294 -98.627  1.00  0.00           C  
ATOM   2362  C   GLU A 152     -18.894  -9.381 -99.468  1.00  0.00           C  
ATOM   2363  O   GLU A 152     -19.958  -9.754 -98.972  1.00  0.00           O  
ATOM   2364  CB  GLU A 152     -17.409  -7.849 -98.170  1.00  0.00           C  
ATOM   2365  CG  GLU A 152     -16.340  -7.686 -97.098  1.00  0.00           C  
ATOM   2366  CD  GLU A 152     -16.107  -6.250 -96.718  1.00  0.00           C  
ATOM   2367  OE1 GLU A 152     -16.233  -5.403 -97.569  1.00  0.00           O  
ATOM   2368  OE2 GLU A 152     -15.802  -6.000 -95.576  1.00  0.00           O  
ATOM   2369  H   GLU A 152     -15.744  -9.125 -99.625  1.00  0.00           H  
ATOM   2370  HA  GLU A 152     -17.769  -9.927 -97.752  1.00  0.00           H  
ATOM   2371 1HB  GLU A 152     -17.121  -7.237 -99.024  1.00  0.00           H  
ATOM   2372 2HB  GLU A 152     -18.341  -7.445 -97.776  1.00  0.00           H  
ATOM   2373 1HG  GLU A 152     -16.643  -8.240 -96.210  1.00  0.00           H  
ATOM   2374 2HG  GLU A 152     -15.407  -8.117 -97.461  1.00  0.00           H  
ATOM   2375  N   VAL A 153     -18.775  -9.035-100.747  1.00  0.00           N  
ATOM   2376  CA  VAL A 153     -19.871  -9.207-101.692  1.00  0.00           C  
ATOM   2377  C   VAL A 153     -20.265 -10.674-101.816  1.00  0.00           C  
ATOM   2378  O   VAL A 153     -21.448 -11.009-101.823  1.00  0.00           O  
ATOM   2379  CB  VAL A 153     -19.470  -8.666-103.078  1.00  0.00           C  
ATOM   2380  CG1 VAL A 153     -20.498  -9.068-104.124  1.00  0.00           C  
ATOM   2381  CG2 VAL A 153     -19.320  -7.154-103.020  1.00  0.00           C  
ATOM   2382  H   VAL A 153     -17.902  -8.640-101.068  1.00  0.00           H  
ATOM   2383  HA  VAL A 153     -20.739  -8.661-101.321  1.00  0.00           H  
ATOM   2384  HB  VAL A 153     -18.521  -9.115-103.372  1.00  0.00           H  
ATOM   2385 1HG1 VAL A 153     -20.198  -8.678-105.098  1.00  0.00           H  
ATOM   2386 2HG1 VAL A 153     -20.562 -10.155-104.173  1.00  0.00           H  
ATOM   2387 3HG1 VAL A 153     -21.471  -8.658-103.854  1.00  0.00           H  
ATOM   2388 1HG2 VAL A 153     -19.035  -6.779-104.003  1.00  0.00           H  
ATOM   2389 2HG2 VAL A 153     -20.268  -6.707-102.721  1.00  0.00           H  
ATOM   2390 3HG2 VAL A 153     -18.550  -6.891-102.296  1.00  0.00           H  
ATOM   2391  N   ILE A 154     -19.266 -11.543-101.915  1.00  0.00           N  
ATOM   2392  CA  ILE A 154     -19.504 -12.980-101.992  1.00  0.00           C  
ATOM   2393  C   ILE A 154     -20.209 -13.488-100.741  1.00  0.00           C  
ATOM   2394  O   ILE A 154     -21.167 -14.258-100.826  1.00  0.00           O  
ATOM   2395  CB  ILE A 154     -18.182 -13.745-102.184  1.00  0.00           C  
ATOM   2396  CG1 ILE A 154     -17.591 -13.454-103.566  1.00  0.00           C  
ATOM   2397  CG2 ILE A 154     -18.402 -15.239-102.002  1.00  0.00           C  
ATOM   2398  CD1 ILE A 154     -16.156 -13.903-103.724  1.00  0.00           C  
ATOM   2399  H   ILE A 154     -18.315 -11.200-101.938  1.00  0.00           H  
ATOM   2400  HA  ILE A 154     -20.159 -13.176-102.843  1.00  0.00           H  
ATOM   2401  HB  ILE A 154     -17.453 -13.404-101.452  1.00  0.00           H  
ATOM   2402 1HG1 ILE A 154     -18.189 -13.948-104.330  1.00  0.00           H  
ATOM   2403 2HG1 ILE A 154     -17.634 -12.382-103.761  1.00  0.00           H  
ATOM   2404 1HG2 ILE A 154     -17.458 -15.766-102.141  1.00  0.00           H  
ATOM   2405 2HG2 ILE A 154     -18.779 -15.431-100.998  1.00  0.00           H  
ATOM   2406 3HG2 ILE A 154     -19.126 -15.592-102.735  1.00  0.00           H  
ATOM   2407 1HD1 ILE A 154     -15.808 -13.661-104.729  1.00  0.00           H  
ATOM   2408 2HD1 ILE A 154     -15.532 -13.392-102.991  1.00  0.00           H  
ATOM   2409 3HD1 ILE A 154     -16.095 -14.980-103.569  1.00  0.00           H  
ATOM   2410  N   ARG A 155     -19.729 -13.055 -99.582  1.00  0.00           N  
ATOM   2411  CA  ARG A 155     -20.341 -13.428 -98.310  1.00  0.00           C  
ATOM   2412  C   ARG A 155     -21.812 -13.029 -98.270  1.00  0.00           C  
ATOM   2413  O   ARG A 155     -22.662 -13.801 -97.825  1.00  0.00           O  
ATOM   2414  CB  ARG A 155     -19.608 -12.769 -97.150  1.00  0.00           C  
ATOM   2415  CG  ARG A 155     -20.145 -13.123 -95.772  1.00  0.00           C  
ATOM   2416  CD  ARG A 155     -19.396 -12.425 -94.695  1.00  0.00           C  
ATOM   2417  NE  ARG A 155     -19.580 -10.984 -94.755  1.00  0.00           N  
ATOM   2418  CZ  ARG A 155     -18.805 -10.087 -94.113  1.00  0.00           C  
ATOM   2419  NH1 ARG A 155     -17.800 -10.497 -93.372  1.00  0.00           N  
ATOM   2420  NH2 ARG A 155     -19.056  -8.795 -94.231  1.00  0.00           N  
ATOM   2421  H   ARG A 155     -18.918 -12.453 -99.578  1.00  0.00           H  
ATOM   2422  HA  ARG A 155     -20.290 -14.510 -98.206  1.00  0.00           H  
ATOM   2423 1HB  ARG A 155     -18.557 -13.052 -97.177  1.00  0.00           H  
ATOM   2424 2HB  ARG A 155     -19.659 -11.686 -97.256  1.00  0.00           H  
ATOM   2425 1HG  ARG A 155     -21.194 -12.833 -95.704  1.00  0.00           H  
ATOM   2426 2HG  ARG A 155     -20.055 -14.198 -95.612  1.00  0.00           H  
ATOM   2427 1HD  ARG A 155     -19.746 -12.774 -93.724  1.00  0.00           H  
ATOM   2428 2HD  ARG A 155     -18.333 -12.637 -94.796  1.00  0.00           H  
ATOM   2429  HE  ARG A 155     -20.343 -10.630 -95.315  1.00  0.00           H  
ATOM   2430 1HH1 ARG A 155     -17.609 -11.486 -93.283  1.00  0.00           H  
ATOM   2431 2HH1 ARG A 155     -17.219  -9.825 -92.892  1.00  0.00           H  
ATOM   2432 1HH2 ARG A 155     -19.828  -8.479 -94.801  1.00  0.00           H  
ATOM   2433 2HH2 ARG A 155     -18.475  -8.123 -93.751  1.00  0.00           H  
ATOM   2434  N   GLU A 156     -22.104 -11.818 -98.737  1.00  0.00           N  
ATOM   2435  CA  GLU A 156     -23.468 -11.307 -98.732  1.00  0.00           C  
ATOM   2436  C   GLU A 156     -24.370 -12.130 -99.641  1.00  0.00           C  
ATOM   2437  O   GLU A 156     -25.489 -12.485 -99.266  1.00  0.00           O  
ATOM   2438  CB  GLU A 156     -23.488  -9.841 -99.168  1.00  0.00           C  
ATOM   2439  CG  GLU A 156     -23.047  -8.857 -98.094  1.00  0.00           C  
ATOM   2440  CD  GLU A 156     -23.982  -8.817 -96.917  1.00  0.00           C  
ATOM   2441  OE1 GLU A 156     -25.169  -8.904 -97.121  1.00  0.00           O  
ATOM   2442  OE2 GLU A 156     -23.508  -8.701 -95.811  1.00  0.00           O  
ATOM   2443  H   GLU A 156     -21.362 -11.241 -99.106  1.00  0.00           H  
ATOM   2444  HA  GLU A 156     -23.861 -11.384 -97.717  1.00  0.00           H  
ATOM   2445 1HB  GLU A 156     -22.836  -9.708-100.031  1.00  0.00           H  
ATOM   2446 2HB  GLU A 156     -24.498  -9.566 -99.477  1.00  0.00           H  
ATOM   2447 1HG  GLU A 156     -22.053  -9.140 -97.745  1.00  0.00           H  
ATOM   2448 2HG  GLU A 156     -22.978  -7.863 -98.532  1.00  0.00           H  
ATOM   2449  N   CYS A 157     -23.881 -12.429-100.839  1.00  0.00           N  
ATOM   2450  CA  CYS A 157     -24.641 -13.213-101.804  1.00  0.00           C  
ATOM   2451  C   CYS A 157     -24.980 -14.592-101.252  1.00  0.00           C  
ATOM   2452  O   CYS A 157     -26.132 -15.022-101.292  1.00  0.00           O  
ATOM   2453  CB  CYS A 157     -23.855 -13.371-103.106  1.00  0.00           C  
ATOM   2454  SG  CYS A 157     -23.796 -11.872-104.118  1.00  0.00           S  
ATOM   2455  H   CYS A 157     -22.955 -12.108-101.087  1.00  0.00           H  
ATOM   2456  HA  CYS A 157     -25.580 -12.697-102.003  1.00  0.00           H  
ATOM   2457 1HB  CYS A 157     -22.831 -13.664-102.879  1.00  0.00           H  
ATOM   2458 2HB  CYS A 157     -24.300 -14.165-103.705  1.00  0.00           H  
ATOM   2459  N   LEU A 158     -23.967 -15.280-100.733  1.00  0.00           N  
ATOM   2460  CA  LEU A 158     -24.151 -16.621-100.193  1.00  0.00           C  
ATOM   2461  C   LEU A 158     -25.152 -16.621 -99.045  1.00  0.00           C  
ATOM   2462  O   LEU A 158     -26.004 -17.505 -98.949  1.00  0.00           O  
ATOM   2463  CB  LEU A 158     -22.810 -17.186 -99.709  1.00  0.00           C  
ATOM   2464  CG  LEU A 158     -22.882 -18.525 -98.963  1.00  0.00           C  
ATOM   2465  CD1 LEU A 158     -23.473 -19.586 -99.881  1.00  0.00           C  
ATOM   2466  CD2 LEU A 158     -21.489 -18.921 -98.496  1.00  0.00           C  
ATOM   2467  H   LEU A 158     -23.048 -14.865-100.714  1.00  0.00           H  
ATOM   2468  HA  LEU A 158     -24.552 -17.261-100.981  1.00  0.00           H  
ATOM   2469 1HB  LEU A 158     -22.159 -17.322-100.572  1.00  0.00           H  
ATOM   2470 2HB  LEU A 158     -22.347 -16.459 -99.042  1.00  0.00           H  
ATOM   2471  HG  LEU A 158     -23.541 -18.425 -98.101  1.00  0.00           H  
ATOM   2472 1HD1 LEU A 158     -23.525 -20.537 -99.350  1.00  0.00           H  
ATOM   2473 2HD1 LEU A 158     -24.477 -19.287-100.184  1.00  0.00           H  
ATOM   2474 3HD1 LEU A 158     -22.845 -19.696-100.762  1.00  0.00           H  
ATOM   2475 1HD2 LEU A 158     -21.541 -19.872 -97.965  1.00  0.00           H  
ATOM   2476 2HD2 LEU A 158     -20.830 -19.022 -99.358  1.00  0.00           H  
ATOM   2477 3HD2 LEU A 158     -21.098 -18.153 -97.828  1.00  0.00           H  
ATOM   2478  N   ARG A 159     -25.048 -15.621 -98.176  1.00  0.00           N  
ATOM   2479  CA  ARG A 159     -25.977 -15.472 -97.062  1.00  0.00           C  
ATOM   2480  C   ARG A 159     -27.416 -15.385 -97.552  1.00  0.00           C  
ATOM   2481  O   ARG A 159     -28.307 -16.046 -97.017  1.00  0.00           O  
ATOM   2482  CB  ARG A 159     -25.644 -14.230 -96.249  1.00  0.00           C  
ATOM   2483  CG  ARG A 159     -26.533 -14.001 -95.038  1.00  0.00           C  
ATOM   2484  CD  ARG A 159     -26.199 -12.732 -94.342  1.00  0.00           C  
ATOM   2485  NE  ARG A 159     -26.437 -11.573 -95.187  1.00  0.00           N  
ATOM   2486  CZ  ARG A 159     -27.647 -11.023 -95.410  1.00  0.00           C  
ATOM   2487  NH1 ARG A 159     -28.716 -11.537 -94.845  1.00  0.00           N  
ATOM   2488  NH2 ARG A 159     -27.758  -9.967 -96.197  1.00  0.00           N  
ATOM   2489  H   ARG A 159     -24.306 -14.945 -98.291  1.00  0.00           H  
ATOM   2490  HA  ARG A 159     -25.898 -16.356 -96.426  1.00  0.00           H  
ATOM   2491 1HB  ARG A 159     -24.616 -14.290 -95.897  1.00  0.00           H  
ATOM   2492 2HB  ARG A 159     -25.721 -13.348 -96.885  1.00  0.00           H  
ATOM   2493 1HG  ARG A 159     -27.576 -13.955 -95.354  1.00  0.00           H  
ATOM   2494 2HG  ARG A 159     -26.405 -14.823 -94.332  1.00  0.00           H  
ATOM   2495 1HD  ARG A 159     -26.814 -12.634 -93.449  1.00  0.00           H  
ATOM   2496 2HD  ARG A 159     -25.147 -12.737 -94.060  1.00  0.00           H  
ATOM   2497  HE  ARG A 159     -25.637 -11.149 -95.640  1.00  0.00           H  
ATOM   2498 1HH1 ARG A 159     -28.631 -12.344 -94.243  1.00  0.00           H  
ATOM   2499 2HH1 ARG A 159     -29.623 -11.125 -95.011  1.00  0.00           H  
ATOM   2500 1HH2 ARG A 159     -26.936  -9.571 -96.632  1.00  0.00           H  
ATOM   2501 2HH2 ARG A 159     -28.664  -9.555 -96.364  1.00  0.00           H  
ATOM   2502  N   ARG A 160     -27.639 -14.564 -98.573  1.00  0.00           N  
ATOM   2503  CA  ARG A 160     -28.971 -14.392 -99.141  1.00  0.00           C  
ATOM   2504  C   ARG A 160     -29.445 -15.666 -99.832  1.00  0.00           C  
ATOM   2505  O   ARG A 160     -30.621 -16.018 -99.760  1.00  0.00           O  
ATOM   2506  CB  ARG A 160     -28.982 -13.244-100.140  1.00  0.00           C  
ATOM   2507  CG  ARG A 160     -28.793 -11.864 -99.531  1.00  0.00           C  
ATOM   2508  CD  ARG A 160     -29.936 -11.488 -98.661  1.00  0.00           C  
ATOM   2509  NE  ARG A 160     -31.151 -11.267 -99.427  1.00  0.00           N  
ATOM   2510  CZ  ARG A 160     -32.400 -11.342 -98.922  1.00  0.00           C  
ATOM   2511  NH1 ARG A 160     -32.578 -11.631 -97.652  1.00  0.00           N  
ATOM   2512  NH2 ARG A 160     -33.442 -11.124 -99.703  1.00  0.00           N  
ATOM   2513  H   ARG A 160     -26.866 -14.047 -98.966  1.00  0.00           H  
ATOM   2514  HA  ARG A 160     -29.668 -14.177 -98.330  1.00  0.00           H  
ATOM   2515 1HB  ARG A 160     -28.189 -13.391-100.873  1.00  0.00           H  
ATOM   2516 2HB  ARG A 160     -29.929 -13.239-100.680  1.00  0.00           H  
ATOM   2517 1HG  ARG A 160     -27.885 -11.854 -98.928  1.00  0.00           H  
ATOM   2518 2HG  ARG A 160     -28.710 -11.122-100.327  1.00  0.00           H  
ATOM   2519 1HD  ARG A 160     -30.126 -12.284 -97.944  1.00  0.00           H  
ATOM   2520 2HD  ARG A 160     -29.699 -10.568 -98.126  1.00  0.00           H  
ATOM   2521  HE  ARG A 160     -31.055 -11.042-100.408  1.00  0.00           H  
ATOM   2522 1HH1 ARG A 160     -31.781 -11.798 -97.055  1.00  0.00           H  
ATOM   2523 2HH1 ARG A 160     -33.512 -11.687 -97.274  1.00  0.00           H  
ATOM   2524 1HH2 ARG A 160     -33.305 -10.900-100.679  1.00  0.00           H  
ATOM   2525 2HH2 ARG A 160     -34.376 -11.180 -99.324  1.00  0.00           H  
ATOM   2526  N   ILE A 161     -28.521 -16.350-100.498  1.00  0.00           N  
ATOM   2527  CA  ILE A 161     -28.834 -17.608-101.164  1.00  0.00           C  
ATOM   2528  C   ILE A 161     -29.330 -18.649-100.168  1.00  0.00           C  
ATOM   2529  O   ILE A 161     -30.355 -19.293-100.387  1.00  0.00           O  
ATOM   2530  CB  ILE A 161     -27.603 -18.154-101.909  1.00  0.00           C  
ATOM   2531  CG1 ILE A 161     -27.250 -17.249-103.092  1.00  0.00           C  
ATOM   2532  CG2 ILE A 161     -27.854 -19.578-102.380  1.00  0.00           C  
ATOM   2533  CD1 ILE A 161     -25.898 -17.541-103.703  1.00  0.00           C  
ATOM   2534  H   ILE A 161     -27.579 -15.988-100.545  1.00  0.00           H  
ATOM   2535  HA  ILE A 161     -29.633 -17.432-101.883  1.00  0.00           H  
ATOM   2536  HB  ILE A 161     -26.741 -18.150-101.241  1.00  0.00           H  
ATOM   2537 1HG1 ILE A 161     -28.006 -17.356-103.869  1.00  0.00           H  
ATOM   2538 2HG1 ILE A 161     -27.258 -16.208-102.769  1.00  0.00           H  
ATOM   2539 1HG2 ILE A 161     -26.975 -19.949-102.905  1.00  0.00           H  
ATOM   2540 2HG2 ILE A 161     -28.059 -20.216-101.520  1.00  0.00           H  
ATOM   2541 3HG2 ILE A 161     -28.712 -19.592-103.053  1.00  0.00           H  
ATOM   2542 1HD1 ILE A 161     -25.719 -16.859-104.535  1.00  0.00           H  
ATOM   2543 2HD1 ILE A 161     -25.121 -17.406-102.949  1.00  0.00           H  
ATOM   2544 3HD1 ILE A 161     -25.877 -18.568-104.065  1.00  0.00           H  
ATOM   2545  N   LEU A 162     -28.597 -18.811 -99.072  1.00  0.00           N  
ATOM   2546  CA  LEU A 162     -28.953 -19.784 -98.047  1.00  0.00           C  
ATOM   2547  C   LEU A 162     -30.332 -19.492 -97.467  1.00  0.00           C  
ATOM   2548  O   LEU A 162     -31.141 -20.401 -97.280  1.00  0.00           O  
ATOM   2549  CB  LEU A 162     -27.907 -19.779 -96.925  1.00  0.00           C  
ATOM   2550  CG  LEU A 162     -26.526 -20.330 -97.302  1.00  0.00           C  
ATOM   2551  CD1 LEU A 162     -25.543 -20.052 -96.172  1.00  0.00           C  
ATOM   2552  CD2 LEU A 162     -26.632 -21.823 -97.578  1.00  0.00           C  
ATOM   2553  H   LEU A 162     -27.770 -18.243 -98.946  1.00  0.00           H  
ATOM   2554  HA  LEU A 162     -28.989 -20.771 -98.505  1.00  0.00           H  
ATOM   2555 1HB  LEU A 162     -27.773 -18.755 -96.581  1.00  0.00           H  
ATOM   2556 2HB  LEU A 162     -28.286 -20.374 -96.094  1.00  0.00           H  
ATOM   2557  HG  LEU A 162     -26.162 -19.820 -98.193  1.00  0.00           H  
ATOM   2558 1HD1 LEU A 162     -24.561 -20.443 -96.439  1.00  0.00           H  
ATOM   2559 2HD1 LEU A 162     -25.471 -18.976 -96.009  1.00  0.00           H  
ATOM   2560 3HD1 LEU A 162     -25.890 -20.536 -95.260  1.00  0.00           H  
ATOM   2561 1HD2 LEU A 162     -25.651 -22.214 -97.846  1.00  0.00           H  
ATOM   2562 2HD2 LEU A 162     -26.996 -22.333 -96.686  1.00  0.00           H  
ATOM   2563 3HD2 LEU A 162     -27.328 -21.991 -98.401  1.00  0.00           H  
ATOM   2564  N   GLU A 163     -30.595 -18.220 -97.186  1.00  0.00           N  
ATOM   2565  CA  GLU A 163     -31.888 -17.802 -96.661  1.00  0.00           C  
ATOM   2566  C   GLU A 163     -33.020 -18.215 -97.591  1.00  0.00           C  
ATOM   2567  O   GLU A 163     -34.053 -18.713 -97.144  1.00  0.00           O  
ATOM   2568  CB  GLU A 163     -31.912 -16.286 -96.452  1.00  0.00           C  
ATOM   2569  CG  GLU A 163     -31.071 -15.798 -95.282  1.00  0.00           C  
ATOM   2570  CD  GLU A 163     -31.048 -14.300 -95.161  1.00  0.00           C  
ATOM   2571  OE1 GLU A 163     -31.573 -13.645 -96.029  1.00  0.00           O  
ATOM   2572  OE2 GLU A 163     -30.504 -13.809 -94.200  1.00  0.00           O  
ATOM   2573  H   GLU A 163     -29.878 -17.524 -97.343  1.00  0.00           H  
ATOM   2574  HA  GLU A 163     -32.047 -18.299 -95.703  1.00  0.00           H  
ATOM   2575 1HB  GLU A 163     -31.552 -15.789 -97.353  1.00  0.00           H  
ATOM   2576 2HB  GLU A 163     -32.939 -15.958 -96.286  1.00  0.00           H  
ATOM   2577 1HG  GLU A 163     -31.472 -16.219 -94.359  1.00  0.00           H  
ATOM   2578 2HG  GLU A 163     -30.052 -16.164 -95.402  1.00  0.00           H  
ATOM   2579  N   GLU A 164     -32.819 -18.007 -98.888  1.00  0.00           N  
ATOM   2580  CA  GLU A 164     -33.826 -18.357 -99.884  1.00  0.00           C  
ATOM   2581  C   GLU A 164     -33.971 -19.867-100.009  1.00  0.00           C  
ATOM   2582  O   GLU A 164     -35.065 -20.379-100.248  1.00  0.00           O  
ATOM   2583  CB  GLU A 164     -33.464 -17.755-101.244  1.00  0.00           C  
ATOM   2584  CG  GLU A 164     -33.649 -16.248-101.332  1.00  0.00           C  
ATOM   2585  CD  GLU A 164     -35.090 -15.828-101.244  1.00  0.00           C  
ATOM   2586  OE1 GLU A 164     -35.888 -16.352-101.983  1.00  0.00           O  
ATOM   2587  OE2 GLU A 164     -35.394 -14.982-100.435  1.00  0.00           O  
ATOM   2588  H   GLU A 164     -31.950 -17.594 -99.190  1.00  0.00           H  
ATOM   2589  HA  GLU A 164     -34.785 -17.959 -99.561  1.00  0.00           H  
ATOM   2590 1HB  GLU A 164     -32.422 -17.979-101.475  1.00  0.00           H  
ATOM   2591 2HB  GLU A 164     -34.078 -18.213-102.019  1.00  0.00           H  
ATOM   2592 1HG  GLU A 164     -33.096 -15.775-100.521  1.00  0.00           H  
ATOM   2593 2HG  GLU A 164     -33.230 -15.894-102.274  1.00  0.00           H  
ATOM   2594  N   VAL A 165     -32.861 -20.581 -99.848  1.00  0.00           N  
ATOM   2595  CA  VAL A 165     -32.875 -22.039 -99.867  1.00  0.00           C  
ATOM   2596  C   VAL A 165     -33.758 -22.593 -98.754  1.00  0.00           C  
ATOM   2597  O   VAL A 165     -34.563 -23.498 -98.980  1.00  0.00           O  
ATOM   2598  CB  VAL A 165     -31.445 -22.589 -99.707  1.00  0.00           C  
ATOM   2599  CG1 VAL A 165     -31.479 -24.078 -99.397  1.00  0.00           C  
ATOM   2600  CG2 VAL A 165     -30.643 -22.319-100.971  1.00  0.00           C  
ATOM   2601  H   VAL A 165     -31.982 -20.098 -99.711  1.00  0.00           H  
ATOM   2602  HA  VAL A 165     -33.297 -22.368-100.816  1.00  0.00           H  
ATOM   2603  HB  VAL A 165     -30.968 -22.094 -98.861  1.00  0.00           H  
ATOM   2604 1HG1 VAL A 165     -30.461 -24.450 -99.287  1.00  0.00           H  
ATOM   2605 2HG1 VAL A 165     -32.027 -24.244 -98.470  1.00  0.00           H  
ATOM   2606 3HG1 VAL A 165     -31.972 -24.608-100.212  1.00  0.00           H  
ATOM   2607 1HG2 VAL A 165     -29.634 -22.711-100.851  1.00  0.00           H  
ATOM   2608 2HG2 VAL A 165     -31.124 -22.808-101.819  1.00  0.00           H  
ATOM   2609 3HG2 VAL A 165     -30.597 -21.245-101.151  1.00  0.00           H  
ATOM   2610  N   ILE A 166     -33.604 -22.044 -97.554  1.00  0.00           N  
ATOM   2611  CA  ILE A 166     -34.398 -22.472 -96.407  1.00  0.00           C  
ATOM   2612  C   ILE A 166     -35.888 -22.385 -96.708  1.00  0.00           C  
ATOM   2613  O   ILE A 166     -36.639 -23.326 -96.455  1.00  0.00           O  
ATOM   2614  CB  ILE A 166     -34.072 -21.622 -95.165  1.00  0.00           C  
ATOM   2615  CG1 ILE A 166     -32.649 -21.909 -94.680  1.00  0.00           C  
ATOM   2616  CG2 ILE A 166     -35.079 -21.891 -94.058  1.00  0.00           C  
ATOM   2617  CD1 ILE A 166     -32.143 -20.922 -93.653  1.00  0.00           C  
ATOM   2618  H   ILE A 166     -32.920 -21.313 -97.433  1.00  0.00           H  
ATOM   2619  HA  ILE A 166     -34.163 -23.517 -96.198  1.00  0.00           H  
ATOM   2620  HB  ILE A 166     -34.108 -20.565 -95.429  1.00  0.00           H  
ATOM   2621 1HG1 ILE A 166     -32.606 -22.907 -94.244  1.00  0.00           H  
ATOM   2622 2HG1 ILE A 166     -31.965 -21.895 -95.530  1.00  0.00           H  
ATOM   2623 1HG2 ILE A 166     -34.834 -21.282 -93.187  1.00  0.00           H  
ATOM   2624 2HG2 ILE A 166     -36.080 -21.638 -94.407  1.00  0.00           H  
ATOM   2625 3HG2 ILE A 166     -35.047 -22.946 -93.784  1.00  0.00           H  
ATOM   2626 1HD1 ILE A 166     -31.128 -21.190 -93.359  1.00  0.00           H  
ATOM   2627 2HD1 ILE A 166     -32.142 -19.919 -94.082  1.00  0.00           H  
ATOM   2628 3HD1 ILE A 166     -32.792 -20.943 -92.779  1.00  0.00           H  
ATOM   2629  N   GLU A 167     -36.311 -21.246 -97.246  1.00  0.00           N  
ATOM   2630  CA  GLU A 167     -37.708 -21.049 -97.622  1.00  0.00           C  
ATOM   2631  C   GLU A 167     -38.139 -22.053 -98.682  1.00  0.00           C  
ATOM   2632  O   GLU A 167     -39.177 -22.701 -98.551  1.00  0.00           O  
ATOM   2633  CB  GLU A 167     -37.926 -19.624 -98.137  1.00  0.00           C  
ATOM   2634  CG  GLU A 167     -39.354 -19.326 -98.571  1.00  0.00           C  
ATOM   2635  CD  GLU A 167     -39.541 -17.907 -99.035  1.00  0.00           C  
ATOM   2636  OE1 GLU A 167     -38.689 -17.096 -98.759  1.00  0.00           O  
ATOM   2637  OE2 GLU A 167     -40.534 -17.636 -99.667  1.00  0.00           O  
ATOM   2638  H   GLU A 167     -35.651 -20.497 -97.400  1.00  0.00           H  
ATOM   2639  HA  GLU A 167     -38.330 -21.211 -96.740  1.00  0.00           H  
ATOM   2640 1HB  GLU A 167     -37.659 -18.912 -97.357  1.00  0.00           H  
ATOM   2641 2HB  GLU A 167     -37.272 -19.441 -98.989  1.00  0.00           H  
ATOM   2642 1HG  GLU A 167     -39.624 -19.999 -99.383  1.00  0.00           H  
ATOM   2643 2HG  GLU A 167     -40.026 -19.521 -97.736  1.00  0.00           H  
ATOM   2644  N   ALA A 168     -37.337 -22.177 -99.734  1.00  0.00           N  
ATOM   2645  CA  ALA A 168     -37.657 -23.069-100.841  1.00  0.00           C  
ATOM   2646  C   ALA A 168     -37.820 -24.506-100.360  1.00  0.00           C  
ATOM   2647  O   ALA A 168     -38.743 -25.208-100.770  1.00  0.00           O  
ATOM   2648  CB  ALA A 168     -36.580 -22.988-101.914  1.00  0.00           C  
ATOM   2649  H   ALA A 168     -36.484 -21.637 -99.770  1.00  0.00           H  
ATOM   2650  HA  ALA A 168     -38.609 -22.758-101.274  1.00  0.00           H  
ATOM   2651 1HB  ALA A 168     -36.835 -23.658-102.735  1.00  0.00           H  
ATOM   2652 2HB  ALA A 168     -36.517 -21.965-102.290  1.00  0.00           H  
ATOM   2653 3HB  ALA A 168     -35.622 -23.280-101.492  1.00  0.00           H  
ATOM   2654  N   LEU A 169     -36.916 -24.938 -99.487  1.00  0.00           N  
ATOM   2655  CA  LEU A 169     -36.969 -26.287 -98.933  1.00  0.00           C  
ATOM   2656  C   LEU A 169     -38.237 -26.495 -98.117  1.00  0.00           C  
ATOM   2657  O   LEU A 169     -38.880 -27.541 -98.213  1.00  0.00           O  
ATOM   2658  CB  LEU A 169     -35.740 -26.547 -98.052  1.00  0.00           C  
ATOM   2659  CG  LEU A 169     -34.405 -26.679 -98.797  1.00  0.00           C  
ATOM   2660  CD1 LEU A 169     -33.260 -26.681 -97.793  1.00  0.00           C  
ATOM   2661  CD2 LEU A 169     -34.409 -27.956 -99.625  1.00  0.00           C  
ATOM   2662  H   LEU A 169     -36.172 -24.318 -99.200  1.00  0.00           H  
ATOM   2663  HA  LEU A 169     -36.983 -26.998 -99.757  1.00  0.00           H  
ATOM   2664 1HB  LEU A 169     -35.643 -25.729 -97.341  1.00  0.00           H  
ATOM   2665 2HB  LEU A 169     -35.901 -27.470 -97.495  1.00  0.00           H  
ATOM   2666  HG  LEU A 169     -34.268 -25.820 -99.455  1.00  0.00           H  
ATOM   2667 1HD1 LEU A 169     -32.313 -26.774 -98.321  1.00  0.00           H  
ATOM   2668 2HD1 LEU A 169     -33.271 -25.749 -97.228  1.00  0.00           H  
ATOM   2669 3HD1 LEU A 169     -33.379 -27.521 -97.109  1.00  0.00           H  
ATOM   2670 1HD2 LEU A 169     -33.459 -28.049-100.155  1.00  0.00           H  
ATOM   2671 2HD2 LEU A 169     -34.543 -28.816 -98.967  1.00  0.00           H  
ATOM   2672 3HD2 LEU A 169     -35.224 -27.919-100.347  1.00  0.00           H  
ATOM   2673  N   LYS A 170     -38.595 -25.497 -97.320  1.00  0.00           N  
ATOM   2674  CA  LYS A 170     -39.829 -25.540 -96.543  1.00  0.00           C  
ATOM   2675  C   LYS A 170     -41.045 -25.678 -97.451  1.00  0.00           C  
ATOM   2676  O   LYS A 170     -41.968 -26.441 -97.158  1.00  0.00           O  
ATOM   2677  CB  LYS A 170     -39.958 -24.287 -95.676  1.00  0.00           C  
ATOM   2678  CG  LYS A 170     -41.194 -24.264 -94.786  1.00  0.00           C  
ATOM   2679  CD  LYS A 170     -41.218 -23.023 -93.905  1.00  0.00           C  
ATOM   2680  CE  LYS A 170     -42.467 -22.982 -93.038  1.00  0.00           C  
ATOM   2681  NZ  LYS A 170     -42.504 -21.773 -92.171  1.00  0.00           N  
ATOM   2682  H   LYS A 170     -37.996 -24.686 -97.247  1.00  0.00           H  
ATOM   2683  HA  LYS A 170     -39.799 -26.414 -95.894  1.00  0.00           H  
ATOM   2684 1HB  LYS A 170     -39.082 -24.196 -95.033  1.00  0.00           H  
ATOM   2685 2HB  LYS A 170     -39.989 -23.404 -96.314  1.00  0.00           H  
ATOM   2686 1HG  LYS A 170     -42.090 -24.275 -95.406  1.00  0.00           H  
ATOM   2687 2HG  LYS A 170     -41.202 -25.149 -94.151  1.00  0.00           H  
ATOM   2688 1HD  LYS A 170     -40.338 -23.017 -93.260  1.00  0.00           H  
ATOM   2689 2HD  LYS A 170     -41.193 -22.131 -94.531  1.00  0.00           H  
ATOM   2690 1HE  LYS A 170     -43.351 -22.985 -93.674  1.00  0.00           H  
ATOM   2691 2HE  LYS A 170     -42.499 -23.868 -92.405  1.00  0.00           H  
ATOM   2692 1HZ  LYS A 170     -43.346 -21.784 -91.613  1.00  0.00           H  
ATOM   2693 2HZ  LYS A 170     -41.697 -21.769 -91.562  1.00  0.00           H  
ATOM   2694 3HZ  LYS A 170     -42.494 -20.944 -92.747  1.00  0.00           H  
ATOM   2695  N   ARG A 171     -41.042 -24.936 -98.552  1.00  0.00           N  
ATOM   2696  CA  ARG A 171     -42.139 -24.984 -99.512  1.00  0.00           C  
ATOM   2697  C   ARG A 171     -42.211 -26.342-100.198  1.00  0.00           C  
ATOM   2698  O   ARG A 171     -43.283 -26.784-100.610  1.00  0.00           O  
ATOM   2699  CB  ARG A 171     -41.981 -23.894-100.561  1.00  0.00           C  
ATOM   2700  CG  ARG A 171     -42.240 -22.482-100.061  1.00  0.00           C  
ATOM   2701  CD  ARG A 171     -42.097 -21.480-101.148  1.00  0.00           C  
ATOM   2702  NE  ARG A 171     -42.291 -20.123-100.665  1.00  0.00           N  
ATOM   2703  CZ  ARG A 171     -43.491 -19.532-100.502  1.00  0.00           C  
ATOM   2704  NH1 ARG A 171     -44.591 -20.191-100.790  1.00  0.00           N  
ATOM   2705  NH2 ARG A 171     -43.562 -18.291-100.055  1.00  0.00           N  
ATOM   2706  H   ARG A 171     -40.260 -24.323 -98.730  1.00  0.00           H  
ATOM   2707  HA  ARG A 171     -43.077 -24.838 -98.973  1.00  0.00           H  
ATOM   2708 1HB  ARG A 171     -40.969 -23.922-100.964  1.00  0.00           H  
ATOM   2709 2HB  ARG A 171     -42.667 -24.083-101.388  1.00  0.00           H  
ATOM   2710 1HG  ARG A 171     -43.253 -22.416 -99.666  1.00  0.00           H  
ATOM   2711 2HG  ARG A 171     -41.527 -22.238 -99.275  1.00  0.00           H  
ATOM   2712 1HD  ARG A 171     -41.098 -21.549-101.578  1.00  0.00           H  
ATOM   2713 2HD  ARG A 171     -42.838 -21.674-101.923  1.00  0.00           H  
ATOM   2714  HE  ARG A 171     -41.467 -19.585-100.433  1.00  0.00           H  
ATOM   2715 1HH1 ARG A 171     -44.537 -21.140-101.134  1.00  0.00           H  
ATOM   2716 2HH1 ARG A 171     -45.492 -19.748-100.669  1.00  0.00           H  
ATOM   2717 1HH2 ARG A 171     -42.715 -17.785 -99.834  1.00  0.00           H  
ATOM   2718 2HH2 ARG A 171     -44.460 -17.849 -99.934  1.00  0.00           H  
ATOM   2719  N   SER A 172     -41.061 -26.997-100.324  1.00  0.00           N  
ATOM   2720  CA  SER A 172     -40.994 -28.314-100.945  1.00  0.00           C  
ATOM   2721  C   SER A 172     -41.505 -29.397-100.003  1.00  0.00           C  
ATOM   2722  O   SER A 172     -41.712 -30.539-100.410  1.00  0.00           O  
ATOM   2723  CB  SER A 172     -39.568 -28.623-101.358  1.00  0.00           C  
ATOM   2724  OG  SER A 172     -39.137 -27.752-102.367  1.00  0.00           O  
ATOM   2725  H   SER A 172     -40.213 -26.573 -99.977  1.00  0.00           H  
ATOM   2726  HA  SER A 172     -41.635 -28.314-101.828  1.00  0.00           H  
ATOM   2727 1HB  SER A 172     -38.911 -28.534-100.493  1.00  0.00           H  
ATOM   2728 2HB  SER A 172     -39.506 -29.652-101.711  1.00  0.00           H  
ATOM   2729  HG  SER A 172     -38.891 -26.936-101.925  1.00  0.00           H  
ATOM   2730  N   GLY A 173     -41.706 -29.029 -98.743  1.00  0.00           N  
ATOM   2731  CA  GLY A 173     -42.170 -29.975 -97.734  1.00  0.00           C  
ATOM   2732  C   GLY A 173     -40.999 -30.612 -96.994  1.00  0.00           C  
ATOM   2733  O   GLY A 173     -41.144 -31.668 -96.382  1.00  0.00           O  
ATOM   2734  H   GLY A 173     -41.530 -28.071 -98.476  1.00  0.00           H  
ATOM   2735 1HA  GLY A 173     -42.818 -29.459 -97.022  1.00  0.00           H  
ATOM   2736 2HA  GLY A 173     -42.769 -30.749 -98.212  1.00  0.00           H  
ATOM   2737  N   VAL A 174     -39.843 -29.963 -97.057  1.00  0.00           N  
ATOM   2738  CA  VAL A 174     -38.653 -30.448 -96.372  1.00  0.00           C  
ATOM   2739  C   VAL A 174     -38.614 -29.969 -94.928  1.00  0.00           C  
ATOM   2740  O   VAL A 174     -38.831 -28.788 -94.649  1.00  0.00           O  
ATOM   2741  CB  VAL A 174     -37.385 -29.972 -97.103  1.00  0.00           C  
ATOM   2742  CG1 VAL A 174     -36.139 -30.481 -96.393  1.00  0.00           C  
ATOM   2743  CG2 VAL A 174     -37.412 -30.446 -98.548  1.00  0.00           C  
ATOM   2744  H   VAL A 174     -39.786 -29.110 -97.596  1.00  0.00           H  
ATOM   2745  HA  VAL A 174     -38.683 -31.538 -96.357  1.00  0.00           H  
ATOM   2746  HB  VAL A 174     -37.349 -28.884 -97.077  1.00  0.00           H  
ATOM   2747 1HG1 VAL A 174     -35.251 -30.133 -96.923  1.00  0.00           H  
ATOM   2748 2HG1 VAL A 174     -36.121 -30.100 -95.371  1.00  0.00           H  
ATOM   2749 3HG1 VAL A 174     -36.147 -31.570 -96.376  1.00  0.00           H  
ATOM   2750 1HG2 VAL A 174     -36.512 -30.105 -99.060  1.00  0.00           H  
ATOM   2751 2HG2 VAL A 174     -37.454 -31.534 -98.574  1.00  0.00           H  
ATOM   2752 3HG2 VAL A 174     -38.290 -30.036 -99.049  1.00  0.00           H  
ATOM   2753  N   ASP A 175     -38.340 -30.888 -94.010  1.00  0.00           N  
ATOM   2754  CA  ASP A 175     -38.390 -30.588 -92.584  1.00  0.00           C  
ATOM   2755  C   ASP A 175     -37.222 -29.705 -92.164  1.00  0.00           C  
ATOM   2756  O   ASP A 175     -36.183 -29.679 -92.822  1.00  0.00           O  
ATOM   2757  CB  ASP A 175     -38.380 -31.881 -91.764  1.00  0.00           C  
ATOM   2758  CG  ASP A 175     -38.703 -31.652 -90.293  1.00  0.00           C  
ATOM   2759  OD1 ASP A 175     -39.863 -31.573 -89.965  1.00  0.00           O  
ATOM   2760  OD2 ASP A 175     -37.787 -31.557 -89.513  1.00  0.00           O  
ATOM   2761  H   ASP A 175     -38.087 -31.820 -94.306  1.00  0.00           H  
ATOM   2762  HA  ASP A 175     -39.309 -30.039 -92.377  1.00  0.00           H  
ATOM   2763 1HB  ASP A 175     -39.110 -32.579 -92.177  1.00  0.00           H  
ATOM   2764 2HB  ASP A 175     -37.399 -32.352 -91.837  1.00  0.00           H  
ATOM   2765  N   SER A 176     -37.399 -28.982 -91.064  1.00  0.00           N  
ATOM   2766  CA  SER A 176     -36.377 -28.062 -90.579  1.00  0.00           C  
ATOM   2767  C   SER A 176     -35.094 -28.804 -90.222  1.00  0.00           C  
ATOM   2768  O   SER A 176     -33.995 -28.270 -90.378  1.00  0.00           O  
ATOM   2769  CB  SER A 176     -36.890 -27.307 -89.367  1.00  0.00           C  
ATOM   2770  OG  SER A 176     -37.845 -26.351 -89.739  1.00  0.00           O  
ATOM   2771  H   SER A 176     -38.264 -29.070 -90.551  1.00  0.00           H  
ATOM   2772  HA  SER A 176     -36.147 -27.360 -91.378  1.00  0.00           H  
ATOM   2773 1HB  SER A 176     -37.329 -28.009 -88.660  1.00  0.00           H  
ATOM   2774 2HB  SER A 176     -36.056 -26.816 -88.867  1.00  0.00           H  
ATOM   2775  HG  SER A 176     -38.118 -25.921 -88.926  1.00  0.00           H  
ATOM   2776  N   SER A 177     -35.240 -30.035 -89.745  1.00  0.00           N  
ATOM   2777  CA  SER A 177     -34.094 -30.892 -89.474  1.00  0.00           C  
ATOM   2778  C   SER A 177     -33.308 -31.180 -90.748  1.00  0.00           C  
ATOM   2779  O   SER A 177     -32.080 -31.077 -90.767  1.00  0.00           O  
ATOM   2780  CB  SER A 177     -34.551 -32.194 -88.846  1.00  0.00           C  
ATOM   2781  OG  SER A 177     -33.461 -33.035 -88.585  1.00  0.00           O  
ATOM   2782  H   SER A 177     -36.171 -30.384 -89.567  1.00  0.00           H  
ATOM   2783  HA  SER A 177     -33.429 -30.373 -88.785  1.00  0.00           H  
ATOM   2784 1HB  SER A 177     -35.082 -31.983 -87.917  1.00  0.00           H  
ATOM   2785 2HB  SER A 177     -35.248 -32.695 -89.515  1.00  0.00           H  
ATOM   2786  HG  SER A 177     -33.829 -33.830 -88.192  1.00  0.00           H  
ATOM   2787  N   GLU A 178     -34.021 -31.536 -91.810  1.00  0.00           N  
ATOM   2788  CA  GLU A 178     -33.394 -31.793 -93.102  1.00  0.00           C  
ATOM   2789  C   GLU A 178     -32.801 -30.520 -93.691  1.00  0.00           C  
ATOM   2790  O   GLU A 178     -31.729 -30.546 -94.296  1.00  0.00           O  
ATOM   2791  CB  GLU A 178     -34.409 -32.395 -94.078  1.00  0.00           C  
ATOM   2792  CG  GLU A 178     -34.845 -33.812 -93.737  1.00  0.00           C  
ATOM   2793  CD  GLU A 178     -36.045 -34.260 -94.526  1.00  0.00           C  
ATOM   2794  OE1 GLU A 178     -37.029 -33.559 -94.522  1.00  0.00           O  
ATOM   2795  OE2 GLU A 178     -35.977 -35.304 -95.131  1.00  0.00           O  
ATOM   2796  H   GLU A 178     -35.023 -31.631 -91.720  1.00  0.00           H  
ATOM   2797  HA  GLU A 178     -32.579 -32.501 -92.954  1.00  0.00           H  
ATOM   2798 1HB  GLU A 178     -35.300 -31.768 -94.107  1.00  0.00           H  
ATOM   2799 2HB  GLU A 178     -33.983 -32.407 -95.083  1.00  0.00           H  
ATOM   2800 1HG  GLU A 178     -34.019 -34.493 -93.939  1.00  0.00           H  
ATOM   2801 2HG  GLU A 178     -35.073 -33.866 -92.675  1.00  0.00           H  
ATOM   2802  N   ILE A 179     -33.504 -29.408 -93.509  1.00  0.00           N  
ATOM   2803  CA  ILE A 179     -33.029 -28.116 -93.988  1.00  0.00           C  
ATOM   2804  C   ILE A 179     -31.701 -27.742 -93.344  1.00  0.00           C  
ATOM   2805  O   ILE A 179     -30.769 -27.315 -94.025  1.00  0.00           O  
ATOM   2806  CB  ILE A 179     -34.065 -27.012 -93.705  1.00  0.00           C  
ATOM   2807  CG1 ILE A 179     -35.274 -27.164 -94.632  1.00  0.00           C  
ATOM   2808  CG2 ILE A 179     -33.434 -25.637 -93.869  1.00  0.00           C  
ATOM   2809  CD1 ILE A 179     -36.455 -26.306 -94.240  1.00  0.00           C  
ATOM   2810  H   ILE A 179     -34.389 -29.460 -93.026  1.00  0.00           H  
ATOM   2811  HA  ILE A 179     -32.867 -28.186 -95.064  1.00  0.00           H  
ATOM   2812  HB  ILE A 179     -34.434 -27.112 -92.686  1.00  0.00           H  
ATOM   2813 1HG1 ILE A 179     -34.987 -26.904 -95.650  1.00  0.00           H  
ATOM   2814 2HG1 ILE A 179     -35.597 -28.205 -94.640  1.00  0.00           H  
ATOM   2815 1HG2 ILE A 179     -34.179 -24.868 -93.666  1.00  0.00           H  
ATOM   2816 2HG2 ILE A 179     -32.606 -25.532 -93.170  1.00  0.00           H  
ATOM   2817 3HG2 ILE A 179     -33.065 -25.526 -94.889  1.00  0.00           H  
ATOM   2818 1HD1 ILE A 179     -37.273 -26.469 -94.943  1.00  0.00           H  
ATOM   2819 2HD1 ILE A 179     -36.783 -26.576 -93.234  1.00  0.00           H  
ATOM   2820 3HD1 ILE A 179     -36.166 -25.257 -94.258  1.00  0.00           H  
ATOM   2821  N   VAL A 180     -31.624 -27.906 -92.028  1.00  0.00           N  
ATOM   2822  CA  VAL A 180     -30.400 -27.608 -91.293  1.00  0.00           C  
ATOM   2823  C   VAL A 180     -29.218 -28.395 -91.846  1.00  0.00           C  
ATOM   2824  O   VAL A 180     -28.121 -27.860 -92.001  1.00  0.00           O  
ATOM   2825  CB  VAL A 180     -30.580 -27.940 -89.799  1.00  0.00           C  
ATOM   2826  CG1 VAL A 180     -29.232 -27.959 -89.092  1.00  0.00           C  
ATOM   2827  CG2 VAL A 180     -31.514 -26.929 -89.153  1.00  0.00           C  
ATOM   2828  H   VAL A 180     -32.431 -28.245 -91.524  1.00  0.00           H  
ATOM   2829  HA  VAL A 180     -30.187 -26.542 -91.391  1.00  0.00           H  
ATOM   2830  HB  VAL A 180     -31.005 -28.939 -89.708  1.00  0.00           H  
ATOM   2831 1HG1 VAL A 180     -29.379 -28.195 -88.038  1.00  0.00           H  
ATOM   2832 2HG1 VAL A 180     -28.594 -28.714 -89.548  1.00  0.00           H  
ATOM   2833 3HG1 VAL A 180     -28.761 -26.980 -89.181  1.00  0.00           H  
ATOM   2834 1HG2 VAL A 180     -31.637 -27.170 -88.098  1.00  0.00           H  
ATOM   2835 2HG2 VAL A 180     -31.091 -25.929 -89.250  1.00  0.00           H  
ATOM   2836 3HG2 VAL A 180     -32.484 -26.962 -89.649  1.00  0.00           H  
ATOM   2837  N   LEU A 181     -29.395 -29.654 -92.154  1.00  0.00           N  
ATOM   2838  CA  LEU A 181     -28.267 -30.428 -92.659  1.00  0.00           C  
ATOM   2839  C   LEU A 181     -27.885 -29.991 -94.066  1.00  0.00           C  
ATOM   2840  O   LEU A 181     -26.704 -29.926 -94.408  1.00  0.00           O  
ATOM   2841  CB  LEU A 181     -28.607 -31.924 -92.656  1.00  0.00           C  
ATOM   2842  CG  LEU A 181     -28.911 -32.535 -91.283  1.00  0.00           C  
ATOM   2843  CD1 LEU A 181     -29.390 -33.970 -91.458  1.00  0.00           C  
ATOM   2844  CD2 LEU A 181     -27.663 -32.478 -90.414  1.00  0.00           C  
ATOM   2845  H   LEU A 181     -30.294 -30.104 -92.051  1.00  0.00           H  
ATOM   2846  HA  LEU A 181     -27.413 -30.262 -92.003  1.00  0.00           H  
ATOM   2847 1HB  LEU A 181     -29.478 -32.083 -93.289  1.00  0.00           H  
ATOM   2848 2HB  LEU A 181     -27.768 -32.473 -93.084  1.00  0.00           H  
ATOM   2849  HG  LEU A 181     -29.713 -31.973 -90.803  1.00  0.00           H  
ATOM   2850 1HD1 LEU A 181     -29.606 -34.404 -90.482  1.00  0.00           H  
ATOM   2851 2HD1 LEU A 181     -30.294 -33.979 -92.067  1.00  0.00           H  
ATOM   2852 3HD1 LEU A 181     -28.614 -34.554 -91.951  1.00  0.00           H  
ATOM   2853 1HD2 LEU A 181     -27.880 -32.912 -89.437  1.00  0.00           H  
ATOM   2854 2HD2 LEU A 181     -26.861 -33.041 -90.891  1.00  0.00           H  
ATOM   2855 3HD2 LEU A 181     -27.354 -31.441 -90.290  1.00  0.00           H  
ATOM   2856  N   ILE A 182     -28.892 -29.689 -94.885  1.00  0.00           N  
ATOM   2857  CA  ILE A 182     -28.661 -29.225 -96.248  1.00  0.00           C  
ATOM   2858  C   ILE A 182     -27.930 -27.888 -96.259  1.00  0.00           C  
ATOM   2859  O   ILE A 182     -27.044 -27.661 -97.083  1.00  0.00           O  
ATOM   2860  CB  ILE A 182     -29.989 -29.091 -97.014  1.00  0.00           C  
ATOM   2861  CG1 ILE A 182     -30.607 -30.471 -97.258  1.00  0.00           C  
ATOM   2862  CG2 ILE A 182     -29.772 -28.362 -98.331  1.00  0.00           C  
ATOM   2863  CD1 ILE A 182     -32.047 -30.423 -97.713  1.00  0.00           C  
ATOM   2864  H   ILE A 182     -29.841 -29.784 -94.551  1.00  0.00           H  
ATOM   2865  HA  ILE A 182     -28.031 -29.953 -96.759  1.00  0.00           H  
ATOM   2866  HB  ILE A 182     -30.702 -28.529 -96.412  1.00  0.00           H  
ATOM   2867 1HG1 ILE A 182     -30.027 -31.001 -98.013  1.00  0.00           H  
ATOM   2868 2HG1 ILE A 182     -30.560 -31.058 -96.340  1.00  0.00           H  
ATOM   2869 1HG2 ILE A 182     -30.720 -28.277 -98.861  1.00  0.00           H  
ATOM   2870 2HG2 ILE A 182     -29.375 -27.367 -98.134  1.00  0.00           H  
ATOM   2871 3HG2 ILE A 182     -29.063 -28.920 -98.943  1.00  0.00           H  
ATOM   2872 1HD1 ILE A 182     -32.415 -31.439 -97.864  1.00  0.00           H  
ATOM   2873 2HD1 ILE A 182     -32.653 -29.927 -96.954  1.00  0.00           H  
ATOM   2874 3HD1 ILE A 182     -32.115 -29.871 -98.649  1.00  0.00           H  
ATOM   2875  N   ILE A 183     -28.306 -27.003 -95.339  1.00  0.00           N  
ATOM   2876  CA  ILE A 183     -27.618 -25.728 -95.181  1.00  0.00           C  
ATOM   2877  C   ILE A 183     -26.155 -25.934 -94.809  1.00  0.00           C  
ATOM   2878  O   ILE A 183     -25.272 -25.245 -95.319  1.00  0.00           O  
ATOM   2879  CB  ILE A 183     -28.305 -24.862 -94.111  1.00  0.00           C  
ATOM   2880  CG1 ILE A 183     -29.666 -24.372 -94.612  1.00  0.00           C  
ATOM   2881  CG2 ILE A 183     -27.419 -23.685 -93.731  1.00  0.00           C  
ATOM   2882  CD1 ILE A 183     -29.587 -23.510 -95.850  1.00  0.00           C  
ATOM   2883  H   ILE A 183     -29.087 -27.218 -94.735  1.00  0.00           H  
ATOM   2884  HA  ILE A 183     -27.657 -25.194 -96.132  1.00  0.00           H  
ATOM   2885  HB  ILE A 183     -28.494 -25.464 -93.222  1.00  0.00           H  
ATOM   2886 1HG1 ILE A 183     -30.302 -25.229 -94.833  1.00  0.00           H  
ATOM   2887 2HG1 ILE A 183     -30.158 -23.796 -93.827  1.00  0.00           H  
ATOM   2888 1HG2 ILE A 183     -27.921 -23.082 -92.973  1.00  0.00           H  
ATOM   2889 2HG2 ILE A 183     -26.474 -24.053 -93.334  1.00  0.00           H  
ATOM   2890 3HG2 ILE A 183     -27.229 -23.073 -94.613  1.00  0.00           H  
ATOM   2891 1HD1 ILE A 183     -30.591 -23.202 -96.144  1.00  0.00           H  
ATOM   2892 2HD1 ILE A 183     -28.983 -22.626 -95.641  1.00  0.00           H  
ATOM   2893 3HD1 ILE A 183     -29.130 -24.078 -96.660  1.00  0.00           H  
ATOM   2894  N   ILE A 184     -25.912 -26.887 -93.913  1.00  0.00           N  
ATOM   2895  CA  ILE A 184     -24.554 -27.230 -93.507  1.00  0.00           C  
ATOM   2896  C   ILE A 184     -23.749 -27.774 -94.679  1.00  0.00           C  
ATOM   2897  O   ILE A 184     -22.594 -27.398 -94.878  1.00  0.00           O  
ATOM   2898  CB  ILE A 184     -24.567 -28.265 -92.367  1.00  0.00           C  
ATOM   2899  CG1 ILE A 184     -25.138 -27.645 -91.089  1.00  0.00           C  
ATOM   2900  CG2 ILE A 184     -23.166 -28.803 -92.121  1.00  0.00           C  
ATOM   2901  CD1 ILE A 184     -25.445 -28.652 -90.006  1.00  0.00           C  
ATOM   2902  H   ILE A 184     -26.687 -27.388 -93.505  1.00  0.00           H  
ATOM   2903  HA  ILE A 184     -24.063 -26.326 -93.146  1.00  0.00           H  
ATOM   2904  HB  ILE A 184     -25.222 -29.093 -92.635  1.00  0.00           H  
ATOM   2905 1HG1 ILE A 184     -24.432 -26.918 -90.690  1.00  0.00           H  
ATOM   2906 2HG1 ILE A 184     -26.058 -27.108 -91.324  1.00  0.00           H  
ATOM   2907 1HG2 ILE A 184     -23.193 -29.532 -91.311  1.00  0.00           H  
ATOM   2908 2HG2 ILE A 184     -22.796 -29.279 -93.027  1.00  0.00           H  
ATOM   2909 3HG2 ILE A 184     -22.503 -27.981 -91.846  1.00  0.00           H  
ATOM   2910 1HD1 ILE A 184     -25.846 -28.137 -89.133  1.00  0.00           H  
ATOM   2911 2HD1 ILE A 184     -26.179 -29.370 -90.373  1.00  0.00           H  
ATOM   2912 3HD1 ILE A 184     -24.532 -29.177 -89.728  1.00  0.00           H  
ATOM   2913  N   LYS A 185     -24.368 -28.664 -95.451  1.00  0.00           N  
ATOM   2914  CA  LYS A 185     -23.725 -29.269 -96.610  1.00  0.00           C  
ATOM   2915  C   LYS A 185     -23.286 -28.208 -97.612  1.00  0.00           C  
ATOM   2916  O   LYS A 185     -22.180 -28.267 -98.148  1.00  0.00           O  
ATOM   2917  CB  LYS A 185     -24.666 -30.270 -97.281  1.00  0.00           C  
ATOM   2918  CG  LYS A 185     -24.787 -31.604 -96.557  1.00  0.00           C  
ATOM   2919  CD  LYS A 185     -25.754 -32.536 -97.272  1.00  0.00           C  
ATOM   2920  CE  LYS A 185     -25.888 -33.863 -96.540  1.00  0.00           C  
ATOM   2921  NZ  LYS A 185     -26.861 -34.771 -97.206  1.00  0.00           N  
ATOM   2922  H   LYS A 185     -25.316 -28.926 -95.221  1.00  0.00           H  
ATOM   2923  HA  LYS A 185     -22.838 -29.806 -96.273  1.00  0.00           H  
ATOM   2924 1HB  LYS A 185     -25.664 -29.838 -97.357  1.00  0.00           H  
ATOM   2925 2HB  LYS A 185     -24.320 -30.471 -98.296  1.00  0.00           H  
ATOM   2926 1HG  LYS A 185     -23.808 -32.081 -96.504  1.00  0.00           H  
ATOM   2927 2HG  LYS A 185     -25.143 -31.435 -95.541  1.00  0.00           H  
ATOM   2928 1HD  LYS A 185     -26.736 -32.065 -97.335  1.00  0.00           H  
ATOM   2929 2HD  LYS A 185     -25.396 -32.725 -98.283  1.00  0.00           H  
ATOM   2930 1HE  LYS A 185     -24.917 -34.357 -96.501  1.00  0.00           H  
ATOM   2931 2HE  LYS A 185     -26.221 -33.684 -95.518  1.00  0.00           H  
ATOM   2932 1HZ  LYS A 185     -26.921 -35.638 -96.692  1.00  0.00           H  
ATOM   2933 2HZ  LYS A 185     -27.769 -34.331 -97.232  1.00  0.00           H  
ATOM   2934 3HZ  LYS A 185     -26.553 -34.960 -98.150  1.00  0.00           H  
ATOM   2935  N   ILE A 186     -24.155 -27.234 -97.864  1.00  0.00           N  
ATOM   2936  CA  ILE A 186     -23.826 -26.134 -98.763  1.00  0.00           C  
ATOM   2937  C   ILE A 186     -22.626 -25.346 -98.253  1.00  0.00           C  
ATOM   2938  O   ILE A 186     -21.727 -25.007 -99.023  1.00  0.00           O  
ATOM   2939  CB  ILE A 186     -25.028 -25.186 -98.933  1.00  0.00           C  
ATOM   2940  CG1 ILE A 186     -26.156 -25.887 -99.695  1.00  0.00           C  
ATOM   2941  CG2 ILE A 186     -24.605 -23.915 -99.654  1.00  0.00           C  
ATOM   2942  CD1 ILE A 186     -27.469 -25.138 -99.666  1.00  0.00           C  
ATOM   2943  H   ILE A 186     -25.063 -27.252 -97.421  1.00  0.00           H  
ATOM   2944  HA  ILE A 186     -23.572 -26.549 -99.738  1.00  0.00           H  
ATOM   2945  HB  ILE A 186     -25.426 -24.922 -97.955  1.00  0.00           H  
ATOM   2946 1HG1 ILE A 186     -25.863 -26.022-100.736  1.00  0.00           H  
ATOM   2947 2HG1 ILE A 186     -26.321 -26.878 -99.272  1.00  0.00           H  
ATOM   2948 1HG2 ILE A 186     -25.466 -23.257 -99.768  1.00  0.00           H  
ATOM   2949 2HG2 ILE A 186     -23.834 -23.408 -99.074  1.00  0.00           H  
ATOM   2950 3HG2 ILE A 186     -24.210 -24.168-100.638  1.00  0.00           H  
ATOM   2951 1HD1 ILE A 186     -28.219 -25.697-100.226  1.00  0.00           H  
ATOM   2952 2HD1 ILE A 186     -27.799 -25.022 -98.632  1.00  0.00           H  
ATOM   2953 3HD1 ILE A 186     -27.338 -24.156-100.118  1.00  0.00           H  
ATOM   2954  N   ALA A 187     -22.618 -25.051 -96.955  1.00  0.00           N  
ATOM   2955  CA  ALA A 187     -21.510 -24.321 -96.352  1.00  0.00           C  
ATOM   2956  C   ALA A 187     -20.203 -25.093 -96.485  1.00  0.00           C  
ATOM   2957  O   ALA A 187     -19.165 -24.512 -96.799  1.00  0.00           O  
ATOM   2958  CB  ALA A 187     -21.804 -24.028 -94.888  1.00  0.00           C  
ATOM   2959  H   ALA A 187     -23.394 -25.340 -96.377  1.00  0.00           H  
ATOM   2960  HA  ALA A 187     -21.396 -23.372 -96.875  1.00  0.00           H  
ATOM   2961 1HB  ALA A 187     -20.968 -23.482 -94.451  1.00  0.00           H  
ATOM   2962 2HB  ALA A 187     -22.710 -23.426 -94.812  1.00  0.00           H  
ATOM   2963 3HB  ALA A 187     -21.945 -24.965 -94.350  1.00  0.00           H  
ATOM   2964  N   VAL A 188     -20.259 -26.402 -96.250  1.00  0.00           N  
ATOM   2965  CA  VAL A 188     -19.082 -27.258 -96.340  1.00  0.00           C  
ATOM   2966  C   VAL A 188     -18.487 -27.232 -97.743  1.00  0.00           C  
ATOM   2967  O   VAL A 188     -17.270 -27.149 -97.904  1.00  0.00           O  
ATOM   2968  CB  VAL A 188     -19.446 -28.708 -95.968  1.00  0.00           C  
ATOM   2969  CG1 VAL A 188     -18.332 -29.660 -96.378  1.00  0.00           C  
ATOM   2970  CG2 VAL A 188     -19.717 -28.806 -94.475  1.00  0.00           C  
ATOM   2971  H   VAL A 188     -21.146 -26.816 -96.002  1.00  0.00           H  
ATOM   2972  HA  VAL A 188     -18.334 -26.893 -95.635  1.00  0.00           H  
ATOM   2973  HB  VAL A 188     -20.339 -29.002 -96.520  1.00  0.00           H  
ATOM   2974 1HG1 VAL A 188     -18.606 -30.679 -96.107  1.00  0.00           H  
ATOM   2975 2HG1 VAL A 188     -18.179 -29.599 -97.455  1.00  0.00           H  
ATOM   2976 3HG1 VAL A 188     -17.411 -29.384 -95.865  1.00  0.00           H  
ATOM   2977 1HG2 VAL A 188     -19.975 -29.834 -94.219  1.00  0.00           H  
ATOM   2978 2HG2 VAL A 188     -18.826 -28.507 -93.922  1.00  0.00           H  
ATOM   2979 3HG2 VAL A 188     -20.546 -28.148 -94.211  1.00  0.00           H  
ATOM   2980  N   ALA A 189     -19.346 -27.305 -98.753  1.00  0.00           N  
ATOM   2981  CA  ALA A 189     -18.888 -27.265-100.137  1.00  0.00           C  
ATOM   2982  C   ALA A 189     -18.174 -25.954-100.441  1.00  0.00           C  
ATOM   2983  O   ALA A 189     -17.146 -25.940-101.121  1.00  0.00           O  
ATOM   2984  CB  ALA A 189     -20.058 -27.465-101.089  1.00  0.00           C  
ATOM   2985  H   ALA A 189     -20.334 -27.389 -98.560  1.00  0.00           H  
ATOM   2986  HA  ALA A 189     -18.188 -28.086-100.293  1.00  0.00           H  
ATOM   2987 1HB  ALA A 189     -19.699 -27.431-102.118  1.00  0.00           H  
ATOM   2988 2HB  ALA A 189     -20.522 -28.432-100.897  1.00  0.00           H  
ATOM   2989 3HB  ALA A 189     -20.790 -26.674-100.935  1.00  0.00           H  
ATOM   2990  N   VAL A 190     -18.722 -24.856 -99.933  1.00  0.00           N  
ATOM   2991  CA  VAL A 190     -18.133 -23.538-100.135  1.00  0.00           C  
ATOM   2992  C   VAL A 190     -16.809 -23.404 -99.392  1.00  0.00           C  
ATOM   2993  O   VAL A 190     -15.864 -22.800 -99.896  1.00  0.00           O  
ATOM   2994  CB  VAL A 190     -19.101 -22.440 -99.654  1.00  0.00           C  
ATOM   2995  CG1 VAL A 190     -18.388 -21.099 -99.573  1.00  0.00           C  
ATOM   2996  CG2 VAL A 190     -20.298 -22.360-100.588  1.00  0.00           C  
ATOM   2997  H   VAL A 190     -19.569 -24.934 -99.388  1.00  0.00           H  
ATOM   2998  HA  VAL A 190     -17.932 -23.409-101.199  1.00  0.00           H  
ATOM   2999  HB  VAL A 190     -19.441 -22.685 -98.647  1.00  0.00           H  
ATOM   3000 1HG1 VAL A 190     -19.087 -20.335 -99.231  1.00  0.00           H  
ATOM   3001 2HG1 VAL A 190     -17.557 -21.170 -98.872  1.00  0.00           H  
ATOM   3002 3HG1 VAL A 190     -18.010 -20.827-100.559  1.00  0.00           H  
ATOM   3003 1HG2 VAL A 190     -20.979 -21.582-100.242  1.00  0.00           H  
ATOM   3004 2HG2 VAL A 190     -19.958 -22.121-101.596  1.00  0.00           H  
ATOM   3005 3HG2 VAL A 190     -20.818 -23.317-100.598  1.00  0.00           H  
ATOM   3006  N   MET A 191     -16.748 -23.977 -98.191  1.00  0.00           N  
ATOM   3007  CA  MET A 191     -15.536 -23.944 -97.381  1.00  0.00           C  
ATOM   3008  C   MET A 191     -14.445 -24.814 -97.989  1.00  0.00           C  
ATOM   3009  O   MET A 191     -13.255 -24.556 -97.796  1.00  0.00           O  
ATOM   3010  CB  MET A 191     -15.842 -24.394 -95.954  1.00  0.00           C  
ATOM   3011  CG  MET A 191     -16.682 -23.410 -95.151  1.00  0.00           C  
ATOM   3012  SD  MET A 191     -16.817 -23.870 -93.411  1.00  0.00           S  
ATOM   3013  CE  MET A 191     -17.961 -25.244 -93.515  1.00  0.00           C  
ATOM   3014  H   MET A 191     -17.565 -24.446 -97.829  1.00  0.00           H  
ATOM   3015  HA  MET A 191     -15.166 -22.919 -97.354  1.00  0.00           H  
ATOM   3016 1HB  MET A 191     -16.375 -25.343 -95.979  1.00  0.00           H  
ATOM   3017 2HB  MET A 191     -14.909 -24.555 -95.414  1.00  0.00           H  
ATOM   3018 1HG  MET A 191     -16.235 -22.418 -95.210  1.00  0.00           H  
ATOM   3019 2HG  MET A 191     -17.685 -23.357 -95.572  1.00  0.00           H  
ATOM   3020 1HE  MET A 191     -18.146 -25.639 -92.515  1.00  0.00           H  
ATOM   3021 2HE  MET A 191     -18.901 -24.903 -93.950  1.00  0.00           H  
ATOM   3022 3HE  MET A 191     -17.533 -26.028 -94.141  1.00  0.00           H  
ATOM   3023  N   GLY A 192     -14.850 -25.847 -98.722  1.00  0.00           N  
ATOM   3024  CA  GLY A 192     -13.903 -26.705 -99.423  1.00  0.00           C  
ATOM   3025  C   GLY A 192     -13.292 -27.738 -98.484  1.00  0.00           C  
ATOM   3026  O   GLY A 192     -12.128 -28.108 -98.625  1.00  0.00           O  
ATOM   3027  H   GLY A 192     -15.836 -26.045 -98.794  1.00  0.00           H  
ATOM   3028 1HA  GLY A 192     -14.409 -27.213-100.245  1.00  0.00           H  
ATOM   3029 2HA  GLY A 192     -13.113 -26.095 -99.860  1.00  0.00           H  
ATOM   3030  N   VAL A 193     -14.087 -28.198 -97.521  1.00  0.00           N  
ATOM   3031  CA  VAL A 193     -13.604 -29.131 -96.510  1.00  0.00           C  
ATOM   3032  C   VAL A 193     -14.414 -30.423 -96.524  1.00  0.00           C  
ATOM   3033  O   VAL A 193     -15.389 -30.547 -97.263  1.00  0.00           O  
ATOM   3034  CB  VAL A 193     -13.686 -28.491 -95.112  1.00  0.00           C  
ATOM   3035  CG1 VAL A 193     -12.829 -27.235 -95.049  1.00  0.00           C  
ATOM   3036  CG2 VAL A 193     -15.134 -28.174 -94.771  1.00  0.00           C  
ATOM   3037  H   VAL A 193     -15.047 -27.887 -97.486  1.00  0.00           H  
ATOM   3038  HA  VAL A 193     -12.562 -29.369 -96.728  1.00  0.00           H  
ATOM   3039  HB  VAL A 193     -13.285 -29.191 -94.379  1.00  0.00           H  
ATOM   3040 1HG1 VAL A 193     -12.898 -26.797 -94.054  1.00  0.00           H  
ATOM   3041 2HG1 VAL A 193     -11.791 -27.493 -95.260  1.00  0.00           H  
ATOM   3042 3HG1 VAL A 193     -13.184 -26.516 -95.787  1.00  0.00           H  
ATOM   3043 1HG2 VAL A 193     -15.184 -27.722 -93.780  1.00  0.00           H  
ATOM   3044 2HG2 VAL A 193     -15.537 -27.479 -95.508  1.00  0.00           H  
ATOM   3045 3HG2 VAL A 193     -15.720 -29.092 -94.781  1.00  0.00           H  
ATOM   3046  N   THR A 194     -14.000 -31.382 -95.701  1.00  0.00           N  
ATOM   3047  CA  THR A 194     -14.582 -32.718 -95.718  1.00  0.00           C  
ATOM   3048  C   THR A 194     -15.542 -32.917 -94.553  1.00  0.00           C  
ATOM   3049  O   THR A 194     -15.217 -32.597 -93.408  1.00  0.00           O  
ATOM   3050  CB  THR A 194     -13.488 -33.801 -95.678  1.00  0.00           C  
ATOM   3051  OG1 THR A 194     -12.657 -33.688 -96.840  1.00  0.00           O  
ATOM   3052  CG2 THR A 194     -14.111 -35.188 -95.637  1.00  0.00           C  
ATOM   3053  H   THR A 194     -13.260 -31.180 -95.043  1.00  0.00           H  
ATOM   3054  HA  THR A 194     -15.147 -32.836 -96.642  1.00  0.00           H  
ATOM   3055  HB  THR A 194     -12.871 -33.661 -94.791  1.00  0.00           H  
ATOM   3056  HG1 THR A 194     -12.141 -32.880 -96.787  1.00  0.00           H  
ATOM   3057 1HG2 THR A 194     -13.323 -35.941 -95.608  1.00  0.00           H  
ATOM   3058 2HG2 THR A 194     -14.736 -35.281 -94.748  1.00  0.00           H  
ATOM   3059 3HG2 THR A 194     -14.723 -35.337 -96.526  1.00  0.00           H  
ATOM   3060  N   MET A 195     -16.724 -33.449 -94.843  1.00  0.00           N  
ATOM   3061  CA  MET A 195     -17.728 -33.680 -93.814  1.00  0.00           C  
ATOM   3062  C   MET A 195     -18.115 -35.152 -93.742  1.00  0.00           C  
ATOM   3063  O   MET A 195     -18.216 -35.830 -94.764  1.00  0.00           O  
ATOM   3064  CB  MET A 195     -18.962 -32.817 -94.076  1.00  0.00           C  
ATOM   3065  CG  MET A 195     -19.769 -33.228 -95.300  1.00  0.00           C  
ATOM   3066  SD  MET A 195     -21.070 -32.045 -95.703  1.00  0.00           S  
ATOM   3067  CE  MET A 195     -22.113 -32.184 -94.254  1.00  0.00           C  
ATOM   3068  H   MET A 195     -16.935 -33.698 -95.800  1.00  0.00           H  
ATOM   3069  HA  MET A 195     -17.307 -33.402 -92.849  1.00  0.00           H  
ATOM   3070 1HB  MET A 195     -19.624 -32.856 -93.212  1.00  0.00           H  
ATOM   3071 2HB  MET A 195     -18.658 -31.779 -94.209  1.00  0.00           H  
ATOM   3072 1HG  MET A 195     -19.105 -33.317 -96.160  1.00  0.00           H  
ATOM   3073 2HG  MET A 195     -20.229 -34.199 -95.123  1.00  0.00           H  
ATOM   3074 1HE  MET A 195     -22.965 -31.510 -94.354  1.00  0.00           H  
ATOM   3075 2HE  MET A 195     -22.470 -33.210 -94.159  1.00  0.00           H  
ATOM   3076 3HE  MET A 195     -21.540 -31.914 -93.366  1.00  0.00           H  
ATOM   3077  N   GLU A 196     -18.340 -35.636 -92.523  1.00  0.00           N  
ATOM   3078  CA  GLU A 196     -18.954 -36.942 -92.315  1.00  0.00           C  
ATOM   3079  C   GLU A 196     -20.352 -36.806 -91.728  1.00  0.00           C  
ATOM   3080  O   GLU A 196     -20.591 -35.977 -90.851  1.00  0.00           O  
ATOM   3081  CB  GLU A 196     -18.084 -37.798 -91.393  1.00  0.00           C  
ATOM   3082  CG  GLU A 196     -16.674 -38.048 -91.911  1.00  0.00           C  
ATOM   3083  CD  GLU A 196     -15.812 -38.788 -90.926  1.00  0.00           C  
ATOM   3084  OE1 GLU A 196     -16.336 -39.271 -89.950  1.00  0.00           O  
ATOM   3085  OE2 GLU A 196     -14.628 -38.871 -91.148  1.00  0.00           O  
ATOM   3086  H   GLU A 196     -18.089 -35.077 -91.721  1.00  0.00           H  
ATOM   3087  HA  GLU A 196     -19.038 -37.443 -93.281  1.00  0.00           H  
ATOM   3088 1HB  GLU A 196     -18.002 -37.316 -90.418  1.00  0.00           H  
ATOM   3089 2HB  GLU A 196     -18.560 -38.768 -91.239  1.00  0.00           H  
ATOM   3090 1HG  GLU A 196     -16.733 -38.628 -92.830  1.00  0.00           H  
ATOM   3091 2HG  GLU A 196     -16.211 -37.091 -92.144  1.00  0.00           H  
ATOM   3092  N   GLU A 197     -21.279 -37.623 -92.216  1.00  0.00           N  
ATOM   3093  CA  GLU A 197     -22.642 -37.608 -91.700  1.00  0.00           C  
ATOM   3094  C   GLU A 197     -22.996 -38.935 -91.041  1.00  0.00           C  
ATOM   3095  O   GLU A 197     -22.883 -39.996 -91.655  1.00  0.00           O  
ATOM   3096  CB  GLU A 197     -23.634 -37.305 -92.825  1.00  0.00           C  
ATOM   3097  CG  GLU A 197     -25.078 -37.154 -92.366  1.00  0.00           C  
ATOM   3098  CD  GLU A 197     -26.010 -36.773 -93.483  1.00  0.00           C  
ATOM   3099  OE1 GLU A 197     -25.551 -36.628 -94.591  1.00  0.00           O  
ATOM   3100  OE2 GLU A 197     -27.182 -36.627 -93.227  1.00  0.00           O  
ATOM   3101  H   GLU A 197     -21.033 -38.266 -92.957  1.00  0.00           H  
ATOM   3102  HA  GLU A 197     -22.717 -36.825 -90.944  1.00  0.00           H  
ATOM   3103 1HB  GLU A 197     -23.344 -36.382 -93.327  1.00  0.00           H  
ATOM   3104 2HB  GLU A 197     -23.601 -38.105 -93.565  1.00  0.00           H  
ATOM   3105 1HG  GLU A 197     -25.412 -38.097 -91.935  1.00  0.00           H  
ATOM   3106 2HG  GLU A 197     -25.122 -36.394 -91.587  1.00  0.00           H  
ATOM   3107  N   HIS A 198     -23.429 -38.867 -89.787  1.00  0.00           N  
ATOM   3108  CA  HIS A 198     -23.769 -40.062 -89.025  1.00  0.00           C  
ATOM   3109  C   HIS A 198     -25.179 -39.968 -88.454  1.00  0.00           C  
ATOM   3110  O   HIS A 198     -25.456 -39.156 -87.573  1.00  0.00           O  
ATOM   3111  CB  HIS A 198     -22.767 -40.282 -87.887  1.00  0.00           C  
ATOM   3112  CG  HIS A 198     -21.350 -40.426 -88.354  1.00  0.00           C  
ATOM   3113  ND1 HIS A 198     -20.792 -41.645 -88.674  1.00  0.00           N  
ATOM   3114  CD2 HIS A 198     -20.381 -39.504 -88.553  1.00  0.00           C  
ATOM   3115  CE1 HIS A 198     -19.539 -41.466 -89.052  1.00  0.00           C  
ATOM   3116  NE2 HIS A 198     -19.264 -40.176 -88.986  1.00  0.00           N  
ATOM   3117  H   HIS A 198     -23.537 -37.961 -89.353  1.00  0.00           H  
ATOM   3118  HA  HIS A 198     -23.736 -40.932 -89.678  1.00  0.00           H  
ATOM   3119 1HB  HIS A 198     -22.813 -39.444 -87.192  1.00  0.00           H  
ATOM   3120 2HB  HIS A 198     -23.036 -41.181 -87.334  1.00  0.00           H  
ATOM   3121  HD2 HIS A 198     -20.468 -38.426 -88.399  1.00  0.00           H  
ATOM   3122  HE1 HIS A 198     -18.849 -42.249 -89.363  1.00  0.00           H  
ATOM   3123  HE2 HIS A 198     -18.379 -39.747 -89.218  1.00  0.00           H  
ATOM   3124  N   ARG A 199     -26.070 -40.796 -88.984  1.00  0.00           N  
ATOM   3125  CA  ARG A 199     -27.491 -40.723 -88.660  1.00  0.00           C  
ATOM   3126  C   ARG A 199     -27.882 -41.804 -87.658  1.00  0.00           C  
ATOM   3127  O   ARG A 199     -27.527 -42.972 -87.815  1.00  0.00           O  
ATOM   3128  CB  ARG A 199     -28.335 -40.871 -89.916  1.00  0.00           C  
ATOM   3129  CG  ARG A 199     -28.153 -39.764 -90.942  1.00  0.00           C  
ATOM   3130  CD  ARG A 199     -29.003 -39.981 -92.141  1.00  0.00           C  
ATOM   3131  NE  ARG A 199     -28.810 -38.942 -93.140  1.00  0.00           N  
ATOM   3132  CZ  ARG A 199     -29.452 -38.888 -94.322  1.00  0.00           C  
ATOM   3133  NH1 ARG A 199     -30.324 -39.819 -94.640  1.00  0.00           N  
ATOM   3134  NH2 ARG A 199     -29.206 -37.898 -95.163  1.00  0.00           N  
ATOM   3135  H   ARG A 199     -25.757 -41.487 -89.652  1.00  0.00           H  
ATOM   3136  HA  ARG A 199     -27.694 -39.748 -88.217  1.00  0.00           H  
ATOM   3137 1HB  ARG A 199     -28.099 -41.815 -90.405  1.00  0.00           H  
ATOM   3138 2HB  ARG A 199     -29.390 -40.898 -89.644  1.00  0.00           H  
ATOM   3139 1HG  ARG A 199     -28.427 -38.807 -90.498  1.00  0.00           H  
ATOM   3140 2HG  ARG A 199     -27.111 -39.732 -91.262  1.00  0.00           H  
ATOM   3141 1HD  ARG A 199     -28.753 -40.941 -92.596  1.00  0.00           H  
ATOM   3142 2HD  ARG A 199     -30.052 -39.983 -91.849  1.00  0.00           H  
ATOM   3143  HE  ARG A 199     -28.146 -38.208 -92.931  1.00  0.00           H  
ATOM   3144 1HH1 ARG A 199     -30.512 -40.576 -93.997  1.00  0.00           H  
ATOM   3145 2HH1 ARG A 199     -30.806 -39.778 -95.526  1.00  0.00           H  
ATOM   3146 1HH2 ARG A 199     -28.535 -37.183 -94.919  1.00  0.00           H  
ATOM   3147 2HH2 ARG A 199     -29.687 -37.858 -96.049  1.00  0.00           H  
ATOM   3148  N   SER A 200     -28.622 -41.401 -86.631  1.00  0.00           N  
ATOM   3149  CA  SER A 200     -29.161 -42.338 -85.653  1.00  0.00           C  
ATOM   3150  C   SER A 200     -30.346 -41.736 -84.907  1.00  0.00           C  
ATOM   3151  O   SER A 200     -30.285 -40.597 -84.445  1.00  0.00           O  
ATOM   3152  CB  SER A 200     -28.084 -42.741 -84.668  1.00  0.00           C  
ATOM   3153  OG  SER A 200     -28.592 -43.619 -83.699  1.00  0.00           O  
ATOM   3154  H   SER A 200     -28.830 -40.417 -86.534  1.00  0.00           H  
ATOM   3155  HA  SER A 200     -29.506 -43.229 -86.181  1.00  0.00           H  
ATOM   3156 1HB  SER A 200     -27.263 -43.220 -85.201  1.00  0.00           H  
ATOM   3157 2HB  SER A 200     -27.683 -41.853 -84.182  1.00  0.00           H  
ATOM   3158  HG  SER A 200     -27.854 -43.833 -83.124  1.00  0.00           H  
ATOM   3159  N   GLY A 201     -31.422 -42.503 -84.791  1.00  0.00           N  
ATOM   3160  CA  GLY A 201     -32.580 -42.059 -84.023  1.00  0.00           C  
ATOM   3161  C   GLY A 201     -33.168 -40.778 -84.602  1.00  0.00           C  
ATOM   3162  O   GLY A 201     -33.444 -40.699 -85.800  1.00  0.00           O  
ATOM   3163  H   GLY A 201     -31.442 -43.404 -85.245  1.00  0.00           H  
ATOM   3164 1HA  GLY A 201     -33.338 -42.843 -84.022  1.00  0.00           H  
ATOM   3165 2HA  GLY A 201     -32.288 -41.893 -82.987  1.00  0.00           H  
ATOM   3166  N   ASN A 202     -33.345 -39.776 -83.750  1.00  0.00           N  
ATOM   3167  CA  ASN A 202     -33.905 -38.498 -84.175  1.00  0.00           C  
ATOM   3168  C   ASN A 202     -32.838 -37.411 -84.203  1.00  0.00           C  
ATOM   3169  O   ASN A 202     -33.144 -36.220 -84.131  1.00  0.00           O  
ATOM   3170  CB  ASN A 202     -35.056 -38.094 -83.271  1.00  0.00           C  
ATOM   3171  CG  ASN A 202     -34.625 -37.881 -81.847  1.00  0.00           C  
ATOM   3172  OD1 ASN A 202     -33.538 -38.309 -81.443  1.00  0.00           O  
ATOM   3173  ND2 ASN A 202     -35.456 -37.225 -81.076  1.00  0.00           N  
ATOM   3174  H   ASN A 202     -33.071 -39.889 -82.785  1.00  0.00           H  
ATOM   3175  HA  ASN A 202     -34.283 -38.607 -85.191  1.00  0.00           H  
ATOM   3176 1HB  ASN A 202     -35.504 -37.172 -83.644  1.00  0.00           H  
ATOM   3177 2HB  ASN A 202     -35.824 -38.864 -83.294  1.00  0.00           H  
ATOM   3178 1HD2 ASN A 202     -35.222 -37.054 -80.119  1.00  0.00           H  
ATOM   3179 2HD2 ASN A 202     -36.325 -36.895 -81.445  1.00  0.00           H  
ATOM   3180  N   GLU A 203     -31.581 -37.829 -84.318  1.00  0.00           N  
ATOM   3181  CA  GLU A 203     -30.473 -36.889 -84.442  1.00  0.00           C  
ATOM   3182  C   GLU A 203     -29.569 -37.254 -85.612  1.00  0.00           C  
ATOM   3183  O   GLU A 203     -29.428 -38.425 -85.960  1.00  0.00           O  
ATOM   3184  CB  GLU A 203     -29.658 -36.850 -83.148  1.00  0.00           C  
ATOM   3185  CG  GLU A 203     -30.406 -36.282 -81.950  1.00  0.00           C  
ATOM   3186  CD  GLU A 203     -29.549 -36.178 -80.720  1.00  0.00           C  
ATOM   3187  OE1 GLU A 203     -28.424 -36.614 -80.765  1.00  0.00           O  
ATOM   3188  OE2 GLU A 203     -30.019 -35.662 -79.734  1.00  0.00           O  
ATOM   3189  H   GLU A 203     -31.386 -38.820 -84.341  1.00  0.00           H  
ATOM   3190  HA  GLU A 203     -30.883 -35.895 -84.627  1.00  0.00           H  
ATOM   3191 1HB  GLU A 203     -29.334 -37.858 -82.891  1.00  0.00           H  
ATOM   3192 2HB  GLU A 203     -28.762 -36.247 -83.299  1.00  0.00           H  
ATOM   3193 1HG  GLU A 203     -30.778 -35.290 -82.205  1.00  0.00           H  
ATOM   3194 2HG  GLU A 203     -31.265 -36.917 -81.737  1.00  0.00           H  
ATOM   3195  N   VAL A 204     -28.943 -36.247 -86.209  1.00  0.00           N  
ATOM   3196  CA  VAL A 204     -27.858 -36.480 -87.155  1.00  0.00           C  
ATOM   3197  C   VAL A 204     -26.609 -35.701 -86.765  1.00  0.00           C  
ATOM   3198  O   VAL A 204     -26.667 -34.487 -86.563  1.00  0.00           O  
ATOM   3199  CB  VAL A 204     -28.293 -36.072 -88.575  1.00  0.00           C  
ATOM   3200  CG1 VAL A 204     -27.184 -36.363 -89.575  1.00  0.00           C  
ATOM   3201  CG2 VAL A 204     -29.569 -36.805 -88.957  1.00  0.00           C  
ATOM   3202  H   VAL A 204     -29.222 -35.298 -86.001  1.00  0.00           H  
ATOM   3203  HA  VAL A 204     -27.622 -37.545 -87.154  1.00  0.00           H  
ATOM   3204  HB  VAL A 204     -28.470 -34.997 -88.596  1.00  0.00           H  
ATOM   3205 1HG1 VAL A 204     -27.507 -36.068 -90.574  1.00  0.00           H  
ATOM   3206 2HG1 VAL A 204     -26.291 -35.799 -89.303  1.00  0.00           H  
ATOM   3207 3HG1 VAL A 204     -26.958 -37.430 -89.568  1.00  0.00           H  
ATOM   3208 1HG2 VAL A 204     -29.870 -36.511 -89.962  1.00  0.00           H  
ATOM   3209 2HG2 VAL A 204     -29.393 -37.880 -88.930  1.00  0.00           H  
ATOM   3210 3HG2 VAL A 204     -30.361 -36.550 -88.251  1.00  0.00           H  
ATOM   3211  N   LYS A 205     -25.485 -36.398 -86.660  1.00  0.00           N  
ATOM   3212  CA  LYS A 205     -24.224 -35.742 -86.334  1.00  0.00           C  
ATOM   3213  C   LYS A 205     -23.401 -35.477 -87.589  1.00  0.00           C  
ATOM   3214  O   LYS A 205     -23.221 -36.358 -88.430  1.00  0.00           O  
ATOM   3215  CB  LYS A 205     -23.418 -36.586 -85.347  1.00  0.00           C  
ATOM   3216  CG  LYS A 205     -22.103 -35.958 -84.908  1.00  0.00           C  
ATOM   3217  CD  LYS A 205     -21.344 -36.872 -83.956  1.00  0.00           C  
ATOM   3218  CE  LYS A 205     -21.927 -36.819 -82.552  1.00  0.00           C  
ATOM   3219  NZ  LYS A 205     -21.119 -37.604 -81.582  1.00  0.00           N  
ATOM   3220  H   LYS A 205     -25.499 -37.396 -86.808  1.00  0.00           H  
ATOM   3221  HA  LYS A 205     -24.444 -34.780 -85.870  1.00  0.00           H  
ATOM   3222 1HB  LYS A 205     -24.016 -36.769 -84.454  1.00  0.00           H  
ATOM   3223 2HB  LYS A 205     -23.193 -37.554 -85.794  1.00  0.00           H  
ATOM   3224 1HG  LYS A 205     -21.483 -35.764 -85.783  1.00  0.00           H  
ATOM   3225 2HG  LYS A 205     -22.302 -35.011 -84.407  1.00  0.00           H  
ATOM   3226 1HD  LYS A 205     -21.391 -37.899 -84.322  1.00  0.00           H  
ATOM   3227 2HD  LYS A 205     -20.299 -36.567 -83.915  1.00  0.00           H  
ATOM   3228 1HE  LYS A 205     -21.973 -35.784 -82.216  1.00  0.00           H  
ATOM   3229 2HE  LYS A 205     -22.943 -37.217 -82.565  1.00  0.00           H  
ATOM   3230 1HZ  LYS A 205     -21.538 -37.544 -80.666  1.00  0.00           H  
ATOM   3231 2HZ  LYS A 205     -21.086 -38.571 -81.874  1.00  0.00           H  
ATOM   3232 3HZ  LYS A 205     -20.180 -37.232 -81.547  1.00  0.00           H  
ATOM   3233  N   VAL A 206     -22.905 -34.253 -87.708  1.00  0.00           N  
ATOM   3234  CA  VAL A 206     -22.017 -33.881 -88.803  1.00  0.00           C  
ATOM   3235  C   VAL A 206     -20.642 -33.480 -88.286  1.00  0.00           C  
ATOM   3236  O   VAL A 206     -20.522 -32.605 -87.430  1.00  0.00           O  
ATOM   3237  CB  VAL A 206     -22.620 -32.714 -89.608  1.00  0.00           C  
ATOM   3238  CG1 VAL A 206     -21.663 -32.274 -90.705  1.00  0.00           C  
ATOM   3239  CG2 VAL A 206     -23.962 -33.126 -90.194  1.00  0.00           C  
ATOM   3240  H   VAL A 206     -23.147 -33.554 -87.019  1.00  0.00           H  
ATOM   3241  HA  VAL A 206     -21.905 -34.742 -89.465  1.00  0.00           H  
ATOM   3242  HB  VAL A 206     -22.759 -31.861 -88.943  1.00  0.00           H  
ATOM   3243 1HG1 VAL A 206     -22.104 -31.448 -91.264  1.00  0.00           H  
ATOM   3244 2HG1 VAL A 206     -20.723 -31.950 -90.261  1.00  0.00           H  
ATOM   3245 3HG1 VAL A 206     -21.476 -33.108 -91.382  1.00  0.00           H  
ATOM   3246 1HG2 VAL A 206     -24.380 -32.297 -90.760  1.00  0.00           H  
ATOM   3247 2HG2 VAL A 206     -23.821 -33.983 -90.854  1.00  0.00           H  
ATOM   3248 3HG2 VAL A 206     -24.643 -33.399 -89.387  1.00  0.00           H  
ATOM   3249  N   VAL A 207     -19.602 -34.122 -88.804  1.00  0.00           N  
ATOM   3250  CA  VAL A 207     -18.245 -33.806 -88.375  1.00  0.00           C  
ATOM   3251  C   VAL A 207     -17.414 -33.262 -89.531  1.00  0.00           C  
ATOM   3252  O   VAL A 207     -17.188 -33.950 -90.526  1.00  0.00           O  
ATOM   3253  CB  VAL A 207     -17.560 -35.060 -87.799  1.00  0.00           C  
ATOM   3254  CG1 VAL A 207     -16.147 -34.732 -87.340  1.00  0.00           C  
ATOM   3255  CG2 VAL A 207     -18.385 -35.619 -86.650  1.00  0.00           C  
ATOM   3256  H   VAL A 207     -19.752 -34.835 -89.504  1.00  0.00           H  
ATOM   3257  HA  VAL A 207     -18.298 -33.045 -87.594  1.00  0.00           H  
ATOM   3258  HB  VAL A 207     -17.476 -35.810 -88.585  1.00  0.00           H  
ATOM   3259 1HG1 VAL A 207     -15.678 -35.629 -86.936  1.00  0.00           H  
ATOM   3260 2HG1 VAL A 207     -15.565 -34.368 -88.186  1.00  0.00           H  
ATOM   3261 3HG1 VAL A 207     -16.185 -33.964 -86.567  1.00  0.00           H  
ATOM   3262 1HG2 VAL A 207     -17.895 -36.506 -86.248  1.00  0.00           H  
ATOM   3263 2HG2 VAL A 207     -18.474 -34.866 -85.866  1.00  0.00           H  
ATOM   3264 3HG2 VAL A 207     -19.379 -35.885 -87.011  1.00  0.00           H  
ATOM   3265  N   ILE A 208     -16.969 -32.021 -89.392  1.00  0.00           N  
ATOM   3266  CA  ILE A 208     -16.243 -31.341 -90.458  1.00  0.00           C  
ATOM   3267  C   ILE A 208     -14.756 -31.250 -90.143  1.00  0.00           C  
ATOM   3268  O   ILE A 208     -14.367 -30.646 -89.142  1.00  0.00           O  
ATOM   3269  CB  ILE A 208     -16.806 -29.927 -90.691  1.00  0.00           C  
ATOM   3270  CG1 ILE A 208     -18.287 -29.998 -91.073  1.00  0.00           C  
ATOM   3271  CG2 ILE A 208     -16.009 -29.207 -91.768  1.00  0.00           C  
ATOM   3272  CD1 ILE A 208     -18.998 -28.665 -91.014  1.00  0.00           C  
ATOM   3273  H   ILE A 208     -17.133 -31.533 -88.522  1.00  0.00           H  
ATOM   3274  HA  ILE A 208     -16.360 -31.917 -91.376  1.00  0.00           H  
ATOM   3275  HB  ILE A 208     -16.746 -29.355 -89.766  1.00  0.00           H  
ATOM   3276 1HG1 ILE A 208     -18.383 -30.392 -92.083  1.00  0.00           H  
ATOM   3277 2HG1 ILE A 208     -18.803 -30.687 -90.404  1.00  0.00           H  
ATOM   3278 1HG2 ILE A 208     -16.420 -28.210 -91.921  1.00  0.00           H  
ATOM   3279 2HG2 ILE A 208     -14.968 -29.127 -91.458  1.00  0.00           H  
ATOM   3280 3HG2 ILE A 208     -16.067 -29.770 -92.700  1.00  0.00           H  
ATOM   3281 1HD1 ILE A 208     -20.041 -28.796 -91.298  1.00  0.00           H  
ATOM   3282 2HD1 ILE A 208     -18.943 -28.268 -89.999  1.00  0.00           H  
ATOM   3283 3HD1 ILE A 208     -18.520 -27.968 -91.702  1.00  0.00           H  
ATOM   3284  N   LYS A 209     -13.927 -31.847 -90.991  1.00  0.00           N  
ATOM   3285  CA  LYS A 209     -12.509 -31.988 -90.691  1.00  0.00           C  
ATOM   3286  C   LYS A 209     -11.656 -31.187 -91.666  1.00  0.00           C  
ATOM   3287  O   LYS A 209     -12.045 -30.963 -92.813  1.00  0.00           O  
ATOM   3288  CB  LYS A 209     -12.098 -33.461 -90.722  1.00  0.00           C  
ATOM   3289  CG  LYS A 209     -12.770 -34.325 -89.662  1.00  0.00           C  
ATOM   3290  CD  LYS A 209     -12.434 -35.795 -89.851  1.00  0.00           C  
ATOM   3291  CE  LYS A 209     -13.061 -36.653 -88.761  1.00  0.00           C  
ATOM   3292  NZ  LYS A 209     -12.855 -38.105 -89.009  1.00  0.00           N  
ATOM   3293  H   LYS A 209     -14.290 -32.210 -91.860  1.00  0.00           H  
ATOM   3294  HA  LYS A 209     -12.325 -31.598 -89.689  1.00  0.00           H  
ATOM   3295 1HB  LYS A 209     -12.337 -33.886 -91.699  1.00  0.00           H  
ATOM   3296 2HB  LYS A 209     -11.021 -33.544 -90.585  1.00  0.00           H  
ATOM   3297 1HG  LYS A 209     -12.440 -34.010 -88.672  1.00  0.00           H  
ATOM   3298 2HG  LYS A 209     -13.851 -34.199 -89.722  1.00  0.00           H  
ATOM   3299 1HD  LYS A 209     -12.799 -36.131 -90.823  1.00  0.00           H  
ATOM   3300 2HD  LYS A 209     -11.351 -35.927 -89.825  1.00  0.00           H  
ATOM   3301 1HE  LYS A 209     -12.624 -36.394 -87.798  1.00  0.00           H  
ATOM   3302 2HE  LYS A 209     -14.131 -36.454 -88.715  1.00  0.00           H  
ATOM   3303 1HZ  LYS A 209     -13.285 -38.638 -88.265  1.00  0.00           H  
ATOM   3304 2HZ  LYS A 209     -13.274 -38.361 -89.891  1.00  0.00           H  
ATOM   3305 3HZ  LYS A 209     -11.865 -38.306 -89.035  1.00  0.00           H  
ATOM   3306  N   GLY A 210     -10.484 -30.759 -91.202  1.00  0.00           N  
ATOM   3307  CA  GLY A 210      -9.566 -29.982 -92.024  1.00  0.00           C  
ATOM   3308  C   GLY A 210     -10.072 -28.559 -92.221  1.00  0.00           C  
ATOM   3309  O   GLY A 210      -9.822 -27.935 -93.253  1.00  0.00           O  
ATOM   3310  H   GLY A 210     -10.226 -30.978 -90.249  1.00  0.00           H  
ATOM   3311 1HA  GLY A 210      -8.583 -29.961 -91.554  1.00  0.00           H  
ATOM   3312 2HA  GLY A 210      -9.447 -30.467 -92.993  1.00  0.00           H  
ATOM   3313  N   LEU A 211     -10.794 -28.055 -91.225  1.00  0.00           N  
ATOM   3314  CA  LEU A 211     -11.469 -26.769 -91.342  1.00  0.00           C  
ATOM   3315  C   LEU A 211     -10.669 -25.662 -90.666  1.00  0.00           C  
ATOM   3316  O   LEU A 211     -10.392 -25.729 -89.467  1.00  0.00           O  
ATOM   3317  CB  LEU A 211     -12.871 -26.848 -90.723  1.00  0.00           C  
ATOM   3318  CG  LEU A 211     -13.669 -25.538 -90.712  1.00  0.00           C  
ATOM   3319  CD1 LEU A 211     -13.912 -25.080 -92.144  1.00  0.00           C  
ATOM   3320  CD2 LEU A 211     -14.981 -25.748 -89.974  1.00  0.00           C  
ATOM   3321  H   LEU A 211     -10.903 -28.589 -90.376  1.00  0.00           H  
ATOM   3322  HA  LEU A 211     -11.568 -26.523 -92.399  1.00  0.00           H  
ATOM   3323 1HB  LEU A 211     -13.452 -27.585 -91.272  1.00  0.00           H  
ATOM   3324 2HB  LEU A 211     -12.775 -27.186 -89.691  1.00  0.00           H  
ATOM   3325  HG  LEU A 211     -13.089 -24.762 -90.209  1.00  0.00           H  
ATOM   3326 1HD1 LEU A 211     -14.480 -24.150 -92.138  1.00  0.00           H  
ATOM   3327 2HD1 LEU A 211     -12.957 -24.919 -92.644  1.00  0.00           H  
ATOM   3328 3HD1 LEU A 211     -14.477 -25.844 -92.679  1.00  0.00           H  
ATOM   3329 1HD2 LEU A 211     -15.548 -24.816 -89.966  1.00  0.00           H  
ATOM   3330 2HD2 LEU A 211     -15.562 -26.521 -90.477  1.00  0.00           H  
ATOM   3331 3HD2 LEU A 211     -14.776 -26.057 -88.949  1.00  0.00           H  
ATOM   3332  N   HIS A 212     -10.300 -24.645 -91.441  1.00  0.00           N  
ATOM   3333  CA  HIS A 212      -9.432 -23.579 -90.954  1.00  0.00           C  
ATOM   3334  C   HIS A 212     -10.152 -22.707 -89.933  1.00  0.00           C  
ATOM   3335  O   HIS A 212     -11.358 -22.490 -90.036  1.00  0.00           O  
ATOM   3336  CB  HIS A 212      -8.936 -22.711 -92.115  1.00  0.00           C  
ATOM   3337  CG  HIS A 212      -7.789 -21.819 -91.752  1.00  0.00           C  
ATOM   3338  ND1 HIS A 212      -7.962 -20.607 -91.117  1.00  0.00           N  
ATOM   3339  CD2 HIS A 212      -6.455 -21.962 -91.935  1.00  0.00           C  
ATOM   3340  CE1 HIS A 212      -6.781 -20.042 -90.925  1.00  0.00           C  
ATOM   3341  NE2 HIS A 212      -5.854 -20.844 -91.411  1.00  0.00           N  
ATOM   3342  H   HIS A 212     -10.622 -24.616 -92.397  1.00  0.00           H  
ATOM   3343  HA  HIS A 212      -8.563 -24.013 -90.462  1.00  0.00           H  
ATOM   3344 1HB  HIS A 212      -8.621 -23.353 -92.939  1.00  0.00           H  
ATOM   3345 2HB  HIS A 212      -9.751 -22.088 -92.478  1.00  0.00           H  
ATOM   3346  HD2 HIS A 212      -5.954 -22.806 -92.409  1.00  0.00           H  
ATOM   3347  HE1 HIS A 212      -6.608 -19.080 -90.445  1.00  0.00           H  
ATOM   3348  HE2 HIS A 212      -4.858 -20.668 -91.404  1.00  0.00           H  
ATOM   3349  N   GLU A 213      -9.404 -22.211 -88.950  1.00  0.00           N  
ATOM   3350  CA  GLU A 213      -9.958 -21.414 -87.861  1.00  0.00           C  
ATOM   3351  C   GLU A 213     -10.736 -20.220 -88.394  1.00  0.00           C  
ATOM   3352  O   GLU A 213     -11.768 -19.844 -87.835  1.00  0.00           O  
ATOM   3353  CB  GLU A 213      -8.843 -20.934 -86.930  1.00  0.00           C  
ATOM   3354  CG  GLU A 213      -8.188 -22.037 -86.112  1.00  0.00           C  
ATOM   3355  CD  GLU A 213      -7.051 -21.541 -85.264  1.00  0.00           C  
ATOM   3356  OE1 GLU A 213      -6.728 -20.381 -85.356  1.00  0.00           O  
ATOM   3357  OE2 GLU A 213      -6.504 -22.323 -84.521  1.00  0.00           O  
ATOM   3358  H   GLU A 213      -8.410 -22.392 -88.958  1.00  0.00           H  
ATOM   3359  HA  GLU A 213     -10.643 -22.041 -87.290  1.00  0.00           H  
ATOM   3360 1HB  GLU A 213      -8.064 -20.445 -87.516  1.00  0.00           H  
ATOM   3361 2HB  GLU A 213      -9.243 -20.195 -86.235  1.00  0.00           H  
ATOM   3362 1HG  GLU A 213      -8.939 -22.490 -85.464  1.00  0.00           H  
ATOM   3363 2HG  GLU A 213      -7.820 -22.808 -86.788  1.00  0.00           H  
ATOM   3364  N   SER A 214     -10.242 -19.614 -89.469  1.00  0.00           N  
ATOM   3365  CA  SER A 214     -10.898 -18.443 -90.041  1.00  0.00           C  
ATOM   3366  C   SER A 214     -12.221 -18.817 -90.696  1.00  0.00           C  
ATOM   3367  O   SER A 214     -13.061 -17.957 -90.961  1.00  0.00           O  
ATOM   3368  CB  SER A 214      -9.990 -17.780 -91.059  1.00  0.00           C  
ATOM   3369  OG  SER A 214      -9.811 -18.599 -92.180  1.00  0.00           O  
ATOM   3370  H   SER A 214      -9.403 -19.973 -89.901  1.00  0.00           H  
ATOM   3371  HA  SER A 214     -11.102 -17.734 -89.237  1.00  0.00           H  
ATOM   3372 1HB  SER A 214     -10.422 -16.828 -91.366  1.00  0.00           H  
ATOM   3373 2HB  SER A 214      -9.025 -17.569 -90.601  1.00  0.00           H  
ATOM   3374  HG  SER A 214      -9.159 -19.258 -91.925  1.00  0.00           H  
ATOM   3375  N   GLN A 215     -12.394 -20.108 -90.952  1.00  0.00           N  
ATOM   3376  CA  GLN A 215     -13.630 -20.622 -91.531  1.00  0.00           C  
ATOM   3377  C   GLN A 215     -14.599 -21.077 -90.447  1.00  0.00           C  
ATOM   3378  O   GLN A 215     -15.814 -21.023 -90.627  1.00  0.00           O  
ATOM   3379  CB  GLN A 215     -13.333 -21.782 -92.485  1.00  0.00           C  
ATOM   3380  CG  GLN A 215     -12.469 -21.402 -93.676  1.00  0.00           C  
ATOM   3381  CD  GLN A 215     -12.148 -22.591 -94.562  1.00  0.00           C  
ATOM   3382  OE1 GLN A 215     -11.537 -23.568 -94.117  1.00  0.00           O  
ATOM   3383  NE2 GLN A 215     -12.559 -22.517 -95.822  1.00  0.00           N  
ATOM   3384  H   GLN A 215     -11.650 -20.755 -90.741  1.00  0.00           H  
ATOM   3385  HA  GLN A 215     -14.108 -19.820 -92.094  1.00  0.00           H  
ATOM   3386 1HB  GLN A 215     -12.827 -22.580 -91.942  1.00  0.00           H  
ATOM   3387 2HB  GLN A 215     -14.270 -22.188 -92.866  1.00  0.00           H  
ATOM   3388 1HG  GLN A 215     -12.999 -20.661 -94.276  1.00  0.00           H  
ATOM   3389 2HG  GLN A 215     -11.530 -20.985 -93.311  1.00  0.00           H  
ATOM   3390 1HE2 GLN A 215     -12.377 -23.272 -96.453  1.00  0.00           H  
ATOM   3391 2HE2 GLN A 215     -13.052 -21.708 -96.141  1.00  0.00           H  
ATOM   3392  N   GLN A 216     -14.050 -21.507 -89.310  1.00  0.00           N  
ATOM   3393  CA  GLN A 216     -14.863 -21.946 -88.183  1.00  0.00           C  
ATOM   3394  C   GLN A 216     -15.707 -20.801 -87.633  1.00  0.00           C  
ATOM   3395  O   GLN A 216     -16.836 -21.006 -87.189  1.00  0.00           O  
ATOM   3396  CB  GLN A 216     -13.977 -22.522 -87.076  1.00  0.00           C  
ATOM   3397  CG  GLN A 216     -13.308 -23.838 -87.436  1.00  0.00           C  
ATOM   3398  CD  GLN A 216     -12.418 -24.358 -86.323  1.00  0.00           C  
ATOM   3399  OE1 GLN A 216     -12.753 -24.250 -85.140  1.00  0.00           O  
ATOM   3400  NE2 GLN A 216     -11.276 -24.925 -86.695  1.00  0.00           N  
ATOM   3401  H   GLN A 216     -13.044 -21.513 -89.221  1.00  0.00           H  
ATOM   3402  HA  GLN A 216     -15.542 -22.725 -88.530  1.00  0.00           H  
ATOM   3403 1HB  GLN A 216     -13.195 -21.804 -86.826  1.00  0.00           H  
ATOM   3404 2HB  GLN A 216     -14.573 -22.682 -86.179  1.00  0.00           H  
ATOM   3405 1HG  GLN A 216     -14.078 -24.583 -87.634  1.00  0.00           H  
ATOM   3406 2HG  GLN A 216     -12.694 -23.691 -88.324  1.00  0.00           H  
ATOM   3407 1HE2 GLN A 216     -10.649 -25.287 -86.005  1.00  0.00           H  
ATOM   3408 2HE2 GLN A 216     -11.044 -24.992 -87.666  1.00  0.00           H  
ATOM   3409  N   GLU A 217     -15.142 -19.598 -87.672  1.00  0.00           N  
ATOM   3410  CA  GLU A 217     -15.849 -18.400 -87.233  1.00  0.00           C  
ATOM   3411  C   GLU A 217     -17.128 -18.190 -88.034  1.00  0.00           C  
ATOM   3412  O   GLU A 217     -18.177 -17.883 -87.468  1.00  0.00           O  
ATOM   3413  CB  GLU A 217     -14.947 -17.170 -87.364  1.00  0.00           C  
ATOM   3414  CG  GLU A 217     -13.765 -17.153 -86.407  1.00  0.00           C  
ATOM   3415  CD  GLU A 217     -12.762 -16.080 -86.733  1.00  0.00           C  
ATOM   3416  OE1 GLU A 217     -12.906 -15.450 -87.752  1.00  0.00           O  
ATOM   3417  OE2 GLU A 217     -11.852 -15.891 -85.961  1.00  0.00           O  
ATOM   3418  H   GLU A 217     -14.199 -19.511 -88.025  1.00  0.00           H  
ATOM   3419  HA  GLU A 217     -16.120 -18.523 -86.185  1.00  0.00           H  
ATOM   3420 1HB  GLU A 217     -14.556 -17.112 -88.380  1.00  0.00           H  
ATOM   3421 2HB  GLU A 217     -15.533 -16.269 -87.188  1.00  0.00           H  
ATOM   3422 1HG  GLU A 217     -14.133 -16.994 -85.393  1.00  0.00           H  
ATOM   3423 2HG  GLU A 217     -13.272 -18.124 -86.436  1.00  0.00           H  
ATOM   3424  N   GLU A 218     -17.033 -18.356 -89.352  1.00  0.00           N  
ATOM   3425  CA  GLU A 218     -18.185 -18.177 -90.227  1.00  0.00           C  
ATOM   3426  C   GLU A 218     -19.181 -19.320 -90.066  1.00  0.00           C  
ATOM   3427  O   GLU A 218     -20.392 -19.098 -90.074  1.00  0.00           O  
ATOM   3428  CB  GLU A 218     -17.735 -18.081 -91.687  1.00  0.00           C  
ATOM   3429  CG  GLU A 218     -18.815 -17.603 -92.646  1.00  0.00           C  
ATOM   3430  CD  GLU A 218     -19.274 -16.200 -92.360  1.00  0.00           C  
ATOM   3431  OE1 GLU A 218     -18.438 -15.350 -92.167  1.00  0.00           O  
ATOM   3432  OE2 GLU A 218     -20.461 -15.978 -92.334  1.00  0.00           O  
ATOM   3433  H   GLU A 218     -16.141 -18.602 -89.756  1.00  0.00           H  
ATOM   3434  HA  GLU A 218     -18.687 -17.250 -89.953  1.00  0.00           H  
ATOM   3435 1HB  GLU A 218     -16.892 -17.395 -91.764  1.00  0.00           H  
ATOM   3436 2HB  GLU A 218     -17.394 -19.059 -92.028  1.00  0.00           H  
ATOM   3437 1HG  GLU A 218     -18.427 -17.645 -93.665  1.00  0.00           H  
ATOM   3438 2HG  GLU A 218     -19.668 -18.278 -92.584  1.00  0.00           H  
ATOM   3439  N   LEU A 219     -18.667 -20.538 -89.923  1.00  0.00           N  
ATOM   3440  CA  LEU A 219     -19.515 -21.709 -89.740  1.00  0.00           C  
ATOM   3441  C   LEU A 219     -20.402 -21.561 -88.511  1.00  0.00           C  
ATOM   3442  O   LEU A 219     -21.588 -21.894 -88.546  1.00  0.00           O  
ATOM   3443  CB  LEU A 219     -18.654 -22.972 -89.607  1.00  0.00           C  
ATOM   3444  CG  LEU A 219     -19.424 -24.286 -89.417  1.00  0.00           C  
ATOM   3445  CD1 LEU A 219     -20.322 -24.528 -90.622  1.00  0.00           C  
ATOM   3446  CD2 LEU A 219     -18.439 -25.429 -89.230  1.00  0.00           C  
ATOM   3447  H   LEU A 219     -17.664 -20.656 -89.937  1.00  0.00           H  
ATOM   3448  HA  LEU A 219     -20.156 -21.812 -90.616  1.00  0.00           H  
ATOM   3449 1HB  LEU A 219     -18.045 -23.072 -90.504  1.00  0.00           H  
ATOM   3450 2HB  LEU A 219     -17.989 -22.851 -88.752  1.00  0.00           H  
ATOM   3451  HG  LEU A 219     -20.062 -24.209 -88.536  1.00  0.00           H  
ATOM   3452 1HD1 LEU A 219     -20.870 -25.460 -90.486  1.00  0.00           H  
ATOM   3453 2HD1 LEU A 219     -21.030 -23.704 -90.720  1.00  0.00           H  
ATOM   3454 3HD1 LEU A 219     -19.713 -24.591 -91.522  1.00  0.00           H  
ATOM   3455 1HD2 LEU A 219     -18.986 -26.363 -89.094  1.00  0.00           H  
ATOM   3456 2HD2 LEU A 219     -17.802 -25.507 -90.112  1.00  0.00           H  
ATOM   3457 3HD2 LEU A 219     -17.821 -25.239 -88.353  1.00  0.00           H  
ATOM   3458  N   LEU A 220     -19.820 -21.058 -87.429  1.00  0.00           N  
ATOM   3459  CA  LEU A 220     -20.553 -20.814 -86.192  1.00  0.00           C  
ATOM   3460  C   LEU A 220     -21.836 -20.036 -86.458  1.00  0.00           C  
ATOM   3461  O   LEU A 220     -22.927 -20.482 -86.101  1.00  0.00           O  
ATOM   3462  CB  LEU A 220     -19.676 -20.040 -85.199  1.00  0.00           C  
ATOM   3463  CG  LEU A 220     -20.259 -19.865 -83.792  1.00  0.00           C  
ATOM   3464  CD1 LEU A 220     -19.135 -19.912 -82.765  1.00  0.00           C  
ATOM   3465  CD2 LEU A 220     -21.013 -18.544 -83.716  1.00  0.00           C  
ATOM   3466  H   LEU A 220     -18.838 -20.830 -87.460  1.00  0.00           H  
ATOM   3467  HA  LEU A 220     -20.829 -21.774 -85.757  1.00  0.00           H  
ATOM   3468 1HB  LEU A 220     -18.724 -20.558 -85.101  1.00  0.00           H  
ATOM   3469 2HB  LEU A 220     -19.486 -19.046 -85.605  1.00  0.00           H  
ATOM   3470  HG  LEU A 220     -20.943 -20.686 -83.576  1.00  0.00           H  
ATOM   3471 1HD1 LEU A 220     -19.550 -19.789 -81.764  1.00  0.00           H  
ATOM   3472 2HD1 LEU A 220     -18.626 -20.874 -82.829  1.00  0.00           H  
ATOM   3473 3HD1 LEU A 220     -18.426 -19.110 -82.965  1.00  0.00           H  
ATOM   3474 1HD2 LEU A 220     -21.430 -18.421 -82.715  1.00  0.00           H  
ATOM   3475 2HD2 LEU A 220     -20.330 -17.723 -83.929  1.00  0.00           H  
ATOM   3476 3HD2 LEU A 220     -21.822 -18.544 -84.446  1.00  0.00           H  
ATOM   3477  N   GLU A 221     -21.695 -18.875 -87.089  1.00  0.00           N  
ATOM   3478  CA  GLU A 221     -22.823 -17.986 -87.343  1.00  0.00           C  
ATOM   3479  C   GLU A 221     -23.801 -18.605 -88.333  1.00  0.00           C  
ATOM   3480  O   GLU A 221     -25.016 -18.534 -88.141  1.00  0.00           O  
ATOM   3481  CB  GLU A 221     -22.331 -16.637 -87.874  1.00  0.00           C  
ATOM   3482  CG  GLU A 221     -23.436 -15.633 -88.161  1.00  0.00           C  
ATOM   3483  CD  GLU A 221     -22.916 -14.242 -88.404  1.00  0.00           C  
ATOM   3484  OE1 GLU A 221     -21.727 -14.052 -88.320  1.00  0.00           O  
ATOM   3485  OE2 GLU A 221     -23.709 -13.372 -88.673  1.00  0.00           O  
ATOM   3486  H   GLU A 221     -20.775 -18.593 -87.396  1.00  0.00           H  
ATOM   3487  HA  GLU A 221     -23.354 -17.824 -86.405  1.00  0.00           H  
ATOM   3488 1HB  GLU A 221     -21.650 -16.188 -87.150  1.00  0.00           H  
ATOM   3489 2HB  GLU A 221     -21.771 -16.792 -88.797  1.00  0.00           H  
ATOM   3490 1HG  GLU A 221     -23.991 -15.959 -89.040  1.00  0.00           H  
ATOM   3491 2HG  GLU A 221     -24.125 -15.615 -87.317  1.00  0.00           H  
ATOM   3492  N   LEU A 222     -23.273 -19.206 -89.398  1.00  0.00           N  
ATOM   3493  CA  LEU A 222     -24.110 -19.725 -90.474  1.00  0.00           C  
ATOM   3494  C   LEU A 222     -25.113 -20.744 -89.948  1.00  0.00           C  
ATOM   3495  O   LEU A 222     -26.304 -20.674 -90.254  1.00  0.00           O  
ATOM   3496  CB  LEU A 222     -23.239 -20.369 -91.560  1.00  0.00           C  
ATOM   3497  CG  LEU A 222     -23.951 -20.687 -92.882  1.00  0.00           C  
ATOM   3498  CD1 LEU A 222     -22.930 -20.732 -94.010  1.00  0.00           C  
ATOM   3499  CD2 LEU A 222     -24.685 -22.013 -92.756  1.00  0.00           C  
ATOM   3500  H   LEU A 222     -22.270 -19.296 -89.468  1.00  0.00           H  
ATOM   3501  HA  LEU A 222     -24.666 -18.894 -90.911  1.00  0.00           H  
ATOM   3502 1HB  LEU A 222     -22.410 -19.700 -91.783  1.00  0.00           H  
ATOM   3503 2HB  LEU A 222     -22.832 -21.302 -91.170  1.00  0.00           H  
ATOM   3504  HG  LEU A 222     -24.666 -19.897 -93.109  1.00  0.00           H  
ATOM   3505 1HD1 LEU A 222     -23.435 -20.959 -94.949  1.00  0.00           H  
ATOM   3506 2HD1 LEU A 222     -22.433 -19.766 -94.090  1.00  0.00           H  
ATOM   3507 3HD1 LEU A 222     -22.190 -21.505 -93.801  1.00  0.00           H  
ATOM   3508 1HD2 LEU A 222     -25.192 -22.239 -93.695  1.00  0.00           H  
ATOM   3509 2HD2 LEU A 222     -23.971 -22.805 -92.529  1.00  0.00           H  
ATOM   3510 3HD2 LEU A 222     -25.422 -21.948 -91.954  1.00  0.00           H  
ATOM   3511  N   VAL A 223     -24.617 -21.696 -89.166  1.00  0.00           N  
ATOM   3512  CA  VAL A 223     -25.414 -22.835 -88.727  1.00  0.00           C  
ATOM   3513  C   VAL A 223     -26.422 -22.424 -87.660  1.00  0.00           C  
ATOM   3514  O   VAL A 223     -27.577 -22.849 -87.697  1.00  0.00           O  
ATOM   3515  CB  VAL A 223     -24.501 -23.942 -88.167  1.00  0.00           C  
ATOM   3516  CG1 VAL A 223     -25.333 -25.085 -87.605  1.00  0.00           C  
ATOM   3517  CG2 VAL A 223     -23.565 -24.441 -89.256  1.00  0.00           C  
ATOM   3518  H   VAL A 223     -23.652 -21.638 -88.875  1.00  0.00           H  
ATOM   3519  HA  VAL A 223     -25.958 -23.229 -89.588  1.00  0.00           H  
ATOM   3520  HB  VAL A 223     -23.916 -23.535 -87.342  1.00  0.00           H  
ATOM   3521 1HG1 VAL A 223     -24.672 -25.858 -87.213  1.00  0.00           H  
ATOM   3522 2HG1 VAL A 223     -25.970 -24.712 -86.803  1.00  0.00           H  
ATOM   3523 3HG1 VAL A 223     -25.954 -25.506 -88.396  1.00  0.00           H  
ATOM   3524 1HG2 VAL A 223     -22.921 -25.223 -88.853  1.00  0.00           H  
ATOM   3525 2HG2 VAL A 223     -24.150 -24.843 -90.084  1.00  0.00           H  
ATOM   3526 3HG2 VAL A 223     -22.950 -23.615 -89.614  1.00  0.00           H  
ATOM   3527  N   LEU A 224     -25.984 -21.599 -86.715  1.00  0.00           N  
ATOM   3528  CA  LEU A 224     -26.853 -21.160 -85.628  1.00  0.00           C  
ATOM   3529  C   LEU A 224     -28.037 -20.364 -86.159  1.00  0.00           C  
ATOM   3530  O   LEU A 224     -29.158 -20.512 -85.671  1.00  0.00           O  
ATOM   3531  CB  LEU A 224     -26.063 -20.308 -84.628  1.00  0.00           C  
ATOM   3532  CG  LEU A 224     -25.031 -21.062 -83.780  1.00  0.00           C  
ATOM   3533  CD1 LEU A 224     -24.179 -20.064 -83.009  1.00  0.00           C  
ATOM   3534  CD2 LEU A 224     -25.748 -22.013 -82.834  1.00  0.00           C  
ATOM   3535  H   LEU A 224     -25.029 -21.267 -86.743  1.00  0.00           H  
ATOM   3536  HA  LEU A 224     -27.240 -22.043 -85.117  1.00  0.00           H  
ATOM   3537 1HB  LEU A 224     -25.535 -19.529 -85.176  1.00  0.00           H  
ATOM   3538 2HB  LEU A 224     -26.766 -19.830 -83.946  1.00  0.00           H  
ATOM   3539  HG  LEU A 224     -24.369 -21.631 -84.434  1.00  0.00           H  
ATOM   3540 1HD1 LEU A 224     -23.445 -20.600 -82.406  1.00  0.00           H  
ATOM   3541 2HD1 LEU A 224     -23.662 -19.408 -83.710  1.00  0.00           H  
ATOM   3542 3HD1 LEU A 224     -24.817 -19.467 -82.358  1.00  0.00           H  
ATOM   3543 1HD2 LEU A 224     -25.015 -22.551 -82.233  1.00  0.00           H  
ATOM   3544 2HD2 LEU A 224     -26.410 -21.446 -82.180  1.00  0.00           H  
ATOM   3545 3HD2 LEU A 224     -26.336 -22.728 -83.413  1.00  0.00           H  
ATOM   3546  N   ARG A 225     -27.788 -19.522 -87.161  1.00  0.00           N  
ATOM   3547  CA  ARG A 225     -28.854 -18.730 -87.764  1.00  0.00           C  
ATOM   3548  C   ARG A 225     -29.901 -19.623 -88.416  1.00  0.00           C  
ATOM   3549  O   ARG A 225     -31.102 -19.393 -88.273  1.00  0.00           O  
ATOM   3550  CB  ARG A 225     -28.287 -17.775 -88.804  1.00  0.00           C  
ATOM   3551  CG  ARG A 225     -29.318 -16.889 -89.487  1.00  0.00           C  
ATOM   3552  CD  ARG A 225     -29.961 -15.956 -88.528  1.00  0.00           C  
ATOM   3553  NE  ARG A 225     -30.916 -15.077 -89.186  1.00  0.00           N  
ATOM   3554  CZ  ARG A 225     -31.746 -14.232 -88.543  1.00  0.00           C  
ATOM   3555  NH1 ARG A 225     -31.727 -14.164 -87.230  1.00  0.00           N  
ATOM   3556  NH2 ARG A 225     -32.580 -13.473 -89.233  1.00  0.00           N  
ATOM   3557  H   ARG A 225     -26.846 -19.433 -87.514  1.00  0.00           H  
ATOM   3558  HA  ARG A 225     -29.341 -18.151 -86.979  1.00  0.00           H  
ATOM   3559 1HB  ARG A 225     -27.551 -17.123 -88.336  1.00  0.00           H  
ATOM   3560 2HB  ARG A 225     -27.775 -18.344 -89.580  1.00  0.00           H  
ATOM   3561 1HG  ARG A 225     -28.833 -16.301 -90.266  1.00  0.00           H  
ATOM   3562 2HG  ARG A 225     -30.094 -17.513 -89.933  1.00  0.00           H  
ATOM   3563 1HD  ARG A 225     -30.492 -16.526 -87.766  1.00  0.00           H  
ATOM   3564 2HD  ARG A 225     -29.200 -15.338 -88.055  1.00  0.00           H  
ATOM   3565  HE  ARG A 225     -30.960 -15.102 -90.195  1.00  0.00           H  
ATOM   3566 1HH1 ARG A 225     -31.090 -14.745 -86.703  1.00  0.00           H  
ATOM   3567 2HH1 ARG A 225     -32.349 -13.531 -86.748  1.00  0.00           H  
ATOM   3568 1HH2 ARG A 225     -32.594 -13.525 -90.241  1.00  0.00           H  
ATOM   3569 2HH2 ARG A 225     -33.201 -12.840 -88.751  1.00  0.00           H  
ATOM   3570  N   ALA A 226     -29.438 -20.643 -89.134  1.00  0.00           N  
ATOM   3571  CA  ALA A 226     -30.336 -21.598 -89.774  1.00  0.00           C  
ATOM   3572  C   ALA A 226     -31.188 -22.329 -88.744  1.00  0.00           C  
ATOM   3573  O   ALA A 226     -32.391 -22.507 -88.934  1.00  0.00           O  
ATOM   3574  CB  ALA A 226     -29.544 -22.595 -90.608  1.00  0.00           C  
ATOM   3575  H   ALA A 226     -28.440 -20.762 -89.238  1.00  0.00           H  
ATOM   3576  HA  ALA A 226     -31.008 -21.050 -90.437  1.00  0.00           H  
ATOM   3577 1HB  ALA A 226     -30.229 -23.301 -91.079  1.00  0.00           H  
ATOM   3578 2HB  ALA A 226     -28.987 -22.062 -91.379  1.00  0.00           H  
ATOM   3579 3HB  ALA A 226     -28.851 -23.135 -89.967  1.00  0.00           H  
ATOM   3580  N   ALA A 227     -30.556 -22.752 -87.652  1.00  0.00           N  
ATOM   3581  CA  ALA A 227     -31.240 -23.487 -86.596  1.00  0.00           C  
ATOM   3582  C   ALA A 227     -32.362 -22.659 -85.984  1.00  0.00           C  
ATOM   3583  O   ALA A 227     -33.438 -23.179 -85.685  1.00  0.00           O  
ATOM   3584  CB  ALA A 227     -30.252 -23.914 -85.523  1.00  0.00           C  
ATOM   3585  H   ALA A 227     -29.570 -22.563 -87.551  1.00  0.00           H  
ATOM   3586  HA  ALA A 227     -31.678 -24.388 -87.029  1.00  0.00           H  
ATOM   3587 1HB  ALA A 227     -30.776 -24.462 -84.740  1.00  0.00           H  
ATOM   3588 2HB  ALA A 227     -29.488 -24.554 -85.963  1.00  0.00           H  
ATOM   3589 3HB  ALA A 227     -29.780 -23.032 -85.091  1.00  0.00           H  
ATOM   3590  N   GLU A 228     -32.106 -21.368 -85.796  1.00  0.00           N  
ATOM   3591  CA  GLU A 228     -33.083 -20.471 -85.188  1.00  0.00           C  
ATOM   3592  C   GLU A 228     -34.258 -20.220 -86.123  1.00  0.00           C  
ATOM   3593  O   GLU A 228     -35.407 -20.158 -85.683  1.00  0.00           O  
ATOM   3594  CB  GLU A 228     -32.425 -19.140 -84.813  1.00  0.00           C  
ATOM   3595  CG  GLU A 228     -31.472 -19.222 -83.629  1.00  0.00           C  
ATOM   3596  CD  GLU A 228     -32.161 -19.602 -82.349  1.00  0.00           C  
ATOM   3597  OE1 GLU A 228     -33.064 -18.905 -81.952  1.00  0.00           O  
ATOM   3598  OE2 GLU A 228     -31.784 -20.592 -81.767  1.00  0.00           O  
ATOM   3599  H   GLU A 228     -31.212 -20.993 -86.080  1.00  0.00           H  
ATOM   3600  HA  GLU A 228     -33.469 -20.943 -84.283  1.00  0.00           H  
ATOM   3601 1HB  GLU A 228     -31.865 -18.758 -85.668  1.00  0.00           H  
ATOM   3602 2HB  GLU A 228     -33.195 -18.408 -84.573  1.00  0.00           H  
ATOM   3603 1HG  GLU A 228     -30.701 -19.960 -83.847  1.00  0.00           H  
ATOM   3604 2HG  GLU A 228     -30.985 -18.256 -83.501  1.00  0.00           H  
ATOM   3605  N   LEU A 229     -33.968 -20.079 -87.412  1.00  0.00           N  
ATOM   3606  CA  LEU A 229     -35.009 -19.884 -88.414  1.00  0.00           C  
ATOM   3607  C   LEU A 229     -35.913 -21.106 -88.517  1.00  0.00           C  
ATOM   3608  O   LEU A 229     -37.125 -20.977 -88.692  1.00  0.00           O  
ATOM   3609  CB  LEU A 229     -34.380 -19.590 -89.781  1.00  0.00           C  
ATOM   3610  CG  LEU A 229     -33.664 -18.239 -89.908  1.00  0.00           C  
ATOM   3611  CD1 LEU A 229     -32.950 -18.166 -91.251  1.00  0.00           C  
ATOM   3612  CD2 LEU A 229     -34.677 -17.113 -89.766  1.00  0.00           C  
ATOM   3613  H   LEU A 229     -33.003 -20.106 -87.710  1.00  0.00           H  
ATOM   3614  HA  LEU A 229     -35.628 -19.038 -88.110  1.00  0.00           H  
ATOM   3615 1HB  LEU A 229     -33.655 -20.371 -90.005  1.00  0.00           H  
ATOM   3616 2HB  LEU A 229     -35.163 -19.623 -90.538  1.00  0.00           H  
ATOM   3617  HG  LEU A 229     -32.912 -18.152 -89.124  1.00  0.00           H  
ATOM   3618 1HD1 LEU A 229     -32.442 -17.206 -91.340  1.00  0.00           H  
ATOM   3619 2HD1 LEU A 229     -32.218 -18.971 -91.317  1.00  0.00           H  
ATOM   3620 3HD1 LEU A 229     -33.677 -18.268 -92.055  1.00  0.00           H  
ATOM   3621 1HD2 LEU A 229     -34.169 -16.152 -89.854  1.00  0.00           H  
ATOM   3622 2HD2 LEU A 229     -35.430 -17.199 -90.550  1.00  0.00           H  
ATOM   3623 3HD2 LEU A 229     -35.160 -17.179 -88.790  1.00  0.00           H  
ATOM   3624  N   ALA A 230     -35.323 -22.293 -88.402  1.00  0.00           N  
ATOM   3625  CA  ALA A 230     -36.091 -23.531 -88.453  1.00  0.00           C  
ATOM   3626  C   ALA A 230     -36.818 -23.783 -87.139  1.00  0.00           C  
ATOM   3627  O   ALA A 230     -37.908 -24.354 -87.124  1.00  0.00           O  
ATOM   3628  CB  ALA A 230     -35.183 -24.704 -88.788  1.00  0.00           C  
ATOM   3629  H   ALA A 230     -34.322 -22.339 -88.281  1.00  0.00           H  
ATOM   3630  HA  ALA A 230     -36.839 -23.443 -89.238  1.00  0.00           H  
ATOM   3631 1HB  ALA A 230     -35.770 -25.622 -88.823  1.00  0.00           H  
ATOM   3632 2HB  ALA A 230     -34.714 -24.537 -89.759  1.00  0.00           H  
ATOM   3633 3HB  ALA A 230     -34.411 -24.796 -88.025  1.00  0.00           H  
ATOM   3634  N   GLY A 231     -36.213 -23.355 -86.034  1.00  0.00           N  
ATOM   3635  CA  GLY A 231     -36.809 -23.538 -84.716  1.00  0.00           C  
ATOM   3636  C   GLY A 231     -36.475 -24.910 -84.145  1.00  0.00           C  
ATOM   3637  O   GLY A 231     -37.300 -25.533 -83.479  1.00  0.00           O  
ATOM   3638  H   GLY A 231     -35.320 -22.891 -86.106  1.00  0.00           H  
ATOM   3639 1HA  GLY A 231     -36.445 -22.761 -84.041  1.00  0.00           H  
ATOM   3640 2HA  GLY A 231     -37.889 -23.422 -84.785  1.00  0.00           H  
ATOM   3641  N   VAL A 232     -35.255 -25.376 -84.406  1.00  0.00           N  
ATOM   3642  CA  VAL A 232     -34.817 -26.681 -83.926  1.00  0.00           C  
ATOM   3643  C   VAL A 232     -33.555 -26.560 -83.081  1.00  0.00           C  
ATOM   3644  O   VAL A 232     -32.893 -25.523 -83.077  1.00  0.00           O  
ATOM   3645  CB  VAL A 232     -34.550 -27.625 -85.113  1.00  0.00           C  
ATOM   3646  CG1 VAL A 232     -35.817 -27.826 -85.931  1.00  0.00           C  
ATOM   3647  CG2 VAL A 232     -33.432 -27.063 -85.979  1.00  0.00           C  
ATOM   3648  H   VAL A 232     -34.619 -24.807 -84.948  1.00  0.00           H  
ATOM   3649  HA  VAL A 232     -35.610 -27.109 -83.313  1.00  0.00           H  
ATOM   3650  HB  VAL A 232     -34.257 -28.602 -84.730  1.00  0.00           H  
ATOM   3651 1HG1 VAL A 232     -35.610 -28.495 -86.766  1.00  0.00           H  
ATOM   3652 2HG1 VAL A 232     -36.592 -28.261 -85.300  1.00  0.00           H  
ATOM   3653 3HG1 VAL A 232     -36.158 -26.864 -86.315  1.00  0.00           H  
ATOM   3654 1HG2 VAL A 232     -33.248 -27.736 -86.817  1.00  0.00           H  
ATOM   3655 2HG2 VAL A 232     -33.723 -26.084 -86.358  1.00  0.00           H  
ATOM   3656 3HG2 VAL A 232     -32.524 -26.968 -85.385  1.00  0.00           H  
ATOM   3657  N   ARG A 233     -33.224 -27.632 -82.366  1.00  0.00           N  
ATOM   3658  CA  ARG A 233     -32.083 -27.630 -81.458  1.00  0.00           C  
ATOM   3659  C   ARG A 233     -30.814 -28.085 -82.170  1.00  0.00           C  
ATOM   3660  O   ARG A 233     -30.731 -29.220 -82.638  1.00  0.00           O  
ATOM   3661  CB  ARG A 233     -32.345 -28.535 -80.264  1.00  0.00           C  
ATOM   3662  CG  ARG A 233     -31.253 -28.531 -79.207  1.00  0.00           C  
ATOM   3663  CD  ARG A 233     -31.552 -29.481 -78.105  1.00  0.00           C  
ATOM   3664  NE  ARG A 233     -32.757 -29.109 -77.381  1.00  0.00           N  
ATOM   3665  CZ  ARG A 233     -32.805 -28.192 -76.395  1.00  0.00           C  
ATOM   3666  NH1 ARG A 233     -31.710 -27.563 -76.028  1.00  0.00           N  
ATOM   3667  NH2 ARG A 233     -33.953 -27.924 -75.797  1.00  0.00           N  
ATOM   3668  H   ARG A 233     -33.774 -28.475 -82.455  1.00  0.00           H  
ATOM   3669  HA  ARG A 233     -31.926 -26.610 -81.104  1.00  0.00           H  
ATOM   3670 1HB  ARG A 233     -33.273 -28.238 -79.780  1.00  0.00           H  
ATOM   3671 2HB  ARG A 233     -32.469 -29.563 -80.607  1.00  0.00           H  
ATOM   3672 1HG  ARG A 233     -30.305 -28.821 -79.661  1.00  0.00           H  
ATOM   3673 2HG  ARG A 233     -31.161 -27.531 -78.782  1.00  0.00           H  
ATOM   3674 1HD  ARG A 233     -31.695 -30.480 -78.515  1.00  0.00           H  
ATOM   3675 2HD  ARG A 233     -30.721 -29.494 -77.400  1.00  0.00           H  
ATOM   3676  HE  ARG A 233     -33.619 -29.572 -77.635  1.00  0.00           H  
ATOM   3677 1HH1 ARG A 233     -30.833 -27.768 -76.486  1.00  0.00           H  
ATOM   3678 2HH1 ARG A 233     -31.746 -26.876 -75.290  1.00  0.00           H  
ATOM   3679 1HH2 ARG A 233     -34.794 -28.407 -76.079  1.00  0.00           H  
ATOM   3680 2HH2 ARG A 233     -33.988 -27.237 -75.058  1.00  0.00           H  
ATOM   3681  N   VAL A 234     -29.832 -27.197 -82.262  1.00  0.00           N  
ATOM   3682  CA  VAL A 234     -28.563 -27.562 -82.880  1.00  0.00           C  
ATOM   3683  C   VAL A 234     -27.386 -27.185 -81.990  1.00  0.00           C  
ATOM   3684  O   VAL A 234     -27.258 -26.036 -81.562  1.00  0.00           O  
ATOM   3685  CB  VAL A 234     -28.414 -26.866 -84.245  1.00  0.00           C  
ATOM   3686  CG1 VAL A 234     -27.080 -27.223 -84.882  1.00  0.00           C  
ATOM   3687  CG2 VAL A 234     -29.569 -27.258 -85.154  1.00  0.00           C  
ATOM   3688  H   VAL A 234     -29.972 -26.259 -81.917  1.00  0.00           H  
ATOM   3689  HA  VAL A 234     -28.544 -28.644 -83.019  1.00  0.00           H  
ATOM   3690  HB  VAL A 234     -28.421 -25.787 -84.095  1.00  0.00           H  
ATOM   3691 1HG1 VAL A 234     -26.992 -26.722 -85.847  1.00  0.00           H  
ATOM   3692 2HG1 VAL A 234     -26.268 -26.900 -84.231  1.00  0.00           H  
ATOM   3693 3HG1 VAL A 234     -27.023 -28.301 -85.029  1.00  0.00           H  
ATOM   3694 1HG2 VAL A 234     -29.458 -26.762 -86.118  1.00  0.00           H  
ATOM   3695 2HG2 VAL A 234     -29.566 -28.339 -85.300  1.00  0.00           H  
ATOM   3696 3HG2 VAL A 234     -30.511 -26.956 -84.698  1.00  0.00           H  
ATOM   3697  N   ARG A 235     -26.523 -28.159 -81.724  1.00  0.00           N  
ATOM   3698  CA  ARG A 235     -25.369 -27.962 -80.855  1.00  0.00           C  
ATOM   3699  C   ARG A 235     -24.066 -28.065 -81.637  1.00  0.00           C  
ATOM   3700  O   ARG A 235     -23.841 -29.039 -82.355  1.00  0.00           O  
ATOM   3701  CB  ARG A 235     -25.365 -28.987 -79.731  1.00  0.00           C  
ATOM   3702  CG  ARG A 235     -24.178 -28.896 -78.786  1.00  0.00           C  
ATOM   3703  CD  ARG A 235     -24.262 -29.904 -77.698  1.00  0.00           C  
ATOM   3704  NE  ARG A 235     -25.335 -29.604 -76.763  1.00  0.00           N  
ATOM   3705  CZ  ARG A 235     -25.756 -30.434 -75.789  1.00  0.00           C  
ATOM   3706  NH1 ARG A 235     -25.186 -31.608 -75.635  1.00  0.00           N  
ATOM   3707  NH2 ARG A 235     -26.741 -30.067 -74.989  1.00  0.00           N  
ATOM   3708  H   ARG A 235     -26.662 -29.063 -82.152  1.00  0.00           H  
ATOM   3709  HA  ARG A 235     -25.433 -26.964 -80.416  1.00  0.00           H  
ATOM   3710 1HB  ARG A 235     -26.270 -28.876 -79.135  1.00  0.00           H  
ATOM   3711 2HB  ARG A 235     -25.374 -29.992 -80.154  1.00  0.00           H  
ATOM   3712 1HG  ARG A 235     -23.256 -29.069 -79.342  1.00  0.00           H  
ATOM   3713 2HG  ARG A 235     -24.147 -27.904 -78.333  1.00  0.00           H  
ATOM   3714 1HD  ARG A 235     -24.450 -30.888 -78.127  1.00  0.00           H  
ATOM   3715 2HD  ARG A 235     -23.324 -29.923 -77.145  1.00  0.00           H  
ATOM   3716  HE  ARG A 235     -25.798 -28.709 -76.851  1.00  0.00           H  
ATOM   3717 1HH1 ARG A 235     -24.433 -31.889 -76.247  1.00  0.00           H  
ATOM   3718 2HH1 ARG A 235     -25.501 -32.231 -74.905  1.00  0.00           H  
ATOM   3719 1HH2 ARG A 235     -27.179 -29.164 -75.107  1.00  0.00           H  
ATOM   3720 2HH2 ARG A 235     -27.056 -30.689 -74.258  1.00  0.00           H  
ATOM   3721  N   ILE A 236     -23.210 -27.059 -81.502  1.00  0.00           N  
ATOM   3722  CA  ILE A 236     -21.951 -27.047 -82.241  1.00  0.00           C  
ATOM   3723  C   ILE A 236     -20.757 -27.027 -81.295  1.00  0.00           C  
ATOM   3724  O   ILE A 236     -20.676 -26.182 -80.402  1.00  0.00           O  
ATOM   3725  CB  ILE A 236     -21.881 -25.832 -83.183  1.00  0.00           C  
ATOM   3726  CG1 ILE A 236     -23.130 -25.766 -84.065  1.00  0.00           C  
ATOM   3727  CG2 ILE A 236     -20.624 -25.895 -84.038  1.00  0.00           C  
ATOM   3728  CD1 ILE A 236     -23.349 -24.420 -84.716  1.00  0.00           C  
ATOM   3729  H   ILE A 236     -23.434 -26.290 -80.888  1.00  0.00           H  
ATOM   3730  HA  ILE A 236     -21.895 -27.952 -82.842  1.00  0.00           H  
ATOM   3731  HB  ILE A 236     -21.863 -24.915 -82.595  1.00  0.00           H  
ATOM   3732 1HG1 ILE A 236     -23.060 -26.518 -84.851  1.00  0.00           H  
ATOM   3733 2HG1 ILE A 236     -24.011 -26.002 -83.467  1.00  0.00           H  
ATOM   3734 1HG2 ILE A 236     -20.590 -25.029 -84.699  1.00  0.00           H  
ATOM   3735 2HG2 ILE A 236     -19.746 -25.894 -83.393  1.00  0.00           H  
ATOM   3736 3HG2 ILE A 236     -20.636 -26.806 -84.635  1.00  0.00           H  
ATOM   3737 1HD1 ILE A 236     -24.252 -24.452 -85.324  1.00  0.00           H  
ATOM   3738 2HD1 ILE A 236     -23.457 -23.657 -83.945  1.00  0.00           H  
ATOM   3739 3HD1 ILE A 236     -22.495 -24.178 -85.348  1.00  0.00           H  
ATOM   3740  N   ARG A 237     -19.831 -27.959 -81.498  1.00  0.00           N  
ATOM   3741  CA  ARG A 237     -18.635 -28.045 -80.668  1.00  0.00           C  
ATOM   3742  C   ARG A 237     -17.382 -27.734 -81.475  1.00  0.00           C  
ATOM   3743  O   ARG A 237     -17.128 -28.350 -82.509  1.00  0.00           O  
ATOM   3744  CB  ARG A 237     -18.508 -29.431 -80.053  1.00  0.00           C  
ATOM   3745  CG  ARG A 237     -17.322 -29.611 -79.120  1.00  0.00           C  
ATOM   3746  CD  ARG A 237     -17.364 -30.923 -78.426  1.00  0.00           C  
ATOM   3747  NE  ARG A 237     -18.448 -30.993 -77.460  1.00  0.00           N  
ATOM   3748  CZ  ARG A 237     -18.801 -32.103 -76.784  1.00  0.00           C  
ATOM   3749  NH1 ARG A 237     -18.148 -33.228 -76.979  1.00  0.00           N  
ATOM   3750  NH2 ARG A 237     -19.805 -32.063 -75.925  1.00  0.00           N  
ATOM   3751  H   ARG A 237     -19.952 -28.615 -82.255  1.00  0.00           H  
ATOM   3752  HA  ARG A 237     -18.716 -27.307 -79.868  1.00  0.00           H  
ATOM   3753 1HB  ARG A 237     -19.409 -29.663 -79.489  1.00  0.00           H  
ATOM   3754 2HB  ARG A 237     -18.419 -30.174 -80.846  1.00  0.00           H  
ATOM   3755 1HG  ARG A 237     -16.396 -29.555 -79.693  1.00  0.00           H  
ATOM   3756 2HG  ARG A 237     -17.329 -28.823 -78.365  1.00  0.00           H  
ATOM   3757 1HD  ARG A 237     -17.507 -31.718 -79.158  1.00  0.00           H  
ATOM   3758 2HD  ARG A 237     -16.425 -31.085 -77.897  1.00  0.00           H  
ATOM   3759  HE  ARG A 237     -18.974 -30.147 -77.283  1.00  0.00           H  
ATOM   3760 1HH1 ARG A 237     -17.381 -33.258 -77.636  1.00  0.00           H  
ATOM   3761 2HH1 ARG A 237     -18.414 -34.060 -76.473  1.00  0.00           H  
ATOM   3762 1HH2 ARG A 237     -20.307 -31.199 -75.775  1.00  0.00           H  
ATOM   3763 2HH2 ARG A 237     -20.070 -32.894 -75.419  1.00  0.00           H  
ATOM   3764  N   PHE A 238     -16.595 -26.775 -80.999  1.00  0.00           N  
ATOM   3765  CA  PHE A 238     -15.366 -26.406 -81.692  1.00  0.00           C  
ATOM   3766  C   PHE A 238     -14.137 -26.885 -80.929  1.00  0.00           C  
ATOM   3767  O   PHE A 238     -13.966 -26.580 -79.749  1.00  0.00           O  
ATOM   3768  CB  PHE A 238     -15.295 -24.888 -81.881  1.00  0.00           C  
ATOM   3769  CG  PHE A 238     -16.382 -24.336 -82.759  1.00  0.00           C  
ATOM   3770  CD1 PHE A 238     -17.635 -24.049 -82.239  1.00  0.00           C  
ATOM   3771  CD2 PHE A 238     -16.153 -24.102 -84.107  1.00  0.00           C  
ATOM   3772  CE1 PHE A 238     -18.635 -23.540 -83.046  1.00  0.00           C  
ATOM   3773  CE2 PHE A 238     -17.151 -23.594 -84.915  1.00  0.00           C  
ATOM   3774  CZ  PHE A 238     -18.394 -23.313 -84.384  1.00  0.00           C  
ATOM   3775  H   PHE A 238     -16.853 -26.300 -80.148  1.00  0.00           H  
ATOM   3776  HA  PHE A 238     -15.365 -26.879 -82.674  1.00  0.00           H  
ATOM   3777 1HB  PHE A 238     -15.360 -24.398 -80.910  1.00  0.00           H  
ATOM   3778 2HB  PHE A 238     -14.336 -24.621 -82.319  1.00  0.00           H  
ATOM   3779  HD1 PHE A 238     -17.828 -24.228 -81.181  1.00  0.00           H  
ATOM   3780  HD2 PHE A 238     -15.172 -24.324 -84.526  1.00  0.00           H  
ATOM   3781  HE1 PHE A 238     -19.617 -23.320 -82.625  1.00  0.00           H  
ATOM   3782  HE2 PHE A 238     -16.958 -23.414 -85.973  1.00  0.00           H  
ATOM   3783  HZ  PHE A 238     -19.182 -22.914 -85.020  1.00  0.00           H  
ATOM   3784  N   LYS A 239     -13.290 -27.643 -81.614  1.00  0.00           N  
ATOM   3785  CA  LYS A 239     -12.015 -28.085 -81.063  1.00  0.00           C  
ATOM   3786  C   LYS A 239     -10.977 -28.276 -82.161  1.00  0.00           C  
ATOM   3787  O   LYS A 239     -11.193 -29.031 -83.110  1.00  0.00           O  
ATOM   3788  CB  LYS A 239     -12.193 -29.385 -80.276  1.00  0.00           C  
ATOM   3789  CG  LYS A 239     -10.951 -29.837 -79.521  1.00  0.00           C  
ATOM   3790  CD  LYS A 239     -11.226 -31.093 -78.706  1.00  0.00           C  
ATOM   3791  CE  LYS A 239      -9.990 -31.537 -77.937  1.00  0.00           C  
ATOM   3792  NZ  LYS A 239      -9.699 -30.641 -76.785  1.00  0.00           N  
ATOM   3793  H   LYS A 239     -13.533 -27.926 -82.553  1.00  0.00           H  
ATOM   3794  HA  LYS A 239     -11.633 -27.330 -80.375  1.00  0.00           H  
ATOM   3795 1HB  LYS A 239     -13.000 -29.264 -79.552  1.00  0.00           H  
ATOM   3796 2HB  LYS A 239     -12.482 -30.186 -80.957  1.00  0.00           H  
ATOM   3797 1HG  LYS A 239     -10.149 -30.044 -80.231  1.00  0.00           H  
ATOM   3798 2HG  LYS A 239     -10.623 -29.044 -78.849  1.00  0.00           H  
ATOM   3799 1HD  LYS A 239     -12.034 -30.898 -78.000  1.00  0.00           H  
ATOM   3800 2HD  LYS A 239     -11.537 -31.898 -79.372  1.00  0.00           H  
ATOM   3801 1HE  LYS A 239     -10.139 -32.550 -77.565  1.00  0.00           H  
ATOM   3802 2HE  LYS A 239      -9.129 -31.541 -78.604  1.00  0.00           H  
ATOM   3803 1HZ  LYS A 239      -8.875 -30.969 -76.302  1.00  0.00           H  
ATOM   3804 2HZ  LYS A 239      -9.543 -29.701 -77.121  1.00  0.00           H  
ATOM   3805 3HZ  LYS A 239     -10.485 -30.644 -76.150  1.00  0.00           H  
ATOM   3806  N   GLY A 240      -9.847 -27.592 -82.026  1.00  0.00           N  
ATOM   3807  CA  GLY A 240      -8.765 -27.716 -82.995  1.00  0.00           C  
ATOM   3808  C   GLY A 240      -9.222 -27.304 -84.388  1.00  0.00           C  
ATOM   3809  O   GLY A 240      -9.712 -26.192 -84.586  1.00  0.00           O  
ATOM   3810  H   GLY A 240      -9.737 -26.969 -81.240  1.00  0.00           H  
ATOM   3811 1HA  GLY A 240      -7.925 -27.095 -82.687  1.00  0.00           H  
ATOM   3812 2HA  GLY A 240      -8.413 -28.747 -83.016  1.00  0.00           H  
ATOM   3813  N   ASP A 241      -9.076 -28.208 -85.351  1.00  0.00           N  
ATOM   3814  CA  ASP A 241      -9.482 -27.928 -86.723  1.00  0.00           C  
ATOM   3815  C   ASP A 241     -10.706 -28.748 -87.114  1.00  0.00           C  
ATOM   3816  O   ASP A 241     -10.989 -28.928 -88.298  1.00  0.00           O  
ATOM   3817  CB  ASP A 241      -8.335 -28.221 -87.694  1.00  0.00           C  
ATOM   3818  CG  ASP A 241      -7.875 -29.671 -87.646  1.00  0.00           C  
ATOM   3819  OD1 ASP A 241      -8.238 -30.360 -86.725  1.00  0.00           O  
ATOM   3820  OD2 ASP A 241      -7.163 -30.078 -88.535  1.00  0.00           O  
ATOM   3821  H   ASP A 241      -8.676 -29.109 -85.128  1.00  0.00           H  
ATOM   3822  HA  ASP A 241      -9.742 -26.872 -86.799  1.00  0.00           H  
ATOM   3823 1HB  ASP A 241      -8.652 -27.988 -88.711  1.00  0.00           H  
ATOM   3824 2HB  ASP A 241      -7.487 -27.577 -87.460  1.00  0.00           H  
ATOM   3825  N   THR A 242     -11.431 -29.246 -86.113  1.00  0.00           N  
ATOM   3826  CA  THR A 242     -12.619 -30.055 -86.365  1.00  0.00           C  
ATOM   3827  C   THR A 242     -13.835 -29.490 -85.643  1.00  0.00           C  
ATOM   3828  O   THR A 242     -13.757 -29.121 -84.471  1.00  0.00           O  
ATOM   3829  CB  THR A 242     -12.395 -31.517 -85.935  1.00  0.00           C  
ATOM   3830  OG1 THR A 242     -11.276 -32.061 -86.648  1.00  0.00           O  
ATOM   3831  CG2 THR A 242     -13.632 -32.354 -86.225  1.00  0.00           C  
ATOM   3832  H   THR A 242     -11.161 -29.062 -85.157  1.00  0.00           H  
ATOM   3833  HA  THR A 242     -12.825 -30.040 -87.436  1.00  0.00           H  
ATOM   3834  HB  THR A 242     -12.180 -31.554 -84.868  1.00  0.00           H  
ATOM   3835  HG1 THR A 242     -10.465 -31.661 -86.324  1.00  0.00           H  
ATOM   3836 1HG2 THR A 242     -13.454 -33.383 -85.915  1.00  0.00           H  
ATOM   3837 2HG2 THR A 242     -14.480 -31.949 -85.676  1.00  0.00           H  
ATOM   3838 3HG2 THR A 242     -13.845 -32.328 -87.293  1.00  0.00           H  
ATOM   3839  N   VAL A 243     -14.960 -29.424 -86.348  1.00  0.00           N  
ATOM   3840  CA  VAL A 243     -16.203 -28.946 -85.755  1.00  0.00           C  
ATOM   3841  C   VAL A 243     -17.310 -29.985 -85.886  1.00  0.00           C  
ATOM   3842  O   VAL A 243     -17.547 -30.525 -86.966  1.00  0.00           O  
ATOM   3843  CB  VAL A 243     -16.648 -27.637 -86.433  1.00  0.00           C  
ATOM   3844  CG1 VAL A 243     -17.952 -27.139 -85.825  1.00  0.00           C  
ATOM   3845  CG2 VAL A 243     -15.557 -26.587 -86.299  1.00  0.00           C  
ATOM   3846  H   VAL A 243     -14.951 -29.710 -87.315  1.00  0.00           H  
ATOM   3847  HA  VAL A 243     -16.030 -28.751 -84.697  1.00  0.00           H  
ATOM   3848  HB  VAL A 243     -16.840 -27.831 -87.488  1.00  0.00           H  
ATOM   3849 1HG1 VAL A 243     -18.252 -26.213 -86.316  1.00  0.00           H  
ATOM   3850 2HG1 VAL A 243     -18.729 -27.891 -85.964  1.00  0.00           H  
ATOM   3851 3HG1 VAL A 243     -17.809 -26.955 -84.761  1.00  0.00           H  
ATOM   3852 1HG2 VAL A 243     -15.878 -25.664 -86.782  1.00  0.00           H  
ATOM   3853 2HG2 VAL A 243     -15.361 -26.396 -85.244  1.00  0.00           H  
ATOM   3854 3HG2 VAL A 243     -14.645 -26.946 -86.778  1.00  0.00           H  
ATOM   3855  N   THR A 244     -17.988 -30.260 -84.776  1.00  0.00           N  
ATOM   3856  CA  THR A 244     -19.086 -31.220 -84.770  1.00  0.00           C  
ATOM   3857  C   THR A 244     -20.426 -30.524 -84.565  1.00  0.00           C  
ATOM   3858  O   THR A 244     -20.595 -29.743 -83.629  1.00  0.00           O  
ATOM   3859  CB  THR A 244     -18.885 -32.287 -83.678  1.00  0.00           C  
ATOM   3860  OG1 THR A 244     -17.674 -33.011 -83.931  1.00  0.00           O  
ATOM   3861  CG2 THR A 244     -20.056 -33.258 -83.658  1.00  0.00           C  
ATOM   3862  H   THR A 244     -17.739 -29.790 -83.918  1.00  0.00           H  
ATOM   3863  HA  THR A 244     -19.113 -31.722 -85.738  1.00  0.00           H  
ATOM   3864  HB  THR A 244     -18.806 -31.802 -82.705  1.00  0.00           H  
ATOM   3865  HG1 THR A 244     -16.920 -32.441 -83.759  1.00  0.00           H  
ATOM   3866 1HG2 THR A 244     -19.897 -34.003 -82.879  1.00  0.00           H  
ATOM   3867 2HG2 THR A 244     -20.977 -32.712 -83.454  1.00  0.00           H  
ATOM   3868 3HG2 THR A 244     -20.135 -33.753 -84.624  1.00  0.00           H  
ATOM   3869  N   ILE A 245     -21.376 -30.816 -85.445  1.00  0.00           N  
ATOM   3870  CA  ILE A 245     -22.720 -30.258 -85.343  1.00  0.00           C  
ATOM   3871  C   ILE A 245     -23.759 -31.355 -85.144  1.00  0.00           C  
ATOM   3872  O   ILE A 245     -23.829 -32.301 -85.928  1.00  0.00           O  
ATOM   3873  CB  ILE A 245     -23.070 -29.440 -86.600  1.00  0.00           C  
ATOM   3874  CG1 ILE A 245     -22.003 -28.374 -86.858  1.00  0.00           C  
ATOM   3875  CG2 ILE A 245     -24.442 -28.799 -86.452  1.00  0.00           C  
ATOM   3876  CD1 ILE A 245     -21.039 -28.731 -87.967  1.00  0.00           C  
ATOM   3877  H   ILE A 245     -21.164 -31.441 -86.208  1.00  0.00           H  
ATOM   3878  HA  ILE A 245     -22.755 -29.595 -84.480  1.00  0.00           H  
ATOM   3879  HB  ILE A 245     -23.079 -30.095 -87.470  1.00  0.00           H  
ATOM   3880 1HG1 ILE A 245     -22.485 -27.431 -87.115  1.00  0.00           H  
ATOM   3881 2HG1 ILE A 245     -21.427 -28.207 -85.948  1.00  0.00           H  
ATOM   3882 1HG2 ILE A 245     -24.674 -28.224 -87.349  1.00  0.00           H  
ATOM   3883 2HG2 ILE A 245     -25.194 -29.576 -86.315  1.00  0.00           H  
ATOM   3884 3HG2 ILE A 245     -24.443 -28.138 -85.586  1.00  0.00           H  
ATOM   3885 1HD1 ILE A 245     -20.313 -27.927 -88.090  1.00  0.00           H  
ATOM   3886 2HD1 ILE A 245     -20.519 -29.655 -87.713  1.00  0.00           H  
ATOM   3887 3HD1 ILE A 245     -21.589 -28.867 -88.897  1.00  0.00           H  
ATOM   3888  N   VAL A 246     -24.562 -31.232 -84.094  1.00  0.00           N  
ATOM   3889  CA  VAL A 246     -25.626 -32.197 -83.850  1.00  0.00           C  
ATOM   3890  C   VAL A 246     -26.999 -31.564 -84.037  1.00  0.00           C  
ATOM   3891  O   VAL A 246     -27.351 -30.605 -83.351  1.00  0.00           O  
ATOM   3892  CB  VAL A 246     -25.516 -32.765 -82.422  1.00  0.00           C  
ATOM   3893  CG1 VAL A 246     -26.637 -33.759 -82.156  1.00  0.00           C  
ATOM   3894  CG2 VAL A 246     -24.157 -33.419 -82.227  1.00  0.00           C  
ATOM   3895  H   VAL A 246     -24.430 -30.459 -83.455  1.00  0.00           H  
ATOM   3896  HA  VAL A 246     -25.519 -33.017 -84.561  1.00  0.00           H  
ATOM   3897  HB  VAL A 246     -25.633 -31.949 -81.707  1.00  0.00           H  
ATOM   3898 1HG1 VAL A 246     -26.543 -34.149 -81.142  1.00  0.00           H  
ATOM   3899 2HG1 VAL A 246     -27.599 -33.260 -82.265  1.00  0.00           H  
ATOM   3900 3HG1 VAL A 246     -26.570 -34.581 -82.868  1.00  0.00           H  
ATOM   3901 1HG2 VAL A 246     -24.085 -33.817 -81.216  1.00  0.00           H  
ATOM   3902 2HG2 VAL A 246     -24.037 -34.230 -82.947  1.00  0.00           H  
ATOM   3903 3HG2 VAL A 246     -23.371 -32.679 -82.382  1.00  0.00           H  
ATOM   3904  N   VAL A 247     -27.770 -32.101 -84.978  1.00  0.00           N  
ATOM   3905  CA  VAL A 247     -29.084 -31.558 -85.300  1.00  0.00           C  
ATOM   3906  C   VAL A 247     -30.195 -32.475 -84.808  1.00  0.00           C  
ATOM   3907  O   VAL A 247     -30.280 -33.633 -85.216  1.00  0.00           O  
ATOM   3908  CB  VAL A 247     -29.221 -31.357 -86.821  1.00  0.00           C  
ATOM   3909  CG1 VAL A 247     -30.556 -30.704 -87.153  1.00  0.00           C  
ATOM   3910  CG2 VAL A 247     -28.066 -30.515 -87.339  1.00  0.00           C  
ATOM   3911  H   VAL A 247     -27.429 -32.900 -85.493  1.00  0.00           H  
ATOM   3912  HA  VAL A 247     -29.187 -30.589 -84.808  1.00  0.00           H  
ATOM   3913  HB  VAL A 247     -29.210 -32.332 -87.309  1.00  0.00           H  
ATOM   3914 1HG1 VAL A 247     -30.637 -30.571 -88.232  1.00  0.00           H  
ATOM   3915 2HG1 VAL A 247     -31.368 -31.342 -86.805  1.00  0.00           H  
ATOM   3916 3HG1 VAL A 247     -30.618 -29.734 -86.661  1.00  0.00           H  
ATOM   3917 1HG2 VAL A 247     -28.170 -30.378 -88.415  1.00  0.00           H  
ATOM   3918 2HG2 VAL A 247     -28.074 -29.542 -86.847  1.00  0.00           H  
ATOM   3919 3HG2 VAL A 247     -27.124 -31.021 -87.127  1.00  0.00           H  
ATOM   3920  N   ARG A 248     -31.049 -31.951 -83.936  1.00  0.00           N  
ATOM   3921  CA  ARG A 248     -32.150 -32.725 -83.375  1.00  0.00           C  
ATOM   3922  C   ARG A 248     -33.496 -32.198 -83.856  1.00  0.00           C  
ATOM   3923  O   ARG A 248     -33.687 -30.990 -83.995  1.00  0.00           O  
ATOM   3924  CB  ARG A 248     -32.109 -32.690 -81.854  1.00  0.00           C  
ATOM   3925  CG  ARG A 248     -33.218 -33.471 -81.166  1.00  0.00           C  
ATOM   3926  CD  ARG A 248     -33.219 -33.245 -79.698  1.00  0.00           C  
ATOM   3927  NE  ARG A 248     -32.072 -33.865 -79.054  1.00  0.00           N  
ATOM   3928  CZ  ARG A 248     -31.737 -33.693 -77.760  1.00  0.00           C  
ATOM   3929  NH1 ARG A 248     -32.467 -32.920 -76.988  1.00  0.00           N  
ATOM   3930  NH2 ARG A 248     -30.673 -34.303 -77.268  1.00  0.00           N  
ATOM   3931  H   ARG A 248     -30.927 -30.993 -83.644  1.00  0.00           H  
ATOM   3932  HA  ARG A 248     -32.047 -33.761 -83.701  1.00  0.00           H  
ATOM   3933 1HB  ARG A 248     -31.159 -33.092 -81.507  1.00  0.00           H  
ATOM   3934 2HB  ARG A 248     -32.172 -31.657 -81.512  1.00  0.00           H  
ATOM   3935 1HG  ARG A 248     -34.185 -33.155 -81.562  1.00  0.00           H  
ATOM   3936 2HG  ARG A 248     -33.081 -34.536 -81.351  1.00  0.00           H  
ATOM   3937 1HD  ARG A 248     -33.188 -32.175 -79.494  1.00  0.00           H  
ATOM   3938 2HD  ARG A 248     -34.124 -33.670 -79.265  1.00  0.00           H  
ATOM   3939  HE  ARG A 248     -31.486 -34.468 -79.615  1.00  0.00           H  
ATOM   3940 1HH1 ARG A 248     -33.282 -32.455 -77.365  1.00  0.00           H  
ATOM   3941 2HH1 ARG A 248     -32.217 -32.792 -76.018  1.00  0.00           H  
ATOM   3942 1HH2 ARG A 248     -30.110 -34.897 -77.861  1.00  0.00           H  
ATOM   3943 2HH2 ARG A 248     -30.420 -34.174 -76.299  1.00  0.00           H  
ATOM   3944  N   GLY A 249     -34.427 -33.112 -84.110  1.00  0.00           N  
ATOM   3945  CA  GLY A 249     -35.818 -32.738 -84.340  1.00  0.00           C  
ATOM   3946  C   GLY A 249     -36.770 -33.728 -83.682  1.00  0.00           C  
ATOM   3947  O   GLY A 249     -36.994 -33.654 -82.505  1.00  0.00           O  
ATOM   3948  OXT GLY A 249     -37.296 -34.583 -84.339  1.00  0.00           O  
ATOM   3949  H   GLY A 249     -34.165 -34.086 -84.147  1.00  0.00           H  
ATOM   3950 1HA  GLY A 249     -35.995 -31.738 -83.944  1.00  0.00           H  
ATOM   3951 2HA  GLY A 249     -36.011 -32.699 -85.411  1.00  0.00           H  
TER                                                                             
ATOM   3953  N   THR B 250     -41.166 -10.681 -21.740  1.00  0.00           N  
ATOM   3954  CA  THR B 250     -40.727  -9.304 -21.937  1.00  0.00           C  
ATOM   3955  C   THR B 250     -39.397  -9.055 -21.232  1.00  0.00           C  
ATOM   3956  O   THR B 250     -39.258  -9.318 -20.038  1.00  0.00           O  
ATOM   3957  CB  THR B 250     -41.782  -8.305 -21.428  1.00  0.00           C  
ATOM   3958  OG1 THR B 250     -43.034  -8.553 -22.082  1.00  0.00           O  
ATOM   3959  CG2 THR B 250     -41.343  -6.877 -21.707  1.00  0.00           C  
ATOM   3960 1H   THR B 250     -42.038 -10.824 -22.208  1.00  0.00           H  
ATOM   3961 2H   THR B 250     -40.481 -11.306 -22.113  1.00  0.00           H  
ATOM   3962 3H   THR B 250     -41.281 -10.858 -20.762  1.00  0.00           H  
ATOM   3963  HA  THR B 250     -40.591  -9.135 -23.005  1.00  0.00           H  
ATOM   3964  HB  THR B 250     -41.917  -8.434 -20.354  1.00  0.00           H  
ATOM   3965  HG1 THR B 250     -43.730  -8.066 -21.634  1.00  0.00           H  
ATOM   3966 1HG2 THR B 250     -42.101  -6.185 -21.340  1.00  0.00           H  
ATOM   3967 2HG2 THR B 250     -40.397  -6.681 -21.203  1.00  0.00           H  
ATOM   3968 3HG2 THR B 250     -41.216  -6.739 -22.780  1.00  0.00           H  
ATOM   3969  N   THR B 251     -38.422  -8.545 -21.980  1.00  0.00           N  
ATOM   3970  CA  THR B 251     -37.086  -8.294 -21.462  1.00  0.00           C  
ATOM   3971  C   THR B 251     -36.756  -6.812 -21.578  1.00  0.00           C  
ATOM   3972  O   THR B 251     -36.979  -6.189 -22.619  1.00  0.00           O  
ATOM   3973  CB  THR B 251     -36.028  -9.129 -22.206  1.00  0.00           C  
ATOM   3974  OG1 THR B 251     -36.343 -10.522 -22.085  1.00  0.00           O  
ATOM   3975  CG2 THR B 251     -34.644  -8.874 -21.627  1.00  0.00           C  
ATOM   3976  H   THR B 251     -38.623  -8.327 -22.945  1.00  0.00           H  
ATOM   3977  HA  THR B 251     -37.064  -8.580 -20.411  1.00  0.00           H  
ATOM   3978  HB  THR B 251     -36.029  -8.860 -23.262  1.00  0.00           H  
ATOM   3979  HG1 THR B 251     -37.139 -10.714 -22.586  1.00  0.00           H  
ATOM   3980 1HG2 THR B 251     -33.909  -9.472 -22.165  1.00  0.00           H  
ATOM   3981 2HG2 THR B 251     -34.397  -7.817 -21.728  1.00  0.00           H  
ATOM   3982 3HG2 THR B 251     -34.634  -9.149 -20.573  1.00  0.00           H  
ATOM   3983  N   ASN B 252     -36.219  -6.254 -20.494  1.00  0.00           N  
ATOM   3984  CA  ASN B 252     -35.817  -4.856 -20.466  1.00  0.00           C  
ATOM   3985  C   ASN B 252     -34.387  -4.746 -19.962  1.00  0.00           C  
ATOM   3986  O   ASN B 252     -34.021  -5.394 -18.977  1.00  0.00           O  
ATOM   3987  CB  ASN B 252     -36.760  -4.034 -19.607  1.00  0.00           C  
ATOM   3988  CG  ASN B 252     -38.143  -3.944 -20.192  1.00  0.00           C  
ATOM   3989  OD1 ASN B 252     -38.407  -3.111 -21.067  1.00  0.00           O  
ATOM   3990  ND2 ASN B 252     -39.030  -4.785 -19.725  1.00  0.00           N  
ATOM   3991  H   ASN B 252     -36.089  -6.820 -19.668  1.00  0.00           H  
ATOM   3992  HA  ASN B 252     -35.867  -4.461 -21.480  1.00  0.00           H  
ATOM   3993 1HB  ASN B 252     -36.827  -4.477 -18.613  1.00  0.00           H  
ATOM   3994 2HB  ASN B 252     -36.362  -3.026 -19.491  1.00  0.00           H  
ATOM   3995 1HD2 ASN B 252     -39.966  -4.771 -20.077  1.00  0.00           H  
ATOM   3996 2HD2 ASN B 252     -38.772  -5.442 -19.017  1.00  0.00           H  
ATOM   3997  N   PHE B 253     -33.584  -3.930 -20.640  1.00  0.00           N  
ATOM   3998  CA  PHE B 253     -32.255  -3.553 -20.179  1.00  0.00           C  
ATOM   3999  C   PHE B 253     -32.171  -2.039 -20.078  1.00  0.00           C  
ATOM   4000  O   PHE B 253     -32.602  -1.327 -20.992  1.00  0.00           O  
ATOM   4001  CB  PHE B 253     -31.175  -4.078 -21.128  1.00  0.00           C  
ATOM   4002  CG  PHE B 253     -30.989  -5.567 -21.070  1.00  0.00           C  
ATOM   4003  CD1 PHE B 253     -31.696  -6.402 -21.922  1.00  0.00           C  
ATOM   4004  CD2 PHE B 253     -30.108  -6.136 -20.164  1.00  0.00           C  
ATOM   4005  CE1 PHE B 253     -31.526  -7.773 -21.870  1.00  0.00           C  
ATOM   4006  CE2 PHE B 253     -29.935  -7.506 -20.110  1.00  0.00           C  
ATOM   4007  CZ  PHE B 253     -30.645  -8.325 -20.964  1.00  0.00           C  
ATOM   4008  H   PHE B 253     -33.924  -3.560 -21.517  1.00  0.00           H  
ATOM   4009  HA  PHE B 253     -32.095  -3.989 -19.194  1.00  0.00           H  
ATOM   4010 1HB  PHE B 253     -31.428  -3.806 -22.152  1.00  0.00           H  
ATOM   4011 2HB  PHE B 253     -30.222  -3.606 -20.891  1.00  0.00           H  
ATOM   4012  HD1 PHE B 253     -32.392  -5.966 -22.640  1.00  0.00           H  
ATOM   4013  HD2 PHE B 253     -29.547  -5.489 -19.488  1.00  0.00           H  
ATOM   4014  HE1 PHE B 253     -32.088  -8.418 -22.545  1.00  0.00           H  
ATOM   4015  HE2 PHE B 253     -29.238  -7.940 -19.393  1.00  0.00           H  
ATOM   4016  HZ  PHE B 253     -30.511  -9.405 -20.921  1.00  0.00           H  
ATOM   4017  N   HIS B 254     -31.621  -1.552 -18.971  1.00  0.00           N  
ATOM   4018  CA  HIS B 254     -31.411  -0.126 -18.749  1.00  0.00           C  
ATOM   4019  C   HIS B 254     -29.914   0.091 -18.579  1.00  0.00           C  
ATOM   4020  O   HIS B 254     -29.280  -0.522 -17.710  1.00  0.00           O  
ATOM   4021  CB  HIS B 254     -32.172   0.375 -17.517  1.00  0.00           C  
ATOM   4022  CG  HIS B 254     -33.660   0.368 -17.685  1.00  0.00           C  
ATOM   4023  ND1 HIS B 254     -34.444  -0.708 -17.325  1.00  0.00           N  
ATOM   4024  CD2 HIS B 254     -34.506   1.303 -18.176  1.00  0.00           C  
ATOM   4025  CE1 HIS B 254     -35.710  -0.432 -17.586  1.00  0.00           C  
ATOM   4026  NE2 HIS B 254     -35.774   0.781 -18.103  1.00  0.00           N  
ATOM   4027  H   HIS B 254     -31.341  -2.208 -18.256  1.00  0.00           H  
ATOM   4028  HA  HIS B 254     -31.762   0.417 -19.626  1.00  0.00           H  
ATOM   4029 1HB  HIS B 254     -31.923  -0.246 -16.657  1.00  0.00           H  
ATOM   4030 2HB  HIS B 254     -31.860   1.394 -17.287  1.00  0.00           H  
ATOM   4031  HD2 HIS B 254     -34.233   2.287 -18.559  1.00  0.00           H  
ATOM   4032  HE1 HIS B 254     -36.557  -1.094 -17.405  1.00  0.00           H  
ATOM   4033  HE2 HIS B 254     -36.616   1.253 -18.399  1.00  0.00           H  
ATOM   4034  N   LEU B 255     -29.348   0.963 -19.408  1.00  0.00           N  
ATOM   4035  CA  LEU B 255     -27.937   1.324 -19.342  1.00  0.00           C  
ATOM   4036  C   LEU B 255     -27.809   2.705 -18.708  1.00  0.00           C  
ATOM   4037  O   LEU B 255     -28.193   3.709 -19.317  1.00  0.00           O  
ATOM   4038  CB  LEU B 255     -27.307   1.320 -20.740  1.00  0.00           C  
ATOM   4039  CG  LEU B 255     -27.515   0.040 -21.560  1.00  0.00           C  
ATOM   4040  CD1 LEU B 255     -26.854   0.195 -22.922  1.00  0.00           C  
ATOM   4041  CD2 LEU B 255     -26.937  -1.147 -20.803  1.00  0.00           C  
ATOM   4042  H   LEU B 255     -29.932   1.389 -20.113  1.00  0.00           H  
ATOM   4043  HA  LEU B 255     -27.421   0.594 -18.720  1.00  0.00           H  
ATOM   4044 1HB  LEU B 255     -27.722   2.149 -21.311  1.00  0.00           H  
ATOM   4045 2HB  LEU B 255     -26.233   1.477 -20.638  1.00  0.00           H  
ATOM   4046  HG  LEU B 255     -28.582  -0.119 -21.723  1.00  0.00           H  
ATOM   4047 1HD1 LEU B 255     -27.002  -0.714 -23.505  1.00  0.00           H  
ATOM   4048 2HD1 LEU B 255     -27.300   1.039 -23.449  1.00  0.00           H  
ATOM   4049 3HD1 LEU B 255     -25.787   0.371 -22.790  1.00  0.00           H  
ATOM   4050 1HD2 LEU B 255     -27.086  -2.057 -21.386  1.00  0.00           H  
ATOM   4051 2HD2 LEU B 255     -25.871  -0.991 -20.641  1.00  0.00           H  
ATOM   4052 3HD2 LEU B 255     -27.441  -1.246 -19.841  1.00  0.00           H  
ATOM   4053  N   ILE B 256     -27.268   2.752 -17.491  1.00  0.00           N  
ATOM   4054  CA  ILE B 256     -27.133   3.990 -16.731  1.00  0.00           C  
ATOM   4055  C   ILE B 256     -25.685   4.456 -16.802  1.00  0.00           C  
ATOM   4056  O   ILE B 256     -24.773   3.733 -16.381  1.00  0.00           O  
ATOM   4057  CB  ILE B 256     -27.557   3.801 -15.263  1.00  0.00           C  
ATOM   4058  CG1 ILE B 256     -29.055   3.498 -15.175  1.00  0.00           C  
ATOM   4059  CG2 ILE B 256     -27.212   5.037 -14.447  1.00  0.00           C  
ATOM   4060  CD1 ILE B 256     -29.379   2.021 -15.152  1.00  0.00           C  
ATOM   4061  H   ILE B 256     -26.940   1.887 -17.086  1.00  0.00           H  
ATOM   4062  HA  ILE B 256     -27.771   4.747 -17.187  1.00  0.00           H  
ATOM   4063  HB  ILE B 256     -27.036   2.942 -14.842  1.00  0.00           H  
ATOM   4064 1HG1 ILE B 256     -29.465   3.951 -14.273  1.00  0.00           H  
ATOM   4065 2HG1 ILE B 256     -29.568   3.945 -16.026  1.00  0.00           H  
ATOM   4066 1HG2 ILE B 256     -27.519   4.887 -13.412  1.00  0.00           H  
ATOM   4067 2HG2 ILE B 256     -26.137   5.210 -14.485  1.00  0.00           H  
ATOM   4068 3HG2 ILE B 256     -27.733   5.902 -14.858  1.00  0.00           H  
ATOM   4069 1HD1 ILE B 256     -30.459   1.886 -15.089  1.00  0.00           H  
ATOM   4070 2HD1 ILE B 256     -29.007   1.553 -16.064  1.00  0.00           H  
ATOM   4071 3HD1 ILE B 256     -28.905   1.558 -14.287  1.00  0.00           H  
ATOM   4072  N   ASN B 257     -25.481   5.666 -17.328  1.00  0.00           N  
ATOM   4073  CA  ASN B 257     -24.150   6.251 -17.505  1.00  0.00           C  
ATOM   4074  C   ASN B 257     -23.287   5.401 -18.436  1.00  0.00           C  
ATOM   4075  O   ASN B 257     -22.074   5.280 -18.255  1.00  0.00           O  
ATOM   4076  CB  ASN B 257     -23.464   6.432 -16.164  1.00  0.00           C  
ATOM   4077  CG  ASN B 257     -22.341   7.431 -16.219  1.00  0.00           C  
ATOM   4078  OD1 ASN B 257     -22.447   8.466 -16.887  1.00  0.00           O  
ATOM   4079  ND2 ASN B 257     -21.267   7.142 -15.529  1.00  0.00           N  
ATOM   4080  H   ASN B 257     -26.294   6.196 -17.615  1.00  0.00           H  
ATOM   4081  HA  ASN B 257     -24.260   7.223 -17.990  1.00  0.00           H  
ATOM   4082 1HB  ASN B 257     -24.193   6.764 -15.423  1.00  0.00           H  
ATOM   4083 2HB  ASN B 257     -23.066   5.475 -15.826  1.00  0.00           H  
ATOM   4084 1HD2 ASN B 257     -20.489   7.770 -15.529  1.00  0.00           H  
ATOM   4085 2HD2 ASN B 257     -21.225   6.293 -15.003  1.00  0.00           H  
ATOM   4086  N   GLY B 258     -23.918   4.808 -19.442  1.00  0.00           N  
ATOM   4087  CA  GLY B 258     -23.227   4.022 -20.455  1.00  0.00           C  
ATOM   4088  C   GLY B 258     -22.606   4.976 -21.465  1.00  0.00           C  
ATOM   4089  O   GLY B 258     -23.063   6.116 -21.619  1.00  0.00           O  
ATOM   4090  H   GLY B 258     -24.921   4.912 -19.499  1.00  0.00           H  
ATOM   4091 1HA  GLY B 258     -22.465   3.404 -19.979  1.00  0.00           H  
ATOM   4092 2HA  GLY B 258     -23.933   3.346 -20.936  1.00  0.00           H  
ATOM   4093  N   SER B 259     -21.556   4.512 -22.141  1.00  0.00           N  
ATOM   4094  CA  SER B 259     -20.928   5.279 -23.206  1.00  0.00           C  
ATOM   4095  C   SER B 259     -21.721   5.165 -24.507  1.00  0.00           C  
ATOM   4096  O   SER B 259     -22.533   4.257 -24.701  1.00  0.00           O  
ATOM   4097  CB  SER B 259     -19.506   4.800 -23.424  1.00  0.00           C  
ATOM   4098  OG  SER B 259     -19.489   3.511 -23.975  1.00  0.00           O  
ATOM   4099  H   SER B 259     -21.186   3.600 -21.907  1.00  0.00           H  
ATOM   4100  HA  SER B 259     -20.911   6.329 -22.913  1.00  0.00           H  
ATOM   4101 1HB  SER B 259     -18.987   5.489 -24.089  1.00  0.00           H  
ATOM   4102 2HB  SER B 259     -18.973   4.799 -22.474  1.00  0.00           H  
ATOM   4103  HG  SER B 259     -18.565   3.254 -24.017  1.00  0.00           H  
ATOM   4104  N   GLU B 260     -21.468   6.115 -25.412  1.00  0.00           N  
ATOM   4105  CA  GLU B 260     -22.119   6.095 -26.716  1.00  0.00           C  
ATOM   4106  C   GLU B 260     -21.690   4.889 -27.544  1.00  0.00           C  
ATOM   4107  O   GLU B 260     -22.521   4.284 -28.230  1.00  0.00           O  
ATOM   4108  CB  GLU B 260     -21.811   7.382 -27.483  1.00  0.00           C  
ATOM   4109  CG  GLU B 260     -22.465   7.469 -28.854  1.00  0.00           C  
ATOM   4110  CD  GLU B 260     -23.967   7.482 -28.787  1.00  0.00           C  
ATOM   4111  OE1 GLU B 260     -24.493   7.793 -27.745  1.00  0.00           O  
ATOM   4112  OE2 GLU B 260     -24.589   7.180 -29.778  1.00  0.00           O  
ATOM   4113  H   GLU B 260     -20.820   6.859 -25.197  1.00  0.00           H  
ATOM   4114  HA  GLU B 260     -23.196   6.010 -26.564  1.00  0.00           H  
ATOM   4115 1HB  GLU B 260     -22.142   8.242 -26.899  1.00  0.00           H  
ATOM   4116 2HB  GLU B 260     -20.733   7.476 -27.620  1.00  0.00           H  
ATOM   4117 1HG  GLU B 260     -22.128   8.380 -29.349  1.00  0.00           H  
ATOM   4118 2HG  GLU B 260     -22.140   6.621 -29.455  1.00  0.00           H  
ATOM   4119  N   GLU B 261     -20.407   4.525 -27.489  1.00  0.00           N  
ATOM   4120  CA  GLU B 261     -19.954   3.321 -28.178  1.00  0.00           C  
ATOM   4121  C   GLU B 261     -20.663   2.082 -27.646  1.00  0.00           C  
ATOM   4122  O   GLU B 261     -21.095   1.225 -28.425  1.00  0.00           O  
ATOM   4123  CB  GLU B 261     -18.440   3.158 -28.026  1.00  0.00           C  
ATOM   4124  CG  GLU B 261     -17.860   1.957 -28.760  1.00  0.00           C  
ATOM   4125  CD  GLU B 261     -16.379   1.802 -28.551  1.00  0.00           C  
ATOM   4126  OE1 GLU B 261     -15.810   2.605 -27.850  1.00  0.00           O  
ATOM   4127  OE2 GLU B 261     -15.816   0.880 -29.092  1.00  0.00           O  
ATOM   4128  H   GLU B 261     -19.738   5.077 -26.970  1.00  0.00           H  
ATOM   4129  HA  GLU B 261     -20.199   3.416 -29.236  1.00  0.00           H  
ATOM   4130 1HB  GLU B 261     -17.938   4.052 -28.398  1.00  0.00           H  
ATOM   4131 2HB  GLU B 261     -18.188   3.057 -26.970  1.00  0.00           H  
ATOM   4132 1HG  GLU B 261     -18.361   1.055 -28.412  1.00  0.00           H  
ATOM   4133 2HG  GLU B 261     -18.062   2.064 -29.825  1.00  0.00           H  
ATOM   4134  N   ALA B 262     -20.797   1.972 -26.324  1.00  0.00           N  
ATOM   4135  CA  ALA B 262     -21.501   0.832 -25.748  1.00  0.00           C  
ATOM   4136  C   ALA B 262     -22.970   0.817 -26.155  1.00  0.00           C  
ATOM   4137  O   ALA B 262     -23.524  -0.249 -26.443  1.00  0.00           O  
ATOM   4138  CB  ALA B 262     -21.373   0.845 -24.231  1.00  0.00           C  
ATOM   4139  H   ALA B 262     -20.413   2.676 -25.708  1.00  0.00           H  
ATOM   4140  HA  ALA B 262     -21.047  -0.079 -26.139  1.00  0.00           H  
ATOM   4141 1HB  ALA B 262     -21.901  -0.013 -23.815  1.00  0.00           H  
ATOM   4142 2HB  ALA B 262     -20.320   0.793 -23.955  1.00  0.00           H  
ATOM   4143 3HB  ALA B 262     -21.808   1.763 -23.839  1.00  0.00           H  
ATOM   4144  N   ARG B 263     -23.615   1.986 -26.189  1.00  0.00           N  
ATOM   4145  CA  ARG B 263     -25.022   2.041 -26.579  1.00  0.00           C  
ATOM   4146  C   ARG B 263     -25.219   1.557 -28.010  1.00  0.00           C  
ATOM   4147  O   ARG B 263     -26.165   0.818 -28.303  1.00  0.00           O  
ATOM   4148  CB  ARG B 263     -25.559   3.458 -26.449  1.00  0.00           C  
ATOM   4149  CG  ARG B 263     -25.853   3.903 -25.025  1.00  0.00           C  
ATOM   4150  CD  ARG B 263     -26.606   5.183 -24.994  1.00  0.00           C  
ATOM   4151  NE  ARG B 263     -25.763   6.317 -25.337  1.00  0.00           N  
ATOM   4152  CZ  ARG B 263     -25.040   7.029 -24.451  1.00  0.00           C  
ATOM   4153  NH1 ARG B 263     -25.068   6.713 -23.175  1.00  0.00           N  
ATOM   4154  NH2 ARG B 263     -24.303   8.046 -24.864  1.00  0.00           N  
ATOM   4155  H   ARG B 263     -23.138   2.843 -25.946  1.00  0.00           H  
ATOM   4156  HA  ARG B 263     -25.588   1.372 -25.929  1.00  0.00           H  
ATOM   4157 1HB  ARG B 263     -24.841   4.159 -26.872  1.00  0.00           H  
ATOM   4158 2HB  ARG B 263     -26.482   3.551 -27.021  1.00  0.00           H  
ATOM   4159 1HG  ARG B 263     -26.449   3.142 -24.522  1.00  0.00           H  
ATOM   4160 2HG  ARG B 263     -24.915   4.044 -24.487  1.00  0.00           H  
ATOM   4161 1HD  ARG B 263     -27.427   5.140 -25.710  1.00  0.00           H  
ATOM   4162 2HD  ARG B 263     -27.005   5.346 -23.994  1.00  0.00           H  
ATOM   4163  HE  ARG B 263     -25.716   6.590 -26.310  1.00  0.00           H  
ATOM   4164 1HH1 ARG B 263     -25.632   5.936 -22.860  1.00  0.00           H  
ATOM   4165 2HH1 ARG B 263     -24.527   7.247 -22.511  1.00  0.00           H  
ATOM   4166 1HH2 ARG B 263     -24.282   8.289 -25.845  1.00  0.00           H  
ATOM   4167 2HH2 ARG B 263     -23.762   8.579 -24.200  1.00  0.00           H  
ATOM   4168  N   GLN B 264     -24.329   1.966 -28.918  1.00  0.00           N  
ATOM   4169  CA  GLN B 264     -24.470   1.565 -30.315  1.00  0.00           C  
ATOM   4170  C   GLN B 264     -24.171   0.082 -30.498  1.00  0.00           C  
ATOM   4171  O   GLN B 264     -24.874  -0.609 -31.244  1.00  0.00           O  
ATOM   4172  CB  GLN B 264     -23.544   2.397 -31.207  1.00  0.00           C  
ATOM   4173  CG  GLN B 264     -23.939   3.859 -31.322  1.00  0.00           C  
ATOM   4174  CD  GLN B 264     -22.976   4.653 -32.184  1.00  0.00           C  
ATOM   4175  OE1 GLN B 264     -22.227   4.087 -32.985  1.00  0.00           O  
ATOM   4176  NE2 GLN B 264     -22.991   5.971 -32.025  1.00  0.00           N  
ATOM   4177  H   GLN B 264     -23.553   2.555 -28.651  1.00  0.00           H  
ATOM   4178  HA  GLN B 264     -25.504   1.724 -30.617  1.00  0.00           H  
ATOM   4179 1HB  GLN B 264     -22.527   2.352 -30.817  1.00  0.00           H  
ATOM   4180 2HB  GLN B 264     -23.530   1.973 -32.211  1.00  0.00           H  
ATOM   4181 1HG  GLN B 264     -24.932   3.923 -31.769  1.00  0.00           H  
ATOM   4182 2HG  GLN B 264     -23.950   4.301 -30.325  1.00  0.00           H  
ATOM   4183 1HE2 GLN B 264     -22.377   6.548 -32.567  1.00  0.00           H  
ATOM   4184 2HE2 GLN B 264     -23.614   6.389 -31.364  1.00  0.00           H  
ATOM   4185  N   LEU B 265     -23.137  -0.424 -29.825  1.00  0.00           N  
ATOM   4186  CA  LEU B 265     -22.807  -1.841 -29.939  1.00  0.00           C  
ATOM   4187  C   LEU B 265     -23.887  -2.707 -29.302  1.00  0.00           C  
ATOM   4188  O   LEU B 265     -24.239  -3.764 -29.838  1.00  0.00           O  
ATOM   4189  CB  LEU B 265     -21.454  -2.127 -29.275  1.00  0.00           C  
ATOM   4190  CG  LEU B 265     -20.227  -1.551 -29.992  1.00  0.00           C  
ATOM   4191  CD1 LEU B 265     -19.017  -1.628 -29.069  1.00  0.00           C  
ATOM   4192  CD2 LEU B 265     -19.981  -2.323 -31.279  1.00  0.00           C  
ATOM   4193  H   LEU B 265     -22.572   0.166 -29.232  1.00  0.00           H  
ATOM   4194  HA  LEU B 265     -22.759  -2.100 -30.996  1.00  0.00           H  
ATOM   4195 1HB  LEU B 265     -21.470  -1.719 -28.266  1.00  0.00           H  
ATOM   4196 2HB  LEU B 265     -21.322  -3.207 -29.208  1.00  0.00           H  
ATOM   4197  HG  LEU B 265     -20.401  -0.500 -30.227  1.00  0.00           H  
ATOM   4198 1HD1 LEU B 265     -18.145  -1.218 -29.579  1.00  0.00           H  
ATOM   4199 2HD1 LEU B 265     -19.212  -1.051 -28.166  1.00  0.00           H  
ATOM   4200 3HD1 LEU B 265     -18.828  -2.667 -28.805  1.00  0.00           H  
ATOM   4201 1HD2 LEU B 265     -19.109  -1.912 -31.790  1.00  0.00           H  
ATOM   4202 2HD2 LEU B 265     -19.805  -3.373 -31.047  1.00  0.00           H  
ATOM   4203 3HD2 LEU B 265     -20.854  -2.237 -31.928  1.00  0.00           H  
ATOM   4204  N   ILE B 266     -24.426  -2.274 -28.161  1.00  0.00           N  
ATOM   4205  CA  ILE B 266     -25.459  -3.053 -27.485  1.00  0.00           C  
ATOM   4206  C   ILE B 266     -26.766  -2.997 -28.267  1.00  0.00           C  
ATOM   4207  O   ILE B 266     -27.426  -4.023 -28.470  1.00  0.00           O  
ATOM   4208  CB  ILE B 266     -25.690  -2.541 -26.051  1.00  0.00           C  
ATOM   4209  CG1 ILE B 266     -24.481  -2.860 -25.168  1.00  0.00           C  
ATOM   4210  CG2 ILE B 266     -26.956  -3.149 -25.467  1.00  0.00           C  
ATOM   4211  CD1 ILE B 266     -24.460  -2.099 -23.863  1.00  0.00           C  
ATOM   4212  H   ILE B 266     -24.123  -1.400 -27.753  1.00  0.00           H  
ATOM   4213  HA  ILE B 266     -25.148  -4.097 -27.467  1.00  0.00           H  
ATOM   4214  HB  ILE B 266     -25.793  -1.456 -26.064  1.00  0.00           H  
ATOM   4215 1HG1 ILE B 266     -24.467  -3.926 -24.942  1.00  0.00           H  
ATOM   4216 2HG1 ILE B 266     -23.564  -2.630 -25.711  1.00  0.00           H  
ATOM   4217 1HG2 ILE B 266     -27.104  -2.777 -24.453  1.00  0.00           H  
ATOM   4218 2HG2 ILE B 266     -27.810  -2.873 -26.083  1.00  0.00           H  
ATOM   4219 3HG2 ILE B 266     -26.861  -4.235 -25.444  1.00  0.00           H  
ATOM   4220 1HD1 ILE B 266     -23.573  -2.378 -23.293  1.00  0.00           H  
ATOM   4221 2HD1 ILE B 266     -24.438  -1.028 -24.066  1.00  0.00           H  
ATOM   4222 3HD1 ILE B 266     -25.352  -2.340 -23.286  1.00  0.00           H  
ATOM   4223  N   GLU B 267     -27.154  -1.805 -28.729  1.00  0.00           N  
ATOM   4224  CA  GLU B 267     -28.367  -1.675 -29.532  1.00  0.00           C  
ATOM   4225  C   GLU B 267     -28.325  -2.596 -30.747  1.00  0.00           C  
ATOM   4226  O   GLU B 267     -29.322  -3.243 -31.086  1.00  0.00           O  
ATOM   4227  CB  GLU B 267     -28.553  -0.226 -29.986  1.00  0.00           C  
ATOM   4228  CG  GLU B 267     -29.769   0.004 -30.872  1.00  0.00           C  
ATOM   4229  CD  GLU B 267     -31.070  -0.201 -30.146  1.00  0.00           C  
ATOM   4230  OE1 GLU B 267     -31.073  -0.130 -28.941  1.00  0.00           O  
ATOM   4231  OE2 GLU B 267     -32.061  -0.430 -30.798  1.00  0.00           O  
ATOM   4232  H   GLU B 267     -26.608  -0.979 -28.525  1.00  0.00           H  
ATOM   4233  HA  GLU B 267     -29.221  -1.968 -28.921  1.00  0.00           H  
ATOM   4234 1HB  GLU B 267     -28.650   0.419 -29.113  1.00  0.00           H  
ATOM   4235 2HB  GLU B 267     -27.671   0.100 -30.538  1.00  0.00           H  
ATOM   4236 1HG  GLU B 267     -29.738   1.023 -31.257  1.00  0.00           H  
ATOM   4237 2HG  GLU B 267     -29.721  -0.677 -31.721  1.00  0.00           H  
ATOM   4238  N   LYS B 268     -27.172  -2.663 -31.415  1.00  0.00           N  
ATOM   4239  CA  LYS B 268     -27.014  -3.589 -32.530  1.00  0.00           C  
ATOM   4240  C   LYS B 268     -27.054  -5.039 -32.069  1.00  0.00           C  
ATOM   4241  O   LYS B 268     -27.654  -5.885 -32.743  1.00  0.00           O  
ATOM   4242  CB  LYS B 268     -25.704  -3.312 -33.269  1.00  0.00           C  
ATOM   4243  CG  LYS B 268     -25.691  -2.012 -34.061  1.00  0.00           C  
ATOM   4244  CD  LYS B 268     -24.319  -1.743 -34.661  1.00  0.00           C  
ATOM   4245  CE  LYS B 268     -24.045  -2.654 -35.849  1.00  0.00           C  
ATOM   4246  NZ  LYS B 268     -22.752  -2.332 -36.511  1.00  0.00           N  
ATOM   4247  H   LYS B 268     -26.396  -2.072 -31.153  1.00  0.00           H  
ATOM   4248  HA  LYS B 268     -27.848  -3.446 -33.219  1.00  0.00           H  
ATOM   4249 1HB  LYS B 268     -24.882  -3.276 -32.553  1.00  0.00           H  
ATOM   4250 2HB  LYS B 268     -25.498  -4.128 -33.963  1.00  0.00           H  
ATOM   4251 1HG  LYS B 268     -26.425  -2.068 -34.866  1.00  0.00           H  
ATOM   4252 2HG  LYS B 268     -25.960  -1.184 -33.406  1.00  0.00           H  
ATOM   4253 1HD  LYS B 268     -24.262  -0.705 -34.990  1.00  0.00           H  
ATOM   4254 2HD  LYS B 268     -23.552  -1.909 -33.904  1.00  0.00           H  
ATOM   4255 1HE  LYS B 268     -24.020  -3.690 -35.514  1.00  0.00           H  
ATOM   4256 2HE  LYS B 268     -24.848  -2.551 -36.579  1.00  0.00           H  
ATOM   4257 1HZ  LYS B 268     -22.608  -2.957 -37.291  1.00  0.00           H  
ATOM   4258 2HZ  LYS B 268     -22.771  -1.378 -36.842  1.00  0.00           H  
ATOM   4259 3HZ  LYS B 268     -21.997  -2.443 -35.848  1.00  0.00           H  
ATOM   4260  N   ALA B 269     -26.431  -5.347 -30.929  1.00  0.00           N  
ATOM   4261  CA  ALA B 269     -26.408  -6.726 -30.453  1.00  0.00           C  
ATOM   4262  C   ALA B 269     -27.805  -7.210 -30.095  1.00  0.00           C  
ATOM   4263  O   ALA B 269     -28.163  -8.357 -30.384  1.00  0.00           O  
ATOM   4264  CB  ALA B 269     -25.470  -6.853 -29.253  1.00  0.00           C  
ATOM   4265  H   ALA B 269     -25.970  -4.631 -30.386  1.00  0.00           H  
ATOM   4266  HA  ALA B 269     -26.039  -7.358 -31.261  1.00  0.00           H  
ATOM   4267 1HB  ALA B 269     -25.461  -7.886 -28.906  1.00  0.00           H  
ATOM   4268 2HB  ALA B 269     -24.462  -6.560 -29.547  1.00  0.00           H  
ATOM   4269 3HB  ALA B 269     -25.817  -6.205 -28.451  1.00  0.00           H  
ATOM   4270  N   VAL B 270     -28.611  -6.352 -29.464  1.00  0.00           N  
ATOM   4271  CA  VAL B 270     -29.964  -6.747 -29.088  1.00  0.00           C  
ATOM   4272  C   VAL B 270     -30.808  -7.005 -30.330  1.00  0.00           C  
ATOM   4273  O   VAL B 270     -31.552  -7.989 -30.400  1.00  0.00           O  
ATOM   4274  CB  VAL B 270     -30.628  -5.652 -28.232  1.00  0.00           C  
ATOM   4275  CG1 VAL B 270     -32.104  -5.958 -28.026  1.00  0.00           C  
ATOM   4276  CG2 VAL B 270     -29.910  -5.532 -26.896  1.00  0.00           C  
ATOM   4277  H   VAL B 270     -28.289  -5.421 -29.240  1.00  0.00           H  
ATOM   4278  HA  VAL B 270     -29.910  -7.684 -28.533  1.00  0.00           H  
ATOM   4279  HB  VAL B 270     -30.568  -4.702 -28.764  1.00  0.00           H  
ATOM   4280 1HG1 VAL B 270     -32.557  -5.174 -27.420  1.00  0.00           H  
ATOM   4281 2HG1 VAL B 270     -32.604  -6.003 -28.993  1.00  0.00           H  
ATOM   4282 3HG1 VAL B 270     -32.209  -6.916 -27.517  1.00  0.00           H  
ATOM   4283 1HG2 VAL B 270     -30.384  -4.755 -26.297  1.00  0.00           H  
ATOM   4284 2HG2 VAL B 270     -29.965  -6.484 -26.367  1.00  0.00           H  
ATOM   4285 3HG2 VAL B 270     -28.865  -5.272 -27.067  1.00  0.00           H  
ATOM   4286  N   ARG B 271     -30.703  -6.126 -31.329  1.00  0.00           N  
ATOM   4287  CA  ARG B 271     -31.398  -6.357 -32.590  1.00  0.00           C  
ATOM   4288  C   ARG B 271     -30.832  -7.544 -33.358  1.00  0.00           C  
ATOM   4289  O   ARG B 271     -31.602  -8.290 -33.973  1.00  0.00           O  
ATOM   4290  CB  ARG B 271     -31.323  -5.116 -33.467  1.00  0.00           C  
ATOM   4291  CG  ARG B 271     -32.147  -3.935 -32.978  1.00  0.00           C  
ATOM   4292  CD  ARG B 271     -31.937  -2.732 -33.822  1.00  0.00           C  
ATOM   4293  NE  ARG B 271     -32.661  -1.578 -33.312  1.00  0.00           N  
ATOM   4294  CZ  ARG B 271     -33.940  -1.282 -33.617  1.00  0.00           C  
ATOM   4295  NH1 ARG B 271     -34.620  -2.061 -34.428  1.00  0.00           N  
ATOM   4296  NH2 ARG B 271     -34.510  -0.208 -33.100  1.00  0.00           N  
ATOM   4297  H   ARG B 271     -30.141  -5.293 -31.223  1.00  0.00           H  
ATOM   4298  HA  ARG B 271     -32.439  -6.596 -32.371  1.00  0.00           H  
ATOM   4299 1HB  ARG B 271     -30.288  -4.786 -33.543  1.00  0.00           H  
ATOM   4300 2HB  ARG B 271     -31.663  -5.361 -34.473  1.00  0.00           H  
ATOM   4301 1HG  ARG B 271     -33.206  -4.194 -33.006  1.00  0.00           H  
ATOM   4302 2HG  ARG B 271     -31.860  -3.691 -31.954  1.00  0.00           H  
ATOM   4303 1HD  ARG B 271     -30.876  -2.484 -33.846  1.00  0.00           H  
ATOM   4304 2HD  ARG B 271     -32.286  -2.932 -34.835  1.00  0.00           H  
ATOM   4305  HE  ARG B 271     -32.171  -0.955 -32.685  1.00  0.00           H  
ATOM   4306 1HH1 ARG B 271     -34.184  -2.882 -34.823  1.00  0.00           H  
ATOM   4307 2HH1 ARG B 271     -35.578  -1.839 -34.657  1.00  0.00           H  
ATOM   4308 1HH2 ARG B 271     -33.987   0.392 -32.476  1.00  0.00           H  
ATOM   4309 2HH2 ARG B 271     -35.468   0.015 -33.328  1.00  0.00           H  
ATOM   4310  N   ALA B 272     -29.511  -7.742 -33.335  1.00  0.00           N  
ATOM   4311  CA  ALA B 272     -28.924  -8.889 -34.017  1.00  0.00           C  
ATOM   4312  C   ALA B 272     -29.398 -10.200 -33.403  1.00  0.00           C  
ATOM   4313  O   ALA B 272     -29.574 -11.195 -34.118  1.00  0.00           O  
ATOM   4314  CB  ALA B 272     -27.399  -8.804 -33.979  1.00  0.00           C  
ATOM   4315  H   ALA B 272     -28.907  -7.099 -32.844  1.00  0.00           H  
ATOM   4316  HA  ALA B 272     -29.255  -8.871 -35.056  1.00  0.00           H  
ATOM   4317 1HB  ALA B 272     -26.974  -9.666 -34.492  1.00  0.00           H  
ATOM   4318 2HB  ALA B 272     -27.074  -7.889 -34.476  1.00  0.00           H  
ATOM   4319 3HB  ALA B 272     -27.061  -8.794 -32.945  1.00  0.00           H  
ATOM   4320  N   ILE B 273     -29.607 -10.221 -32.086  1.00  0.00           N  
ATOM   4321  CA  ILE B 273     -30.150 -11.409 -31.435  1.00  0.00           C  
ATOM   4322  C   ILE B 273     -31.657 -11.495 -31.643  1.00  0.00           C  
ATOM   4323  O   ILE B 273     -32.178 -12.545 -32.042  1.00  0.00           O  
ATOM   4324  CB  ILE B 273     -29.836 -11.406 -29.928  1.00  0.00           C  
ATOM   4325  CG1 ILE B 273     -28.326 -11.518 -29.697  1.00  0.00           C  
ATOM   4326  CG2 ILE B 273     -30.570 -12.540 -29.230  1.00  0.00           C  
ATOM   4327  CD1 ILE B 273     -27.896 -11.164 -28.292  1.00  0.00           C  
ATOM   4328  H   ILE B 273     -29.388  -9.409 -31.526  1.00  0.00           H  
ATOM   4329  HA  ILE B 273     -29.714 -12.290 -31.904  1.00  0.00           H  
ATOM   4330  HB  ILE B 273     -30.152 -10.458 -29.492  1.00  0.00           H  
ATOM   4331 1HG1 ILE B 273     -28.000 -12.536 -29.907  1.00  0.00           H  
ATOM   4332 2HG1 ILE B 273     -27.803 -10.858 -30.390  1.00  0.00           H  
ATOM   4333 1HG2 ILE B 273     -30.335 -12.525 -28.165  1.00  0.00           H  
ATOM   4334 2HG2 ILE B 273     -31.643 -12.418 -29.367  1.00  0.00           H  
ATOM   4335 3HG2 ILE B 273     -30.255 -13.494 -29.655  1.00  0.00           H  
ATOM   4336 1HD1 ILE B 273     -26.813 -11.266 -28.206  1.00  0.00           H  
ATOM   4337 2HD1 ILE B 273     -28.181 -10.134 -28.072  1.00  0.00           H  
ATOM   4338 3HD1 ILE B 273     -28.380 -11.835 -27.584  1.00  0.00           H  
ATOM   4339  N   SER B 274     -32.381 -10.402 -31.397  1.00  0.00           N  
ATOM   4340  CA  SER B 274     -33.837 -10.460 -31.452  1.00  0.00           C  
ATOM   4341  C   SER B 274     -34.334 -10.815 -32.848  1.00  0.00           C  
ATOM   4342  O   SER B 274     -35.320 -11.549 -32.984  1.00  0.00           O  
ATOM   4343  CB  SER B 274     -34.426  -9.131 -31.022  1.00  0.00           C  
ATOM   4344  OG  SER B 274     -35.825  -9.194 -30.974  1.00  0.00           O  
ATOM   4345  H   SER B 274     -31.932  -9.527 -31.171  1.00  0.00           H  
ATOM   4346  HA  SER B 274     -34.178 -11.248 -30.778  1.00  0.00           H  
ATOM   4347 1HB  SER B 274     -34.038  -8.861 -30.040  1.00  0.00           H  
ATOM   4348 2HB  SER B 274     -34.118  -8.354 -31.721  1.00  0.00           H  
ATOM   4349  HG  SER B 274     -36.136  -8.803 -31.794  1.00  0.00           H  
ATOM   4350  N   LYS B 275     -33.675 -10.303 -33.891  1.00  0.00           N  
ATOM   4351  CA  LYS B 275     -34.154 -10.554 -35.245  1.00  0.00           C  
ATOM   4352  C   LYS B 275     -34.180 -12.045 -35.556  1.00  0.00           C  
ATOM   4353  O   LYS B 275     -34.954 -12.480 -36.415  1.00  0.00           O  
ATOM   4354  CB  LYS B 275     -33.281  -9.820 -36.265  1.00  0.00           C  
ATOM   4355  CG  LYS B 275     -31.896 -10.423 -36.456  1.00  0.00           C  
ATOM   4356  CD  LYS B 275     -31.059  -9.589 -37.415  1.00  0.00           C  
ATOM   4357  CE  LYS B 275     -29.713 -10.244 -37.689  1.00  0.00           C  
ATOM   4358  NZ  LYS B 275     -28.843  -9.391 -38.544  1.00  0.00           N  
ATOM   4359  H   LYS B 275     -32.846  -9.742 -33.758  1.00  0.00           H  
ATOM   4360  HA  LYS B 275     -35.178 -10.188 -35.323  1.00  0.00           H  
ATOM   4361 1HB  LYS B 275     -33.781  -9.815 -37.234  1.00  0.00           H  
ATOM   4362 2HB  LYS B 275     -33.155  -8.783 -35.956  1.00  0.00           H  
ATOM   4363 1HG  LYS B 275     -31.385 -10.475 -35.494  1.00  0.00           H  
ATOM   4364 2HG  LYS B 275     -31.990 -11.433 -36.853  1.00  0.00           H  
ATOM   4365 1HD  LYS B 275     -31.595  -9.471 -38.358  1.00  0.00           H  
ATOM   4366 2HD  LYS B 275     -30.891  -8.601 -36.987  1.00  0.00           H  
ATOM   4367 1HE  LYS B 275     -29.202 -10.432 -36.746  1.00  0.00           H  
ATOM   4368 2HE  LYS B 275     -29.868 -11.199 -38.190  1.00  0.00           H  
ATOM   4369 1HZ  LYS B 275     -27.962  -9.860 -38.702  1.00  0.00           H  
ATOM   4370 2HZ  LYS B 275     -29.299  -9.225 -39.430  1.00  0.00           H  
ATOM   4371 3HZ  LYS B 275     -28.676  -8.509 -38.081  1.00  0.00           H  
ATOM   4372  N   LYS B 276     -33.354 -12.837 -34.866  1.00  0.00           N  
ATOM   4373  CA  LYS B 276     -33.314 -14.272 -35.132  1.00  0.00           C  
ATOM   4374  C   LYS B 276     -34.657 -14.926 -34.831  1.00  0.00           C  
ATOM   4375  O   LYS B 276     -34.993 -15.963 -35.411  1.00  0.00           O  
ATOM   4376  CB  LYS B 276     -32.209 -14.939 -34.311  1.00  0.00           C  
ATOM   4377  CG  LYS B 276     -30.796 -14.584 -34.753  1.00  0.00           C  
ATOM   4378  CD  LYS B 276     -29.755 -15.282 -33.890  1.00  0.00           C  
ATOM   4379  CE  LYS B 276     -28.342 -14.944 -34.343  1.00  0.00           C  
ATOM   4380  NZ  LYS B 276     -27.313 -15.604 -33.495  1.00  0.00           N  
ATOM   4381  H   LYS B 276     -32.751 -12.451 -34.154  1.00  0.00           H  
ATOM   4382  HA  LYS B 276     -33.106 -14.422 -36.191  1.00  0.00           H  
ATOM   4383 1HB  LYS B 276     -32.312 -14.655 -33.263  1.00  0.00           H  
ATOM   4384 2HB  LYS B 276     -32.316 -16.022 -34.369  1.00  0.00           H  
ATOM   4385 1HG  LYS B 276     -30.654 -14.884 -35.792  1.00  0.00           H  
ATOM   4386 2HG  LYS B 276     -30.651 -13.507 -34.682  1.00  0.00           H  
ATOM   4387 1HD  LYS B 276     -29.879 -14.974 -32.851  1.00  0.00           H  
ATOM   4388 2HD  LYS B 276     -29.897 -16.361 -33.950  1.00  0.00           H  
ATOM   4389 1HE  LYS B 276     -28.205 -15.263 -35.375  1.00  0.00           H  
ATOM   4390 2HE  LYS B 276     -28.194 -13.865 -34.297  1.00  0.00           H  
ATOM   4391 1HZ  LYS B 276     -26.392 -15.355 -33.826  1.00  0.00           H  
ATOM   4392 2HZ  LYS B 276     -27.419 -15.301 -32.537  1.00  0.00           H  
ATOM   4393 3HZ  LYS B 276     -27.428 -16.607 -33.544  1.00  0.00           H  
ATOM   4394  N   GLU B 277     -35.439 -14.331 -33.934  1.00  0.00           N  
ATOM   4395  CA  GLU B 277     -36.740 -14.868 -33.561  1.00  0.00           C  
ATOM   4396  C   GLU B 277     -37.887 -14.138 -34.253  1.00  0.00           C  
ATOM   4397  O   GLU B 277     -39.048 -14.531 -34.091  1.00  0.00           O  
ATOM   4398  CB  GLU B 277     -36.922 -14.792 -32.043  1.00  0.00           C  
ATOM   4399  CG  GLU B 277     -35.880 -15.563 -31.245  1.00  0.00           C  
ATOM   4400  CD  GLU B 277     -35.978 -17.050 -31.439  1.00  0.00           C  
ATOM   4401  OE1 GLU B 277     -37.035 -17.516 -31.791  1.00  0.00           O  
ATOM   4402  OE2 GLU B 277     -34.994 -17.722 -31.235  1.00  0.00           O  
ATOM   4403  H   GLU B 277     -35.117 -13.477 -33.500  1.00  0.00           H  
ATOM   4404  HA  GLU B 277     -36.792 -15.907 -33.890  1.00  0.00           H  
ATOM   4405 1HB  GLU B 277     -36.884 -13.750 -31.724  1.00  0.00           H  
ATOM   4406 2HB  GLU B 277     -37.904 -15.181 -31.775  1.00  0.00           H  
ATOM   4407 1HG  GLU B 277     -34.887 -15.233 -31.549  1.00  0.00           H  
ATOM   4408 2HG  GLU B 277     -36.002 -15.330 -30.188  1.00  0.00           H  
ATOM   4409  N   GLY B 278     -37.587 -13.096 -35.025  1.00  0.00           N  
ATOM   4410  CA  GLY B 278     -38.598 -12.191 -35.534  1.00  0.00           C  
ATOM   4411  C   GLY B 278     -39.235 -11.309 -34.480  1.00  0.00           C  
ATOM   4412  O   GLY B 278     -40.395 -10.914 -34.616  1.00  0.00           O  
ATOM   4413  H   GLY B 278     -36.619 -12.933 -35.260  1.00  0.00           H  
ATOM   4414 1HA  GLY B 278     -38.159 -11.546 -36.295  1.00  0.00           H  
ATOM   4415 2HA  GLY B 278     -39.389 -12.765 -36.017  1.00  0.00           H  
ATOM   4416  N   THR B 279     -38.488 -10.998 -33.424  1.00  0.00           N  
ATOM   4417  CA  THR B 279     -39.029 -10.317 -32.256  1.00  0.00           C  
ATOM   4418  C   THR B 279     -38.718  -8.832 -32.347  1.00  0.00           C  
ATOM   4419  O   THR B 279     -37.606  -8.443 -32.720  1.00  0.00           O  
ATOM   4420  CB  THR B 279     -38.461 -10.897 -30.948  1.00  0.00           C  
ATOM   4421  OG1 THR B 279     -38.885 -12.258 -30.801  1.00  0.00           O  
ATOM   4422  CG2 THR B 279     -38.942 -10.088 -29.753  1.00  0.00           C  
ATOM   4423  H   THR B 279     -37.509 -11.244 -33.439  1.00  0.00           H  
ATOM   4424  HA  THR B 279     -40.110 -10.465 -32.239  1.00  0.00           H  
ATOM   4425  HB  THR B 279     -37.372 -10.871 -30.982  1.00  0.00           H  
ATOM   4426  HG1 THR B 279     -38.503 -12.789 -31.504  1.00  0.00           H  
ATOM   4427 1HG2 THR B 279     -38.530 -10.512 -28.837  1.00  0.00           H  
ATOM   4428 2HG2 THR B 279     -38.611  -9.055 -29.856  1.00  0.00           H  
ATOM   4429 3HG2 THR B 279     -40.030 -10.117 -29.708  1.00  0.00           H  
ATOM   4430  N   GLU B 280     -39.700  -8.008 -31.995  1.00  0.00           N  
ATOM   4431  CA  GLU B 280     -39.548  -6.566 -32.095  1.00  0.00           C  
ATOM   4432  C   GLU B 280     -38.571  -6.053 -31.043  1.00  0.00           C  
ATOM   4433  O   GLU B 280     -38.495  -6.575 -29.926  1.00  0.00           O  
ATOM   4434  CB  GLU B 280     -40.902  -5.872 -31.935  1.00  0.00           C  
ATOM   4435  CG  GLU B 280     -41.889  -6.153 -33.059  1.00  0.00           C  
ATOM   4436  CD  GLU B 280     -43.217  -5.479 -32.854  1.00  0.00           C  
ATOM   4437  OE1 GLU B 280     -43.239  -4.278 -32.729  1.00  0.00           O  
ATOM   4438  OE2 GLU B 280     -44.211  -6.165 -32.824  1.00  0.00           O  
ATOM   4439  H   GLU B 280     -40.570  -8.388 -31.651  1.00  0.00           H  
ATOM   4440  HA  GLU B 280     -39.148  -6.327 -33.081  1.00  0.00           H  
ATOM   4441 1HB  GLU B 280     -41.364  -6.186 -30.998  1.00  0.00           H  
ATOM   4442 2HB  GLU B 280     -40.755  -4.793 -31.881  1.00  0.00           H  
ATOM   4443 1HG  GLU B 280     -41.460  -5.808 -34.000  1.00  0.00           H  
ATOM   4444 2HG  GLU B 280     -42.041  -7.229 -33.134  1.00  0.00           H  
ATOM   4445  N   VAL B 281     -37.817  -5.027 -31.415  1.00  0.00           N  
ATOM   4446  CA  VAL B 281     -36.962  -4.307 -30.483  1.00  0.00           C  
ATOM   4447  C   VAL B 281     -37.332  -2.833 -30.520  1.00  0.00           C  
ATOM   4448  O   VAL B 281     -37.412  -2.217 -31.588  1.00  0.00           O  
ATOM   4449  CB  VAL B 281     -35.476  -4.485 -30.846  1.00  0.00           C  
ATOM   4450  CG1 VAL B 281     -34.594  -3.716 -29.874  1.00  0.00           C  
ATOM   4451  CG2 VAL B 281     -35.117  -5.964 -30.846  1.00  0.00           C  
ATOM   4452  H   VAL B 281     -37.840  -4.738 -32.383  1.00  0.00           H  
ATOM   4453  HA  VAL B 281     -37.143  -4.692 -29.479  1.00  0.00           H  
ATOM   4454  HB  VAL B 281     -35.301  -4.068 -31.838  1.00  0.00           H  
ATOM   4455 1HG1 VAL B 281     -33.547  -3.853 -30.146  1.00  0.00           H  
ATOM   4456 2HG1 VAL B 281     -34.843  -2.656 -29.917  1.00  0.00           H  
ATOM   4457 3HG1 VAL B 281     -34.757  -4.088 -28.862  1.00  0.00           H  
ATOM   4458 1HG2 VAL B 281     -34.065  -6.082 -31.105  1.00  0.00           H  
ATOM   4459 2HG2 VAL B 281     -35.297  -6.382 -29.856  1.00  0.00           H  
ATOM   4460 3HG2 VAL B 281     -35.731  -6.487 -31.579  1.00  0.00           H  
ATOM   4461  N   HIS B 282     -37.566  -2.268 -29.337  1.00  0.00           N  
ATOM   4462  CA  HIS B 282     -37.867  -0.851 -29.186  1.00  0.00           C  
ATOM   4463  C   HIS B 282     -37.039  -0.293 -28.039  1.00  0.00           C  
ATOM   4464  O   HIS B 282     -36.595  -1.046 -27.166  1.00  0.00           O  
ATOM   4465  CB  HIS B 282     -39.359  -0.623 -28.924  1.00  0.00           C  
ATOM   4466  CG  HIS B 282     -40.243  -1.071 -30.046  1.00  0.00           C  
ATOM   4467  ND1 HIS B 282     -40.565  -0.255 -31.110  1.00  0.00           N  
ATOM   4468  CD2 HIS B 282     -40.873  -2.248 -30.270  1.00  0.00           C  
ATOM   4469  CE1 HIS B 282     -41.355  -0.912 -31.942  1.00  0.00           C  
ATOM   4470  NE2 HIS B 282     -41.556  -2.123 -31.455  1.00  0.00           N  
ATOM   4471  H   HIS B 282     -37.531  -2.855 -28.516  1.00  0.00           H  
ATOM   4472  HA  HIS B 282     -37.605  -0.324 -30.103  1.00  0.00           H  
ATOM   4473 1HB  HIS B 282     -39.656  -1.158 -28.021  1.00  0.00           H  
ATOM   4474 2HB  HIS B 282     -39.540   0.438 -28.750  1.00  0.00           H  
ATOM   4475  HD2 HIS B 282     -40.843  -3.130 -29.630  1.00  0.00           H  
ATOM   4476  HE1 HIS B 282     -41.768  -0.522 -32.871  1.00  0.00           H  
ATOM   4477  HE2 HIS B 282     -42.121  -2.844 -31.880  1.00  0.00           H  
ATOM   4478  N   PHE B 283     -36.829   1.018 -28.048  1.00  0.00           N  
ATOM   4479  CA  PHE B 283     -36.014   1.693 -27.050  1.00  0.00           C  
ATOM   4480  C   PHE B 283     -36.608   3.060 -26.749  1.00  0.00           C  
ATOM   4481  O   PHE B 283     -37.378   3.601 -27.549  1.00  0.00           O  
ATOM   4482  CB  PHE B 283     -34.571   1.841 -27.533  1.00  0.00           C  
ATOM   4483  CG  PHE B 283     -34.417   2.765 -28.708  1.00  0.00           C  
ATOM   4484  CD1 PHE B 283     -34.178   4.118 -28.517  1.00  0.00           C  
ATOM   4485  CD2 PHE B 283     -34.511   2.284 -30.005  1.00  0.00           C  
ATOM   4486  CE1 PHE B 283     -34.037   4.969 -29.597  1.00  0.00           C  
ATOM   4487  CE2 PHE B 283     -34.368   3.132 -31.086  1.00  0.00           C  
ATOM   4488  CZ  PHE B 283     -34.131   4.476 -30.881  1.00  0.00           C  
ATOM   4489  H   PHE B 283     -37.256   1.563 -28.784  1.00  0.00           H  
ATOM   4490  HA  PHE B 283     -36.013   1.091 -26.139  1.00  0.00           H  
ATOM   4491 1HB  PHE B 283     -33.952   2.219 -26.720  1.00  0.00           H  
ATOM   4492 2HB  PHE B 283     -34.179   0.865 -27.815  1.00  0.00           H  
ATOM   4493  HD1 PHE B 283     -34.102   4.508 -27.502  1.00  0.00           H  
ATOM   4494  HD2 PHE B 283     -34.698   1.222 -30.166  1.00  0.00           H  
ATOM   4495  HE1 PHE B 283     -33.850   6.030 -29.433  1.00  0.00           H  
ATOM   4496  HE2 PHE B 283     -34.444   2.741 -32.100  1.00  0.00           H  
ATOM   4497  HZ  PHE B 283     -34.021   5.146 -31.733  1.00  0.00           H  
ATOM   4498  N   GLU B 284     -36.253   3.611 -25.590  1.00  0.00           N  
ATOM   4499  CA  GLU B 284     -36.622   4.970 -25.222  1.00  0.00           C  
ATOM   4500  C   GLU B 284     -35.486   5.590 -24.422  1.00  0.00           C  
ATOM   4501  O   GLU B 284     -34.881   4.928 -23.575  1.00  0.00           O  
ATOM   4502  CB  GLU B 284     -37.919   4.987 -24.410  1.00  0.00           C  
ATOM   4503  CG  GLU B 284     -38.406   6.379 -24.032  1.00  0.00           C  
ATOM   4504  CD  GLU B 284     -39.736   6.363 -23.331  1.00  0.00           C  
ATOM   4505  OE1 GLU B 284     -39.757   6.160 -22.141  1.00  0.00           O  
ATOM   4506  OE2 GLU B 284     -40.733   6.553 -23.988  1.00  0.00           O  
ATOM   4507  H   GLU B 284     -35.707   3.058 -24.946  1.00  0.00           H  
ATOM   4508  HA  GLU B 284     -36.782   5.545 -26.135  1.00  0.00           H  
ATOM   4509 1HB  GLU B 284     -38.711   4.499 -24.978  1.00  0.00           H  
ATOM   4510 2HB  GLU B 284     -37.779   4.420 -23.490  1.00  0.00           H  
ATOM   4511 1HG  GLU B 284     -37.670   6.845 -23.377  1.00  0.00           H  
ATOM   4512 2HG  GLU B 284     -38.483   6.983 -24.934  1.00  0.00           H  
ATOM   4513  N   LYS B 285     -35.199   6.861 -24.699  1.00  0.00           N  
ATOM   4514  CA  LYS B 285     -34.158   7.610 -24.006  1.00  0.00           C  
ATOM   4515  C   LYS B 285     -34.811   8.585 -23.037  1.00  0.00           C  
ATOM   4516  O   LYS B 285     -35.716   9.333 -23.420  1.00  0.00           O  
ATOM   4517  CB  LYS B 285     -33.261   8.354 -24.997  1.00  0.00           C  
ATOM   4518  CG  LYS B 285     -32.429   7.448 -25.894  1.00  0.00           C  
ATOM   4519  CD  LYS B 285     -31.540   8.259 -26.826  1.00  0.00           C  
ATOM   4520  CE  LYS B 285     -30.708   7.355 -27.724  1.00  0.00           C  
ATOM   4521  NZ  LYS B 285     -29.834   8.135 -28.642  1.00  0.00           N  
ATOM   4522  H   LYS B 285     -35.733   7.318 -25.426  1.00  0.00           H  
ATOM   4523  HA  LYS B 285     -33.541   6.906 -23.447  1.00  0.00           H  
ATOM   4524 1HB  LYS B 285     -33.874   8.988 -25.638  1.00  0.00           H  
ATOM   4525 2HB  LYS B 285     -32.577   9.004 -24.451  1.00  0.00           H  
ATOM   4526 1HG  LYS B 285     -31.801   6.802 -25.279  1.00  0.00           H  
ATOM   4527 2HG  LYS B 285     -33.090   6.820 -26.491  1.00  0.00           H  
ATOM   4528 1HD  LYS B 285     -32.160   8.905 -27.450  1.00  0.00           H  
ATOM   4529 2HD  LYS B 285     -30.871   8.885 -26.237  1.00  0.00           H  
ATOM   4530 1HE  LYS B 285     -30.083   6.708 -27.110  1.00  0.00           H  
ATOM   4531 2HE  LYS B 285     -31.368   6.726 -28.320  1.00  0.00           H  
ATOM   4532 1HZ  LYS B 285     -29.300   7.501 -29.219  1.00  0.00           H  
ATOM   4533 2HZ  LYS B 285     -30.405   8.726 -29.230  1.00  0.00           H  
ATOM   4534 3HZ  LYS B 285     -29.203   8.709 -28.100  1.00  0.00           H  
ATOM   4535  N   SER B 286     -34.348   8.577 -21.787  1.00  0.00           N  
ATOM   4536  CA  SER B 286     -34.874   9.456 -20.747  1.00  0.00           C  
ATOM   4537  C   SER B 286     -33.715  10.133 -20.037  1.00  0.00           C  
ATOM   4538  O   SER B 286     -32.995   9.487 -19.269  1.00  0.00           O  
ATOM   4539  CB  SER B 286     -35.714   8.675 -19.756  1.00  0.00           C  
ATOM   4540  OG  SER B 286     -36.184   9.507 -18.731  1.00  0.00           O  
ATOM   4541  H   SER B 286     -33.603   7.934 -21.557  1.00  0.00           H  
ATOM   4542  HA  SER B 286     -35.505  10.209 -21.219  1.00  0.00           H  
ATOM   4543 1HB  SER B 286     -36.558   8.219 -20.273  1.00  0.00           H  
ATOM   4544 2HB  SER B 286     -35.118   7.870 -19.329  1.00  0.00           H  
ATOM   4545  HG  SER B 286     -36.664   8.937 -18.126  1.00  0.00           H  
ATOM   4546  N   ASP B 287     -33.535  11.428 -20.298  1.00  0.00           N  
ATOM   4547  CA  ASP B 287     -32.486  12.214 -19.652  1.00  0.00           C  
ATOM   4548  C   ASP B 287     -31.123  11.540 -19.796  1.00  0.00           C  
ATOM   4549  O   ASP B 287     -30.279  11.595 -18.900  1.00  0.00           O  
ATOM   4550  CB  ASP B 287     -32.807  12.420 -18.169  1.00  0.00           C  
ATOM   4551  CG  ASP B 287     -34.049  13.271 -17.944  1.00  0.00           C  
ATOM   4552  OD1 ASP B 287     -34.229  14.226 -18.663  1.00  0.00           O  
ATOM   4553  OD2 ASP B 287     -34.805  12.959 -17.056  1.00  0.00           O  
ATOM   4554  H   ASP B 287     -34.146  11.877 -20.967  1.00  0.00           H  
ATOM   4555  HA  ASP B 287     -32.416  13.178 -20.157  1.00  0.00           H  
ATOM   4556 1HB  ASP B 287     -32.956  11.451 -17.692  1.00  0.00           H  
ATOM   4557 2HB  ASP B 287     -31.960  12.900 -17.677  1.00  0.00           H  
ATOM   4558  N   GLY B 288     -30.916  10.881 -20.933  1.00  0.00           N  
ATOM   4559  CA  GLY B 288     -29.656  10.229 -21.214  1.00  0.00           C  
ATOM   4560  C   GLY B 288     -29.600   8.755 -20.885  1.00  0.00           C  
ATOM   4561  O   GLY B 288     -28.694   8.067 -21.366  1.00  0.00           O  
ATOM   4562  H   GLY B 288     -31.658  10.837 -21.618  1.00  0.00           H  
ATOM   4563 1HA  GLY B 288     -29.420  10.337 -22.273  1.00  0.00           H  
ATOM   4564 2HA  GLY B 288     -28.861  10.719 -20.656  1.00  0.00           H  
ATOM   4565  N   THR B 289     -30.531   8.246 -20.083  1.00  0.00           N  
ATOM   4566  CA  THR B 289     -30.603   6.832 -19.738  1.00  0.00           C  
ATOM   4567  C   THR B 289     -31.346   6.108 -20.852  1.00  0.00           C  
ATOM   4568  O   THR B 289     -32.416   6.553 -21.284  1.00  0.00           O  
ATOM   4569  CB  THR B 289     -31.308   6.603 -18.388  1.00  0.00           C  
ATOM   4570  OG1 THR B 289     -30.537   7.200 -17.337  1.00  0.00           O  
ATOM   4571  CG2 THR B 289     -31.466   5.115 -18.114  1.00  0.00           C  
ATOM   4572  H   THR B 289     -31.218   8.882 -19.700  1.00  0.00           H  
ATOM   4573  HA  THR B 289     -29.588   6.441 -19.668  1.00  0.00           H  
ATOM   4574  HB  THR B 289     -32.292   7.070 -18.408  1.00  0.00           H  
ATOM   4575  HG1 THR B 289     -30.705   8.145 -17.315  1.00  0.00           H  
ATOM   4576 1HG2 THR B 289     -31.966   4.973 -17.156  1.00  0.00           H  
ATOM   4577 2HG2 THR B 289     -32.061   4.661 -18.906  1.00  0.00           H  
ATOM   4578 3HG2 THR B 289     -30.484   4.645 -18.084  1.00  0.00           H  
ATOM   4579  N   LEU B 290     -30.778   4.999 -21.317  1.00  0.00           N  
ATOM   4580  CA  LEU B 290     -31.322   4.249 -22.442  1.00  0.00           C  
ATOM   4581  C   LEU B 290     -32.077   3.032 -21.923  1.00  0.00           C  
ATOM   4582  O   LEU B 290     -31.509   2.202 -21.204  1.00  0.00           O  
ATOM   4583  CB  LEU B 290     -30.202   3.810 -23.393  1.00  0.00           C  
ATOM   4584  CG  LEU B 290     -30.641   2.955 -24.588  1.00  0.00           C  
ATOM   4585  CD1 LEU B 290     -31.548   3.776 -25.495  1.00  0.00           C  
ATOM   4586  CD2 LEU B 290     -29.412   2.466 -25.341  1.00  0.00           C  
ATOM   4587  H   LEU B 290     -29.937   4.669 -20.867  1.00  0.00           H  
ATOM   4588  HA  LEU B 290     -32.014   4.893 -22.985  1.00  0.00           H  
ATOM   4589 1HB  LEU B 290     -29.711   4.700 -23.785  1.00  0.00           H  
ATOM   4590 2HB  LEU B 290     -29.469   3.236 -22.826  1.00  0.00           H  
ATOM   4591  HG  LEU B 290     -31.213   2.098 -24.232  1.00  0.00           H  
ATOM   4592 1HD1 LEU B 290     -31.860   3.168 -26.344  1.00  0.00           H  
ATOM   4593 2HD1 LEU B 290     -32.427   4.096 -24.936  1.00  0.00           H  
ATOM   4594 3HD1 LEU B 290     -31.007   4.651 -25.855  1.00  0.00           H  
ATOM   4595 1HD2 LEU B 290     -29.724   1.857 -26.191  1.00  0.00           H  
ATOM   4596 2HD2 LEU B 290     -28.840   3.322 -25.699  1.00  0.00           H  
ATOM   4597 3HD2 LEU B 290     -28.791   1.868 -24.675  1.00  0.00           H  
ATOM   4598  N   GLU B 291     -33.352   2.927 -22.288  1.00  0.00           N  
ATOM   4599  CA  GLU B 291     -34.150   1.735 -22.028  1.00  0.00           C  
ATOM   4600  C   GLU B 291     -34.307   0.953 -23.326  1.00  0.00           C  
ATOM   4601  O   GLU B 291     -34.738   1.508 -24.341  1.00  0.00           O  
ATOM   4602  CB  GLU B 291     -35.521   2.106 -21.458  1.00  0.00           C  
ATOM   4603  CG  GLU B 291     -36.473   0.929 -21.295  1.00  0.00           C  
ATOM   4604  CD  GLU B 291     -37.788   1.321 -20.681  1.00  0.00           C  
ATOM   4605  OE1 GLU B 291     -37.788   1.776 -19.562  1.00  0.00           O  
ATOM   4606  OE2 GLU B 291     -38.794   1.167 -21.333  1.00  0.00           O  
ATOM   4607  H   GLU B 291     -33.778   3.709 -22.765  1.00  0.00           H  
ATOM   4608  HA  GLU B 291     -33.640   1.110 -21.295  1.00  0.00           H  
ATOM   4609 1HB  GLU B 291     -35.395   2.572 -20.481  1.00  0.00           H  
ATOM   4610 2HB  GLU B 291     -36.001   2.836 -22.110  1.00  0.00           H  
ATOM   4611 1HG  GLU B 291     -36.659   0.487 -22.273  1.00  0.00           H  
ATOM   4612 2HG  GLU B 291     -35.997   0.174 -20.671  1.00  0.00           H  
ATOM   4613  N   ILE B 292     -33.962  -0.330 -23.287  1.00  0.00           N  
ATOM   4614  CA  ILE B 292     -34.144  -1.238 -24.414  1.00  0.00           C  
ATOM   4615  C   ILE B 292     -35.160  -2.288 -23.993  1.00  0.00           C  
ATOM   4616  O   ILE B 292     -34.961  -2.984 -22.991  1.00  0.00           O  
ATOM   4617  CB  ILE B 292     -32.823  -1.907 -24.835  1.00  0.00           C  
ATOM   4618  CG1 ILE B 292     -31.799  -0.850 -25.256  1.00  0.00           C  
ATOM   4619  CG2 ILE B 292     -33.064  -2.898 -25.963  1.00  0.00           C  
ATOM   4620  CD1 ILE B 292     -30.398  -1.391 -25.429  1.00  0.00           C  
ATOM   4621  H   ILE B 292     -33.556  -0.682 -22.433  1.00  0.00           H  
ATOM   4622  HA  ILE B 292     -34.526  -0.667 -25.260  1.00  0.00           H  
ATOM   4623  HB  ILE B 292     -32.397  -2.437 -23.984  1.00  0.00           H  
ATOM   4624 1HG1 ILE B 292     -32.109  -0.398 -26.197  1.00  0.00           H  
ATOM   4625 2HG1 ILE B 292     -31.766  -0.057 -24.508  1.00  0.00           H  
ATOM   4626 1HG2 ILE B 292     -32.120  -3.361 -26.249  1.00  0.00           H  
ATOM   4627 2HG2 ILE B 292     -33.760  -3.667 -25.629  1.00  0.00           H  
ATOM   4628 3HG2 ILE B 292     -33.486  -2.375 -26.822  1.00  0.00           H  
ATOM   4629 1HD1 ILE B 292     -29.730  -0.583 -25.728  1.00  0.00           H  
ATOM   4630 2HD1 ILE B 292     -30.053  -1.818 -24.487  1.00  0.00           H  
ATOM   4631 3HD1 ILE B 292     -30.399  -2.163 -26.198  1.00  0.00           H  
ATOM   4632  N   ARG B 293     -36.242  -2.414 -24.756  1.00  0.00           N  
ATOM   4633  CA  ARG B 293     -37.305  -3.368 -24.465  1.00  0.00           C  
ATOM   4634  C   ARG B 293     -37.478  -4.300 -25.655  1.00  0.00           C  
ATOM   4635  O   ARG B 293     -37.553  -3.841 -26.799  1.00  0.00           O  
ATOM   4636  CB  ARG B 293     -38.618  -2.658 -24.171  1.00  0.00           C  
ATOM   4637  CG  ARG B 293     -39.807  -3.578 -23.947  1.00  0.00           C  
ATOM   4638  CD  ARG B 293     -41.023  -2.819 -23.555  1.00  0.00           C  
ATOM   4639  NE  ARG B 293     -40.916  -2.284 -22.207  1.00  0.00           N  
ATOM   4640  CZ  ARG B 293     -41.848  -1.512 -21.614  1.00  0.00           C  
ATOM   4641  NH1 ARG B 293     -42.947  -1.194 -22.262  1.00  0.00           N  
ATOM   4642  NH2 ARG B 293     -41.657  -1.074 -20.382  1.00  0.00           N  
ATOM   4643  H   ARG B 293     -36.323  -1.820 -25.569  1.00  0.00           H  
ATOM   4644  HA  ARG B 293     -37.017  -3.950 -23.589  1.00  0.00           H  
ATOM   4645 1HB  ARG B 293     -38.506  -2.041 -23.281  1.00  0.00           H  
ATOM   4646 2HB  ARG B 293     -38.866  -1.994 -25.000  1.00  0.00           H  
ATOM   4647 1HG  ARG B 293     -40.025  -4.122 -24.867  1.00  0.00           H  
ATOM   4648 2HG  ARG B 293     -39.574  -4.287 -23.152  1.00  0.00           H  
ATOM   4649 1HD  ARG B 293     -41.169  -1.986 -24.242  1.00  0.00           H  
ATOM   4650 2HD  ARG B 293     -41.890  -3.477 -23.593  1.00  0.00           H  
ATOM   4651  HE  ARG B 293     -40.084  -2.508 -21.677  1.00  0.00           H  
ATOM   4652 1HH1 ARG B 293     -43.093  -1.529 -23.204  1.00  0.00           H  
ATOM   4653 2HH1 ARG B 293     -43.645  -0.616 -21.818  1.00  0.00           H  
ATOM   4654 1HH2 ARG B 293     -40.812  -1.319 -19.884  1.00  0.00           H  
ATOM   4655 2HH2 ARG B 293     -42.355  -0.496 -19.938  1.00  0.00           H  
ATOM   4656  N   VAL B 294     -37.542  -5.603 -25.387  1.00  0.00           N  
ATOM   4657  CA  VAL B 294     -37.750  -6.607 -26.421  1.00  0.00           C  
ATOM   4658  C   VAL B 294     -38.908  -7.501 -25.999  1.00  0.00           C  
ATOM   4659  O   VAL B 294     -38.987  -7.919 -24.838  1.00  0.00           O  
ATOM   4660  CB  VAL B 294     -36.481  -7.453 -26.635  1.00  0.00           C  
ATOM   4661  CG1 VAL B 294     -36.652  -8.376 -27.833  1.00  0.00           C  
ATOM   4662  CG2 VAL B 294     -35.278  -6.542 -26.823  1.00  0.00           C  
ATOM   4663  H   VAL B 294     -37.441  -5.898 -24.427  1.00  0.00           H  
ATOM   4664  HA  VAL B 294     -38.016  -6.100 -27.349  1.00  0.00           H  
ATOM   4665  HB  VAL B 294     -36.326  -8.086 -25.761  1.00  0.00           H  
ATOM   4666 1HG1 VAL B 294     -35.746  -8.967 -27.969  1.00  0.00           H  
ATOM   4667 2HG1 VAL B 294     -37.497  -9.043 -27.660  1.00  0.00           H  
ATOM   4668 3HG1 VAL B 294     -36.835  -7.781 -28.727  1.00  0.00           H  
ATOM   4669 1HG2 VAL B 294     -34.384  -7.147 -26.974  1.00  0.00           H  
ATOM   4670 2HG2 VAL B 294     -35.436  -5.905 -27.694  1.00  0.00           H  
ATOM   4671 3HG2 VAL B 294     -35.150  -5.920 -25.937  1.00  0.00           H  
ATOM   4672  N   LYS B 295     -39.807  -7.787 -26.934  1.00  0.00           N  
ATOM   4673  CA  LYS B 295     -41.004  -8.549 -26.619  1.00  0.00           C  
ATOM   4674  C   LYS B 295     -40.665 -10.017 -26.369  1.00  0.00           C  
ATOM   4675  O   LYS B 295     -39.787 -10.598 -27.011  1.00  0.00           O  
ATOM   4676  CB  LYS B 295     -42.028  -8.425 -27.749  1.00  0.00           C  
ATOM   4677  CG  LYS B 295     -42.618  -7.031 -27.912  1.00  0.00           C  
ATOM   4678  CD  LYS B 295     -43.686  -7.007 -28.996  1.00  0.00           C  
ATOM   4679  CE  LYS B 295     -44.275  -5.613 -29.163  1.00  0.00           C  
ATOM   4680  NZ  LYS B 295     -45.331  -5.578 -30.211  1.00  0.00           N  
ATOM   4681  H   LYS B 295     -39.658  -7.472 -27.882  1.00  0.00           H  
ATOM   4682  HA  LYS B 295     -41.440  -8.147 -25.704  1.00  0.00           H  
ATOM   4683 1HB  LYS B 295     -41.562  -8.704 -28.694  1.00  0.00           H  
ATOM   4684 2HB  LYS B 295     -42.851  -9.118 -27.572  1.00  0.00           H  
ATOM   4685 1HG  LYS B 295     -43.062  -6.710 -26.969  1.00  0.00           H  
ATOM   4686 2HG  LYS B 295     -41.828  -6.330 -28.178  1.00  0.00           H  
ATOM   4687 1HD  LYS B 295     -43.251  -7.324 -29.944  1.00  0.00           H  
ATOM   4688 2HD  LYS B 295     -44.486  -7.699 -28.733  1.00  0.00           H  
ATOM   4689 1HE  LYS B 295     -44.706  -5.285 -28.218  1.00  0.00           H  
ATOM   4690 2HE  LYS B 295     -43.484  -4.915 -29.438  1.00  0.00           H  
ATOM   4691 1HZ  LYS B 295     -45.695  -4.638 -30.291  1.00  0.00           H  
ATOM   4692 2HZ  LYS B 295     -44.937  -5.863 -31.096  1.00  0.00           H  
ATOM   4693 3HZ  LYS B 295     -46.079  -6.207 -29.957  1.00  0.00           H  
ATOM   4694  N   ASN B 296     -41.385 -10.604 -25.412  1.00  0.00           N  
ATOM   4695  CA  ASN B 296     -41.352 -12.042 -25.123  1.00  0.00           C  
ATOM   4696  C   ASN B 296     -39.892 -12.462 -24.998  1.00  0.00           C  
ATOM   4697  O   ASN B 296     -39.342 -12.364 -23.886  1.00  0.00           O  
ATOM   4698  CB  ASN B 296     -42.067 -12.845 -26.194  1.00  0.00           C  
ATOM   4699  CG  ASN B 296     -43.549 -12.590 -26.215  1.00  0.00           C  
ATOM   4700  OD1 ASN B 296     -44.137 -12.190 -25.204  1.00  0.00           O  
ATOM   4701  ND2 ASN B 296     -44.164 -12.814 -27.348  1.00  0.00           N  
ATOM   4702  H   ASN B 296     -41.984 -10.006 -24.862  1.00  0.00           H  
ATOM   4703  HA  ASN B 296     -41.790 -12.207 -24.138  1.00  0.00           H  
ATOM   4704 1HB  ASN B 296     -41.654 -12.597 -27.173  1.00  0.00           H  
ATOM   4705 2HB  ASN B 296     -41.896 -13.909 -26.027  1.00  0.00           H  
ATOM   4706 1HD2 ASN B 296     -45.150 -12.661 -27.421  1.00  0.00           H  
ATOM   4707 2HD2 ASN B 296     -43.649 -13.137 -28.142  1.00  0.00           H  
ATOM   4708  N   LEU B 297     -39.235 -12.923 -26.066  1.00  0.00           N  
ATOM   4709  CA  LEU B 297     -37.976 -13.663 -25.984  1.00  0.00           C  
ATOM   4710  C   LEU B 297     -38.107 -14.900 -25.099  1.00  0.00           C  
ATOM   4711  O   LEU B 297     -39.220 -15.335 -24.785  1.00  0.00           O  
ATOM   4712  CB  LEU B 297     -36.866 -12.756 -25.439  1.00  0.00           C  
ATOM   4713  CG  LEU B 297     -36.464 -11.582 -26.340  1.00  0.00           C  
ATOM   4714  CD1 LEU B 297     -35.364 -10.775 -25.663  1.00  0.00           C  
ATOM   4715  CD2 LEU B 297     -36.002 -12.112 -27.689  1.00  0.00           C  
ATOM   4716  H   LEU B 297     -39.641 -12.744 -26.972  1.00  0.00           H  
ATOM   4717  HA  LEU B 297     -37.713 -14.009 -26.982  1.00  0.00           H  
ATOM   4718 1HB  LEU B 297     -37.191 -12.345 -24.484  1.00  0.00           H  
ATOM   4719 2HB  LEU B 297     -35.976 -13.362 -25.266  1.00  0.00           H  
ATOM   4720  HG  LEU B 297     -37.321 -10.923 -26.484  1.00  0.00           H  
ATOM   4721 1HD1 LEU B 297     -35.079  -9.940 -26.304  1.00  0.00           H  
ATOM   4722 2HD1 LEU B 297     -35.728 -10.392 -24.710  1.00  0.00           H  
ATOM   4723 3HD1 LEU B 297     -34.498 -11.413 -25.492  1.00  0.00           H  
ATOM   4724 1HD2 LEU B 297     -35.716 -11.278 -28.330  1.00  0.00           H  
ATOM   4725 2HD2 LEU B 297     -35.144 -12.770 -27.547  1.00  0.00           H  
ATOM   4726 3HD2 LEU B 297     -36.812 -12.670 -28.158  1.00  0.00           H  
ATOM   4727  N   HIS B 298     -36.973 -15.474 -24.698  1.00  0.00           N  
ATOM   4728  CA  HIS B 298     -36.952 -16.637 -23.821  1.00  0.00           C  
ATOM   4729  C   HIS B 298     -35.682 -16.584 -22.983  1.00  0.00           C  
ATOM   4730  O   HIS B 298     -34.694 -15.948 -23.360  1.00  0.00           O  
ATOM   4731  CB  HIS B 298     -37.010 -17.944 -24.620  1.00  0.00           C  
ATOM   4732  CG  HIS B 298     -36.969 -19.172 -23.766  1.00  0.00           C  
ATOM   4733  ND1 HIS B 298     -35.794 -19.689 -23.261  1.00  0.00           N  
ATOM   4734  CD2 HIS B 298     -37.957 -19.988 -23.330  1.00  0.00           C  
ATOM   4735  CE1 HIS B 298     -36.062 -20.770 -22.550  1.00  0.00           C  
ATOM   4736  NE2 HIS B 298     -37.366 -20.973 -22.575  1.00  0.00           N  
ATOM   4737  H   HIS B 298     -36.098 -15.084 -25.018  1.00  0.00           H  
ATOM   4738  HA  HIS B 298     -37.812 -16.605 -23.154  1.00  0.00           H  
ATOM   4739 1HB  HIS B 298     -37.926 -17.968 -25.210  1.00  0.00           H  
ATOM   4740 2HB  HIS B 298     -36.171 -17.982 -25.315  1.00  0.00           H  
ATOM   4741  HD2 HIS B 298     -39.023 -19.884 -23.537  1.00  0.00           H  
ATOM   4742  HE1 HIS B 298     -35.331 -21.388 -22.029  1.00  0.00           H  
ATOM   4743  HE2 HIS B 298     -37.856 -21.727 -22.117  1.00  0.00           H  
ATOM   4744  N   GLU B 299     -35.723 -17.267 -21.834  1.00  0.00           N  
ATOM   4745  CA  GLU B 299     -34.599 -17.250 -20.902  1.00  0.00           C  
ATOM   4746  C   GLU B 299     -33.252 -17.406 -21.595  1.00  0.00           C  
ATOM   4747  O   GLU B 299     -32.297 -16.712 -21.227  1.00  0.00           O  
ATOM   4748  CB  GLU B 299     -34.768 -18.360 -19.862  1.00  0.00           C  
ATOM   4749  CG  GLU B 299     -33.650 -18.431 -18.832  1.00  0.00           C  
ATOM   4750  CD  GLU B 299     -33.843 -19.539 -17.834  1.00  0.00           C  
ATOM   4751  OE1 GLU B 299     -34.891 -20.140 -17.838  1.00  0.00           O  
ATOM   4752  OE2 GLU B 299     -32.943 -19.784 -17.067  1.00  0.00           O  
ATOM   4753  H   GLU B 299     -36.545 -17.806 -21.604  1.00  0.00           H  
ATOM   4754  HA  GLU B 299     -34.584 -16.284 -20.396  1.00  0.00           H  
ATOM   4755 1HB  GLU B 299     -35.707 -18.218 -19.328  1.00  0.00           H  
ATOM   4756 2HB  GLU B 299     -34.821 -19.326 -20.366  1.00  0.00           H  
ATOM   4757 1HG  GLU B 299     -32.703 -18.585 -19.349  1.00  0.00           H  
ATOM   4758 2HG  GLU B 299     -33.595 -17.479 -18.305  1.00  0.00           H  
ATOM   4759  N   LYS B 300     -33.148 -18.301 -22.580  1.00  0.00           N  
ATOM   4760  CA  LYS B 300     -31.879 -18.481 -23.279  1.00  0.00           C  
ATOM   4761  C   LYS B 300     -31.429 -17.190 -23.949  1.00  0.00           C  
ATOM   4762  O   LYS B 300     -30.259 -16.803 -23.842  1.00  0.00           O  
ATOM   4763  CB  LYS B 300     -31.993 -19.598 -24.318  1.00  0.00           C  
ATOM   4764  CG  LYS B 300     -30.699 -19.900 -25.062  1.00  0.00           C  
ATOM   4765  CD  LYS B 300     -30.878 -21.058 -26.033  1.00  0.00           C  
ATOM   4766  CE  LYS B 300     -29.548 -21.484 -26.637  1.00  0.00           C  
ATOM   4767  NZ  LYS B 300     -28.960 -20.420 -27.495  1.00  0.00           N  
ATOM   4768  H   LYS B 300     -33.943 -18.861 -22.851  1.00  0.00           H  
ATOM   4769  HA  LYS B 300     -31.117 -18.754 -22.549  1.00  0.00           H  
ATOM   4770 1HB  LYS B 300     -32.321 -20.517 -23.830  1.00  0.00           H  
ATOM   4771 2HB  LYS B 300     -32.750 -19.332 -25.056  1.00  0.00           H  
ATOM   4772 1HG  LYS B 300     -30.384 -19.016 -25.617  1.00  0.00           H  
ATOM   4773 2HG  LYS B 300     -29.919 -20.155 -24.345  1.00  0.00           H  
ATOM   4774 1HD  LYS B 300     -31.319 -21.907 -25.510  1.00  0.00           H  
ATOM   4775 2HD  LYS B 300     -31.551 -20.758 -26.836  1.00  0.00           H  
ATOM   4776 1HE  LYS B 300     -28.845 -21.720 -25.839  1.00  0.00           H  
ATOM   4777 2HE  LYS B 300     -29.693 -22.380 -27.240  1.00  0.00           H  
ATOM   4778 1HZ  LYS B 300     -28.081 -20.741 -27.876  1.00  0.00           H  
ATOM   4779 2HZ  LYS B 300     -29.596 -20.206 -28.251  1.00  0.00           H  
ATOM   4780 3HZ  LYS B 300     -28.803 -19.589 -26.943  1.00  0.00           H  
ATOM   4781  N   ARG B 301     -32.341 -16.508 -24.642  1.00  0.00           N  
ATOM   4782  CA  ARG B 301     -32.005 -15.264 -25.317  1.00  0.00           C  
ATOM   4783  C   ARG B 301     -31.728 -14.122 -24.351  1.00  0.00           C  
ATOM   4784  O   ARG B 301     -30.840 -13.304 -24.619  1.00  0.00           O  
ATOM   4785  CB  ARG B 301     -33.132 -14.855 -26.254  1.00  0.00           C  
ATOM   4786  CG  ARG B 301     -33.414 -15.836 -27.381  1.00  0.00           C  
ATOM   4787  CD  ARG B 301     -32.233 -16.012 -28.265  1.00  0.00           C  
ATOM   4788  NE  ARG B 301     -32.571 -16.720 -29.488  1.00  0.00           N  
ATOM   4789  CZ  ARG B 301     -31.672 -17.271 -30.328  1.00  0.00           C  
ATOM   4790  NH1 ARG B 301     -30.387 -17.186 -30.061  1.00  0.00           N  
ATOM   4791  NH2 ARG B 301     -32.081 -17.896 -31.417  1.00  0.00           N  
ATOM   4792  H   ARG B 301     -33.286 -16.859 -24.700  1.00  0.00           H  
ATOM   4793  HA  ARG B 301     -31.092 -15.419 -25.893  1.00  0.00           H  
ATOM   4794 1HB  ARG B 301     -34.052 -14.735 -25.685  1.00  0.00           H  
ATOM   4795 2HB  ARG B 301     -32.899 -13.891 -26.707  1.00  0.00           H  
ATOM   4796 1HG  ARG B 301     -33.676 -16.807 -26.962  1.00  0.00           H  
ATOM   4797 2HG  ARG B 301     -34.243 -15.467 -27.987  1.00  0.00           H  
ATOM   4798 1HD  ARG B 301     -31.833 -15.035 -28.536  1.00  0.00           H  
ATOM   4799 2HD  ARG B 301     -31.468 -16.583 -27.740  1.00  0.00           H  
ATOM   4800  HE  ARG B 301     -33.550 -16.806 -29.727  1.00  0.00           H  
ATOM   4801 1HH1 ARG B 301     -30.074 -16.708 -29.228  1.00  0.00           H  
ATOM   4802 2HH1 ARG B 301     -29.713 -17.599 -30.690  1.00  0.00           H  
ATOM   4803 1HH2 ARG B 301     -33.069 -17.961 -31.622  1.00  0.00           H  
ATOM   4804 2HH2 ARG B 301     -31.407 -18.309 -32.046  1.00  0.00           H  
ATOM   4805  N   GLU B 302     -32.464 -14.045 -23.240  1.00  0.00           N  
ATOM   4806  CA  GLU B 302     -32.185 -13.016 -22.245  1.00  0.00           C  
ATOM   4807  C   GLU B 302     -30.773 -13.156 -21.694  1.00  0.00           C  
ATOM   4808  O   GLU B 302     -30.072 -12.156 -21.497  1.00  0.00           O  
ATOM   4809  CB  GLU B 302     -33.198 -13.090 -21.100  1.00  0.00           C  
ATOM   4810  CG  GLU B 302     -32.992 -12.048 -20.010  1.00  0.00           C  
ATOM   4811  CD  GLU B 302     -34.030 -12.124 -18.925  1.00  0.00           C  
ATOM   4812  OE1 GLU B 302     -34.959 -12.881 -19.069  1.00  0.00           O  
ATOM   4813  OE2 GLU B 302     -33.893 -11.423 -17.950  1.00  0.00           O  
ATOM   4814  H   GLU B 302     -33.219 -14.695 -23.078  1.00  0.00           H  
ATOM   4815  HA  GLU B 302     -32.255 -12.044 -22.733  1.00  0.00           H  
ATOM   4816 1HB  GLU B 302     -34.205 -12.964 -21.498  1.00  0.00           H  
ATOM   4817 2HB  GLU B 302     -33.151 -14.074 -20.635  1.00  0.00           H  
ATOM   4818 1HG  GLU B 302     -32.007 -12.191 -19.566  1.00  0.00           H  
ATOM   4819 2HG  GLU B 302     -33.016 -11.056 -20.461  1.00  0.00           H  
ATOM   4820  N   ARG B 303     -30.337 -14.393 -21.435  1.00  0.00           N  
ATOM   4821  CA  ARG B 303     -28.983 -14.609 -20.936  1.00  0.00           C  
ATOM   4822  C   ARG B 303     -27.947 -14.235 -21.986  1.00  0.00           C  
ATOM   4823  O   ARG B 303     -26.898 -13.666 -21.658  1.00  0.00           O  
ATOM   4824  CB  ARG B 303     -28.787 -16.062 -20.529  1.00  0.00           C  
ATOM   4825  CG  ARG B 303     -29.539 -16.483 -19.277  1.00  0.00           C  
ATOM   4826  CD  ARG B 303     -29.342 -17.924 -18.975  1.00  0.00           C  
ATOM   4827  NE  ARG B 303     -30.137 -18.354 -17.837  1.00  0.00           N  
ATOM   4828  CZ  ARG B 303     -29.768 -18.214 -16.549  1.00  0.00           C  
ATOM   4829  NH1 ARG B 303     -28.615 -17.655 -16.252  1.00  0.00           N  
ATOM   4830  NH2 ARG B 303     -30.564 -18.638 -15.583  1.00  0.00           N  
ATOM   4831  H   ARG B 303     -30.940 -15.189 -21.582  1.00  0.00           H  
ATOM   4832  HA  ARG B 303     -28.827 -13.967 -20.069  1.00  0.00           H  
ATOM   4833 1HB  ARG B 303     -29.108 -16.713 -21.341  1.00  0.00           H  
ATOM   4834 2HB  ARG B 303     -27.727 -16.251 -20.357  1.00  0.00           H  
ATOM   4835 1HG  ARG B 303     -29.183 -15.902 -18.426  1.00  0.00           H  
ATOM   4836 2HG  ARG B 303     -30.606 -16.305 -19.416  1.00  0.00           H  
ATOM   4837 1HD  ARG B 303     -29.633 -18.519 -19.840  1.00  0.00           H  
ATOM   4838 2HD  ARG B 303     -28.292 -18.106 -18.746  1.00  0.00           H  
ATOM   4839  HE  ARG B 303     -31.031 -18.788 -18.025  1.00  0.00           H  
ATOM   4840 1HH1 ARG B 303     -28.007 -17.331 -16.990  1.00  0.00           H  
ATOM   4841 2HH1 ARG B 303     -28.338 -17.551 -15.287  1.00  0.00           H  
ATOM   4842 1HH2 ARG B 303     -31.450 -19.068 -15.811  1.00  0.00           H  
ATOM   4843 2HH2 ARG B 303     -30.287 -18.534 -14.618  1.00  0.00           H  
ATOM   4844  N   GLU B 304     -28.218 -14.549 -23.255  1.00  0.00           N  
ATOM   4845  CA  GLU B 304     -27.276 -14.209 -24.316  1.00  0.00           C  
ATOM   4846  C   GLU B 304     -27.099 -12.702 -24.428  1.00  0.00           C  
ATOM   4847  O   GLU B 304     -25.980 -12.213 -24.626  1.00  0.00           O  
ATOM   4848  CB  GLU B 304     -27.749 -14.779 -25.655  1.00  0.00           C  
ATOM   4849  CG  GLU B 304     -27.632 -16.292 -25.771  1.00  0.00           C  
ATOM   4850  CD  GLU B 304     -28.309 -16.838 -26.997  1.00  0.00           C  
ATOM   4851  OE1 GLU B 304     -28.965 -16.086 -27.676  1.00  0.00           O  
ATOM   4852  OE2 GLU B 304     -28.169 -18.011 -27.256  1.00  0.00           O  
ATOM   4853  H   GLU B 304     -29.077 -15.022 -23.494  1.00  0.00           H  
ATOM   4854  HA  GLU B 304     -26.304 -14.637 -24.065  1.00  0.00           H  
ATOM   4855 1HB  GLU B 304     -28.794 -14.511 -25.815  1.00  0.00           H  
ATOM   4856 2HB  GLU B 304     -27.170 -14.335 -26.464  1.00  0.00           H  
ATOM   4857 1HG  GLU B 304     -26.577 -16.563 -25.802  1.00  0.00           H  
ATOM   4858 2HG  GLU B 304     -28.071 -16.749 -24.885  1.00  0.00           H  
ATOM   4859  N   ILE B 305     -28.195 -11.950 -24.309  1.00  0.00           N  
ATOM   4860  CA  ILE B 305     -28.113 -10.494 -24.384  1.00  0.00           C  
ATOM   4861  C   ILE B 305     -27.361  -9.947 -23.179  1.00  0.00           C  
ATOM   4862  O   ILE B 305     -26.472  -9.099 -23.311  1.00  0.00           O  
ATOM   4863  CB  ILE B 305     -29.514  -9.860 -24.454  1.00  0.00           C  
ATOM   4864  CG1 ILE B 305     -30.211 -10.248 -25.761  1.00  0.00           C  
ATOM   4865  CG2 ILE B 305     -29.420  -8.347 -24.326  1.00  0.00           C  
ATOM   4866  CD1 ILE B 305     -31.694  -9.957 -25.772  1.00  0.00           C  
ATOM   4867  H   ILE B 305     -29.095 -12.384 -24.166  1.00  0.00           H  
ATOM   4868  HA  ILE B 305     -27.546 -10.225 -25.274  1.00  0.00           H  
ATOM   4869  HB  ILE B 305     -30.129 -10.247 -23.643  1.00  0.00           H  
ATOM   4870 1HG1 ILE B 305     -29.751  -9.712 -26.591  1.00  0.00           H  
ATOM   4871 2HG1 ILE B 305     -30.072 -11.314 -25.945  1.00  0.00           H  
ATOM   4872 1HG2 ILE B 305     -30.419  -7.915 -24.379  1.00  0.00           H  
ATOM   4873 2HG2 ILE B 305     -28.964  -8.091 -23.371  1.00  0.00           H  
ATOM   4874 3HG2 ILE B 305     -28.810  -7.951 -25.138  1.00  0.00           H  
ATOM   4875 1HD1 ILE B 305     -32.117 -10.259 -26.730  1.00  0.00           H  
ATOM   4876 2HD1 ILE B 305     -32.180 -10.513 -24.969  1.00  0.00           H  
ATOM   4877 3HD1 ILE B 305     -31.856  -8.890 -25.625  1.00  0.00           H  
ATOM   4878  N   LYS B 306     -27.701 -10.440 -21.984  1.00  0.00           N  
ATOM   4879  CA  LYS B 306     -27.024  -9.996 -20.771  1.00  0.00           C  
ATOM   4880  C   LYS B 306     -25.516 -10.191 -20.880  1.00  0.00           C  
ATOM   4881  O   LYS B 306     -24.741  -9.288 -20.544  1.00  0.00           O  
ATOM   4882  CB  LYS B 306     -27.564 -10.744 -19.551  1.00  0.00           C  
ATOM   4883  CG  LYS B 306     -26.892 -10.371 -18.236  1.00  0.00           C  
ATOM   4884  CD  LYS B 306     -27.462 -11.176 -17.077  1.00  0.00           C  
ATOM   4885  CE  LYS B 306     -26.666 -10.948 -15.801  1.00  0.00           C  
ATOM   4886  NZ  LYS B 306     -27.147 -11.807 -14.685  1.00  0.00           N  
ATOM   4887  H   LYS B 306     -28.434 -11.130 -21.914  1.00  0.00           H  
ATOM   4888  HA  LYS B 306     -27.200  -8.931 -20.625  1.00  0.00           H  
ATOM   4889 1HB  LYS B 306     -28.632 -10.549 -19.449  1.00  0.00           H  
ATOM   4890 2HB  LYS B 306     -27.440 -11.817 -19.698  1.00  0.00           H  
ATOM   4891 1HG  LYS B 306     -25.821 -10.562 -18.308  1.00  0.00           H  
ATOM   4892 2HG  LYS B 306     -27.042  -9.310 -18.040  1.00  0.00           H  
ATOM   4893 1HD  LYS B 306     -28.499 -10.883 -16.906  1.00  0.00           H  
ATOM   4894 2HD  LYS B 306     -27.438 -12.237 -17.325  1.00  0.00           H  
ATOM   4895 1HE  LYS B 306     -25.615 -11.167 -15.984  1.00  0.00           H  
ATOM   4896 2HE  LYS B 306     -26.750  -9.904 -15.501  1.00  0.00           H  
ATOM   4897 1HZ  LYS B 306     -26.595 -11.626 -13.858  1.00  0.00           H  
ATOM   4898 2HZ  LYS B 306     -28.117 -11.599 -14.493  1.00  0.00           H  
ATOM   4899 3HZ  LYS B 306     -27.056 -12.779 -14.944  1.00  0.00           H  
ATOM   4900  N   LYS B 307     -25.085 -11.360 -21.360  1.00  0.00           N  
ATOM   4901  CA  LYS B 307     -23.655 -11.640 -21.467  1.00  0.00           C  
ATOM   4902  C   LYS B 307     -22.953 -10.609 -22.338  1.00  0.00           C  
ATOM   4903  O   LYS B 307     -21.890 -10.098 -21.966  1.00  0.00           O  
ATOM   4904  CB  LYS B 307     -23.425 -13.043 -22.028  1.00  0.00           C  
ATOM   4905  CG  LYS B 307     -21.959 -13.430 -22.172  1.00  0.00           C  
ATOM   4906  CD  LYS B 307     -21.812 -14.855 -22.685  1.00  0.00           C  
ATOM   4907  CE  LYS B 307     -20.360 -15.183 -23.003  1.00  0.00           C  
ATOM   4908  NZ  LYS B 307     -19.534 -15.308 -21.772  1.00  0.00           N  
ATOM   4909  H   LYS B 307     -25.746 -12.064 -21.653  1.00  0.00           H  
ATOM   4910  HA  LYS B 307     -23.216 -11.581 -20.471  1.00  0.00           H  
ATOM   4911 1HB  LYS B 307     -23.902 -13.778 -21.379  1.00  0.00           H  
ATOM   4912 2HB  LYS B 307     -23.890 -13.124 -23.010  1.00  0.00           H  
ATOM   4913 1HG  LYS B 307     -21.470 -12.750 -22.870  1.00  0.00           H  
ATOM   4914 2HG  LYS B 307     -21.464 -13.348 -21.205  1.00  0.00           H  
ATOM   4915 1HD  LYS B 307     -22.175 -15.553 -21.929  1.00  0.00           H  
ATOM   4916 2HD  LYS B 307     -22.409 -14.981 -23.587  1.00  0.00           H  
ATOM   4917 1HE  LYS B 307     -20.311 -16.119 -23.556  1.00  0.00           H  
ATOM   4918 2HE  LYS B 307     -19.939 -14.396 -23.629  1.00  0.00           H  
ATOM   4919 1HZ  LYS B 307     -18.581 -15.524 -22.026  1.00  0.00           H  
ATOM   4920 2HZ  LYS B 307     -19.557 -14.436 -21.260  1.00  0.00           H  
ATOM   4921 3HZ  LYS B 307     -19.904 -16.048 -21.193  1.00  0.00           H  
ATOM   4922  N   VAL B 308     -23.528 -10.291 -23.501  1.00  0.00           N  
ATOM   4923  CA  VAL B 308     -22.885  -9.353 -24.417  1.00  0.00           C  
ATOM   4924  C   VAL B 308     -22.810  -7.966 -23.790  1.00  0.00           C  
ATOM   4925  O   VAL B 308     -21.784  -7.281 -23.883  1.00  0.00           O  
ATOM   4926  CB  VAL B 308     -23.660  -9.276 -25.745  1.00  0.00           C  
ATOM   4927  CG1 VAL B 308     -23.119  -8.150 -26.614  1.00  0.00           C  
ATOM   4928  CG2 VAL B 308     -23.574 -10.608 -26.473  1.00  0.00           C  
ATOM   4929  H   VAL B 308     -24.415 -10.700 -23.756  1.00  0.00           H
[truncated: 1,031,050 more chars]
