# Supplementary material for: Reconfigurable asymmetric protein assemblies through implicit negative design
Source: Science. Author manuscript; Available in PMC 2023 Jan 27. (PMC9881579; doi:10.1126/science.abj7662)
Supplement: Data S2 [file NIHMS1843281-supplement-Data_S2.gz › without_all_supplement_resubmit_20211001/assemblies/validated/TF10_ABCD_274A53_317B_101B62.pdb]

HEADER                                            27-MAY-21   XXXX              
EXPDTA    THEORETICAL MODEL                                                     
REMARK 220                                                                      
REMARK 220 EXPERIMENTAL DETAILS                                                 
REMARK 220  EXPERIMENT TYPE                : THEORETICAL MODELLING              
REMARK 220  DATE OF DATA COLLECTION        : 27-MAY-21                          
REMARK 220                                                                      
REMARK 220 REMARK: MODEL GENERATED BY ROSETTA                                   
REMARK 220  VERSION 2021.20+release.47c4f8c                                     
ATOM      1  N   THR A   1     176.696 143.534  36.670  1.00  0.00           N  
ATOM      2  CA  THR A   1     177.882 143.951  35.930  1.00  0.00           C  
ATOM      3  C   THR A   1     178.582 142.747  35.309  1.00  0.00           C  
ATOM      4  O   THR A   1     178.901 141.779  35.999  1.00  0.00           O  
ATOM      5  CB  THR A   1     178.863 144.716  36.836  1.00  0.00           C  
ATOM      6  OG1 THR A   1     178.196 145.838  37.429  1.00  0.00           O  
ATOM      7  CG2 THR A   1     180.058 145.207  36.035  1.00  0.00           C  
ATOM      8 1H   THR A   1     176.252 144.336  37.069  1.00  0.00           H  
ATOM      9 2H   THR A   1     176.060 143.075  36.050  1.00  0.00           H  
ATOM     10 3H   THR A   1     176.963 142.904  37.400  1.00  0.00           H  
ATOM     11  HA  THR A   1     177.570 144.622  35.129  1.00  0.00           H  
ATOM     12  HB  THR A   1     179.213 144.057  37.631  1.00  0.00           H  
ATOM     13  HG1 THR A   1     178.742 146.198  38.132  1.00  0.00           H  
ATOM     14 1HG2 THR A   1     180.741 145.744  36.692  1.00  0.00           H  
ATOM     15 2HG2 THR A   1     180.574 144.356  35.591  1.00  0.00           H  
ATOM     16 3HG2 THR A   1     179.715 145.874  35.244  1.00  0.00           H  
ATOM     17  N   THR A   2     178.820 142.814  34.001  1.00  0.00           N  
ATOM     18  CA  THR A   2     179.440 141.727  33.260  1.00  0.00           C  
ATOM     19  C   THR A   2     180.741 142.206  32.631  1.00  0.00           C  
ATOM     20  O   THR A   2     180.799 143.278  32.025  1.00  0.00           O  
ATOM     21  CB  THR A   2     178.498 141.180  32.171  1.00  0.00           C  
ATOM     22  OG1 THR A   2     177.280 140.726  32.774  1.00  0.00           O  
ATOM     23  CG2 THR A   2     179.155 140.024  31.430  1.00  0.00           C  
ATOM     24  H   THR A   2     178.556 143.656  33.510  1.00  0.00           H  
ATOM     25  HA  THR A   2     179.660 140.917  33.954  1.00  0.00           H  
ATOM     26  HB  THR A   2     178.264 141.973  31.461  1.00  0.00           H  
ATOM     27  HG1 THR A   2     176.787 141.480  33.105  1.00  0.00           H  
ATOM     28 1HG2 THR A   2     178.475 139.651  30.665  1.00  0.00           H  
ATOM     29 2HG2 THR A   2     180.076 140.370  30.961  1.00  0.00           H  
ATOM     30 3HG2 THR A   2     179.384 139.225  32.133  1.00  0.00           H  
ATOM     31  N   ASN A   3     181.787 141.394  32.781  1.00  0.00           N  
ATOM     32  CA  ASN A   3     183.088 141.699  32.204  1.00  0.00           C  
ATOM     33  C   ASN A   3     183.588 140.501  31.412  1.00  0.00           C  
ATOM     34  O   ASN A   3     183.500 139.363  31.880  1.00  0.00           O  
ATOM     35  CB  ASN A   3     184.083 142.092  33.279  1.00  0.00           C  
ATOM     36  CG  ASN A   3     183.730 143.394  33.944  1.00  0.00           C  
ATOM     37  OD1 ASN A   3     184.043 144.474  33.429  1.00  0.00           O  
ATOM     38  ND2 ASN A   3     183.084 143.314  35.079  1.00  0.00           N  
ATOM     39  H   ASN A   3     181.672 140.543  33.312  1.00  0.00           H  
ATOM     40  HA  ASN A   3     182.977 142.548  31.531  1.00  0.00           H  
ATOM     41 1HB  ASN A   3     184.127 141.311  34.038  1.00  0.00           H  
ATOM     42 2HB  ASN A   3     185.077 142.180  32.841  1.00  0.00           H  
ATOM     43 1HD2 ASN A   3     182.823 144.147  35.566  1.00  0.00           H  
ATOM     44 2HD2 ASN A   3     182.851 142.419  35.460  1.00  0.00           H  
ATOM     45  N   PHE A   4     184.106 140.762  30.214  1.00  0.00           N  
ATOM     46  CA  PHE A   4     184.811 139.768  29.416  1.00  0.00           C  
ATOM     47  C   PHE A   4     186.208 140.278  29.101  1.00  0.00           C  
ATOM     48  O   PHE A   4     186.376 141.439  28.713  1.00  0.00           O  
ATOM     49  CB  PHE A   4     184.055 139.468  28.120  1.00  0.00           C  
ATOM     50  CG  PHE A   4     182.786 138.693  28.324  1.00  0.00           C  
ATOM     51  CD1 PHE A   4     181.577 139.349  28.504  1.00  0.00           C  
ATOM     52  CD2 PHE A   4     182.796 137.307  28.337  1.00  0.00           C  
ATOM     53  CE1 PHE A   4     180.407 138.636  28.692  1.00  0.00           C  
ATOM     54  CE2 PHE A   4     181.629 136.592  28.524  1.00  0.00           C  
ATOM     55  CZ  PHE A   4     180.433 137.258  28.702  1.00  0.00           C  
ATOM     56  H   PHE A   4     183.999 141.699  29.851  1.00  0.00           H  
ATOM     57  HA  PHE A   4     184.886 138.849  29.997  1.00  0.00           H  
ATOM     58 1HB  PHE A   4     183.807 140.403  27.620  1.00  0.00           H  
ATOM     59 2HB  PHE A   4     184.697 138.899  27.448  1.00  0.00           H  
ATOM     60  HD1 PHE A   4     181.556 140.439  28.495  1.00  0.00           H  
ATOM     61  HD2 PHE A   4     183.741 136.780  28.198  1.00  0.00           H  
ATOM     62  HE1 PHE A   4     179.464 139.164  28.833  1.00  0.00           H  
ATOM     63  HE2 PHE A   4     181.651 135.502  28.532  1.00  0.00           H  
ATOM     64  HZ  PHE A   4     179.512 136.695  28.851  1.00  0.00           H  
ATOM     65  N   HIS A   5     187.203 139.414  29.271  1.00  0.00           N  
ATOM     66  CA  HIS A   5     188.591 139.728  28.954  1.00  0.00           C  
ATOM     67  C   HIS A   5     189.045 138.748  27.881  1.00  0.00           C  
ATOM     68  O   HIS A   5     188.969 137.526  28.068  1.00  0.00           O  
ATOM     69  CB  HIS A   5     189.492 139.631  30.189  1.00  0.00           C  
ATOM     70  CG  HIS A   5     189.226 140.692  31.212  1.00  0.00           C  
ATOM     71  ND1 HIS A   5     188.337 140.516  32.252  1.00  0.00           N  
ATOM     72  CD2 HIS A   5     189.729 141.940  31.354  1.00  0.00           C  
ATOM     73  CE1 HIS A   5     188.308 141.612  32.991  1.00  0.00           C  
ATOM     74  NE2 HIS A   5     189.143 142.490  32.467  1.00  0.00           N  
ATOM     75  H   HIS A   5     186.976 138.501  29.638  1.00  0.00           H  
ATOM     76  HA  HIS A   5     188.636 140.744  28.563  1.00  0.00           H  
ATOM     77 1HB  HIS A   5     189.357 138.659  30.663  1.00  0.00           H  
ATOM     78 2HB  HIS A   5     190.536 139.706  29.884  1.00  0.00           H  
ATOM     79  HD2 HIS A   5     190.463 142.420  30.706  1.00  0.00           H  
ATOM     80  HE1 HIS A   5     187.698 141.764  33.881  1.00  0.00           H  
ATOM     81  HE2 HIS A   5     189.324 143.417  32.822  1.00  0.00           H  
ATOM     82  N   LEU A   6     189.516 139.281  26.758  1.00  0.00           N  
ATOM     83  CA  LEU A   6     190.040 138.482  25.657  1.00  0.00           C  
ATOM     84  C   LEU A   6     191.563 138.565  25.666  1.00  0.00           C  
ATOM     85  O   LEU A   6     192.132 139.621  25.371  1.00  0.00           O  
ATOM     86  CB  LEU A   6     189.489 138.977  24.314  1.00  0.00           C  
ATOM     87  CG  LEU A   6     187.963 139.107  24.228  1.00  0.00           C  
ATOM     88  CD1 LEU A   6     187.572 139.625  22.851  1.00  0.00           C  
ATOM     89  CD2 LEU A   6     187.322 137.755  24.507  1.00  0.00           C  
ATOM     90  H   LEU A   6     189.505 140.287  26.674  1.00  0.00           H  
ATOM     91  HA  LEU A   6     189.736 137.447  25.803  1.00  0.00           H  
ATOM     92 1HB  LEU A   6     189.916 139.955  24.102  1.00  0.00           H  
ATOM     93 2HB  LEU A   6     189.807 138.287  23.532  1.00  0.00           H  
ATOM     94  HG  LEU A   6     187.617 139.831  24.968  1.00  0.00           H  
ATOM     95 1HD1 LEU A   6     186.488 139.718  22.791  1.00  0.00           H  
ATOM     96 2HD1 LEU A   6     188.029 140.601  22.687  1.00  0.00           H  
ATOM     97 3HD1 LEU A   6     187.919 138.928  22.090  1.00  0.00           H  
ATOM     98 1HD2 LEU A   6     186.236 137.848  24.447  1.00  0.00           H  
ATOM     99 2HD2 LEU A   6     187.664 137.031  23.768  1.00  0.00           H  
ATOM    100 3HD2 LEU A   6     187.602 137.418  25.505  1.00  0.00           H  
ATOM    101  N   ILE A   7     192.216 137.453  26.002  1.00  0.00           N  
ATOM    102  CA  ILE A   7     193.669 137.391  26.114  1.00  0.00           C  
ATOM    103  C   ILE A   7     194.230 136.701  24.878  1.00  0.00           C  
ATOM    104  O   ILE A   7     193.891 135.543  24.599  1.00  0.00           O  
ATOM    105  CB  ILE A   7     194.106 136.639  27.384  1.00  0.00           C  
ATOM    106  CG1 ILE A   7     193.692 137.418  28.635  1.00  0.00           C  
ATOM    107  CG2 ILE A   7     195.609 136.405  27.373  1.00  0.00           C  
ATOM    108  CD1 ILE A   7     192.354 136.998  29.201  1.00  0.00           C  
ATOM    109  H   ILE A   7     191.672 136.622  26.184  1.00  0.00           H  
ATOM    110  HA  ILE A   7     194.057 138.409  26.157  1.00  0.00           H  
ATOM    111  HB  ILE A   7     193.598 135.676  27.430  1.00  0.00           H  
ATOM    112 1HG1 ILE A   7     194.446 137.288  29.411  1.00  0.00           H  
ATOM    113 2HG1 ILE A   7     193.643 138.481  28.403  1.00  0.00           H  
ATOM    114 1HG2 ILE A   7     195.901 135.873  28.278  1.00  0.00           H  
ATOM    115 2HG2 ILE A   7     195.878 135.811  26.500  1.00  0.00           H  
ATOM    116 3HG2 ILE A   7     196.126 137.363  27.333  1.00  0.00           H  
ATOM    117 1HD1 ILE A   7     192.129 137.594  30.085  1.00  0.00           H  
ATOM    118 2HD1 ILE A   7     191.577 137.152  28.451  1.00  0.00           H  
ATOM    119 3HD1 ILE A   7     192.390 135.944  29.475  1.00  0.00           H  
ATOM    120  N   ASN A   8     195.091 137.411  24.146  1.00  0.00           N  
ATOM    121  CA  ASN A   8     195.695 136.914  22.908  1.00  0.00           C  
ATOM    122  C   ASN A   8     194.632 136.606  21.854  1.00  0.00           C  
ATOM    123  O   ASN A   8     194.756 135.661  21.074  1.00  0.00           O  
ATOM    124  CB  ASN A   8     196.540 135.684  23.183  1.00  0.00           C  
ATOM    125  CG  ASN A   8     197.540 135.414  22.092  1.00  0.00           C  
ATOM    126  OD1 ASN A   8     198.144 136.342  21.543  1.00  0.00           O  
ATOM    127  ND2 ASN A   8     197.725 134.159  21.767  1.00  0.00           N  
ATOM    128  H   ASN A   8     195.331 138.338  24.473  1.00  0.00           H  
ATOM    129  HA  ASN A   8     196.325 137.700  22.489  1.00  0.00           H  
ATOM    130 1HB  ASN A   8     197.076 135.813  24.125  1.00  0.00           H  
ATOM    131 2HB  ASN A   8     195.893 134.813  23.290  1.00  0.00           H  
ATOM    132 1HD2 ASN A   8     198.378 133.921  21.048  1.00  0.00           H  
ATOM    133 2HD2 ASN A   8     197.214 133.441  22.238  1.00  0.00           H  
ATOM    134  N   GLY A   9     193.579 137.413  21.831  1.00  0.00           N  
ATOM    135  CA  GLY A   9     192.515 137.296  20.843  1.00  0.00           C  
ATOM    136  C   GLY A   9     192.985 137.944  19.549  1.00  0.00           C  
ATOM    137  O   GLY A   9     193.869 138.810  19.563  1.00  0.00           O  
ATOM    138  H   GLY A   9     193.521 138.137  22.533  1.00  0.00           H  
ATOM    139 1HA  GLY A   9     192.275 136.243  20.690  1.00  0.00           H  
ATOM    140 2HA  GLY A   9     191.613 137.778  21.219  1.00  0.00           H  
ATOM    141  N   SER A  10     192.401 137.513  18.432  1.00  0.00           N  
ATOM    142  CA  SER A  10     192.682 138.115  17.137  1.00  0.00           C  
ATOM    143  C   SER A  10     191.900 139.415  16.954  1.00  0.00           C  
ATOM    144  O   SER A  10     190.909 139.684  17.636  1.00  0.00           O  
ATOM    145  CB  SER A  10     192.336 137.143  16.025  1.00  0.00           C  
ATOM    146  OG  SER A  10     190.950 136.952  15.938  1.00  0.00           O  
ATOM    147  H   SER A  10     191.744 136.746  18.486  1.00  0.00           H  
ATOM    148  HA  SER A  10     193.745 138.351  17.088  1.00  0.00           H  
ATOM    149 1HB  SER A  10     192.713 137.525  15.077  1.00  0.00           H  
ATOM    150 2HB  SER A  10     192.826 136.188  16.211  1.00  0.00           H  
ATOM    151  HG  SER A  10     190.818 136.279  15.266  1.00  0.00           H  
ATOM    152  N   GLU A  11     192.368 140.230  16.004  1.00  0.00           N  
ATOM    153  CA  GLU A  11     191.686 141.480  15.692  1.00  0.00           C  
ATOM    154  C   GLU A  11     190.301 141.237  15.104  1.00  0.00           C  
ATOM    155  O   GLU A  11     189.355 141.961  15.433  1.00  0.00           O  
ATOM    156  CB  GLU A  11     192.521 142.311  14.716  1.00  0.00           C  
ATOM    157  CG  GLU A  11     191.903 143.650  14.343  1.00  0.00           C  
ATOM    158  CD  GLU A  11     191.759 144.577  15.518  1.00  0.00           C  
ATOM    159  OE1 GLU A  11     192.435 144.373  16.498  1.00  0.00           O  
ATOM    160  OE2 GLU A  11     190.971 145.490  15.437  1.00  0.00           O  
ATOM    161  H   GLU A  11     193.203 139.984  15.493  1.00  0.00           H  
ATOM    162  HA  GLU A  11     191.545 142.038  16.619  1.00  0.00           H  
ATOM    163 1HB  GLU A  11     193.503 142.504  15.150  1.00  0.00           H  
ATOM    164 2HB  GLU A  11     192.676 141.746  13.796  1.00  0.00           H  
ATOM    165 1HG  GLU A  11     192.530 144.132  13.592  1.00  0.00           H  
ATOM    166 2HG  GLU A  11     190.924 143.477  13.900  1.00  0.00           H  
ATOM    167  N   GLU A  12     190.162 140.227  14.243  1.00  0.00           N  
ATOM    168  CA  GLU A  12     188.843 139.880  13.723  1.00  0.00           C  
ATOM    169  C   GLU A  12     187.896 139.477  14.847  1.00  0.00           C  
ATOM    170  O   GLU A  12     186.735 139.901  14.868  1.00  0.00           O  
ATOM    171  CB  GLU A  12     188.954 138.742  12.706  1.00  0.00           C  
ATOM    172  CG  GLU A  12     187.634 138.344  12.061  1.00  0.00           C  
ATOM    173  CD  GLU A  12     187.774 137.194  11.102  1.00  0.00           C  
ATOM    174  OE1 GLU A  12     188.869 136.710  10.940  1.00  0.00           O  
ATOM    175  OE2 GLU A  12     186.785 136.798  10.532  1.00  0.00           O  
ATOM    176  H   GLU A  12     190.966 139.692  13.944  1.00  0.00           H  
ATOM    177  HA  GLU A  12     188.424 140.758  13.233  1.00  0.00           H  
ATOM    178 1HB  GLU A  12     189.642 139.031  11.910  1.00  0.00           H  
ATOM    179 2HB  GLU A  12     189.369 137.858  13.191  1.00  0.00           H  
ATOM    180 1HG  GLU A  12     186.929 138.066  12.843  1.00  0.00           H  
ATOM    181 2HG  GLU A  12     187.227 139.204  11.531  1.00  0.00           H  
ATOM    182  N   ALA A  13     188.374 138.666  15.791  1.00  0.00           N  
ATOM    183  CA  ALA A  13     187.535 138.273  16.917  1.00  0.00           C  
ATOM    184  C   ALA A  13     187.157 139.472  17.779  1.00  0.00           C  
ATOM    185  O   ALA A  13     186.016 139.571  18.241  1.00  0.00           O  
ATOM    186  CB  ALA A  13     188.241 137.219  17.758  1.00  0.00           C  
ATOM    187  H   ALA A  13     189.321 138.315  15.736  1.00  0.00           H  
ATOM    188  HA  ALA A  13     186.609 137.855  16.520  1.00  0.00           H  
ATOM    189 1HB  ALA A  13     187.602 136.933  18.594  1.00  0.00           H  
ATOM    190 2HB  ALA A  13     188.449 136.343  17.143  1.00  0.00           H  
ATOM    191 3HB  ALA A  13     189.176 137.627  18.140  1.00  0.00           H  
ATOM    192  N   ARG A  14     188.098 140.394  18.003  1.00  0.00           N  
ATOM    193  CA  ARG A  14     187.797 141.572  18.815  1.00  0.00           C  
ATOM    194  C   ARG A  14     186.704 142.419  18.177  1.00  0.00           C  
ATOM    195  O   ARG A  14     185.801 142.908  18.864  1.00  0.00           O  
ATOM    196  CB  ARG A  14     189.044 142.421  19.007  1.00  0.00           C  
ATOM    197  CG  ARG A  14     190.039 141.877  20.021  1.00  0.00           C  
ATOM    198  CD  ARG A  14     191.093 142.872  20.344  1.00  0.00           C  
ATOM    199  NE  ARG A  14     192.048 143.023  19.258  1.00  0.00           N  
ATOM    200  CZ  ARG A  14     193.165 142.284  19.113  1.00  0.00           C  
ATOM    201  NH1 ARG A  14     193.453 141.348  19.991  1.00  0.00           N  
ATOM    202  NH2 ARG A  14     193.972 142.499  18.088  1.00  0.00           N  
ATOM    203  H   ARG A  14     189.024 140.287  17.615  1.00  0.00           H  
ATOM    204  HA  ARG A  14     187.426 141.238  19.785  1.00  0.00           H  
ATOM    205 1HB  ARG A  14     189.564 142.524  18.056  1.00  0.00           H  
ATOM    206 2HB  ARG A  14     188.756 143.421  19.332  1.00  0.00           H  
ATOM    207 1HG  ARG A  14     189.516 141.620  20.941  1.00  0.00           H  
ATOM    208 2HG  ARG A  14     190.521 140.987  19.615  1.00  0.00           H  
ATOM    209 1HD  ARG A  14     190.633 143.843  20.530  1.00  0.00           H  
ATOM    210 2HD  ARG A  14     191.636 142.552  21.232  1.00  0.00           H  
ATOM    211  HE  ARG A  14     191.861 143.733  18.563  1.00  0.00           H  
ATOM    212 1HH1 ARG A  14     192.836 141.185  20.774  1.00  0.00           H  
ATOM    213 2HH1 ARG A  14     194.290 140.795  19.882  1.00  0.00           H  
ATOM    214 1HH2 ARG A  14     193.751 143.219  17.413  1.00  0.00           H  
ATOM    215 2HH2 ARG A  14     194.809 141.945  17.980  1.00  0.00           H  
ATOM    216  N   GLN A  15     186.770 142.603  16.855  1.00  0.00           N  
ATOM    217  CA  GLN A  15     185.772 143.427  16.179  1.00  0.00           C  
ATOM    218  C   GLN A  15     184.414 142.737  16.147  1.00  0.00           C  
ATOM    219  O   GLN A  15     183.381 143.382  16.360  1.00  0.00           O  
ATOM    220  CB  GLN A  15     186.225 143.753  14.753  1.00  0.00           C  
ATOM    221  CG  GLN A  15     187.419 144.688  14.677  1.00  0.00           C  
ATOM    222  CD  GLN A  15     187.856 144.955  13.249  1.00  0.00           C  
ATOM    223  OE1 GLN A  15     187.089 144.755  12.303  1.00  0.00           O  
ATOM    224  NE2 GLN A  15     189.092 145.409  13.085  1.00  0.00           N  
ATOM    225  H   GLN A  15     187.507 142.177  16.312  1.00  0.00           H  
ATOM    226  HA  GLN A  15     185.650 144.351  16.741  1.00  0.00           H  
ATOM    227 1HB  GLN A  15     186.485 142.830  14.234  1.00  0.00           H  
ATOM    228 2HB  GLN A  15     185.402 144.214  14.208  1.00  0.00           H  
ATOM    229 1HG  GLN A  15     187.153 145.640  15.138  1.00  0.00           H  
ATOM    230 2HG  GLN A  15     188.255 144.236  15.212  1.00  0.00           H  
ATOM    231 1HE2 GLN A  15     189.437 145.604  12.165  1.00  0.00           H  
ATOM    232 2HE2 GLN A  15     189.681 145.557  13.880  1.00  0.00           H  
ATOM    233  N   LEU A  16     184.395 141.429  15.887  1.00  0.00           N  
ATOM    234  CA  LEU A  16     183.130 140.702  15.861  1.00  0.00           C  
ATOM    235  C   LEU A  16     182.514 140.625  17.253  1.00  0.00           C  
ATOM    236  O   LEU A  16     181.295 140.757  17.406  1.00  0.00           O  
ATOM    237  CB  LEU A  16     183.341 139.286  15.308  1.00  0.00           C  
ATOM    238  CG  LEU A  16     183.683 139.200  13.816  1.00  0.00           C  
ATOM    239  CD1 LEU A  16     184.177 137.796  13.489  1.00  0.00           C  
ATOM    240  CD2 LEU A  16     182.454 139.551  12.992  1.00  0.00           C  
ATOM    241  H   LEU A  16     185.253 140.929  15.705  1.00  0.00           H  
ATOM    242  HA  LEU A  16     182.434 141.244  15.223  1.00  0.00           H  
ATOM    243 1HB  LEU A  16     184.152 138.816  15.861  1.00  0.00           H  
ATOM    244 2HB  LEU A  16     182.431 138.710  15.474  1.00  0.00           H  
ATOM    245  HG  LEU A  16     184.487 139.900  13.584  1.00  0.00           H  
ATOM    246 1HD1 LEU A  16     184.420 137.735  12.428  1.00  0.00           H  
ATOM    247 2HD1 LEU A  16     185.068 137.579  14.076  1.00  0.00           H  
ATOM    248 3HD1 LEU A  16     183.399 137.073  13.725  1.00  0.00           H  
ATOM    249 1HD2 LEU A  16     182.697 139.491  11.930  1.00  0.00           H  
ATOM    250 2HD2 LEU A  16     181.649 138.852  13.220  1.00  0.00           H  
ATOM    251 3HD2 LEU A  16     182.131 140.565  13.232  1.00  0.00           H  
ATOM    252  N   ILE A  17     183.342 140.416  18.278  1.00  0.00           N  
ATOM    253  CA  ILE A  17     182.826 140.320  19.641  1.00  0.00           C  
ATOM    254  C   ILE A  17     182.364 141.686  20.133  1.00  0.00           C  
ATOM    255  O   ILE A  17     181.283 141.815  20.719  1.00  0.00           O  
ATOM    256  CB  ILE A  17     183.893 139.757  20.598  1.00  0.00           C  
ATOM    257  CG1 ILE A  17     184.155 138.279  20.297  1.00  0.00           C  
ATOM    258  CG2 ILE A  17     183.459 139.941  22.044  1.00  0.00           C  
ATOM    259  CD1 ILE A  17     185.416 137.741  20.933  1.00  0.00           C  
ATOM    260  H   ILE A  17     184.336 140.321  18.121  1.00  0.00           H  
ATOM    261  HA  ILE A  17     181.948 139.675  19.633  1.00  0.00           H  
ATOM    262  HB  ILE A  17     184.835 140.282  20.443  1.00  0.00           H  
ATOM    263 1HG1 ILE A  17     183.314 137.682  20.648  1.00  0.00           H  
ATOM    264 2HG1 ILE A  17     184.230 138.136  19.219  1.00  0.00           H  
ATOM    265 1HG2 ILE A  17     184.224 139.537  22.708  1.00  0.00           H  
ATOM    266 2HG2 ILE A  17     183.322 141.001  22.251  1.00  0.00           H  
ATOM    267 3HG2 ILE A  17     182.519 139.414  22.212  1.00  0.00           H  
ATOM    268 1HD1 ILE A  17     185.534 136.688  20.673  1.00  0.00           H  
ATOM    269 2HD1 ILE A  17     186.276 138.302  20.568  1.00  0.00           H  
ATOM    270 3HD1 ILE A  17     185.350 137.842  22.015  1.00  0.00           H  
ATOM    271  N   GLU A  18     183.165 142.728  19.893  1.00  0.00           N  
ATOM    272  CA  GLU A  18     182.770 144.078  20.285  1.00  0.00           C  
ATOM    273  C   GLU A  18     181.416 144.452  19.691  1.00  0.00           C  
ATOM    274  O   GLU A  18     180.568 145.042  20.370  1.00  0.00           O  
ATOM    275  CB  GLU A  18     183.828 145.092  19.844  1.00  0.00           C  
ATOM    276  CG  GLU A  18     183.484 146.539  20.167  1.00  0.00           C  
ATOM    277  CD  GLU A  18     183.466 146.822  21.644  1.00  0.00           C  
ATOM    278  OE1 GLU A  18     184.068 146.077  22.379  1.00  0.00           O  
ATOM    279  OE2 GLU A  18     182.849 147.783  22.037  1.00  0.00           O  
ATOM    280  H   GLU A  18     184.055 142.589  19.435  1.00  0.00           H  
ATOM    281  HA  GLU A  18     182.679 144.111  21.371  1.00  0.00           H  
ATOM    282 1HB  GLU A  18     184.777 144.860  20.325  1.00  0.00           H  
ATOM    283 2HB  GLU A  18     183.978 145.017  18.767  1.00  0.00           H  
ATOM    284 1HG  GLU A  18     184.218 147.191  19.693  1.00  0.00           H  
ATOM    285 2HG  GLU A  18     182.507 146.773  19.745  1.00  0.00           H  
ATOM    286  N   LYS A  19     181.201 144.114  18.419  1.00  0.00           N  
ATOM    287  CA  LYS A  19     179.901 144.346  17.800  1.00  0.00           C  
ATOM    288  C   LYS A  19     178.818 143.473  18.417  1.00  0.00           C  
ATOM    289  O   LYS A  19     177.693 143.941  18.628  1.00  0.00           O  
ATOM    290  CB  LYS A  19     179.978 144.097  16.293  1.00  0.00           C  
ATOM    291  CG  LYS A  19     180.777 145.139  15.522  1.00  0.00           C  
ATOM    292  CD  LYS A  19     180.916 144.756  14.056  1.00  0.00           C  
ATOM    293  CE  LYS A  19     179.612 144.967  13.301  1.00  0.00           C  
ATOM    294  NZ  LYS A  19     179.761 144.697  11.846  1.00  0.00           N  
ATOM    295  H   LYS A  19     181.938 143.692  17.871  1.00  0.00           H  
ATOM    296  HA  LYS A  19     179.616 145.385  17.974  1.00  0.00           H  
ATOM    297 1HB  LYS A  19     180.432 143.122  16.108  1.00  0.00           H  
ATOM    298 2HB  LYS A  19     178.970 144.072  15.876  1.00  0.00           H  
ATOM    299 1HG  LYS A  19     180.276 146.105  15.590  1.00  0.00           H  
ATOM    300 2HG  LYS A  19     181.770 145.233  15.960  1.00  0.00           H  
ATOM    301 1HD  LYS A  19     181.695 145.363  13.594  1.00  0.00           H  
ATOM    302 2HD  LYS A  19     181.203 143.707  13.980  1.00  0.00           H  
ATOM    303 1HE  LYS A  19     178.847 144.305  13.705  1.00  0.00           H  
ATOM    304 2HE  LYS A  19     179.277 145.996  13.435  1.00  0.00           H  
ATOM    305 1HZ  LYS A  19     178.876 144.848  11.383  1.00  0.00           H  
ATOM    306 2HZ  LYS A  19     180.455 145.319  11.457  1.00  0.00           H  
ATOM    307 3HZ  LYS A  19     180.053 143.739  11.709  1.00  0.00           H  
ATOM    308  N   ALA A  20     179.133 142.210  18.716  1.00  0.00           N  
ATOM    309  CA  ALA A  20     178.128 141.316  19.280  1.00  0.00           C  
ATOM    310  C   ALA A  20     177.686 141.781  20.660  1.00  0.00           C  
ATOM    311  O   ALA A  20     176.496 141.721  20.989  1.00  0.00           O  
ATOM    312  CB  ALA A  20     178.668 139.888  19.341  1.00  0.00           C  
ATOM    313  H   ALA A  20     180.067 141.862  18.556  1.00  0.00           H  
ATOM    314  HA  ALA A  20     177.252 141.337  18.631  1.00  0.00           H  
ATOM    315 1HB  ALA A  20     177.910 139.229  19.764  1.00  0.00           H  
ATOM    316 2HB  ALA A  20     178.921 139.552  18.335  1.00  0.00           H  
ATOM    317 3HB  ALA A  20     179.558 139.863  19.966  1.00  0.00           H  
ATOM    318  N   VAL A  21     178.628 142.248  21.483  1.00  0.00           N  
ATOM    319  CA  VAL A  21     178.279 142.711  22.821  1.00  0.00           C  
ATOM    320  C   VAL A  21     177.390 143.946  22.743  1.00  0.00           C  
ATOM    321  O   VAL A  21     176.395 144.060  23.467  1.00  0.00           O  
ATOM    322  CB  VAL A  21     179.550 143.040  23.627  1.00  0.00           C  
ATOM    323  CG1 VAL A  21     179.188 143.728  24.935  1.00  0.00           C  
ATOM    324  CG2 VAL A  21     180.343 141.768  23.888  1.00  0.00           C  
ATOM    325  H   VAL A  21     179.593 142.284  21.185  1.00  0.00           H  
ATOM    326  HA  VAL A  21     177.704 141.929  23.319  1.00  0.00           H  
ATOM    327  HB  VAL A  21     180.161 143.739  23.055  1.00  0.00           H  
ATOM    328 1HG1 VAL A  21     180.098 143.954  25.491  1.00  0.00           H  
ATOM    329 2HG1 VAL A  21     178.654 144.654  24.723  1.00  0.00           H  
ATOM    330 3HG1 VAL A  21     178.555 143.070  25.529  1.00  0.00           H  
ATOM    331 1HG2 VAL A  21     181.240 142.009  24.457  1.00  0.00           H  
ATOM    332 2HG2 VAL A  21     179.730 141.067  24.455  1.00  0.00           H  
ATOM    333 3HG2 VAL A  21     180.626 141.316  22.937  1.00  0.00           H  
ATOM    334  N   ARG A  22     177.735 144.887  21.862  1.00  0.00           N  
ATOM    335  CA  ARG A  22     176.880 146.050  21.654  1.00  0.00           C  
ATOM    336  C   ARG A  22     175.555 145.688  20.996  1.00  0.00           C  
ATOM    337  O   ARG A  22     174.524 146.269  21.352  1.00  0.00           O  
ATOM    338  CB  ARG A  22     177.596 147.082  20.796  1.00  0.00           C  
ATOM    339  CG  ARG A  22     178.758 147.787  21.477  1.00  0.00           C  
ATOM    340  CD  ARG A  22     179.472 148.696  20.545  1.00  0.00           C  
ATOM    341  NE  ARG A  22     180.633 149.311  21.170  1.00  0.00           N  
ATOM    342  CZ  ARG A  22     180.600 150.452  21.887  1.00  0.00           C  
ATOM    343  NH1 ARG A  22     179.463 151.088  22.060  1.00  0.00           N  
ATOM    344  NH2 ARG A  22     181.712 150.931  22.416  1.00  0.00           N  
ATOM    345  H   ARG A  22     178.590 144.804  21.330  1.00  0.00           H  
ATOM    346  HA  ARG A  22     176.637 146.478  22.627  1.00  0.00           H  
ATOM    347 1HB  ARG A  22     177.982 146.604  19.897  1.00  0.00           H  
ATOM    348 2HB  ARG A  22     176.886 147.847  20.480  1.00  0.00           H  
ATOM    349 1HG  ARG A  22     178.385 148.377  22.315  1.00  0.00           H  
ATOM    350 2HG  ARG A  22     179.468 147.044  21.845  1.00  0.00           H  
ATOM    351 1HD  ARG A  22     179.813 148.133  19.676  1.00  0.00           H  
ATOM    352 2HD  ARG A  22     178.798 149.490  20.223  1.00  0.00           H  
ATOM    353  HE  ARG A  22     181.526 148.852  21.059  1.00  0.00           H  
ATOM    354 1HH1 ARG A  22     178.613 150.721  21.656  1.00  0.00           H  
ATOM    355 2HH1 ARG A  22     179.438 151.943  22.597  1.00  0.00           H  
ATOM    356 1HH2 ARG A  22     182.587 150.442  22.283  1.00  0.00           H  
ATOM    357 2HH2 ARG A  22     181.689 151.786  22.953  1.00  0.00           H  
ATOM    358  N   ALA A  23     175.554 144.743  20.052  1.00  0.00           N  
ATOM    359  CA  ALA A  23     174.305 144.329  19.423  1.00  0.00           C  
ATOM    360  C   ALA A  23     173.360 143.693  20.434  1.00  0.00           C  
ATOM    361  O   ALA A  23     172.137 143.854  20.330  1.00  0.00           O  
ATOM    362  CB  ALA A  23     174.586 143.361  18.275  1.00  0.00           C  
ATOM    363  H   ALA A  23     176.418 144.306  19.766  1.00  0.00           H  
ATOM    364  HA  ALA A  23     173.815 145.219  19.025  1.00  0.00           H  
ATOM    365 1HB  ALA A  23     173.646 143.061  17.814  1.00  0.00           H  
ATOM    366 2HB  ALA A  23     175.215 143.853  17.531  1.00  0.00           H  
ATOM    367 3HB  ALA A  23     175.100 142.482  18.658  1.00  0.00           H  
ATOM    368  N   ILE A  24     173.905 142.970  21.413  1.00  0.00           N  
ATOM    369  CA  ILE A  24     173.077 142.406  22.474  1.00  0.00           C  
ATOM    370  C   ILE A  24     172.721 143.472  23.503  1.00  0.00           C  
ATOM    371  O   ILE A  24     171.548 143.627  23.868  1.00  0.00           O  
ATOM    372  CB  ILE A  24     173.793 141.234  23.171  1.00  0.00           C  
ATOM    373  CG1 ILE A  24     173.984 140.070  22.195  1.00  0.00           C  
ATOM    374  CG2 ILE A  24     173.010 140.785  24.394  1.00  0.00           C  
ATOM    375  CD1 ILE A  24     174.980 139.035  22.667  1.00  0.00           C  
ATOM    376  H   ILE A  24     174.902 142.806  21.426  1.00  0.00           H  
ATOM    377  HA  ILE A  24     172.141 142.062  22.036  1.00  0.00           H  
ATOM    378  HB  ILE A  24     174.789 141.550  23.483  1.00  0.00           H  
ATOM    379 1HG1 ILE A  24     173.029 139.573  22.029  1.00  0.00           H  
ATOM    380 2HG1 ILE A  24     174.323 140.454  21.232  1.00  0.00           H  
ATOM    381 1HG2 ILE A  24     173.529 139.954  24.874  1.00  0.00           H  
ATOM    382 2HG2 ILE A  24     172.924 141.613  25.096  1.00  0.00           H  
ATOM    383 3HG2 ILE A  24     172.014 140.460  24.090  1.00  0.00           H  
ATOM    384 1HD1 ILE A  24     175.062 138.242  21.922  1.00  0.00           H  
ATOM    385 2HD1 ILE A  24     175.955 139.504  22.805  1.00  0.00           H  
ATOM    386 3HD1 ILE A  24     174.642 138.611  23.612  1.00  0.00           H  
ATOM    387  N   SER A  25     173.709 144.232  23.977  1.00  0.00           N  
ATOM    388  CA  SER A  25     173.453 145.178  25.056  1.00  0.00           C  
ATOM    389  C   SER A  25     172.452 146.250  24.640  1.00  0.00           C  
ATOM    390  O   SER A  25     171.619 146.665  25.454  1.00  0.00           O  
ATOM    391  CB  SER A  25     174.750 145.832  25.493  1.00  0.00           C  
ATOM    392  OG  SER A  25     174.542 146.673  26.594  1.00  0.00           O  
ATOM    393  H   SER A  25     174.641 144.162  23.596  1.00  0.00           H  
ATOM    394  HA  SER A  25     173.015 144.636  25.896  1.00  0.00           H  
ATOM    395 1HB  SER A  25     175.476 145.062  25.752  1.00  0.00           H  
ATOM    396 2HB  SER A  25     175.163 146.407  24.665  1.00  0.00           H  
ATOM    397  HG  SER A  25     174.483 147.563  26.240  1.00  0.00           H  
ATOM    398  N   LYS A  26     172.521 146.711  23.389  1.00  0.00           N  
ATOM    399  CA  LYS A  26     171.633 147.787  22.964  1.00  0.00           C  
ATOM    400  C   LYS A  26     170.170 147.385  23.100  1.00  0.00           C  
ATOM    401  O   LYS A  26     169.305 148.254  23.243  1.00  0.00           O  
ATOM    402  CB  LYS A  26     171.935 148.189  21.518  1.00  0.00           C  
ATOM    403  CG  LYS A  26     171.487 147.172  20.477  1.00  0.00           C  
ATOM    404  CD  LYS A  26     171.900 147.599  19.076  1.00  0.00           C  
ATOM    405  CE  LYS A  26     171.364 146.639  18.024  1.00  0.00           C  
ATOM    406  NZ  LYS A  26     171.845 146.986  16.658  1.00  0.00           N  
ATOM    407  H   LYS A  26     173.180 146.326  22.728  1.00  0.00           H  
ATOM    408  HA  LYS A  26     171.796 148.647  23.614  1.00  0.00           H  
ATOM    409 1HB  LYS A  26     171.444 149.136  21.295  1.00  0.00           H  
ATOM    410 2HB  LYS A  26     173.007 148.339  21.399  1.00  0.00           H  
ATOM    411 1HG  LYS A  26     171.935 146.202  20.698  1.00  0.00           H  
ATOM    412 2HG  LYS A  26     170.403 147.068  20.512  1.00  0.00           H  
ATOM    413 1HD  LYS A  26     171.516 148.600  18.872  1.00  0.00           H  
ATOM    414 2HD  LYS A  26     172.987 147.626  19.009  1.00  0.00           H  
ATOM    415 1HE  LYS A  26     171.683 145.625  18.261  1.00  0.00           H  
ATOM    416 2HE  LYS A  26     170.275 146.665  18.029  1.00  0.00           H  
ATOM    417 1HZ  LYS A  26     171.468 146.327  15.991  1.00  0.00           H  
ATOM    418 2HZ  LYS A  26     171.539 147.918  16.420  1.00  0.00           H  
ATOM    419 3HZ  LYS A  26     172.854 146.947  16.636  1.00  0.00           H  
ATOM    420  N   LYS A  27     169.880 146.081  23.067  1.00  0.00           N  
ATOM    421  CA  LYS A  27     168.495 145.630  23.170  1.00  0.00           C  
ATOM    422  C   LYS A  27     167.884 146.027  24.508  1.00  0.00           C  
ATOM    423  O   LYS A  27     166.664 146.186  24.618  1.00  0.00           O  
ATOM    424  CB  LYS A  27     168.408 144.115  22.981  1.00  0.00           C  
ATOM    425  CG  LYS A  27     168.700 143.640  21.564  1.00  0.00           C  
ATOM    426  CD  LYS A  27     168.597 142.125  21.457  1.00  0.00           C  
ATOM    427  CE  LYS A  27     168.869 141.650  20.037  1.00  0.00           C  
ATOM    428  NZ  LYS A  27     168.791 140.169  19.921  1.00  0.00           N  
ATOM    429  H   LYS A  27     170.615 145.395  22.972  1.00  0.00           H  
ATOM    430  HA  LYS A  27     167.914 146.117  22.387  1.00  0.00           H  
ATOM    431 1HB  LYS A  27     169.116 143.624  23.650  1.00  0.00           H  
ATOM    432 2HB  LYS A  27     167.410 143.771  23.251  1.00  0.00           H  
ATOM    433 1HG  LYS A  27     167.987 144.093  20.875  1.00  0.00           H  
ATOM    434 2HG  LYS A  27     169.704 143.948  21.275  1.00  0.00           H  
ATOM    435 1HD  LYS A  27     169.320 141.663  22.131  1.00  0.00           H  
ATOM    436 2HD  LYS A  27     167.597 141.807  21.751  1.00  0.00           H  
ATOM    437 1HE  LYS A  27     168.141 142.095  19.359  1.00  0.00           H  
ATOM    438 2HE  LYS A  27     169.863 141.974  19.729  1.00  0.00           H  
ATOM    439 1HZ  LYS A  27     168.978 139.895  18.967  1.00  0.00           H  
ATOM    440 2HZ  LYS A  27     169.475 139.746  20.532  1.00  0.00           H  
ATOM    441 3HZ  LYS A  27     167.867 139.858  20.186  1.00  0.00           H  
ATOM    442  N   GLU A  28     168.716 146.198  25.533  1.00  0.00           N  
ATOM    443  CA  GLU A  28     168.246 146.570  26.860  1.00  0.00           C  
ATOM    444  C   GLU A  28     168.441 148.056  27.147  1.00  0.00           C  
ATOM    445  O   GLU A  28     168.021 148.533  28.207  1.00  0.00           O  
ATOM    446  CB  GLU A  28     168.970 145.740  27.923  1.00  0.00           C  
ATOM    447  CG  GLU A  28     168.773 144.237  27.789  1.00  0.00           C  
ATOM    448  CD  GLU A  28     167.357 143.807  28.052  1.00  0.00           C  
ATOM    449  OE1 GLU A  28     166.656 144.519  28.730  1.00  0.00           O  
ATOM    450  OE2 GLU A  28     166.975 142.765  27.573  1.00  0.00           O  
ATOM    451  H   GLU A  28     169.706 146.067  25.381  1.00  0.00           H  
ATOM    452  HA  GLU A  28     167.172 146.384  26.911  1.00  0.00           H  
ATOM    453 1HB  GLU A  28     170.040 145.943  27.876  1.00  0.00           H  
ATOM    454 2HB  GLU A  28     168.624 146.037  28.913  1.00  0.00           H  
ATOM    455 1HG  GLU A  28     169.052 143.932  26.781  1.00  0.00           H  
ATOM    456 2HG  GLU A  28     169.437 143.731  28.489  1.00  0.00           H  
ATOM    457  N   GLY A  29     169.055 148.793  26.225  1.00  0.00           N  
ATOM    458  CA  GLY A  29     169.504 150.146  26.486  1.00  0.00           C  
ATOM    459  C   GLY A  29     170.677 150.243  27.439  1.00  0.00           C  
ATOM    460  O   GLY A  29     170.823 151.239  28.150  1.00  0.00           O  
ATOM    461  H   GLY A  29     169.214 148.391  25.313  1.00  0.00           H  
ATOM    462 1HA  GLY A  29     169.789 150.623  25.548  1.00  0.00           H  
ATOM    463 2HA  GLY A  29     168.681 150.727  26.904  1.00  0.00           H  
ATOM    464  N   THR A  30     171.518 149.212  27.464  1.00  0.00           N  
ATOM    465  CA  THR A  30     172.577 149.089  28.456  1.00  0.00           C  
ATOM    466  C   THR A  30     173.890 149.565  27.856  1.00  0.00           C  
ATOM    467  O   THR A  30     174.205 149.253  26.703  1.00  0.00           O  
ATOM    468  CB  THR A  30     172.719 147.641  28.958  1.00  0.00           C  
ATOM    469  OG1 THR A  30     171.527 147.253  29.652  1.00  0.00           O  
ATOM    470  CG2 THR A  30     173.911 147.516  29.895  1.00  0.00           C  
ATOM    471  H   THR A  30     171.415 148.491  26.765  1.00  0.00           H  
ATOM    472  HA  THR A  30     172.319 149.711  29.315  1.00  0.00           H  
ATOM    473  HB  THR A  30     172.862 146.974  28.108  1.00  0.00           H  
ATOM    474  HG1 THR A  30     170.789 147.240  29.038  1.00  0.00           H  
ATOM    475 1HG2 THR A  30     173.996 146.485  30.239  1.00  0.00           H  
ATOM    476 2HG2 THR A  30     174.820 147.799  29.366  1.00  0.00           H  
ATOM    477 3HG2 THR A  30     173.770 148.173  30.752  1.00  0.00           H  
ATOM    478  N   GLU A  31     174.655 150.311  28.647  1.00  0.00           N  
ATOM    479  CA  GLU A  31     175.907 150.877  28.170  1.00  0.00           C  
ATOM    480  C   GLU A  31     176.953 149.785  27.977  1.00  0.00           C  
ATOM    481  O   GLU A  31     177.000 148.800  28.721  1.00  0.00           O  
ATOM    482  CB  GLU A  31     176.425 151.932  29.150  1.00  0.00           C  
ATOM    483  CG  GLU A  31     175.551 153.173  29.258  1.00  0.00           C  
ATOM    484  CD  GLU A  31     176.075 154.173  30.250  1.00  0.00           C  
ATOM    485  OE1 GLU A  31     177.192 154.606  30.095  1.00  0.00           O  
ATOM    486  OE2 GLU A  31     175.358 154.507  31.163  1.00  0.00           O  
ATOM    487  H   GLU A  31     174.365 150.490  29.597  1.00  0.00           H  
ATOM    488  HA  GLU A  31     175.727 151.355  27.207  1.00  0.00           H  
ATOM    489 1HB  GLU A  31     176.509 151.494  30.146  1.00  0.00           H  
ATOM    490 2HB  GLU A  31     177.423 152.251  28.848  1.00  0.00           H  
ATOM    491 1HG  GLU A  31     175.489 153.647  28.278  1.00  0.00           H  
ATOM    492 2HG  GLU A  31     174.546 152.872  29.550  1.00  0.00           H  
ATOM    493  N   VAL A  32     177.788 149.967  26.963  1.00  0.00           N  
ATOM    494  CA  VAL A  32     178.949 149.116  26.745  1.00  0.00           C  
ATOM    495  C   VAL A  32     180.192 149.990  26.696  1.00  0.00           C  
ATOM    496  O   VAL A  32     180.250 150.986  25.966  1.00  0.00           O  
ATOM    497  CB  VAL A  32     178.813 148.322  25.432  1.00  0.00           C  
ATOM    498  CG1 VAL A  32     180.038 147.449  25.208  1.00  0.00           C  
ATOM    499  CG2 VAL A  32     177.548 147.477  25.468  1.00  0.00           C  
ATOM    500  H   VAL A  32     177.608 150.725  26.320  1.00  0.00           H  
ATOM    501  HA  VAL A  32     179.035 148.426  27.584  1.00  0.00           H  
ATOM    502  HB  VAL A  32     178.760 149.022  24.598  1.00  0.00           H  
ATOM    503 1HG1 VAL A  32     179.925 146.895  24.276  1.00  0.00           H  
ATOM    504 2HG1 VAL A  32     180.927 148.077  25.150  1.00  0.00           H  
ATOM    505 3HG1 VAL A  32     180.142 146.747  26.036  1.00  0.00           H  
ATOM    506 1HG2 VAL A  32     177.458 146.920  24.535  1.00  0.00           H  
ATOM    507 2HG2 VAL A  32     177.598 146.781  26.304  1.00  0.00           H  
ATOM    508 3HG2 VAL A  32     176.680 148.127  25.586  1.00  0.00           H  
ATOM    509  N   HIS A  33     181.193 149.613  27.489  1.00  0.00           N  
ATOM    510  CA  HIS A  33     182.478 150.297  27.516  1.00  0.00           C  
ATOM    511  C   HIS A  33     183.588 149.258  27.485  1.00  0.00           C  
ATOM    512  O   HIS A  33     183.367 148.098  27.847  1.00  0.00           O  
ATOM    513  CB  HIS A  33     182.613 151.181  28.760  1.00  0.00           C  
ATOM    514  CG  HIS A  33     181.604 152.286  28.826  1.00  0.00           C  
ATOM    515  ND1 HIS A  33     181.811 153.517  28.241  1.00  0.00           N  
ATOM    516  CD2 HIS A  33     180.383 152.346  29.408  1.00  0.00           C  
ATOM    517  CE1 HIS A  33     180.759 154.287  28.459  1.00  0.00           C  
ATOM    518  NE2 HIS A  33     179.879 153.600  29.164  1.00  0.00           N  
ATOM    519  H   HIS A  33     181.045 148.817  28.094  1.00  0.00           H  
ATOM    520  HA  HIS A  33     182.567 150.939  26.640  1.00  0.00           H  
ATOM    521 1HB  HIS A  33     182.506 150.568  29.656  1.00  0.00           H  
ATOM    522 2HB  HIS A  33     183.608 151.626  28.785  1.00  0.00           H  
ATOM    523  HD2 HIS A  33     179.892 151.548  29.966  1.00  0.00           H  
ATOM    524  HE1 HIS A  33     180.637 155.313  28.114  1.00  0.00           H  
ATOM    525  HE2 HIS A  33     178.981 153.937  29.478  1.00  0.00           H  
ATOM    526  N   PHE A  34     184.771 149.674  27.049  1.00  0.00           N  
ATOM    527  CA  PHE A  34     185.917 148.788  26.911  1.00  0.00           C  
ATOM    528  C   PHE A  34     187.189 149.543  27.263  1.00  0.00           C  
ATOM    529  O   PHE A  34     187.214 150.778  27.238  1.00  0.00           O  
ATOM    530  CB  PHE A  34     186.010 148.234  25.489  1.00  0.00           C  
ATOM    531  CG  PHE A  34     186.322 149.276  24.452  1.00  0.00           C  
ATOM    532  CD1 PHE A  34     187.635 149.562  24.109  1.00  0.00           C  
ATOM    533  CD2 PHE A  34     185.304 149.973  23.819  1.00  0.00           C  
ATOM    534  CE1 PHE A  34     187.923 150.521  23.156  1.00  0.00           C  
ATOM    535  CE2 PHE A  34     185.589 150.930  22.864  1.00  0.00           C  
ATOM    536  CZ  PHE A  34     186.900 151.204  22.533  1.00  0.00           C  
ATOM    537  H   PHE A  34     184.872 150.649  26.802  1.00  0.00           H  
ATOM    538  HA  PHE A  34     185.791 147.950  27.600  1.00  0.00           H  
ATOM    539 1HB  PHE A  34     186.786 147.470  25.447  1.00  0.00           H  
ATOM    540 2HB  PHE A  34     185.068 147.759  25.220  1.00  0.00           H  
ATOM    541  HD1 PHE A  34     188.444 149.021  24.600  1.00  0.00           H  
ATOM    542  HD2 PHE A  34     184.268 149.755  24.081  1.00  0.00           H  
ATOM    543  HE1 PHE A  34     188.959 150.736  22.896  1.00  0.00           H  
ATOM    544  HE2 PHE A  34     184.779 151.469  22.374  1.00  0.00           H  
ATOM    545  HZ  PHE A  34     187.126 151.960  21.783  1.00  0.00           H  
ATOM    546  N   GLU A  35     188.239 148.797  27.599  1.00  0.00           N  
ATOM    547  CA  GLU A  35     189.562 149.362  27.825  1.00  0.00           C  
ATOM    548  C   GLU A  35     190.610 148.374  27.333  1.00  0.00           C  
ATOM    549  O   GLU A  35     190.477 147.165  27.537  1.00  0.00           O  
ATOM    550  CB  GLU A  35     189.780 149.678  29.306  1.00  0.00           C  
ATOM    551  CG  GLU A  35     191.121 150.326  29.620  1.00  0.00           C  
ATOM    552  CD  GLU A  35     191.256 150.721  31.064  1.00  0.00           C  
ATOM    553  OE1 GLU A  35     191.606 149.884  31.860  1.00  0.00           O  
ATOM    554  OE2 GLU A  35     191.007 151.864  31.372  1.00  0.00           O  
ATOM    555  H   GLU A  35     188.105 147.802  27.700  1.00  0.00           H  
ATOM    556  HA  GLU A  35     189.643 150.292  27.260  1.00  0.00           H  
ATOM    557 1HB  GLU A  35     188.995 150.350  29.654  1.00  0.00           H  
ATOM    558 2HB  GLU A  35     189.706 148.760  29.888  1.00  0.00           H  
ATOM    559 1HG  GLU A  35     191.918 149.625  29.372  1.00  0.00           H  
ATOM    560 2HG  GLU A  35     191.243 151.207  28.993  1.00  0.00           H  
ATOM    561  N   LYS A  36     191.647 148.897  26.680  1.00  0.00           N  
ATOM    562  CA  LYS A  36     192.749 148.093  26.167  1.00  0.00           C  
ATOM    563  C   LYS A  36     193.966 148.293  27.059  1.00  0.00           C  
ATOM    564  O   LYS A  36     194.345 149.431  27.351  1.00  0.00           O  
ATOM    565  CB  LYS A  36     193.076 148.465  24.719  1.00  0.00           C  
ATOM    566  CG  LYS A  36     191.975 148.132  23.721  1.00  0.00           C  
ATOM    567  CD  LYS A  36     192.386 148.499  22.303  1.00  0.00           C  
ATOM    568  CE  LYS A  36     191.287 148.168  21.304  1.00  0.00           C  
ATOM    569  NZ  LYS A  36     191.675 148.522  19.911  1.00  0.00           N  
ATOM    570  H   LYS A  36     191.660 149.898  26.538  1.00  0.00           H  
ATOM    571  HA  LYS A  36     192.452 147.044  26.193  1.00  0.00           H  
ATOM    572 1HB  LYS A  36     193.275 149.535  24.654  1.00  0.00           H  
ATOM    573 2HB  LYS A  36     193.981 147.944  24.405  1.00  0.00           H  
ATOM    574 1HG  LYS A  36     191.756 147.064  23.762  1.00  0.00           H  
ATOM    575 2HG  LYS A  36     191.070 148.680  23.982  1.00  0.00           H  
ATOM    576 1HD  LYS A  36     192.602 149.567  22.251  1.00  0.00           H  
ATOM    577 2HD  LYS A  36     193.287 147.950  22.032  1.00  0.00           H  
ATOM    578 1HE  LYS A  36     191.066 147.102  21.346  1.00  0.00           H  
ATOM    579 2HE  LYS A  36     190.381 148.714  21.564  1.00  0.00           H  
ATOM    580 1HZ  LYS A  36     190.922 148.287  19.281  1.00  0.00           H  
ATOM    581 2HZ  LYS A  36     191.865 149.513  19.856  1.00  0.00           H  
ATOM    582 3HZ  LYS A  36     192.504 148.006  19.651  1.00  0.00           H  
ATOM    583  N   SER A  37     194.575 147.187  27.486  1.00  0.00           N  
ATOM    584  CA  SER A  37     195.754 147.219  28.346  1.00  0.00           C  
ATOM    585  C   SER A  37     196.815 146.299  27.769  1.00  0.00           C  
ATOM    586  O   SER A  37     196.676 145.074  27.835  1.00  0.00           O  
ATOM    587  CB  SER A  37     195.402 146.796  29.758  1.00  0.00           C  
ATOM    588  OG  SER A  37     196.539 146.783  30.577  1.00  0.00           O  
ATOM    589  H   SER A  37     194.201 146.293  27.198  1.00  0.00           H  
ATOM    590  HA  SER A  37     196.132 148.242  28.375  1.00  0.00           H  
ATOM    591 1HB  SER A  37     194.662 147.481  30.171  1.00  0.00           H  
ATOM    592 2HB  SER A  37     194.954 145.804  29.739  1.00  0.00           H  
ATOM    593  HG  SER A  37     196.246 146.464  31.433  1.00  0.00           H  
ATOM    594  N   ASP A  38     197.867 146.890  27.202  1.00  0.00           N  
ATOM    595  CA  ASP A  38     198.983 146.126  26.646  1.00  0.00           C  
ATOM    596  C   ASP A  38     198.490 145.064  25.665  1.00  0.00           C  
ATOM    597  O   ASP A  38     199.044 143.968  25.571  1.00  0.00           O  
ATOM    598  CB  ASP A  38     199.789 145.462  27.766  1.00  0.00           C  
ATOM    599  CG  ASP A  38     200.489 146.468  28.668  1.00  0.00           C  
ATOM    600  OD1 ASP A  38     200.991 147.444  28.161  1.00  0.00           O  
ATOM    601  OD2 ASP A  38     200.517 146.252  29.856  1.00  0.00           O  
ATOM    602  H   ASP A  38     197.890 147.899  27.157  1.00  0.00           H  
ATOM    603  HA  ASP A  38     199.619 146.807  26.080  1.00  0.00           H  
ATOM    604 1HB  ASP A  38     199.126 144.848  28.375  1.00  0.00           H  
ATOM    605 2HB  ASP A  38     200.539 144.801  27.330  1.00  0.00           H  
ATOM    606  N   GLY A  39     197.423 145.390  24.941  1.00  0.00           N  
ATOM    607  CA  GLY A  39     196.876 144.491  23.948  1.00  0.00           C  
ATOM    608  C   GLY A  39     195.725 143.631  24.416  1.00  0.00           C  
ATOM    609  O   GLY A  39     195.012 143.073  23.575  1.00  0.00           O  
ATOM    610  H   GLY A  39     196.986 146.289  25.086  1.00  0.00           H  
ATOM    611 1HA  GLY A  39     196.527 145.067  23.091  1.00  0.00           H  
ATOM    612 2HA  GLY A  39     197.658 143.825  23.591  1.00  0.00           H  
ATOM    613  N   THR A  40     195.518 143.500  25.723  1.00  0.00           N  
ATOM    614  CA  THR A  40     194.411 142.737  26.285  1.00  0.00           C  
ATOM    615  C   THR A  40     193.179 143.631  26.307  1.00  0.00           C  
ATOM    616  O   THR A  40     193.247 144.781  26.756  1.00  0.00           O  
ATOM    617  CB  THR A  40     194.725 142.225  27.703  1.00  0.00           C  
ATOM    618  OG1 THR A  40     195.819 141.300  27.648  1.00  0.00           O  
ATOM    619  CG2 THR A  40     193.510 141.531  28.301  1.00  0.00           C  
ATOM    620  H   THR A  40     196.167 143.959  26.348  1.00  0.00           H  
ATOM    621  HA  THR A  40     194.221 141.878  25.642  1.00  0.00           H  
ATOM    622  HB  THR A  40     195.007 143.063  28.338  1.00  0.00           H  
ATOM    623  HG1 THR A  40     196.645 141.787  27.592  1.00  0.00           H  
ATOM    624 1HG2 THR A  40     193.751 141.176  29.303  1.00  0.00           H  
ATOM    625 2HG2 THR A  40     192.680 142.235  28.355  1.00  0.00           H  
ATOM    626 3HG2 THR A  40     193.229 140.686  27.674  1.00  0.00           H  
ATOM    627  N   LEU A  41     192.059 143.105  25.819  1.00  0.00           N  
ATOM    628  CA  LEU A  41     190.824 143.868  25.688  1.00  0.00           C  
ATOM    629  C   LEU A  41     189.885 143.513  26.834  1.00  0.00           C  
ATOM    630  O   LEU A  41     189.542 142.340  27.022  1.00  0.00           O  
ATOM    631  CB  LEU A  41     190.148 143.579  24.342  1.00  0.00           C  
ATOM    632  CG  LEU A  41     188.802 144.276  24.111  1.00  0.00           C  
ATOM    633  CD1 LEU A  41     189.011 145.784  24.064  1.00  0.00           C  
ATOM    634  CD2 LEU A  41     188.184 143.769  22.816  1.00  0.00           C  
ATOM    635  H   LEU A  41     192.072 142.138  25.530  1.00  0.00           H  
ATOM    636  HA  LEU A  41     191.066 144.930  25.741  1.00  0.00           H  
ATOM    637 1HB  LEU A  41     190.822 143.886  23.543  1.00  0.00           H  
ATOM    638 2HB  LEU A  41     189.984 142.505  24.258  1.00  0.00           H  
ATOM    639  HG  LEU A  41     188.131 144.058  24.942  1.00  0.00           H  
ATOM    640 1HD1 LEU A  41     188.054 146.279  23.900  1.00  0.00           H  
ATOM    641 2HD1 LEU A  41     189.435 146.121  25.009  1.00  0.00           H  
ATOM    642 3HD1 LEU A  41     189.692 146.032  23.250  1.00  0.00           H  
ATOM    643 1HD2 LEU A  41     187.226 144.264  22.651  1.00  0.00           H  
ATOM    644 2HD2 LEU A  41     188.853 143.988  21.983  1.00  0.00           H  
ATOM    645 3HD2 LEU A  41     188.029 142.693  22.883  1.00  0.00           H  
ATOM    646  N   GLU A  42     189.471 144.523  27.594  1.00  0.00           N  
ATOM    647  CA  GLU A  42     188.432 144.373  28.606  1.00  0.00           C  
ATOM    648  C   GLU A  42     187.139 144.985  28.082  1.00  0.00           C  
ATOM    649  O   GLU A  42     187.123 146.146  27.664  1.00  0.00           O  
ATOM    650  CB  GLU A  42     188.846 145.040  29.920  1.00  0.00           C  
ATOM    651  CG  GLU A  42     187.759 145.057  30.986  1.00  0.00           C  
ATOM    652  CD  GLU A  42     188.218 145.669  32.280  1.00  0.00           C  
ATOM    653  OE1 GLU A  42     189.122 145.137  32.879  1.00  0.00           O  
ATOM    654  OE2 GLU A  42     187.665 146.671  32.669  1.00  0.00           O  
ATOM    655  H   GLU A  42     189.897 145.429  27.458  1.00  0.00           H  
ATOM    656  HA  GLU A  42     188.270 143.313  28.805  1.00  0.00           H  
ATOM    657 1HB  GLU A  42     189.712 144.523  30.334  1.00  0.00           H  
ATOM    658 2HB  GLU A  42     189.141 146.071  29.727  1.00  0.00           H  
ATOM    659 1HG  GLU A  42     186.907 145.623  30.612  1.00  0.00           H  
ATOM    660 2HG  GLU A  42     187.428 144.036  31.169  1.00  0.00           H  
ATOM    661  N   ILE A  43     186.063 144.205  28.112  1.00  0.00           N  
ATOM    662  CA  ILE A  43     184.732 144.671  27.739  1.00  0.00           C  
ATOM    663  C   ILE A  43     183.865 144.616  28.987  1.00  0.00           C  
ATOM    664  O   ILE A  43     183.722 143.554  29.602  1.00  0.00           O  
ATOM    665  CB  ILE A  43     184.115 143.816  26.617  1.00  0.00           C  
ATOM    666  CG1 ILE A  43     184.990 143.869  25.362  1.00  0.00           C  
ATOM    667  CG2 ILE A  43     182.703 144.286  26.306  1.00  0.00           C  
ATOM    668  CD1 ILE A  43     184.607 142.857  24.307  1.00  0.00           C  
ATOM    669  H   ILE A  43     186.184 143.248  28.407  1.00  0.00           H  
ATOM    670  HA  ILE A  43     184.812 145.699  27.385  1.00  0.00           H  
ATOM    671  HB  ILE A  43     184.079 142.774  26.933  1.00  0.00           H  
ATOM    672 1HG1 ILE A  43     184.930 144.863  24.920  1.00  0.00           H  
ATOM    673 2HG1 ILE A  43     186.031 143.696  25.637  1.00  0.00           H  
ATOM    674 1HG2 ILE A  43     182.282 143.672  25.510  1.00  0.00           H  
ATOM    675 2HG2 ILE A  43     182.085 144.199  27.199  1.00  0.00           H  
ATOM    676 3HG2 ILE A  43     182.729 145.328  25.984  1.00  0.00           H  
ATOM    677 1HD1 ILE A  43     185.271 142.956  23.449  1.00  0.00           H  
ATOM    678 2HD1 ILE A  43     184.693 141.851  24.719  1.00  0.00           H  
ATOM    679 3HD1 ILE A  43     183.579 143.032  23.991  1.00  0.00           H  
ATOM    680  N   ARG A  44     183.278 145.750  29.358  1.00  0.00           N  
ATOM    681  CA  ARG A  44     182.431 145.849  30.541  1.00  0.00           C  
ATOM    682  C   ARG A  44     181.052 146.340  30.127  1.00  0.00           C  
ATOM    683  O   ARG A  44     180.937 147.316  29.380  1.00  0.00           O  
ATOM    684  CB  ARG A  44     183.029 146.797  31.569  1.00  0.00           C  
ATOM    685  CG  ARG A  44     182.167 147.034  32.799  1.00  0.00           C  
ATOM    686  CD  ARG A  44     182.864 147.878  33.804  1.00  0.00           C  
ATOM    687  NE  ARG A  44     183.955 147.163  34.448  1.00  0.00           N  
ATOM    688  CZ  ARG A  44     184.788 147.700  35.361  1.00  0.00           C  
ATOM    689  NH1 ARG A  44     184.644 148.955  35.725  1.00  0.00           N  
ATOM    690  NH2 ARG A  44     185.751 146.965  35.890  1.00  0.00           N  
ATOM    691  H   ARG A  44     183.430 146.573  28.792  1.00  0.00           H  
ATOM    692  HA  ARG A  44     182.344 144.858  30.987  1.00  0.00           H  
ATOM    693 1HB  ARG A  44     183.988 146.408  31.909  1.00  0.00           H  
ATOM    694 2HB  ARG A  44     183.216 147.767  31.105  1.00  0.00           H  
ATOM    695 1HG  ARG A  44     181.247 147.541  32.506  1.00  0.00           H  
ATOM    696 2HG  ARG A  44     181.924 146.078  33.263  1.00  0.00           H  
ATOM    697 1HD  ARG A  44     183.277 148.760  33.316  1.00  0.00           H  
ATOM    698 2HD  ARG A  44     182.157 148.186  34.573  1.00  0.00           H  
ATOM    699  HE  ARG A  44     184.097 146.194  34.194  1.00  0.00           H  
ATOM    700 1HH1 ARG A  44     183.907 149.517  35.320  1.00  0.00           H  
ATOM    701 2HH1 ARG A  44     185.268 149.357  36.408  1.00  0.00           H  
ATOM    702 1HH2 ARG A  44     185.862 146.000  35.610  1.00  0.00           H  
ATOM    703 2HH2 ARG A  44     186.375 147.367  36.573  1.00  0.00           H  
ATOM    704  N   VAL A  45     180.010 145.667  30.612  1.00  0.00           N  
ATOM    705  CA  VAL A  45     178.632 146.050  30.337  1.00  0.00           C  
ATOM    706  C   VAL A  45     177.886 146.150  31.660  1.00  0.00           C  
ATOM    707  O   VAL A  45     178.026 145.279  32.527  1.00  0.00           O  
ATOM    708  CB  VAL A  45     177.944 145.021  29.420  1.00  0.00           C  
ATOM    709  CG1 VAL A  45     176.570 145.520  28.998  1.00  0.00           C  
ATOM    710  CG2 VAL A  45     178.816 144.748  28.204  1.00  0.00           C  
ATOM    711  H   VAL A  45     180.191 144.861  31.193  1.00  0.00           H  
ATOM    712  HA  VAL A  45     178.633 147.029  29.858  1.00  0.00           H  
ATOM    713  HB  VAL A  45     177.794 144.096  29.976  1.00  0.00           H  
ATOM    714 1HG1 VAL A  45     176.098 144.780  28.351  1.00  0.00           H  
ATOM    715 2HG1 VAL A  45     175.952 145.674  29.883  1.00  0.00           H  
ATOM    716 3HG1 VAL A  45     176.674 146.460  28.458  1.00  0.00           H  
ATOM    717 1HG2 VAL A  45     178.324 144.020  27.559  1.00  0.00           H  
ATOM    718 2HG2 VAL A  45     178.971 145.676  27.651  1.00  0.00           H  
ATOM    719 3HG2 VAL A  45     179.779 144.354  28.527  1.00  0.00           H  
ATOM    720  N   LYS A  46     177.103 147.211  31.820  1.00  0.00           N  
ATOM    721  CA  LYS A  46     176.421 147.460  33.079  1.00  0.00           C  
ATOM    722  C   LYS A  46     175.274 146.471  33.282  1.00  0.00           C  
ATOM    723  O   LYS A  46     174.581 146.080  32.340  1.00  0.00           O  
ATOM    724  CB  LYS A  46     175.898 148.897  33.127  1.00  0.00           C  
ATOM    725  CG  LYS A  46     176.987 149.960  33.183  1.00  0.00           C  
ATOM    726  CD  LYS A  46     176.390 151.354  33.314  1.00  0.00           C  
ATOM    727  CE  LYS A  46     177.477 152.419  33.367  1.00  0.00           C  
ATOM    728  NZ  LYS A  46     176.908 153.787  33.509  1.00  0.00           N  
ATOM    729  H   LYS A  46     176.976 147.857  31.054  1.00  0.00           H  
ATOM    730  HA  LYS A  46     177.132 147.317  33.893  1.00  0.00           H  
ATOM    731 1HB  LYS A  46     175.286 149.091  32.247  1.00  0.00           H  
ATOM    732 2HB  LYS A  46     175.261 149.023  34.004  1.00  0.00           H  
ATOM    733 1HG  LYS A  46     177.638 149.770  34.037  1.00  0.00           H  
ATOM    734 2HG  LYS A  46     177.586 149.915  32.275  1.00  0.00           H  
ATOM    735 1HD  LYS A  46     175.739 151.554  32.463  1.00  0.00           H  
ATOM    736 2HD  LYS A  46     175.796 151.411  34.226  1.00  0.00           H  
ATOM    737 1HE  LYS A  46     178.137 152.223  34.211  1.00  0.00           H  
ATOM    738 2HE  LYS A  46     178.070 152.378  32.453  1.00  0.00           H  
ATOM    739 1HZ  LYS A  46     177.660 154.462  33.540  1.00  0.00           H  
ATOM    740 2HZ  LYS A  46     176.309 153.985  32.721  1.00  0.00           H  
ATOM    741 3HZ  LYS A  46     176.372 153.842  34.363  1.00  0.00           H  
ATOM    742  N   ASN A  47     175.094 146.073  34.542  1.00  0.00           N  
ATOM    743  CA  ASN A  47     173.953 145.268  34.995  1.00  0.00           C  
ATOM    744  C   ASN A  47     173.818 144.076  34.055  1.00  0.00           C  
ATOM    745  O   ASN A  47     174.471 143.047  34.308  1.00  0.00           O  
ATOM    746  CB  ASN A  47     172.674 146.084  35.038  1.00  0.00           C  
ATOM    747  CG  ASN A  47     172.707 147.155  36.094  1.00  0.00           C  
ATOM    748  OD1 ASN A  47     173.441 147.047  37.082  1.00  0.00           O  
ATOM    749  ND2 ASN A  47     171.926 148.187  35.903  1.00  0.00           N  
ATOM    750  H   ASN A  47     175.795 146.352  35.212  1.00  0.00           H  
ATOM    751  HA  ASN A  47     174.194 144.846  35.971  1.00  0.00           H  
ATOM    752 1HB  ASN A  47     172.507 146.552  34.067  1.00  0.00           H  
ATOM    753 2HB  ASN A  47     171.828 145.424  35.233  1.00  0.00           H  
ATOM    754 1HD2 ASN A  47     171.906 148.930  36.572  1.00  0.00           H  
ATOM    755 2HD2 ASN A  47     171.348 148.233  35.088  1.00  0.00           H  
ATOM    756  N   LEU A  48     173.013 144.151  32.991  1.00  0.00           N  
ATOM    757  CA  LEU A  48     172.551 142.982  32.243  1.00  0.00           C  
ATOM    758  C   LEU A  48     171.835 141.982  33.148  1.00  0.00           C  
ATOM    759  O   LEU A  48     171.452 142.314  34.275  1.00  0.00           O  
ATOM    760  CB  LEU A  48     173.735 142.295  31.553  1.00  0.00           C  
ATOM    761  CG  LEU A  48     174.422 143.105  30.447  1.00  0.00           C  
ATOM    762  CD1 LEU A  48     175.576 142.298  29.867  1.00  0.00           C  
ATOM    763  CD2 LEU A  48     173.406 143.457  29.371  1.00  0.00           C  
ATOM    764  H   LEU A  48     172.716 145.069  32.700  1.00  0.00           H  
ATOM    765  HA  LEU A  48     171.830 143.312  31.497  1.00  0.00           H  
ATOM    766 1HB  LEU A  48     174.487 142.059  32.306  1.00  0.00           H  
ATOM    767 2HB  LEU A  48     173.386 141.360  31.113  1.00  0.00           H  
ATOM    768  HG  LEU A  48     174.835 144.022  30.869  1.00  0.00           H  
ATOM    769 1HD1 LEU A  48     176.064 142.875  29.080  1.00  0.00           H  
ATOM    770 2HD1 LEU A  48     176.296 142.076  30.654  1.00  0.00           H  
ATOM    771 3HD1 LEU A  48     175.194 141.367  29.450  1.00  0.00           H  
ATOM    772 1HD2 LEU A  48     173.893 144.033  28.584  1.00  0.00           H  
ATOM    773 2HD2 LEU A  48     172.993 142.542  28.946  1.00  0.00           H  
ATOM    774 3HD2 LEU A  48     172.601 144.048  29.808  1.00  0.00           H  
ATOM    775  N   HIS A  49     171.647 140.757  32.658  1.00  0.00           N  
ATOM    776  CA  HIS A  49     171.012 139.695  33.427  1.00  0.00           C  
ATOM    777  C   HIS A  49     171.591 138.362  32.975  1.00  0.00           C  
ATOM    778  O   HIS A  49     172.108 138.235  31.861  1.00  0.00           O  
ATOM    779  CB  HIS A  49     169.489 139.704  33.247  1.00  0.00           C  
ATOM    780  CG  HIS A  49     168.789 138.618  34.000  1.00  0.00           C  
ATOM    781  ND1 HIS A  49     168.703 137.323  33.531  1.00  0.00           N  
ATOM    782  CD2 HIS A  49     168.139 138.632  35.187  1.00  0.00           C  
ATOM    783  CE1 HIS A  49     168.030 136.588  34.399  1.00  0.00           C  
ATOM    784  NE2 HIS A  49     167.678 137.357  35.413  1.00  0.00           N  
ATOM    785  H   HIS A  49     171.957 140.563  31.716  1.00  0.00           H  
ATOM    786  HA  HIS A  49     171.232 139.831  34.485  1.00  0.00           H  
ATOM    787 1HB  HIS A  49     169.091 140.663  33.579  1.00  0.00           H  
ATOM    788 2HB  HIS A  49     169.249 139.598  32.189  1.00  0.00           H  
ATOM    789  HD2 HIS A  49     168.006 139.493  35.844  1.00  0.00           H  
ATOM    790  HE1 HIS A  49     167.807 135.526  34.298  1.00  0.00           H  
ATOM    791  HE2 HIS A  49     167.154 137.063  36.224  1.00  0.00           H  
ATOM    792  N   GLU A  50     171.495 137.364  33.860  1.00  0.00           N  
ATOM    793  CA  GLU A  50     172.067 136.049  33.584  1.00  0.00           C  
ATOM    794  C   GLU A  50     171.785 135.566  32.167  1.00  0.00           C  
ATOM    795  O   GLU A  50     172.683 135.004  31.529  1.00  0.00           O  
ATOM    796  CB  GLU A  50     171.528 135.026  34.587  1.00  0.00           C  
ATOM    797  CG  GLU A  50     172.064 133.615  34.395  1.00  0.00           C  
ATOM    798  CD  GLU A  50     171.506 132.636  35.389  1.00  0.00           C  
ATOM    799  OE1 GLU A  50     170.842 133.062  36.305  1.00  0.00           O  
ATOM    800  OE2 GLU A  50     171.744 131.462  35.235  1.00  0.00           O  
ATOM    801  H   GLU A  50     171.019 137.520  34.736  1.00  0.00           H  
ATOM    802  HA  GLU A  50     173.150 136.115  33.686  1.00  0.00           H  
ATOM    803 1HB  GLU A  50     171.776 135.344  35.599  1.00  0.00           H  
ATOM    804 2HB  GLU A  50     170.440 134.984  34.515  1.00  0.00           H  
ATOM    805 1HG  GLU A  50     171.814 133.276  33.390  1.00  0.00           H  
ATOM    806 2HG  GLU A  50     173.150 133.636  34.482  1.00  0.00           H  
ATOM    807  N   LYS A  51     170.565 135.762  31.664  1.00  0.00           N  
ATOM    808  CA  LYS A  51     170.249 135.323  30.308  1.00  0.00           C  
ATOM    809  C   LYS A  51     171.149 136.002  29.284  1.00  0.00           C  
ATOM    810  O   LYS A  51     171.684 135.343  28.385  1.00  0.00           O  
ATOM    811  CB  LYS A  51     168.781 135.602  29.981  1.00  0.00           C  
ATOM    812  CG  LYS A  51     168.341 135.125  28.604  1.00  0.00           C  
ATOM    813  CD  LYS A  51     166.859 135.384  28.377  1.00  0.00           C  
ATOM    814  CE  LYS A  51     166.376 134.743  27.085  1.00  0.00           C  
ATOM    815  NZ  LYS A  51     167.007 135.360  25.887  1.00  0.00           N  
ATOM    816  H   LYS A  51     169.849 136.214  32.213  1.00  0.00           H  
ATOM    817  HA  LYS A  51     170.429 134.250  30.240  1.00  0.00           H  
ATOM    818 1HB  LYS A  51     168.145 135.116  30.723  1.00  0.00           H  
ATOM    819 2HB  LYS A  51     168.593 136.674  30.041  1.00  0.00           H  
ATOM    820 1HG  LYS A  51     168.915 135.647  27.838  1.00  0.00           H  
ATOM    821 2HG  LYS A  51     168.533 134.056  28.511  1.00  0.00           H  
ATOM    822 1HD  LYS A  51     166.286 134.978  29.211  1.00  0.00           H  
ATOM    823 2HD  LYS A  51     166.682 136.458  28.326  1.00  0.00           H  
ATOM    824 1HE  LYS A  51     166.611 133.679  27.097  1.00  0.00           H  
ATOM    825 2HE  LYS A  51     165.294 134.852  27.007  1.00  0.00           H  
ATOM    826 1HZ  LYS A  51     166.661 134.908  25.052  1.00  0.00           H  
ATOM    827 2HZ  LYS A  51     166.779 136.344  25.855  1.00  0.00           H  
ATOM    828 3HZ  LYS A  51     168.009 135.249  25.938  1.00  0.00           H  
ATOM    829  N   ARG A  52     171.330 137.317  29.402  1.00  0.00           N  
ATOM    830  CA  ARG A  52     172.171 138.053  28.471  1.00  0.00           C  
ATOM    831  C   ARG A  52     173.649 137.727  28.624  1.00  0.00           C  
ATOM    832  O   ARG A  52     174.364 137.670  27.616  1.00  0.00           O  
ATOM    833  CB  ARG A  52     171.974 139.551  28.658  1.00  0.00           C  
ATOM    834  CG  ARG A  52     170.566 140.050  28.376  1.00  0.00           C  
ATOM    835  CD  ARG A  52     170.161 139.789  26.971  1.00  0.00           C  
ATOM    836  NE  ARG A  52     168.945 140.500  26.615  1.00  0.00           N  
ATOM    837  CZ  ARG A  52     168.192 140.235  25.529  1.00  0.00           C  
ATOM    838  NH1 ARG A  52     168.546 139.273  24.704  1.00  0.00           N  
ATOM    839  NH2 ARG A  52     167.101 140.939  25.293  1.00  0.00           N  
ATOM    840  H   ARG A  52     170.876 137.816  30.154  1.00  0.00           H  
ATOM    841  HA  ARG A  52     171.889 137.774  27.456  1.00  0.00           H  
ATOM    842 1HB  ARG A  52     172.221 139.825  29.682  1.00  0.00           H  
ATOM    843 2HB  ARG A  52     172.654 140.093  28.001  1.00  0.00           H  
ATOM    844 1HG  ARG A  52     169.861 139.545  29.036  1.00  0.00           H  
ATOM    845 2HG  ARG A  52     170.519 141.126  28.551  1.00  0.00           H  
ATOM    846 1HD  ARG A  52     170.954 140.112  26.298  1.00  0.00           H  
ATOM    847 2HD  ARG A  52     169.985 138.722  26.836  1.00  0.00           H  
ATOM    848  HE  ARG A  52     168.640 141.246  27.226  1.00  0.00           H  
ATOM    849 1HH1 ARG A  52     169.381 138.734  24.885  1.00  0.00           H  
ATOM    850 2HH1 ARG A  52     167.982 139.074  23.890  1.00  0.00           H  
ATOM    851 1HH2 ARG A  52     166.829 141.679  25.926  1.00  0.00           H  
ATOM    852 2HH2 ARG A  52     166.537 140.740  24.478  1.00  0.00           H  
ATOM    853  N   GLU A  53     174.123 137.516  29.854  1.00  0.00           N  
ATOM    854  CA  GLU A  53     175.514 137.123  30.046  1.00  0.00           C  
ATOM    855  C   GLU A  53     175.812 135.803  29.349  1.00  0.00           C  
ATOM    856  O   GLU A  53     176.873 135.642  28.733  1.00  0.00           O  
ATOM    857  CB  GLU A  53     175.836 137.005  31.538  1.00  0.00           C  
ATOM    858  CG  GLU A  53     177.272 136.603  31.842  1.00  0.00           C  
ATOM    859  CD  GLU A  53     177.562 136.539  33.316  1.00  0.00           C  
ATOM    860  OE1 GLU A  53     176.712 136.914  34.086  1.00  0.00           O  
ATOM    861  OE2 GLU A  53     178.636 136.114  33.671  1.00  0.00           O  
ATOM    862  H   GLU A  53     173.527 137.626  30.660  1.00  0.00           H  
ATOM    863  HA  GLU A  53     176.148 137.886  29.595  1.00  0.00           H  
ATOM    864 1HB  GLU A  53     175.645 137.961  32.027  1.00  0.00           H  
ATOM    865 2HB  GLU A  53     175.178 136.267  31.995  1.00  0.00           H  
ATOM    866 1HG  GLU A  53     177.466 135.625  31.402  1.00  0.00           H  
ATOM    867 2HG  GLU A  53     177.946 137.321  31.374  1.00  0.00           H  
ATOM    868  N   ARG A  54     174.886 134.843  29.436  1.00  0.00           N  
ATOM    869  CA  ARG A  54     175.086 133.562  28.766  1.00  0.00           C  
ATOM    870  C   ARG A  54     175.076 133.729  27.253  1.00  0.00           C  
ATOM    871  O   ARG A  54     175.856 133.080  26.545  1.00  0.00           O  
ATOM    872  CB  ARG A  54     174.006 132.571  29.171  1.00  0.00           C  
ATOM    873  CG  ARG A  54     174.100 132.072  30.604  1.00  0.00           C  
ATOM    874  CD  ARG A  54     172.983 131.152  30.941  1.00  0.00           C  
ATOM    875  NE  ARG A  54     173.013 130.751  32.338  1.00  0.00           N  
ATOM    876  CZ  ARG A  54     173.759 129.742  32.828  1.00  0.00           C  
ATOM    877  NH1 ARG A  54     174.530 129.042  32.024  1.00  0.00           N  
ATOM    878  NH2 ARG A  54     173.717 129.454  34.118  1.00  0.00           N  
ATOM    879  H   ARG A  54     174.041 134.994  29.966  1.00  0.00           H  
ATOM    880  HA  ARG A  54     176.062 133.170  29.052  1.00  0.00           H  
ATOM    881 1HB  ARG A  54     173.026 133.029  29.046  1.00  0.00           H  
ATOM    882 2HB  ARG A  54     174.046 131.701  28.515  1.00  0.00           H  
ATOM    883 1HG  ARG A  54     175.039 131.536  30.742  1.00  0.00           H  
ATOM    884 2HG  ARG A  54     174.063 132.920  31.288  1.00  0.00           H  
ATOM    885 1HD  ARG A  54     172.033 131.649  30.749  1.00  0.00           H  
ATOM    886 2HD  ARG A  54     173.055 130.255  30.327  1.00  0.00           H  
ATOM    887  HE  ARG A  54     172.434 131.265  32.988  1.00  0.00           H  
ATOM    888 1HH1 ARG A  54     174.562 129.262  31.039  1.00  0.00           H  
ATOM    889 2HH1 ARG A  54     175.088 128.286  32.391  1.00  0.00           H  
ATOM    890 1HH2 ARG A  54     173.125 129.992  34.736  1.00  0.00           H  
ATOM    891 2HH2 ARG A  54     174.276 128.698  34.485  1.00  0.00           H  
ATOM    892  N   GLU A  55     174.196 134.590  26.737  1.00  0.00           N  
ATOM    893  CA  GLU A  55     174.139 134.810  25.295  1.00  0.00           C  
ATOM    894  C   GLU A  55     175.446 135.395  24.779  1.00  0.00           C  
ATOM    895  O   GLU A  55     175.929 135.007  23.708  1.00  0.00           O  
ATOM    896  CB  GLU A  55     172.976 135.740  24.941  1.00  0.00           C  
ATOM    897  CG  GLU A  55     171.599 135.111  25.095  1.00  0.00           C  
ATOM    898  CD  GLU A  55     170.483 136.109  24.960  1.00  0.00           C  
ATOM    899  OE1 GLU A  55     170.764 137.280  24.879  1.00  0.00           O  
ATOM    900  OE2 GLU A  55     169.346 135.699  24.937  1.00  0.00           O  
ATOM    901  H   GLU A  55     173.564 135.099  27.336  1.00  0.00           H  
ATOM    902  HA  GLU A  55     173.993 133.847  24.804  1.00  0.00           H  
ATOM    903 1HB  GLU A  55     173.013 136.625  25.577  1.00  0.00           H  
ATOM    904 2HB  GLU A  55     173.079 136.074  23.909  1.00  0.00           H  
ATOM    905 1HG  GLU A  55     171.476 134.341  24.334  1.00  0.00           H  
ATOM    906 2HG  GLU A  55     171.536 134.632  26.071  1.00  0.00           H  
ATOM    907  N   ILE A  56     176.029 136.334  25.526  1.00  0.00           N  
ATOM    908  CA  ILE A  56     177.295 136.935  25.116  1.00  0.00           C  
ATOM    909  C   ILE A  56     178.412 135.903  25.180  1.00  0.00           C  
ATOM    910  O   ILE A  56     179.214 135.769  24.250  1.00  0.00           O  
ATOM    911  CB  ILE A  56     177.652 138.143  26.001  1.00  0.00           C  
ATOM    912  CG1 ILE A  56     176.637 139.271  25.798  1.00  0.00           C  
ATOM    913  CG2 ILE A  56     179.061 138.628  25.695  1.00  0.00           C  
ATOM    914  CD1 ILE A  56     176.706 140.351  26.853  1.00  0.00           C  
ATOM    915  H   ILE A  56     175.597 136.640  26.386  1.00  0.00           H  
ATOM    916  HA  ILE A  56     177.205 137.256  24.079  1.00  0.00           H  
ATOM    917  HB  ILE A  56     177.596 137.854  27.049  1.00  0.00           H  
ATOM    918 1HG1 ILE A  56     176.797 139.733  24.824  1.00  0.00           H  
ATOM    919 2HG1 ILE A  56     175.628 138.858  25.800  1.00  0.00           H  
ATOM    920 1HG2 ILE A  56     179.296 139.483  26.328  1.00  0.00           H  
ATOM    921 2HG2 ILE A  56     179.771 137.827  25.889  1.00  0.00           H  
ATOM    922 3HG2 ILE A  56     179.124 138.924  24.648  1.00  0.00           H  
ATOM    923 1HD1 ILE A  56     175.957 141.115  26.641  1.00  0.00           H  
ATOM    924 2HD1 ILE A  56     176.513 139.915  27.834  1.00  0.00           H  
ATOM    925 3HD1 ILE A  56     177.697 140.804  26.845  1.00  0.00           H  
ATOM    926  N   LYS A  57     178.468 135.146  26.281  1.00  0.00           N  
ATOM    927  CA  LYS A  57     179.488 134.114  26.429  1.00  0.00           C  
ATOM    928  C   LYS A  57     179.453 133.135  25.261  1.00  0.00           C  
ATOM    929  O   LYS A  57     180.499 132.796  24.695  1.00  0.00           O  
ATOM    930  CB  LYS A  57     179.305 133.364  27.749  1.00  0.00           C  
ATOM    931  CG  LYS A  57     180.307 132.240  27.979  1.00  0.00           C  
ATOM    932  CD  LYS A  57     180.042 131.525  29.296  1.00  0.00           C  
ATOM    933  CE  LYS A  57     180.913 130.287  29.437  1.00  0.00           C  
ATOM    934  NZ  LYS A  57     180.592 129.519  30.672  1.00  0.00           N  
ATOM    935  H   LYS A  57     177.798 135.285  27.022  1.00  0.00           H  
ATOM    936  HA  LYS A  57     180.475 134.576  26.431  1.00  0.00           H  
ATOM    937 1HB  LYS A  57     179.391 134.065  28.580  1.00  0.00           H  
ATOM    938 2HB  LYS A  57     178.304 132.934  27.787  1.00  0.00           H  
ATOM    939 1HG  LYS A  57     180.238 131.520  27.163  1.00  0.00           H  
ATOM    940 2HG  LYS A  57     181.316 132.651  27.994  1.00  0.00           H  
ATOM    941 1HD  LYS A  57     180.249 132.202  30.125  1.00  0.00           H  
ATOM    942 2HD  LYS A  57     178.994 131.229  29.344  1.00  0.00           H  
ATOM    943 1HE  LYS A  57     180.768 129.639  28.574  1.00  0.00           H  
ATOM    944 2HE  LYS A  57     181.962 130.581  29.470  1.00  0.00           H  
ATOM    945 1HZ  LYS A  57     181.191 128.707  30.729  1.00  0.00           H  
ATOM    946 2HZ  LYS A  57     180.742 130.105  31.481  1.00  0.00           H  
ATOM    947 3HZ  LYS A  57     179.627 129.224  30.644  1.00  0.00           H  
ATOM    948  N   LYS A  58     178.257 132.682  24.880  1.00  0.00           N  
ATOM    949  CA  LYS A  58     178.138 131.717  23.789  1.00  0.00           C  
ATOM    950  C   LYS A  58     178.748 132.256  22.504  1.00  0.00           C  
ATOM    951  O   LYS A  58     179.499 131.546  21.825  1.00  0.00           O  
ATOM    952  CB  LYS A  58     176.673 131.348  23.559  1.00  0.00           C  
ATOM    953  CG  LYS A  58     176.447 130.339  22.441  1.00  0.00           C  
ATOM    954  CD  LYS A  58     174.974 129.983  22.307  1.00  0.00           C  
ATOM    955  CE  LYS A  58     174.721 129.119  21.079  1.00  0.00           C  
ATOM    956  NZ  LYS A  58     175.263 127.744  21.244  1.00  0.00           N  
ATOM    957  H   LYS A  58     177.420 133.003  25.344  1.00  0.00           H  
ATOM    958  HA  LYS A  58     178.690 130.818  24.063  1.00  0.00           H  
ATOM    959 1HB  LYS A  58     176.253 130.931  24.475  1.00  0.00           H  
ATOM    960 2HB  LYS A  58     176.104 132.245  23.318  1.00  0.00           H  
ATOM    961 1HG  LYS A  58     176.798 130.757  21.497  1.00  0.00           H  
ATOM    962 2HG  LYS A  58     177.014 129.432  22.649  1.00  0.00           H  
ATOM    963 1HD  LYS A  58     174.649 129.439  23.195  1.00  0.00           H  
ATOM    964 2HD  LYS A  58     174.385 130.895  22.225  1.00  0.00           H  
ATOM    965 1HE  LYS A  58     173.650 129.055  20.893  1.00  0.00           H  
ATOM    966 2HE  LYS A  58     175.190 129.579  20.209  1.00  0.00           H  
ATOM    967 1HZ  LYS A  58     175.076 127.206  20.410  1.00  0.00           H  
ATOM    968 2HZ  LYS A  58     176.262 127.791  21.398  1.00  0.00           H  
ATOM    969 3HZ  LYS A  58     174.821 127.301  22.036  1.00  0.00           H  
ATOM    970  N   VAL A  59     178.438 133.506  22.152  1.00  0.00           N  
ATOM    971  CA  VAL A  59     178.939 134.073  20.903  1.00  0.00           C  
ATOM    972  C   VAL A  59     180.457 134.197  20.947  1.00  0.00           C  
ATOM    973  O   VAL A  59     181.149 133.883  19.971  1.00  0.00           O  
ATOM    974  CB  VAL A  59     178.316 135.459  20.650  1.00  0.00           C  
ATOM    975  CG1 VAL A  59     178.992 136.139  19.468  1.00  0.00           C  
ATOM    976  CG2 VAL A  59     176.822 135.319  20.410  1.00  0.00           C  
ATOM    977  H   VAL A  59     177.852 134.070  22.750  1.00  0.00           H  
ATOM    978  HA  VAL A  59     178.701 133.386  20.090  1.00  0.00           H  
ATOM    979  HB  VAL A  59     178.487 136.089  21.523  1.00  0.00           H  
ATOM    980 1HG1 VAL A  59     178.540 137.117  19.304  1.00  0.00           H  
ATOM    981 2HG1 VAL A  59     180.054 136.261  19.676  1.00  0.00           H  
ATOM    982 3HG1 VAL A  59     178.864 135.526  18.575  1.00  0.00           H  
ATOM    983 1HG2 VAL A  59     176.387 136.303  20.233  1.00  0.00           H  
ATOM    984 2HG2 VAL A  59     176.650 134.685  19.540  1.00  0.00           H  
ATOM    985 3HG2 VAL A  59     176.353 134.869  21.285  1.00  0.00           H  
ATOM    986  N   ILE A  60     181.001 134.640  22.083  1.00  0.00           N  
ATOM    987  CA  ILE A  60     182.445 134.840  22.176  1.00  0.00           C  
ATOM    988  C   ILE A  60     183.196 133.529  21.990  1.00  0.00           C  
ATOM    989  O   ILE A  60     184.167 133.470  21.227  1.00  0.00           O  
ATOM    990  CB  ILE A  60     182.828 135.463  23.530  1.00  0.00           C  
ATOM    991  CG1 ILE A  60     182.337 136.911  23.610  1.00  0.00           C  
ATOM    992  CG2 ILE A  60     184.334 135.396  23.739  1.00  0.00           C  
ATOM    993  CD1 ILE A  60     182.418 137.507  24.997  1.00  0.00           C  
ATOM    994  H   ILE A  60     180.424 134.840  22.888  1.00  0.00           H  
ATOM    995  HA  ILE A  60     182.746 135.509  21.369  1.00  0.00           H  
ATOM    996  HB  ILE A  60     182.335 134.919  24.334  1.00  0.00           H  
ATOM    997 1HG1 ILE A  60     182.925 137.533  22.937  1.00  0.00           H  
ATOM    998 2HG1 ILE A  60     181.299 136.962  23.278  1.00  0.00           H  
ATOM    999 1HG2 ILE A  60     184.587 135.841  24.701  1.00  0.00           H  
ATOM   1000 2HG2 ILE A  60     184.657 134.357  23.724  1.00  0.00           H  
ATOM   1001 3HG2 ILE A  60     184.837 135.944  22.941  1.00  0.00           H  
ATOM   1002 1HD1 ILE A  60     182.051 138.534  24.973  1.00  0.00           H  
ATOM   1003 2HD1 ILE A  60     181.805 136.920  25.682  1.00  0.00           H  
ATOM   1004 3HD1 ILE A  60     183.452 137.499  25.337  1.00  0.00           H  
ATOM   1005  N   GLU A  61     182.763 132.469  22.678  1.00  0.00           N  
ATOM   1006  CA  GLU A  61     183.471 131.192  22.603  1.00  0.00           C  
ATOM   1007  C   GLU A  61     183.399 130.608  21.198  1.00  0.00           C  
ATOM   1008  O   GLU A  61     184.364 130.010  20.710  1.00  0.00           O  
ATOM   1009  CB  GLU A  61     182.891 130.196  23.610  1.00  0.00           C  
ATOM   1010  CG  GLU A  61     183.236 130.496  25.061  1.00  0.00           C  
ATOM   1011  CD  GLU A  61     182.765 129.426  26.007  1.00  0.00           C  
ATOM   1012  OE1 GLU A  61     181.861 128.706  25.657  1.00  0.00           O  
ATOM   1013  OE2 GLU A  61     183.310 129.329  27.082  1.00  0.00           O  
ATOM   1014  H   GLU A  61     181.939 132.539  23.257  1.00  0.00           H  
ATOM   1015  HA  GLU A  61     184.520 131.364  22.848  1.00  0.00           H  
ATOM   1016 1HB  GLU A  61     181.804 130.181  23.520  1.00  0.00           H  
ATOM   1017 2HB  GLU A  61     183.252 129.194  23.380  1.00  0.00           H  
ATOM   1018 1HG  GLU A  61     184.317 130.596  25.153  1.00  0.00           H  
ATOM   1019 2HG  GLU A  61     182.786 131.447  25.343  1.00  0.00           H  
ATOM   1020  N   LEU A  62     182.253 130.773  20.532  1.00  0.00           N  
ATOM   1021  CA  LEU A  62     182.098 130.251  19.179  1.00  0.00           C  
ATOM   1022  C   LEU A  62     183.014 130.968  18.197  1.00  0.00           C  
ATOM   1023  O   LEU A  62     183.603 130.337  17.313  1.00  0.00           O  
ATOM   1024  CB  LEU A  62     180.642 130.392  18.721  1.00  0.00           C  
ATOM   1025  CG  LEU A  62     179.627 129.494  19.442  1.00  0.00           C  
ATOM   1026  CD1 LEU A  62     178.214 129.959  19.115  1.00  0.00           C  
ATOM   1027  CD2 LEU A  62     179.840 128.049  19.021  1.00  0.00           C  
ATOM   1028  H   LEU A  62     181.480 131.262  20.962  1.00  0.00           H  
ATOM   1029  HA  LEU A  62     182.379 129.199  19.179  1.00  0.00           H  
ATOM   1030 1HB  LEU A  62     180.330 131.425  18.866  1.00  0.00           H  
ATOM   1031 2HB  LEU A  62     180.587 130.164  17.657  1.00  0.00           H  
ATOM   1032  HG  LEU A  62     179.765 129.582  20.521  1.00  0.00           H  
ATOM   1033 1HD1 LEU A  62     177.494 129.321  19.628  1.00  0.00           H  
ATOM   1034 2HD1 LEU A  62     178.085 130.989  19.445  1.00  0.00           H  
ATOM   1035 3HD1 LEU A  62     178.052 129.897  18.041  1.00  0.00           H  
ATOM   1036 1HD2 LEU A  62     179.119 127.410  19.534  1.00  0.00           H  
ATOM   1037 2HD2 LEU A  62     179.700 127.959  17.943  1.00  0.00           H  
ATOM   1038 3HD2 LEU A  62     180.850 127.737  19.282  1.00  0.00           H  
ATOM   1039  N   ILE A  63     183.147 132.289  18.334  1.00  0.00           N  
ATOM   1040  CA  ILE A  63     184.033 133.038  17.449  1.00  0.00           C  
ATOM   1041  C   ILE A  63     185.485 132.634  17.678  1.00  0.00           C  
ATOM   1042  O   ILE A  63     186.240 132.415  16.723  1.00  0.00           O  
ATOM   1043  CB  ILE A  63     183.879 134.555  17.662  1.00  0.00           C  
ATOM   1044  CG1 ILE A  63     182.502 135.025  17.185  1.00  0.00           C  
ATOM   1045  CG2 ILE A  63     184.983 135.309  16.938  1.00  0.00           C  
ATOM   1046  CD1 ILE A  63     182.149 136.428  17.624  1.00  0.00           C  
ATOM   1047  H   ILE A  63     182.636 132.783  19.052  1.00  0.00           H  
ATOM   1048  HA  ILE A  63     183.792 132.779  16.419  1.00  0.00           H  
ATOM   1049  HB  ILE A  63     183.937 134.780  18.727  1.00  0.00           H  
ATOM   1050 1HG1 ILE A  63     182.463 134.987  16.097  1.00  0.00           H  
ATOM   1051 2HG1 ILE A  63     181.736 134.347  17.563  1.00  0.00           H  
ATOM   1052 1HG2 ILE A  63     184.859 136.380  17.099  1.00  0.00           H  
ATOM   1053 2HG2 ILE A  63     185.952 134.995  17.324  1.00  0.00           H  
ATOM   1054 3HG2 ILE A  63     184.930 135.095  15.870  1.00  0.00           H  
ATOM   1055 1HD1 ILE A  63     181.160 136.688  17.247  1.00  0.00           H  
ATOM   1056 2HD1 ILE A  63     182.149 136.479  18.713  1.00  0.00           H  
ATOM   1057 3HD1 ILE A  63     182.883 137.128  17.228  1.00  0.00           H  
ATOM   1058  N   LEU A  64     185.898 132.523  18.941  1.00  0.00           N  
ATOM   1059  CA  LEU A  64     187.272 132.124  19.230  1.00  0.00           C  
ATOM   1060  C   LEU A  64     187.516 130.664  18.873  1.00  0.00           C  
ATOM   1061  O   LEU A  64     188.633 130.302  18.480  1.00  0.00           O  
ATOM   1062  CB  LEU A  64     187.588 132.351  20.714  1.00  0.00           C  
ATOM   1063  CG  LEU A  64     187.597 133.813  21.176  1.00  0.00           C  
ATOM   1064  CD1 LEU A  64     187.677 133.866  22.696  1.00  0.00           C  
ATOM   1065  CD2 LEU A  64     188.774 134.539  20.541  1.00  0.00           C  
ATOM   1066  H   LEU A  64     185.269 132.712  19.707  1.00  0.00           H  
ATOM   1067  HA  LEU A  64     187.943 132.726  18.620  1.00  0.00           H  
ATOM   1068 1HB  LEU A  64     186.848 131.819  21.311  1.00  0.00           H  
ATOM   1069 2HB  LEU A  64     188.569 131.929  20.929  1.00  0.00           H  
ATOM   1070  HG  LEU A  64     186.668 134.297  20.874  1.00  0.00           H  
ATOM   1071 1HD1 LEU A  64     187.684 134.906  23.024  1.00  0.00           H  
ATOM   1072 2HD1 LEU A  64     186.813 133.357  23.123  1.00  0.00           H  
ATOM   1073 3HD1 LEU A  64     188.591 133.375  23.029  1.00  0.00           H  
ATOM   1074 1HD2 LEU A  64     188.780 135.579  20.869  1.00  0.00           H  
ATOM   1075 2HD2 LEU A  64     189.705 134.058  20.843  1.00  0.00           H  
ATOM   1076 3HD2 LEU A  64     188.682 134.502  19.456  1.00  0.00           H  
ATOM   1077  N   GLU A  65     186.496 129.814  19.003  1.00  0.00           N  
ATOM   1078  CA  GLU A  65     186.632 128.427  18.572  1.00  0.00           C  
ATOM   1079  C   GLU A  65     186.970 128.348  17.088  1.00  0.00           C  
ATOM   1080  O   GLU A  65     187.801 127.530  16.679  1.00  0.00           O  
ATOM   1081  CB  GLU A  65     185.345 127.649  18.856  1.00  0.00           C  
ATOM   1082  CG  GLU A  65     185.416 126.168  18.509  1.00  0.00           C  
ATOM   1083  CD  GLU A  65     184.175 125.416  18.899  1.00  0.00           C  
ATOM   1084  OE1 GLU A  65     183.281 126.022  19.440  1.00  0.00           O  
ATOM   1085  OE2 GLU A  65     184.120 124.234  18.655  1.00  0.00           O  
ATOM   1086  H   GLU A  65     185.619 130.122  19.400  1.00  0.00           H  
ATOM   1087  HA  GLU A  65     187.457 127.974  19.122  1.00  0.00           H  
ATOM   1088 1HB  GLU A  65     185.095 127.733  19.914  1.00  0.00           H  
ATOM   1089 2HB  GLU A  65     184.523 128.086  18.289  1.00  0.00           H  
ATOM   1090 1HG  GLU A  65     185.567 126.065  17.435  1.00  0.00           H  
ATOM   1091 2HG  GLU A  65     186.275 125.729  19.013  1.00  0.00           H  
ATOM   1092  N   VAL A  66     186.338 129.194  16.274  1.00  0.00           N  
ATOM   1093  CA  VAL A  66     186.674 129.250  14.852  1.00  0.00           C  
ATOM   1094  C   VAL A  66     188.126 129.673  14.672  1.00  0.00           C  
ATOM   1095  O   VAL A  66     188.877 129.071  13.893  1.00  0.00           O  
ATOM   1096  CB  VAL A  66     185.753 130.240  14.116  1.00  0.00           C  
ATOM   1097  CG1 VAL A  66     186.273 130.509  12.712  1.00  0.00           C  
ATOM   1098  CG2 VAL A  66     184.334 129.693  14.070  1.00  0.00           C  
ATOM   1099  H   VAL A  66     185.620 129.806  16.633  1.00  0.00           H  
ATOM   1100  HA  VAL A  66     186.571 128.247  14.433  1.00  0.00           H  
ATOM   1101  HB  VAL A  66     185.758 131.192  14.648  1.00  0.00           H  
ATOM   1102 1HG1 VAL A  66     185.610 131.212  12.207  1.00  0.00           H  
ATOM   1103 2HG1 VAL A  66     187.275 130.935  12.772  1.00  0.00           H  
ATOM   1104 3HG1 VAL A  66     186.307 129.575  12.151  1.00  0.00           H  
ATOM   1105 1HG2 VAL A  66     183.688 130.398  13.549  1.00  0.00           H  
ATOM   1106 2HG2 VAL A  66     184.330 128.738  13.542  1.00  0.00           H  
ATOM   1107 3HG2 VAL A  66     183.968 129.547  15.086  1.00  0.00           H  
ATOM   1108  N   ALA A  67     188.546 130.714  15.397  1.00  0.00           N  
ATOM   1109  CA  ALA A  67     189.921 131.190  15.290  1.00  0.00           C  
ATOM   1110  C   ALA A  67     190.926 130.111  15.672  1.00  0.00           C  
ATOM   1111  O   ALA A  67     191.967 129.977  15.019  1.00  0.00           O  
ATOM   1112  CB  ALA A  67     190.117 132.429  16.162  1.00  0.00           C  
ATOM   1113  H   ALA A  67     187.912 131.181  16.028  1.00  0.00           H  
ATOM   1114  HA  ALA A  67     190.108 131.456  14.249  1.00  0.00           H  
ATOM   1115 1HB  ALA A  67     191.147 132.777  16.075  1.00  0.00           H  
ATOM   1116 2HB  ALA A  67     189.438 133.217  15.832  1.00  0.00           H  
ATOM   1117 3HB  ALA A  67     189.905 132.181  17.200  1.00  0.00           H  
ATOM   1118  N   ALA A  68     190.639 129.335  16.719  1.00  0.00           N  
ATOM   1119  CA  ALA A  68     191.537 128.250  17.095  1.00  0.00           C  
ATOM   1120  C   ALA A  68     191.600 127.186  16.004  1.00  0.00           C  
ATOM   1121  O   ALA A  68     192.687 126.708  15.657  1.00  0.00           O  
ATOM   1122  CB  ALA A  68     191.098 127.637  18.423  1.00  0.00           C  
ATOM   1123  H   ALA A  68     189.801 129.490  17.262  1.00  0.00           H  
ATOM   1124  HA  ALA A  68     192.539 128.663  17.208  1.00  0.00           H  
ATOM   1125 1HB  ALA A  68     191.776 126.828  18.693  1.00  0.00           H  
ATOM   1126 2HB  ALA A  68     191.119 128.402  19.200  1.00  0.00           H  
ATOM   1127 3HB  ALA A  68     190.088 127.247  18.327  1.00  0.00           H  
ATOM   1128  N   ALA A  69     190.448 126.810  15.443  1.00  0.00           N  
ATOM   1129  CA  ALA A  69     190.432 125.827  14.368  1.00  0.00           C  
ATOM   1130  C   ALA A  69     191.111 126.348  13.106  1.00  0.00           C  
ATOM   1131  O   ALA A  69     191.786 125.582  12.409  1.00  0.00           O  
ATOM   1132  CB  ALA A  69     188.994 125.402  14.069  1.00  0.00           C  
ATOM   1133  H   ALA A  69     189.574 127.206  15.761  1.00  0.00           H  
ATOM   1134  HA  ALA A  69     190.999 124.955  14.696  1.00  0.00           H  
ATOM   1135 1HB  ALA A  69     188.992 124.667  13.263  1.00  0.00           H  
ATOM   1136 2HB  ALA A  69     188.552 124.963  14.963  1.00  0.00           H  
ATOM   1137 3HB  ALA A  69     188.414 126.272  13.767  1.00  0.00           H  
ATOM   1138  N   GLU A  70     190.957 127.639  12.800  1.00  0.00           N  
ATOM   1139  CA  GLU A  70     191.631 128.201  11.634  1.00  0.00           C  
ATOM   1140  C   GLU A  70     193.142 128.038  11.732  1.00  0.00           C  
ATOM   1141  O   GLU A  70     193.790 127.677  10.742  1.00  0.00           O  
ATOM   1142  CB  GLU A  70     191.279 129.682  11.477  1.00  0.00           C  
ATOM   1143  CG  GLU A  70     192.002 130.384  10.337  1.00  0.00           C  
ATOM   1144  CD  GLU A  70     191.642 131.839  10.222  1.00  0.00           C  
ATOM   1145  OE1 GLU A  70     190.683 132.244  10.834  1.00  0.00           O  
ATOM   1146  OE2 GLU A  70     192.326 132.546   9.521  1.00  0.00           O  
ATOM   1147  H   GLU A  70     190.377 128.238  13.368  1.00  0.00           H  
ATOM   1148  HA  GLU A  70     191.299 127.659  10.749  1.00  0.00           H  
ATOM   1149 1HB  GLU A  70     190.207 129.786  11.307  1.00  0.00           H  
ATOM   1150 2HB  GLU A  70     191.515 130.212  12.400  1.00  0.00           H  
ATOM   1151 1HG  GLU A  70     193.077 130.300  10.497  1.00  0.00           H  
ATOM   1152 2HG  GLU A  70     191.761 129.880   9.402  1.00  0.00           H  
ATOM   1153  N   ARG A  71     193.720 128.301  12.908  1.00  0.00           N  
ATOM   1154  CA  ARG A  71     195.158 128.129  13.077  1.00  0.00           C  
ATOM   1155  C   ARG A  71     195.570 126.686  12.830  1.00  0.00           C  
ATOM   1156  O   ARG A  71     196.624 126.423  12.238  1.00  0.00           O  
ATOM   1157  CB  ARG A  71     195.589 128.543  14.476  1.00  0.00           C  
ATOM   1158  CG  ARG A  71     197.091 128.551  14.707  1.00  0.00           C  
ATOM   1159  CD  ARG A  71     197.443 129.149  16.020  1.00  0.00           C  
ATOM   1160  NE  ARG A  71     198.881 129.205  16.224  1.00  0.00           N  
ATOM   1161  CZ  ARG A  71     199.481 129.726  17.311  1.00  0.00           C  
ATOM   1162  NH1 ARG A  71     198.754 130.231  18.284  1.00  0.00           N  
ATOM   1163  NH2 ARG A  71     200.799 129.730  17.402  1.00  0.00           N  
ATOM   1164  H   ARG A  71     193.167 128.620  13.692  1.00  0.00           H  
ATOM   1165  HA  ARG A  71     195.670 128.750  12.340  1.00  0.00           H  
ATOM   1166 1HB  ARG A  71     195.218 129.545  14.688  1.00  0.00           H  
ATOM   1167 2HB  ARG A  71     195.146 127.868  15.208  1.00  0.00           H  
ATOM   1168 1HG  ARG A  71     197.468 127.527  14.684  1.00  0.00           H  
ATOM   1169 2HG  ARG A  71     197.578 129.133  13.924  1.00  0.00           H  
ATOM   1170 1HD  ARG A  71     197.051 130.165  16.073  1.00  0.00           H  
ATOM   1171 2HD  ARG A  71     197.008 128.551  16.820  1.00  0.00           H  
ATOM   1172  HE  ARG A  71     199.475 128.826  15.497  1.00  0.00           H  
ATOM   1173 1HH1 ARG A  71     197.745 130.229  18.215  1.00  0.00           H  
ATOM   1174 2HH1 ARG A  71     199.203 130.622  19.099  1.00  0.00           H  
ATOM   1175 1HH2 ARG A  71     201.358 129.342  16.655  1.00  0.00           H  
ATOM   1176 2HH2 ARG A  71     201.248 130.121  18.218  1.00  0.00           H  
ATOM   1177  N   ILE A  72     194.748 125.734  13.276  1.00  0.00           N  
ATOM   1178  CA  ILE A  72     195.050 124.326  13.043  1.00  0.00           C  
ATOM   1179  C   ILE A  72     195.072 124.028  11.550  1.00  0.00           C  
ATOM   1180  O   ILE A  72     195.954 123.316  11.057  1.00  0.00           O  
ATOM   1181  CB  ILE A  72     194.022 123.415  13.736  1.00  0.00           C  
ATOM   1182  CG1 ILE A  72     194.162 123.513  15.258  1.00  0.00           C  
ATOM   1183  CG2 ILE A  72     194.191 121.975  13.276  1.00  0.00           C  
ATOM   1184  CD1 ILE A  72     193.014 122.889  16.019  1.00  0.00           C  
ATOM   1185  H   ILE A  72     193.909 125.981  13.780  1.00  0.00           H  
ATOM   1186  HA  ILE A  72     196.048 124.118  13.425  1.00  0.00           H  
ATOM   1187  HB  ILE A  72     193.014 123.750  13.491  1.00  0.00           H  
ATOM   1188 1HG1 ILE A  72     195.085 123.025  15.571  1.00  0.00           H  
ATOM   1189 2HG1 ILE A  72     194.233 124.561  15.550  1.00  0.00           H  
ATOM   1190 1HG2 ILE A  72     193.456 121.344  13.777  1.00  0.00           H  
ATOM   1191 2HG2 ILE A  72     194.042 121.918  12.199  1.00  0.00           H  
ATOM   1192 3HG2 ILE A  72     195.194 121.628  13.522  1.00  0.00           H  
ATOM   1193 1HD1 ILE A  72     193.186 122.999  17.090  1.00  0.00           H  
ATOM   1194 2HD1 ILE A  72     192.084 123.388  15.747  1.00  0.00           H  
ATOM   1195 3HD1 ILE A  72     192.946 121.831  15.770  1.00  0.00           H  
ATOM   1196  N   VAL A  73     194.104 124.571  10.808  1.00  0.00           N  
ATOM   1197  CA  VAL A  73     194.070 124.364   9.365  1.00  0.00           C  
ATOM   1198  C   VAL A  73     195.296 124.987   8.709  1.00  0.00           C  
ATOM   1199  O   VAL A  73     195.941 124.368   7.854  1.00  0.00           O  
ATOM   1200  CB  VAL A  73     192.793 124.979   8.761  1.00  0.00           C  
ATOM   1201  CG1 VAL A  73     192.849 124.935   7.240  1.00  0.00           C  
ATOM   1202  CG2 VAL A  73     191.568 124.240   9.277  1.00  0.00           C  
ATOM   1203  H   VAL A  73     193.384 125.132  11.242  1.00  0.00           H  
ATOM   1204  HA  VAL A  73     194.118 123.292   9.168  1.00  0.00           H  
ATOM   1205  HB  VAL A  73     192.734 126.028   9.050  1.00  0.00           H  
ATOM   1206 1HG1 VAL A  73     191.939 125.375   6.830  1.00  0.00           H  
ATOM   1207 2HG1 VAL A  73     193.712 125.501   6.892  1.00  0.00           H  
ATOM   1208 3HG1 VAL A  73     192.933 123.901   6.910  1.00  0.00           H  
ATOM   1209 1HG2 VAL A  73     190.669 124.682   8.846  1.00  0.00           H  
ATOM   1210 2HG2 VAL A  73     191.629 123.190   8.992  1.00  0.00           H  
ATOM   1211 3HG2 VAL A  73     191.526 124.320  10.363  1.00  0.00           H  
ATOM   1212  N   ARG A  74     195.647 126.213   9.110  1.00  0.00           N  
ATOM   1213  CA  ARG A  74     196.762 126.902   8.469  1.00  0.00           C  
ATOM   1214  C   ARG A  74     198.070 126.145   8.657  1.00  0.00           C  
ATOM   1215  O   ARG A  74     198.964 126.226   7.808  1.00  0.00           O  
ATOM   1216  CB  ARG A  74     196.912 128.310   9.029  1.00  0.00           C  
ATOM   1217  CG  ARG A  74     195.855 129.299   8.563  1.00  0.00           C  
ATOM   1218  CD  ARG A  74     196.057 130.643   9.164  1.00  0.00           C  
ATOM   1219  NE  ARG A  74     195.051 131.593   8.716  1.00  0.00           N  
ATOM   1220  CZ  ARG A  74     195.138 132.325   7.588  1.00  0.00           C  
ATOM   1221  NH1 ARG A  74     196.189 132.203   6.805  1.00  0.00           N  
ATOM   1222  NH2 ARG A  74     194.169 133.164   7.268  1.00  0.00           N  
ATOM   1223  H   ARG A  74     195.148 126.673   9.857  1.00  0.00           H  
ATOM   1224  HA  ARG A  74     196.567 126.954   7.397  1.00  0.00           H  
ATOM   1225 1HB  ARG A  74     196.874 128.274  10.116  1.00  0.00           H  
ATOM   1226 2HB  ARG A  74     197.885 128.711   8.748  1.00  0.00           H  
ATOM   1227 1HG  ARG A  74     195.901 129.398   7.478  1.00  0.00           H  
ATOM   1228 2HG  ARG A  74     194.867 128.939   8.852  1.00  0.00           H  
ATOM   1229 1HD  ARG A  74     195.996 130.568  10.249  1.00  0.00           H  
ATOM   1230 2HD  ARG A  74     197.037 131.023   8.879  1.00  0.00           H  
ATOM   1231  HE  ARG A  74     194.230 131.714   9.293  1.00  0.00           H  
ATOM   1232 1HH1 ARG A  74     196.930 131.561   7.050  1.00  0.00           H  
ATOM   1233 2HH1 ARG A  74     196.253 132.751   5.961  1.00  0.00           H  
ATOM   1234 1HH2 ARG A  74     193.362 133.257   7.870  1.00  0.00           H  
ATOM   1235 2HH2 ARG A  74     194.234 133.711   6.424  1.00  0.00           H  
ATOM   1236  N   GLU A  75     198.204 125.397   9.754  1.00  0.00           N  
ATOM   1237  CA  GLU A  75     199.422 124.620   9.962  1.00  0.00           C  
ATOM   1238  C   GLU A  75     199.569 123.496   8.951  1.00  0.00           C  
ATOM   1239  O   GLU A  75     200.687 123.006   8.752  1.00  0.00           O  
ATOM   1240  CB  GLU A  75     199.442 124.039  11.378  1.00  0.00           C  
ATOM   1241  CG  GLU A  75     199.707 125.062  12.474  1.00  0.00           C  
ATOM   1242  CD  GLU A  75     199.863 124.437  13.832  1.00  0.00           C  
ATOM   1243  OE1 GLU A  75     199.135 123.521  14.130  1.00  0.00           O  
ATOM   1244  OE2 GLU A  75     200.712 124.877  14.572  1.00  0.00           O  
ATOM   1245  H   GLU A  75     197.472 125.359  10.449  1.00  0.00           H  
ATOM   1246  HA  GLU A  75     200.279 125.283   9.839  1.00  0.00           H  
ATOM   1247 1HB  GLU A  75     198.484 123.563  11.589  1.00  0.00           H  
ATOM   1248 2HB  GLU A  75     200.212 123.271  11.445  1.00  0.00           H  
ATOM   1249 1HG  GLU A  75     200.617 125.610  12.232  1.00  0.00           H  
ATOM   1250 2HG  GLU A  75     198.883 125.774  12.499  1.00  0.00           H  
ATOM   1251  N   ARG A  76     198.474 123.107   8.294  1.00  0.00           N  
ATOM   1252  CA  ARG A  76     198.356 122.013   7.334  1.00  0.00           C  
ATOM   1253  C   ARG A  76     198.772 120.669   7.921  1.00  0.00           C  
ATOM   1254  O   ARG A  76     199.646 119.990   7.370  1.00  0.00           O  
ATOM   1255  CB  ARG A  76     199.204 122.298   6.104  1.00  0.00           C  
ATOM   1256  CG  ARG A  76     198.905 123.619   5.412  1.00  0.00           C  
ATOM   1257  CD  ARG A  76     197.510 123.668   4.904  1.00  0.00           C  
ATOM   1258  NE  ARG A  76     197.234 124.910   4.200  1.00  0.00           N  
ATOM   1259  CZ  ARG A  76     195.999 125.387   3.947  1.00  0.00           C  
ATOM   1260  NH1 ARG A  76     194.941 124.717   4.345  1.00  0.00           N  
ATOM   1261  NH2 ARG A  76     195.853 126.530   3.298  1.00  0.00           N  
ATOM   1262  H   ARG A  76     197.658 123.659   8.516  1.00  0.00           H  
ATOM   1263  HA  ARG A  76     197.305 121.904   7.061  1.00  0.00           H  
ATOM   1264 1HB  ARG A  76     200.257 122.303   6.381  1.00  0.00           H  
ATOM   1265 2HB  ARG A  76     199.063 121.502   5.371  1.00  0.00           H  
ATOM   1266 1HG  ARG A  76     199.043 124.438   6.118  1.00  0.00           H  
ATOM   1267 2HG  ARG A  76     199.582 123.748   4.567  1.00  0.00           H  
ATOM   1268 1HD  ARG A  76     197.344 122.842   4.214  1.00  0.00           H  
ATOM   1269 2HD  ARG A  76     196.816 123.588   5.740  1.00  0.00           H  
ATOM   1270  HE  ARG A  76     198.023 125.454   3.878  1.00  0.00           H  
ATOM   1271 1HH1 ARG A  76     195.053 123.844   4.841  1.00  0.00           H  
ATOM   1272 2HH1 ARG A  76     194.016 125.075   4.155  1.00  0.00           H  
ATOM   1273 1HH2 ARG A  76     196.667 127.045   2.992  1.00  0.00           H  
ATOM   1274 2HH2 ARG A  76     194.929 126.887   3.108  1.00  0.00           H  
ATOM   1275  N   PRO A  77     198.167 120.248   9.030  1.00  0.00           N  
ATOM   1276  CA  PRO A  77     198.502 118.934   9.589  1.00  0.00           C  
ATOM   1277  C   PRO A  77     197.908 117.802   8.770  1.00  0.00           C  
ATOM   1278  O   PRO A  77     197.154 118.034   7.825  1.00  0.00           O  
ATOM   1279  CB  PRO A  77     197.888 118.988  10.992  1.00  0.00           C  
ATOM   1280  CG  PRO A  77     196.705 119.881  10.838  1.00  0.00           C  
ATOM   1281  CD  PRO A  77     197.162 120.946   9.877  1.00  0.00           C  
ATOM   1282  HA  PRO A  77     199.596 118.828   9.634  1.00  0.00           H  
ATOM   1283 1HB  PRO A  77     197.617 117.974  11.323  1.00  0.00           H  
ATOM   1284 2HB  PRO A  77     198.625 119.375  11.710  1.00  0.00           H  
ATOM   1285 1HG  PRO A  77     195.844 119.311  10.461  1.00  0.00           H  
ATOM   1286 2HG  PRO A  77     196.410 120.291  11.815  1.00  0.00           H  
ATOM   1287 1HD  PRO A  77     196.305 121.295   9.282  1.00  0.00           H  
ATOM   1288 2HD  PRO A  77     197.610 121.779  10.438  1.00  0.00           H  
ATOM   1289  N   GLY A  78     198.242 116.572   9.137  1.00  0.00           N  
ATOM   1290  CA  GLY A  78     197.616 115.429   8.498  1.00  0.00           C  
ATOM   1291  C   GLY A  78     196.130 115.657   8.296  1.00  0.00           C  
ATOM   1292  O   GLY A  78     195.463 116.288   9.116  1.00  0.00           O  
ATOM   1293  H   GLY A  78     198.932 116.415   9.857  1.00  0.00           H  
ATOM   1294 1HA  GLY A  78     198.092 115.242   7.535  1.00  0.00           H  
ATOM   1295 2HA  GLY A  78     197.770 114.540   9.110  1.00  0.00           H  
ATOM   1296  N   SER A  79     195.613 115.125   7.187  1.00  0.00           N  
ATOM   1297  CA  SER A  79     194.274 115.499   6.746  1.00  0.00           C  
ATOM   1298  C   SER A  79     193.223 115.154   7.791  1.00  0.00           C  
ATOM   1299  O   SER A  79     192.162 115.788   7.834  1.00  0.00           O  
ATOM   1300  CB  SER A  79     193.944 114.804   5.440  1.00  0.00           C  
ATOM   1301  OG  SER A  79     193.874 113.414   5.614  1.00  0.00           O  
ATOM   1302  H   SER A  79     196.143 114.460   6.642  1.00  0.00           H  
ATOM   1303  HA  SER A  79     194.247 116.580   6.601  1.00  0.00           H  
ATOM   1304 1HB  SER A  79     192.992 115.174   5.061  1.00  0.00           H  
ATOM   1305 2HB  SER A  79     194.706 115.042   4.699  1.00  0.00           H  
ATOM   1306  HG  SER A  79     193.646 113.052   4.755  1.00  0.00           H  
ATOM   1307  N   ASN A  80     193.491 114.156   8.638  1.00  0.00           N  
ATOM   1308  CA  ASN A  80     192.524 113.783   9.663  1.00  0.00           C  
ATOM   1309  C   ASN A  80     192.241 114.952  10.603  1.00  0.00           C  
ATOM   1310  O   ASN A  80     191.114 115.114  11.083  1.00  0.00           O  
ATOM   1311  CB  ASN A  80     193.010 112.576  10.444  1.00  0.00           C  
ATOM   1312  CG  ASN A  80     192.922 111.301   9.650  1.00  0.00           C  
ATOM   1313  OD1 ASN A  80     192.161 111.212   8.679  1.00  0.00           O  
ATOM   1314  ND2 ASN A  80     193.684 110.315  10.043  1.00  0.00           N  
ATOM   1315  H   ASN A  80     194.363 113.651   8.578  1.00  0.00           H  
ATOM   1316  HA  ASN A  80     191.583 113.522   9.174  1.00  0.00           H  
ATOM   1317 1HB  ASN A  80     194.046 112.730  10.746  1.00  0.00           H  
ATOM   1318 2HB  ASN A  80     192.417 112.466  11.350  1.00  0.00           H  
ATOM   1319 1HD2 ASN A  80     193.668 109.443   9.553  1.00  0.00           H  
ATOM   1320 2HD2 ASN A  80     194.285 110.431  10.835  1.00  0.00           H  
ATOM   1321  N   LEU A  81     193.253 115.780  10.873  1.00  0.00           N  
ATOM   1322  CA  LEU A  81     193.076 116.912  11.777  1.00  0.00           C  
ATOM   1323  C   LEU A  81     192.707 118.187  11.029  1.00  0.00           C  
ATOM   1324  O   LEU A  81     191.911 118.986  11.534  1.00  0.00           O  
ATOM   1325  CB  LEU A  81     194.360 117.144  12.584  1.00  0.00           C  
ATOM   1326  CG  LEU A  81     194.330 118.333  13.554  1.00  0.00           C  
ATOM   1327  CD1 LEU A  81     193.206 118.137  14.563  1.00  0.00           C  
ATOM   1328  CD2 LEU A  81     195.676 118.454  14.251  1.00  0.00           C  
ATOM   1329  H   LEU A  81     194.156 115.628  10.448  1.00  0.00           H  
ATOM   1330  HA  LEU A  81     192.258 116.684  12.460  1.00  0.00           H  
ATOM   1331 1HB  LEU A  81     194.572 116.249  13.164  1.00  0.00           H  
ATOM   1332 2HB  LEU A  81     195.184 117.306  11.888  1.00  0.00           H  
ATOM   1333  HG  LEU A  81     194.124 119.249  13.000  1.00  0.00           H  
ATOM   1334 1HD1 LEU A  81     193.185 118.982  15.251  1.00  0.00           H  
ATOM   1335 2HD1 LEU A  81     192.253 118.074  14.038  1.00  0.00           H  
ATOM   1336 3HD1 LEU A  81     193.376 117.217  15.122  1.00  0.00           H  
ATOM   1337 1HD2 LEU A  81     195.655 119.299  14.940  1.00  0.00           H  
ATOM   1338 2HD2 LEU A  81     195.881 117.538  14.806  1.00  0.00           H  
ATOM   1339 3HD2 LEU A  81     196.458 118.611  13.508  1.00  0.00           H  
ATOM   1340  N   ALA A  82     193.277 118.396   9.841  1.00  0.00           N  
ATOM   1341  CA  ALA A  82     192.913 119.565   9.048  1.00  0.00           C  
ATOM   1342  C   ALA A  82     191.442 119.526   8.655  1.00  0.00           C  
ATOM   1343  O   ALA A  82     190.765 120.560   8.663  1.00  0.00           O  
ATOM   1344  CB  ALA A  82     193.802 119.659   7.809  1.00  0.00           C  
ATOM   1345  H   ALA A  82     193.962 117.750   9.478  1.00  0.00           H  
ATOM   1346  HA  ALA A  82     193.067 120.453   9.662  1.00  0.00           H  
ATOM   1347 1HB  ALA A  82     193.522 120.535   7.225  1.00  0.00           H  
ATOM   1348 2HB  ALA A  82     194.844 119.744   8.113  1.00  0.00           H  
ATOM   1349 3HB  ALA A  82     193.673 118.763   7.203  1.00  0.00           H  
ATOM   1350  N   LYS A  83     190.928 118.340   8.315  1.00  0.00           N  
ATOM   1351  CA  LYS A  83     189.512 118.218   7.992  1.00  0.00           C  
ATOM   1352  C   LYS A  83     188.649 118.384   9.237  1.00  0.00           C  
ATOM   1353  O   LYS A  83     187.598 119.034   9.189  1.00  0.00           O  
ATOM   1354  CB  LYS A  83     189.225 116.871   7.329  1.00  0.00           C  
ATOM   1355  CG  LYS A  83     189.921 116.668   5.989  1.00  0.00           C  
ATOM   1356  CD  LYS A  83     189.228 117.448   4.883  1.00  0.00           C  
ATOM   1357  CE  LYS A  83     189.769 117.068   3.513  1.00  0.00           C  
ATOM   1358  NZ  LYS A  83     189.069 117.793   2.417  1.00  0.00           N  
ATOM   1359  H   LYS A  83     191.513 117.518   8.278  1.00  0.00           H  
ATOM   1360  HA  LYS A  83     189.244 119.015   7.296  1.00  0.00           H  
ATOM   1361 1HB  LYS A  83     189.537 116.064   7.993  1.00  0.00           H  
ATOM   1362 2HB  LYS A  83     188.152 116.765   7.168  1.00  0.00           H  
ATOM   1363 1HG  LYS A  83     190.957 117.000   6.064  1.00  0.00           H  
ATOM   1364 2HG  LYS A  83     189.915 115.609   5.733  1.00  0.00           H  
ATOM   1365 1HD  LYS A  83     188.157 117.247   4.911  1.00  0.00           H  
ATOM   1366 2HD  LYS A  83     189.383 118.516   5.040  1.00  0.00           H  
ATOM   1367 1HE  LYS A  83     190.831 117.300   3.465  1.00  0.00           H  
ATOM   1368 2HE  LYS A  83     189.647 115.996   3.358  1.00  0.00           H  
ATOM   1369 1HZ  LYS A  83     189.456 117.512   1.527  1.00  0.00           H  
ATOM   1370 2HZ  LYS A  83     188.084 117.569   2.441  1.00  0.00           H  
ATOM   1371 3HZ  LYS A  83     189.192 118.787   2.539  1.00  0.00           H  
ATOM   1372  N   LYS A  84     189.078 117.804  10.359  1.00  0.00           N  
ATOM   1373  CA  LYS A  84     188.351 117.988  11.611  1.00  0.00           C  
ATOM   1374  C   LYS A  84     188.274 119.462  11.990  1.00  0.00           C  
ATOM   1375  O   LYS A  84     187.220 119.948  12.415  1.00  0.00           O  
ATOM   1376  CB  LYS A  84     189.008 117.189  12.736  1.00  0.00           C  
ATOM   1377  CG  LYS A  84     188.298 117.292  14.080  1.00  0.00           C  
ATOM   1378  CD  LYS A  84     188.972 116.423  15.130  1.00  0.00           C  
ATOM   1379  CE  LYS A  84     188.287 116.555  16.483  1.00  0.00           C  
ATOM   1380  NZ  LYS A  84     188.932 115.704  17.518  1.00  0.00           N  
ATOM   1381  H   LYS A  84     189.911 117.232  10.354  1.00  0.00           H  
ATOM   1382  HA  LYS A  84     187.331 117.628  11.474  1.00  0.00           H  
ATOM   1383 1HB  LYS A  84     189.048 116.135  12.459  1.00  0.00           H  
ATOM   1384 2HB  LYS A  84     190.034 117.530  12.874  1.00  0.00           H  
ATOM   1385 1HG  LYS A  84     188.307 118.329  14.418  1.00  0.00           H  
ATOM   1386 2HG  LYS A  84     187.261 116.974  13.969  1.00  0.00           H  
ATOM   1387 1HD  LYS A  84     188.938 115.379  14.816  1.00  0.00           H  
ATOM   1388 2HD  LYS A  84     190.016 116.719  15.232  1.00  0.00           H  
ATOM   1389 1HE  LYS A  84     188.325 117.594  16.809  1.00  0.00           H  
ATOM   1390 2HE  LYS A  84     187.241 116.264  16.391  1.00  0.00           H  
ATOM   1391 1HZ  LYS A  84     188.449 115.820  18.398  1.00  0.00           H  
ATOM   1392 2HZ  LYS A  84     188.886 114.735  17.235  1.00  0.00           H  
ATOM   1393 3HZ  LYS A  84     189.898 115.977  17.627  1.00  0.00           H  
ATOM   1394  N   ALA A  85     189.384 120.189  11.840  1.00  0.00           N  
ATOM   1395  CA  ALA A  85     189.382 121.614  12.153  1.00  0.00           C  
ATOM   1396  C   ALA A  85     188.378 122.377  11.298  1.00  0.00           C  
ATOM   1397  O   ALA A  85     187.713 123.292  11.798  1.00  0.00           O  
ATOM   1398  CB  ALA A  85     190.787 122.193  11.975  1.00  0.00           C  
ATOM   1399  H   ALA A  85     190.235 119.759  11.506  1.00  0.00           H  
ATOM   1400  HA  ALA A  85     189.079 121.732  13.194  1.00  0.00           H  
ATOM   1401 1HB  ALA A  85     190.774 123.257  12.212  1.00  0.00           H  
ATOM   1402 2HB  ALA A  85     191.479 121.680  12.644  1.00  0.00           H  
ATOM   1403 3HB  ALA A  85     191.109 122.054  10.944  1.00  0.00           H  
ATOM   1404  N   LEU A  86     188.254 122.018  10.018  1.00  0.00           N  
ATOM   1405  CA  LEU A  86     187.236 122.637   9.176  1.00  0.00           C  
ATOM   1406  C   LEU A  86     185.831 122.279   9.641  1.00  0.00           C  
ATOM   1407  O   LEU A  86     184.935 123.129   9.609  1.00  0.00           O  
ATOM   1408  CB  LEU A  86     187.421 122.201   7.717  1.00  0.00           C  
ATOM   1409  CG  LEU A  86     188.674 122.742   7.015  1.00  0.00           C  
ATOM   1410  CD1 LEU A  86     188.884 121.996   5.704  1.00  0.00           C  
ATOM   1411  CD2 LEU A  86     188.516 124.235   6.775  1.00  0.00           C  
ATOM   1412  H   LEU A  86     188.860 121.317   9.623  1.00  0.00           H  
ATOM   1413  HA  LEU A  86     187.337 123.719   9.248  1.00  0.00           H  
ATOM   1414 1HB  LEU A  86     187.466 121.112   7.683  1.00  0.00           H  
ATOM   1415 2HB  LEU A  86     186.554 122.526   7.143  1.00  0.00           H  
ATOM   1416  HG  LEU A  86     189.547 122.565   7.642  1.00  0.00           H  
ATOM   1417 1HD1 LEU A  86     189.774 122.380   5.204  1.00  0.00           H  
ATOM   1418 2HD1 LEU A  86     189.013 120.932   5.907  1.00  0.00           H  
ATOM   1419 3HD1 LEU A  86     188.016 122.139   5.060  1.00  0.00           H  
ATOM   1420 1HD2 LEU A  86     189.406 124.621   6.276  1.00  0.00           H  
ATOM   1421 2HD2 LEU A  86     187.644 124.413   6.147  1.00  0.00           H  
ATOM   1422 3HD2 LEU A  86     188.386 124.746   7.729  1.00  0.00           H  
ATOM   1423  N   GLU A  87     185.621 121.034  10.078  1.00  0.00           N  
ATOM   1424  CA  GLU A  87     184.334 120.667  10.661  1.00  0.00           C  
ATOM   1425  C   GLU A  87     184.042 121.478  11.916  1.00  0.00           C  
ATOM   1426  O   GLU A  87     182.898 121.889  12.135  1.00  0.00           O  
ATOM   1427  CB  GLU A  87     184.304 119.173  10.992  1.00  0.00           C  
ATOM   1428  CG  GLU A  87     182.997 118.691  11.603  1.00  0.00           C  
ATOM   1429  CD  GLU A  87     182.983 117.211  11.863  1.00  0.00           C  
ATOM   1430  OE1 GLU A  87     183.715 116.505  11.210  1.00  0.00           O  
ATOM   1431  OE2 GLU A  87     182.241 116.784  12.716  1.00  0.00           O  
ATOM   1432  H   GLU A  87     186.347 120.335  10.008  1.00  0.00           H  
ATOM   1433  HA  GLU A  87     183.550 120.887   9.935  1.00  0.00           H  
ATOM   1434 1HB  GLU A  87     184.481 118.597  10.084  1.00  0.00           H  
ATOM   1435 2HB  GLU A  87     185.107 118.940  11.690  1.00  0.00           H  
ATOM   1436 1HG  GLU A  87     182.832 119.215  12.544  1.00  0.00           H  
ATOM   1437 2HG  GLU A  87     182.178 118.944  10.930  1.00  0.00           H  
ATOM   1438  N   ILE A  88     185.060 121.712  12.747  1.00  0.00           N  
ATOM   1439  CA  ILE A  88     184.870 122.521  13.946  1.00  0.00           C  
ATOM   1440  C   ILE A  88     184.436 123.932  13.569  1.00  0.00           C  
ATOM   1441  O   ILE A  88     183.549 124.512  14.206  1.00  0.00           O  
ATOM   1442  CB  ILE A  88     186.159 122.582  14.785  1.00  0.00           C  
ATOM   1443  CG1 ILE A  88     186.453 121.216  15.411  1.00  0.00           C  
ATOM   1444  CG2 ILE A  88     186.043 123.650  15.861  1.00  0.00           C  
ATOM   1445  CD1 ILE A  88     187.845 121.097  15.990  1.00  0.00           C  
ATOM   1446  H   ILE A  88     185.974 121.329  12.553  1.00  0.00           H  
ATOM   1447  HA  ILE A  88     184.064 122.085  14.534  1.00  0.00           H  
ATOM   1448  HB  ILE A  88     187.003 122.821  14.138  1.00  0.00           H  
ATOM   1449 1HG1 ILE A  88     185.735 121.018  16.206  1.00  0.00           H  
ATOM   1450 2HG1 ILE A  88     186.330 120.437  14.658  1.00  0.00           H  
ATOM   1451 1HG2 ILE A  88     186.963 123.679  16.446  1.00  0.00           H  
ATOM   1452 2HG2 ILE A  88     185.881 124.620  15.394  1.00  0.00           H  
ATOM   1453 3HG2 ILE A  88     185.205 123.417  16.517  1.00  0.00           H  
ATOM   1454 1HD1 ILE A  88     187.978 120.101  16.414  1.00  0.00           H  
ATOM   1455 2HD1 ILE A  88     188.581 121.256  15.202  1.00  0.00           H  
ATOM   1456 3HD1 ILE A  88     187.979 121.844  16.770  1.00  0.00           H  
ATOM   1457  N   ILE A  89     185.048 124.501  12.528  1.00  0.00           N  
ATOM   1458  CA  ILE A  89     184.645 125.825  12.062  1.00  0.00           C  
ATOM   1459  C   ILE A  89     183.191 125.809  11.611  1.00  0.00           C  
ATOM   1460  O   ILE A  89     182.416 126.719  11.929  1.00  0.00           O  
ATOM   1461  CB  ILE A  89     185.541 126.302  10.905  1.00  0.00           C  
ATOM   1462  CG1 ILE A  89     186.968 126.551  11.401  1.00  0.00           C  
ATOM   1463  CG2 ILE A  89     184.967 127.560  10.272  1.00  0.00           C  
ATOM   1464  CD1 ILE A  89     187.976 126.743  10.292  1.00  0.00           C  
ATOM   1465  H   ILE A  89     185.798 124.020  12.053  1.00  0.00           H  
ATOM   1466  HA  ILE A  89     184.718 126.523  12.894  1.00  0.00           H  
ATOM   1467  HB  ILE A  89     185.603 125.522  10.147  1.00  0.00           H  
ATOM   1468 1HG1 ILE A  89     186.982 127.439  12.034  1.00  0.00           H  
ATOM   1469 2HG1 ILE A  89     187.291 125.710  12.014  1.00  0.00           H  
ATOM   1470 1HG2 ILE A  89     185.613 127.884   9.456  1.00  0.00           H  
ATOM   1471 2HG2 ILE A  89     183.971 127.350   9.884  1.00  0.00           H  
ATOM   1472 3HG2 ILE A  89     184.906 128.349  11.021  1.00  0.00           H  
ATOM   1473 1HD1 ILE A  89     188.963 126.915  10.723  1.00  0.00           H  
ATOM   1474 2HD1 ILE A  89     188.003 125.850   9.666  1.00  0.00           H  
ATOM   1475 3HD1 ILE A  89     187.692 127.603   9.686  1.00  0.00           H  
ATOM   1476  N   LEU A  90     182.795 124.775  10.867  1.00  0.00           N  
ATOM   1477  CA  LEU A  90     181.410 124.677  10.416  1.00  0.00           C  
ATOM   1478  C   LEU A  90     180.448 124.570  11.592  1.00  0.00           C  
ATOM   1479  O   LEU A  90     179.392 125.216  11.596  1.00  0.00           O  
ATOM   1480  CB  LEU A  90     181.238 123.461   9.497  1.00  0.00           C  
ATOM   1481  CG  LEU A  90     181.939 123.552   8.137  1.00  0.00           C  
ATOM   1482  CD1 LEU A  90     181.906 122.191   7.456  1.00  0.00           C  
ATOM   1483  CD2 LEU A  90     181.255 124.607   7.281  1.00  0.00           C  
ATOM   1484  H   LEU A  90     183.448 124.048  10.610  1.00  0.00           H  
ATOM   1485  HA  LEU A  90     181.158 125.589   9.875  1.00  0.00           H  
ATOM   1486 1HB  LEU A  90     181.622 122.581  10.010  1.00  0.00           H  
ATOM   1487 2HB  LEU A  90     180.173 123.313   9.312  1.00  0.00           H  
ATOM   1488  HG  LEU A  90     182.984 123.825   8.283  1.00  0.00           H  
ATOM   1489 1HD1 LEU A  90     182.405 122.254   6.488  1.00  0.00           H  
ATOM   1490 2HD1 LEU A  90     182.419 121.459   8.080  1.00  0.00           H  
ATOM   1491 3HD1 LEU A  90     180.871 121.882   7.310  1.00  0.00           H  
ATOM   1492 1HD2 LEU A  90     181.754 124.673   6.313  1.00  0.00           H  
ATOM   1493 2HD2 LEU A  90     180.210 124.334   7.132  1.00  0.00           H  
ATOM   1494 3HD2 LEU A  90     181.308 125.574   7.783  1.00  0.00           H  
ATOM   1495  N   ARG A  91     180.788 123.761  12.599  1.00  0.00           N  
ATOM   1496  CA  ARG A  91     179.892 123.607  13.741  1.00  0.00           C  
ATOM   1497  C   ARG A  91     179.794 124.898  14.541  1.00  0.00           C  
ATOM   1498  O   ARG A  91     178.699 125.298  14.955  1.00  0.00           O  
ATOM   1499  CB  ARG A  91     180.372 122.485  14.651  1.00  0.00           C  
ATOM   1500  CG  ARG A  91     180.197 121.085  14.086  1.00  0.00           C  
ATOM   1501  CD  ARG A  91     180.734 120.050  15.006  1.00  0.00           C  
ATOM   1502  NE  ARG A  91     180.626 118.714  14.443  1.00  0.00           N  
ATOM   1503  CZ  ARG A  91     179.532 117.933  14.532  1.00  0.00           C  
ATOM   1504  NH1 ARG A  91     178.463 118.368  15.163  1.00  0.00           N  
ATOM   1505  NH2 ARG A  91     179.533 116.729  13.986  1.00  0.00           N  
ATOM   1506  H   ARG A  91     181.660 123.252  12.584  1.00  0.00           H  
ATOM   1507  HA  ARG A  91     178.893 123.381  13.368  1.00  0.00           H  
ATOM   1508 1HB  ARG A  91     181.430 122.622  14.869  1.00  0.00           H  
ATOM   1509 2HB  ARG A  91     179.833 122.528  15.597  1.00  0.00           H  
ATOM   1510 1HG  ARG A  91     179.136 120.885  13.928  1.00  0.00           H  
ATOM   1511 2HG  ARG A  91     180.726 121.006  13.135  1.00  0.00           H  
ATOM   1512 1HD  ARG A  91     181.787 120.252  15.204  1.00  0.00           H  
ATOM   1513 2HD  ARG A  91     180.179 120.072  15.942  1.00  0.00           H  
ATOM   1514  HE  ARG A  91     181.428 118.345  13.949  1.00  0.00           H  
ATOM   1515 1HH1 ARG A  91     178.463 119.287  15.581  1.00  0.00           H  
ATOM   1516 2HH1 ARG A  91     177.644 117.782  15.230  1.00  0.00           H  
ATOM   1517 1HH2 ARG A  91     180.354 116.395  13.501  1.00  0.00           H  
ATOM   1518 2HH2 ARG A  91     178.712 116.145  14.052  1.00  0.00           H  
ATOM   1519  N   ALA A  92     180.926 125.568  14.767  1.00  0.00           N  
ATOM   1520  CA  ALA A  92     180.891 126.844  15.477  1.00  0.00           C  
ATOM   1521  C   ALA A  92     180.152 127.901  14.666  1.00  0.00           C  
ATOM   1522  O   ALA A  92     179.387 128.697  15.227  1.00  0.00           O  
ATOM   1523  CB  ALA A  92     182.313 127.302  15.802  1.00  0.00           C  
ATOM   1524  H   ALA A  92     181.814 125.205  14.453  1.00  0.00           H  
ATOM   1525  HA  ALA A  92     180.343 126.699  16.407  1.00  0.00           H  
ATOM   1526 1HB  ALA A  92     182.275 128.255  16.331  1.00  0.00           H  
ATOM   1527 2HB  ALA A  92     182.800 126.557  16.431  1.00  0.00           H  
ATOM   1528 3HB  ALA A  92     182.876 127.422  14.879  1.00  0.00           H  
ATOM   1529  N   ALA A  93     180.363 127.927  13.349  1.00  0.00           N  
ATOM   1530  CA  ALA A  93     179.656 128.881  12.501  1.00  0.00           C  
ATOM   1531  C   ALA A  93     178.160 128.601  12.445  1.00  0.00           C  
ATOM   1532  O   ALA A  93     177.367 129.546  12.410  1.00  0.00           O  
ATOM   1533  CB  ALA A  93     180.238 128.874  11.088  1.00  0.00           C  
ATOM   1534  H   ALA A  93     181.015 127.283  12.926  1.00  0.00           H  
ATOM   1535  HA  ALA A  93     179.784 129.875  12.931  1.00  0.00           H  
ATOM   1536 1HB  ALA A  93     179.700 129.591  10.468  1.00  0.00           H  
ATOM   1537 2HB  ALA A  93     181.293 129.147  11.127  1.00  0.00           H  
ATOM   1538 3HB  ALA A  93     180.138 127.878  10.658  1.00  0.00           H  
ATOM   1539  N   GLU A  94     177.763 127.327  12.432  1.00  0.00           N  
ATOM   1540  CA  GLU A  94     176.341 126.993  12.403  1.00  0.00           C  
ATOM   1541  C   GLU A  94     175.643 127.488  13.663  1.00  0.00           C  
ATOM   1542  O   GLU A  94     174.530 128.026  13.601  1.00  0.00           O  
ATOM   1543  CB  GLU A  94     176.148 125.482  12.259  1.00  0.00           C  
ATOM   1544  CG  GLU A  94     174.702 125.048  12.068  1.00  0.00           C  
ATOM   1545  CD  GLU A  94     174.568 123.589  11.731  1.00  0.00           C  
ATOM   1546  OE1 GLU A  94     175.136 122.784  12.429  1.00  0.00           O  
ATOM   1547  OE2 GLU A  94     173.895 123.280  10.776  1.00  0.00           O  
ATOM   1548  H   GLU A  94     178.444 126.580  12.442  1.00  0.00           H  
ATOM   1549  HA  GLU A  94     175.886 127.494  11.548  1.00  0.00           H  
ATOM   1550 1HB  GLU A  94     176.721 125.121  11.405  1.00  0.00           H  
ATOM   1551 2HB  GLU A  94     176.533 124.979  13.147  1.00  0.00           H  
ATOM   1552 1HG  GLU A  94     174.148 125.250  12.985  1.00  0.00           H  
ATOM   1553 2HG  GLU A  94     174.258 125.643  11.272  1.00  0.00           H  
ATOM   1554  N   GLU A  95     176.286 127.319  14.822  1.00  0.00           N  
ATOM   1555  CA  GLU A  95     175.717 127.827  16.065  1.00  0.00           C  
ATOM   1556  C   GLU A  95     175.617 129.346  16.058  1.00  0.00           C  
ATOM   1557  O   GLU A  95     174.650 129.903  16.592  1.00  0.00           O  
ATOM   1558  CB  GLU A  95     176.558 127.368  17.258  1.00  0.00           C  
ATOM   1559  CG  GLU A  95     176.432 125.887  17.586  1.00  0.00           C  
ATOM   1560  CD  GLU A  95     175.061 125.511  18.075  1.00  0.00           C  
ATOM   1561  OE1 GLU A  95     174.603 126.111  19.017  1.00  0.00           O  
ATOM   1562  OE2 GLU A  95     174.472 124.624  17.505  1.00  0.00           O  
ATOM   1563  H   GLU A  95     177.173 126.838  14.846  1.00  0.00           H  
ATOM   1564  HA  GLU A  95     174.704 127.437  16.166  1.00  0.00           H  
ATOM   1565 1HB  GLU A  95     177.610 127.581  17.065  1.00  0.00           H  
ATOM   1566 2HB  GLU A  95     176.270 127.933  18.145  1.00  0.00           H  
ATOM   1567 1HG  GLU A  95     176.659 125.308  16.691  1.00  0.00           H  
ATOM   1568 2HG  GLU A  95     177.169 125.630  18.346  1.00  0.00           H  
ATOM   1569  N   LEU A  96     176.598 130.033  15.467  1.00  0.00           N  
ATOM   1570  CA  LEU A  96     176.490 131.480  15.309  1.00  0.00           C  
ATOM   1571  C   LEU A  96     175.381 131.853  14.335  1.00  0.00           C  
ATOM   1572  O   LEU A  96     174.671 132.840  14.552  1.00  0.00           O  
ATOM   1573  CB  LEU A  96     177.822 132.060  14.818  1.00  0.00           C  
ATOM   1574  CG  LEU A  96     178.971 132.042  15.835  1.00  0.00           C  
ATOM   1575  CD1 LEU A  96     180.291 132.280  15.115  1.00  0.00           C  
ATOM   1576  CD2 LEU A  96     178.728 133.105  16.895  1.00  0.00           C  
ATOM   1577  H   LEU A  96     177.423 129.561  15.123  1.00  0.00           H  
ATOM   1578  HA  LEU A  96     176.238 131.916  16.275  1.00  0.00           H  
ATOM   1579 1HB  LEU A  96     178.146 131.497  13.944  1.00  0.00           H  
ATOM   1580 2HB  LEU A  96     177.662 133.096  14.519  1.00  0.00           H  
ATOM   1581  HG  LEU A  96     179.021 131.062  16.310  1.00  0.00           H  
ATOM   1582 1HD1 LEU A  96     181.108 132.266  15.837  1.00  0.00           H  
ATOM   1583 2HD1 LEU A  96     180.449 131.493  14.376  1.00  0.00           H  
ATOM   1584 3HD1 LEU A  96     180.265 133.247  14.615  1.00  0.00           H  
ATOM   1585 1HD2 LEU A  96     179.544 133.093  17.618  1.00  0.00           H  
ATOM   1586 2HD2 LEU A  96     178.678 134.087  16.422  1.00  0.00           H  
ATOM   1587 3HD2 LEU A  96     177.786 132.902  17.405  1.00  0.00           H  
ATOM   1588  N   ALA A  97     175.218 131.078  13.261  1.00  0.00           N  
ATOM   1589  CA  ALA A  97     174.184 131.360  12.276  1.00  0.00           C  
ATOM   1590  C   ALA A  97     172.782 131.302  12.866  1.00  0.00           C  
ATOM   1591  O   ALA A  97     171.887 131.994  12.370  1.00  0.00           O  
ATOM   1592  CB  ALA A  97     174.289 130.381  11.103  1.00  0.00           C  
ATOM   1593  H   ALA A  97     175.822 130.280  13.126  1.00  0.00           H  
ATOM   1594  HA  ALA A  97     174.336 132.374  11.906  1.00  0.00           H  
ATOM   1595 1HB  ALA A  97     173.512 130.601  10.374  1.00  0.00           H  
ATOM   1596 2HB  ALA A  97     175.267 130.482  10.633  1.00  0.00           H  
ATOM   1597 3HB  ALA A  97     174.166 129.362  11.469  1.00  0.00           H  
ATOM   1598  N   LYS A  98     172.570 130.497  13.907  1.00  0.00           N  
ATOM   1599  CA  LYS A  98     171.271 130.377  14.554  1.00  0.00           C  
ATOM   1600  C   LYS A  98     171.008 131.500  15.549  1.00  0.00           C  
ATOM   1601  O   LYS A  98     169.907 131.578  16.107  1.00  0.00           O  
ATOM   1602  CB  LYS A  98     171.159 129.024  15.257  1.00  0.00           C  
ATOM   1603  CG  LYS A  98     171.114 127.827  14.315  1.00  0.00           C  
ATOM   1604  CD  LYS A  98     170.852 126.536  15.075  1.00  0.00           C  
ATOM   1605  CE  LYS A  98     172.079 126.095  15.860  1.00  0.00           C  
ATOM   1606  NZ  LYS A  98     171.896 124.750  16.470  1.00  0.00           N  
ATOM   1607  H   LYS A  98     173.345 129.953  14.256  1.00  0.00           H  
ATOM   1608  HA  LYS A  98     170.497 130.448  13.789  1.00  0.00           H  
ATOM   1609 1HB  LYS A  98     172.008 128.890  15.927  1.00  0.00           H  
ATOM   1610 2HB  LYS A  98     170.254 129.004  15.866  1.00  0.00           H  
ATOM   1611 1HG  LYS A  98     170.322 127.973  13.579  1.00  0.00           H  
ATOM   1612 2HG  LYS A  98     172.065 127.743  13.789  1.00  0.00           H  
ATOM   1613 1HD  LYS A  98     170.021 126.682  15.767  1.00  0.00           H  
ATOM   1614 2HD  LYS A  98     170.581 125.748  14.372  1.00  0.00           H  
ATOM   1615 1HE  LYS A  98     172.943 126.065  15.198  1.00  0.00           H  
ATOM   1616 2HE  LYS A  98     172.281 126.815  16.653  1.00  0.00           H  
ATOM   1617 1HZ  LYS A  98     172.729 124.496  16.982  1.00  0.00           H  
ATOM   1618 2HZ  LYS A  98     171.107 124.771  17.102  1.00  0.00           H  
ATOM   1619 3HZ  LYS A  98     171.726 124.070  15.743  1.00  0.00           H  
ATOM   1620  N   ALA A  99     171.987 132.366  15.786  1.00  0.00           N  
ATOM   1621  CA  ALA A  99     171.860 133.459  16.736  1.00  0.00           C  
ATOM   1622  C   ALA A  99     170.997 134.574  16.159  1.00  0.00           C  
ATOM   1623  O   ALA A  99     170.854 134.719  14.942  1.00  0.00           O  
ATOM   1624  CB  ALA A  99     173.238 134.006  17.121  1.00  0.00           C  
ATOM   1625  H   ALA A  99     172.854 132.253  15.281  1.00  0.00           H  
ATOM   1626  HA  ALA A  99     171.373 133.073  17.632  1.00  0.00           H  
ATOM   1627 1HB  ALA A  99     173.119 134.822  17.833  1.00  0.00           H  
ATOM   1628 2HB  ALA A  99     173.830 133.212  17.575  1.00  0.00           H  
ATOM   1629 3HB  ALA A  99     173.745 134.372  16.229  1.00  0.00           H  
ATOM   1630  N   ASP A 100     170.421 135.368  17.057  1.00  0.00           N  
ATOM   1631  CA  ASP A 100     169.721 136.591  16.689  1.00  0.00           C  
ATOM   1632  C   ASP A 100     170.622 137.819  16.719  1.00  0.00           C  
ATOM   1633  O   ASP A 100     170.114 138.944  16.647  1.00  0.00           O  
ATOM   1634  CB  ASP A 100     168.529 136.814  17.624  1.00  0.00           C  
ATOM   1635  CG  ASP A 100     168.941 136.983  19.079  1.00  0.00           C  
ATOM   1636  OD1 ASP A 100     169.964 136.460  19.452  1.00  0.00           O  
ATOM   1637  OD2 ASP A 100     168.229 137.636  19.804  1.00  0.00           O  
ATOM   1638  H   ASP A 100     170.472 135.107  18.032  1.00  0.00           H  
ATOM   1639  HA  ASP A 100     169.362 136.488  15.665  1.00  0.00           H  
ATOM   1640 1HB  ASP A 100     167.983 137.704  17.309  1.00  0.00           H  
ATOM   1641 2HB  ASP A 100     167.846 135.967  17.549  1.00  0.00           H  
ATOM   1642  N   VAL A 101     171.934 137.635  16.810  1.00  0.00           N  
ATOM   1643  CA  VAL A 101     172.864 138.752  16.925  1.00  0.00           C  
ATOM   1644  C   VAL A 101     173.509 139.020  15.573  1.00  0.00           C  
ATOM   1645  O   VAL A 101     174.192 138.157  15.009  1.00  0.00           O  
ATOM   1646  CB  VAL A 101     173.955 138.450  17.971  1.00  0.00           C  
ATOM   1647  CG1 VAL A 101     174.908 139.629  18.101  1.00  0.00           C  
ATOM   1648  CG2 VAL A 101     173.311 138.125  19.310  1.00  0.00           C  
ATOM   1649  H   VAL A 101     172.297 136.693  16.799  1.00  0.00           H  
ATOM   1650  HA  VAL A 101     172.304 139.640  17.220  1.00  0.00           H  
ATOM   1651  HB  VAL A 101     174.542 137.597  17.632  1.00  0.00           H  
ATOM   1652 1HG1 VAL A 101     175.672 139.396  18.843  1.00  0.00           H  
ATOM   1653 2HG1 VAL A 101     175.384 139.819  17.139  1.00  0.00           H  
ATOM   1654 3HG1 VAL A 101     174.354 140.512  18.415  1.00  0.00           H  
ATOM   1655 1HG2 VAL A 101     174.088 137.912  20.043  1.00  0.00           H  
ATOM   1656 2HG2 VAL A 101     172.719 138.977  19.645  1.00  0.00           H  
ATOM   1657 3HG2 VAL A 101     172.666 137.254  19.201  1.00  0.00           H  
ATOM   1658  N   ASP A 102     173.287 140.227  15.045  1.00  0.00           N  
ATOM   1659  CA  ASP A 102     173.782 140.563  13.714  1.00  0.00           C  
ATOM   1660  C   ASP A 102     175.270 140.254  13.589  1.00  0.00           C  
ATOM   1661  O   ASP A 102     175.711 139.651  12.604  1.00  0.00           O  
ATOM   1662  CB  ASP A 102     173.535 142.042  13.406  1.00  0.00           C  
ATOM   1663  CG  ASP A 102     174.020 142.967  14.514  1.00  0.00           C  
ATOM   1664  OD1 ASP A 102     174.550 142.476  15.482  1.00  0.00           O  
ATOM   1665  OD2 ASP A 102     173.853 144.156  14.383  1.00  0.00           O  
ATOM   1666  H   ASP A 102     172.772 140.920  15.569  1.00  0.00           H  
ATOM   1667  HA  ASP A 102     173.255 139.950  12.984  1.00  0.00           H  
ATOM   1668 1HB  ASP A 102     174.043 142.311  12.480  1.00  0.00           H  
ATOM   1669 2HB  ASP A 102     172.467 142.208  13.255  1.00  0.00           H  
ATOM   1670  N   ALA A 103     176.060 140.651  14.589  1.00  0.00           N  
ATOM   1671  CA  ALA A 103     177.494 140.376  14.556  1.00  0.00           C  
ATOM   1672  C   ALA A 103     177.788 138.882  14.545  1.00  0.00           C  
ATOM   1673  O   ALA A 103     178.723 138.445  13.863  1.00  0.00           O  
ATOM   1674  CB  ALA A 103     178.185 141.044  15.743  1.00  0.00           C  
ATOM   1675  H   ALA A 103     175.673 141.147  15.380  1.00  0.00           H  
ATOM   1676  HA  ALA A 103     177.896 140.791  13.632  1.00  0.00           H  
ATOM   1677 1HB  ALA A 103     179.253 140.834  15.708  1.00  0.00           H  
ATOM   1678 2HB  ALA A 103     178.026 142.122  15.697  1.00  0.00           H  
ATOM   1679 3HB  ALA A 103     177.769 140.657  16.672  1.00  0.00           H  
ATOM   1680  N   ALA A 104     177.020 138.089  15.293  1.00  0.00           N  
ATOM   1681  CA  ALA A 104     177.206 136.643  15.250  1.00  0.00           C  
ATOM   1682  C   ALA A 104     176.870 136.081  13.876  1.00  0.00           C  
ATOM   1683  O   ALA A 104     177.541 135.154  13.406  1.00  0.00           O  
ATOM   1684  CB  ALA A 104     176.356 135.967  16.325  1.00  0.00           C  
ATOM   1685  H   ALA A 104     176.307 138.475  15.896  1.00  0.00           H  
ATOM   1686  HA  ALA A 104     178.257 136.430  15.445  1.00  0.00           H  
ATOM   1687 1HB  ALA A 104     176.503 134.888  16.280  1.00  0.00           H  
ATOM   1688 2HB  ALA A 104     176.652 136.334  17.307  1.00  0.00           H  
ATOM   1689 3HB  ALA A 104     175.305 136.196  16.154  1.00  0.00           H  
ATOM   1690  N   LEU A 105     175.843 136.624  13.218  1.00  0.00           N  
ATOM   1691  CA  LEU A 105     175.517 136.179  11.869  1.00  0.00           C  
ATOM   1692  C   LEU A 105     176.616 136.561  10.886  1.00  0.00           C  
ATOM   1693  O   LEU A 105     176.954 135.778   9.992  1.00  0.00           O  
ATOM   1694  CB  LEU A 105     174.183 136.787  11.418  1.00  0.00           C  
ATOM   1695  CG  LEU A 105     172.963 136.424  12.273  1.00  0.00           C  
ATOM   1696  CD1 LEU A 105     171.762 137.238  11.816  1.00  0.00           C  
ATOM   1697  CD2 LEU A 105     172.689 134.932  12.159  1.00  0.00           C  
ATOM   1698  H   LEU A 105     175.284 137.347  13.647  1.00  0.00           H  
ATOM   1699  HA  LEU A 105     175.449 135.092  11.872  1.00  0.00           H  
ATOM   1700 1HB  LEU A 105     174.278 137.872  11.419  1.00  0.00           H  
ATOM   1701 2HB  LEU A 105     173.981 136.463  10.397  1.00  0.00           H  
ATOM   1702  HG  LEU A 105     173.161 136.677  13.316  1.00  0.00           H  
ATOM   1703 1HD1 LEU A 105     170.894 136.980  12.424  1.00  0.00           H  
ATOM   1704 2HD1 LEU A 105     171.978 138.301  11.927  1.00  0.00           H  
ATOM   1705 3HD1 LEU A 105     171.549 137.018  10.770  1.00  0.00           H  
ATOM   1706 1HD2 LEU A 105     171.821 134.673  12.768  1.00  0.00           H  
ATOM   1707 2HD2 LEU A 105     172.490 134.677  11.117  1.00  0.00           H  
ATOM   1708 3HD2 LEU A 105     173.558 134.373  12.508  1.00  0.00           H  
ATOM   1709  N   GLU A 106     177.185 137.758  11.038  1.00  0.00           N  
ATOM   1710  CA  GLU A 106     178.364 138.114  10.257  1.00  0.00           C  
ATOM   1711  C   GLU A 106     179.520 137.161  10.528  1.00  0.00           C  
ATOM   1712  O   GLU A 106     180.194 136.720   9.589  1.00  0.00           O  
ATOM   1713  CB  GLU A 106     178.793 139.551  10.567  1.00  0.00           C  
ATOM   1714  CG  GLU A 106     180.046 140.007   9.830  1.00  0.00           C  
ATOM   1715  CD  GLU A 106     180.500 141.379  10.241  1.00  0.00           C  
ATOM   1716  OE1 GLU A 106     179.796 142.019  10.987  1.00  0.00           O  
ATOM   1717  OE2 GLU A 106     181.551 141.789   9.809  1.00  0.00           O  
ATOM   1718  H   GLU A 106     176.807 138.427  11.694  1.00  0.00           H  
ATOM   1719  HA  GLU A 106     178.114 138.038   9.198  1.00  0.00           H  
ATOM   1720 1HB  GLU A 106     177.986 140.237  10.308  1.00  0.00           H  
ATOM   1721 2HB  GLU A 106     178.978 139.653  11.636  1.00  0.00           H  
ATOM   1722 1HG  GLU A 106     180.848 139.297  10.027  1.00  0.00           H  
ATOM   1723 2HG  GLU A 106     179.847 139.999   8.760  1.00  0.00           H  
ATOM   1724  N   ALA A 107     179.768 136.835  11.798  1.00  0.00           N  
ATOM   1725  CA  ALA A 107     180.829 135.889  12.122  1.00  0.00           C  
ATOM   1726  C   ALA A 107     180.563 134.529  11.491  1.00  0.00           C  
ATOM   1727  O   ALA A 107     181.494 133.863  11.024  1.00  0.00           O  
ATOM   1728  CB  ALA A 107     180.974 135.759  13.638  1.00  0.00           C  
ATOM   1729  H   ALA A 107     179.223 137.239  12.548  1.00  0.00           H  
ATOM   1730  HA  ALA A 107     181.762 136.272  11.707  1.00  0.00           H  
ATOM   1731 1HB  ALA A 107     181.770 135.051  13.867  1.00  0.00           H  
ATOM   1732 2HB  ALA A 107     181.222 136.733  14.065  1.00  0.00           H  
ATOM   1733 3HB  ALA A 107     180.038 135.405  14.063  1.00  0.00           H  
ATOM   1734  N   ALA A 108     179.298 134.099  11.468  1.00  0.00           N  
ATOM   1735  CA  ALA A 108     178.964 132.820  10.851  1.00  0.00           C  
ATOM   1736  C   ALA A 108     179.295 132.824   9.365  1.00  0.00           C  
ATOM   1737  O   ALA A 108     179.795 131.825   8.829  1.00  0.00           O  
ATOM   1738  CB  ALA A 108     177.486 132.501  11.070  1.00  0.00           C  
ATOM   1739  H   ALA A 108     178.560 134.654  11.880  1.00  0.00           H  
ATOM   1740  HA  ALA A 108     179.568 132.046  11.325  1.00  0.00           H  
ATOM   1741 1HB  ALA A 108     177.247 131.545  10.603  1.00  0.00           H  
ATOM   1742 2HB  ALA A 108     177.280 132.447  12.138  1.00  0.00           H  
ATOM   1743 3HB  ALA A 108     176.876 133.284  10.622  1.00  0.00           H  
ATOM   1744  N   VAL A 109     179.025 133.940   8.681  1.00  0.00           N  
ATOM   1745  CA  VAL A 109     179.326 134.040   7.254  1.00  0.00           C  
ATOM   1746  C   VAL A 109     180.832 134.039   7.026  1.00  0.00           C  
ATOM   1747  O   VAL A 109     181.344 133.340   6.144  1.00  0.00           O  
ATOM   1748  CB  VAL A 109     178.718 135.325   6.661  1.00  0.00           C  
ATOM   1749  CG1 VAL A 109     179.220 135.547   5.242  1.00  0.00           C  
ATOM   1750  CG2 VAL A 109     177.199 135.240   6.689  1.00  0.00           C  
ATOM   1751  H   VAL A 109     178.607 134.728   9.153  1.00  0.00           H  
ATOM   1752  HA  VAL A 109     178.916 133.162   6.752  1.00  0.00           H  
ATOM   1753  HB  VAL A 109     179.046 136.179   7.255  1.00  0.00           H  
ATOM   1754 1HG1 VAL A 109     178.780 136.459   4.839  1.00  0.00           H  
ATOM   1755 2HG1 VAL A 109     180.306 135.641   5.251  1.00  0.00           H  
ATOM   1756 3HG1 VAL A 109     178.932 134.700   4.619  1.00  0.00           H  
ATOM   1757 1HG2 VAL A 109     176.776 136.153   6.270  1.00  0.00           H  
ATOM   1758 2HG2 VAL A 109     176.872 134.383   6.100  1.00  0.00           H  
ATOM   1759 3HG2 VAL A 109     176.861 135.124   7.719  1.00  0.00           H  
ATOM   1760  N   ARG A 110     181.561 134.831   7.816  1.00  0.00           N  
ATOM   1761  CA  ARG A 110     183.011 134.902   7.652  1.00  0.00           C  
ATOM   1762  C   ARG A 110     183.669 133.562   7.958  1.00  0.00           C  
ATOM   1763  O   ARG A 110     184.559 133.118   7.223  1.00  0.00           O  
ATOM   1764  CB  ARG A 110     183.601 135.970   8.562  1.00  0.00           C  
ATOM   1765  CG  ARG A 110     183.277 137.401   8.163  1.00  0.00           C  
ATOM   1766  CD  ARG A 110     183.907 138.383   9.080  1.00  0.00           C  
ATOM   1767  NE  ARG A 110     183.509 139.747   8.771  1.00  0.00           N  
ATOM   1768  CZ  ARG A 110     184.080 140.515   7.824  1.00  0.00           C  
ATOM   1769  NH1 ARG A 110     185.073 140.040   7.103  1.00  0.00           N  
ATOM   1770  NH2 ARG A 110     183.645 141.746   7.619  1.00  0.00           N  
ATOM   1771  H   ARG A 110     181.118 135.388   8.532  1.00  0.00           H  
ATOM   1772  HA  ARG A 110     183.232 135.140   6.612  1.00  0.00           H  
ATOM   1773 1HB  ARG A 110     183.239 135.821   9.579  1.00  0.00           H  
ATOM   1774 2HB  ARG A 110     184.686 135.871   8.583  1.00  0.00           H  
ATOM   1775 1HG  ARG A 110     183.644 137.589   7.153  1.00  0.00           H  
ATOM   1776 2HG  ARG A 110     182.197 137.550   8.189  1.00  0.00           H  
ATOM   1777 1HD  ARG A 110     183.610 138.166  10.106  1.00  0.00           H  
ATOM   1778 2HD  ARG A 110     184.991 138.318   8.994  1.00  0.00           H  
ATOM   1779  HE  ARG A 110     182.748 140.147   9.305  1.00  0.00           H  
ATOM   1780 1HH1 ARG A 110     185.406 139.101   7.260  1.00  0.00           H  
ATOM   1781 2HH1 ARG A 110     185.502 140.617   6.393  1.00  0.00           H  
ATOM   1782 1HH2 ARG A 110     182.882 142.111   8.173  1.00  0.00           H  
ATOM   1783 2HH2 ARG A 110     184.074 142.322   6.910  1.00  0.00           H  
ATOM   1784  N   ALA A 111     183.239 132.901   9.034  1.00  0.00           N  
ATOM   1785  CA  ALA A 111     183.796 131.597   9.375  1.00  0.00           C  
ATOM   1786  C   ALA A 111     183.481 130.565   8.298  1.00  0.00           C  
ATOM   1787  O   ALA A 111     184.347 129.777   7.902  1.00  0.00           O  
ATOM   1788  CB  ALA A 111     183.267 131.137  10.734  1.00  0.00           C  
ATOM   1789  H   ALA A 111     182.523 133.298   9.625  1.00  0.00           H  
ATOM   1790  HA  ALA A 111     184.881 131.696   9.431  1.00  0.00           H  
ATOM   1791 1HB  ALA A 111     183.688 130.164  10.979  1.00  0.00           H  
ATOM   1792 2HB  ALA A 111     183.553 131.860  11.498  1.00  0.00           H  
ATOM   1793 3HB  ALA A 111     182.181 131.063  10.694  1.00  0.00           H  
ATOM   1794  N   ALA A 112     182.240 130.556   7.807  1.00  0.00           N  
ATOM   1795  CA  ALA A 112     181.883 129.613   6.753  1.00  0.00           C  
ATOM   1796  C   ALA A 112     182.611 129.928   5.451  1.00  0.00           C  
ATOM   1797  O   ALA A 112     183.045 129.010   4.747  1.00  0.00           O  
ATOM   1798  CB  ALA A 112     180.370 129.607   6.546  1.00  0.00           C  
ATOM   1799  H   ALA A 112     181.539 131.195   8.154  1.00  0.00           H  
ATOM   1800  HA  ALA A 112     182.204 128.620   7.064  1.00  0.00           H  
ATOM   1801 1HB  ALA A 112     180.114 128.900   5.757  1.00  0.00           H  
ATOM   1802 2HB  ALA A 112     179.878 129.312   7.473  1.00  0.00           H  
ATOM   1803 3HB  ALA A 112     180.038 130.605   6.262  1.00  0.00           H  
ATOM   1804  N   GLU A 113     182.764 131.214   5.122  1.00  0.00           N  
ATOM   1805  CA  GLU A 113     183.484 131.578   3.906  1.00  0.00           C  
ATOM   1806  C   GLU A 113     184.906 131.031   3.930  1.00  0.00           C  
ATOM   1807  O   GLU A 113     185.404 130.540   2.911  1.00  0.00           O  
ATOM   1808  CB  GLU A 113     183.513 133.098   3.737  1.00  0.00           C  
ATOM   1809  CG  GLU A 113     184.307 133.582   2.531  1.00  0.00           C  
ATOM   1810  CD  GLU A 113     184.315 135.079   2.400  1.00  0.00           C  
ATOM   1811  OE1 GLU A 113     183.586 135.724   3.114  1.00  0.00           O  
ATOM   1812  OE2 GLU A 113     185.051 135.580   1.582  1.00  0.00           O  
ATOM   1813  H   GLU A 113     182.384 131.945   5.708  1.00  0.00           H  
ATOM   1814  HA  GLU A 113     182.974 131.128   3.054  1.00  0.00           H  
ATOM   1815 1HB  GLU A 113     182.494 133.472   3.639  1.00  0.00           H  
ATOM   1816 2HB  GLU A 113     183.946 133.555   4.627  1.00  0.00           H  
ATOM   1817 1HG  GLU A 113     185.334 133.231   2.622  1.00  0.00           H  
ATOM   1818 2HG  GLU A 113     183.881 133.144   1.631  1.00  0.00           H  
ATOM   1819  N   LYS A 114     185.573 131.090   5.086  1.00  0.00           N  
ATOM   1820  CA  LYS A 114     186.930 130.563   5.174  1.00  0.00           C  
ATOM   1821  C   LYS A 114     186.982 129.084   4.813  1.00  0.00           C  
ATOM   1822  O   LYS A 114     187.929 128.640   4.156  1.00  0.00           O  
ATOM   1823  CB  LYS A 114     187.496 130.778   6.579  1.00  0.00           C  
ATOM   1824  CG  LYS A 114     187.822 132.227   6.912  1.00  0.00           C  
ATOM   1825  CD  LYS A 114     188.221 132.384   8.371  1.00  0.00           C  
ATOM   1826  CE  LYS A 114     188.461 133.843   8.728  1.00  0.00           C  
ATOM   1827  NZ  LYS A 114     188.758 134.021  10.174  1.00  0.00           N  
ATOM   1828  H   LYS A 114     185.149 131.498   5.906  1.00  0.00           H  
ATOM   1829  HA  LYS A 114     187.556 131.093   4.458  1.00  0.00           H  
ATOM   1830 1HB  LYS A 114     186.780 130.418   7.319  1.00  0.00           H  
ATOM   1831 2HB  LYS A 114     188.408 130.193   6.697  1.00  0.00           H  
ATOM   1832 1HG  LYS A 114     188.642 132.569   6.280  1.00  0.00           H  
ATOM   1833 2HG  LYS A 114     186.950 132.850   6.714  1.00  0.00           H  
ATOM   1834 1HD  LYS A 114     187.431 131.987   9.010  1.00  0.00           H  
ATOM   1835 2HD  LYS A 114     189.135 131.819   8.560  1.00  0.00           H  
ATOM   1836 1HE  LYS A 114     189.300 134.226   8.148  1.00  0.00           H  
ATOM   1837 2HE  LYS A 114     187.577 134.428   8.476  1.00  0.00           H  
ATOM   1838 1HZ  LYS A 114     188.909 135.001  10.369  1.00  0.00           H  
ATOM   1839 2HZ  LYS A 114     187.977 133.687  10.723  1.00  0.00           H  
ATOM   1840 3HZ  LYS A 114     189.587 133.498  10.416  1.00  0.00           H  
ATOM   1841  N   VAL A 115     185.974 128.312   5.227  1.00  0.00           N  
ATOM   1842  CA  VAL A 115     185.919 126.899   4.864  1.00  0.00           C  
ATOM   1843  C   VAL A 115     185.773 126.740   3.354  1.00  0.00           C  
ATOM   1844  O   VAL A 115     186.418 125.882   2.741  1.00  0.00           O  
ATOM   1845  CB  VAL A 115     184.738 126.207   5.570  1.00  0.00           C  
ATOM   1846  CG1 VAL A 115     184.572 124.783   5.060  1.00  0.00           C  
ATOM   1847  CG2 VAL A 115     184.956 126.219   7.076  1.00  0.00           C  
ATOM   1848  H   VAL A 115     185.237 128.703   5.796  1.00  0.00           H  
ATOM   1849  HA  VAL A 115     186.863 126.432   5.145  1.00  0.00           H  
ATOM   1850  HB  VAL A 115     183.819 126.742   5.331  1.00  0.00           H  
ATOM   1851 1HG1 VAL A 115     183.733 124.308   5.570  1.00  0.00           H  
ATOM   1852 2HG1 VAL A 115     184.381 124.801   3.987  1.00  0.00           H  
ATOM   1853 3HG1 VAL A 115     185.482 124.217   5.258  1.00  0.00           H  
ATOM   1854 1HG2 VAL A 115     184.117 125.728   7.569  1.00  0.00           H  
ATOM   1855 2HG2 VAL A 115     185.878 125.688   7.314  1.00  0.00           H  
ATOM   1856 3HG2 VAL A 115     185.030 127.248   7.425  1.00  0.00           H  
ATOM   1857  N   VAL A 116     184.921 127.563   2.733  1.00  0.00           N  
ATOM   1858  CA  VAL A 116     184.737 127.488   1.289  1.00  0.00           C  
ATOM   1859  C   VAL A 116     186.028 127.788   0.539  1.00  0.00           C  
ATOM   1860  O   VAL A 116     186.355 127.087  -0.423  1.00  0.00           O  
ATOM   1861  CB  VAL A 116     183.648 128.483   0.842  1.00  0.00           C  
ATOM   1862  CG1 VAL A 116     183.559 128.527  -0.677  1.00  0.00           C  
ATOM   1863  CG2 VAL A 116     182.309 128.092   1.449  1.00  0.00           C  
ATOM   1864  H   VAL A 116     184.396 128.244   3.261  1.00  0.00           H  
ATOM   1865  HA  VAL A 116     184.457 126.468   1.027  1.00  0.00           H  
ATOM   1866  HB  VAL A 116     183.923 129.482   1.176  1.00  0.00           H  
ATOM   1867 1HG1 VAL A 116     182.785 129.235  -0.976  1.00  0.00           H  
ATOM   1868 2HG1 VAL A 116     184.518 128.843  -1.089  1.00  0.00           H  
ATOM   1869 3HG1 VAL A 116     183.309 127.536  -1.055  1.00  0.00           H  
ATOM   1870 1HG2 VAL A 116     181.545 128.801   1.129  1.00  0.00           H  
ATOM   1871 2HG2 VAL A 116     182.038 127.090   1.118  1.00  0.00           H  
ATOM   1872 3HG2 VAL A 116     182.385 128.109   2.537  1.00  0.00           H  
ATOM   1873  N   ARG A 117     186.777 128.807   0.957  1.00  0.00           N  
ATOM   1874  CA  ARG A 117     188.023 129.174   0.298  1.00  0.00           C  
ATOM   1875  C   ARG A 117     189.123 128.144   0.514  1.00  0.00           C  
ATOM   1876  O   ARG A 117     189.957 127.952  -0.377  1.00  0.00           O  
ATOM   1877  CB  ARG A 117     188.503 130.528   0.800  1.00  0.00           C  
ATOM   1878  CG  ARG A 117     187.673 131.714   0.337  1.00  0.00           C  
ATOM   1879  CD  ARG A 117     188.204 132.996   0.865  1.00  0.00           C  
ATOM   1880  NE  ARG A 117     187.376 134.127   0.476  1.00  0.00           N  
ATOM   1881  CZ  ARG A 117     187.488 134.792  -0.690  1.00  0.00           C  
ATOM   1882  NH1 ARG A 117     188.394 134.428  -1.570  1.00  0.00           N  
ATOM   1883  NH2 ARG A 117     186.685 135.810  -0.950  1.00  0.00           N  
ATOM   1884  H   ARG A 117     186.469 129.340   1.756  1.00  0.00           H  
ATOM   1885  HA  ARG A 117     187.843 129.227  -0.777  1.00  0.00           H  
ATOM   1886 1HB  ARG A 117     188.505 130.532   1.890  1.00  0.00           H  
ATOM   1887 2HB  ARG A 117     189.529 130.695   0.470  1.00  0.00           H  
ATOM   1888 1HG  ARG A 117     187.682 131.761  -0.753  1.00  0.00           H  
ATOM   1889 2HG  ARG A 117     186.646 131.598   0.687  1.00  0.00           H  
ATOM   1890 1HD  ARG A 117     188.237 132.956   1.952  1.00  0.00           H  
ATOM   1891 2HD  ARG A 117     189.208 133.160   0.477  1.00  0.00           H  
ATOM   1892  HE  ARG A 117     186.668 134.436   1.128  1.00  0.00           H  
ATOM   1893 1HH1 ARG A 117     189.007 133.650  -1.371  1.00  0.00           H  
ATOM   1894 2HH1 ARG A 117     188.477 134.926  -2.445  1.00  0.00           H  
ATOM   1895 1HH2 ARG A 117     185.989 136.089  -0.273  1.00  0.00           H  
ATOM   1896 2HH2 ARG A 117     186.769 136.307  -1.824  1.00  0.00           H  
ATOM   1897  N   GLU A 118     189.149 127.487   1.672  1.00  0.00           N  
ATOM   1898  CA  GLU A 118     190.189 126.497   1.979  1.00  0.00           C  
ATOM   1899  C   GLU A 118     189.984 125.252   1.121  1.00  0.00           C  
ATOM   1900  O   GLU A 118     190.949 124.635   0.665  1.00  0.00           O  
ATOM   1901  CB  GLU A 118     190.167 126.125   3.463  1.00  0.00           C  
ATOM   1902  CG  GLU A 118     190.753 127.184   4.387  1.00  0.00           C  
ATOM   1903  CD  GLU A 118     192.230 127.381   4.189  1.00  0.00           C  
ATOM   1904  OE1 GLU A 118     192.860 126.502   3.651  1.00  0.00           O  
ATOM   1905  OE2 GLU A 118     192.728 128.411   4.575  1.00  0.00           O  
ATOM   1906  H   GLU A 118     188.432 127.674   2.358  1.00  0.00           H  
ATOM   1907  HA  GLU A 118     191.159 126.924   1.722  1.00  0.00           H  
ATOM   1908 1HB  GLU A 118     189.140 125.939   3.777  1.00  0.00           H  
ATOM   1909 2HB  GLU A 118     190.728 125.202   3.615  1.00  0.00           H  
ATOM   1910 1HG  GLU A 118     190.244 128.130   4.205  1.00  0.00           H  
ATOM   1911 2HG  GLU A 118     190.565 126.894   5.420  1.00  0.00           H  
ATOM   1912  N   GLN A 119     188.723 124.877   0.896  1.00  0.00           N  
ATOM   1913  CA  GLN A 119     188.369 123.654   0.176  1.00  0.00           C  
ATOM   1914  C   GLN A 119     187.229 123.979  -0.783  1.00  0.00           C  
ATOM   1915  O   GLN A 119     186.081 123.562  -0.568  1.00  0.00           O  
ATOM   1916  CB  GLN A 119     187.960 122.538   1.141  1.00  0.00           C  
ATOM   1917  CG  GLN A 119     189.057 122.115   2.104  1.00  0.00           C  
ATOM   1918  CD  GLN A 119     190.114 121.257   1.436  1.00  0.00           C  
ATOM   1919  OE1 GLN A 119     190.063 120.024   1.499  1.00  0.00           O  
ATOM   1920  NE2 GLN A 119     191.078 121.901   0.790  1.00  0.00           N  
ATOM   1921  H   GLN A 119     187.987 125.475   1.243  1.00  0.00           H  
ATOM   1922  HA  GLN A 119     189.233 123.329  -0.401  1.00  0.00           H  
ATOM   1923 1HB  GLN A 119     187.103 122.863   1.731  1.00  0.00           H  
ATOM   1924 2HB  GLN A 119     187.654 121.660   0.574  1.00  0.00           H  
ATOM   1925 1HG  GLN A 119     189.542 123.007   2.500  1.00  0.00           H  
ATOM   1926 2HG  GLN A 119     188.611 121.540   2.916  1.00  0.00           H  
ATOM   1927 1HE2 GLN A 119     191.803 121.387   0.330  1.00  0.00           H  
ATOM   1928 2HE2 GLN A 119     191.081 122.901   0.764  1.00  0.00           H  
ATOM   1929  N   PRO A 120     187.499 124.731  -1.847  1.00  0.00           N  
ATOM   1930  CA  PRO A 120     186.438 125.065  -2.804  1.00  0.00           C  
ATOM   1931  C   PRO A 120     185.831 123.817  -3.428  1.00  0.00           C  
ATOM   1932  O   PRO A 120     186.519 122.852  -3.767  1.00  0.00           O  
ATOM   1933  CB  PRO A 120     187.170 125.912  -3.849  1.00  0.00           C  
ATOM   1934  CG  PRO A 120     188.340 126.472  -3.114  1.00  0.00           C  
ATOM   1935  CD  PRO A 120     188.777 125.355  -2.203  1.00  0.00           C  
ATOM   1936  HA  PRO A 120     185.664 125.654  -2.294  1.00  0.00           H  
ATOM   1937 1HB  PRO A 120     187.465 125.286  -4.704  1.00  0.00           H  
ATOM   1938 2HB  PRO A 120     186.499 126.692  -4.238  1.00  0.00           H  
ATOM   1939 1HG  PRO A 120     189.127 126.772  -3.822  1.00  0.00           H  
ATOM   1940 2HG  PRO A 120     188.044 127.376  -2.562  1.00  0.00           H  
ATOM   1941 1HD  PRO A 120     189.434 124.666  -2.756  1.00  0.00           H  
ATOM   1942 2HD  PRO A 120     189.303 125.775  -1.333  1.00  0.00           H  
ATOM   1943  N   GLY A 121     184.507 123.854  -3.572  1.00  0.00           N  
ATOM   1944  CA  GLY A 121     183.772 122.763  -4.176  1.00  0.00           C  
ATOM   1945  C   GLY A 121     183.612 121.526  -3.322  1.00  0.00           C  
ATOM   1946  O   GLY A 121     182.988 120.560  -3.776  1.00  0.00           O  
ATOM   1947  H   GLY A 121     184.005 124.667  -3.251  1.00  0.00           H  
ATOM   1948 1HA  GLY A 121     182.773 123.103  -4.446  1.00  0.00           H  
ATOM   1949 2HA  GLY A 121     184.266 122.457  -5.098  1.00  0.00           H  
ATOM   1950  N   SER A 122     184.146 121.517  -2.105  1.00  0.00           N  
ATOM   1951  CA  SER A 122     184.121 120.336  -1.258  1.00  0.00           C  
ATOM   1952  C   SER A 122     182.758 120.203  -0.579  1.00  0.00           C  
ATOM   1953  O   SER A 122     181.942 121.127  -0.573  1.00  0.00           O  
ATOM   1954  CB  SER A 122     185.221 120.410  -0.219  1.00  0.00           C  
ATOM   1955  OG  SER A 122     184.976 121.442   0.698  1.00  0.00           O  
ATOM   1956  H   SER A 122     184.584 122.359  -1.759  1.00  0.00           H  
ATOM   1957  HA  SER A 122     184.268 119.456  -1.889  1.00  0.00           H  
ATOM   1958 1HB  SER A 122     185.286 119.459   0.310  1.00  0.00           H  
ATOM   1959 2HB  SER A 122     186.178 120.576  -0.711  1.00  0.00           H  
ATOM   1960  HG  SER A 122     185.440 122.211   0.359  1.00  0.00           H  
ATOM   1961  N   ASN A 123     182.505 119.024  -0.004  1.00  0.00           N  
ATOM   1962  CA  ASN A 123     181.295 118.838   0.790  1.00  0.00           C  
ATOM   1963  C   ASN A 123     181.317 119.716   2.035  1.00  0.00           C  
ATOM   1964  O   ASN A 123     180.262 120.139   2.521  1.00  0.00           O  
ATOM   1965  CB  ASN A 123     181.123 117.378   1.171  1.00  0.00           C  
ATOM   1966  CG  ASN A 123     180.704 116.523   0.006  1.00  0.00           C  
ATOM   1967  OD1 ASN A 123     180.169 117.026  -0.988  1.00  0.00           O  
ATOM   1968  ND2 ASN A 123     180.940 115.241   0.110  1.00  0.00           N  
ATOM   1969  H   ASN A 123     183.146 118.251  -0.112  1.00  0.00           H  
ATOM   1970  HA  ASN A 123     180.436 119.139   0.189  1.00  0.00           H  
ATOM   1971 1HB  ASN A 123     182.063 116.993   1.570  1.00  0.00           H  
ATOM   1972 2HB  ASN A 123     180.373 117.293   1.957  1.00  0.00           H  
ATOM   1973 1HD2 ASN A 123     180.682 114.624  -0.634  1.00  0.00           H  
ATOM   1974 2HD2 ASN A 123     181.375 114.877   0.933  1.00  0.00           H  
ATOM   1975  N   LEU A 124     182.509 120.001   2.563  1.00  0.00           N  
ATOM   1976  CA  LEU A 124     182.622 120.968   3.648  1.00  0.00           C  
ATOM   1977  C   LEU A 124     182.222 122.365   3.192  1.00  0.00           C  
ATOM   1978  O   LEU A 124     181.584 123.105   3.949  1.00  0.00           O  
ATOM   1979  CB  LEU A 124     184.058 120.993   4.188  1.00  0.00           C  
ATOM   1980  CG  LEU A 124     184.523 119.714   4.897  1.00  0.00           C  
ATOM   1981  CD1 LEU A 124     186.033 119.758   5.082  1.00  0.00           C  
ATOM   1982  CD2 LEU A 124     183.811 119.588   6.236  1.00  0.00           C  
ATOM   1983  H   LEU A 124     183.344 119.550   2.219  1.00  0.00           H  
ATOM   1984  HA  LEU A 124     181.938 120.677   4.444  1.00  0.00           H  
ATOM   1985 1HB  LEU A 124     184.737 121.177   3.358  1.00  0.00           H  
ATOM   1986 2HB  LEU A 124     184.149 121.816   4.895  1.00  0.00           H  
ATOM   1987  HG  LEU A 124     184.288 118.848   4.278  1.00  0.00           H  
ATOM   1988 1HD1 LEU A 124     186.365 118.850   5.586  1.00  0.00           H  
ATOM   1989 2HD1 LEU A 124     186.518 119.828   4.108  1.00  0.00           H  
ATOM   1990 3HD1 LEU A 124     186.302 120.625   5.685  1.00  0.00           H  
ATOM   1991 1HD2 LEU A 124     184.142 118.680   6.740  1.00  0.00           H  
ATOM   1992 2HD2 LEU A 124     184.047 120.454   6.856  1.00  0.00           H  
ATOM   1993 3HD2 LEU A 124     182.734 119.542   6.072  1.00  0.00           H  
ATOM   1994  N   ALA A 125     182.587 122.743   1.963  1.00  0.00           N  
ATOM   1995  CA  ALA A 125     182.157 124.032   1.432  1.00  0.00           C  
ATOM   1996  C   ALA A 125     180.646 124.072   1.259  1.00  0.00           C  
ATOM   1997  O   ALA A 125     180.009 125.097   1.526  1.00  0.00           O  
ATOM   1998  CB  ALA A 125     182.862 124.314   0.106  1.00  0.00           C  
ATOM   1999  H   ALA A 125     183.162 122.143   1.391  1.00  0.00           H  
ATOM   2000  HA  ALA A 125     182.432 124.803   2.153  1.00  0.00           H  
ATOM   2001 1HB  ALA A 125     182.534 125.279  -0.282  1.00  0.00           H  
ATOM   2002 2HB  ALA A 125     183.940 124.334   0.263  1.00  0.00           H  
ATOM   2003 3HB  ALA A 125     182.615 123.533  -0.611  1.00  0.00           H  
ATOM   2004  N   LYS A 126     180.054 122.959   0.815  1.00  0.00           N  
ATOM   2005  CA  LYS A 126     178.608 122.911   0.633  1.00  0.00           C  
ATOM   2006  C   LYS A 126     177.883 123.160   1.948  1.00  0.00           C  
ATOM   2007  O   LYS A 126     176.885 123.887   1.986  1.00  0.00           O  
ATOM   2008  CB  LYS A 126     178.187 121.563   0.045  1.00  0.00           C  
ATOM   2009  CG  LYS A 126     178.581 121.362  -1.412  1.00  0.00           C  
ATOM   2010  CD  LYS A 126     178.173 119.983  -1.909  1.00  0.00           C  
ATOM   2011  CE  LYS A 126     178.672 119.734  -3.325  1.00  0.00           C  
ATOM   2012  NZ  LYS A 126     178.368 118.353  -3.787  1.00  0.00           N  
ATOM   2013  H   LYS A 126     180.606 122.142   0.601  1.00  0.00           H  
ATOM   2014  HA  LYS A 126     178.320 123.701  -0.062  1.00  0.00           H  
ATOM   2015 1HB  LYS A 126     178.631 120.757   0.627  1.00  0.00           H  
ATOM   2016 2HB  LYS A 126     177.104 121.460   0.115  1.00  0.00           H  
ATOM   2017 1HG  LYS A 126     178.097 122.119  -2.029  1.00  0.00           H  
ATOM   2018 2HG  LYS A 126     179.660 121.470  -1.514  1.00  0.00           H  
ATOM   2019 1HD  LYS A 126     178.586 119.220  -1.248  1.00  0.00           H  
ATOM   2020 2HD  LYS A 126     177.086 119.899  -1.897  1.00  0.00           H  
ATOM   2021 1HE  LYS A 126     178.201 120.443  -4.006  1.00  0.00           H  
ATOM   2022 2HE  LYS A 126     179.750 119.889  -3.364  1.00  0.00           H  
ATOM   2023 1HZ  LYS A 126     178.714 118.228  -4.728  1.00  0.00           H  
ATOM   2024 2HZ  LYS A 126     178.816 117.686  -3.173  1.00  0.00           H  
ATOM   2025 3HZ  LYS A 126     177.369 118.204  -3.774  1.00  0.00           H  
ATOM   2026  N   LYS A 127     178.374 122.565   3.040  1.00  0.00           N  
ATOM   2027  CA  LYS A 127     177.834 122.876   4.358  1.00  0.00           C  
ATOM   2028  C   LYS A 127     178.097 124.327   4.742  1.00  0.00           C  
ATOM   2029  O   LYS A 127     177.228 124.977   5.334  1.00  0.00           O  
ATOM   2030  CB  LYS A 127     178.427 121.939   5.411  1.00  0.00           C  
ATOM   2031  CG  LYS A 127     177.941 122.202   6.831  1.00  0.00           C  
ATOM   2032  CD  LYS A 127     176.460 121.884   6.976  1.00  0.00           C  
ATOM   2033  CE  LYS A 127     175.977 122.130   8.398  1.00  0.00           C  
ATOM   2034  NZ  LYS A 127     174.522 121.859   8.546  1.00  0.00           N  
ATOM   2035  H   LYS A 127     179.124 121.893   2.961  1.00  0.00           H  
ATOM   2036  HA  LYS A 127     176.754 122.736   4.332  1.00  0.00           H  
ATOM   2037 1HB  LYS A 127     178.182 120.907   5.160  1.00  0.00           H  
ATOM   2038 2HB  LYS A 127     179.513 122.028   5.408  1.00  0.00           H  
ATOM   2039 1HG  LYS A 127     178.507 121.584   7.529  1.00  0.00           H  
ATOM   2040 2HG  LYS A 127     178.106 123.249   7.084  1.00  0.00           H  
ATOM   2041 1HD  LYS A 127     175.885 122.509   6.292  1.00  0.00           H  
ATOM   2042 2HD  LYS A 127     176.285 120.839   6.720  1.00  0.00           H  
ATOM   2043 1HE  LYS A 127     176.526 121.488   9.085  1.00  0.00           H  
ATOM   2044 2HE  LYS A 127     176.170 123.168   8.673  1.00  0.00           H  
ATOM   2045 1HZ  LYS A 127     174.241 122.034   9.501  1.00  0.00           H  
ATOM   2046 2HZ  LYS A 127     174.001 122.463   7.926  1.00  0.00           H  
ATOM   2047 3HZ  LYS A 127     174.333 120.895   8.312  1.00  0.00           H  
ATOM   2048  N   ALA A 128     179.280 124.848   4.411  1.00  0.00           N  
ATOM   2049  CA  ALA A 128     179.556 126.261   4.649  1.00  0.00           C  
ATOM   2050  C   ALA A 128     178.558 127.147   3.916  1.00  0.00           C  
ATOM   2051  O   ALA A 128     178.116 128.169   4.452  1.00  0.00           O  
ATOM   2052  CB  ALA A 128     180.986 126.598   4.229  1.00  0.00           C  
ATOM   2053  H   ALA A 128     179.997 124.271   3.995  1.00  0.00           H  
ATOM   2054  HA  ALA A 128     179.447 126.453   5.716  1.00  0.00           H  
ATOM   2055 1HB  ALA A 128     181.180 127.657   4.411  1.00  0.00           H  
ATOM   2056 2HB  ALA A 128     181.687 125.997   4.807  1.00  0.00           H  
ATOM   2057 3HB  ALA A 128     181.113 126.385   3.169  1.00  0.00           H  
ATOM   2058  N   LEU A 129     178.191 126.774   2.687  1.00  0.00           N  
ATOM   2059  CA  LEU A 129     177.239 127.578   1.928  1.00  0.00           C  
ATOM   2060  C   LEU A 129     175.861 127.574   2.575  1.00  0.00           C  
ATOM   2061  O   LEU A 129     175.185 128.610   2.592  1.00  0.00           O  
ATOM   2062  CB  LEU A 129     177.133 127.054   0.490  1.00  0.00           C  
ATOM   2063  CG  LEU A 129     178.400 127.192  -0.363  1.00  0.00           C  
ATOM   2064  CD1 LEU A 129     178.205 126.459  -1.684  1.00  0.00           C  
ATOM   2065  CD2 LEU A 129     178.699 128.665  -0.594  1.00  0.00           C  
ATOM   2066  H   LEU A 129     178.566 125.934   2.270  1.00  0.00           H  
ATOM   2067  HA  LEU A 129     177.587 128.610   1.918  1.00  0.00           H  
ATOM   2068 1HB  LEU A 129     176.870 125.997   0.524  1.00  0.00           H  
ATOM   2069 2HB  LEU A 129     176.331 127.590  -0.017  1.00  0.00           H  
ATOM   2070  HG  LEU A 129     179.240 126.728   0.155  1.00  0.00           H  
ATOM   2071 1HD1 LEU A 129     179.106 126.557  -2.290  1.00  0.00           H  
ATOM   2072 2HD1 LEU A 129     178.012 125.404  -1.489  1.00  0.00           H  
ATOM   2073 3HD1 LEU A 129     177.360 126.891  -2.218  1.00  0.00           H  
ATOM   2074 1HD2 LEU A 129     179.600 128.764  -1.200  1.00  0.00           H  
ATOM   2075 2HD2 LEU A 129     177.860 129.130  -1.114  1.00  0.00           H  
ATOM   2076 3HD2 LEU A 129     178.851 129.161   0.364  1.00  0.00           H  
ATOM   2077  N   GLU A 130     175.427 126.429   3.109  1.00  0.00           N  
ATOM   2078  CA  GLU A 130     174.177 126.394   3.859  1.00  0.00           C  
ATOM   2079  C   GLU A 130     174.239 127.316   5.069  1.00  0.00           C  
ATOM   2080  O   GLU A 130     173.276 128.032   5.365  1.00  0.00           O  
ATOM   2081  CB  GLU A 130     173.863 124.965   4.309  1.00  0.00           C  
ATOM   2082  CG  GLU A 130     172.573 124.826   5.106  1.00  0.00           C  
ATOM   2083  CD  GLU A 130     172.312 123.414   5.554  1.00  0.00           C  
ATOM   2084  OE1 GLU A 130     172.939 122.522   5.035  1.00  0.00           O  
ATOM   2085  OE2 GLU A 130     171.484 123.229   6.414  1.00  0.00           O  
ATOM   2086  H   GLU A 130     175.959 125.577   2.998  1.00  0.00           H  
ATOM   2087  HA  GLU A 130     173.374 126.747   3.210  1.00  0.00           H  
ATOM   2088 1HB  GLU A 130     173.790 124.315   3.437  1.00  0.00           H  
ATOM   2089 2HB  GLU A 130     174.680 124.592   4.927  1.00  0.00           H  
ATOM   2090 1HG  GLU A 130     172.629 125.468   5.982  1.00  0.00           H  
ATOM   2091 2HG  GLU A 130     171.742 125.166   4.492  1.00  0.00           H  
ATOM   2092  N   ILE A 131     175.371 127.316   5.775  1.00  0.00           N  
ATOM   2093  CA  ILE A 131     175.527 128.195   6.931  1.00  0.00           C  
ATOM   2094  C   ILE A 131     175.477 129.656   6.502  1.00  0.00           C  
ATOM   2095  O   ILE A 131     174.843 130.488   7.163  1.00  0.00           O  
ATOM   2096  CB  ILE A 131     176.851 127.915   7.663  1.00  0.00           C  
ATOM   2097  CG1 ILE A 131     176.819 126.531   8.315  1.00  0.00           C  
ATOM   2098  CG2 ILE A 131     177.121 128.991   8.704  1.00  0.00           C  
ATOM   2099  CD1 ILE A 131     178.173 126.043   8.784  1.00  0.00           C  
ATOM   2100  H   ILE A 131     176.132 126.704   5.516  1.00  0.00           H  
ATOM   2101  HA  ILE A 131     174.685 128.035   7.602  1.00  0.00           H  
ATOM   2102  HB  ILE A 131     177.670 127.905   6.944  1.00  0.00           H  
ATOM   2103 1HG1 ILE A 131     176.147 126.547   9.172  1.00  0.00           H  
ATOM   2104 2HG1 ILE A 131     176.425 125.803   7.605  1.00  0.00           H  
ATOM   2105 1HG2 ILE A 131     178.060 128.778   9.213  1.00  0.00           H  
ATOM   2106 2HG2 ILE A 131     177.186 129.962   8.215  1.00  0.00           H  
ATOM   2107 3HG2 ILE A 131     176.309 129.004   9.431  1.00  0.00           H  
ATOM   2108 1HD1 ILE A 131     178.068 125.056   9.234  1.00  0.00           H  
ATOM   2109 2HD1 ILE A 131     178.853 125.986   7.934  1.00  0.00           H  
ATOM   2110 3HD1 ILE A 131     178.572 126.738   9.522  1.00  0.00           H  
ATOM   2111  N   ILE A 132     176.136 129.994   5.389  1.00  0.00           N  
ATOM   2112  CA  ILE A 132     176.089 131.368   4.894  1.00  0.00           C  
ATOM   2113  C   ILE A 132     174.664 131.745   4.514  1.00  0.00           C  
ATOM   2114  O   ILE A 132     174.195 132.849   4.817  1.00  0.00           O  
ATOM   2115  CB  ILE A 132     177.017 131.552   3.679  1.00  0.00           C  
ATOM   2116  CG1 ILE A 132     178.480 131.375   4.092  1.00  0.00           C  
ATOM   2117  CG2 ILE A 132     176.801 132.920   3.049  1.00  0.00           C  
ATOM   2118  CD1 ILE A 132     179.429 131.214   2.925  1.00  0.00           C  
ATOM   2119  H   ILE A 132     176.672 129.305   4.881  1.00  0.00           H  
ATOM   2120  HA  ILE A 132     176.398 132.036   5.698  1.00  0.00           H  
ATOM   2121  HB  ILE A 132     176.803 130.783   2.938  1.00  0.00           H  
ATOM   2122 1HG1 ILE A 132     178.801 132.236   4.677  1.00  0.00           H  
ATOM   2123 2HG1 ILE A 132     178.574 130.494   4.728  1.00  0.00           H  
ATOM   2124 1HG2 ILE A 132     177.465 133.034   2.192  1.00  0.00           H  
ATOM   2125 2HG2 ILE A 132     175.767 133.010   2.721  1.00  0.00           H  
ATOM   2126 3HG2 ILE A 132     177.018 133.697   3.782  1.00  0.00           H  
ATOM   2127 1HD1 ILE A 132     180.446 131.092   3.297  1.00  0.00           H  
ATOM   2128 2HD1 ILE A 132     179.147 130.335   2.344  1.00  0.00           H  
ATOM   2129 3HD1 ILE A 132     179.378 132.099   2.292  1.00  0.00           H  
ATOM   2130  N   LEU A 133     173.952 130.832   3.849  1.00  0.00           N  
ATOM   2131  CA  LEU A 133     172.570 131.109   3.479  1.00  0.00           C  
ATOM   2132  C   LEU A 133     171.710 131.354   4.712  1.00  0.00           C  
ATOM   2133  O   LEU A 133     170.908 132.297   4.738  1.00  0.00           O  
ATOM   2134  CB  LEU A 133     171.993 129.941   2.669  1.00  0.00           C  
ATOM   2135  CG  LEU A 133     172.501 129.815   1.227  1.00  0.00           C  
ATOM   2136  CD1 LEU A 133     172.157 128.435   0.685  1.00  0.00           C  
ATOM   2137  CD2 LEU A 133     171.879 130.910   0.372  1.00  0.00           C  
ATOM   2138  H   LEU A 133     174.361 129.944   3.597  1.00  0.00           H  
ATOM   2139  HA  LEU A 133     172.548 132.016   2.875  1.00  0.00           H  
ATOM   2140 1HB  LEU A 133     172.228 129.011   3.185  1.00  0.00           H  
ATOM   2141 2HB  LEU A 133     170.910 130.046   2.630  1.00  0.00           H  
ATOM   2142  HG  LEU A 133     173.587 129.917   1.214  1.00  0.00           H  
ATOM   2143 1HD1 LEU A 133     172.518 128.346  -0.340  1.00  0.00           H  
ATOM   2144 2HD1 LEU A 133     172.631 127.673   1.303  1.00  0.00           H  
ATOM   2145 3HD1 LEU A 133     171.077 128.297   0.701  1.00  0.00           H  
ATOM   2146 1HD2 LEU A 133     172.242 130.821  -0.653  1.00  0.00           H  
ATOM   2147 2HD2 LEU A 133     170.794 130.808   0.384  1.00  0.00           H  
ATOM   2148 3HD2 LEU A 133     172.157 131.885   0.773  1.00  0.00           H  
ATOM   2149  N   ARG A 134     171.865 130.523   5.746  1.00  0.00           N  
ATOM   2150  CA  ARG A 134     171.074 130.693   6.960  1.00  0.00           C  
ATOM   2151  C   ARG A 134     171.407 132.008   7.654  1.00  0.00           C  
ATOM   2152  O   ARG A 134     170.506 132.732   8.093  1.00  0.00           O  
ATOM   2153  CB  ARG A 134     171.315 129.541   7.924  1.00  0.00           C  
ATOM   2154  CG  ARG A 134     170.709 128.213   7.497  1.00  0.00           C  
ATOM   2155  CD  ARG A 134     171.037 127.127   8.455  1.00  0.00           C  
ATOM   2156  NE  ARG A 134     170.533 125.838   8.007  1.00  0.00           N  
ATOM   2157  CZ  ARG A 134     169.278 125.395   8.214  1.00  0.00           C  
ATOM   2158  NH1 ARG A 134     168.414 126.144   8.861  1.00  0.00           N  
ATOM   2159  NH2 ARG A 134     168.916 124.205   7.766  1.00  0.00           N  
ATOM   2160  H   ARG A 134     172.531 129.766   5.695  1.00  0.00           H  
ATOM   2161  HA  ARG A 134     170.019 130.726   6.684  1.00  0.00           H  
ATOM   2162 1HB  ARG A 134     172.386 129.390   8.048  1.00  0.00           H  
ATOM   2163 2HB  ARG A 134     170.904 129.792   8.902  1.00  0.00           H  
ATOM   2164 1HG  ARG A 134     169.624 128.308   7.445  1.00  0.00           H  
ATOM   2165 2HG  ARG A 134     171.097 127.935   6.517  1.00  0.00           H  
ATOM   2166 1HD  ARG A 134     172.119 127.051   8.563  1.00  0.00           H  
ATOM   2167 2HD  ARG A 134     170.591 127.349   9.424  1.00  0.00           H  
ATOM   2168  HE  ARG A 134     171.170 125.234   7.506  1.00  0.00           H  
ATOM   2169 1HH1 ARG A 134     168.690 127.053   9.203  1.00  0.00           H  
ATOM   2170 2HH1 ARG A 134     167.472 125.811   9.014  1.00  0.00           H  
ATOM   2171 1HH2 ARG A 134     169.581 123.628   7.268  1.00  0.00           H  
ATOM   2172 2HH2 ARG A 134     167.977 123.872   7.920  1.00  0.00           H  
ATOM   2173  N   ALA A 135     172.696 132.335   7.758  1.00  0.00           N  
ATOM   2174  CA  ALA A 135     173.085 133.600   8.364  1.00  0.00           C  
ATOM   2175  C   ALA A 135     172.649 134.787   7.514  1.00  0.00           C  
ATOM   2176  O   ALA A 135     172.191 135.800   8.054  1.00  0.00           O  
ATOM   2177  CB  ALA A 135     174.594 133.632   8.595  1.00  0.00           C  
ATOM   2178  H   ALA A 135     173.414 131.711   7.419  1.00  0.00           H  
ATOM   2179  HA  ALA A 135     172.576 133.686   9.325  1.00  0.00           H  
ATOM   2180 1HB  ALA A 135     174.873 134.583   9.048  1.00  0.00           H  
ATOM   2181 2HB  ALA A 135     174.878 132.815   9.259  1.00  0.00           H  
ATOM   2182 3HB  ALA A 135     175.110 133.520   7.642  1.00  0.00           H  
ATOM   2183  N   ALA A 136     172.773 134.681   6.186  1.00  0.00           N  
ATOM   2184  CA  ALA A 136     172.353 135.776   5.319  1.00  0.00           C  
ATOM   2185  C   ALA A 136     170.846 135.985   5.362  1.00  0.00           C  
ATOM   2186  O   ALA A 136     170.379 137.130   5.337  1.00  0.00           O  
ATOM   2187  CB  ALA A 136     172.810 135.520   3.884  1.00  0.00           C  
ATOM   2188  H   ALA A 136     173.157 133.844   5.771  1.00  0.00           H  
ATOM   2189  HA  ALA A 136     172.819 136.694   5.680  1.00  0.00           H  
ATOM   2190 1HB  ALA A 136     172.491 136.344   3.247  1.00  0.00           H  
ATOM   2191 2HB  ALA A 136     173.898 135.441   3.858  1.00  0.00           H  
ATOM   2192 3HB  ALA A 136     172.371 134.591   3.523  1.00  0.00           H  
ATOM   2193  N   GLU A 137     170.069 134.900   5.421  1.00  0.00           N  
ATOM   2194  CA  GLU A 137     168.618 135.027   5.507  1.00  0.00           C  
ATOM   2195  C   GLU A 137     168.202 135.679   6.818  1.00  0.00           C  
ATOM   2196  O   GLU A 137     167.299 136.525   6.845  1.00  0.00           O  
ATOM   2197  CB  GLU A 137     167.952 133.656   5.374  1.00  0.00           C  
ATOM   2198  CG  GLU A 137     166.432 133.697   5.327  1.00  0.00           C  
ATOM   2199  CD  GLU A 137     165.820 132.360   5.017  1.00  0.00           C  
ATOM   2200  OE1 GLU A 137     166.555 131.423   4.814  1.00  0.00           O  
ATOM   2201  OE2 GLU A 137     164.614 132.274   4.981  1.00  0.00           O  
ATOM   2202  H   GLU A 137     170.482 133.977   5.410  1.00  0.00           H  
ATOM   2203  HA  GLU A 137     168.280 135.672   4.695  1.00  0.00           H  
ATOM   2204 1HB  GLU A 137     168.302 133.168   4.464  1.00  0.00           H  
ATOM   2205 2HB  GLU A 137     168.245 133.026   6.215  1.00  0.00           H  
ATOM   2206 1HG  GLU A 137     166.058 134.039   6.292  1.00  0.00           H  
ATOM   2207 2HG  GLU A 137     166.122 134.418   4.572  1.00  0.00           H  
ATOM   2208  N   GLU A 138     168.849 135.296   7.922  1.00  0.00           N  
ATOM   2209  CA  GLU A 138     168.537 135.904   9.211  1.00  0.00           C  
ATOM   2210  C   GLU A 138     168.915 137.379   9.236  1.00  0.00           C  
ATOM   2211  O   GLU A 138     168.217 138.189   9.857  1.00  0.00           O  
ATOM   2212  CB  GLU A 138     169.262 135.164  10.337  1.00  0.00           C  
ATOM   2213  CG  GLU A 138     168.687 133.793  10.661  1.00  0.00           C  
ATOM   2214  CD  GLU A 138     167.251 133.851  11.102  1.00  0.00           C  
ATOM   2215  OE1 GLU A 138     166.948 134.630  11.973  1.00  0.00           O  
ATOM   2216  OE2 GLU A 138     166.456 133.114  10.568  1.00  0.00           O  
ATOM   2217  H   GLU A 138     169.561 134.582   7.874  1.00  0.00           H  
ATOM   2218  HA  GLU A 138     167.461 135.835   9.375  1.00  0.00           H  
ATOM   2219 1HB  GLU A 138     170.310 135.032  10.069  1.00  0.00           H  
ATOM   2220 2HB  GLU A 138     169.230 135.765  11.246  1.00  0.00           H  
ATOM   2221 1HG  GLU A 138     168.757 133.162   9.775  1.00  0.00           H  
ATOM   2222 2HG  GLU A 138     169.286 133.336  11.448  1.00  0.00           H  
ATOM   2223  N   LEU A 139     170.009 137.746   8.566  1.00  0.00           N  
ATOM   2224  CA  LEU A 139     170.343 139.146   8.347  1.00  0.00           C  
ATOM   2225  C   LEU A 139     169.332 139.857   7.458  1.00  0.00           C  
ATOM   2226  O   LEU A 139     168.989 141.011   7.733  1.00  0.00           O  
ATOM   2227  CB  LEU A 139     171.739 139.254   7.720  1.00  0.00           C  
ATOM   2228  CG  LEU A 139     172.913 138.920   8.648  1.00  0.00           C  
ATOM   2229  CD1 LEU A 139     174.184 138.762   7.823  1.00  0.00           C  
ATOM   2230  CD2 LEU A 139     173.068 140.021   9.687  1.00  0.00           C  
ATOM   2231  H   LEU A 139     170.620 137.030   8.201  1.00  0.00           H  
ATOM   2232  HA  LEU A 139     170.340 139.657   9.310  1.00  0.00           H  
ATOM   2233 1HB  LEU A 139     171.789 138.579   6.867  1.00  0.00           H  
ATOM   2234 2HB  LEU A 139     171.880 140.272   7.359  1.00  0.00           H  
ATOM   2235  HG  LEU A 139     172.721 137.971   9.150  1.00  0.00           H  
ATOM   2236 1HD1 LEU A 139     175.019 138.525   8.484  1.00  0.00           H  
ATOM   2237 2HD1 LEU A 139     174.052 137.956   7.103  1.00  0.00           H  
ATOM   2238 3HD1 LEU A 139     174.392 139.692   7.296  1.00  0.00           H  
ATOM   2239 1HD2 LEU A 139     173.902 139.784  10.347  1.00  0.00           H  
ATOM   2240 2HD2 LEU A 139     173.261 140.970   9.185  1.00  0.00           H  
ATOM   2241 3HD2 LEU A 139     172.152 140.099  10.272  1.00  0.00           H  
ATOM   2242  N   ALA A 140     168.851 139.195   6.403  1.00  0.00           N  
ATOM   2243  CA  ALA A 140     167.831 139.782   5.545  1.00  0.00           C  
ATOM   2244  C   ALA A 140     166.542 140.101   6.292  1.00  0.00           C  
ATOM   2245  O   ALA A 140     165.840 141.042   5.911  1.00  0.00           O  
ATOM   2246  CB  ALA A 140     167.529 138.848   4.371  1.00  0.00           C  
ATOM   2247  H   ALA A 140     169.197 138.270   6.192  1.00  0.00           H  
ATOM   2248  HA  ALA A 140     168.216 140.726   5.159  1.00  0.00           H  
ATOM   2249 1HB  ALA A 140     166.764 139.297   3.736  1.00  0.00           H  
ATOM   2250 2HB  ALA A 140     168.438 138.690   3.789  1.00  0.00           H  
ATOM   2251 3HB  ALA A 140     167.170 137.893   4.750  1.00  0.00           H  
ATOM   2252  N   LYS A 141     166.217 139.343   7.337  1.00  0.00           N  
ATOM   2253  CA  LYS A 141     165.035 139.611   8.145  1.00  0.00           C  
ATOM   2254  C   LYS A 141     165.131 140.917   8.925  1.00  0.00           C  
ATOM   2255  O   LYS A 141     164.095 141.459   9.326  1.00  0.00           O  
ATOM   2256  CB  LYS A 141     164.789 138.451   9.112  1.00  0.00           C  
ATOM   2257  CG  LYS A 141     164.322 137.164   8.444  1.00  0.00           C  
ATOM   2258  CD  LYS A 141     164.184 136.036   9.454  1.00  0.00           C  
ATOM   2259  CE  LYS A 141     163.754 134.739   8.783  1.00  0.00           C  
ATOM   2260  NZ  LYS A 141     163.760 133.593   9.732  1.00  0.00           N  
ATOM   2261  H   LYS A 141     166.809 138.561   7.577  1.00  0.00           H  
ATOM   2262  HA  LYS A 141     164.177 139.715   7.480  1.00  0.00           H  
ATOM   2263 1HB  LYS A 141     165.707 138.231   9.657  1.00  0.00           H  
ATOM   2264 2HB  LYS A 141     164.035 138.741   9.844  1.00  0.00           H  
ATOM   2265 1HG  LYS A 141     163.355 137.332   7.966  1.00  0.00           H  
ATOM   2266 2HG  LYS A 141     165.039 136.871   7.679  1.00  0.00           H  
ATOM   2267 1HD  LYS A 141     165.141 135.877   9.955  1.00  0.00           H  
ATOM   2268 2HD  LYS A 141     163.443 136.308  10.206  1.00  0.00           H  
ATOM   2269 1HE  LYS A 141     162.750 134.856   8.379  1.00  0.00           H  
ATOM   2270 2HE  LYS A 141     164.432 134.516   7.959  1.00  0.00           H  
ATOM   2271 1HZ  LYS A 141     163.470 132.754   9.249  1.00  0.00           H  
ATOM   2272 2HZ  LYS A 141     164.693 133.465  10.100  1.00  0.00           H  
ATOM   2273 3HZ  LYS A 141     163.122 133.781  10.492  1.00  0.00           H  
ATOM   2274  N   LEU A 142     166.337 141.433   9.149  1.00  0.00           N  
ATOM   2275  CA  LEU A 142     166.516 142.588  10.013  1.00  0.00           C  
ATOM   2276  C   LEU A 142     166.273 143.879   9.231  1.00  0.00           C  
ATOM   2277  O   LEU A 142     166.685 143.999   8.075  1.00  0.00           O  
ATOM   2278  CB  LEU A 142     167.928 142.592  10.611  1.00  0.00           C  
ATOM   2279  CG  LEU A 142     168.287 141.379  11.480  1.00  0.00           C  
ATOM   2280  CD1 LEU A 142     169.761 141.441  11.855  1.00  0.00           C  
ATOM   2281  CD2 LEU A 142     167.406 141.366  12.720  1.00  0.00           C  
ATOM   2282  H   LEU A 142     167.148 141.016   8.713  1.00  0.00           H  
ATOM   2283  HA  LEU A 142     165.792 142.528  10.826  1.00  0.00           H  
ATOM   2284 1HB  LEU A 142     168.650 142.641   9.797  1.00  0.00           H  
ATOM   2285 2HB  LEU A 142     168.043 143.485  11.225  1.00  0.00           H  
ATOM   2286  HG  LEU A 142     168.126 140.463  10.910  1.00  0.00           H  
ATOM   2287 1HD1 LEU A 142     170.016 140.579  12.471  1.00  0.00           H  
ATOM   2288 2HD1 LEU A 142     170.368 141.430  10.949  1.00  0.00           H  
ATOM   2289 3HD1 LEU A 142     169.957 142.356  12.412  1.00  0.00           H  
ATOM   2290 1HD2 LEU A 142     167.661 140.503  13.337  1.00  0.00           H  
ATOM   2291 2HD2 LEU A 142     167.568 142.281  13.291  1.00  0.00           H  
ATOM   2292 3HD2 LEU A 142     166.360 141.303  12.424  1.00  0.00           H  
ATOM   2293  N   PRO A 143     165.607 144.863   9.843  1.00  0.00           N  
ATOM   2294  CA  PRO A 143     165.429 146.160   9.176  1.00  0.00           C  
ATOM   2295  C   PRO A 143     166.697 146.990   9.057  1.00  0.00           C  
ATOM   2296  O   PRO A 143     166.705 147.954   8.278  1.00  0.00           O  
ATOM   2297  CB  PRO A 143     164.407 146.854  10.082  1.00  0.00           C  
ATOM   2298  CG  PRO A 143     164.670 146.286  11.435  1.00  0.00           C  
ATOM   2299  CD  PRO A 143     164.988 144.836  11.175  1.00  0.00           C  
ATOM   2300  HA  PRO A 143     165.026 145.996   8.166  1.00  0.00           H  
ATOM   2301 1HB  PRO A 143     164.549 147.944  10.043  1.00  0.00           H  
ATOM   2302 2HB  PRO A 143     163.387 146.650   9.724  1.00  0.00           H  
ATOM   2303 1HG  PRO A 143     165.501 146.821  11.917  1.00  0.00           H  
ATOM   2304 2HG  PRO A 143     163.789 146.417  12.079  1.00  0.00           H  
ATOM   2305 1HD  PRO A 143     165.690 144.472  11.939  1.00  0.00           H  
ATOM   2306 2HD  PRO A 143     164.059 144.248  11.188  1.00  0.00           H  
ATOM   2307  N   ASP A 144     167.756 146.657   9.787  1.00  0.00           N  
ATOM   2308  CA  ASP A 144     168.973 147.448   9.737  1.00  0.00           C  
ATOM   2309  C   ASP A 144     169.560 147.452   8.323  1.00  0.00           C  
ATOM   2310  O   ASP A 144     169.806 146.394   7.742  1.00  0.00           O  
ATOM   2311  CB  ASP A 144     170.005 146.908  10.731  1.00  0.00           C  
ATOM   2312  CG  ASP A 144     171.267 147.757  10.796  1.00  0.00           C  
ATOM   2313  OD1 ASP A 144     171.977 147.806   9.819  1.00  0.00           O  
ATOM   2314  OD2 ASP A 144     171.509 148.348  11.821  1.00  0.00           O  
ATOM   2315  H   ASP A 144     167.722 145.845  10.388  1.00  0.00           H  
ATOM   2316  HA  ASP A 144     168.731 148.474  10.018  1.00  0.00           H  
ATOM   2317 1HB  ASP A 144     169.562 146.863  11.726  1.00  0.00           H  
ATOM   2318 2HB  ASP A 144     170.282 145.891  10.449  1.00  0.00           H  
ATOM   2319  N   PRO A 145     169.786 148.637   7.749  1.00  0.00           N  
ATOM   2320  CA  PRO A 145     170.253 148.683   6.355  1.00  0.00           C  
ATOM   2321  C   PRO A 145     171.627 148.066   6.172  1.00  0.00           C  
ATOM   2322  O   PRO A 145     171.953 147.629   5.062  1.00  0.00           O  
ATOM   2323  CB  PRO A 145     170.258 150.185   6.037  1.00  0.00           C  
ATOM   2324  CG  PRO A 145     170.300 150.844   7.376  1.00  0.00           C  
ATOM   2325  CD  PRO A 145     169.502 149.961   8.296  1.00  0.00           C  
ATOM   2326  HA  PRO A 145     169.536 148.149   5.715  1.00  0.00           H  
ATOM   2327 1HB  PRO A 145     171.127 150.434   5.412  1.00  0.00           H  
ATOM   2328 2HB  PRO A 145     169.360 150.450   5.459  1.00  0.00           H  
ATOM   2329 1HG  PRO A 145     171.342 150.954   7.713  1.00  0.00           H  
ATOM   2330 2HG  PRO A 145     169.879 151.859   7.313  1.00  0.00           H  
ATOM   2331 1HD  PRO A 145     169.873 150.074   9.325  1.00  0.00           H  
ATOM   2332 2HD  PRO A 145     168.438 150.234   8.235  1.00  0.00           H  
ATOM   2333  N   GLU A 146     172.444 148.023   7.230  1.00  0.00           N  
ATOM   2334  CA  GLU A 146     173.763 147.409   7.126  1.00  0.00           C  
ATOM   2335  C   GLU A 146     173.666 145.888   7.141  1.00  0.00           C  
ATOM   2336  O   GLU A 146     174.392 145.205   6.409  1.00  0.00           O  
ATOM   2337  CB  GLU A 146     174.665 147.882   8.269  1.00  0.00           C  
ATOM   2338  CG  GLU A 146     175.009 149.364   8.227  1.00  0.00           C  
ATOM   2339  CD  GLU A 146     175.798 149.746   7.006  1.00  0.00           C  
ATOM   2340  OE1 GLU A 146     176.742 149.061   6.693  1.00  0.00           O  
ATOM   2341  OE2 GLU A 146     175.458 150.725   6.385  1.00  0.00           O  
ATOM   2342  H   GLU A 146     172.151 148.416   8.114  1.00  0.00           H  
ATOM   2343  HA  GLU A 146     174.209 147.705   6.177  1.00  0.00           H  
ATOM   2344 1HB  GLU A 146     174.179 147.679   9.224  1.00  0.00           H  
ATOM   2345 2HB  GLU A 146     175.600 147.321   8.252  1.00  0.00           H  
ATOM   2346 1HG  GLU A 146     174.085 149.941   8.243  1.00  0.00           H  
ATOM   2347 2HG  GLU A 146     175.580 149.619   9.118  1.00  0.00           H  
ATOM   2348  N   ALA A 147     172.773 145.342   7.968  1.00  0.00           N  
ATOM   2349  CA  ALA A 147     172.510 143.908   7.933  1.00  0.00           C  
ATOM   2350  C   ALA A 147     171.935 143.475   6.590  1.00  0.00           C  
ATOM   2351  O   ALA A 147     172.274 142.395   6.093  1.00  0.00           O  
ATOM   2352  CB  ALA A 147     171.563 143.521   9.067  1.00  0.00           C  
ATOM   2353  H   ALA A 147     172.271 145.918   8.629  1.00  0.00           H  
ATOM   2354  HA  ALA A 147     173.457 143.387   8.066  1.00  0.00           H  
ATOM   2355 1HB  ALA A 147     171.373 142.449   9.032  1.00  0.00           H  
ATOM   2356 2HB  ALA A 147     172.019 143.777  10.024  1.00  0.00           H  
ATOM   2357 3HB  ALA A 147     170.624 144.060   8.957  1.00  0.00           H  
ATOM   2358  N   LEU A 148     171.071 144.295   5.990  1.00  0.00           N  
ATOM   2359  CA  LEU A 148     170.505 143.944   4.692  1.00  0.00           C  
ATOM   2360  C   LEU A 148     171.572 143.933   3.606  1.00  0.00           C  
ATOM   2361  O   LEU A 148     171.592 143.035   2.758  1.00  0.00           O  
ATOM   2362  CB  LEU A 148     169.393 144.932   4.315  1.00  0.00           C  
ATOM   2363  CG  LEU A 148     168.151 144.912   5.216  1.00  0.00           C  
ATOM   2364  CD1 LEU A 148     167.264 146.105   4.884  1.00  0.00           C  
ATOM   2365  CD2 LEU A 148     167.402 143.603   5.022  1.00  0.00           C  
ATOM   2366  H   LEU A 148     170.801 145.166   6.426  1.00  0.00           H  
ATOM   2367  HA  LEU A 148     170.097 142.935   4.755  1.00  0.00           H  
ATOM   2368 1HB  LEU A 148     169.802 145.941   4.336  1.00  0.00           H  
ATOM   2369 2HB  LEU A 148     169.068 144.715   3.297  1.00  0.00           H  
ATOM   2370  HG  LEU A 148     168.457 145.004   6.259  1.00  0.00           H  
ATOM   2371 1HD1 LEU A 148     166.382 146.091   5.524  1.00  0.00           H  
ATOM   2372 2HD1 LEU A 148     167.820 147.029   5.051  1.00  0.00           H  
ATOM   2373 3HD1 LEU A 148     166.956 146.048   3.841  1.00  0.00           H  
ATOM   2374 1HD2 LEU A 148     166.521 143.589   5.662  1.00  0.00           H  
ATOM   2375 2HD2 LEU A 148     167.095 143.511   3.980  1.00  0.00           H  
ATOM   2376 3HD2 LEU A 148     168.054 142.768   5.282  1.00  0.00           H  
ATOM   2377  N   LYS A 149     172.469 144.925   3.613  1.00  0.00           N  
ATOM   2378  CA  LYS A 149     173.568 144.932   2.655  1.00  0.00           C  
ATOM   2379  C   LYS A 149     174.500 143.744   2.844  1.00  0.00           C  
ATOM   2380  O   LYS A 149     174.958 143.166   1.853  1.00  0.00           O  
ATOM   2381  CB  LYS A 149     174.360 146.236   2.766  1.00  0.00           C  
ATOM   2382  CG  LYS A 149     173.642 147.457   2.204  1.00  0.00           C  
ATOM   2383  CD  LYS A 149     174.549 148.678   2.201  1.00  0.00           C  
ATOM   2384  CE  LYS A 149     174.781 149.200   3.612  1.00  0.00           C  
ATOM   2385  NZ  LYS A 149     175.546 150.476   3.613  1.00  0.00           N  
ATOM   2386  H   LYS A 149     172.395 145.679   4.282  1.00  0.00           H  
ATOM   2387  HA  LYS A 149     173.151 144.857   1.649  1.00  0.00           H  
ATOM   2388 1HB  LYS A 149     174.587 146.436   3.814  1.00  0.00           H  
ATOM   2389 2HB  LYS A 149     175.308 146.132   2.237  1.00  0.00           H  
ATOM   2390 1HG  LYS A 149     173.320 147.251   1.181  1.00  0.00           H  
ATOM   2391 2HG  LYS A 149     172.762 147.671   2.807  1.00  0.00           H  
ATOM   2392 1HD  LYS A 149     175.510 148.416   1.755  1.00  0.00           H  
ATOM   2393 2HD  LYS A 149     174.095 149.467   1.602  1.00  0.00           H  
ATOM   2394 1HE  LYS A 149     173.823 149.365   4.100  1.00  0.00           H  
ATOM   2395 2HE  LYS A 149     175.335 148.458   4.186  1.00  0.00           H  
ATOM   2396 1HZ  LYS A 149     175.680 150.788   4.564  1.00  0.00           H  
ATOM   2397 2HZ  LYS A 149     176.447 150.330   3.177  1.00  0.00           H  
ATOM   2398 3HZ  LYS A 149     175.034 151.177   3.098  1.00  0.00           H  
ATOM   2399  N   GLU A 150     174.789 143.367   4.089  1.00  0.00           N  
ATOM   2400  CA  GLU A 150     175.619 142.197   4.339  1.00  0.00           C  
ATOM   2401  C   GLU A 150     174.930 140.911   3.903  1.00  0.00           C  
ATOM   2402  O   GLU A 150     175.595 139.987   3.421  1.00  0.00           O  
ATOM   2403  CB  GLU A 150     175.979 142.109   5.824  1.00  0.00           C  
ATOM   2404  CG  GLU A 150     176.948 143.182   6.300  1.00  0.00           C  
ATOM   2405  CD  GLU A 150     178.280 143.116   5.608  1.00  0.00           C  
ATOM   2406  OE1 GLU A 150     178.753 142.031   5.374  1.00  0.00           O  
ATOM   2407  OE2 GLU A 150     178.826 144.154   5.313  1.00  0.00           O  
ATOM   2408  H   GLU A 150     174.434 143.895   4.873  1.00  0.00           H  
ATOM   2409  HA  GLU A 150     176.534 142.289   3.755  1.00  0.00           H  
ATOM   2410 1HB  GLU A 150     175.071 142.187   6.423  1.00  0.00           H  
ATOM   2411 2HB  GLU A 150     176.426 141.138   6.033  1.00  0.00           H  
ATOM   2412 1HG  GLU A 150     176.506 144.162   6.119  1.00  0.00           H  
ATOM   2413 2HG  GLU A 150     177.095 143.073   7.374  1.00  0.00           H  
ATOM   2414  N   ALA A 151     173.605 140.834   4.059  1.00  0.00           N  
ATOM   2415  CA  ALA A 151     172.863 139.691   3.538  1.00  0.00           C  
ATOM   2416  C   ALA A 151     173.000 139.568   2.025  1.00  0.00           C  
ATOM   2417  O   ALA A 151     173.100 138.451   1.506  1.00  0.00           O  
ATOM   2418  CB  ALA A 151     171.389 139.798   3.932  1.00  0.00           C  
ATOM   2419  H   ALA A 151     173.105 141.567   4.541  1.00  0.00           H  
ATOM   2420  HA  ALA A 151     173.282 138.786   3.977  1.00  0.00           H  
ATOM   2421 1HB  ALA A 151     170.844 138.939   3.538  1.00  0.00           H  
ATOM   2422 2HB  ALA A 151     171.303 139.814   5.019  1.00  0.00           H  
ATOM   2423 3HB  ALA A 151     170.968 140.714   3.520  1.00  0.00           H  
ATOM   2424  N   VAL A 152     173.001 140.691   1.303  1.00  0.00           N  
ATOM   2425  CA  VAL A 152     173.182 140.630  -0.143  1.00  0.00           C  
ATOM   2426  C   VAL A 152     174.588 140.155  -0.487  1.00  0.00           C  
ATOM   2427  O   VAL A 152     174.768 139.254  -1.314  1.00  0.00           O  
ATOM   2428  CB  VAL A 152     172.939 142.013  -0.775  1.00  0.00           C  
ATOM   2429  CG1 VAL A 152     173.363 142.014  -2.237  1.00  0.00           C  
ATOM   2430  CG2 VAL A 152     171.472 142.394  -0.639  1.00  0.00           C  
ATOM   2431  H   VAL A 152     172.880 141.590   1.747  1.00  0.00           H  
ATOM   2432  HA  VAL A 152     172.492 139.889  -0.547  1.00  0.00           H  
ATOM   2433  HB  VAL A 152     173.556 142.752  -0.262  1.00  0.00           H  
ATOM   2434 1HG1 VAL A 152     173.184 142.998  -2.668  1.00  0.00           H  
ATOM   2435 2HG1 VAL A 152     174.424 141.774  -2.308  1.00  0.00           H  
ATOM   2436 3HG1 VAL A 152     172.785 141.269  -2.783  1.00  0.00           H  
ATOM   2437 1HG2 VAL A 152     171.307 143.373  -1.088  1.00  0.00           H  
ATOM   2438 2HG2 VAL A 152     170.856 141.653  -1.148  1.00  0.00           H  
ATOM   2439 3HG2 VAL A 152     171.202 142.428   0.416  1.00  0.00           H  
ATOM   2440  N   LYS A 153     175.605 140.738   0.153  1.00  0.00           N  
ATOM   2441  CA  LYS A 153     176.981 140.344  -0.131  1.00  0.00           C  
ATOM   2442  C   LYS A 153     177.221 138.882   0.231  1.00  0.00           C  
ATOM   2443  O   LYS A 153     177.833 138.139  -0.544  1.00  0.00           O  
ATOM   2444  CB  LYS A 153     177.961 141.241   0.625  1.00  0.00           C  
ATOM   2445  CG  LYS A 153     178.040 142.669   0.100  1.00  0.00           C  
ATOM   2446  CD  LYS A 153     179.192 143.430   0.740  1.00  0.00           C  
ATOM   2447  CE  LYS A 153     178.973 143.613   2.235  1.00  0.00           C  
ATOM   2448  NZ  LYS A 153     180.019 144.473   2.849  1.00  0.00           N  
ATOM   2449  H   LYS A 153     175.431 141.459   0.839  1.00  0.00           H  
ATOM   2450  HA  LYS A 153     177.155 140.444  -1.203  1.00  0.00           H  
ATOM   2451 1HB  LYS A 153     177.679 141.285   1.676  1.00  0.00           H  
ATOM   2452 2HB  LYS A 153     178.962 140.811   0.572  1.00  0.00           H  
ATOM   2453 1HG  LYS A 153     178.182 142.652  -0.981  1.00  0.00           H  
ATOM   2454 2HG  LYS A 153     177.107 143.188   0.318  1.00  0.00           H  
ATOM   2455 1HD  LYS A 153     180.122 142.883   0.581  1.00  0.00           H  
ATOM   2456 2HD  LYS A 153     179.282 144.411   0.273  1.00  0.00           H  
ATOM   2457 1HE  LYS A 153     177.998 144.067   2.406  1.00  0.00           H  
ATOM   2458 2HE  LYS A 153     178.988 142.640   2.726  1.00  0.00           H  
ATOM   2459 1HZ  LYS A 153     179.840 144.570   3.838  1.00  0.00           H  
ATOM   2460 2HZ  LYS A 153     180.928 144.052   2.711  1.00  0.00           H  
ATOM   2461 3HZ  LYS A 153     180.004 145.385   2.414  1.00  0.00           H  
ATOM   2462  N   ALA A 154     176.733 138.449   1.397  1.00  0.00           N  
ATOM   2463  CA  ALA A 154     176.897 137.053   1.793  1.00  0.00           C  
ATOM   2464  C   ALA A 154     176.189 136.114   0.823  1.00  0.00           C  
ATOM   2465  O   ALA A 154     176.729 135.062   0.466  1.00  0.00           O  
ATOM   2466  CB  ALA A 154     176.384 136.845   3.216  1.00  0.00           C  
ATOM   2467  H   ALA A 154     176.248 139.083   2.016  1.00  0.00           H  
ATOM   2468  HA  ALA A 154     177.961 136.816   1.760  1.00  0.00           H  
ATOM   2469 1HB  ALA A 154     176.511 135.801   3.500  1.00  0.00           H  
ATOM   2470 2HB  ALA A 154     176.946 137.479   3.902  1.00  0.00           H  
ATOM   2471 3HB  ALA A 154     175.327 137.108   3.263  1.00  0.00           H  
ATOM   2472  N   ALA A 155     174.978 136.474   0.387  1.00  0.00           N  
ATOM   2473  CA  ALA A 155     174.281 135.638  -0.584  1.00  0.00           C  
ATOM   2474  C   ALA A 155     175.000 135.616  -1.926  1.00  0.00           C  
ATOM   2475  O   ALA A 155     175.084 134.561  -2.565  1.00  0.00           O  
ATOM   2476  CB  ALA A 155     172.840 136.115  -0.752  1.00  0.00           C  
ATOM   2477  H   ALA A 155     174.535 137.319   0.717  1.00  0.00           H  
ATOM   2478  HA  ALA A 155     174.274 134.614  -0.207  1.00  0.00           H  
ATOM   2479 1HB  ALA A 155     172.328 135.484  -1.477  1.00  0.00           H  
ATOM   2480 2HB  ALA A 155     172.324 136.058   0.208  1.00  0.00           H  
ATOM   2481 3HB  ALA A 155     172.838 137.146  -1.102  1.00  0.00           H  
ATOM   2482  N   GLU A 156     175.530 136.760  -2.366  1.00  0.00           N  
ATOM   2483  CA  GLU A 156     176.262 136.791  -3.627  1.00  0.00           C  
ATOM   2484  C   GLU A 156     177.438 135.822  -3.600  1.00  0.00           C  
ATOM   2485  O   GLU A 156     177.716 135.141  -4.594  1.00  0.00           O  
ATOM   2486  CB  GLU A 156     176.761 138.207  -3.922  1.00  0.00           C  
ATOM   2487  CG  GLU A 156     177.596 138.329  -5.189  1.00  0.00           C  
ATOM   2488  CD  GLU A 156     178.028 139.741  -5.469  1.00  0.00           C  
ATOM   2489  OE1 GLU A 156     177.344 140.646  -5.056  1.00  0.00           O  
ATOM   2490  OE2 GLU A 156     179.045 139.915  -6.100  1.00  0.00           O  
ATOM   2491  H   GLU A 156     175.430 137.612  -1.835  1.00  0.00           H  
ATOM   2492  HA  GLU A 156     175.589 136.474  -4.426  1.00  0.00           H  
ATOM   2493 1HB  GLU A 156     175.909 138.881  -4.016  1.00  0.00           H  
ATOM   2494 2HB  GLU A 156     177.367 138.560  -3.087  1.00  0.00           H  
ATOM   2495 1HG  GLU A 156     178.482 137.702  -5.090  1.00  0.00           H  
ATOM   2496 2HG  GLU A 156     177.015 137.958  -6.031  1.00  0.00           H  
ATOM   2497  N   LYS A 157     178.143 135.751  -2.469  1.00  0.00           N  
ATOM   2498  CA  LYS A 157     179.256 134.813  -2.346  1.00  0.00           C  
ATOM   2499  C   LYS A 157     178.786 133.381  -2.559  1.00  0.00           C  
ATOM   2500  O   LYS A 157     179.501 132.569  -3.160  1.00  0.00           O  
ATOM   2501  CB  LYS A 157     179.925 134.949  -0.978  1.00  0.00           C  
ATOM   2502  CG  LYS A 157     180.700 136.246  -0.783  1.00  0.00           C  
ATOM   2503  CD  LYS A 157     181.182 136.392   0.653  1.00  0.00           C  
ATOM   2504  CE  LYS A 157     181.888 137.723   0.868  1.00  0.00           C  
ATOM   2505  NZ  LYS A 157     182.272 137.923   2.291  1.00  0.00           N  
ATOM   2506  H   LYS A 157     177.914 136.346  -1.685  1.00  0.00           H  
ATOM   2507  HA  LYS A 157     179.989 135.043  -3.119  1.00  0.00           H  
ATOM   2508 1HB  LYS A 157     179.169 134.890  -0.195  1.00  0.00           H  
ATOM   2509 2HB  LYS A 157     180.617 134.121  -0.827  1.00  0.00           H  
ATOM   2510 1HG  LYS A 157     181.563 136.260  -1.450  1.00  0.00           H  
ATOM   2511 2HG  LYS A 157     180.060 137.093  -1.030  1.00  0.00           H  
ATOM   2512 1HD  LYS A 157     180.330 136.327   1.331  1.00  0.00           H  
ATOM   2513 2HD  LYS A 157     181.874 135.582   0.888  1.00  0.00           H  
ATOM   2514 1HE  LYS A 157     182.787 137.760   0.254  1.00  0.00           H  
ATOM   2515 2HE  LYS A 157     181.231 138.536   0.564  1.00  0.00           H  
ATOM   2516 1HZ  LYS A 157     182.736 138.814   2.392  1.00  0.00           H  
ATOM   2517 2HZ  LYS A 157     181.443 137.909   2.870  1.00  0.00           H  
ATOM   2518 3HZ  LYS A 157     182.897 137.185   2.580  1.00  0.00           H  
ATOM   2519  N   VAL A 158     177.588 133.051  -2.068  1.00  0.00           N  
ATOM   2520  CA  VAL A 158     177.031 131.718  -2.278  1.00  0.00           C  
ATOM   2521  C   VAL A 158     176.715 131.504  -3.750  1.00  0.00           C  
ATOM   2522  O   VAL A 158     176.932 130.416  -4.298  1.00  0.00           O  
ATOM   2523  CB  VAL A 158     175.750 131.527  -1.445  1.00  0.00           C  
ATOM   2524  CG1 VAL A 158     175.074 130.212  -1.802  1.00  0.00           C  
ATOM   2525  CG2 VAL A 158     176.084 131.577   0.038  1.00  0.00           C  
ATOM   2526  H   VAL A 158     177.055 133.730  -1.542  1.00  0.00           H  
ATOM   2527  HA  VAL A 158     177.781 130.980  -1.991  1.00  0.00           H  
ATOM   2528  HB  VAL A 158     175.048 132.326  -1.687  1.00  0.00           H  
ATOM   2529 1HG1 VAL A 158     174.170 130.093  -1.204  1.00  0.00           H  
ATOM   2530 2HG1 VAL A 158     174.811 130.213  -2.859  1.00  0.00           H  
ATOM   2531 3HG1 VAL A 158     175.753 129.386  -1.597  1.00  0.00           H  
ATOM   2532 1HG2 VAL A 158     175.174 131.442   0.621  1.00  0.00           H  
ATOM   2533 2HG2 VAL A 158     176.791 130.782   0.278  1.00  0.00           H  
ATOM   2534 3HG2 VAL A 158     176.529 132.543   0.279  1.00  0.00           H  
ATOM   2535  N   VAL A 159     176.203 132.539  -4.418  1.00  0.00           N  
ATOM   2536  CA  VAL A 159     175.919 132.419  -5.842  1.00  0.00           C  
ATOM   2537  C   VAL A 159     177.197 132.163  -6.631  1.00  0.00           C  
ATOM   2538  O   VAL A 159     177.205 131.340  -7.553  1.00  0.00           O  
ATOM   2539  CB  VAL A 159     175.243 133.701  -6.364  1.00  0.00           C  
ATOM   2540  CG1 VAL A 159     175.107 133.652  -7.879  1.00  0.00           C  
ATOM   2541  CG2 VAL A 159     173.883 133.874  -5.706  1.00  0.00           C  
ATOM   2542  H   VAL A 159     176.006 133.412  -3.949  1.00  0.00           H  
ATOM   2543  HA  VAL A 159     175.289 131.544  -5.997  1.00  0.00           H  
ATOM   2544  HB  VAL A 159     175.876 134.556  -6.126  1.00  0.00           H  
ATOM   2545 1HG1 VAL A 159     174.627 134.566  -8.231  1.00  0.00           H  
ATOM   2546 2HG1 VAL A 159     176.095 133.564  -8.330  1.00  0.00           H  
ATOM   2547 3HG1 VAL A 159     174.500 132.792  -8.161  1.00  0.00           H  
ATOM   2548 1HG2 VAL A 159     173.411 134.782  -6.079  1.00  0.00           H  
ATOM   2549 2HG2 VAL A 159     173.254 133.015  -5.939  1.00  0.00           H  
ATOM   2550 3HG2 VAL A 159     174.009 133.948  -4.626  1.00  0.00           H  
ATOM   2551  N   ARG A 160     178.298 132.826  -6.282  1.00  0.00           N  
ATOM   2552  CA  ARG A 160     179.528 132.648  -7.043  1.00  0.00           C  
ATOM   2553  C   ARG A 160     180.151 131.269  -6.858  1.00  0.00           C  
ATOM   2554  O   ARG A 160     180.816 130.776  -7.776  1.00  0.00           O  
ATOM   2555  CB  ARG A 160     180.544 133.709  -6.643  1.00  0.00           C  
ATOM   2556  CG  ARG A 160     180.212 135.118  -7.105  1.00  0.00           C  
ATOM   2557  CD  ARG A 160     181.188 136.110  -6.585  1.00  0.00           C  
ATOM   2558  NE  ARG A 160     180.846 137.467  -6.981  1.00  0.00           N  
ATOM   2559  CZ  ARG A 160     181.221 138.044  -8.139  1.00  0.00           C  
ATOM   2560  NH1 ARG A 160     181.949 137.370  -9.004  1.00  0.00           N  
ATOM   2561  NH2 ARG A 160     180.859 139.287  -8.407  1.00  0.00           N  
ATOM   2562  H   ARG A 160     178.294 133.456  -5.493  1.00  0.00           H  
ATOM   2563  HA  ARG A 160     179.293 132.727  -8.105  1.00  0.00           H  
ATOM   2564 1HB  ARG A 160     180.640 133.730  -5.560  1.00  0.00           H  
ATOM   2565 2HB  ARG A 160     181.521 133.448  -7.053  1.00  0.00           H  
ATOM   2566 1HG  ARG A 160     180.230 135.159  -8.195  1.00  0.00           H  
ATOM   2567 2HG  ARG A 160     179.220 135.395  -6.748  1.00  0.00           H  
ATOM   2568 1HD  ARG A 160     181.206 136.067  -5.496  1.00  0.00           H  
ATOM   2569 2HD  ARG A 160     182.180 135.882  -6.974  1.00  0.00           H  
ATOM   2570  HE  ARG A 160     180.288 138.017  -6.342  1.00  0.00           H  
ATOM   2571 1HH1 ARG A 160     182.227 136.421  -8.799  1.00  0.00           H  
ATOM   2572 2HH1 ARG A 160     182.231 137.803  -9.871  1.00  0.00           H  
ATOM   2573 1HH2 ARG A 160     180.300 139.803  -7.742  1.00  0.00           H  
ATOM   2574 2HH2 ARG A 160     181.140 139.717  -9.275  1.00  0.00           H  
ATOM   2575  N   GLU A 161     179.951 130.635  -5.706  1.00  0.00           N  
ATOM   2576  CA  GLU A 161     180.470 129.298  -5.425  1.00  0.00           C  
ATOM   2577  C   GLU A 161     179.384 128.313  -5.846  1.00  0.00           C  
ATOM   2578  O   GLU A 161     178.267 128.363  -5.322  1.00  0.00           O  
ATOM   2579  CB  GLU A 161     180.822 129.125  -3.945  1.00  0.00           C  
ATOM   2580  CG  GLU A 161     181.210 127.707  -3.552  1.00  0.00           C  
ATOM   2581  CD  GLU A 161     182.576 127.318  -4.042  1.00  0.00           C  
ATOM   2582  OE1 GLU A 161     183.269 128.167  -4.549  1.00  0.00           O  
ATOM   2583  OE2 GLU A 161     182.929 126.170  -3.909  1.00  0.00           O  
ATOM   2584  H   GLU A 161     179.410 131.112  -4.998  1.00  0.00           H  
ATOM   2585  HA  GLU A 161     181.375 129.147  -6.015  1.00  0.00           H  
ATOM   2586 1HB  GLU A 161     181.653 129.784  -3.690  1.00  0.00           H  
ATOM   2587 2HB  GLU A 161     179.970 129.421  -3.332  1.00  0.00           H  
ATOM   2588 1HG  GLU A 161     181.188 127.624  -2.466  1.00  0.00           H  
ATOM   2589 2HG  GLU A 161     180.473 127.015  -3.957  1.00  0.00           H  
ATOM   2590  N   GLN A 162     179.715 127.431  -6.797  1.00  0.00           N  
ATOM   2591  CA  GLN A 162     178.785 126.444  -7.337  1.00  0.00           C  
ATOM   2592  C   GLN A 162     177.565 127.170  -7.899  1.00  0.00           C  
ATOM   2593  O   GLN A 162     176.439 126.963  -7.426  1.00  0.00           O  
ATOM   2594  CB  GLN A 162     178.364 125.436  -6.264  1.00  0.00           C  
ATOM   2595  CG  GLN A 162     179.505 124.588  -5.725  1.00  0.00           C  
ATOM   2596  CD  GLN A 162     180.001 123.575  -6.739  1.00  0.00           C  
ATOM   2597  OE1 GLN A 162     179.243 122.720  -7.205  1.00  0.00           O  
ATOM   2598  NE2 GLN A 162     181.280 123.664  -7.086  1.00  0.00           N  
ATOM   2599  H   GLN A 162     180.660 127.461  -7.147  1.00  0.00           H  
ATOM   2600  HA  GLN A 162     179.276 125.919  -8.155  1.00  0.00           H  
ATOM   2601 1HB  GLN A 162     177.913 125.965  -5.425  1.00  0.00           H  
ATOM   2602 2HB  GLN A 162     177.609 124.764  -6.672  1.00  0.00           H  
ATOM   2603 1HG  GLN A 162     180.336 125.242  -5.460  1.00  0.00           H  
ATOM   2604 2HG  GLN A 162     179.157 124.049  -4.844  1.00  0.00           H  
ATOM   2605 1HE2 GLN A 162     181.664 123.022  -7.751  1.00  0.00           H  
ATOM   2606 2HE2 GLN A 162     181.860 124.372  -6.684  1.00  0.00           H  
ATOM   2607  N   PRO A 163     177.757 128.061  -8.888  1.00  0.00           N  
ATOM   2608  CA  PRO A 163     176.624 128.820  -9.436  1.00  0.00           C  
ATOM   2609  C   PRO A 163     175.613 127.944 -10.155  1.00  0.00           C  
ATOM   2610  O   PRO A 163     175.979 126.969 -10.818  1.00  0.00           O  
ATOM   2611  CB  PRO A 163     177.305 129.788 -10.409  1.00  0.00           C  
ATOM   2612  CG  PRO A 163     178.579 129.107 -10.771  1.00  0.00           C  
ATOM   2613  CD  PRO A 163     179.025 128.441  -9.496  1.00  0.00           C  
ATOM   2614  HA  PRO A 163     176.126 129.365  -8.620  1.00  0.00           H  
ATOM   2615 1HB  PRO A 163     176.654 129.968 -11.277  1.00  0.00           H  
ATOM   2616 2HB  PRO A 163     177.465 130.762  -9.922  1.00  0.00           H  
ATOM   2617 1HG  PRO A 163     178.407 128.387 -11.587  1.00  0.00           H  
ATOM   2618 2HG  PRO A 163     179.309 129.840 -11.144  1.00  0.00           H  
ATOM   2619 1HD  PRO A 163     179.643 127.564  -9.736  1.00  0.00           H  
ATOM   2620 2HD  PRO A 163     179.591 129.160  -8.886  1.00  0.00           H  
ATOM   2621  N   GLY A 164     174.336 128.298 -10.028  1.00  0.00           N  
ATOM   2622  CA  GLY A 164     173.254 127.555 -10.650  1.00  0.00           C  
ATOM   2623  C   GLY A 164     172.668 126.473  -9.768  1.00  0.00           C  
ATOM   2624  O   GLY A 164     171.596 125.931 -10.057  1.00  0.00           O  
ATOM   2625  H   GLY A 164     174.117 129.116  -9.477  1.00  0.00           H  
ATOM   2626 1HA  GLY A 164     172.453 128.241 -10.928  1.00  0.00           H  
ATOM   2627 2HA  GLY A 164     173.612 127.091 -11.568  1.00  0.00           H  
ATOM   2628  N   SER A 165     173.369 126.157  -8.685  1.00  0.00           N  
ATOM   2629  CA  SER A 165     172.954 125.132  -7.746  1.00  0.00           C  
ATOM   2630  C   SER A 165     171.754 125.614  -6.943  1.00  0.00           C  
ATOM   2631  O   SER A 165     171.421 126.803  -6.917  1.00  0.00           O  
ATOM   2632  CB  SER A 165     174.098 124.774  -6.816  1.00  0.00           C  
ATOM   2633  OG  SER A 165     174.423 125.852  -5.982  1.00  0.00           O  
ATOM   2634  H   SER A 165     174.229 126.660  -8.518  1.00  0.00           H  
ATOM   2635  HA  SER A 165     172.653 124.247  -8.310  1.00  0.00           H  
ATOM   2636 1HB  SER A 165     173.818 123.913  -6.211  1.00  0.00           H  
ATOM   2637 2HB  SER A 165     174.970 124.491  -7.405  1.00  0.00           H  
ATOM   2638  HG  SER A 165     175.240 126.218  -6.328  1.00  0.00           H  
ATOM   2639  N   GLU A 166     171.093 124.667  -6.279  1.00  0.00           N  
ATOM   2640  CA  GLU A 166     169.991 125.013  -5.389  1.00  0.00           C  
ATOM   2641  C   GLU A 166     170.446 125.989  -4.312  1.00  0.00           C  
ATOM   2642  O   GLU A 166     169.675 126.854  -3.880  1.00  0.00           O  
ATOM   2643  CB  GLU A 166     169.411 123.755  -4.741  1.00  0.00           C  
ATOM   2644  CG  GLU A 166     168.727 122.804  -5.715  1.00  0.00           C  
ATOM   2645  CD  GLU A 166     169.691 121.879  -6.403  1.00  0.00           C  
ATOM   2646  OE1 GLU A 166     170.875 122.083  -6.278  1.00  0.00           O  
ATOM   2647  OE2 GLU A 166     169.244 120.964  -7.054  1.00  0.00           O  
ATOM   2648  H   GLU A 166     171.352 123.696  -6.386  1.00  0.00           H  
ATOM   2649  HA  GLU A 166     169.215 125.507  -5.976  1.00  0.00           H  
ATOM   2650 1HB  GLU A 166     170.207 123.204  -4.240  1.00  0.00           H  
ATOM   2651 2HB  GLU A 166     168.681 124.040  -3.983  1.00  0.00           H  
ATOM   2652 1HG  GLU A 166     167.995 122.209  -5.171  1.00  0.00           H  
ATOM   2653 2HG  GLU A 166     168.195 123.389  -6.464  1.00  0.00           H  
ATOM   2654  N   LEU A 167     171.697 125.866  -3.865  1.00  0.00           N  
ATOM   2655  CA  LEU A 167     172.233 126.832  -2.913  1.00  0.00           C  
ATOM   2656  C   LEU A 167     172.332 128.231  -3.501  1.00  0.00           C  
ATOM   2657  O   LEU A 167     172.011 129.202  -2.809  1.00  0.00           O  
ATOM   2658  CB  LEU A 167     173.619 126.380  -2.436  1.00  0.00           C  
ATOM   2659  CG  LEU A 167     173.654 125.068  -1.641  1.00  0.00           C  
ATOM   2660  CD1 LEU A 167     175.083 124.543  -1.590  1.00  0.00           C  
ATOM   2661  CD2 LEU A 167     173.109 125.307  -0.241  1.00  0.00           C  
ATOM   2662  H   LEU A 167     172.284 125.107  -4.179  1.00  0.00           H  
ATOM   2663  HA  LEU A 167     171.552 126.894  -2.064  1.00  0.00           H  
ATOM   2664 1HB  LEU A 167     174.262 126.257  -3.305  1.00  0.00           H  
ATOM   2665 2HB  LEU A 167     174.041 127.161  -1.804  1.00  0.00           H  
ATOM   2666  HG  LEU A 167     173.042 124.320  -2.146  1.00  0.00           H  
ATOM   2667 1HD1 LEU A 167     175.107 123.610  -1.024  1.00  0.00           H  
ATOM   2668 2HD1 LEU A 167     175.441 124.362  -2.603  1.00  0.00           H  
ATOM   2669 3HD1 LEU A 167     175.723 125.278  -1.103  1.00  0.00           H  
ATOM   2670 1HD2 LEU A 167     173.134 124.376   0.324  1.00  0.00           H  
ATOM   2671 2HD2 LEU A 167     173.721 126.054   0.266  1.00  0.00           H  
ATOM   2672 3HD2 LEU A 167     172.081 125.665  -0.307  1.00  0.00           H  
ATOM   2673  N   ALA A 168     172.762 128.355  -4.758  1.00  0.00           N  
ATOM   2674  CA  ALA A 168     172.792 129.664  -5.404  1.00  0.00           C  
ATOM   2675  C   ALA A 168     171.386 130.208  -5.618  1.00  0.00           C  
ATOM   2676  O   ALA A 168     171.156 131.416  -5.497  1.00  0.00           O  
ATOM   2677  CB  ALA A 168     173.546 129.575  -6.731  1.00  0.00           C  
ATOM   2678  H   ALA A 168     173.070 127.544  -5.275  1.00  0.00           H  
ATOM   2679  HA  ALA A 168     173.315 130.354  -4.743  1.00  0.00           H  
ATOM   2680 1HB  ALA A 168     173.564 130.557  -7.204  1.00  0.00           H  
ATOM   2681 2HB  ALA A 168     174.568 129.243  -6.548  1.00  0.00           H  
ATOM   2682 3HB  ALA A 168     173.045 128.865  -7.387  1.00  0.00           H  
ATOM   2683  N   LYS A 169     170.433 129.329  -5.940  1.00  0.00           N  
ATOM   2684  CA  LYS A 169     169.066 129.782  -6.184  1.00  0.00           C  
ATOM   2685  C   LYS A 169     168.453 130.386  -4.927  1.00  0.00           C  
ATOM   2686  O   LYS A 169     167.791 131.428  -4.991  1.00  0.00           O  
ATOM   2687  CB  LYS A 169     168.200 128.627  -6.687  1.00  0.00           C  
ATOM   2688  CG  LYS A 169     168.514 128.177  -8.109  1.00  0.00           C  
ATOM   2689  CD  LYS A 169     167.573 127.071  -8.560  1.00  0.00           C  
ATOM   2690  CE  LYS A 169     167.833 126.676 -10.006  1.00  0.00           C  
ATOM   2691  NZ  LYS A 169     169.083 125.882 -10.149  1.00  0.00           N  
ATOM   2692  H   LYS A 169     170.645 128.345  -6.018  1.00  0.00           H  
ATOM   2693  HA  LYS A 169     169.091 130.567  -6.941  1.00  0.00           H  
ATOM   2694 1HB  LYS A 169     168.322 127.766  -6.030  1.00  0.00           H  
ATOM   2695 2HB  LYS A 169     167.150 128.918  -6.654  1.00  0.00           H  
ATOM   2696 1HG  LYS A 169     168.417 129.025  -8.788  1.00  0.00           H  
ATOM   2697 2HG  LYS A 169     169.540 127.812  -8.156  1.00  0.00           H  
ATOM   2698 1HD  LYS A 169     167.708 126.195  -7.923  1.00  0.00           H  
ATOM   2699 2HD  LYS A 169     166.541 127.410  -8.466  1.00  0.00           H  
ATOM   2700 1HE  LYS A 169     166.997 126.085 -10.378  1.00  0.00           H  
ATOM   2701 2HE  LYS A 169     167.916 127.574 -10.618  1.00  0.00           H  
ATOM   2702 1HZ  LYS A 169     169.220 125.641 -11.121  1.00  0.00           H  
ATOM   2703 2HZ  LYS A 169     169.869 126.428  -9.825  1.00  0.00           H  
ATOM   2704 3HZ  LYS A 169     169.011 125.037  -9.600  1.00  0.00           H  
ATOM   2705  N   LYS A 170     168.662 129.747  -3.773  1.00  0.00           N  
ATOM   2706  CA  LYS A 170     168.202 130.333  -2.519  1.00  0.00           C  
ATOM   2707  C   LYS A 170     168.915 131.649  -2.234  1.00  0.00           C  
ATOM   2708  O   LYS A 170     168.299 132.599  -1.738  1.00  0.00           O  
ATOM   2709  CB  LYS A 170     168.418 129.356  -1.361  1.00  0.00           C  
ATOM   2710  CG  LYS A 170     167.913 129.857  -0.014  1.00  0.00           C  
ATOM   2711  CD  LYS A 170     167.994 128.768   1.046  1.00  0.00           C  
ATOM   2712  CE  LYS A 170     167.763 129.333   2.440  1.00  0.00           C  
ATOM   2713  NZ  LYS A 170     166.369 129.816   2.621  1.00  0.00           N  
ATOM   2714  H   LYS A 170     169.139 128.856  -3.757  1.00  0.00           H  
ATOM   2715  HA  LYS A 170     167.138 130.548  -2.606  1.00  0.00           H  
ATOM   2716 1HB  LYS A 170     167.912 128.416  -1.579  1.00  0.00           H  
ATOM   2717 2HB  LYS A 170     169.482 129.140  -1.260  1.00  0.00           H  
ATOM   2718 1HG  LYS A 170     168.514 130.709   0.306  1.00  0.00           H  
ATOM   2719 2HG  LYS A 170     166.878 130.181  -0.111  1.00  0.00           H  
ATOM   2720 1HD  LYS A 170     167.241 128.005   0.843  1.00  0.00           H  
ATOM   2721 2HD  LYS A 170     168.978 128.300   1.012  1.00  0.00           H  
ATOM   2722 1HE  LYS A 170     167.968 128.563   3.182  1.00  0.00           H  
ATOM   2723 2HE  LYS A 170     168.448 130.164   2.614  1.00  0.00           H  
ATOM   2724 1HZ  LYS A 170     166.257 130.183   3.555  1.00  0.00           H  
ATOM   2725 2HZ  LYS A 170     166.174 130.545   1.948  1.00  0.00           H  
ATOM   2726 3HZ  LYS A 170     165.725 129.050   2.481  1.00  0.00           H  
ATOM   2727  N   ALA A 171     170.213 131.724  -2.546  1.00  0.00           N  
ATOM   2728  CA  ALA A 171     170.943 132.974  -2.374  1.00  0.00           C  
ATOM   2729  C   ALA A 171     170.317 134.104  -3.181  1.00  0.00           C  
ATOM   2730  O   ALA A 171     170.242 135.240  -2.701  1.00  0.00           O  
ATOM   2731  CB  ALA A 171     172.408 132.786  -2.767  1.00  0.00           C  
ATOM   2732  H   ALA A 171     170.698 130.914  -2.904  1.00  0.00           H  
ATOM   2733  HA  ALA A 171     170.891 133.255  -1.322  1.00  0.00           H  
ATOM   2734 1HB  ALA A 171     172.945 133.725  -2.636  1.00  0.00           H  
ATOM   2735 2HB  ALA A 171     172.859 132.019  -2.136  1.00  0.00           H  
ATOM   2736 3HB  ALA A 171     172.468 132.477  -3.811  1.00  0.00           H  
ATOM   2737  N   LEU A 172     169.864 133.814  -4.404  1.00  0.00           N  
ATOM   2738  CA  LEU A 172     169.232 134.847  -5.216  1.00  0.00           C  
ATOM   2739  C   LEU A 172     167.943 135.348  -4.578  1.00  0.00           C  
ATOM   2740  O   LEU A 172     167.652 136.549  -4.634  1.00  0.00           O  
ATOM   2741  CB  LEU A 172     168.958 134.315  -6.624  1.00  0.00           C  
ATOM   2742  CG  LEU A 172     170.197 133.997  -7.465  1.00  0.00           C  
ATOM   2743  CD1 LEU A 172     169.811 133.232  -8.720  1.00  0.00           C  
ATOM   2744  CD2 LEU A 172     170.941 135.274  -7.820  1.00  0.00           C  
ATOM   2745  H   LEU A 172     169.954 132.880  -4.778  1.00  0.00           H  
ATOM   2746  HA  LEU A 172     169.911 135.696  -5.287  1.00  0.00           H  
ATOM   2747 1HB  LEU A 172     168.370 133.403  -6.543  1.00  0.00           H  
ATOM   2748 2HB  LEU A 172     168.371 135.055  -7.167  1.00  0.00           H  
ATOM   2749  HG  LEU A 172     170.862 133.343  -6.901  1.00  0.00           H  
ATOM   2750 1HD1 LEU A 172     170.707 133.014  -9.304  1.00  0.00           H  
ATOM   2751 2HD1 LEU A 172     169.326 132.295  -8.442  1.00  0.00           H  
ATOM   2752 3HD1 LEU A 172     169.126 133.832  -9.318  1.00  0.00           H  
ATOM   2753 1HD2 LEU A 172     171.819 135.028  -8.418  1.00  0.00           H  
ATOM   2754 2HD2 LEU A 172     170.285 135.931  -8.392  1.00  0.00           H  
ATOM   2755 3HD2 LEU A 172     171.254 135.778  -6.906  1.00  0.00           H  
ATOM   2756  N   GLU A 173     167.164 134.450  -3.970  1.00  0.00           N  
ATOM   2757  CA  GLU A 173     165.972 134.879  -3.246  1.00  0.00           C  
ATOM   2758  C   GLU A 173     166.331 135.777  -2.070  1.00  0.00           C  
ATOM   2759  O   GLU A 173     165.644 136.773  -1.819  1.00  0.00           O  
ATOM   2760  CB  GLU A 173     165.186 133.662  -2.747  1.00  0.00           C  
ATOM   2761  CG  GLU A 173     163.919 134.006  -1.978  1.00  0.00           C  
ATOM   2762  CD  GLU A 173     163.128 132.790  -1.582  1.00  0.00           C  
ATOM   2763  OE1 GLU A 173     163.437 131.723  -2.055  1.00  0.00           O  
ATOM   2764  OE2 GLU A 173     162.214 132.929  -0.803  1.00  0.00           O  
ATOM   2765  H   GLU A 173     167.392 133.467  -4.007  1.00  0.00           H  
ATOM   2766  HA  GLU A 173     165.340 135.453  -3.925  1.00  0.00           H  
ATOM   2767 1HB  GLU A 173     164.905 133.039  -3.595  1.00  0.00           H  
ATOM   2768 2HB  GLU A 173     165.821 133.063  -2.096  1.00  0.00           H  
ATOM   2769 1HG  GLU A 173     164.190 134.559  -1.079  1.00  0.00           H  
ATOM   2770 2HG  GLU A 173     163.296 134.653  -2.595  1.00  0.00           H  
ATOM   2771  N   ILE A 174     167.399 135.443  -1.344  1.00  0.00           N  
ATOM   2772  CA  ILE A 174     167.826 136.269  -0.220  1.00  0.00           C  
ATOM   2773  C   ILE A 174     168.215 137.661  -0.698  1.00  0.00           C  
ATOM   2774  O   ILE A 174     167.885 138.666  -0.056  1.00  0.00           O  
ATOM   2775  CB  ILE A 174     169.012 135.626   0.522  1.00  0.00           C  
ATOM   2776  CG1 ILE A 174     168.564 134.348   1.238  1.00  0.00           C  
ATOM   2777  CG2 ILE A 174     169.616 136.609   1.513  1.00  0.00           C  
ATOM   2778  CD1 ILE A 174     169.709 133.496   1.737  1.00  0.00           C  
ATOM   2779  H   ILE A 174     167.924 134.610  -1.569  1.00  0.00           H  
ATOM   2780  HA  ILE A 174     166.983 136.391   0.459  1.00  0.00           H  
ATOM   2781  HB  ILE A 174     169.776 135.333  -0.196  1.00  0.00           H  
ATOM   2782 1HG1 ILE A 174     167.936 134.609   2.088  1.00  0.00           H  
ATOM   2783 2HG1 ILE A 174     167.962 133.744   0.560  1.00  0.00           H  
ATOM   2784 1HG2 ILE A 174     170.453 136.139   2.029  1.00  0.00           H  
ATOM   2785 2HG2 ILE A 174     169.970 137.491   0.979  1.00  0.00           H  
ATOM   2786 3HG2 ILE A 174     168.860 136.905   2.241  1.00  0.00           H  
ATOM   2787 1HD1 ILE A 174     169.313 132.608   2.231  1.00  0.00           H  
ATOM   2788 2HD1 ILE A 174     170.332 133.194   0.895  1.00  0.00           H  
ATOM   2789 3HD1 ILE A 174     170.307 134.068   2.445  1.00  0.00           H  
ATOM   2790  N   ILE A 175     168.915 137.748  -1.832  1.00  0.00           N  
ATOM   2791  CA  ILE A 175     169.296 139.053  -2.367  1.00  0.00           C  
ATOM   2792  C   ILE A 175     168.059 139.873  -2.712  1.00  0.00           C  
ATOM   2793  O   ILE A 175     167.967 141.058  -2.368  1.00  0.00           O  
ATOM   2794  CB  ILE A 175     170.181 138.903  -3.619  1.00  0.00           C  
ATOM   2795  CG1 ILE A 175     171.529 138.278  -3.249  1.00  0.00           C  
ATOM   2796  CG2 ILE A 175     170.383 140.252  -4.292  1.00  0.00           C  
ATOM   2797  CD1 ILE A 175     172.334 137.815  -4.441  1.00  0.00           C  
ATOM   2798  H   ILE A 175     169.187 136.913  -2.332  1.00  0.00           H  
ATOM   2799  HA  ILE A 175     169.836 139.599  -1.595  1.00  0.00           H  
ATOM   2800  HB  ILE A 175     169.702 138.224  -4.324  1.00  0.00           H  
ATOM   2801 1HG1 ILE A 175     172.124 139.002  -2.695  1.00  0.00           H  
ATOM   2802 2HG1 ILE A 175     171.364 137.421  -2.595  1.00  0.00           H  
ATOM   2803 1HG2 ILE A 175     171.010 140.128  -5.174  1.00  0.00           H  
ATOM   2804 2HG2 ILE A 175     169.417 140.659  -4.588  1.00  0.00           H  
ATOM   2805 3HG2 ILE A 175     170.867 140.938  -3.596  1.00  0.00           H  
ATOM   2806 1HD1 ILE A 175     173.275 137.382  -4.098  1.00  0.00           H  
ATOM   2807 2HD1 ILE A 175     171.769 137.062  -4.993  1.00  0.00           H  
ATOM   2808 3HD1 ILE A 175     172.541 138.663  -5.092  1.00  0.00           H  
ATOM   2809  N   GLU A 176     167.086 139.257  -3.387  1.00  0.00           N  
ATOM   2810  CA  GLU A 176     165.872 139.978  -3.760  1.00  0.00           C  
ATOM   2811  C   GLU A 176     165.121 140.465  -2.527  1.00  0.00           C  
ATOM   2812  O   GLU A 176     164.675 141.616  -2.472  1.00  0.00           O  
ATOM   2813  CB  GLU A 176     164.961 139.086  -4.607  1.00  0.00           C  
ATOM   2814  CG  GLU A 176     163.702 139.776  -5.113  1.00  0.00           C  
ATOM   2815  CD  GLU A 176     162.871 138.896  -6.004  1.00  0.00           C  
ATOM   2816  OE1 GLU A 176     163.268 137.780  -6.243  1.00  0.00           O  
ATOM   2817  OE2 GLU A 176     161.838 139.339  -6.448  1.00  0.00           O  
ATOM   2818  H   GLU A 176     167.180 138.287  -3.647  1.00  0.00           H  
ATOM   2819  HA  GLU A 176     166.157 140.855  -4.345  1.00  0.00           H  
ATOM   2820 1HB  GLU A 176     165.512 138.719  -5.472  1.00  0.00           H  
ATOM   2821 2HB  GLU A 176     164.655 138.219  -4.021  1.00  0.00           H  
ATOM   2822 1HG  GLU A 176     163.098 140.081  -4.259  1.00  0.00           H  
ATOM   2823 2HG  GLU A 176     163.987 140.674  -5.660  1.00  0.00           H  
ATOM   2824  N   ARG A 177     164.977 139.598  -1.523  1.00  0.00           N  
ATOM   2825  CA  ARG A 177     164.281 139.985  -0.302  1.00  0.00           C  
ATOM   2826  C   ARG A 177     164.998 141.098   0.451  1.00  0.00           C  
ATOM   2827  O   ARG A 177     164.341 142.039   0.908  1.00  0.00           O  
ATOM   2828  CB  ARG A 177     164.127 138.783   0.620  1.00  0.00           C  
ATOM   2829  CG  ARG A 177     163.112 137.749   0.157  1.00  0.00           C  
ATOM   2830  CD  ARG A 177     163.008 136.617   1.113  1.00  0.00           C  
ATOM   2831  NE  ARG A 177     162.089 135.593   0.642  1.00  0.00           N  
ATOM   2832  CZ  ARG A 177     160.752 135.632   0.806  1.00  0.00           C  
ATOM   2833  NH1 ARG A 177     160.196 136.646   1.430  1.00  0.00           N  
ATOM   2834  NH2 ARG A 177     160.001 134.649   0.341  1.00  0.00           N  
ATOM   2835  H   ARG A 177     165.350 138.663  -1.602  1.00  0.00           H  
ATOM   2836  HA  ARG A 177     163.302 140.378  -0.572  1.00  0.00           H  
ATOM   2837 1HB  ARG A 177     165.087 138.280   0.723  1.00  0.00           H  
ATOM   2838 2HB  ARG A 177     163.825 139.121   1.611  1.00  0.00           H  
ATOM   2839 1HG  ARG A 177     162.130 138.217   0.071  1.00  0.00           H  
ATOM   2840 2HG  ARG A 177     163.412 137.353  -0.813  1.00  0.00           H  
ATOM   2841 1HD  ARG A 177     163.988 136.160   1.244  1.00  0.00           H  
ATOM   2842 2HD  ARG A 177     162.647 136.983   2.073  1.00  0.00           H  
ATOM   2843  HE  ARG A 177     162.480 134.797   0.158  1.00  0.00           H  
ATOM   2844 1HH1 ARG A 177     160.769 137.397   1.786  1.00  0.00           H  
ATOM   2845 2HH1 ARG A 177     159.194 136.675   1.554  1.00  0.00           H  
ATOM   2846 1HH2 ARG A 177     160.428 133.869  -0.139  1.00  0.00           H  
ATOM   2847 2HH2 ARG A 177     158.999 134.678   0.465  1.00  0.00           H  
ATOM   2848  N   ALA A 178     166.324 141.019   0.588  1.00  0.00           N  
ATOM   2849  CA  ALA A 178     167.061 142.102   1.228  1.00  0.00           C  
ATOM   2850  C   ALA A 178     166.973 143.395   0.428  1.00  0.00           C  
ATOM   2851  O   ALA A 178     166.891 144.478   1.017  1.00  0.00           O  
ATOM   2852  CB  ALA A 178     168.524 141.706   1.426  1.00  0.00           C  
ATOM   2853  H   ALA A 178     166.829 140.213   0.251  1.00  0.00           H  
ATOM   2854  HA  ALA A 178     166.612 142.288   2.204  1.00  0.00           H  
ATOM   2855 1HB  ALA A 178     169.062 142.525   1.906  1.00  0.00           H  
ATOM   2856 2HB  ALA A 178     168.579 140.818   2.056  1.00  0.00           H  
ATOM   2857 3HB  ALA A 178     168.978 141.493   0.459  1.00  0.00           H  
ATOM   2858  N   ALA A 179     166.989 143.303  -0.903  1.00  0.00           N  
ATOM   2859  CA  ALA A 179     166.868 144.499  -1.728  1.00  0.00           C  
ATOM   2860  C   ALA A 179     165.533 145.198  -1.512  1.00  0.00           C  
ATOM   2861  O   ALA A 179     165.487 146.431  -1.442  1.00  0.00           O  
ATOM   2862  CB  ALA A 179     167.047 144.143  -3.205  1.00  0.00           C  
ATOM   2863  H   ALA A 179     167.084 142.403  -1.352  1.00  0.00           H  
ATOM   2864  HA  ALA A 179     167.656 145.194  -1.434  1.00  0.00           H  
ATOM   2865 1HB  ALA A 179     166.955 145.045  -3.810  1.00  0.00           H  
ATOM   2866 2HB  ALA A 179     168.033 143.703  -3.356  1.00  0.00           H  
ATOM   2867 3HB  ALA A 179     166.282 143.428  -3.500  1.00  0.00           H  
ATOM   2868  N   GLU A 180     164.445 144.434  -1.406  1.00  0.00           N  
ATOM   2869  CA  GLU A 180     163.132 145.042  -1.215  1.00  0.00           C  
ATOM   2870  C   GLU A 180     163.038 145.740   0.136  1.00  0.00           C  
ATOM   2871  O   GLU A 180     162.383 146.782   0.259  1.00  0.00           O  
ATOM   2872  CB  GLU A 180     162.032 143.984  -1.330  1.00  0.00           C  
ATOM   2873  CG  GLU A 180     161.794 143.475  -2.745  1.00  0.00           C  
ATOM   2874  CD  GLU A 180     161.325 144.552  -3.682  1.00  0.00           C  
ATOM   2875  OE1 GLU A 180     160.339 145.184  -3.386  1.00  0.00           O  
ATOM   2876  OE2 GLU A 180     161.952 144.744  -4.697  1.00  0.00           O  
ATOM   2877  H   GLU A 180     164.519 143.428  -1.456  1.00  0.00           H  
ATOM   2878  HA  GLU A 180     162.986 145.800  -1.985  1.00  0.00           H  
ATOM   2879 1HB  GLU A 180     162.284 143.128  -0.704  1.00  0.00           H  
ATOM   2880 2HB  GLU A 180     161.093 144.395  -0.959  1.00  0.00           H  
ATOM   2881 1HG  GLU A 180     162.723 143.054  -3.129  1.00  0.00           H  
ATOM   2882 2HG  GLU A 180     161.052 142.680  -2.712  1.00  0.00           H  
ATOM   2883  N   GLU A 181     163.685 145.182   1.161  1.00  0.00           N  
ATOM   2884  CA  GLU A 181     163.720 145.844   2.461  1.00  0.00           C  
ATOM   2885  C   GLU A 181     164.581 147.099   2.422  1.00  0.00           C  
ATOM   2886  O   GLU A 181     164.244 148.103   3.062  1.00  0.00           O  
ATOM   2887  CB  GLU A 181     164.246 144.887   3.532  1.00  0.00           C  
ATOM   2888  CG  GLU A 181     163.265 143.797   3.938  1.00  0.00           C  
ATOM   2889  CD  GLU A 181     162.018 144.339   4.579  1.00  0.00           C  
ATOM   2890  OE1 GLU A 181     162.131 145.053   5.546  1.00  0.00           O  
ATOM   2891  OE2 GLU A 181     160.949 144.041   4.100  1.00  0.00           O  
ATOM   2892  H   GLU A 181     164.158 144.297   1.048  1.00  0.00           H  
ATOM   2893  HA  GLU A 181     162.705 146.154   2.717  1.00  0.00           H  
ATOM   2894 1HB  GLU A 181     165.154 144.404   3.174  1.00  0.00           H  
ATOM   2895 2HB  GLU A 181     164.507 145.452   4.428  1.00  0.00           H  
ATOM   2896 1HG  GLU A 181     162.986 143.226   3.053  1.00  0.00           H  
ATOM   2897 2HG  GLU A 181     163.759 143.118   4.632  1.00  0.00           H  
ATOM   2898  N   LEU A 182     165.690 147.066   1.679  1.00  0.00           N  
ATOM   2899  CA  LEU A 182     166.519 148.256   1.528  1.00  0.00           C  
ATOM   2900  C   LEU A 182     165.754 149.394   0.864  1.00  0.00           C  
ATOM   2901  O   LEU A 182     165.988 150.565   1.188  1.00  0.00           O  
ATOM   2902  CB  LEU A 182     167.770 147.926   0.703  1.00  0.00           C  
ATOM   2903  CG  LEU A 182     168.864 147.141   1.436  1.00  0.00           C  
ATOM   2904  CD1 LEU A 182     169.861 146.592   0.426  1.00  0.00           C  
ATOM   2905  CD2 LEU A 182     169.551 148.048   2.447  1.00  0.00           C  
ATOM   2906  H   LEU A 182     165.965 146.213   1.213  1.00  0.00           H  
ATOM   2907  HA  LEU A 182     166.818 148.598   2.519  1.00  0.00           H  
ATOM   2908 1HB  LEU A 182     167.469 147.342  -0.166  1.00  0.00           H  
ATOM   2909 2HB  LEU A 182     168.211 148.859   0.352  1.00  0.00           H  
ATOM   2910  HG  LEU A 182     168.416 146.292   1.957  1.00  0.00           H  
ATOM   2911 1HD1 LEU A 182     170.638 146.033   0.948  1.00  0.00           H  
ATOM   2912 2HD1 LEU A 182     169.346 145.930  -0.271  1.00  0.00           H  
ATOM   2913 3HD1 LEU A 182     170.314 147.418  -0.122  1.00  0.00           H  
ATOM   2914 1HD2 LEU A 182     170.327 147.489   2.969  1.00  0.00           H  
ATOM   2915 2HD2 LEU A 182     170.000 148.895   1.927  1.00  0.00           H  
ATOM   2916 3HD2 LEU A 182     168.818 148.411   3.167  1.00  0.00           H  
ATOM   2917  N   LYS A 183     164.849 149.076  -0.065  1.00  0.00           N  
ATOM   2918  CA  LYS A 183     164.048 150.108  -0.713  1.00  0.00           C  
ATOM   2919  C   LYS A 183     163.206 150.888   0.286  1.00  0.00           C  
ATOM   2920  O   LYS A 183     162.766 152.001  -0.024  1.00  0.00           O  
ATOM   2921  CB  LYS A 183     163.149 149.488  -1.782  1.00  0.00           C  
ATOM   2922  CG  LYS A 183     163.889 148.989  -3.017  1.00  0.00           C  
ATOM   2923  CD  LYS A 183     162.934 148.341  -4.008  1.00  0.00           C  
ATOM   2924  CE  LYS A 183     163.677 147.812  -5.226  1.00  0.00           C  
ATOM   2925  NZ  LYS A 183     162.775 147.071  -6.149  1.00  0.00           N  
ATOM   2926  H   LYS A 183     164.711 148.110  -0.327  1.00  0.00           H  
ATOM   2927  HA  LYS A 183     164.724 150.815  -1.198  1.00  0.00           H  
ATOM   2928 1HB  LYS A 183     162.604 148.645  -1.356  1.00  0.00           H  
ATOM   2929 2HB  LYS A 183     162.412 150.222  -2.107  1.00  0.00           H  
ATOM   2930 1HG  LYS A 183     164.390 149.827  -3.503  1.00  0.00           H  
ATOM   2931 2HG  LYS A 183     164.641 148.260  -2.719  1.00  0.00           H  
ATOM   2932 1HD  LYS A 183     162.412 147.515  -3.524  1.00  0.00           H  
ATOM   2933 2HD  LYS A 183     162.195 149.072  -4.334  1.00  0.00           H  
ATOM   2934 1HE  LYS A 183     164.127 148.642  -5.767  1.00  0.00           H  
ATOM   2935 2HE  LYS A 183     164.474 147.142  -4.904  1.00  0.00           H  
ATOM   2936 1HZ  LYS A 183     163.304 146.737  -6.942  1.00  0.00           H  
ATOM   2937 2HZ  LYS A 183     162.365 146.286  -5.663  1.00  0.00           H  
ATOM   2938 3HZ  LYS A 183     162.042 147.687  -6.470  1.00  0.00           H  
ATOM   2939  N   LYS A 184     162.970 150.331   1.477  1.00  0.00           N  
ATOM   2940  CA  LYS A 184     162.140 150.999   2.469  1.00  0.00           C  
ATOM   2941  C   LYS A 184     162.913 152.042   3.268  1.00  0.00           C  
ATOM   2942  O   LYS A 184     162.299 152.815   4.009  1.00  0.00           O  
ATOM   2943  CB  LYS A 184     161.525 149.970   3.419  1.00  0.00           C  
ATOM   2944  CG  LYS A 184     160.547 149.009   2.757  1.00  0.00           C  
ATOM   2945  CD  LYS A 184     160.093 147.927   3.725  1.00  0.00           C  
ATOM   2946  CE  LYS A 184     159.090 146.986   3.076  1.00  0.00           C  
ATOM   2947  NZ  LYS A 184     158.761 145.831   3.953  1.00  0.00           N  
ATOM   2948  H   LYS A 184     163.372 149.431   1.697  1.00  0.00           H  
ATOM   2949  HA  LYS A 184     161.338 151.526   1.952  1.00  0.00           H  
ATOM   2950 1HB  LYS A 184     162.317 149.378   3.878  1.00  0.00           H  
ATOM   2951 2HB  LYS A 184     160.997 150.485   4.221  1.00  0.00           H  
ATOM   2952 1HG  LYS A 184     159.673 149.562   2.407  1.00  0.00           H  
ATOM   2953 2HG  LYS A 184     161.024 148.539   1.898  1.00  0.00           H  
ATOM   2954 1HD  LYS A 184     160.958 147.351   4.058  1.00  0.00           H  
ATOM   2955 2HD  LYS A 184     159.631 148.390   4.598  1.00  0.00           H  
ATOM   2956 1HE  LYS A 184     158.173 147.530   2.852  1.00  0.00           H  
ATOM   2957 2HE  LYS A 184     159.500 146.608   2.138  1.00  0.00           H  
ATOM   2958 1HZ  LYS A 184     158.095 145.231   3.488  1.00  0.00           H  
ATOM   2959 2HZ  LYS A 184     159.602 145.308   4.152  1.00  0.00           H  
ATOM   2960 3HZ  LYS A 184     158.363 146.168   4.819  1.00  0.00           H  
ATOM   2961  N   SER A 185     164.237 152.081   3.135  1.00  0.00           N  
ATOM   2962  CA  SER A 185     165.039 153.052   3.870  1.00  0.00           C  
ATOM   2963  C   SER A 185     165.017 154.397   3.153  1.00  0.00           C  
ATOM   2964  O   SER A 185     165.096 154.432   1.919  1.00  0.00           O  
ATOM   2965  CB  SER A 185     166.466 152.562   4.015  1.00  0.00           C  
ATOM   2966  OG  SER A 185     167.289 153.562   4.550  1.00  0.00           O  
ATOM   2967  H   SER A 185     164.700 151.430   2.516  1.00  0.00           H  
ATOM   2968  HA  SER A 185     164.610 153.171   4.867  1.00  0.00           H  
ATOM   2969 1HB  SER A 185     166.485 151.686   4.664  1.00  0.00           H  
ATOM   2970 2HB  SER A 185     166.846 152.256   3.041  1.00  0.00           H  
ATOM   2971  HG  SER A 185     168.160 153.169   4.639  1.00  0.00           H  
ATOM   2972  N   PRO A 186     164.910 155.513   3.880  1.00  0.00           N  
ATOM   2973  CA  PRO A 186     165.013 156.829   3.235  1.00  0.00           C  
ATOM   2974  C   PRO A 186     166.415 157.174   2.767  1.00  0.00           C  
ATOM   2975  O   PRO A 186     166.574 158.142   2.011  1.00  0.00           O  
ATOM   2976  CB  PRO A 186     164.554 157.787   4.339  1.00  0.00           C  
ATOM   2977  CG  PRO A 186     164.932 157.084   5.602  1.00  0.00           C  
ATOM   2978  CD  PRO A 186     164.725 155.612   5.342  1.00  0.00           C  
ATOM   2979  HA  PRO A 186     164.331 156.864   2.374  1.00  0.00           H  
ATOM   2980 1HB  PRO A 186     165.052 158.762   4.224  1.00  0.00           H  
ATOM   2981 2HB  PRO A 186     163.472 157.968   4.256  1.00  0.00           H  
ATOM   2982 1HG  PRO A 186     165.977 157.309   5.863  1.00  0.00           H  
ATOM   2983 2HG  PRO A 186     164.313 157.442   6.436  1.00  0.00           H  
ATOM   2984 1HD  PRO A 186     165.477 155.032   5.896  1.00  0.00           H  
ATOM   2985 2HD  PRO A 186     163.708 155.323   5.650  1.00  0.00           H  
ATOM   2986  N   ASP A 187     167.425 156.422   3.187  1.00  0.00           N  
ATOM   2987  CA  ASP A 187     168.799 156.748   2.831  1.00  0.00           C  
ATOM   2988  C   ASP A 187     169.043 156.424   1.361  1.00  0.00           C  
ATOM   2989  O   ASP A 187     168.935 155.256   0.963  1.00  0.00           O  
ATOM   2990  CB  ASP A 187     169.787 155.980   3.712  1.00  0.00           C  
ATOM   2991  CG  ASP A 187     171.233 156.400   3.487  1.00  0.00           C  
ATOM   2992  OD1 ASP A 187     171.565 156.743   2.377  1.00  0.00           O  
ATOM   2993  OD2 ASP A 187     171.991 156.374   4.426  1.00  0.00           O  
ATOM   2994  H   ASP A 187     167.245 155.611   3.760  1.00  0.00           H  
ATOM   2995  HA  ASP A 187     168.951 157.818   2.986  1.00  0.00           H  
ATOM   2996 1HB  ASP A 187     169.537 156.137   4.762  1.00  0.00           H  
ATOM   2997 2HB  ASP A 187     169.699 154.912   3.511  1.00  0.00           H  
ATOM   2998  N   PRO A 188     169.358 157.418   0.525  1.00  0.00           N  
ATOM   2999  CA  PRO A 188     169.572 157.131  -0.903  1.00  0.00           C  
ATOM   3000  C   PRO A 188     170.595 156.042  -1.160  1.00  0.00           C  
ATOM   3001  O   PRO A 188     170.512 155.362  -2.191  1.00  0.00           O  
ATOM   3002  CB  PRO A 188     170.059 158.479  -1.445  1.00  0.00           C  
ATOM   3003  CG  PRO A 188     169.410 159.487  -0.559  1.00  0.00           C  
ATOM   3004  CD  PRO A 188     169.462 158.867   0.813  1.00  0.00           C  
ATOM   3005  HA  PRO A 188     168.618 156.825  -1.357  1.00  0.00           H  
ATOM   3006 1HB  PRO A 188     171.158 158.524  -1.409  1.00  0.00           H  
ATOM   3007 2HB  PRO A 188     169.769 158.589  -2.499  1.00  0.00           H  
ATOM   3008 1HG  PRO A 188     169.951 160.444  -0.611  1.00  0.00           H  
ATOM   3009 2HG  PRO A 188     168.382 159.683  -0.896  1.00  0.00           H  
ATOM   3010 1HD  PRO A 188     170.419 159.115   1.292  1.00  0.00           H  
ATOM   3011 2HD  PRO A 188     168.619 159.237   1.415  1.00  0.00           H  
ATOM   3012  N   GLU A 189     171.562 155.852  -0.258  1.00  0.00           N  
ATOM   3013  CA  GLU A 189     172.583 154.831  -0.470  1.00  0.00           C  
ATOM   3014  C   GLU A 189     172.006 153.425  -0.368  1.00  0.00           C  
ATOM   3015  O   GLU A 189     172.399 152.539  -1.137  1.00  0.00           O  
ATOM   3016  CB  GLU A 189     173.716 154.997   0.542  1.00  0.00           C  
ATOM   3017  CG  GLU A 189     174.534 156.270   0.368  1.00  0.00           C  
ATOM   3018  CD  GLU A 189     175.230 156.340  -0.962  1.00  0.00           C  
ATOM   3019  OE1 GLU A 189     175.836 155.368  -1.346  1.00  0.00           O  
ATOM   3020  OE2 GLU A 189     175.156 157.365  -1.596  1.00  0.00           O  
ATOM   3021  H   GLU A 189     171.595 156.413   0.581  1.00  0.00           H  
ATOM   3022  HA  GLU A 189     172.981 154.945  -1.479  1.00  0.00           H  
ATOM   3023 1HB  GLU A 189     173.305 154.999   1.552  1.00  0.00           H  
ATOM   3024 2HB  GLU A 189     174.398 154.149   0.469  1.00  0.00           H  
ATOM   3025 1HG  GLU A 189     173.871 157.130   0.465  1.00  0.00           H  
ATOM   3026 2HG  GLU A 189     175.274 156.324   1.165  1.00  0.00           H  
ATOM   3027  N   ALA A 190     171.081 153.195   0.566  1.00  0.00           N  
ATOM   3028  CA  ALA A 190     170.388 151.913   0.612  1.00  0.00           C  
ATOM   3029  C   ALA A 190     169.548 151.670  -0.633  1.00  0.00           C  
ATOM   3030  O   ALA A 190     169.484 150.538  -1.123  1.00  0.00           O  
ATOM   3031  CB  ALA A 190     169.509 151.832   1.862  1.00  0.00           C  
ATOM   3032  H   ALA A 190     170.852 153.903   1.249  1.00  0.00           H  
ATOM   3033  HA  ALA A 190     171.138 151.123   0.655  1.00  0.00           H  
ATOM   3034 1HB  ALA A 190     168.998 150.870   1.885  1.00  0.00           H  
ATOM   3035 2HB  ALA A 190     170.133 151.933   2.751  1.00  0.00           H  
ATOM   3036 3HB  ALA A 190     168.774 152.635   1.841  1.00  0.00           H  
ATOM   3037  N   GLN A 191     168.904 152.713  -1.164  1.00  0.00           N  
ATOM   3038  CA  GLN A 191     168.086 152.553  -2.360  1.00  0.00           C  
ATOM   3039  C   GLN A 191     168.931 152.260  -3.594  1.00  0.00           C  
ATOM   3040  O   GLN A 191     168.536 151.436  -4.428  1.00  0.00           O  
ATOM   3041  CB  GLN A 191     167.241 153.807  -2.597  1.00  0.00           C  
ATOM   3042  CG  GLN A 191     166.178 154.050  -1.540  1.00  0.00           C  
ATOM   3043  CD  GLN A 191     165.501 155.399  -1.699  1.00  0.00           C  
ATOM   3044  OE1 GLN A 191     165.432 155.947  -2.801  1.00  0.00           O  
ATOM   3045  NE2 GLN A 191     164.999 155.941  -0.595  1.00  0.00           N  
ATOM   3046  H   GLN A 191     168.977 153.627  -0.738  1.00  0.00           H  
ATOM   3047  HA  GLN A 191     167.424 151.699  -2.215  1.00  0.00           H  
ATOM   3048 1HB  GLN A 191     167.890 154.683  -2.630  1.00  0.00           H  
ATOM   3049 2HB  GLN A 191     166.744 153.733  -3.565  1.00  0.00           H  
ATOM   3050 1HG  GLN A 191     165.415 153.274  -1.620  1.00  0.00           H  
ATOM   3051 2HG  GLN A 191     166.644 154.015  -0.555  1.00  0.00           H  
ATOM   3052 1HE2 GLN A 191     164.542 156.829  -0.637  1.00  0.00           H  
ATOM   3053 2HE2 GLN A 191     165.078 155.461   0.278  1.00  0.00           H  
ATOM   3054  N   LYS A 192     170.087 152.915  -3.732  1.00  0.00           N  
ATOM   3055  CA  LYS A 192     170.971 152.615  -4.851  1.00  0.00           C  
ATOM   3056  C   LYS A 192     171.489 151.184  -4.782  1.00  0.00           C  
ATOM   3057  O   LYS A 192     171.560 150.502  -5.811  1.00  0.00           O  
ATOM   3058  CB  LYS A 192     172.143 153.596  -4.885  1.00  0.00           C  
ATOM   3059  CG  LYS A 192     171.773 155.005  -5.332  1.00  0.00           C  
ATOM   3060  CD  LYS A 192     173.011 155.871  -5.512  1.00  0.00           C  
ATOM   3061  CE  LYS A 192     173.632 156.236  -4.172  1.00  0.00           C  
ATOM   3062  NZ  LYS A 192     174.754 157.202  -4.322  1.00  0.00           N  
ATOM   3063  H   LYS A 192     170.362 153.622  -3.064  1.00  0.00           H  
ATOM   3064  HA  LYS A 192     170.400 152.705  -5.777  1.00  0.00           H  
ATOM   3065 1HB  LYS A 192     172.589 153.667  -3.893  1.00  0.00           H  
ATOM   3066 2HB  LYS A 192     172.912 153.222  -5.563  1.00  0.00           H  
ATOM   3067 1HG  LYS A 192     171.233 154.956  -6.278  1.00  0.00           H  
ATOM   3068 2HG  LYS A 192     171.124 155.464  -4.587  1.00  0.00           H  
ATOM   3069 1HD  LYS A 192     173.748 155.334  -6.110  1.00  0.00           H  
ATOM   3070 2HD  LYS A 192     172.740 156.787  -6.037  1.00  0.00           H  
ATOM   3071 1HE  LYS A 192     172.873 156.676  -3.528  1.00  0.00           H  
ATOM   3072 2HE  LYS A 192     174.008 155.334  -3.688  1.00  0.00           H  
ATOM   3073 1HZ  LYS A 192     175.138 157.417  -3.413  1.00  0.00           H  
ATOM   3074 2HZ  LYS A 192     175.473 156.795  -4.903  1.00  0.00           H  
ATOM   3075 3HZ  LYS A 192     174.412 158.050  -4.752  1.00  0.00           H  
ATOM   3076  N   GLU A 193     171.851 150.713  -3.586  1.00  0.00           N  
ATOM   3077  CA  GLU A 193     172.310 149.336  -3.442  1.00  0.00           C  
ATOM   3078  C   GLU A 193     171.186 148.347  -3.717  1.00  0.00           C  
ATOM   3079  O   GLU A 193     171.431 147.272  -4.277  1.00  0.00           O  
ATOM   3080  CB  GLU A 193     172.869 149.105  -2.036  1.00  0.00           C  
ATOM   3081  CG  GLU A 193     174.192 149.808  -1.763  1.00  0.00           C  
ATOM   3082  CD  GLU A 193     175.304 149.330  -2.656  1.00  0.00           C  
ATOM   3083  OE1 GLU A 193     175.450 148.139  -2.805  1.00  0.00           O  
ATOM   3084  OE2 GLU A 193     176.009 150.154  -3.187  1.00  0.00           O  
ATOM   3085  H   GLU A 193     171.812 151.306  -2.770  1.00  0.00           H  
ATOM   3086  HA  GLU A 193     173.094 149.154  -4.175  1.00  0.00           H  
ATOM   3087 1HB  GLU A 193     172.148 149.450  -1.296  1.00  0.00           H  
ATOM   3088 2HB  GLU A 193     173.018 148.037  -1.875  1.00  0.00           H  
ATOM   3089 1HG  GLU A 193     174.059 150.879  -1.911  1.00  0.00           H  
ATOM   3090 2HG  GLU A 193     174.471 149.644  -0.723  1.00  0.00           H  
ATOM   3091  N   ALA A 194     169.953 148.688  -3.333  1.00  0.00           N  
ATOM   3092  CA  ALA A 194     168.817 147.830  -3.642  1.00  0.00           C  
ATOM   3093  C   ALA A 194     168.631 147.667  -5.144  1.00  0.00           C  
ATOM   3094  O   ALA A 194     168.330 146.564  -5.614  1.00  0.00           O  
ATOM   3095  CB  ALA A 194     167.545 148.387  -3.004  1.00  0.00           C  
ATOM   3096  H   ALA A 194     169.797 149.546  -2.824  1.00  0.00           H  
ATOM   3097  HA  ALA A 194     169.017 146.841  -3.227  1.00  0.00           H  
ATOM   3098 1HB  ALA A 194     166.703 147.736  -3.243  1.00  0.00           H  
ATOM   3099 2HB  ALA A 194     167.671 148.435  -1.923  1.00  0.00           H  
ATOM   3100 3HB  ALA A 194     167.352 149.385  -3.392  1.00  0.00           H  
ATOM   3101  N   LYS A 195     168.799 148.748  -5.909  1.00  0.00           N  
ATOM   3102  CA  LYS A 195     168.648 148.657  -7.358  1.00  0.00           C  
ATOM   3103  C   LYS A 195     169.711 147.750  -7.964  1.00  0.00           C  
ATOM   3104  O   LYS A 195     169.412 146.940  -8.850  1.00  0.00           O  
ATOM   3105  CB  LYS A 195     168.718 150.047  -7.993  1.00  0.00           C  
ATOM   3106  CG  LYS A 195     167.509 150.929  -7.710  1.00  0.00           C  
ATOM   3107  CD  LYS A 195     167.665 152.302  -8.348  1.00  0.00           C  
ATOM   3108  CE  LYS A 195     166.466 153.190  -8.052  1.00  0.00           C  
ATOM   3109  NZ  LYS A 195     166.621 154.548  -8.641  1.00  0.00           N  
ATOM   3110  H   LYS A 195     169.032 149.640  -5.493  1.00  0.00           H  
ATOM   3111  HA  LYS A 195     167.676 148.215  -7.577  1.00  0.00           H  
ATOM   3112 1HB  LYS A 195     169.605 150.569  -7.631  1.00  0.00           H  
ATOM   3113 2HB  LYS A 195     168.814 149.949  -9.074  1.00  0.00           H  
ATOM   3114 1HG  LYS A 195     166.611 150.455  -8.106  1.00  0.00           H  
ATOM   3115 2HG  LYS A 195     167.390 151.049  -6.633  1.00  0.00           H  
ATOM   3116 1HD  LYS A 195     168.566 152.782  -7.961  1.00  0.00           H  
ATOM   3117 2HD  LYS A 195     167.767 152.193  -9.426  1.00  0.00           H  
ATOM   3118 1HE  LYS A 195     165.565 152.732  -8.459  1.00  0.00           H  
ATOM   3119 2HE  LYS A 195     166.341 153.288  -6.974  1.00  0.00           H  
ATOM   3120 1HZ  LYS A 195     165.807 155.105  -8.423  1.00  0.00           H  
ATOM   3121 2HZ  LYS A 195     167.443 154.990  -8.256  1.00  0.00           H  
ATOM   3122 3HZ  LYS A 195     166.718 154.472  -9.643  1.00  0.00           H  
ATOM   3123  N   LYS A 196     170.957 147.871  -7.501  1.00  0.00           N  
ATOM   3124  CA  LYS A 196     172.006 146.967  -7.960  1.00  0.00           C  
ATOM   3125  C   LYS A 196     171.737 145.532  -7.527  1.00  0.00           C  
ATOM   3126  O   LYS A 196     171.934 144.599  -8.314  1.00  0.00           O  
ATOM   3127  CB  LYS A 196     173.369 147.423  -7.441  1.00  0.00           C  
ATOM   3128  CG  LYS A 196     173.887 148.708  -8.075  1.00  0.00           C  
ATOM   3129  CD  LYS A 196     175.323 148.990  -7.662  1.00  0.00           C  
ATOM   3130  CE  LYS A 196     175.416 149.340  -6.184  1.00  0.00           C  
ATOM   3131  NZ  LYS A 196     176.788 149.768  -5.798  1.00  0.00           N  
ATOM   3132  H   LYS A 196     171.186 148.588  -6.828  1.00  0.00           H  
ATOM   3133  HA  LYS A 196     172.020 146.980  -9.051  1.00  0.00           H  
ATOM   3134 1HB  LYS A 196     173.315 147.581  -6.364  1.00  0.00           H  
ATOM   3135 2HB  LYS A 196     174.108 146.642  -7.621  1.00  0.00           H  
ATOM   3136 1HG  LYS A 196     173.840 148.622  -9.161  1.00  0.00           H  
ATOM   3137 2HG  LYS A 196     173.259 149.544  -7.768  1.00  0.00           H  
ATOM   3138 1HD  LYS A 196     175.937 148.110  -7.857  1.00  0.00           H  
ATOM   3139 2HD  LYS A 196     175.714 149.822  -8.247  1.00  0.00           H  
ATOM   3140 1HE  LYS A 196     174.720 150.146  -5.956  1.00  0.00           H  
ATOM   3141 2HE  LYS A 196     175.139 148.471  -5.586  1.00  0.00           H  
ATOM   3142 1HZ  LYS A 196     176.809 149.990  -4.813  1.00  0.00           H  
ATOM   3143 2HZ  LYS A 196     177.441 149.020  -5.988  1.00  0.00           H  
ATOM   3144 3HZ  LYS A 196     177.049 150.584  -6.333  1.00  0.00           H  
ATOM   3145  N   ALA A 197     171.288 145.335  -6.284  1.00  0.00           N  
ATOM   3146  CA  ALA A 197     170.992 143.986  -5.814  1.00  0.00           C  
ATOM   3147  C   ALA A 197     169.873 143.354  -6.631  1.00  0.00           C  
ATOM   3148  O   ALA A 197     169.932 142.162  -6.957  1.00  0.00           O  
ATOM   3149  CB  ALA A 197     170.623 144.015  -4.331  1.00  0.00           C  
ATOM   3150  H   ALA A 197     171.150 146.116  -5.658  1.00  0.00           H  
ATOM   3151  HA  ALA A 197     171.886 143.377  -5.946  1.00  0.00           H  
ATOM   3152 1HB  ALA A 197     170.403 143.003  -3.990  1.00  0.00           H  
ATOM   3153 2HB  ALA A 197     171.458 144.418  -3.756  1.00  0.00           H  
ATOM   3154 3HB  ALA A 197     169.747 144.644  -4.186  1.00  0.00           H  
ATOM   3155  N   GLU A 198     168.844 144.134  -6.973  1.00  0.00           N  
ATOM   3156  CA  GLU A 198     167.768 143.612  -7.807  1.00  0.00           C  
ATOM   3157  C   GLU A 198     168.277 143.173  -9.173  1.00  0.00           C  
ATOM   3158  O   GLU A 198     167.883 142.114  -9.670  1.00  0.00           O  
ATOM   3159  CB  GLU A 198     166.671 144.666  -7.980  1.00  0.00           C  
ATOM   3160  CG  GLU A 198     165.521 144.236  -8.879  1.00  0.00           C  
ATOM   3161  CD  GLU A 198     164.426 145.263  -8.959  1.00  0.00           C  
ATOM   3162  OE1 GLU A 198     164.422 146.162  -8.155  1.00  0.00           O  
ATOM   3163  OE2 GLU A 198     163.593 145.147  -9.827  1.00  0.00           O  
ATOM   3164  H   GLU A 198     168.801 145.093  -6.658  1.00  0.00           H  
ATOM   3165  HA  GLU A 198     167.346 142.733  -7.319  1.00  0.00           H  
ATOM   3166 1HB  GLU A 198     166.255 144.922  -7.005  1.00  0.00           H  
ATOM   3167 2HB  GLU A 198     167.103 145.574  -8.399  1.00  0.00           H  
ATOM   3168 1HG  GLU A 198     165.907 144.054  -9.882  1.00  0.00           H  
ATOM   3169 2HG  GLU A 198     165.110 143.301  -8.503  1.00  0.00           H  
ATOM   3170  N   GLN A 199     169.150 143.972  -9.794  1.00  0.00           N  
ATOM   3171  CA  GLN A 199     169.688 143.601 -11.097  1.00  0.00           C  
ATOM   3172  C   GLN A 199     170.534 142.336 -11.009  1.00  0.00           C  
ATOM   3173  O   GLN A 199     170.487 141.497 -11.914  1.00  0.00           O  
ATOM   3174  CB  GLN A 199     170.521 144.746 -11.679  1.00  0.00           C  
ATOM   3175  CG  GLN A 199     170.996 144.510 -13.102  1.00  0.00           C  
ATOM   3176  CD  GLN A 199     169.845 144.380 -14.082  1.00  0.00           C  
ATOM   3177  OE1 GLN A 199     168.842 145.091 -13.981  1.00  0.00           O  
ATOM   3178  NE2 GLN A 199     169.985 143.468 -15.038  1.00  0.00           N  
ATOM   3179  H   GLN A 199     169.445 144.840  -9.369  1.00  0.00           H  
ATOM   3180  HA  GLN A 199     168.856 143.384 -11.767  1.00  0.00           H  
ATOM   3181 1HB  GLN A 199     169.935 145.665 -11.666  1.00  0.00           H  
ATOM   3182 2HB  GLN A 199     171.400 144.910 -11.054  1.00  0.00           H  
ATOM   3183 1HG  GLN A 199     171.615 145.352 -13.411  1.00  0.00           H  
ATOM   3184 2HG  GLN A 199     171.577 143.589 -13.132  1.00  0.00           H  
ATOM   3185 1HE2 GLN A 199     169.258 143.337 -15.715  1.00  0.00           H  
ATOM   3186 2HE2 GLN A 199     170.815 142.913 -15.083  1.00  0.00           H  
ATOM   3187  N   LYS A 200     171.307 142.186  -9.929  1.00  0.00           N  
ATOM   3188  CA  LYS A 200     172.116 140.983  -9.764  1.00  0.00           C  
ATOM   3189  C   LYS A 200     171.244 139.734  -9.776  1.00  0.00           C  
ATOM   3190  O   LYS A 200     171.653 138.687 -10.291  1.00  0.00           O  
ATOM   3191  CB  LYS A 200     172.922 141.051  -8.464  1.00  0.00           C  
ATOM   3192  CG  LYS A 200     174.085 142.034  -8.497  1.00  0.00           C  
ATOM   3193  CD  LYS A 200     174.791 142.099  -7.151  1.00  0.00           C  
ATOM   3194  CE  LYS A 200     175.950 143.085  -7.179  1.00  0.00           C  
ATOM   3195  NZ  LYS A 200     176.636 143.175  -5.862  1.00  0.00           N  
ATOM   3196  H   LYS A 200     171.338 142.902  -9.219  1.00  0.00           H  
ATOM   3197  HA  LYS A 200     172.809 140.914 -10.601  1.00  0.00           H  
ATOM   3198 1HB  LYS A 200     172.264 141.339  -7.643  1.00  0.00           H  
ATOM   3199 2HB  LYS A 200     173.323 140.065  -8.233  1.00  0.00           H  
ATOM   3200 1HG  LYS A 200     174.802 141.725  -9.258  1.00  0.00           H  
ATOM   3201 2HG  LYS A 200     173.715 143.026  -8.752  1.00  0.00           H  
ATOM   3202 1HD  LYS A 200     174.081 142.408  -6.382  1.00  0.00           H  
ATOM   3203 2HD  LYS A 200     175.172 141.112  -6.891  1.00  0.00           H  
ATOM   3204 1HE  LYS A 200     176.673 142.773  -7.931  1.00  0.00           H  
ATOM   3205 2HE  LYS A 200     175.580 144.073  -7.450  1.00  0.00           H  
ATOM   3206 1HZ  LYS A 200     177.397 143.837  -5.923  1.00  0.00           H  
ATOM   3207 2HZ  LYS A 200     175.979 143.481  -5.159  1.00  0.00           H  
ATOM   3208 3HZ  LYS A 200     177.001 142.267  -5.609  1.00  0.00           H  
ATOM   3209  N   VAL A 201     170.037 139.827  -9.210  1.00  0.00           N  
ATOM   3210  CA  VAL A 201     169.103 138.707  -9.256  1.00  0.00           C  
ATOM   3211  C   VAL A 201     168.540 138.539 -10.662  1.00  0.00           C  
ATOM   3212  O   VAL A 201     168.458 137.421 -11.182  1.00  0.00           O  
ATOM   3213  CB  VAL A 201     167.947 138.928  -8.262  1.00  0.00           C  
ATOM   3214  CG1 VAL A 201     166.896 137.838  -8.417  1.00  0.00           C  
ATOM   3215  CG2 VAL A 201     168.485 138.959  -6.840  1.00  0.00           C  
ATOM   3216  H   VAL A 201     169.760 140.680  -8.745  1.00  0.00           H  
ATOM   3217  HA  VAL A 201     169.647 137.793  -9.016  1.00  0.00           H  
ATOM   3218  HB  VAL A 201     167.462 139.877  -8.489  1.00  0.00           H  
ATOM   3219 1HG1 VAL A 201     166.086 138.010  -7.708  1.00  0.00           H  
ATOM   3220 2HG1 VAL A 201     166.499 137.858  -9.432  1.00  0.00           H  
ATOM   3221 3HG1 VAL A 201     167.349 136.866  -8.223  1.00  0.00           H  
ATOM   3222 1HG2 VAL A 201     167.663 139.116  -6.143  1.00  0.00           H  
ATOM   3223 2HG2 VAL A 201     168.976 138.011  -6.617  1.00  0.00           H  
ATOM   3224 3HG2 VAL A 201     169.205 139.772  -6.741  1.00  0.00           H  
ATOM   3225  N   ARG A 202     168.151 139.646 -11.299  1.00  0.00           N  
ATOM   3226  CA  ARG A 202     167.552 139.564 -12.627  1.00  0.00           C  
ATOM   3227  C   ARG A 202     168.530 139.009 -13.655  1.00  0.00           C  
ATOM   3228  O   ARG A 202     168.104 138.465 -14.679  1.00  0.00           O  
ATOM   3229  CB  ARG A 202     167.077 140.937 -13.080  1.00  0.00           C  
ATOM   3230  CG  ARG A 202     165.842 141.456 -12.362  1.00  0.00           C  
ATOM   3231  CD  ARG A 202     165.426 142.786 -12.875  1.00  0.00           C  
ATOM   3232  NE  ARG A 202     164.265 143.301 -12.166  1.00  0.00           N  
ATOM   3233  CZ  ARG A 202     162.989 142.985 -12.457  1.00  0.00           C  
ATOM   3234  NH1 ARG A 202     162.726 142.156 -13.444  1.00  0.00           N  
ATOM   3235  NH2 ARG A 202     162.001 143.508 -11.753  1.00  0.00           N  
ATOM   3236  H   ARG A 202     168.267 140.551 -10.866  1.00  0.00           H  
ATOM   3237  HA  ARG A 202     166.704 138.881 -12.584  1.00  0.00           H  
ATOM   3238 1HB  ARG A 202     167.874 141.665 -12.933  1.00  0.00           H  
ATOM   3239 2HB  ARG A 202     166.852 140.910 -14.147  1.00  0.00           H  
ATOM   3240 1HG  ARG A 202     165.016 140.758 -12.508  1.00  0.00           H  
ATOM   3241 2HG  ARG A 202     166.054 141.550 -11.295  1.00  0.00           H  
ATOM   3242 1HD  ARG A 202     166.243 143.495 -12.751  1.00  0.00           H  
ATOM   3243 2HD  ARG A 202     165.172 142.705 -13.931  1.00  0.00           H  
ATOM   3244  HE  ARG A 202     164.428 143.942 -11.402  1.00  0.00           H  
ATOM   3245 1HH1 ARG A 202     163.481 141.755 -13.982  1.00  0.00           H  
ATOM   3246 2HH1 ARG A 202     161.768 141.919 -13.662  1.00  0.00           H  
ATOM   3247 1HH2 ARG A 202     162.203 144.146 -10.995  1.00  0.00           H  
ATOM   3248 2HH2 ARG A 202     161.045 143.272 -11.971  1.00  0.00           H  
ATOM   3249  N   GLU A 203     169.835 139.130 -13.401  1.00  0.00           N  
ATOM   3250  CA  GLU A 203     170.819 138.558 -14.313  1.00  0.00           C  
ATOM   3251  C   GLU A 203     170.730 137.039 -14.363  1.00  0.00           C  
ATOM   3252  O   GLU A 203     171.094 136.431 -15.375  1.00  0.00           O  
ATOM   3253  CB  GLU A 203     172.231 138.979 -13.898  1.00  0.00           C  
ATOM   3254  CG  GLU A 203     172.561 140.439 -14.177  1.00  0.00           C  
ATOM   3255  CD  GLU A 203     172.652 140.747 -15.646  1.00  0.00           C  
ATOM   3256  OE1 GLU A 203     173.323 140.026 -16.345  1.00  0.00           O  
ATOM   3257  OE2 GLU A 203     172.048 141.705 -16.070  1.00  0.00           O  
ATOM   3258  H   GLU A 203     170.154 139.618 -12.576  1.00  0.00           H  
ATOM   3259  HA  GLU A 203     170.614 138.928 -15.317  1.00  0.00           H  
ATOM   3260 1HB  GLU A 203     172.365 138.804 -12.830  1.00  0.00           H  
ATOM   3261 2HB  GLU A 203     172.962 138.364 -14.423  1.00  0.00           H  
ATOM   3262 1HG  GLU A 203     171.789 141.065 -13.733  1.00  0.00           H  
ATOM   3263 2HG  GLU A 203     173.509 140.683 -13.701  1.00  0.00           H  
ATOM   3264  N   GLU A 204     170.250 136.413 -13.291  1.00  0.00           N  
ATOM   3265  CA  GLU A 204     170.228 134.957 -13.203  1.00  0.00           C  
ATOM   3266  C   GLU A 204     168.818 134.447 -12.914  1.00  0.00           C  
ATOM   3267  O   GLU A 204     167.861 134.825 -13.589  1.00  0.00           O  
ATOM   3268  OXT GLU A 204     168.634 133.669 -12.019  1.00  0.00           O  
ATOM   3269  CB  GLU A 204     171.190 134.474 -12.116  1.00  0.00           C  
ATOM   3270  CG  GLU A 204     172.658 134.753 -12.406  1.00  0.00           C  
ATOM   3271  CD  GLU A 204     173.580 134.167 -11.373  1.00  0.00           C  
ATOM   3272  OE1 GLU A 204     173.098 133.541 -10.460  1.00  0.00           O  
ATOM   3273  OE2 GLU A 204     174.768 134.348 -11.496  1.00  0.00           O  
ATOM   3274  H   GLU A 204     169.892 136.958 -12.521  1.00  0.00           H  
ATOM   3275  HA  GLU A 204     170.543 134.547 -14.163  1.00  0.00           H  
ATOM   3276 1HB  GLU A 204     170.939 134.953 -11.168  1.00  0.00           H  
ATOM   3277 2HB  GLU A 204     171.075 133.399 -11.979  1.00  0.00           H  
ATOM   3278 1HG  GLU A 204     172.911 134.336 -13.380  1.00  0.00           H  
ATOM   3279 2HG  GLU A 204     172.810 135.831 -12.452  1.00  0.00           H  
TER                                                                             
ATOM   3281  N   ASN B 205     179.495 138.894  36.983  1.00  0.00           N  
ATOM   3282  CA  ASN B 205     180.813 138.376  37.331  1.00  0.00           C  
ATOM   3283  C   ASN B 205     181.834 138.693  36.247  1.00  0.00           C  
ATOM   3284  O   ASN B 205     181.500 139.286  35.220  1.00  0.00           O  
ATOM   3285  CB  ASN B 205     180.749 136.880  37.582  1.00  0.00           C  
ATOM   3286  CG  ASN B 205     179.887 136.529  38.763  1.00  0.00           C  
ATOM   3287  OD1 ASN B 205     179.641 137.366  39.638  1.00  0.00           O  
ATOM   3288  ND2 ASN B 205     179.425 135.305  38.804  1.00  0.00           N  
ATOM   3289 1H   ASN B 205     178.845 138.671  37.710  1.00  0.00           H  
ATOM   3290 2H   ASN B 205     179.546 139.887  36.876  1.00  0.00           H  
ATOM   3291 3H   ASN B 205     179.190 138.482  36.126  1.00  0.00           H  
ATOM   3292  HA  ASN B 205     181.138 138.849  38.258  1.00  0.00           H  
ATOM   3293 1HB  ASN B 205     180.355 136.378  36.697  1.00  0.00           H  
ATOM   3294 2HB  ASN B 205     181.755 136.497  37.754  1.00  0.00           H  
ATOM   3295 1HD2 ASN B 205     178.845 135.015  39.567  1.00  0.00           H  
ATOM   3296 2HD2 ASN B 205     179.649 134.660  38.075  1.00  0.00           H  
ATOM   3297  N   THR B 206     183.083 138.298  36.478  1.00  0.00           N  
ATOM   3298  CA  THR B 206     184.149 138.547  35.514  1.00  0.00           C  
ATOM   3299  C   THR B 206     184.596 137.253  34.844  1.00  0.00           C  
ATOM   3300  O   THR B 206     184.938 136.281  35.514  1.00  0.00           O  
ATOM   3301  CB  THR B 206     185.357 139.226  36.186  1.00  0.00           C  
ATOM   3302  OG1 THR B 206     184.946 140.471  36.766  1.00  0.00           O  
ATOM   3303  CG2 THR B 206     186.458 139.484  35.168  1.00  0.00           C  
ATOM   3304  H   THR B 206     183.299 137.818  37.339  1.00  0.00           H  
ATOM   3305  HA  THR B 206     183.773 139.226  34.750  1.00  0.00           H  
ATOM   3306  HB  THR B 206     185.743 138.582  36.976  1.00  0.00           H  
ATOM   3307  HG1 THR B 206     184.388 140.299  37.529  1.00  0.00           H  
ATOM   3308 1HG2 THR B 206     187.303 139.964  35.661  1.00  0.00           H  
ATOM   3309 2HG2 THR B 206     186.780 138.538  34.734  1.00  0.00           H  
ATOM   3310 3HG2 THR B 206     186.080 140.135  34.381  1.00  0.00           H  
ATOM   3311  N   HIS B 207     184.588 137.247  33.515  1.00  0.00           N  
ATOM   3312  CA  HIS B 207     185.023 136.081  32.755  1.00  0.00           C  
ATOM   3313  C   HIS B 207     186.365 136.334  32.083  1.00  0.00           C  
ATOM   3314  O   HIS B 207     186.523 137.296  31.331  1.00  0.00           O  
ATOM   3315  CB  HIS B 207     183.979 135.702  31.700  1.00  0.00           C  
ATOM   3316  CG  HIS B 207     182.642 135.350  32.275  1.00  0.00           C  
ATOM   3317  ND1 HIS B 207     182.297 134.059  32.620  1.00  0.00           N  
ATOM   3318  CD2 HIS B 207     181.567 136.118  32.566  1.00  0.00           C  
ATOM   3319  CE1 HIS B 207     181.065 134.051  33.099  1.00  0.00           C  
ATOM   3320  NE2 HIS B 207     180.601 135.286  33.077  1.00  0.00           N  
ATOM   3321  H   HIS B 207     184.268 138.068  33.019  1.00  0.00           H  
ATOM   3322  HA  HIS B 207     185.131 135.241  33.442  1.00  0.00           H  
ATOM   3323 1HB  HIS B 207     183.844 136.533  31.007  1.00  0.00           H  
ATOM   3324 2HB  HIS B 207     184.338 134.849  31.124  1.00  0.00           H  
ATOM   3325  HD2 HIS B 207     181.482 137.195  32.422  1.00  0.00           H  
ATOM   3326  HE1 HIS B 207     180.525 133.172  33.452  1.00  0.00           H  
ATOM   3327  HE2 HIS B 207     179.684 135.577  33.383  1.00  0.00           H  
ATOM   3328  N   PHE B 208     187.326 135.454  32.346  1.00  0.00           N  
ATOM   3329  CA  PHE B 208     188.608 135.491  31.655  1.00  0.00           C  
ATOM   3330  C   PHE B 208     188.726 134.353  30.648  1.00  0.00           C  
ATOM   3331  O   PHE B 208     188.687 133.182  31.020  1.00  0.00           O  
ATOM   3332  CB  PHE B 208     189.758 135.411  32.660  1.00  0.00           C  
ATOM   3333  CG  PHE B 208     189.828 136.584  33.596  1.00  0.00           C  
ATOM   3334  CD1 PHE B 208     189.249 136.520  34.855  1.00  0.00           C  
ATOM   3335  CD2 PHE B 208     190.472 137.753  33.220  1.00  0.00           C  
ATOM   3336  CE1 PHE B 208     189.312 137.599  35.717  1.00  0.00           C  
ATOM   3337  CE2 PHE B 208     190.538 138.832  34.080  1.00  0.00           C  
ATOM   3338  CZ  PHE B 208     189.957 138.754  35.330  1.00  0.00           C  
ATOM   3339  H   PHE B 208     187.157 134.735  33.034  1.00  0.00           H  
ATOM   3340  HA  PHE B 208     188.685 136.434  31.115  1.00  0.00           H  
ATOM   3341 1HB  PHE B 208     189.658 134.505  33.257  1.00  0.00           H  
ATOM   3342 2HB  PHE B 208     190.705 135.346  32.125  1.00  0.00           H  
ATOM   3343  HD1 PHE B 208     188.740 135.606  35.161  1.00  0.00           H  
ATOM   3344  HD2 PHE B 208     190.931 137.814  32.233  1.00  0.00           H  
ATOM   3345  HE1 PHE B 208     188.852 137.535  36.703  1.00  0.00           H  
ATOM   3346  HE2 PHE B 208     191.048 139.745  33.773  1.00  0.00           H  
ATOM   3347  HZ  PHE B 208     190.006 139.605  36.008  1.00  0.00           H  
ATOM   3348  N   ILE B 209     188.860 134.706  29.373  1.00  0.00           N  
ATOM   3349  CA  ILE B 209     188.895 133.713  28.307  1.00  0.00           C  
ATOM   3350  C   ILE B 209     190.253 133.690  27.618  1.00  0.00           C  
ATOM   3351  O   ILE B 209     190.687 134.691  27.046  1.00  0.00           O  
ATOM   3352  CB  ILE B 209     187.795 133.989  27.265  1.00  0.00           C  
ATOM   3353  CG1 ILE B 209     186.422 134.041  27.939  1.00  0.00           C  
ATOM   3354  CG2 ILE B 209     187.817 132.928  26.176  1.00  0.00           C  
ATOM   3355  CD1 ILE B 209     185.937 135.444  28.227  1.00  0.00           C  
ATOM   3356  H   ILE B 209     188.950 135.684  29.139  1.00  0.00           H  
ATOM   3357  HA  ILE B 209     188.718 132.730  28.743  1.00  0.00           H  
ATOM   3358  HB  ILE B 209     187.961 134.965  26.811  1.00  0.00           H  
ATOM   3359 1HG1 ILE B 209     185.686 133.549  27.304  1.00  0.00           H  
ATOM   3360 2HG1 ILE B 209     186.458 133.494  28.881  1.00  0.00           H  
ATOM   3361 1HG2 ILE B 209     187.033 133.137  25.448  1.00  0.00           H  
ATOM   3362 2HG2 ILE B 209     188.786 132.937  25.678  1.00  0.00           H  
ATOM   3363 3HG2 ILE B 209     187.647 131.947  26.620  1.00  0.00           H  
ATOM   3364 1HD1 ILE B 209     184.958 135.399  28.705  1.00  0.00           H  
ATOM   3365 2HD1 ILE B 209     186.642 135.944  28.891  1.00  0.00           H  
ATOM   3366 3HD1 ILE B 209     185.859 136.000  27.295  1.00  0.00           H  
ATOM   3367  N   VAL B 210     190.929 132.548  27.689  1.00  0.00           N  
ATOM   3368  CA  VAL B 210     192.255 132.407  27.101  1.00  0.00           C  
ATOM   3369  C   VAL B 210     192.256 131.369  25.986  1.00  0.00           C  
ATOM   3370  O   VAL B 210     191.867 130.219  26.195  1.00  0.00           O  
ATOM   3371  CB  VAL B 210     193.277 131.999  28.180  1.00  0.00           C  
ATOM   3372  CG1 VAL B 210     194.671 131.893  27.580  1.00  0.00           C  
ATOM   3373  CG2 VAL B 210     193.255 133.005  29.320  1.00  0.00           C  
ATOM   3374  H   VAL B 210     190.526 131.763  28.179  1.00  0.00           H  
ATOM   3375  HA  VAL B 210     192.551 133.365  26.675  1.00  0.00           H  
ATOM   3376  HB  VAL B 210     193.014 131.012  28.560  1.00  0.00           H  
ATOM   3377 1HG1 VAL B 210     195.380 131.603  28.356  1.00  0.00           H  
ATOM   3378 2HG1 VAL B 210     194.671 131.141  26.791  1.00  0.00           H  
ATOM   3379 3HG1 VAL B 210     194.963 132.857  27.165  1.00  0.00           H  
ATOM   3380 1HG2 VAL B 210     193.979 132.710  30.079  1.00  0.00           H  
ATOM   3381 2HG2 VAL B 210     193.512 133.993  28.938  1.00  0.00           H  
ATOM   3382 3HG2 VAL B 210     192.258 133.034  29.761  1.00  0.00           H  
ATOM   3383  N   VAL B 211     192.695 131.771  24.799  1.00  0.00           N  
ATOM   3384  CA  VAL B 211     192.657 130.881  23.645  1.00  0.00           C  
ATOM   3385  C   VAL B 211     194.036 130.744  23.013  1.00  0.00           C  
ATOM   3386  O   VAL B 211     194.890 131.614  23.175  1.00  0.00           O  
ATOM   3387  CB  VAL B 211     191.664 131.410  22.593  1.00  0.00           C  
ATOM   3388  CG1 VAL B 211     190.255 131.454  23.166  1.00  0.00           C  
ATOM   3389  CG2 VAL B 211     192.097 132.790  22.120  1.00  0.00           C  
ATOM   3390  H   VAL B 211     193.063 132.706  24.693  1.00  0.00           H  
ATOM   3391  HA  VAL B 211     192.340 129.895  23.978  1.00  0.00           H  
ATOM   3392  HB  VAL B 211     191.646 130.724  21.746  1.00  0.00           H  
ATOM   3393 1HG1 VAL B 211     189.566 131.830  22.409  1.00  0.00           H  
ATOM   3394 2HG1 VAL B 211     189.953 130.450  23.464  1.00  0.00           H  
ATOM   3395 3HG1 VAL B 211     190.235 132.113  24.033  1.00  0.00           H  
ATOM   3396 1HG2 VAL B 211     191.390 133.157  21.376  1.00  0.00           H  
ATOM   3397 2HG2 VAL B 211     192.120 133.474  22.968  1.00  0.00           H  
ATOM   3398 3HG2 VAL B 211     193.091 132.727  21.677  1.00  0.00           H  
ATOM   3399  N   HIS B 212     194.241 129.644  22.288  1.00  0.00           N  
ATOM   3400  CA  HIS B 212     195.390 129.498  21.403  1.00  0.00           C  
ATOM   3401  C   HIS B 212     196.695 129.723  22.156  1.00  0.00           C  
ATOM   3402  O   HIS B 212     197.622 130.342  21.634  1.00  0.00           O  
ATOM   3403  CB  HIS B 212     195.297 130.475  20.227  1.00  0.00           C  
ATOM   3404  CG  HIS B 212     194.132 130.218  19.322  1.00  0.00           C  
ATOM   3405  ND1 HIS B 212     194.010 129.066  18.575  1.00  0.00           N  
ATOM   3406  CD2 HIS B 212     193.038 130.965  19.044  1.00  0.00           C  
ATOM   3407  CE1 HIS B 212     192.889 129.115  17.877  1.00  0.00           C  
ATOM   3408  NE2 HIS B 212     192.282 130.256  18.143  1.00  0.00           N  
ATOM   3409  H   HIS B 212     193.574 128.888  22.352  1.00  0.00           H  
ATOM   3410  HA  HIS B 212     195.407 128.475  21.025  1.00  0.00           H  
ATOM   3411 1HB  HIS B 212     195.217 131.494  20.606  1.00  0.00           H  
ATOM   3412 2HB  HIS B 212     196.209 130.417  19.633  1.00  0.00           H  
ATOM   3413  HD2 HIS B 212     192.801 131.946  19.458  1.00  0.00           H  
ATOM   3414  HE1 HIS B 212     192.527 128.344  17.197  1.00  0.00           H  
ATOM   3415  HE2 HIS B 212     191.403 130.564  17.751  1.00  0.00           H  
ATOM   3416  N   GLY B 213     196.764 129.215  23.382  1.00  0.00           N  
ATOM   3417  CA  GLY B 213     197.999 129.279  24.157  1.00  0.00           C  
ATOM   3418  C   GLY B 213     198.596 127.893  24.356  1.00  0.00           C  
ATOM   3419  O   GLY B 213     198.166 126.923  23.734  1.00  0.00           O  
ATOM   3420  H   GLY B 213     195.940 128.792  23.784  1.00  0.00           H  
ATOM   3421 1HA  GLY B 213     198.717 129.919  23.642  1.00  0.00           H  
ATOM   3422 2HA  GLY B 213     197.797 129.736  25.124  1.00  0.00           H  
ATOM   3423  N   THR B 214     199.591 127.808  25.240  1.00  0.00           N  
ATOM   3424  CA  THR B 214     200.244 126.547  25.568  1.00  0.00           C  
ATOM   3425  C   THR B 214     199.652 125.935  26.833  1.00  0.00           C  
ATOM   3426  O   THR B 214     198.898 126.591  27.551  1.00  0.00           O  
ATOM   3427  CB  THR B 214     201.761 126.738  25.747  1.00  0.00           C  
ATOM   3428  OG1 THR B 214     202.015 127.462  26.957  1.00  0.00           O  
ATOM   3429  CG2 THR B 214     202.344 127.505  24.570  1.00  0.00           C  
ATOM   3430  H   THR B 214     199.904 128.651  25.703  1.00  0.00           H  
ATOM   3431  HA  THR B 214     200.085 125.850  24.744  1.00  0.00           H  
ATOM   3432  HB  THR B 214     202.245 125.764  25.813  1.00  0.00           H  
ATOM   3433  HG1 THR B 214     202.925 127.320  27.229  1.00  0.00           H  
ATOM   3434 1HG2 THR B 214     203.417 127.630  24.712  1.00  0.00           H  
ATOM   3435 2HG2 THR B 214     202.162 126.951  23.649  1.00  0.00           H  
ATOM   3436 3HG2 THR B 214     201.871 128.484  24.503  1.00  0.00           H  
ATOM   3437  N   GLU B 215     200.005 124.681  27.109  1.00  0.00           N  
ATOM   3438  CA  GLU B 215     199.601 124.030  28.350  1.00  0.00           C  
ATOM   3439  C   GLU B 215     200.194 124.740  29.562  1.00  0.00           C  
ATOM   3440  O   GLU B 215     199.529 124.881  30.588  1.00  0.00           O  
ATOM   3441  CB  GLU B 215     200.029 122.561  28.347  1.00  0.00           C  
ATOM   3442  CG  GLU B 215     199.706 121.808  29.629  1.00  0.00           C  
ATOM   3443  CD  GLU B 215     198.231 121.727  29.902  1.00  0.00           C  
ATOM   3444  OE1 GLU B 215     197.466 121.885  28.982  1.00  0.00           O  
ATOM   3445  OE2 GLU B 215     197.868 121.509  31.034  1.00  0.00           O  
ATOM   3446  H   GLU B 215     200.560 124.166  26.441  1.00  0.00           H  
ATOM   3447  HA  GLU B 215     198.515 124.078  28.427  1.00  0.00           H  
ATOM   3448 1HB  GLU B 215     199.541 122.042  27.522  1.00  0.00           H  
ATOM   3449 2HB  GLU B 215     201.107 122.496  28.183  1.00  0.00           H  
ATOM   3450 1HG  GLU B 215     200.107 120.798  29.555  1.00  0.00           H  
ATOM   3451 2HG  GLU B 215     200.199 122.305  30.464  1.00  0.00           H  
ATOM   3452  N   GLU B 216     201.438 125.188  29.441  1.00  0.00           N  
ATOM   3453  CA  GLU B 216     202.074 125.938  30.516  1.00  0.00           C  
ATOM   3454  C   GLU B 216     201.358 127.257  30.767  1.00  0.00           C  
ATOM   3455  O   GLU B 216     201.165 127.670  31.909  1.00  0.00           O  
ATOM   3456  CB  GLU B 216     203.545 126.200  30.186  1.00  0.00           C  
ATOM   3457  CG  GLU B 216     204.414 124.951  30.148  1.00  0.00           C  
ATOM   3458  CD  GLU B 216     204.299 124.198  28.852  1.00  0.00           C  
ATOM   3459  OE1 GLU B 216     203.579 124.642  27.990  1.00  0.00           O  
ATOM   3460  OE2 GLU B 216     204.933 123.177  28.722  1.00  0.00           O  
ATOM   3461  H   GLU B 216     201.948 125.021  28.583  1.00  0.00           H  
ATOM   3462  HA  GLU B 216     202.022 125.343  31.430  1.00  0.00           H  
ATOM   3463 1HB  GLU B 216     203.619 126.688  29.214  1.00  0.00           H  
ATOM   3464 2HB  GLU B 216     203.969 126.879  30.926  1.00  0.00           H  
ATOM   3465 1HG  GLU B 216     205.454 125.239  30.296  1.00  0.00           H  
ATOM   3466 2HG  GLU B 216     204.126 124.296  30.969  1.00  0.00           H  
ATOM   3467  N   ALA B 217     200.957 127.908  29.681  1.00  0.00           N  
ATOM   3468  CA  ALA B 217     200.238 129.174  29.761  1.00  0.00           C  
ATOM   3469  C   ALA B 217     198.881 128.994  30.431  1.00  0.00           C  
ATOM   3470  O   ALA B 217     198.454 129.843  31.213  1.00  0.00           O  
ATOM   3471  CB  ALA B 217     200.070 129.776  28.374  1.00  0.00           C  
ATOM   3472  H   ALA B 217     201.153 127.510  28.775  1.00  0.00           H  
ATOM   3473  HA  ALA B 217     200.824 129.865  30.368  1.00  0.00           H  
ATOM   3474 1HB  ALA B 217     199.532 130.721  28.452  1.00  0.00           H  
ATOM   3475 2HB  ALA B 217     201.051 129.953  27.933  1.00  0.00           H  
ATOM   3476 3HB  ALA B 217     199.506 129.088  27.745  1.00  0.00           H  
ATOM   3477  N   ARG B 218     198.208 127.886  30.125  1.00  0.00           N  
ATOM   3478  CA  ARG B 218     196.919 127.585  30.741  1.00  0.00           C  
ATOM   3479  C   ARG B 218     197.068 127.361  32.241  1.00  0.00           C  
ATOM   3480  O   ARG B 218     196.251 127.845  33.024  1.00  0.00           O  
ATOM   3481  CB  ARG B 218     196.296 126.352  30.104  1.00  0.00           C  
ATOM   3482  CG  ARG B 218     195.687 126.581  28.731  1.00  0.00           C  
ATOM   3483  CD  ARG B 218     194.854 125.428  28.299  1.00  0.00           C  
ATOM   3484  NE  ARG B 218     195.667 124.277  27.939  1.00  0.00           N  
ATOM   3485  CZ  ARG B 218     196.148 124.038  26.705  1.00  0.00           C  
ATOM   3486  NH1 ARG B 218     195.892 124.874  25.724  1.00  0.00           N  
ATOM   3487  NH2 ARG B 218     196.880 122.961  26.478  1.00  0.00           N  
ATOM   3488  H   ARG B 218     198.595 127.238  29.454  1.00  0.00           H  
ATOM   3489  HA  ARG B 218     196.257 128.439  30.591  1.00  0.00           H  
ATOM   3490 1HB  ARG B 218     197.050 125.574  30.006  1.00  0.00           H  
ATOM   3491 2HB  ARG B 218     195.511 125.966  30.753  1.00  0.00           H  
ATOM   3492 1HG  ARG B 218     195.055 127.469  28.755  1.00  0.00           H  
ATOM   3493 2HG  ARG B 218     196.483 126.721  27.998  1.00  0.00           H  
ATOM   3494 1HD  ARG B 218     194.191 125.136  29.114  1.00  0.00           H  
ATOM   3495 2HD  ARG B 218     194.261 125.712  27.432  1.00  0.00           H  
ATOM   3496  HE  ARG B 218     195.886 123.610  28.668  1.00  0.00           H  
ATOM   3497 1HH1 ARG B 218     195.332 125.699  25.898  1.00  0.00           H  
ATOM   3498 2HH1 ARG B 218     196.252 124.696  24.799  1.00  0.00           H  
ATOM   3499 1HH2 ARG B 218     197.076 122.316  27.231  1.00  0.00           H  
ATOM   3500 2HH2 ARG B 218     197.240 122.780  25.552  1.00  0.00           H  
ATOM   3501  N   GLN B 219     198.105 126.626  32.631  1.00  0.00           N  
ATOM   3502  CA  GLN B 219     198.383 126.373  34.041  1.00  0.00           C  
ATOM   3503  C   GLN B 219     198.749 127.660  34.769  1.00  0.00           C  
ATOM   3504  O   GLN B 219     198.334 127.872  35.908  1.00  0.00           O  
ATOM   3505  CB  GLN B 219     199.512 125.350  34.189  1.00  0.00           C  
ATOM   3506  CG  GLN B 219     199.130 123.938  33.782  1.00  0.00           C  
ATOM   3507  CD  GLN B 219     200.292 122.969  33.889  1.00  0.00           C  
ATOM   3508  OE1 GLN B 219     201.272 123.229  34.594  1.00  0.00           O  
ATOM   3509  NE2 GLN B 219     200.191 121.845  33.190  1.00  0.00           N  
ATOM   3510  H   GLN B 219     198.716 126.229  31.931  1.00  0.00           H  
ATOM   3511  HA  GLN B 219     197.480 125.973  34.503  1.00  0.00           H  
ATOM   3512 1HB  GLN B 219     200.363 125.657  33.581  1.00  0.00           H  
ATOM   3513 2HB  GLN B 219     199.844 125.323  35.227  1.00  0.00           H  
ATOM   3514 1HG  GLN B 219     198.331 123.586  34.435  1.00  0.00           H  
ATOM   3515 2HG  GLN B 219     198.788 123.949  32.747  1.00  0.00           H  
ATOM   3516 1HE2 GLN B 219     200.927 121.168  33.221  1.00  0.00           H  
ATOM   3517 2HE2 GLN B 219     199.379 121.674  32.631  1.00  0.00           H  
ATOM   3518  N   LEU B 220     199.523 128.519  34.109  1.00  0.00           N  
ATOM   3519  CA  LEU B 220     199.853 129.826  34.663  1.00  0.00           C  
ATOM   3520  C   LEU B 220     198.614 130.704  34.779  1.00  0.00           C  
ATOM   3521  O   LEU B 220     198.445 131.434  35.757  1.00  0.00           O  
ATOM   3522  CB  LEU B 220     200.901 130.524  33.786  1.00  0.00           C  
ATOM   3523  CG  LEU B 220     202.311 129.923  33.830  1.00  0.00           C  
ATOM   3524  CD1 LEU B 220     203.155 130.525  32.715  1.00  0.00           C  
ATOM   3525  CD2 LEU B 220     202.935 130.188  35.192  1.00  0.00           C  
ATOM   3526  H   LEU B 220     199.887 128.261  33.203  1.00  0.00           H  
ATOM   3527  HA  LEU B 220     200.270 129.683  35.660  1.00  0.00           H  
ATOM   3528 1HB  LEU B 220     200.561 130.498  32.752  1.00  0.00           H  
ATOM   3529 2HB  LEU B 220     200.975 131.566  34.097  1.00  0.00           H  
ATOM   3530  HG  LEU B 220     202.254 128.847  33.661  1.00  0.00           H  
ATOM   3531 1HD1 LEU B 220     204.157 130.097  32.745  1.00  0.00           H  
ATOM   3532 2HD1 LEU B 220     202.696 130.303  31.751  1.00  0.00           H  
ATOM   3533 3HD1 LEU B 220     203.217 131.604  32.848  1.00  0.00           H  
ATOM   3534 1HD2 LEU B 220     203.937 129.760  35.223  1.00  0.00           H  
ATOM   3535 2HD2 LEU B 220     202.994 131.264  35.361  1.00  0.00           H  
ATOM   3536 3HD2 LEU B 220     202.321 129.732  35.969  1.00  0.00           H  
ATOM   3537  N   ALA B 221     197.747 130.618  33.776  1.00  0.00           N  
ATOM   3538  CA  ALA B 221     196.517 131.399  33.750  1.00  0.00           C  
ATOM   3539  C   ALA B 221     195.655 131.112  34.973  1.00  0.00           C  
ATOM   3540  O   ALA B 221     195.066 132.022  35.558  1.00  0.00           O  
ATOM   3541  CB  ALA B 221     195.736 131.114  32.475  1.00  0.00           C  
ATOM   3542  H   ALA B 221     197.950 129.996  33.005  1.00  0.00           H  
ATOM   3543  HA  ALA B 221     196.776 132.457  33.759  1.00  0.00           H  
ATOM   3544 1HB  ALA B 221     194.821 131.705  32.469  1.00  0.00           H  
ATOM   3545 2HB  ALA B 221     196.343 131.378  31.610  1.00  0.00           H  
ATOM   3546 3HB  ALA B 221     195.485 130.055  32.432  1.00  0.00           H  
ATOM   3547  N   GLU B 222     195.596 129.841  35.356  1.00  0.00           N  
ATOM   3548  CA  GLU B 222     194.858 129.411  36.539  1.00  0.00           C  
ATOM   3549  C   GLU B 222     195.512 129.928  37.813  1.00  0.00           C  
ATOM   3550  O   GLU B 222     194.825 130.375  38.732  1.00  0.00           O  
ATOM   3551  CB  GLU B 222     194.765 127.885  36.584  1.00  0.00           C  
ATOM   3552  CG  GLU B 222     193.877 127.276  35.508  1.00  0.00           C  
ATOM   3553  CD  GLU B 222     193.643 125.805  35.706  1.00  0.00           C  
ATOM   3554  OE1 GLU B 222     193.958 125.309  36.761  1.00  0.00           O  
ATOM   3555  OE2 GLU B 222     193.147 125.175  34.801  1.00  0.00           O  
ATOM   3556  H   GLU B 222     196.080 129.141  34.812  1.00  0.00           H  
ATOM   3557  HA  GLU B 222     193.849 129.823  36.484  1.00  0.00           H  
ATOM   3558 1HB  GLU B 222     195.761 127.456  36.478  1.00  0.00           H  
ATOM   3559 2HB  GLU B 222     194.376 127.573  37.554  1.00  0.00           H  
ATOM   3560 1HG  GLU B 222     192.916 127.789  35.511  1.00  0.00           H  
ATOM   3561 2HG  GLU B 222     194.341 127.438  34.536  1.00  0.00           H  
ATOM   3562  N   GLU B 223     196.839 129.865  37.862  1.00  0.00           N  
ATOM   3563  CA  GLU B 223     197.593 130.330  39.018  1.00  0.00           C  
ATOM   3564  C   GLU B 223     197.463 131.839  39.191  1.00  0.00           C  
ATOM   3565  O   GLU B 223     197.364 132.335  40.314  1.00  0.00           O  
ATOM   3566  CB  GLU B 223     199.069 129.947  38.880  1.00  0.00           C  
ATOM   3567  CG  GLU B 223     199.344 128.454  38.994  1.00  0.00           C  
ATOM   3568  CD  GLU B 223     200.793 128.110  38.791  1.00  0.00           C  
ATOM   3569  OE1 GLU B 223     201.552 128.988  38.455  1.00  0.00           O  
ATOM   3570  OE2 GLU B 223     201.143 126.967  38.971  1.00  0.00           O  
ATOM   3571  H   GLU B 223     197.341 129.479  37.075  1.00  0.00           H  
ATOM   3572  HA  GLU B 223     197.190 129.852  39.911  1.00  0.00           H  
ATOM   3573 1HB  GLU B 223     199.443 130.284  37.913  1.00  0.00           H  
ATOM   3574 2HB  GLU B 223     199.650 130.454  39.651  1.00  0.00           H  
ATOM   3575 1HG  GLU B 223     199.037 128.113  39.982  1.00  0.00           H  
ATOM   3576 2HG  GLU B 223     198.743 127.927  38.254  1.00  0.00           H  
ATOM   3577  N   ILE B 224     197.470 132.560  38.075  1.00  0.00           N  
ATOM   3578  CA  ILE B 224     197.372 134.016  38.097  1.00  0.00           C  
ATOM   3579  C   ILE B 224     196.100 134.472  38.799  1.00  0.00           C  
ATOM   3580  O   ILE B 224     196.145 135.322  39.688  1.00  0.00           O  
ATOM   3581  CB  ILE B 224     197.404 134.590  36.669  1.00  0.00           C  
ATOM   3582  CG1 ILE B 224     198.811 134.473  36.078  1.00  0.00           C  
ATOM   3583  CG2 ILE B 224     196.941 136.039  36.668  1.00  0.00           C  
ATOM   3584  CD1 ILE B 224     198.859 134.638  34.576  1.00  0.00           C  
ATOM   3585  H   ILE B 224     197.558 132.092  37.185  1.00  0.00           H  
ATOM   3586  HA  ILE B 224     198.219 134.412  38.658  1.00  0.00           H  
ATOM   3587  HB  ILE B 224     196.744 134.007  36.027  1.00  0.00           H  
ATOM   3588 1HG1 ILE B 224     199.457 135.229  36.524  1.00  0.00           H  
ATOM   3589 2HG1 ILE B 224     199.231 133.498  36.326  1.00  0.00           H  
ATOM   3590 1HG2 ILE B 224     196.971 136.430  35.651  1.00  0.00           H  
ATOM   3591 2HG2 ILE B 224     195.923 136.096  37.049  1.00  0.00           H  
ATOM   3592 3HG2 ILE B 224     197.600 136.632  37.303  1.00  0.00           H  
ATOM   3593 1HD1 ILE B 224     199.889 134.542  34.231  1.00  0.00           H  
ATOM   3594 2HD1 ILE B 224     198.246 133.868  34.106  1.00  0.00           H  
ATOM   3595 3HD1 ILE B 224     198.477 135.621  34.306  1.00  0.00           H  
ATOM   3596  N   VAL B 225     194.967 133.903  38.398  1.00  0.00           N  
ATOM   3597  CA  VAL B 225     193.687 134.257  38.998  1.00  0.00           C  
ATOM   3598  C   VAL B 225     193.540 133.649  40.388  1.00  0.00           C  
ATOM   3599  O   VAL B 225     193.106 134.325  41.319  1.00  0.00           O  
ATOM   3600  CB  VAL B 225     192.528 133.777  38.105  1.00  0.00           C  
ATOM   3601  CG1 VAL B 225     191.192 134.023  38.788  1.00  0.00           C  
ATOM   3602  CG2 VAL B 225     192.585 134.483  36.759  1.00  0.00           C  
ATOM   3603  H   VAL B 225     194.994 133.213  37.661  1.00  0.00           H  
ATOM   3604  HA  VAL B 225     193.633 135.344  39.085  1.00  0.00           H  
ATOM   3605  HB  VAL B 225     192.619 132.701  37.955  1.00  0.00           H  
ATOM   3606 1HG1 VAL B 225     190.384 133.677  38.143  1.00  0.00           H  
ATOM   3607 2HG1 VAL B 225     191.160 133.479  39.732  1.00  0.00           H  
ATOM   3608 3HG1 VAL B 225     191.071 135.089  38.979  1.00  0.00           H  
ATOM   3609 1HG2 VAL B 225     191.763 134.138  36.132  1.00  0.00           H  
ATOM   3610 2HG2 VAL B 225     192.500 135.560  36.909  1.00  0.00           H  
ATOM   3611 3HG2 VAL B 225     193.533 134.259  36.270  1.00  0.00           H  
ATOM   3612  N   ARG B 226     193.922 132.381  40.532  1.00  0.00           N  
ATOM   3613  CA  ARG B 226     193.756 131.680  41.799  1.00  0.00           C  
ATOM   3614  C   ARG B 226     194.529 132.371  42.917  1.00  0.00           C  
ATOM   3615  O   ARG B 226     193.994 132.588  44.004  1.00  0.00           O  
ATOM   3616  CB  ARG B 226     194.225 130.237  41.677  1.00  0.00           C  
ATOM   3617  CG  ARG B 226     193.990 129.382  42.912  1.00  0.00           C  
ATOM   3618  CD  ARG B 226     194.448 127.984  42.707  1.00  0.00           C  
ATOM   3619  NE  ARG B 226     193.663 127.300  41.691  1.00  0.00           N  
ATOM   3620  CZ  ARG B 226     194.137 126.908  40.493  1.00  0.00           C  
ATOM   3621  NH1 ARG B 226     195.392 127.138  40.175  1.00  0.00           N  
ATOM   3622  NH2 ARG B 226     193.341 126.292  39.637  1.00  0.00           N  
ATOM   3623  H   ARG B 226     194.346 131.896  39.752  1.00  0.00           H  
ATOM   3624  HA  ARG B 226     192.697 131.679  42.058  1.00  0.00           H  
ATOM   3625 1HB  ARG B 226     193.715 129.758  40.842  1.00  0.00           H  
ATOM   3626 2HB  ARG B 226     195.294 130.219  41.461  1.00  0.00           H  
ATOM   3627 1HG  ARG B 226     194.539 129.802  43.755  1.00  0.00           H  
ATOM   3628 2HG  ARG B 226     192.925 129.364  43.145  1.00  0.00           H  
ATOM   3629 1HD  ARG B 226     195.490 127.985  42.388  1.00  0.00           H  
ATOM   3630 2HD  ARG B 226     194.354 127.430  43.640  1.00  0.00           H  
ATOM   3631  HE  ARG B 226     192.692 127.105  41.899  1.00  0.00           H  
ATOM   3632 1HH1 ARG B 226     196.000 127.609  40.830  1.00  0.00           H  
ATOM   3633 2HH1 ARG B 226     195.747 126.844  39.277  1.00  0.00           H  
ATOM   3634 1HH2 ARG B 226     192.376 126.114  39.881  1.00  0.00           H  
ATOM   3635 2HH2 ARG B 226     193.697 125.998  38.739  1.00  0.00           H  
ATOM   3636  N   LEU B 227     195.786 132.715  42.645  1.00  0.00           N  
ATOM   3637  CA  LEU B 227     196.653 133.292  43.664  1.00  0.00           C  
ATOM   3638  C   LEU B 227     196.160 134.669  44.091  1.00  0.00           C  
ATOM   3639  O   LEU B 227     196.177 135.001  45.275  1.00  0.00           O  
ATOM   3640  CB  LEU B 227     198.090 133.397  43.139  1.00  0.00           C  
ATOM   3641  CG  LEU B 227     198.824 132.064  42.938  1.00  0.00           C  
ATOM   3642  CD1 LEU B 227     200.089 132.298  42.124  1.00  0.00           C  
ATOM   3643  CD2 LEU B 227     199.150 131.454  44.293  1.00  0.00           C  
ATOM   3644  H   LEU B 227     196.149 132.568  41.713  1.00  0.00           H  
ATOM   3645  HA  LEU B 227     196.647 132.637  44.535  1.00  0.00           H  
ATOM   3646 1HB  LEU B 227     198.074 133.914  42.181  1.00  0.00           H  
ATOM   3647 2HB  LEU B 227     198.674 133.993  43.840  1.00  0.00           H  
ATOM   3648  HG  LEU B 227     198.187 131.380  42.376  1.00  0.00           H  
ATOM   3649 1HD1 LEU B 227     200.610 131.352  41.980  1.00  0.00           H  
ATOM   3650 2HD1 LEU B 227     199.825 132.717  41.152  1.00  0.00           H  
ATOM   3651 3HD1 LEU B 227     200.739 132.993  42.654  1.00  0.00           H  
ATOM   3652 1HD2 LEU B 227     199.670 130.507  44.150  1.00  0.00           H  
ATOM   3653 2HD2 LEU B 227     199.787 132.137  44.855  1.00  0.00           H  
ATOM   3654 3HD2 LEU B 227     198.227 131.281  44.846  1.00  0.00           H  
ATOM   3655  N   ILE B 228     195.709 135.462  43.121  1.00  0.00           N  
ATOM   3656  CA  ILE B 228     195.166 136.783  43.415  1.00  0.00           C  
ATOM   3657  C   ILE B 228     193.823 136.680  44.126  1.00  0.00           C  
ATOM   3658  O   ILE B 228     193.575 137.381  45.107  1.00  0.00           O  
ATOM   3659  CB  ILE B 228     195.004 137.609  42.126  1.00  0.00           C  
ATOM   3660  CG1 ILE B 228     196.374 137.936  41.525  1.00  0.00           C  
ATOM   3661  CG2 ILE B 228     194.225 138.885  42.406  1.00  0.00           C  
ATOM   3662  CD1 ILE B 228     196.312 138.447  40.104  1.00  0.00           C  
ATOM   3663  H   ILE B 228     195.732 135.138  42.164  1.00  0.00           H  
ATOM   3664  HA  ILE B 228     195.863 137.305  44.070  1.00  0.00           H  
ATOM   3665  HB  ILE B 228     194.467 137.022  41.382  1.00  0.00           H  
ATOM   3666 1HG1 ILE B 228     196.870 138.689  42.138  1.00  0.00           H  
ATOM   3667 2HG1 ILE B 228     197.000 137.043  41.538  1.00  0.00           H  
ATOM   3668 1HG2 ILE B 228     194.120 139.457  41.485  1.00  0.00           H  
ATOM   3669 2HG2 ILE B 228     193.237 138.630  42.789  1.00  0.00           H  
ATOM   3670 3HG2 ILE B 228     194.758 139.482  43.146  1.00  0.00           H  
ATOM   3671 1HD1 ILE B 228     197.321 138.656  39.748  1.00  0.00           H  
ATOM   3672 2HD1 ILE B 228     195.851 137.693  39.466  1.00  0.00           H  
ATOM   3673 3HD1 ILE B 228     195.720 139.361  40.072  1.00  0.00           H  
ATOM   3674  N   ALA B 229     192.963 135.803  43.621  1.00  0.00           N  
ATOM   3675  CA  ALA B 229     191.649 135.575  44.211  1.00  0.00           C  
ATOM   3676  C   ALA B 229     191.767 135.065  45.642  1.00  0.00           C  
ATOM   3677  O   ALA B 229     190.956 135.415  46.499  1.00  0.00           O  
ATOM   3678  CB  ALA B 229     190.851 134.593  43.365  1.00  0.00           C  
ATOM   3679  H   ALA B 229     193.222 135.278  42.798  1.00  0.00           H  
ATOM   3680  HA  ALA B 229     191.108 136.522  44.228  1.00  0.00           H  
ATOM   3681 1HB  ALA B 229     189.873 134.434  43.819  1.00  0.00           H  
ATOM   3682 2HB  ALA B 229     190.724 134.998  42.361  1.00  0.00           H  
ATOM   3683 3HB  ALA B 229     191.384 133.645  43.309  1.00  0.00           H  
ATOM   3684  N   LYS B 230     192.773 134.235  45.895  1.00  0.00           N  
ATOM   3685  CA  LYS B 230     193.019 133.725  47.238  1.00  0.00           C  
ATOM   3686  C   LYS B 230     193.383 134.851  48.197  1.00  0.00           C  
ATOM   3687  O   LYS B 230     192.911 134.886  49.333  1.00  0.00           O  
ATOM   3688  CB  LYS B 230     194.130 132.673  47.217  1.00  0.00           C  
ATOM   3689  CG  LYS B 230     194.372 131.987  48.554  1.00  0.00           C  
ATOM   3690  CD  LYS B 230     195.342 130.824  48.411  1.00  0.00           C  
ATOM   3691  CE  LYS B 230     195.526 130.090  49.731  1.00  0.00           C  
ATOM   3692  NZ  LYS B 230     196.411 128.902  49.589  1.00  0.00           N  
ATOM   3693  H   LYS B 230     193.382 133.950  45.141  1.00  0.00           H  
ATOM   3694  HA  LYS B 230     192.105 133.258  47.605  1.00  0.00           H  
ATOM   3695 1HB  LYS B 230     193.887 131.903  46.484  1.00  0.00           H  
ATOM   3696 2HB  LYS B 230     195.065 133.138  46.905  1.00  0.00           H  
ATOM   3697 1HG  LYS B 230     194.783 132.707  49.264  1.00  0.00           H  
ATOM   3698 2HG  LYS B 230     193.427 131.615  48.948  1.00  0.00           H  
ATOM   3699 1HD  LYS B 230     194.964 130.124  47.665  1.00  0.00           H  
ATOM   3700 2HD  LYS B 230     196.310 131.197  48.076  1.00  0.00           H  
ATOM   3701 1HE  LYS B 230     195.961 130.766  50.466  1.00  0.00           H  
ATOM   3702 2HE  LYS B 230     194.556 129.761  50.103  1.00  0.00           H  
ATOM   3703 1HZ  LYS B 230     196.507 128.444  50.484  1.00  0.00           H  
ATOM   3704 2HZ  LYS B 230     196.008 128.258  48.923  1.00  0.00           H  
ATOM   3705 3HZ  LYS B 230     197.321 129.197  49.263  1.00  0.00           H  
ATOM   3706  N   ALA B 231     194.227 135.770  47.737  1.00  0.00           N  
ATOM   3707  CA  ALA B 231     194.556 136.961  48.512  1.00  0.00           C  
ATOM   3708  C   ALA B 231     193.324 137.824  48.747  1.00  0.00           C  
ATOM   3709  O   ALA B 231     193.186 138.446  49.802  1.00  0.00           O  
ATOM   3710  CB  ALA B 231     195.639 137.767  47.810  1.00  0.00           C  
ATOM   3711  H   ALA B 231     194.660 135.638  46.835  1.00  0.00           H  
ATOM   3712  HA  ALA B 231     194.934 136.647  49.485  1.00  0.00           H  
ATOM   3713 1HB  ALA B 231     195.874 138.653  48.401  1.00  0.00           H  
ATOM   3714 2HB  ALA B 231     196.535 137.155  47.702  1.00  0.00           H  
ATOM   3715 3HB  ALA B 231     195.287 138.071  46.826  1.00  0.00           H  
ATOM   3716  N   LEU B 232     192.430 137.866  47.762  1.00  0.00           N  
ATOM   3717  CA  LEU B 232     191.177 138.599  47.899  1.00  0.00           C  
ATOM   3718  C   LEU B 232     190.179 137.830  48.753  1.00  0.00           C  
ATOM   3719  O   LEU B 232     189.313 138.427  49.394  1.00  0.00           O  
ATOM   3720  CB  LEU B 232     190.571 138.873  46.517  1.00  0.00           C  
ATOM   3721  CG  LEU B 232     191.379 139.811  45.610  1.00  0.00           C  
ATOM   3722  CD1 LEU B 232     190.823 139.752  44.194  1.00  0.00           C  
ATOM   3723  CD2 LEU B 232     191.319 141.227  46.162  1.00  0.00           C  
ATOM   3724  H   LEU B 232     192.630 137.395  46.894  1.00  0.00           H  
ATOM   3725  HA  LEU B 232     191.382 139.550  48.389  1.00  0.00           H  
ATOM   3726 1HB  LEU B 232     190.455 137.925  45.993  1.00  0.00           H  
ATOM   3727 2HB  LEU B 232     189.583 139.313  46.652  1.00  0.00           H  
ATOM   3728  HG  LEU B 232     192.417 139.478  45.575  1.00  0.00           H  
ATOM   3729 1HD1 LEU B 232     191.398 140.418  43.549  1.00  0.00           H  
ATOM   3730 2HD1 LEU B 232     190.896 138.732  43.816  1.00  0.00           H  
ATOM   3731 3HD1 LEU B 232     189.780 140.064  44.199  1.00  0.00           H  
ATOM   3732 1HD2 LEU B 232     191.894 141.893  45.518  1.00  0.00           H  
ATOM   3733 2HD2 LEU B 232     190.282 141.561  46.196  1.00  0.00           H  
ATOM   3734 3HD2 LEU B 232     191.739 141.243  47.168  1.00  0.00           H  
ATOM   3735  N   GLY B 233     190.298 136.506  48.761  1.00  0.00           N  
ATOM   3736  CA  GLY B 233     189.409 135.660  49.548  1.00  0.00           C  
ATOM   3737  C   GLY B 233     188.074 135.460  48.845  1.00  0.00           C  
ATOM   3738  O   GLY B 233     187.040 135.299  49.496  1.00  0.00           O  
ATOM   3739  H   GLY B 233     191.023 136.071  48.208  1.00  0.00           H  
ATOM   3740 1HA  GLY B 233     189.883 134.692  49.717  1.00  0.00           H  
ATOM   3741 2HA  GLY B 233     189.245 136.112  50.525  1.00  0.00           H  
ATOM   3742  N   THR B 234     188.098 135.482  47.515  1.00  0.00           N  
ATOM   3743  CA  THR B 234     186.882 135.350  46.721  1.00  0.00           C  
ATOM   3744  C   THR B 234     186.816 133.992  46.035  1.00  0.00           C  
ATOM   3745  O   THR B 234     187.707 133.158  46.191  1.00  0.00           O  
ATOM   3746  CB  THR B 234     186.785 136.467  45.666  1.00  0.00           C  
ATOM   3747  OG1 THR B 234     185.489 136.438  45.053  1.00  0.00           O  
ATOM   3748  CG2 THR B 234     187.851 136.285  44.596  1.00  0.00           C  
ATOM   3749  H   THR B 234     188.984 135.595  47.043  1.00  0.00           H  
ATOM   3750  HA  THR B 234     186.024 135.433  47.388  1.00  0.00           H  
ATOM   3751  HB  THR B 234     186.922 137.435  46.147  1.00  0.00           H  
ATOM   3752  HG1 THR B 234     185.415 137.162  44.427  1.00  0.00           H  
ATOM   3753 1HG2 THR B 234     187.767 137.084  43.860  1.00  0.00           H  
ATOM   3754 2HG2 THR B 234     188.838 136.318  45.057  1.00  0.00           H  
ATOM   3755 3HG2 THR B 234     187.712 135.323  44.105  1.00  0.00           H  
ATOM   3756  N   GLU B 235     185.754 133.783  45.263  1.00  0.00           N  
ATOM   3757  CA  GLU B 235     185.480 132.491  44.648  1.00  0.00           C  
ATOM   3758  C   GLU B 235     185.889 132.482  43.180  1.00  0.00           C  
ATOM   3759  O   GLU B 235     185.657 133.452  42.457  1.00  0.00           O  
ATOM   3760  CB  GLU B 235     183.995 132.143  44.777  1.00  0.00           C  
ATOM   3761  CG  GLU B 235     183.617 130.781  44.213  1.00  0.00           C  
ATOM   3762  CD  GLU B 235     182.147 130.488  44.326  1.00  0.00           C  
ATOM   3763  OE1 GLU B 235     181.425 131.339  44.789  1.00  0.00           O  
ATOM   3764  OE2 GLU B 235     181.745 129.413  43.949  1.00  0.00           O  
ATOM   3765  H   GLU B 235     185.125 134.553  45.083  1.00  0.00           H  
ATOM   3766  HA  GLU B 235     186.063 131.730  45.167  1.00  0.00           H  
ATOM   3767 1HB  GLU B 235     183.707 132.162  45.828  1.00  0.00           H  
ATOM   3768 2HB  GLU B 235     183.399 132.896  44.260  1.00  0.00           H  
ATOM   3769 1HG  GLU B 235     183.903 130.742  43.162  1.00  0.00           H  
ATOM   3770 2HG  GLU B 235     184.178 130.012  44.742  1.00  0.00           H  
ATOM   3771  N   VAL B 236     186.509 131.389  42.742  1.00  0.00           N  
ATOM   3772  CA  VAL B 236     186.852 131.242  41.332  1.00  0.00           C  
ATOM   3773  C   VAL B 236     186.406 129.888  40.797  1.00  0.00           C  
ATOM   3774  O   VAL B 236     186.606 128.854  41.434  1.00  0.00           O  
ATOM   3775  CB  VAL B 236     188.371 131.395  41.132  1.00  0.00           C  
ATOM   3776  CG1 VAL B 236     188.728 131.282  39.657  1.00  0.00           C  
ATOM   3777  CG2 VAL B 236     188.836 132.728  41.699  1.00  0.00           C  
ATOM   3778  H   VAL B 236     186.753 130.658  43.396  1.00  0.00           H  
ATOM   3779  HA  VAL B 236     186.342 132.025  40.769  1.00  0.00           H  
ATOM   3780  HB  VAL B 236     188.880 130.582  41.649  1.00  0.00           H  
ATOM   3781 1HG1 VAL B 236     189.806 131.392  39.534  1.00  0.00           H  
ATOM   3782 2HG1 VAL B 236     188.419 130.307  39.282  1.00  0.00           H  
ATOM   3783 3HG1 VAL B 236     188.218 132.066  39.098  1.00  0.00           H  
ATOM   3784 1HG2 VAL B 236     189.912 132.829  41.554  1.00  0.00           H  
ATOM   3785 2HG2 VAL B 236     188.323 133.541  41.185  1.00  0.00           H  
ATOM   3786 3HG2 VAL B 236     188.608 132.770  42.764  1.00  0.00           H  
ATOM   3787  N   ARG B 237     185.816 129.907  39.607  1.00  0.00           N  
ATOM   3788  CA  ARG B 237     185.434 128.694  38.897  1.00  0.00           C  
ATOM   3789  C   ARG B 237     186.309 128.472  37.671  1.00  0.00           C  
ATOM   3790  O   ARG B 237     186.564 129.405  36.909  1.00  0.00           O  
ATOM   3791  CB  ARG B 237     183.975 128.760  38.469  1.00  0.00           C  
ATOM   3792  CG  ARG B 237     183.459 127.519  37.759  1.00  0.00           C  
ATOM   3793  CD  ARG B 237     182.016 127.635  37.428  1.00  0.00           C  
ATOM   3794  NE  ARG B 237     181.775 128.633  36.397  1.00  0.00           N  
ATOM   3795  CZ  ARG B 237     181.830 128.392  35.074  1.00  0.00           C  
ATOM   3796  NH1 ARG B 237     182.118 127.188  34.635  1.00  0.00           N  
ATOM   3797  NH2 ARG B 237     181.593 129.370  34.213  1.00  0.00           N  
ATOM   3798  H   ARG B 237     185.642 130.801  39.168  1.00  0.00           H  
ATOM   3799  HA  ARG B 237     185.559 127.844  39.571  1.00  0.00           H  
ATOM   3800 1HB  ARG B 237     183.347 128.925  39.342  1.00  0.00           H  
ATOM   3801 2HB  ARG B 237     183.832 129.607  37.798  1.00  0.00           H  
ATOM   3802 1HG  ARG B 237     184.013 127.373  36.831  1.00  0.00           H  
ATOM   3803 2HG  ARG B 237     183.594 126.648  38.403  1.00  0.00           H  
ATOM   3804 1HD  ARG B 237     181.648 126.676  37.066  1.00  0.00           H  
ATOM   3805 2HD  ARG B 237     181.460 127.925  38.318  1.00  0.00           H  
ATOM   3806  HE  ARG B 237     181.550 129.573  36.697  1.00  0.00           H  
ATOM   3807 1HH1 ARG B 237     182.298 126.441  35.291  1.00  0.00           H  
ATOM   3808 2HH1 ARG B 237     182.158 127.009  33.641  1.00  0.00           H  
ATOM   3809 1HH2 ARG B 237     181.373 130.296  34.551  1.00  0.00           H  
ATOM   3810 2HH2 ARG B 237     181.635 129.190  33.222  1.00  0.00           H  
ATOM   3811  N   PHE B 238     186.766 127.239  37.482  1.00  0.00           N  
ATOM   3812  CA  PHE B 238     187.653 126.918  36.371  1.00  0.00           C  
ATOM   3813  C   PHE B 238     187.003 125.926  35.414  1.00  0.00           C  
ATOM   3814  O   PHE B 238     186.501 124.884  35.833  1.00  0.00           O  
ATOM   3815  CB  PHE B 238     188.972 126.344  36.892  1.00  0.00           C  
ATOM   3816  CG  PHE B 238     189.707 127.263  37.826  1.00  0.00           C  
ATOM   3817  CD1 PHE B 238     189.438 127.253  39.186  1.00  0.00           C  
ATOM   3818  CD2 PHE B 238     190.667 128.141  37.346  1.00  0.00           C  
ATOM   3819  CE1 PHE B 238     190.114 128.099  40.046  1.00  0.00           C  
ATOM   3820  CE2 PHE B 238     191.345 128.986  38.203  1.00  0.00           C  
ATOM   3821  CZ  PHE B 238     191.067 128.965  39.555  1.00  0.00           C  
ATOM   3822  H   PHE B 238     186.490 126.506  38.118  1.00  0.00           H  
ATOM   3823  HA  PHE B 238     187.873 127.838  35.826  1.00  0.00           H  
ATOM   3824 1HB  PHE B 238     188.780 125.409  37.417  1.00  0.00           H  
ATOM   3825 2HB  PHE B 238     189.627 126.118  36.052  1.00  0.00           H  
ATOM   3826  HD1 PHE B 238     188.685 126.567  39.575  1.00  0.00           H  
ATOM   3827  HD2 PHE B 238     190.886 128.158  36.277  1.00  0.00           H  
ATOM   3828  HE1 PHE B 238     189.892 128.080  41.113  1.00  0.00           H  
ATOM   3829  HE2 PHE B 238     192.098 129.671  37.813  1.00  0.00           H  
ATOM   3830  HZ  PHE B 238     191.599 129.632  40.231  1.00  0.00           H  
ATOM   3831  N   GLU B 239     187.024 126.251  34.127  1.00  0.00           N  
ATOM   3832  CA  GLU B 239     186.462 125.370  33.109  1.00  0.00           C  
ATOM   3833  C   GLU B 239     187.385 125.260  31.903  1.00  0.00           C  
ATOM   3834  O   GLU B 239     187.897 126.262  31.405  1.00  0.00           O  
ATOM   3835  CB  GLU B 239     185.086 125.875  32.668  1.00  0.00           C  
ATOM   3836  CG  GLU B 239     184.399 124.999  31.629  1.00  0.00           C  
ATOM   3837  CD  GLU B 239     183.006 125.460  31.304  1.00  0.00           C  
ATOM   3838  OE1 GLU B 239     182.525 126.348  31.965  1.00  0.00           O  
ATOM   3839  OE2 GLU B 239     182.421 124.924  30.391  1.00  0.00           O  
ATOM   3840  H   GLU B 239     187.451 127.121  33.841  1.00  0.00           H  
ATOM   3841  HA  GLU B 239     186.346 124.374  33.540  1.00  0.00           H  
ATOM   3842 1HB  GLU B 239     184.428 125.944  33.535  1.00  0.00           H  
ATOM   3843 2HB  GLU B 239     185.182 126.875  32.249  1.00  0.00           H  
ATOM   3844 1HG  GLU B 239     184.993 125.001  30.716  1.00  0.00           H  
ATOM   3845 2HG  GLU B 239     184.359 123.974  31.999  1.00  0.00           H  
ATOM   3846  N   LYS B 240     187.601 124.035  31.439  1.00  0.00           N  
ATOM   3847  CA  LYS B 240     188.497 123.806  30.315  1.00  0.00           C  
ATOM   3848  C   LYS B 240     187.737 123.287  29.101  1.00  0.00           C  
ATOM   3849  O   LYS B 240     186.797 122.502  29.229  1.00  0.00           O  
ATOM   3850  CB  LYS B 240     189.602 122.823  30.704  1.00  0.00           C  
ATOM   3851  CG  LYS B 240     190.548 123.335  31.783  1.00  0.00           C  
ATOM   3852  CD  LYS B 240     191.621 122.307  32.110  1.00  0.00           C  
ATOM   3853  CE  LYS B 240     192.578 122.824  33.174  1.00  0.00           C  
ATOM   3854  NZ  LYS B 240     193.611 121.815  33.531  1.00  0.00           N  
ATOM   3855  H   LYS B 240     187.144 123.254  31.885  1.00  0.00           H  
ATOM   3856  HA  LYS B 240     188.969 124.753  30.047  1.00  0.00           H  
ATOM   3857 1HB  LYS B 240     189.155 121.896  31.064  1.00  0.00           H  
ATOM   3858 2HB  LYS B 240     190.199 122.579  29.825  1.00  0.00           H  
ATOM   3859 1HG  LYS B 240     191.028 124.252  31.440  1.00  0.00           H  
ATOM   3860 2HG  LYS B 240     189.982 123.557  32.687  1.00  0.00           H  
ATOM   3861 1HD  LYS B 240     191.150 121.391  32.471  1.00  0.00           H  
ATOM   3862 2HD  LYS B 240     192.187 122.073  31.209  1.00  0.00           H  
ATOM   3863 1HE  LYS B 240     193.075 123.722  32.810  1.00  0.00           H  
ATOM   3864 2HE  LYS B 240     192.017 123.085  34.072  1.00  0.00           H  
ATOM   3865 1HZ  LYS B 240     194.224 122.195  34.238  1.00  0.00           H  
ATOM   3866 2HZ  LYS B 240     193.161 120.983  33.888  1.00  0.00           H  
ATOM   3867 3HZ  LYS B 240     194.150 121.579  32.711  1.00  0.00           H  
ATOM   3868  N   LYS B 241     188.160 123.733  27.926  1.00  0.00           N  
ATOM   3869  CA  LYS B 241     187.681 123.202  26.655  1.00  0.00           C  
ATOM   3870  C   LYS B 241     188.821 123.055  25.655  1.00  0.00           C  
ATOM   3871  O   LYS B 241     189.939 123.510  25.902  1.00  0.00           O  
ATOM   3872  CB  LYS B 241     186.588 124.100  26.076  1.00  0.00           C  
ATOM   3873  CG  LYS B 241     185.330 124.191  26.930  1.00  0.00           C  
ATOM   3874  CD  LYS B 241     184.227 124.952  26.209  1.00  0.00           C  
ATOM   3875  CE  LYS B 241     182.971 125.046  27.064  1.00  0.00           C  
ATOM   3876  NZ  LYS B 241     181.845 125.684  26.328  1.00  0.00           N  
ATOM   3877  H   LYS B 241     188.848 124.473  27.902  1.00  0.00           H  
ATOM   3878  HA  LYS B 241     187.247 122.217  26.833  1.00  0.00           H  
ATOM   3879 1HB  LYS B 241     186.977 125.111  25.948  1.00  0.00           H  
ATOM   3880 2HB  LYS B 241     186.298 123.733  25.091  1.00  0.00           H  
ATOM   3881 1HG  LYS B 241     184.975 123.186  27.162  1.00  0.00           H  
ATOM   3882 2HG  LYS B 241     185.560 124.700  27.865  1.00  0.00           H  
ATOM   3883 1HD  LYS B 241     184.573 125.959  25.976  1.00  0.00           H  
ATOM   3884 2HD  LYS B 241     183.982 124.444  25.277  1.00  0.00           H  
ATOM   3885 1HE  LYS B 241     182.666 124.047  27.375  1.00  0.00           H  
ATOM   3886 2HE  LYS B 241     183.181 125.632  27.959  1.00  0.00           H  
ATOM   3887 1HZ  LYS B 241     181.032 125.728  26.927  1.00  0.00           H  
ATOM   3888 2HZ  LYS B 241     182.110 126.619  26.051  1.00  0.00           H  
ATOM   3889 3HZ  LYS B 241     181.627 125.138  25.507  1.00  0.00           H  
ATOM   3890  N   ASP B 242     188.536 122.425  24.523  1.00  0.00           N  
ATOM   3891  CA  ASP B 242     189.583 122.090  23.564  1.00  0.00           C  
ATOM   3892  C   ASP B 242     190.173 123.345  22.930  1.00  0.00           C  
ATOM   3893  O   ASP B 242     189.669 123.834  21.919  1.00  0.00           O  
ATOM   3894  CB  ASP B 242     189.038 121.168  22.472  1.00  0.00           C  
ATOM   3895  CG  ASP B 242     190.120 120.654  21.534  1.00  0.00           C  
ATOM   3896  OD1 ASP B 242     191.242 121.082  21.661  1.00  0.00           O  
ATOM   3897  OD2 ASP B 242     189.814 119.835  20.700  1.00  0.00           O  
ATOM   3898  H   ASP B 242     187.581 122.167  24.324  1.00  0.00           H  
ATOM   3899  HA  ASP B 242     190.382 121.569  24.092  1.00  0.00           H  
ATOM   3900 1HB  ASP B 242     188.540 120.314  22.932  1.00  0.00           H  
ATOM   3901 2HB  ASP B 242     188.292 121.703  21.883  1.00  0.00           H  
ATOM   3902  N   GLY B 243     191.242 123.856  23.532  1.00  0.00           N  
ATOM   3903  CA  GLY B 243     191.954 125.011  23.000  1.00  0.00           C  
ATOM   3904  C   GLY B 243     191.492 126.299  23.668  1.00  0.00           C  
ATOM   3905  O   GLY B 243     191.941 127.388  23.308  1.00  0.00           O  
ATOM   3906  H   GLY B 243     191.577 123.420  24.379  1.00  0.00           H  
ATOM   3907 1HA  GLY B 243     193.026 124.881  23.154  1.00  0.00           H  
ATOM   3908 2HA  GLY B 243     191.791 125.076  21.926  1.00  0.00           H  
ATOM   3909  N   LEU B 244     190.600 126.183  24.651  1.00  0.00           N  
ATOM   3910  CA  LEU B 244     190.055 127.362  25.308  1.00  0.00           C  
ATOM   3911  C   LEU B 244     189.974 127.166  26.816  1.00  0.00           C  
ATOM   3912  O   LEU B 244     189.462 126.153  27.295  1.00  0.00           O  
ATOM   3913  CB  LEU B 244     188.662 127.682  24.752  1.00  0.00           C  
ATOM   3914  CG  LEU B 244     188.042 129.002  25.228  1.00  0.00           C  
ATOM   3915  CD1 LEU B 244     187.243 129.627  24.092  1.00  0.00           C  
ATOM   3916  CD2 LEU B 244     187.159 128.740  26.439  1.00  0.00           C  
ATOM   3917  H   LEU B 244     190.294 125.264  24.939  1.00  0.00           H  
ATOM   3918  HA  LEU B 244     190.719 128.207  25.111  1.00  0.00           H  
ATOM   3919 1HB  LEU B 244     188.721 127.717  23.665  1.00  0.00           H  
ATOM   3920 2HB  LEU B 244     187.983 126.877  25.032  1.00  0.00           H  
ATOM   3921  HG  LEU B 244     188.834 129.698  25.500  1.00  0.00           H  
ATOM   3922 1HD1 LEU B 244     186.801 130.565  24.431  1.00  0.00           H  
ATOM   3923 2HD1 LEU B 244     187.902 129.821  23.247  1.00  0.00           H  
ATOM   3924 3HD1 LEU B 244     186.451 128.944  23.786  1.00  0.00           H  
ATOM   3925 1HD2 LEU B 244     186.718 129.678  26.778  1.00  0.00           H  
ATOM   3926 2HD2 LEU B 244     186.364 128.044  26.167  1.00  0.00           H  
ATOM   3927 3HD2 LEU B 244     187.758 128.310  27.241  1.00  0.00           H  
ATOM   3928  N   LEU B 245     190.481 128.141  27.564  1.00  0.00           N  
ATOM   3929  CA  LEU B 245     190.383 128.130  29.017  1.00  0.00           C  
ATOM   3930  C   LEU B 245     189.486 129.257  29.517  1.00  0.00           C  
ATOM   3931  O   LEU B 245     189.659 130.415  29.134  1.00  0.00           O  
ATOM   3932  CB  LEU B 245     191.777 128.261  29.643  1.00  0.00           C  
ATOM   3933  CG  LEU B 245     191.809 128.436  31.167  1.00  0.00           C  
ATOM   3934  CD1 LEU B 245     191.328 127.156  31.836  1.00  0.00           C  
ATOM   3935  CD2 LEU B 245     193.222 128.787  31.609  1.00  0.00           C  
ATOM   3936  H   LEU B 245     190.949 128.914  27.111  1.00  0.00           H  
ATOM   3937  HA  LEU B 245     189.954 127.177  29.329  1.00  0.00           H  
ATOM   3938 1HB  LEU B 245     192.352 127.369  29.401  1.00  0.00           H  
ATOM   3939 2HB  LEU B 245     192.278 129.122  29.201  1.00  0.00           H  
ATOM   3940  HG  LEU B 245     191.129 129.238  31.455  1.00  0.00           H  
ATOM   3941 1HD1 LEU B 245     191.350 127.280  32.919  1.00  0.00           H  
ATOM   3942 2HD1 LEU B 245     190.308 126.939  31.517  1.00  0.00           H  
ATOM   3943 3HD1 LEU B 245     191.980 126.330  31.552  1.00  0.00           H  
ATOM   3944 1HD2 LEU B 245     193.244 128.912  32.692  1.00  0.00           H  
ATOM   3945 2HD2 LEU B 245     193.902 127.985  31.323  1.00  0.00           H  
ATOM   3946 3HD2 LEU B 245     193.533 129.715  31.130  1.00  0.00           H  
ATOM   3947  N   SER B 246     188.529 128.915  30.370  1.00  0.00           N  
ATOM   3948  CA  SER B 246     187.628 129.910  30.939  1.00  0.00           C  
ATOM   3949  C   SER B 246     187.739 129.951  32.455  1.00  0.00           C  
ATOM   3950  O   SER B 246     187.657 128.919  33.124  1.00  0.00           O  
ATOM   3951  CB  SER B 246     186.197 129.609  30.537  1.00  0.00           C  
ATOM   3952  OG  SER B 246     186.016 129.783  29.158  1.00  0.00           O  
ATOM   3953  H   SER B 246     188.428 127.946  30.643  1.00  0.00           H  
ATOM   3954  HA  SER B 246     187.906 130.889  30.552  1.00  0.00           H  
ATOM   3955 1HB  SER B 246     185.949 128.585  30.813  1.00  0.00           H  
ATOM   3956 2HB  SER B 246     185.521 130.267  31.081  1.00  0.00           H  
ATOM   3957  HG  SER B 246     186.318 128.970  28.747  1.00  0.00           H  
ATOM   3958  N   ILE B 247     187.938 131.147  32.999  1.00  0.00           N  
ATOM   3959  CA  ILE B 247     187.966 131.326  34.446  1.00  0.00           C  
ATOM   3960  C   ILE B 247     186.974 132.392  34.890  1.00  0.00           C  
ATOM   3961  O   ILE B 247     187.012 133.525  34.409  1.00  0.00           O  
ATOM   3962  CB  ILE B 247     189.378 131.708  34.926  1.00  0.00           C  
ATOM   3963  CG1 ILE B 247     190.401 130.672  34.453  1.00  0.00           C  
ATOM   3964  CG2 ILE B 247     189.409 131.838  36.441  1.00  0.00           C  
ATOM   3965  CD1 ILE B 247     191.838 131.084  34.681  1.00  0.00           C  
ATOM   3966  H   ILE B 247     188.081 131.944  32.395  1.00  0.00           H  
ATOM   3967  HA  ILE B 247     187.685 130.385  34.916  1.00  0.00           H  
ATOM   3968  HB  ILE B 247     189.667 132.661  34.483  1.00  0.00           H  
ATOM   3969 1HG1 ILE B 247     190.230 129.729  34.971  1.00  0.00           H  
ATOM   3970 2HG1 ILE B 247     190.266 130.487  33.387  1.00  0.00           H  
ATOM   3971 1HG2 ILE B 247     190.415 132.108  36.762  1.00  0.00           H  
ATOM   3972 2HG2 ILE B 247     188.708 132.611  36.753  1.00  0.00           H  
ATOM   3973 3HG2 ILE B 247     189.126 130.887  36.893  1.00  0.00           H  
ATOM   3974 1HD1 ILE B 247     192.503 130.299  34.320  1.00  0.00           H  
ATOM   3975 2HD1 ILE B 247     192.041 132.009  34.141  1.00  0.00           H  
ATOM   3976 3HD1 ILE B 247     192.006 131.240  35.745  1.00  0.00           H  
ATOM   3977  N   GLU B 248     186.085 132.033  35.810  1.00  0.00           N  
ATOM   3978  CA  GLU B 248     185.072 132.971  36.280  1.00  0.00           C  
ATOM   3979  C   GLU B 248     185.346 133.408  37.713  1.00  0.00           C  
ATOM   3980  O   GLU B 248     185.554 132.574  38.593  1.00  0.00           O  
ATOM   3981  CB  GLU B 248     183.679 132.342  36.184  1.00  0.00           C  
ATOM   3982  CG  GLU B 248     182.551 133.238  36.673  1.00  0.00           C  
ATOM   3983  CD  GLU B 248     181.205 132.572  36.609  1.00  0.00           C  
ATOM   3984  OE1 GLU B 248     181.127 131.483  36.091  1.00  0.00           O  
ATOM   3985  OE2 GLU B 248     180.255 133.151  37.079  1.00  0.00           O  
ATOM   3986  H   GLU B 248     186.125 131.103  36.203  1.00  0.00           H  
ATOM   3987  HA  GLU B 248     185.098 133.856  35.644  1.00  0.00           H  
ATOM   3988 1HB  GLU B 248     183.471 132.075  35.149  1.00  0.00           H  
ATOM   3989 2HB  GLU B 248     183.655 131.425  36.770  1.00  0.00           H  
ATOM   3990 1HG  GLU B 248     182.752 133.529  37.705  1.00  0.00           H  
ATOM   3991 2HG  GLU B 248     182.532 134.144  36.067  1.00  0.00           H  
ATOM   3992  N   VAL B 249     185.353 134.719  37.946  1.00  0.00           N  
ATOM   3993  CA  VAL B 249     185.705 135.240  39.260  1.00  0.00           C  
ATOM   3994  C   VAL B 249     184.602 136.140  39.808  1.00  0.00           C  
ATOM   3995  O   VAL B 249     184.040 136.963  39.088  1.00  0.00           O  
ATOM   3996  CB  VAL B 249     187.023 136.033  39.184  1.00  0.00           C  
ATOM   3997  CG1 VAL B 249     187.483 136.438  40.577  1.00  0.00           C  
ATOM   3998  CG2 VAL B 249     188.088 135.202  38.484  1.00  0.00           C  
ATOM   3999  H   VAL B 249     185.123 135.356  37.198  1.00  0.00           H  
ATOM   4000  HA  VAL B 249     185.841 134.401  39.942  1.00  0.00           H  
ATOM   4001  HB  VAL B 249     186.851 136.952  38.623  1.00  0.00           H  
ATOM   4002 1HG1 VAL B 249     188.415 136.998  40.504  1.00  0.00           H  
ATOM   4003 2HG1 VAL B 249     186.721 137.061  41.044  1.00  0.00           H  
ATOM   4004 3HG1 VAL B 249     187.643 135.545  41.180  1.00  0.00           H  
ATOM   4005 1HG2 VAL B 249     189.017 135.770  38.433  1.00  0.00           H  
ATOM   4006 2HG2 VAL B 249     188.255 134.281  39.042  1.00  0.00           H  
ATOM   4007 3HG2 VAL B 249     187.755 134.960  37.475  1.00  0.00           H  
ATOM   4008  N   LYS B 250     184.304 135.983  41.094  1.00  0.00           N  
ATOM   4009  CA  LYS B 250     183.356 136.862  41.768  1.00  0.00           C  
ATOM   4010  C   LYS B 250     184.075 137.960  42.539  1.00  0.00           C  
ATOM   4011  O   LYS B 250     185.233 137.802  42.921  1.00  0.00           O  
ATOM   4012  CB  LYS B 250     182.458 136.058  42.711  1.00  0.00           C  
ATOM   4013  CG  LYS B 250     181.580 135.025  42.017  1.00  0.00           C  
ATOM   4014  CD  LYS B 250     180.738 134.251  43.019  1.00  0.00           C  
ATOM   4015  CE  LYS B 250     179.948 133.142  42.341  1.00  0.00           C  
ATOM   4016  NZ  LYS B 250     179.261 132.264  43.327  1.00  0.00           N  
ATOM   4017  H   LYS B 250     184.747 135.241  41.617  1.00  0.00           H  
ATOM   4018  HA  LYS B 250     182.729 137.338  41.014  1.00  0.00           H  
ATOM   4019 1HB  LYS B 250     183.074 135.535  43.443  1.00  0.00           H  
ATOM   4020 2HB  LYS B 250     181.804 136.738  43.257  1.00  0.00           H  
ATOM   4021 1HG  LYS B 250     180.920 135.527  41.308  1.00  0.00           H  
ATOM   4022 2HG  LYS B 250     182.208 134.326  41.465  1.00  0.00           H  
ATOM   4023 1HD  LYS B 250     181.387 133.814  43.778  1.00  0.00           H  
ATOM   4024 2HD  LYS B 250     180.042 134.933  43.509  1.00  0.00           H  
ATOM   4025 1HE  LYS B 250     179.203 133.578  41.678  1.00  0.00           H  
ATOM   4026 2HE  LYS B 250     180.623 132.532  41.740  1.00  0.00           H  
ATOM   4027 1HZ  LYS B 250     178.750 131.543  42.838  1.00  0.00           H  
ATOM   4028 2HZ  LYS B 250     179.946 131.838  43.934  1.00  0.00           H  
ATOM   4029 3HZ  LYS B 250     178.618 132.817  43.876  1.00  0.00           H  
ATOM   4030  N   ASN B 251     183.376 139.070  42.774  1.00  0.00           N  
ATOM   4031  CA  ASN B 251     183.847 140.115  43.675  1.00  0.00           C  
ATOM   4032  C   ASN B 251     185.280 140.517  43.350  1.00  0.00           C  
ATOM   4033  O   ASN B 251     186.124 140.594  44.242  1.00  0.00           O  
ATOM   4034  CB  ASN B 251     183.731 139.667  45.120  1.00  0.00           C  
ATOM   4035  CG  ASN B 251     182.314 139.363  45.520  1.00  0.00           C  
ATOM   4036  OD1 ASN B 251     181.378 140.052  45.100  1.00  0.00           O  
ATOM   4037  ND2 ASN B 251     182.139 138.346  46.323  1.00  0.00           N  
ATOM   4038  H   ASN B 251     182.479 139.185  42.324  1.00  0.00           H  
ATOM   4039  HA  ASN B 251     183.222 141.000  43.533  1.00  0.00           H  
ATOM   4040 1HB  ASN B 251     184.340 138.773  45.273  1.00  0.00           H  
ATOM   4041 2HB  ASN B 251     184.124 140.446  45.775  1.00  0.00           H  
ATOM   4042 1HD2 ASN B 251     181.219 138.097  46.623  1.00  0.00           H  
ATOM   4043 2HD2 ASN B 251     182.928 137.817  46.637  1.00  0.00           H  
ATOM   4044  N   LEU B 252     185.550 140.782  42.076  1.00  0.00           N  
ATOM   4045  CA  LEU B 252     186.913 141.049  41.630  1.00  0.00           C  
ATOM   4046  C   LEU B 252     187.093 142.513  41.253  1.00  0.00           C  
ATOM   4047  O   LEU B 252     186.543 142.980  40.255  1.00  0.00           O  
ATOM   4048  CB  LEU B 252     187.262 140.160  40.431  1.00  0.00           C  
ATOM   4049  CG  LEU B 252     188.684 140.316  39.878  1.00  0.00           C  
ATOM   4050  CD1 LEU B 252     189.692 139.900  40.941  1.00  0.00           C  
ATOM   4051  CD2 LEU B 252     188.836 139.474  38.620  1.00  0.00           C  
ATOM   4052  H   LEU B 252     184.798 140.795  41.402  1.00  0.00           H  
ATOM   4053  HA  LEU B 252     187.595 140.817  42.449  1.00  0.00           H  
ATOM   4054 1HB  LEU B 252     187.132 139.118  40.721  1.00  0.00           H  
ATOM   4055 2HB  LEU B 252     186.566 140.379  39.621  1.00  0.00           H  
ATOM   4056  HG  LEU B 252     188.868 141.364  39.637  1.00  0.00           H  
ATOM   4057 1HD1 LEU B 252     190.702 140.011  40.548  1.00  0.00           H  
ATOM   4058 2HD1 LEU B 252     189.574 140.531  41.822  1.00  0.00           H  
ATOM   4059 3HD1 LEU B 252     189.522 138.859  41.215  1.00  0.00           H  
ATOM   4060 1HD2 LEU B 252     189.847 139.586  38.227  1.00  0.00           H  
ATOM   4061 2HD2 LEU B 252     188.654 138.426  38.860  1.00  0.00           H  
ATOM   4062 3HD2 LEU B 252     188.117 139.805  37.871  1.00  0.00           H  
ATOM   4063  N   PRO B 253     187.876 143.230  42.052  1.00  0.00           N  
ATOM   4064  CA  PRO B 253     188.076 144.660  41.853  1.00  0.00           C  
ATOM   4065  C   PRO B 253     188.598 144.952  40.451  1.00  0.00           C  
ATOM   4066  O   PRO B 253     189.344 144.154  39.884  1.00  0.00           O  
ATOM   4067  CB  PRO B 253     189.108 145.016  42.927  1.00  0.00           C  
ATOM   4068  CG  PRO B 253     188.842 144.044  44.026  1.00  0.00           C  
ATOM   4069  CD  PRO B 253     188.513 142.758  43.317  1.00  0.00           C  
ATOM   4070  HA  PRO B 253     187.126 145.179  41.965  1.00  0.00           H  
ATOM   4071 1HB  PRO B 253     190.124 144.929  42.516  1.00  0.00           H  
ATOM   4072 2HB  PRO B 253     188.978 146.062  43.242  1.00  0.00           H  
ATOM   4073 1HG  PRO B 253     189.726 143.955  44.676  1.00  0.00           H  
ATOM   4074 2HG  PRO B 253     188.017 144.403  44.659  1.00  0.00           H  
ATOM   4075 1HD  PRO B 253     189.439 142.200  43.119  1.00  0.00           H  
ATOM   4076 2HD  PRO B 253     187.825 142.163  43.936  1.00  0.00           H  
ATOM   4077  N   GLU B 254     188.205 146.100  39.901  1.00  0.00           N  
ATOM   4078  CA  GLU B 254     188.622 146.512  38.568  1.00  0.00           C  
ATOM   4079  C   GLU B 254     190.141 146.529  38.447  1.00  0.00           C  
ATOM   4080  O   GLU B 254     190.690 146.113  37.425  1.00  0.00           O  
ATOM   4081  CB  GLU B 254     188.060 147.897  38.237  1.00  0.00           C  
ATOM   4082  CG  GLU B 254     188.476 148.436  36.877  1.00  0.00           C  
ATOM   4083  CD  GLU B 254     187.931 149.811  36.602  1.00  0.00           C  
ATOM   4084  OE1 GLU B 254     186.916 150.151  37.158  1.00  0.00           O  
ATOM   4085  OE2 GLU B 254     188.535 150.523  35.833  1.00  0.00           O  
ATOM   4086  H   GLU B 254     187.592 146.706  40.426  1.00  0.00           H  
ATOM   4087  HA  GLU B 254     188.232 145.797  37.845  1.00  0.00           H  
ATOM   4088 1HB  GLU B 254     186.971 147.863  38.266  1.00  0.00           H  
ATOM   4089 2HB  GLU B 254     188.385 148.612  38.994  1.00  0.00           H  
ATOM   4090 1HG  GLU B 254     189.563 148.471  36.827  1.00  0.00           H  
ATOM   4091 2HG  GLU B 254     188.127 147.752  36.104  1.00  0.00           H  
ATOM   4092  N   GLU B 255     190.818 147.021  39.482  1.00  0.00           N  
ATOM   4093  CA  GLU B 255     192.274 147.094  39.477  1.00  0.00           C  
ATOM   4094  C   GLU B 255     192.893 145.716  39.285  1.00  0.00           C  
ATOM   4095  O   GLU B 255     193.872 145.562  38.555  1.00  0.00           O  
ATOM   4096  CB  GLU B 255     192.782 147.715  40.780  1.00  0.00           C  
ATOM   4097  CG  GLU B 255     192.424 149.184  40.958  1.00  0.00           C  
ATOM   4098  CD  GLU B 255     191.026 149.387  41.470  1.00  0.00           C  
ATOM   4099  OE1 GLU B 255     190.347 148.414  41.693  1.00  0.00           O  
ATOM   4100  OE2 GLU B 255     190.635 150.519  41.639  1.00  0.00           O  
ATOM   4101  H   GLU B 255     190.314 147.349  40.293  1.00  0.00           H  
ATOM   4102  HA  GLU B 255     192.587 147.725  38.644  1.00  0.00           H  
ATOM   4103 1HB  GLU B 255     192.373 147.166  41.629  1.00  0.00           H  
ATOM   4104 2HB  GLU B 255     193.868 147.627  40.827  1.00  0.00           H  
ATOM   4105 1HG  GLU B 255     193.125 149.635  41.660  1.00  0.00           H  
ATOM   4106 2HG  GLU B 255     192.534 149.692  40.001  1.00  0.00           H  
ATOM   4107  N   ALA B 256     192.311 144.719  39.943  1.00  0.00           N  
ATOM   4108  CA  ALA B 256     192.775 143.341  39.816  1.00  0.00           C  
ATOM   4109  C   ALA B 256     192.511 142.797  38.418  1.00  0.00           C  
ATOM   4110  O   ALA B 256     193.332 142.065  37.865  1.00  0.00           O  
ATOM   4111  CB  ALA B 256     192.109 142.459  40.862  1.00  0.00           C  
ATOM   4112  H   ALA B 256     191.527 144.917  40.546  1.00  0.00           H  
ATOM   4113  HA  ALA B 256     193.851 143.322  39.998  1.00  0.00           H  
ATOM   4114 1HB  ALA B 256     192.465 141.435  40.754  1.00  0.00           H  
ATOM   4115 2HB  ALA B 256     192.355 142.826  41.858  1.00  0.00           H  
ATOM   4116 3HB  ALA B 256     191.029 142.484  40.723  1.00  0.00           H  
ATOM   4117  N   GLN B 257     191.367 143.163  37.852  1.00  0.00           N  
ATOM   4118  CA  GLN B 257     190.984 142.709  36.521  1.00  0.00           C  
ATOM   4119  C   GLN B 257     191.983 143.177  35.471  1.00  0.00           C  
ATOM   4120  O   GLN B 257     192.365 142.414  34.584  1.00  0.00           O  
ATOM   4121  CB  GLN B 257     189.581 143.211  36.166  1.00  0.00           C  
ATOM   4122  CG  GLN B 257     188.462 142.523  36.930  1.00  0.00           C  
ATOM   4123  CD  GLN B 257     187.089 142.994  36.494  1.00  0.00           C  
ATOM   4124  OE1 GLN B 257     186.804 143.102  35.298  1.00  0.00           O  
ATOM   4125  NE2 GLN B 257     186.227 143.280  37.464  1.00  0.00           N  
ATOM   4126  H   GLN B 257     190.744 143.781  38.356  1.00  0.00           H  
ATOM   4127  HA  GLN B 257     190.973 141.618  36.517  1.00  0.00           H  
ATOM   4128 1HB  GLN B 257     189.516 144.281  36.364  1.00  0.00           H  
ATOM   4129 2HB  GLN B 257     189.400 143.063  35.101  1.00  0.00           H  
ATOM   4130 1HG  GLN B 257     188.525 141.449  36.758  1.00  0.00           H  
ATOM   4131 2HG  GLN B 257     188.577 142.738  37.993  1.00  0.00           H  
ATOM   4132 1HE2 GLN B 257     185.305 143.596  37.237  1.00  0.00           H  
ATOM   4133 2HE2 GLN B 257     186.498 143.179  38.421  1.00  0.00           H  
ATOM   4134  N   ARG B 258     192.410 144.431  35.589  1.00  0.00           N  
ATOM   4135  CA  ARG B 258     193.360 145.015  34.653  1.00  0.00           C  
ATOM   4136  C   ARG B 258     194.723 144.344  34.758  1.00  0.00           C  
ATOM   4137  O   ARG B 258     195.372 144.079  33.746  1.00  0.00           O  
ATOM   4138  CB  ARG B 258     193.511 146.509  34.906  1.00  0.00           C  
ATOM   4139  CG  ARG B 258     192.305 147.349  34.516  1.00  0.00           C  
ATOM   4140  CD  ARG B 258     192.509 148.784  34.837  1.00  0.00           C  
ATOM   4141  NE  ARG B 258     191.337 149.583  34.517  1.00  0.00           N  
ATOM   4142  CZ  ARG B 258     191.064 150.087  33.298  1.00  0.00           C  
ATOM   4143  NH1 ARG B 258     191.887 149.867  32.297  1.00  0.00           N  
ATOM   4144  NH2 ARG B 258     189.969 150.803  33.109  1.00  0.00           N  
ATOM   4145  H   ARG B 258     192.064 144.996  36.351  1.00  0.00           H  
ATOM   4146  HA  ARG B 258     192.983 144.872  33.640  1.00  0.00           H  
ATOM   4147 1HB  ARG B 258     193.703 146.679  35.964  1.00  0.00           H  
ATOM   4148 2HB  ARG B 258     194.370 146.886  34.352  1.00  0.00           H  
ATOM   4149 1HG  ARG B 258     192.131 147.258  33.444  1.00  0.00           H  
ATOM   4150 2HG  ARG B 258     191.426 146.997  35.058  1.00  0.00           H  
ATOM   4151 1HD  ARG B 258     192.714 148.892  35.902  1.00  0.00           H  
ATOM   4152 2HD  ARG B 258     193.351 149.170  34.264  1.00  0.00           H  
ATOM   4153  HE  ARG B 258     190.680 149.774  35.262  1.00  0.00           H  
ATOM   4154 1HH1 ARG B 258     192.724 149.319  32.441  1.00  0.00           H  
ATOM   4155 2HH1 ARG B 258     191.683 150.244  31.382  1.00  0.00           H  
ATOM   4156 1HH2 ARG B 258     189.338 150.973  33.878  1.00  0.00           H  
ATOM   4157 2HH2 ARG B 258     189.766 151.180  32.194  1.00  0.00           H  
ATOM   4158  N   LEU B 259     195.148 144.060  35.987  1.00  0.00           N  
ATOM   4159  CA  LEU B 259     196.427 143.399  36.225  1.00  0.00           C  
ATOM   4160  C   LEU B 259     196.397 141.953  35.748  1.00  0.00           C  
ATOM   4161  O   LEU B 259     197.348 141.470  35.136  1.00  0.00           O  
ATOM   4162  CB  LEU B 259     196.778 143.444  37.718  1.00  0.00           C  
ATOM   4163  CG  LEU B 259     197.098 144.833  38.284  1.00  0.00           C  
ATOM   4164  CD1 LEU B 259     197.115 144.770  39.806  1.00  0.00           C  
ATOM   4165  CD2 LEU B 259     198.438 145.308  37.742  1.00  0.00           C  
ATOM   4166  H   LEU B 259     194.568 144.299  36.780  1.00  0.00           H  
ATOM   4167  HA  LEU B 259     197.198 143.927  35.664  1.00  0.00           H  
ATOM   4168 1HB  LEU B 259     195.941 143.040  38.284  1.00  0.00           H  
ATOM   4169 2HB  LEU B 259     197.647 142.808  37.890  1.00  0.00           H  
ATOM   4170  HG  LEU B 259     196.318 145.535  37.988  1.00  0.00           H  
ATOM   4171 1HD1 LEU B 259     197.342 145.758  40.208  1.00  0.00           H  
ATOM   4172 2HD1 LEU B 259     196.139 144.447  40.167  1.00  0.00           H  
ATOM   4173 3HD1 LEU B 259     197.876 144.062  40.132  1.00  0.00           H  
ATOM   4174 1HD2 LEU B 259     198.664 146.295  38.144  1.00  0.00           H  
ATOM   4175 2HD2 LEU B 259     199.219 144.607  38.038  1.00  0.00           H  
ATOM   4176 3HD2 LEU B 259     198.392 145.361  36.654  1.00  0.00           H  
ATOM   4177  N   ILE B 260     195.289 141.270  36.029  1.00  0.00           N  
ATOM   4178  CA  ILE B 260     195.112 139.881  35.621  1.00  0.00           C  
ATOM   4179  C   ILE B 260     195.113 139.748  34.103  1.00  0.00           C  
ATOM   4180  O   ILE B 260     195.763 138.858  33.553  1.00  0.00           O  
ATOM   4181  CB  ILE B 260     193.801 139.305  36.187  1.00  0.00           C  
ATOM   4182  CG1 ILE B 260     193.913 139.113  37.702  1.00  0.00           C  
ATOM   4183  CG2 ILE B 260     193.460 137.990  35.504  1.00  0.00           C  
ATOM   4184  CD1 ILE B 260     192.583 138.910  38.391  1.00  0.00           C  
ATOM   4185  H   ILE B 260     194.544 141.728  36.535  1.00  0.00           H  
ATOM   4186  HA  ILE B 260     195.944 139.297  36.015  1.00  0.00           H  
ATOM   4187  HB  ILE B 260     192.990 140.013  36.018  1.00  0.00           H  
ATOM   4188 1HG1 ILE B 260     194.542 138.250  37.914  1.00  0.00           H  
ATOM   4189 2HG1 ILE B 260     194.395 139.985  38.144  1.00  0.00           H  
ATOM   4190 1HG2 ILE B 260     192.531 137.596  35.917  1.00  0.00           H  
ATOM   4191 2HG2 ILE B 260     193.340 138.155  34.435  1.00  0.00           H  
ATOM   4192 3HG2 ILE B 260     194.264 137.273  35.673  1.00  0.00           H  
ATOM   4193 1HD1 ILE B 260     192.743 138.782  39.462  1.00  0.00           H  
ATOM   4194 2HD1 ILE B 260     191.948 139.781  38.221  1.00  0.00           H  
ATOM   4195 3HD1 ILE B 260     192.097 138.023  37.989  1.00  0.00           H  
ATOM   4196  N   GLN B 261     194.390 140.640  33.431  1.00  0.00           N  
ATOM   4197  CA  GLN B 261     194.359 140.666  31.975  1.00  0.00           C  
ATOM   4198  C   GLN B 261     195.766 140.733  31.396  1.00  0.00           C  
ATOM   4199  O   GLN B 261     196.101 139.989  30.474  1.00  0.00           O  
ATOM   4200  CB  GLN B 261     193.533 141.854  31.477  1.00  0.00           C  
ATOM   4201  CG  GLN B 261     193.390 141.924  29.966  1.00  0.00           C  
ATOM   4202  CD  GLN B 261     192.840 143.257  29.497  1.00  0.00           C  
ATOM   4203  OE1 GLN B 261     193.427 143.918  28.636  1.00  0.00           O  
ATOM   4204  NE2 GLN B 261     191.709 143.661  30.063  1.00  0.00           N  
ATOM   4205  H   GLN B 261     193.845 141.320  33.942  1.00  0.00           H  
ATOM   4206  HA  GLN B 261     193.882 139.750  31.622  1.00  0.00           H  
ATOM   4207 1HB  GLN B 261     192.533 141.807  31.907  1.00  0.00           H  
ATOM   4208 2HB  GLN B 261     193.991 142.783  31.814  1.00  0.00           H  
ATOM   4209 1HG  GLN B 261     194.370 141.778  29.511  1.00  0.00           H  
ATOM   4210 2HG  GLN B 261     192.707 141.139  29.640  1.00  0.00           H  
ATOM   4211 1HE2 GLN B 261     191.298 144.534  29.793  1.00  0.00           H  
ATOM   4212 2HE2 GLN B 261     191.266 143.095  30.758  1.00  0.00           H  
ATOM   4213  N   LYS B 262     196.585 141.626  31.943  1.00  0.00           N  
ATOM   4214  CA  LYS B 262     197.966 141.770  31.497  1.00  0.00           C  
ATOM   4215  C   LYS B 262     198.785 140.530  31.830  1.00  0.00           C  
ATOM   4216  O   LYS B 262     199.602 140.079  31.027  1.00  0.00           O  
ATOM   4217  CB  LYS B 262     198.607 143.007  32.127  1.00  0.00           C  
ATOM   4218  CG  LYS B 262     198.069 144.331  31.601  1.00  0.00           C  
ATOM   4219  CD  LYS B 262     198.739 145.512  32.287  1.00  0.00           C  
ATOM   4220  CE  LYS B 262     198.195 146.836  31.769  1.00  0.00           C  
ATOM   4221  NZ  LYS B 262     198.815 148.000  32.458  1.00  0.00           N  
ATOM   4222  H   LYS B 262     196.243 142.219  32.686  1.00  0.00           H  
ATOM   4223  HA  LYS B 262     197.969 141.896  30.414  1.00  0.00           H  
ATOM   4224 1HB  LYS B 262     198.451 142.988  33.206  1.00  0.00           H  
ATOM   4225 2HB  LYS B 262     199.683 142.990  31.951  1.00  0.00           H  
ATOM   4226 1HG  LYS B 262     198.248 144.396  30.527  1.00  0.00           H  
ATOM   4227 2HG  LYS B 262     196.994 144.382  31.775  1.00  0.00           H  
ATOM   4228 1HD  LYS B 262     198.567 145.454  33.362  1.00  0.00           H  
ATOM   4229 2HD  LYS B 262     199.813 145.476  32.106  1.00  0.00           H  
ATOM   4230 1HE  LYS B 262     198.391 146.916  30.700  1.00  0.00           H  
ATOM   4231 2HE  LYS B 262     197.117 146.871  31.922  1.00  0.00           H  
ATOM   4232 1HZ  LYS B 262     198.428 148.856  32.087  1.00  0.00           H  
ATOM   4233 2HZ  LYS B 262     198.623 147.946  33.449  1.00  0.00           H  
ATOM   4234 3HZ  LYS B 262     199.813 147.989  32.308  1.00  0.00           H  
ATOM   4235  N   LEU B 263     198.562 139.982  33.021  1.00  0.00           N  
ATOM   4236  CA  LEU B 263     199.294 138.803  33.466  1.00  0.00           C  
ATOM   4237  C   LEU B 263     198.960 137.590  32.606  1.00  0.00           C  
ATOM   4238  O   LEU B 263     199.833 136.785  32.284  1.00  0.00           O  
ATOM   4239  CB  LEU B 263     198.972 138.502  34.935  1.00  0.00           C  
ATOM   4240  CG  LEU B 263     199.561 139.480  35.959  1.00  0.00           C  
ATOM   4241  CD1 LEU B 263     198.879 139.278  37.305  1.00  0.00           C  
ATOM   4242  CD2 LEU B 263     201.062 139.258  36.068  1.00  0.00           C  
ATOM   4243  H   LEU B 263     197.870 140.391  33.632  1.00  0.00           H  
ATOM   4244  HA  LEU B 263     200.362 138.998  33.360  1.00  0.00           H  
ATOM   4245 1HB  LEU B 263     197.890 138.503  35.060  1.00  0.00           H  
ATOM   4246 2HB  LEU B 263     199.344 137.506  35.175  1.00  0.00           H  
ATOM   4247  HG  LEU B 263     199.368 140.504  35.638  1.00  0.00           H  
ATOM   4248 1HD1 LEU B 263     199.297 139.973  38.033  1.00  0.00           H  
ATOM   4249 2HD1 LEU B 263     197.809 139.462  37.202  1.00  0.00           H  
ATOM   4250 3HD1 LEU B 263     199.041 138.256  37.645  1.00  0.00           H  
ATOM   4251 1HD2 LEU B 263     201.481 139.954  36.796  1.00  0.00           H  
ATOM   4252 2HD2 LEU B 263     201.256 138.235  36.391  1.00  0.00           H  
ATOM   4253 3HD2 LEU B 263     201.526 139.426  35.096  1.00  0.00           H  
ATOM   4254  N   LEU B 264     197.687 137.459  32.233  1.00  0.00           N  
ATOM   4255  CA  LEU B 264     197.248 136.331  31.420  1.00  0.00           C  
ATOM   4256  C   LEU B 264     197.891 136.361  30.041  1.00  0.00           C  
ATOM   4257  O   LEU B 264     198.351 135.337  29.538  1.00  0.00           O  
ATOM   4258  CB  LEU B 264     195.721 136.342  31.279  1.00  0.00           C  
ATOM   4259  CG  LEU B 264     194.932 136.020  32.554  1.00  0.00           C  
ATOM   4260  CD1 LEU B 264     193.458 136.332  32.333  1.00  0.00           C  
ATOM   4261  CD2 LEU B 264     195.133 134.556  32.919  1.00  0.00           C  
ATOM   4262  H   LEU B 264     197.011 138.153  32.517  1.00  0.00           H  
ATOM   4263  HA  LEU B 264     197.547 135.409  31.918  1.00  0.00           H  
ATOM   4264 1HB  LEU B 264     195.411 137.329  30.938  1.00  0.00           H  
ATOM   4265 2HB  LEU B 264     195.437 135.613  30.520  1.00  0.00           H  
ATOM   4266  HG  LEU B 264     195.287 136.649  33.371  1.00  0.00           H  
ATOM   4267 1HD1 LEU B 264     192.898 136.103  33.239  1.00  0.00           H  
ATOM   4268 2HD1 LEU B 264     193.342 137.389  32.093  1.00  0.00           H  
ATOM   4269 3HD1 LEU B 264     193.078 135.728  31.510  1.00  0.00           H  
ATOM   4270 1HD2 LEU B 264     194.573 134.327  33.826  1.00  0.00           H  
ATOM   4271 2HD2 LEU B 264     194.777 133.926  32.104  1.00  0.00           H  
ATOM   4272 3HD2 LEU B 264     196.193 134.366  33.089  1.00  0.00           H  
ATOM   4273  N   GLN B 265     197.920 137.544  29.433  1.00  0.00           N  
ATOM   4274  CA  GLN B 265     198.571 137.727  28.142  1.00  0.00           C  
ATOM   4275  C   GLN B 265     200.079 137.548  28.255  1.00  0.00           C  
ATOM   4276  O   GLN B 265     200.719 137.010  27.351  1.00  0.00           O  
ATOM   4277  CB  GLN B 265     198.249 139.112  27.573  1.00  0.00           C  
ATOM   4278  CG  GLN B 265     198.730 139.326  26.148  1.00  0.00           C  
ATOM   4279  CD  GLN B 265     198.011 138.432  25.155  1.00  0.00           C  
ATOM   4280  OE1 GLN B 265     196.778 138.373  25.131  1.00  0.00           O  
ATOM   4281  NE2 GLN B 265     198.778 137.730  24.329  1.00  0.00           N  
ATOM   4282  H   GLN B 265     197.478 138.335  29.878  1.00  0.00           H  
ATOM   4283  HA  GLN B 265     198.193 136.972  27.454  1.00  0.00           H  
ATOM   4284 1HB  GLN B 265     197.171 139.272  27.593  1.00  0.00           H  
ATOM   4285 2HB  GLN B 265     198.706 139.878  28.200  1.00  0.00           H  
ATOM   4286 1HG  GLN B 265     198.550 140.363  25.867  1.00  0.00           H  
ATOM   4287 2HG  GLN B 265     199.796 139.104  26.098  1.00  0.00           H  
ATOM   4288 1HE2 GLN B 265     198.360 137.123  23.651  1.00  0.00           H  
ATOM   4289 2HE2 GLN B 265     199.774 137.808  24.382  1.00  0.00           H  
ATOM   4290  N   LEU B 266     200.643 138.003  29.371  1.00  0.00           N  
ATOM   4291  CA  LEU B 266     202.077 137.894  29.615  1.00  0.00           C  
ATOM   4292  C   LEU B 266     202.505 136.437  29.736  1.00  0.00           C  
ATOM   4293  O   LEU B 266     203.543 136.039  29.207  1.00  0.00           O  
ATOM   4294  CB  LEU B 266     202.457 138.653  30.893  1.00  0.00           C  
ATOM   4295  CG  LEU B 266     203.939 138.598  31.283  1.00  0.00           C  
ATOM   4296  CD1 LEU B 266     204.786 139.156  30.147  1.00  0.00           C  
ATOM   4297  CD2 LEU B 266     204.156 139.387  32.566  1.00  0.00           C  
ATOM   4298  H   LEU B 266     200.056 138.437  30.069  1.00  0.00           H  
ATOM   4299  HA  LEU B 266     202.606 138.343  28.774  1.00  0.00           H  
ATOM   4300 1HB  LEU B 266     202.186 139.701  30.768  1.00  0.00           H  
ATOM   4301 2HB  LEU B 266     201.880 138.247  31.723  1.00  0.00           H  
ATOM   4302  HG  LEU B 266     204.235 137.560  31.441  1.00  0.00           H  
ATOM   4303 1HD1 LEU B 266     205.839 139.116  30.425  1.00  0.00           H  
ATOM   4304 2HD1 LEU B 266     204.626 138.561  29.248  1.00  0.00           H  
ATOM   4305 3HD1 LEU B 266     204.500 140.189  29.955  1.00  0.00           H  
ATOM   4306 1HD2 LEU B 266     205.210 139.347  32.844  1.00  0.00           H  
ATOM   4307 2HD2 LEU B 266     203.862 140.425  32.409  1.00  0.00           H  
ATOM   4308 3HD2 LEU B 266     203.553 138.956  33.365  1.00  0.00           H  
ATOM   4309  N   ALA B 267     201.664 135.673  30.449  1.00  0.00           N  
ATOM   4310  CA  ALA B 267     201.971 134.257  30.605  1.00  0.00           C  
ATOM   4311  C   ALA B 267     202.039 133.558  29.253  1.00  0.00           C  
ATOM   4312  O   ALA B 267     202.892 132.700  29.029  1.00  0.00           O  
ATOM   4313  CB  ALA B 267     200.937 133.586  31.497  1.00  0.00           C  
ATOM   4314  H   ALA B 267     200.829 136.045  30.879  1.00  0.00           H  
ATOM   4315  HA  ALA B 267     202.940 134.165  31.096  1.00  0.00           H  
ATOM   4316 1HB  ALA B 267     201.180 132.529  31.604  1.00  0.00           H  
ATOM   4317 2HB  ALA B 267     200.941 134.060  32.479  1.00  0.00           H  
ATOM   4318 3HB  ALA B 267     199.950 133.687  31.050  1.00  0.00           H  
ATOM   4319  N   VAL B 268     201.134 133.930  28.352  1.00  0.00           N  
ATOM   4320  CA  VAL B 268     201.112 133.363  27.009  1.00  0.00           C  
ATOM   4321  C   VAL B 268     202.365 133.745  26.229  1.00  0.00           C  
ATOM   4322  O   VAL B 268     202.968 132.908  25.557  1.00  0.00           O  
ATOM   4323  CB  VAL B 268     199.866 133.849  26.244  1.00  0.00           C  
ATOM   4324  CG1 VAL B 268     199.948 133.444  24.780  1.00  0.00           C  
ATOM   4325  CG2 VAL B 268     198.610 133.286  26.890  1.00  0.00           C  
ATOM   4326  H   VAL B 268     200.446 134.624  28.605  1.00  0.00           H  
ATOM   4327  HA  VAL B 268     201.092 132.277  27.093  1.00  0.00           H  
ATOM   4328  HB  VAL B 268     199.835 134.938  26.275  1.00  0.00           H  
ATOM   4329 1HG1 VAL B 268     199.060 133.796  24.255  1.00  0.00           H  
ATOM   4330 2HG1 VAL B 268     200.836 133.888  24.329  1.00  0.00           H  
ATOM   4331 3HG1 VAL B 268     200.006 132.358  24.706  1.00  0.00           H  
ATOM   4332 1HG2 VAL B 268     197.733 133.634  26.345  1.00  0.00           H  
ATOM   4333 2HG2 VAL B 268     198.644 132.197  26.865  1.00  0.00           H  
ATOM   4334 3HG2 VAL B 268     198.551 133.623  27.926  1.00  0.00           H  
ATOM   4335  N   ARG B 269     202.750 135.012  26.323  1.00  0.00           N  
ATOM   4336  CA  ARG B 269     203.923 135.509  25.612  1.00  0.00           C  
ATOM   4337  C   ARG B 269     205.192 134.820  26.092  1.00  0.00           C  
ATOM   4338  O   ARG B 269     206.061 134.472  25.292  1.00  0.00           O  
ATOM   4339  CB  ARG B 269     204.066 137.013  25.799  1.00  0.00           C  
ATOM   4340  CG  ARG B 269     203.022 137.849  25.076  1.00  0.00           C  
ATOM   4341  CD  ARG B 269     203.243 139.303  25.284  1.00  0.00           C  
ATOM   4342  NE  ARG B 269     202.200 140.104  24.664  1.00  0.00           N  
ATOM   4343  CZ  ARG B 269     202.187 140.473  23.368  1.00  0.00           C  
ATOM   4344  NH1 ARG B 269     203.165 140.106  22.570  1.00  0.00           N  
ATOM   4345  NH2 ARG B 269     201.191 141.204  22.899  1.00  0.00           N  
ATOM   4346  H   ARG B 269     202.221 135.647  26.901  1.00  0.00           H  
ATOM   4347  HA  ARG B 269     203.805 135.286  24.551  1.00  0.00           H  
ATOM   4348 1HB  ARG B 269     204.006 137.255  26.859  1.00  0.00           H  
ATOM   4349 2HB  ARG B 269     205.046 137.332  25.446  1.00  0.00           H  
ATOM   4350 1HG  ARG B 269     203.068 137.644  24.006  1.00  0.00           H  
ATOM   4351 2HG  ARG B 269     202.029 137.596  25.452  1.00  0.00           H  
ATOM   4352 1HD  ARG B 269     203.251 139.521  26.351  1.00  0.00           H  
ATOM   4353 2HD  ARG B 269     204.199 139.591  24.847  1.00  0.00           H  
ATOM   4354  HE  ARG B 269     201.430 140.406  25.246  1.00  0.00           H  
ATOM   4355 1HH1 ARG B 269     203.927 139.547  22.929  1.00  0.00           H  
ATOM   4356 2HH1 ARG B 269     203.155 140.382  21.599  1.00  0.00           H  
ATOM   4357 1HH2 ARG B 269     200.439 141.486  23.512  1.00  0.00           H  
ATOM   4358 2HH2 ARG B 269     201.181 141.480  21.928  1.00  0.00           H  
ATOM   4359  N   ILE B 270     205.296 134.624  27.403  1.00  0.00           N  
ATOM   4360  CA  ILE B 270     206.459 133.972  27.990  1.00  0.00           C  
ATOM   4361  C   ILE B 270     206.536 132.508  27.576  1.00  0.00           C  
ATOM   4362  O   ILE B 270     207.592 132.026  27.165  1.00  0.00           O  
ATOM   4363  CB  ILE B 270     206.426 134.071  29.526  1.00  0.00           C  
ATOM   4364  CG1 ILE B 270     206.627 135.522  29.972  1.00  0.00           C  
ATOM   4365  CG2 ILE B 270     207.487 133.171  30.140  1.00  0.00           C  
ATOM   4366  CD1 ILE B 270     206.303 135.763  31.429  1.00  0.00           C  
ATOM   4367  H   ILE B 270     204.550 134.938  28.007  1.00  0.00           H  
ATOM   4368  HA  ILE B 270     207.356 134.469  27.623  1.00  0.00           H  
ATOM   4369  HB  ILE B 270     205.447 133.762  29.890  1.00  0.00           H  
ATOM   4370 1HG1 ILE B 270     207.662 135.816  29.799  1.00  0.00           H  
ATOM   4371 2HG1 ILE B 270     205.997 136.178  29.371  1.00  0.00           H  
ATOM   4372 1HG2 ILE B 270     207.451 133.253  31.226  1.00  0.00           H  
ATOM   4373 2HG2 ILE B 270     207.301 132.138  29.848  1.00  0.00           H  
ATOM   4374 3HG2 ILE B 270     208.472 133.475  29.786  1.00  0.00           H  
ATOM   4375 1HD1 ILE B 270     206.469 136.814  31.669  1.00  0.00           H  
ATOM   4376 2HD1 ILE B 270     205.260 135.509  31.617  1.00  0.00           H  
ATOM   4377 3HD1 ILE B 270     206.946 135.143  32.052  1.00  0.00           H  
ATOM   4378  N   ALA B 271     205.413 131.806  27.684  1.00  0.00           N  
ATOM   4379  CA  ALA B 271     205.349 130.400  27.308  1.00  0.00           C  
ATOM   4380  C   ALA B 271     205.662 130.208  25.829  1.00  0.00           C  
ATOM   4381  O   ALA B 271     206.372 129.275  25.452  1.00  0.00           O  
ATOM   4382  CB  ALA B 271     203.979 129.826  27.637  1.00  0.00           C  
ATOM   4383  H   ALA B 271     204.581 132.261  28.033  1.00  0.00           H  
ATOM   4384  HA  ALA B 271     206.103 129.855  27.878  1.00  0.00           H  
ATOM   4385 1HB  ALA B 271     203.947 128.774  27.351  1.00  0.00           H  
ATOM   4386 2HB  ALA B 271     203.794 129.917  28.707  1.00  0.00           H  
ATOM   4387 3HB  ALA B 271     203.214 130.374  27.089  1.00  0.00           H  
ATOM   4388  N   ALA B 272     205.130 131.096  24.997  1.00  0.00           N  
ATOM   4389  CA  ALA B 272     205.357 131.031  23.559  1.00  0.00           C  
ATOM   4390  C   ALA B 272     206.829 131.232  23.225  1.00  0.00           C  
ATOM   4391  O   ALA B 272     207.393 130.509  22.401  1.00  0.00           O  
ATOM   4392  CB  ALA B 272     204.505 132.065  22.839  1.00  0.00           C  
ATOM   4393  H   ALA B 272     204.551 131.836  25.371  1.00  0.00           H  
ATOM   4394  HA  ALA B 272     205.070 130.039  23.207  1.00  0.00           H  
ATOM   4395 1HB  ALA B 272     204.686 132.004  21.766  1.00  0.00           H  
ATOM   4396 2HB  ALA B 272     203.452 131.874  23.040  1.00  0.00           H  
ATOM   4397 3HB  ALA B 272     204.768 133.061  23.194  1.00  0.00           H  
ATOM   4398  N   ALA B 273     207.449 132.215  23.867  1.00  0.00           N  
ATOM   4399  CA  ALA B 273     208.867 132.485  23.671  1.00  0.00           C  
ATOM   4400  C   ALA B 273     209.723 131.329  24.170  1.00  0.00           C  
ATOM   4401  O   ALA B 273     210.738 130.987  23.562  1.00  0.00           O  
ATOM   4402  CB  ALA B 273     209.263 133.778  24.370  1.00  0.00           C  
ATOM   4403  H   ALA B 273     206.922 132.790  24.509  1.00  0.00           H  
ATOM   4404  HA  ALA B 273     209.053 132.596  22.602  1.00  0.00           H  
ATOM   4405 1HB  ALA B 273     210.325 133.964  24.214  1.00  0.00           H  
ATOM   4406 2HB  ALA B 273     208.684 134.606  23.960  1.00  0.00           H  
ATOM   4407 3HB  ALA B 273     209.064 133.689  25.437  1.00  0.00           H  
ATOM   4408  N   ALA B 274     209.309 130.729  25.282  1.00  0.00           N  
ATOM   4409  CA  ALA B 274     210.033 129.604  25.861  1.00  0.00           C  
ATOM   4410  C   ALA B 274     210.035 128.407  24.920  1.00  0.00           C  
ATOM   4411  O   ALA B 274     211.033 127.698  24.804  1.00  0.00           O  
ATOM   4412  CB  ALA B 274     209.430 129.220  27.204  1.00  0.00           C  
ATOM   4413  H   ALA B 274     208.470 131.062  25.736  1.00  0.00           H  
ATOM   4414  HA  ALA B 274     211.068 129.905  26.017  1.00  0.00           H  
ATOM   4415 1HB  ALA B 274     209.982 128.378  27.623  1.00  0.00           H  
ATOM   4416 2HB  ALA B 274     209.490 130.069  27.885  1.00  0.00           H  
ATOM   4417 3HB  ALA B 274     208.388 128.938  27.067  1.00  0.00           H  
ATOM   4418  N   LYS B 275     208.909 128.185  24.250  1.00  0.00           N  
ATOM   4419  CA  LYS B 275     208.791 127.094  23.291  1.00  0.00           C  
ATOM   4420  C   LYS B 275     209.566 127.393  22.015  1.00  0.00           C  
ATOM   4421  O   LYS B 275     210.159 126.498  21.414  1.00  0.00           O  
ATOM   4422  CB  LYS B 275     207.321 126.827  22.963  1.00  0.00           C  
ATOM   4423  CG  LYS B 275     206.484 126.370  24.151  1.00  0.00           C  
ATOM   4424  CD  LYS B 275     206.828 124.943  24.553  1.00  0.00           C  
ATOM   4425  CE  LYS B 275     205.992 124.485  25.738  1.00  0.00           C  
ATOM   4426  NZ  LYS B 275     206.367 123.117  26.188  1.00  0.00           N  
ATOM   4427  H   LYS B 275     208.115 128.791  24.406  1.00  0.00           H  
ATOM   4428  HA  LYS B 275     209.219 126.195  23.736  1.00  0.00           H  
ATOM   4429 1HB  LYS B 275     206.867 127.734  22.563  1.00  0.00           H  
ATOM   4430 2HB  LYS B 275     207.254 126.060  22.192  1.00  0.00           H  
ATOM   4431 1HG  LYS B 275     206.665 127.031  24.999  1.00  0.00           H  
ATOM   4432 2HG  LYS B 275     205.427 126.420  23.892  1.00  0.00           H  
ATOM   4433 1HD  LYS B 275     206.648 124.274  23.710  1.00  0.00           H  
ATOM   4434 2HD  LYS B 275     207.883 124.885  24.821  1.00  0.00           H  
ATOM   4435 1HE  LYS B 275     206.128 125.176  26.568  1.00  0.00           H  
ATOM   4436 2HE  LYS B 275     204.938 124.486  25.462  1.00  0.00           H  
ATOM   4437 1HZ  LYS B 275     205.791 122.850  26.973  1.00  0.00           H  
ATOM   4438 2HZ  LYS B 275     206.227 122.462  25.430  1.00  0.00           H  
ATOM   4439 3HZ  LYS B 275     207.338 123.107  26.465  1.00  0.00           H  
ATOM   4440  N   SER B 276     209.556 128.658  21.605  1.00  0.00           N  
ATOM   4441  CA  SER B 276     210.311 129.090  20.437  1.00  0.00           C  
ATOM   4442  C   SER B 276     211.812 129.019  20.692  1.00  0.00           C  
ATOM   4443  O   SER B 276     212.582 128.619  19.818  1.00  0.00           O  
ATOM   4444  CB  SER B 276     209.920 130.504  20.057  1.00  0.00           C  
ATOM   4445  OG  SER B 276     210.623 130.933  18.923  1.00  0.00           O  
ATOM   4446  H   SER B 276     209.012 129.337  22.120  1.00  0.00           H  
ATOM   4447  HA  SER B 276     210.081 128.411  19.615  1.00  0.00           H  
ATOM   4448 1HB  SER B 276     208.849 130.545  19.861  1.00  0.00           H  
ATOM   4449 2HB  SER B 276     210.126 131.175  20.890  1.00  0.00           H  
ATOM   4450  HG  SER B 276     210.575 131.892  18.929  1.00  0.00           H  
ATOM   4451  N   GLY B 277     212.221 129.411  21.894  1.00  0.00           N  
ATOM   4452  CA  GLY B 277     213.638 129.535  22.218  1.00  0.00           C  
ATOM   4453  C   GLY B 277     214.108 130.977  22.084  1.00  0.00           C  
ATOM   4454  O   GLY B 277     215.305 131.242  21.982  1.00  0.00           O  
ATOM   4455  H   GLY B 277     211.534 129.626  22.602  1.00  0.00           H  
ATOM   4456 1HA  GLY B 277     213.810 129.185  23.237  1.00  0.00           H  
ATOM   4457 2HA  GLY B 277     214.219 128.896  21.555  1.00  0.00           H  
ATOM   4458  N   ASP B 278     213.158 131.906  22.087  1.00  0.00           N  
ATOM   4459  CA  ASP B 278     213.470 133.319  21.904  1.00  0.00           C  
ATOM   4460  C   ASP B 278     213.940 133.953  23.206  1.00  0.00           C  
ATOM   4461  O   ASP B 278     213.189 134.672  23.865  1.00  0.00           O  
ATOM   4462  CB  ASP B 278     212.248 134.074  21.374  1.00  0.00           C  
ATOM   4463  CG  ASP B 278     211.928 133.740  19.923  1.00  0.00           C  
ATOM   4464  OD1 ASP B 278     212.834 133.726  19.123  1.00  0.00           O  
ATOM   4465  OD2 ASP B 278     210.781 133.501  19.628  1.00  0.00           O  
ATOM   4466  H   ASP B 278     212.198 131.626  22.219  1.00  0.00           H  
ATOM   4467  HA  ASP B 278     214.283 133.405  21.182  1.00  0.00           H  
ATOM   4468 1HB  ASP B 278     211.378 133.833  21.986  1.00  0.00           H  
ATOM   4469 2HB  ASP B 278     212.419 135.147  21.455  1.00  0.00           H  
ATOM   4470  N   ASN B 279     215.190 133.683  23.571  1.00  0.00           N  
ATOM   4471  CA  ASN B 279     215.725 134.130  24.852  1.00  0.00           C  
ATOM   4472  C   ASN B 279     215.711 135.651  24.955  1.00  0.00           C  
ATOM   4473  O   ASN B 279     215.511 136.208  26.033  1.00  0.00           O  
ATOM   4474  CB  ASN B 279     217.130 133.593  25.061  1.00  0.00           C  
ATOM   4475  CG  ASN B 279     217.147 132.114  25.330  1.00  0.00           C  
ATOM   4476  OD1 ASN B 279     216.130 131.529  25.720  1.00  0.00           O  
ATOM   4477  ND2 ASN B 279     218.286 131.499  25.133  1.00  0.00           N  
ATOM   4478  H   ASN B 279     215.782 133.156  22.948  1.00  0.00           H  
ATOM   4479  HA  ASN B 279     215.087 133.737  25.643  1.00  0.00           H  
ATOM   4480 1HB  ASN B 279     217.732 133.796  24.174  1.00  0.00           H  
ATOM   4481 2HB  ASN B 279     217.596 134.110  25.898  1.00  0.00           H  
ATOM   4482 1HD2 ASN B 279     218.357 130.515  25.296  1.00  0.00           H  
ATOM   4483 2HD2 ASN B 279     219.083 132.012  24.819  1.00  0.00           H  
ATOM   4484  N   ASP B 280     215.925 136.316  23.825  1.00  0.00           N  
ATOM   4485  CA  ASP B 280     215.918 137.774  23.781  1.00  0.00           C  
ATOM   4486  C   ASP B 280     214.547 138.328  24.151  1.00  0.00           C  
ATOM   4487  O   ASP B 280     214.442 139.361  24.811  1.00  0.00           O  
ATOM   4488  CB  ASP B 280     216.317 138.272  22.390  1.00  0.00           C  
ATOM   4489  CG  ASP B 280     217.794 138.060  22.085  1.00  0.00           C  
ATOM   4490  OD1 ASP B 280     218.540 137.813  23.004  1.00  0.00           O  
ATOM   4491  OD2 ASP B 280     218.163 138.146  20.938  1.00  0.00           O  
ATOM   4492  H   ASP B 280     216.099 135.801  22.975  1.00  0.00           H  
ATOM   4493  HA  ASP B 280     216.632 138.146  24.514  1.00  0.00           H  
ATOM   4494 1HB  ASP B 280     215.728 137.753  21.633  1.00  0.00           H  
ATOM   4495 2HB  ASP B 280     216.093 139.336  22.306  1.00  0.00           H  
ATOM   4496  N   VAL B 281     213.498 137.634  23.720  1.00  0.00           N  
ATOM   4497  CA  VAL B 281     212.132 138.029  24.043  1.00  0.00           C  
ATOM   4498  C   VAL B 281     211.815 137.762  25.510  1.00  0.00           C  
ATOM   4499  O   VAL B 281     211.185 138.582  26.178  1.00  0.00           O  
ATOM   4500  CB  VAL B 281     211.131 137.265  23.156  1.00  0.00           C  
ATOM   4501  CG1 VAL B 281     209.704 137.533  23.611  1.00  0.00           C  
ATOM   4502  CG2 VAL B 281     211.317 137.666  21.701  1.00  0.00           C  
ATOM   4503  H   VAL B 281     213.651 136.811  23.154  1.00  0.00           H  
ATOM   4504  HA  VAL B 281     212.035 139.102  23.875  1.00  0.00           H  
ATOM   4505  HB  VAL B 281     211.307 136.195  23.264  1.00  0.00           H  
ATOM   4506 1HG1 VAL B 281     209.010 136.985  22.973  1.00  0.00           H  
ATOM   4507 2HG1 VAL B 281     209.584 137.205  24.643  1.00  0.00           H  
ATOM   4508 3HG1 VAL B 281     209.494 138.600  23.541  1.00  0.00           H  
ATOM   4509 1HG2 VAL B 281     210.607 137.122  21.080  1.00  0.00           H  
ATOM   4510 2HG2 VAL B 281     211.147 138.738  21.594  1.00  0.00           H  
ATOM   4511 3HG2 VAL B 281     212.333 137.427  21.385  1.00  0.00           H  
ATOM   4512  N   LEU B 282     212.251 136.608  26.003  1.00  0.00           N  
ATOM   4513  CA  LEU B 282     212.053 136.251  27.401  1.00  0.00           C  
ATOM   4514  C   LEU B 282     212.704 137.269  28.329  1.00  0.00           C  
ATOM   4515  O   LEU B 282     212.141 137.629  29.363  1.00  0.00           O  
ATOM   4516  CB  LEU B 282     212.630 134.856  27.678  1.00  0.00           C  
ATOM   4517  CG  LEU B 282     211.855 133.683  27.065  1.00  0.00           C  
ATOM   4518  CD1 LEU B 282     212.699 132.418  27.149  1.00  0.00           C  
ATOM   4519  CD2 LEU B 282     210.534 133.508  27.798  1.00  0.00           C  
ATOM   4520  H   LEU B 282     212.733 135.963  25.393  1.00  0.00           H  
ATOM   4521  HA  LEU B 282     210.983 136.250  27.611  1.00  0.00           H  
ATOM   4522 1HB  LEU B 282     213.647 134.819  27.293  1.00  0.00           H  
ATOM   4523 2HB  LEU B 282     212.666 134.703  28.756  1.00  0.00           H  
ATOM   4524  HG  LEU B 282     211.662 133.885  26.011  1.00  0.00           H  
ATOM   4525 1HD1 LEU B 282     212.148 131.584  26.713  1.00  0.00           H  
ATOM   4526 2HD1 LEU B 282     213.629 132.564  26.600  1.00  0.00           H  
ATOM   4527 3HD1 LEU B 282     212.923 132.199  28.192  1.00  0.00           H  
ATOM   4528 1HD2 LEU B 282     209.983 132.674  27.362  1.00  0.00           H  
ATOM   4529 2HD2 LEU B 282     210.726 133.304  28.852  1.00  0.00           H  
ATOM   4530 3HD2 LEU B 282     209.944 134.420  27.707  1.00  0.00           H  
ATOM   4531  N   ARG B 283     213.892 137.727  27.953  1.00  0.00           N  
ATOM   4532  CA  ARG B 283     214.591 138.756  28.715  1.00  0.00           C  
ATOM   4533  C   ARG B 283     213.770 140.036  28.794  1.00  0.00           C  
ATOM   4534  O   ARG B 283     213.643 140.639  29.859  1.00  0.00           O  
ATOM   4535  CB  ARG B 283     215.942 139.063  28.086  1.00  0.00           C  
ATOM   4536  CG  ARG B 283     216.781 140.082  28.838  1.00  0.00           C  
ATOM   4537  CD  ARG B 283     218.134 140.228  28.242  1.00  0.00           C  
ATOM   4538  NE  ARG B 283     218.904 138.998  28.335  1.00  0.00           N  
ATOM   4539  CZ  ARG B 283     219.984 138.713  27.581  1.00  0.00           C  
ATOM   4540  NH1 ARG B 283     220.408 139.578  26.687  1.00  0.00           N  
ATOM   4541  NH2 ARG B 283     220.617 137.564  27.743  1.00  0.00           N  
ATOM   4542  H   ARG B 283     214.324 137.355  27.120  1.00  0.00           H  
ATOM   4543  HA  ARG B 283     214.738 138.394  29.733  1.00  0.00           H  
ATOM   4544 1HB  ARG B 283     216.525 138.146  28.012  1.00  0.00           H  
ATOM   4545 2HB  ARG B 283     215.795 139.439  27.073  1.00  0.00           H  
ATOM   4546 1HG  ARG B 283     216.287 141.054  28.809  1.00  0.00           H  
ATOM   4547 2HG  ARG B 283     216.897 139.765  29.876  1.00  0.00           H  
ATOM   4548 1HD  ARG B 283     218.040 140.493  27.189  1.00  0.00           H  
ATOM   4549 2HD  ARG B 283     218.680 141.012  28.765  1.00  0.00           H  
ATOM   4550  HE  ARG B 283     218.608 138.309  29.013  1.00  0.00           H  
ATOM   4551 1HH1 ARG B 283     219.924 140.456  26.563  1.00  0.00           H  
ATOM   4552 2HH1 ARG B 283     221.217 139.363  26.122  1.00  0.00           H  
ATOM   4553 1HH2 ARG B 283     220.291 136.899  28.431  1.00  0.00           H  
ATOM   4554 2HH2 ARG B 283     221.425 137.351  27.179  1.00  0.00           H  
ATOM   4555  N   LYS B 284     213.216 140.449  27.659  1.00  0.00           N  
ATOM   4556  CA  LYS B 284     212.353 141.623  27.610  1.00  0.00           C  
ATOM   4557  C   LYS B 284     211.099 141.422  28.453  1.00  0.00           C  
ATOM   4558  O   LYS B 284     210.689 142.314  29.194  1.00  0.00           O  
ATOM   4559  CB  LYS B 284     211.970 141.945  26.165  1.00  0.00           C  
ATOM   4560  CG  LYS B 284     211.078 143.169  26.009  1.00  0.00           C  
ATOM   4561  CD  LYS B 284     211.791 144.434  26.461  1.00  0.00           C  
ATOM   4562  CE  LYS B 284     211.032 145.682  26.033  1.00  0.00           C  
ATOM   4563  NZ  LYS B 284     209.673 145.741  26.637  1.00  0.00           N  
ATOM   4564  H   LYS B 284     213.395 139.934  26.809  1.00  0.00           H  
ATOM   4565  HA  LYS B 284     212.899 142.469  28.025  1.00  0.00           H  
ATOM   4566 1HB  LYS B 284     212.873 142.112  25.578  1.00  0.00           H  
ATOM   4567 2HB  LYS B 284     211.449 141.093  25.728  1.00  0.00           H  
ATOM   4568 1HG  LYS B 284     210.790 143.279  24.962  1.00  0.00           H  
ATOM   4569 2HG  LYS B 284     210.174 143.039  26.604  1.00  0.00           H  
ATOM   4570 1HD  LYS B 284     211.885 144.431  27.547  1.00  0.00           H  
ATOM   4571 2HD  LYS B 284     212.791 144.463  26.027  1.00  0.00           H  
ATOM   4572 1HE  LYS B 284     211.589 146.568  26.334  1.00  0.00           H  
ATOM   4573 2HE  LYS B 284     210.934 145.694  24.947  1.00  0.00           H  
ATOM   4574 1HZ  LYS B 284     209.204 146.581  26.329  1.00  0.00           H  
ATOM   4575 2HZ  LYS B 284     209.141 144.932  26.348  1.00  0.00           H  
ATOM   4576 3HZ  LYS B 284     209.752 145.750  27.644  1.00  0.00           H  
ATOM   4577  N   LEU B 285     210.496 140.243  28.334  1.00  0.00           N  
ATOM   4578  CA  LEU B 285     209.271 139.934  29.062  1.00  0.00           C  
ATOM   4579  C   LEU B 285     209.519 139.897  30.565  1.00  0.00           C  
ATOM   4580  O   LEU B 285     208.669 140.308  31.353  1.00  0.00           O  
ATOM   4581  CB  LEU B 285     208.704 138.587  28.598  1.00  0.00           C  
ATOM   4582  CG  LEU B 285     208.175 138.549  27.158  1.00  0.00           C  
ATOM   4583  CD1 LEU B 285     207.876 137.108  26.765  1.00  0.00           C  
ATOM   4584  CD2 LEU B 285     206.928 139.414  27.052  1.00  0.00           C  
ATOM   4585  H   LEU B 285     210.894 139.545  27.725  1.00  0.00           H  
ATOM   4586  HA  LEU B 285     208.543 140.722  28.866  1.00  0.00           H  
ATOM   4587 1HB  LEU B 285     209.485 137.833  28.684  1.00  0.00           H  
ATOM   4588 2HB  LEU B 285     207.884 138.308  29.260  1.00  0.00           H  
ATOM   4589  HG  LEU B 285     208.939 138.928  26.479  1.00  0.00           H  
ATOM   4590 1HD1 LEU B 285     207.500 137.081  25.742  1.00  0.00           H  
ATOM   4591 2HD1 LEU B 285     208.789 136.516  26.831  1.00  0.00           H  
ATOM   4592 3HD1 LEU B 285     207.125 136.696  27.438  1.00  0.00           H  
ATOM   4593 1HD2 LEU B 285     206.552 139.388  26.029  1.00  0.00           H  
ATOM   4594 2HD2 LEU B 285     206.163 139.035  27.730  1.00  0.00           H  
ATOM   4595 3HD2 LEU B 285     207.175 140.441  27.322  1.00  0.00           H  
ATOM   4596  N   ALA B 286     210.688 139.399  30.955  1.00  0.00           N  
ATOM   4597  CA  ALA B 286     211.067 139.350  32.360  1.00  0.00           C  
ATOM   4598  C   ALA B 286     211.133 140.747  32.964  1.00  0.00           C  
ATOM   4599  O   ALA B 286     210.707 140.963  34.099  1.00  0.00           O  
ATOM   4600  CB  ALA B 286     212.403 138.640  32.523  1.00  0.00           C  
ATOM   4601  H   ALA B 286     211.331 139.050  30.259  1.00  0.00           H  
ATOM   4602  HA  ALA B 286     210.306 138.789  32.904  1.00  0.00           H  
ATOM   4603 1HB  ALA B 286     212.672 138.610  33.580  1.00  0.00           H  
ATOM   4604 2HB  ALA B 286     212.324 137.622  32.141  1.00  0.00           H  
ATOM   4605 3HB  ALA B 286     213.170 139.177  31.968  1.00  0.00           H  
ATOM   4606  N   GLU B 287     211.668 141.691  32.201  1.00  0.00           N  
ATOM   4607  CA  GLU B 287     211.736 143.082  32.634  1.00  0.00           C  
ATOM   4608  C   GLU B 287     210.349 143.711  32.688  1.00  0.00           C  
ATOM   4609  O   GLU B 287     210.026 144.445  33.621  1.00  0.00           O  
ATOM   4610  CB  GLU B 287     212.637 143.889  31.697  1.00  0.00           C  
ATOM   4611  CG  GLU B 287     212.808 145.349  32.092  1.00  0.00           C  
ATOM   4612  CD  GLU B 287     213.538 145.521  33.395  1.00  0.00           C  
ATOM   4613  OE1 GLU B 287     214.241 144.620  33.784  1.00  0.00           O  
ATOM   4614  OE2 GLU B 287     213.391 146.555  34.003  1.00  0.00           O  
ATOM   4615  H   GLU B 287     212.038 141.440  31.293  1.00  0.00           H  
ATOM   4616  HA  GLU B 287     212.151 143.109  33.641  1.00  0.00           H  
ATOM   4617 1HB  GLU B 287     213.627 143.434  31.663  1.00  0.00           H  
ATOM   4618 2HB  GLU B 287     212.229 143.861  30.687  1.00  0.00           H  
ATOM   4619 1HG  GLU B 287     213.362 145.864  31.308  1.00  0.00           H  
ATOM   4620 2HG  GLU B 287     211.825 145.811  32.168  1.00  0.00           H  
ATOM   4621  N   ASP B 288     209.533 143.416  31.683  1.00  0.00           N  
ATOM   4622  CA  ASP B 288     208.157 143.898  31.645  1.00  0.00           C  
ATOM   4623  C   ASP B 288     207.343 143.328  32.799  1.00  0.00           C  
ATOM   4624  O   ASP B 288     206.483 144.009  33.360  1.00  0.00           O  
ATOM   4625  CB  ASP B 288     207.495 143.530  30.315  1.00  0.00           C  
ATOM   4626  CG  ASP B 288     208.032 144.339  29.142  1.00  0.00           C  
ATOM   4627  OD1 ASP B 288     208.664 145.342  29.377  1.00  0.00           O  
ATOM   4628  OD2 ASP B 288     207.805 143.947  28.022  1.00  0.00           O  
ATOM   4629  H   ASP B 288     209.873 142.843  30.923  1.00  0.00           H  
ATOM   4630  HA  ASP B 288     208.168 144.983  31.751  1.00  0.00           H  
ATOM   4631 1HB  ASP B 288     207.654 142.471  30.110  1.00  0.00           H  
ATOM   4632 2HB  ASP B 288     206.419 143.692  30.386  1.00  0.00           H  
ATOM   4633  N   ALA B 289     207.618 142.078  33.150  1.00  0.00           N  
ATOM   4634  CA  ALA B 289     206.951 141.434  34.276  1.00  0.00           C  
ATOM   4635  C   ALA B 289     207.212 142.189  35.573  1.00  0.00           C  
ATOM   4636  O   ALA B 289     206.307 142.372  36.389  1.00  0.00           O  
ATOM   4637  CB  ALA B 289     207.405 139.988  34.405  1.00  0.00           C  
ATOM   4638  H   ALA B 289     208.306 141.559  32.623  1.00  0.00           H  
ATOM   4639  HA  ALA B 289     205.878 141.447  34.096  1.00  0.00           H  
ATOM   4640 1HB  ALA B 289     206.899 139.522  35.251  1.00  0.00           H  
ATOM   4641 2HB  ALA B 289     207.159 139.446  33.492  1.00  0.00           H  
ATOM   4642 3HB  ALA B 289     208.482 139.958  34.566  1.00  0.00           H  
ATOM   4643  N   LEU B 290     208.452 142.629  35.760  1.00  0.00           N  
ATOM   4644  CA  LEU B 290     208.830 143.372  36.956  1.00  0.00           C  
ATOM   4645  C   LEU B 290     208.205 144.759  36.963  1.00  0.00           C  
ATOM   4646  O   LEU B 290     207.790 145.259  38.011  1.00  0.00           O  
ATOM   4647  CB  LEU B 290     210.357 143.492  37.045  1.00  0.00           C  
ATOM   4648  CG  LEU B 290     211.109 142.193  37.361  1.00  0.00           C  
ATOM   4649  CD1 LEU B 290     212.605 142.419  37.194  1.00  0.00           C  
ATOM   4650  CD2 LEU B 290     210.778 141.746  38.777  1.00  0.00           C  
ATOM   4651  H   LEU B 290     209.150 142.443  35.055  1.00  0.00           H  
ATOM   4652  HA  LEU B 290     208.456 142.836  37.828  1.00  0.00           H  
ATOM   4653 1HB  LEU B 290     210.731 143.869  36.095  1.00  0.00           H  
ATOM   4654 2HB  LEU B 290     210.603 144.215  37.822  1.00  0.00           H  
ATOM   4655  HG  LEU B 290     210.808 141.418  36.656  1.00  0.00           H  
ATOM   4656 1HD1 LEU B 290     213.140 141.496  37.418  1.00  0.00           H  
ATOM   4657 2HD1 LEU B 290     212.816 142.719  36.167  1.00  0.00           H  
ATOM   4658 3HD1 LEU B 290     212.933 143.203  37.876  1.00  0.00           H  
ATOM   4659 1HD2 LEU B 290     211.312 140.822  39.001  1.00  0.00           H  
ATOM   4660 2HD2 LEU B 290     211.079 142.520  39.483  1.00  0.00           H  
ATOM   4661 3HD2 LEU B 290     209.705 141.575  38.863  1.00  0.00           H  
ATOM   4662  N   ARG B 291     208.137 145.380  35.791  1.00  0.00           N  
ATOM   4663  CA  ARG B 291     207.460 146.662  35.639  1.00  0.00           C  
ATOM   4664  C   ARG B 291     205.969 146.535  35.915  1.00  0.00           C  
ATOM   4665  O   ARG B 291     205.357 147.429  36.500  1.00  0.00           O  
ATOM   4666  CB  ARG B 291     207.666 147.212  34.235  1.00  0.00           C  
ATOM   4667  CG  ARG B 291     209.080 147.686  33.936  1.00  0.00           C  
ATOM   4668  CD  ARG B 291     209.215 148.158  32.534  1.00  0.00           C  
ATOM   4669  NE  ARG B 291     210.566 148.611  32.243  1.00  0.00           N  
ATOM   4670  CZ  ARG B 291     211.007 148.965  31.020  1.00  0.00           C  
ATOM   4671  NH1 ARG B 291     210.195 148.912  29.987  1.00  0.00           N  
ATOM   4672  NH2 ARG B 291     212.256 149.365  30.858  1.00  0.00           N  
ATOM   4673  H   ARG B 291     208.566 144.950  34.982  1.00  0.00           H  
ATOM   4674  HA  ARG B 291     207.874 147.359  36.369  1.00  0.00           H  
ATOM   4675 1HB  ARG B 291     207.413 146.447  33.503  1.00  0.00           H  
ATOM   4676 2HB  ARG B 291     206.995 148.056  34.073  1.00  0.00           H  
ATOM   4677 1HG  ARG B 291     209.336 148.510  34.602  1.00  0.00           H  
ATOM   4678 2HG  ARG B 291     209.779 146.863  34.090  1.00  0.00           H  
ATOM   4679 1HD  ARG B 291     208.974 147.344  31.851  1.00  0.00           H  
ATOM   4680 2HD  ARG B 291     208.532 148.989  32.363  1.00  0.00           H  
ATOM   4681  HE  ARG B 291     211.220 148.665  33.012  1.00  0.00           H  
ATOM   4682 1HH1 ARG B 291     209.240 148.606  30.111  1.00  0.00           H  
ATOM   4683 2HH1 ARG B 291     210.526 149.177  29.071  1.00  0.00           H  
ATOM   4684 1HH2 ARG B 291     212.881 149.405  31.652  1.00  0.00           H  
ATOM   4685 2HH2 ARG B 291     212.587 149.630  29.942  1.00  0.00           H  
ATOM   4686  N   LEU B 292     205.388 145.418  35.492  1.00  0.00           N  
ATOM   4687  CA  LEU B 292     203.991 145.117  35.794  1.00  0.00           C  
ATOM   4688  C   LEU B 292     203.788 144.893  37.287  1.00  0.00           C  
ATOM   4689  O   LEU B 292     202.782 145.315  37.856  1.00  0.00           O  
ATOM   4690  CB  LEU B 292     203.536 143.874  35.019  1.00  0.00           C  
ATOM   4691  CG  LEU B 292     202.079 143.449  35.240  1.00  0.00           C  
ATOM   4692  CD1 LEU B 292     201.152 144.598  34.867  1.00  0.00           C  
ATOM   4693  CD2 LEU B 292     201.779 142.212  34.406  1.00  0.00           C  
ATOM   4694  H   LEU B 292     205.924 144.759  34.945  1.00  0.00           H  
ATOM   4695  HA  LEU B 292     203.382 145.974  35.502  1.00  0.00           H  
ATOM   4696 1HB  LEU B 292     203.669 144.060  33.954  1.00  0.00           H  
ATOM   4697 2HB  LEU B 292     204.173 143.035  35.301  1.00  0.00           H  
ATOM   4698  HG  LEU B 292     201.922 143.222  36.295  1.00  0.00           H  
ATOM   4699 1HD1 LEU B 292     200.116 144.296  35.024  1.00  0.00           H  
ATOM   4700 2HD1 LEU B 292     201.376 145.463  35.492  1.00  0.00           H  
ATOM   4701 3HD1 LEU B 292     201.299 144.858  33.820  1.00  0.00           H  
ATOM   4702 1HD2 LEU B 292     200.743 141.909  34.564  1.00  0.00           H  
ATOM   4703 2HD2 LEU B 292     201.934 142.437  33.351  1.00  0.00           H  
ATOM   4704 3HD2 LEU B 292     202.443 141.401  34.706  1.00  0.00           H  
ATOM   4705  N   ALA B 293     204.750 144.227  37.916  1.00  0.00           N  
ATOM   4706  CA  ALA B 293     204.731 144.037  39.362  1.00  0.00           C  
ATOM   4707  C   ALA B 293     204.711 145.373  40.092  1.00  0.00           C  
ATOM   4708  O   ALA B 293     203.996 145.541  41.080  1.00  0.00           O  
ATOM   4709  CB  ALA B 293     205.930 143.212  39.805  1.00  0.00           C  
ATOM   4710  H   ALA B 293     205.514 143.840  37.381  1.00  0.00           H  
ATOM   4711  HA  ALA B 293     203.821 143.501  39.629  1.00  0.00           H  
ATOM   4712 1HB  ALA B 293     205.901 143.080  40.887  1.00  0.00           H  
ATOM   4713 2HB  ALA B 293     205.899 142.236  39.319  1.00  0.00           H  
ATOM   4714 3HB  ALA B 293     206.849 143.726  39.527  1.00  0.00           H  
ATOM   4715  N   LYS B 294     205.502 146.322  39.603  1.00  0.00           N  
ATOM   4716  CA  LYS B 294     205.548 147.657  40.185  1.00  0.00           C  
ATOM   4717  C   LYS B 294     204.207 148.366  40.044  1.00  0.00           C  
ATOM   4718  O   LYS B 294     203.756 149.051  40.963  1.00  0.00           O  
ATOM   4719  CB  LYS B 294     206.655 148.487  39.533  1.00  0.00           C  
ATOM   4720  CG  LYS B 294     208.067 148.072  39.925  1.00  0.00           C  
ATOM   4721  CD  LYS B 294     209.109 148.945  39.241  1.00  0.00           C  
ATOM   4722  CE  LYS B 294     210.520 148.539  39.641  1.00  0.00           C  
ATOM   4723  NZ  LYS B 294     211.550 149.388  38.984  1.00  0.00           N  
ATOM   4724  H   LYS B 294     206.085 146.112  38.805  1.00  0.00           H  
ATOM   4725  HA  LYS B 294     205.762 147.564  41.250  1.00  0.00           H  
ATOM   4726 1HB  LYS B 294     206.573 148.414  38.448  1.00  0.00           H  
ATOM   4727 2HB  LYS B 294     206.528 149.536  39.800  1.00  0.00           H  
ATOM   4728 1HG  LYS B 294     208.185 148.159  41.006  1.00  0.00           H  
ATOM   4729 2HG  LYS B 294     208.232 147.033  39.641  1.00  0.00           H  
ATOM   4730 1HD  LYS B 294     209.007 148.854  38.159  1.00  0.00           H  
ATOM   4731 2HD  LYS B 294     208.949 149.987  39.518  1.00  0.00           H  
ATOM   4732 1HE  LYS B 294     210.631 148.626  40.721  1.00  0.00           H  
ATOM   4733 2HE  LYS B 294     210.692 147.500  39.363  1.00  0.00           H  
ATOM   4734 1HZ  LYS B 294     212.470 149.087  39.274  1.00  0.00           H  
ATOM   4735 2HZ  LYS B 294     211.469 149.300  37.980  1.00  0.00           H  
ATOM   4736 3HZ  LYS B 294     211.412 150.352  39.250  1.00  0.00           H  
ATOM   4737  N   GLU B 295     203.573 148.200  38.890  1.00  0.00           N  
ATOM   4738  CA  GLU B 295     202.235 148.734  38.665  1.00  0.00           C  
ATOM   4739  C   GLU B 295     201.245 148.181  39.683  1.00  0.00           C  
ATOM   4740  O   GLU B 295     200.426 148.919  40.231  1.00  0.00           O  
ATOM   4741  CB  GLU B 295     201.761 148.406  37.247  1.00  0.00           C  
ATOM   4742  CG  GLU B 295     200.391 148.969  36.896  1.00  0.00           C  
ATOM   4743  CD  GLU B 295     199.980 148.669  35.481  1.00  0.00           C  
ATOM   4744  OE1 GLU B 295     200.843 148.555  34.644  1.00  0.00           O  
ATOM   4745  OE2 GLU B 295     198.802 148.555  35.238  1.00  0.00           O  
ATOM   4746  H   GLU B 295     204.029 147.690  38.146  1.00  0.00           H  
ATOM   4747  HA  GLU B 295     202.268 149.816  38.792  1.00  0.00           H  
ATOM   4748 1HB  GLU B 295     202.478 148.796  36.524  1.00  0.00           H  
ATOM   4749 2HB  GLU B 295     201.721 147.324  37.118  1.00  0.00           H  
ATOM   4750 1HG  GLU B 295     199.651 148.545  37.575  1.00  0.00           H  
ATOM   4751 2HG  GLU B 295     200.404 150.047  37.045  1.00  0.00           H  
ATOM   4752  N   ALA B 296     201.323 146.878  39.930  1.00  0.00           N  
ATOM   4753  CA  ALA B 296     200.474 146.236  40.927  1.00  0.00           C  
ATOM   4754  C   ALA B 296     200.746 146.785  42.320  1.00  0.00           C  
ATOM   4755  O   ALA B 296     199.822 146.993  43.108  1.00  0.00           O  
ATOM   4756  CB  ALA B 296     200.678 144.728  40.904  1.00  0.00           C  
ATOM   4757  H   ALA B 296     201.988 146.319  39.417  1.00  0.00           H  
ATOM   4758  HA  ALA B 296     199.432 146.451  40.684  1.00  0.00           H  
ATOM   4759 1HB  ALA B 296     200.036 144.263  41.653  1.00  0.00           H  
ATOM   4760 2HB  ALA B 296     200.422 144.342  39.918  1.00  0.00           H  
ATOM   4761 3HB  ALA B 296     201.720 144.499  41.125  1.00  0.00           H  
ATOM   4762  N   GLU B 297     202.018 147.018  42.621  1.00  0.00           N  
ATOM   4763  CA  GLU B 297     202.413 147.563  43.915  1.00  0.00           C  
ATOM   4764  C   GLU B 297     201.859 148.966  44.114  1.00  0.00           C  
ATOM   4765  O   GLU B 297     201.425 149.324  45.210  1.00  0.00           O  
ATOM   4766  CB  GLU B 297     203.938 147.584  44.041  1.00  0.00           C  
ATOM   4767  CG  GLU B 297     204.576 146.210  44.183  1.00  0.00           C  
ATOM   4768  CD  GLU B 297     206.072 146.242  44.035  1.00  0.00           C  
ATOM   4769  OE1 GLU B 297     206.608 147.306  43.839  1.00  0.00           O  
ATOM   4770  OE2 GLU B 297     206.680 145.200  44.118  1.00  0.00           O  
ATOM   4771  H   GLU B 297     202.732 146.814  41.935  1.00  0.00           H  
ATOM   4772  HA  GLU B 297     201.998 146.929  44.698  1.00  0.00           H  
ATOM   4773 1HB  GLU B 297     204.369 148.065  43.163  1.00  0.00           H  
ATOM   4774 2HB  GLU B 297     204.222 148.176  44.912  1.00  0.00           H  
ATOM   4775 1HG  GLU B 297     204.328 145.804  45.163  1.00  0.00           H  
ATOM   4776 2HG  GLU B 297     204.155 145.546  43.428  1.00  0.00           H  
ATOM   4777  N   LYS B 298     201.874 149.761  43.049  1.00  0.00           N  
ATOM   4778  CA  LYS B 298     201.324 151.111  43.091  1.00  0.00           C  
ATOM   4779  C   LYS B 298     199.818 151.086  43.325  1.00  0.00           C  
ATOM   4780  O   LYS B 298     199.276 151.930  44.037  1.00  0.00           O  
ATOM   4781  CB  LYS B 298     201.643 151.859  41.795  1.00  0.00           C  
ATOM   4782  CG  LYS B 298     203.103 152.262  41.644  1.00  0.00           C  
ATOM   4783  CD  LYS B 298     203.349 152.964  40.317  1.00  0.00           C  
ATOM   4784  CE  LYS B 298     204.810 153.359  40.161  1.00  0.00           C  
ATOM   4785  NZ  LYS B 298     205.070 154.025  38.856  1.00  0.00           N  
ATOM   4786  H   LYS B 298     202.275 149.419  42.187  1.00  0.00           H  
ATOM   4787  HA  LYS B 298     201.779 151.643  43.926  1.00  0.00           H  
ATOM   4788 1HB  LYS B 298     201.378 151.235  40.941  1.00  0.00           H  
ATOM   4789 2HB  LYS B 298     201.038 152.764  41.739  1.00  0.00           H  
ATOM   4790 1HG  LYS B 298     203.381 152.934  42.458  1.00  0.00           H  
ATOM   4791 2HG  LYS B 298     203.733 151.375  41.699  1.00  0.00           H  
ATOM   4792 1HD  LYS B 298     203.071 152.300  39.497  1.00  0.00           H  
ATOM   4793 2HD  LYS B 298     202.732 153.860  40.260  1.00  0.00           H  
ATOM   4794 1HE  LYS B 298     205.090 154.039  40.964  1.00  0.00           H  
ATOM   4795 2HE  LYS B 298     205.437 152.471  40.232  1.00  0.00           H  
ATOM   4796 1HZ  LYS B 298     206.047 154.271  38.791  1.00  0.00           H  
ATOM   4797 2HZ  LYS B 298     204.830 153.396  38.102  1.00  0.00           H  
ATOM   4798 3HZ  LYS B 298     204.508 154.862  38.786  1.00  0.00           H  
ATOM   4799  N   LEU B 299     199.146 150.109  42.722  1.00  0.00           N  
ATOM   4800  CA  LEU B 299     197.714 149.925  42.924  1.00  0.00           C  
ATOM   4801  C   LEU B 299     197.426 149.293  44.280  1.00  0.00           C  
ATOM   4802  O   LEU B 299     196.321 149.414  44.810  1.00  0.00           O  
ATOM   4803  CB  LEU B 299     197.130 149.048  41.809  1.00  0.00           C  
ATOM   4804  CG  LEU B 299     197.133 149.666  40.405  1.00  0.00           C  
ATOM   4805  CD1 LEU B 299     196.788 148.597  39.378  1.00  0.00           C  
ATOM   4806  CD2 LEU B 299     196.138 150.815  40.354  1.00  0.00           C  
ATOM   4807  H   LEU B 299     199.642 149.478  42.109  1.00  0.00           H  
ATOM   4808  HA  LEU B 299     197.234 150.905  42.907  1.00  0.00           H  
ATOM   4809 1HB  LEU B 299     197.698 148.120  41.764  1.00  0.00           H  
ATOM   4810 2HB  LEU B 299     196.098 148.806  42.062  1.00  0.00           H  
ATOM   4811  HG  LEU B 299     198.131 150.040  40.175  1.00  0.00           H  
ATOM   4812 1HD1 LEU B 299     196.791 149.036  38.380  1.00  0.00           H  
ATOM   4813 2HD1 LEU B 299     197.527 147.796  39.423  1.00  0.00           H  
ATOM   4814 3HD1 LEU B 299     195.800 148.191  39.593  1.00  0.00           H  
ATOM   4815 1HD2 LEU B 299     196.141 151.255  39.356  1.00  0.00           H  
ATOM   4816 2HD2 LEU B 299     195.139 150.442  40.583  1.00  0.00           H  
ATOM   4817 3HD2 LEU B 299     196.419 151.573  41.086  1.00  0.00           H  
ATOM   4818  N   GLY B 300     198.425 148.617  44.836  1.00  0.00           N  
ATOM   4819  CA  GLY B 300     198.312 148.043  46.172  1.00  0.00           C  
ATOM   4820  C   GLY B 300     198.043 146.545  46.104  1.00  0.00           C  
ATOM   4821  O   GLY B 300     197.906 145.884  47.132  1.00  0.00           O  
ATOM   4822  H   GLY B 300     199.287 148.500  44.323  1.00  0.00           H  
ATOM   4823 1HA  GLY B 300     199.233 148.226  46.727  1.00  0.00           H  
ATOM   4824 2HA  GLY B 300     197.507 148.536  46.714  1.00  0.00           H  
ATOM   4825  N   ASP B 301     197.966 146.017  44.888  1.00  0.00           N  
ATOM   4826  CA  ASP B 301     197.670 144.603  44.684  1.00  0.00           C  
ATOM   4827  C   ASP B 301     198.937 143.760  44.748  1.00  0.00           C  
ATOM   4828  O   ASP B 301     199.464 143.338  43.718  1.00  0.00           O  
ATOM   4829  CB  ASP B 301     196.975 144.391  43.336  1.00  0.00           C  
ATOM   4830  CG  ASP B 301     196.449 142.973  43.158  1.00  0.00           C  
ATOM   4831  OD1 ASP B 301     196.869 142.108  43.890  1.00  0.00           O  
ATOM   4832  OD2 ASP B 301     195.633 142.768  42.292  1.00  0.00           O  
ATOM   4833  H   ASP B 301     198.118 146.609  44.084  1.00  0.00           H  
ATOM   4834  HA  ASP B 301     197.010 144.269  45.484  1.00  0.00           H  
ATOM   4835 1HB  ASP B 301     196.141 145.086  43.243  1.00  0.00           H  
ATOM   4836 2HB  ASP B 301     197.675 144.607  42.528  1.00  0.00           H  
ATOM   4837  N   LEU B 302     199.420 143.519  45.961  1.00  0.00           N  
ATOM   4838  CA  LEU B 302     200.679 142.806  46.156  1.00  0.00           C  
ATOM   4839  C   LEU B 302     200.554 141.347  45.741  1.00  0.00           C  
ATOM   4840  O   LEU B 302     201.547 140.702  45.406  1.00  0.00           O  
ATOM   4841  CB  LEU B 302     201.115 142.891  47.624  1.00  0.00           C  
ATOM   4842  CG  LEU B 302     201.469 144.294  48.134  1.00  0.00           C  
ATOM   4843  CD1 LEU B 302     201.708 144.244  49.637  1.00  0.00           C  
ATOM   4844  CD2 LEU B 302     202.700 144.805  47.401  1.00  0.00           C  
ATOM   4845  H   LEU B 302     198.904 143.838  46.767  1.00  0.00           H  
ATOM   4846  HA  LEU B 302     201.437 143.267  45.525  1.00  0.00           H  
ATOM   4847 1HB  LEU B 302     200.311 142.505  48.248  1.00  0.00           H  
ATOM   4848 2HB  LEU B 302     201.991 142.257  47.764  1.00  0.00           H  
ATOM   4849  HG  LEU B 302     200.632 144.969  47.952  1.00  0.00           H  
ATOM   4850 1HD1 LEU B 302     201.959 145.241  49.999  1.00  0.00           H  
ATOM   4851 2HD1 LEU B 302     200.805 143.893  50.137  1.00  0.00           H  
ATOM   4852 3HD1 LEU B 302     202.531 143.562  49.851  1.00  0.00           H  
ATOM   4853 1HD2 LEU B 302     202.951 145.803  47.762  1.00  0.00           H  
ATOM   4854 2HD2 LEU B 302     203.538 144.132  47.583  1.00  0.00           H  
ATOM   4855 3HD2 LEU B 302     202.495 144.847  46.331  1.00  0.00           H  
ATOM   4856  N   GLY B 303     199.330 140.831  45.766  1.00  0.00           N  
ATOM   4857  CA  GLY B 303     199.052 139.496  45.255  1.00  0.00           C  
ATOM   4858  C   GLY B 303     199.421 139.381  43.781  1.00  0.00           C  
ATOM   4859  O   GLY B 303     200.159 138.480  43.384  1.00  0.00           O  
ATOM   4860  H   GLY B 303     198.572 141.379  46.150  1.00  0.00           H  
ATOM   4861 1HA  GLY B 303     199.613 138.761  45.832  1.00  0.00           H  
ATOM   4862 2HA  GLY B 303     197.995 139.268  45.388  1.00  0.00           H  
ATOM   4863  N   ALA B 304     198.900 140.299  42.974  1.00  0.00           N  
ATOM   4864  CA  ALA B 304     199.221 140.340  41.552  1.00  0.00           C  
ATOM   4865  C   ALA B 304     200.707 140.593  41.329  1.00  0.00           C  
ATOM   4866  O   ALA B 304     201.304 140.060  40.395  1.00  0.00           O  
ATOM   4867  CB  ALA B 304     198.392 141.408  40.853  1.00  0.00           C  
ATOM   4868  H   ALA B 304     198.267 140.988  43.354  1.00  0.00           H  
ATOM   4869  HA  ALA B 304     198.982 139.370  41.116  1.00  0.00           H  
ATOM   4870 1HB  ALA B 304     198.643 141.427  39.792  1.00  0.00           H  
ATOM   4871 2HB  ALA B 304     197.332 141.182  40.971  1.00  0.00           H  
ATOM   4872 3HB  ALA B 304     198.606 142.381  41.293  1.00  0.00           H  
ATOM   4873  N   ALA B 305     201.298 141.411  42.195  1.00  0.00           N  
ATOM   4874  CA  ALA B 305     202.722 141.712  42.111  1.00  0.00           C  
ATOM   4875  C   ALA B 305     203.563 140.455  42.293  1.00  0.00           C  
ATOM   4876  O   ALA B 305     204.544 140.243  41.581  1.00  0.00           O  
ATOM   4877  CB  ALA B 305     203.103 142.758  43.150  1.00  0.00           C  
ATOM   4878  H   ALA B 305     200.746 141.834  42.926  1.00  0.00           H  
ATOM   4879  HA  ALA B 305     202.935 142.111  41.120  1.00  0.00           H  
ATOM   4880 1HB  ALA B 305     204.170 142.972  43.075  1.00  0.00           H  
ATOM   4881 2HB  ALA B 305     202.536 143.671  42.972  1.00  0.00           H  
ATOM   4882 3HB  ALA B 305     202.878 142.379  44.145  1.00  0.00           H  
ATOM   4883  N   ALA B 306     203.172 139.621  43.252  1.00  0.00           N  
ATOM   4884  CA  ALA B 306     203.844 138.348  43.479  1.00  0.00           C  
ATOM   4885  C   ALA B 306     203.696 137.423  42.277  1.00  0.00           C  
ATOM   4886  O   ALA B 306     204.629 136.708  41.914  1.00  0.00           O  
ATOM   4887  CB  ALA B 306     203.298 137.679  44.732  1.00  0.00           C  
ATOM   4888  H   ALA B 306     202.390 139.877  43.836  1.00  0.00           H  
ATOM   4889  HA  ALA B 306     204.908 138.539  43.620  1.00  0.00           H  
ATOM   4890 1HB  ALA B 306     203.809 136.729  44.890  1.00  0.00           H  
ATOM   4891 2HB  ALA B 306     203.463 138.327  45.593  1.00  0.00           H  
ATOM   4892 3HB  ALA B 306     202.230 137.500  44.613  1.00  0.00           H  
ATOM   4893  N   VAL B 307     202.517 137.442  41.666  1.00  0.00           N  
ATOM   4894  CA  VAL B 307     202.268 136.662  40.459  1.00  0.00           C  
ATOM   4895  C   VAL B 307     203.113 137.161  39.295  1.00  0.00           C  
ATOM   4896  O   VAL B 307     203.673 136.370  38.537  1.00  0.00           O  
ATOM   4897  CB  VAL B 307     200.778 136.732  40.075  1.00  0.00           C  
ATOM   4898  CG1 VAL B 307     200.550 136.106  38.708  1.00  0.00           C  
ATOM   4899  CG2 VAL B 307     199.937 136.037  41.135  1.00  0.00           C  
ATOM   4900  H   VAL B 307     201.774 138.011  42.044  1.00  0.00           H  
ATOM   4901  HA  VAL B 307     202.550 135.625  40.653  1.00  0.00           H  
ATOM   4902  HB  VAL B 307     200.481 137.779  40.003  1.00  0.00           H  
ATOM   4903 1HG1 VAL B 307     199.492 136.165  38.452  1.00  0.00           H  
ATOM   4904 2HG1 VAL B 307     201.134 136.642  37.960  1.00  0.00           H  
ATOM   4905 3HG1 VAL B 307     200.859 135.061  38.730  1.00  0.00           H  
ATOM   4906 1HG2 VAL B 307     198.885 136.092  40.857  1.00  0.00           H  
ATOM   4907 2HG2 VAL B 307     200.239 134.992  41.211  1.00  0.00           H  
ATOM   4908 3HG2 VAL B 307     200.084 136.528  42.097  1.00  0.00           H  
ATOM   4909  N   ALA B 308     203.204 138.479  39.159  1.00  0.00           N  
ATOM   4910  CA  ALA B 308     204.066 139.088  38.151  1.00  0.00           C  
ATOM   4911  C   ALA B 308     205.518 138.676  38.348  1.00  0.00           C  
ATOM   4912  O   ALA B 308     206.232 138.407  37.382  1.00  0.00           O  
ATOM   4913  CB  ALA B 308     203.937 140.604  38.187  1.00  0.00           C  
ATOM   4914  H   ALA B 308     202.662 139.074  39.769  1.00  0.00           H  
ATOM   4915  HA  ALA B 308     203.752 138.735  37.170  1.00  0.00           H  
ATOM   4916 1HB  ALA B 308     204.586 141.043  37.430  1.00  0.00           H  
ATOM   4917 2HB  ALA B 308     202.903 140.886  37.986  1.00  0.00           H  
ATOM   4918 3HB  ALA B 308     204.227 140.970  39.171  1.00  0.00           H  
ATOM   4919  N   ALA B 309     205.950 138.629  39.604  1.00  0.00           N  
ATOM   4920  CA  ALA B 309     207.294 138.175  39.935  1.00  0.00           C  
ATOM   4921  C   ALA B 309     207.492 136.712  39.555  1.00  0.00           C  
ATOM   4922  O   ALA B 309     208.576 136.312  39.131  1.00  0.00           O  
ATOM   4923  CB  ALA B 309     207.574 138.379  41.416  1.00  0.00           C  
ATOM   4924  H   ALA B 309     205.332 138.915  40.348  1.00  0.00           H  
ATOM   4925  HA  ALA B 309     208.011 138.764  39.360  1.00  0.00           H  
ATOM   4926 1HB  ALA B 309     208.581 138.037  41.649  1.00  0.00           H  
ATOM   4927 2HB  ALA B 309     207.485 139.439  41.660  1.00  0.00           H  
ATOM   4928 3HB  ALA B 309     206.853 137.811  42.003  1.00  0.00           H  
ATOM   4929  N   ARG B 310     206.438 135.918  39.709  1.00  0.00           N
[truncated: 1,223,101 more chars]
