# Supplementary material for: Reconfigurable asymmetric protein assemblies through implicit negative design
Source: Science. Author manuscript; Available in PMC 2023 Jan 27. (PMC9881579; doi:10.1126/science.abj7662)
Supplement: Data S2 [file NIHMS1843281-supplement-Data_S2.gz › without_all_supplement_resubmit_20211001/assemblies/validated/trimer_274A53_DFx_317B.pdb]

HEADER                                            28-MAY-21   XXXX              
EXPDTA    THEORETICAL MODEL                                                     
REMARK 220                                                                      
REMARK 220 EXPERIMENTAL DETAILS                                                 
REMARK 220  EXPERIMENT TYPE                : THEORETICAL MODELLING              
REMARK 220  DATE OF DATA COLLECTION        : 28-MAY-21                          
REMARK 220                                                                      
REMARK 220 REMARK: MODEL GENERATED BY ROSETTA                                   
REMARK 220  VERSION 2021.20+release.47c4f8c                                     
ATOM      1  N   THR A   1     176.997 143.684  36.573  1.00  0.00           N  
ATOM      2  CA  THR A   1     178.166 144.057  35.784  1.00  0.00           C  
ATOM      3  C   THR A   1     178.797 142.827  35.138  1.00  0.00           C  
ATOM      4  O   THR A   1     179.108 141.848  35.817  1.00  0.00           O  
ATOM      5  CB  THR A   1     179.211 144.786  36.648  1.00  0.00           C  
ATOM      6  OG1 THR A   1     178.609 145.932  37.265  1.00  0.00           O  
ATOM      7  CG2 THR A   1     180.389 145.232  35.798  1.00  0.00           C  
ATOM      8 1H   THR A   1     176.599 144.502  36.987  1.00  0.00           H  
ATOM      9 2H   THR A   1     176.321 143.247  35.980  1.00  0.00           H  
ATOM     10 3H   THR A   1     177.270 143.045  37.293  1.00  0.00           H  
ATOM     11  HA  THR A   1     177.847 144.738  34.996  1.00  0.00           H  
ATOM     12  HB  THR A   1     179.568 144.115  37.430  1.00  0.00           H  
ATOM     13  HG1 THR A   1     179.196 146.273  37.945  1.00  0.00           H  
ATOM     14 1HG2 THR A   1     181.117 145.745  36.426  1.00  0.00           H  
ATOM     15 2HG2 THR A   1     180.856 144.363  35.336  1.00  0.00           H  
ATOM     16 3HG2 THR A   1     180.039 145.911  35.021  1.00  0.00           H  
ATOM     17  N   THR A   2     178.984 142.884  33.822  1.00  0.00           N  
ATOM     18  CA  THR A   2     179.533 141.775  33.059  1.00  0.00           C  
ATOM     19  C   THR A   2     180.824 142.205  32.377  1.00  0.00           C  
ATOM     20  O   THR A   2     180.897 143.274  31.766  1.00  0.00           O  
ATOM     21  CB  THR A   2     178.529 141.261  32.011  1.00  0.00           C  
ATOM     22  OG1 THR A   2     177.320 140.852  32.663  1.00  0.00           O  
ATOM     23  CG2 THR A   2     179.112 140.082  31.247  1.00  0.00           C  
ATOM     24  H   THR A   2     178.731 143.734  33.340  1.00  0.00           H  
ATOM     25  HA  THR A   2     179.751 140.958  33.746  1.00  0.00           H  
ATOM     26  HB  THR A   2     178.295 142.062  31.309  1.00  0.00           H  
ATOM     27  HG1 THR A   2     176.869 141.624  33.012  1.00  0.00           H  
ATOM     28 1HG2 THR A   2     178.389 139.733  30.510  1.00  0.00           H  
ATOM     29 2HG2 THR A   2     180.026 140.393  30.740  1.00  0.00           H  
ATOM     30 3HG2 THR A   2     179.341 139.275  31.942  1.00  0.00           H  
ATOM     31  N   ASN A   3     181.845 141.356  32.486  1.00  0.00           N  
ATOM     32  CA  ASN A   3     183.132 141.612  31.856  1.00  0.00           C  
ATOM     33  C   ASN A   3     183.555 140.397  31.048  1.00  0.00           C  
ATOM     34  O   ASN A   3     183.445 139.263  31.522  1.00  0.00           O  
ATOM     35  CB  ASN A   3     184.184 141.970  32.890  1.00  0.00           C  
ATOM     36  CG  ASN A   3     183.905 143.285  33.565  1.00  0.00           C  
ATOM     37  OD1 ASN A   3     184.236 144.352  33.035  1.00  0.00           O  
ATOM     38  ND2 ASN A   3     183.303 143.229  34.726  1.00  0.00           N  
ATOM     39  H   ASN A   3     181.721 140.510  33.024  1.00  0.00           H  
ATOM     40  HA  ASN A   3     183.025 142.465  31.187  1.00  0.00           H  
ATOM     41 1HB  ASN A   3     184.230 141.188  33.648  1.00  0.00           H  
ATOM     42 2HB  ASN A   3     185.162 142.022  32.412  1.00  0.00           H  
ATOM     43 1HD2 ASN A   3     183.093 144.072  35.221  1.00  0.00           H  
ATOM     44 2HD2 ASN A   3     183.053 142.344  35.117  1.00  0.00           H  
ATOM     45  N   PHE A   4     184.034 140.637  29.830  1.00  0.00           N  
ATOM     46  CA  PHE A   4     184.670 139.618  29.006  1.00  0.00           C  
ATOM     47  C   PHE A   4     186.070 140.076  28.634  1.00  0.00           C  
ATOM     48  O   PHE A   4     186.264 141.230  28.236  1.00  0.00           O  
ATOM     49  CB  PHE A   4     183.851 139.344  27.742  1.00  0.00           C  
ATOM     50  CG  PHE A   4     182.564 138.616  27.999  1.00  0.00           C  
ATOM     51  CD1 PHE A   4     181.388 139.316  28.226  1.00  0.00           C  
ATOM     52  CD2 PHE A   4     182.524 137.230  28.016  1.00  0.00           C  
ATOM     53  CE1 PHE A   4     180.202 138.647  28.463  1.00  0.00           C  
ATOM     54  CE2 PHE A   4     181.340 136.559  28.251  1.00  0.00           C  
ATOM     55  CZ  PHE A   4     180.178 137.268  28.475  1.00  0.00           C  
ATOM     56  H   PHE A   4     183.947 141.577  29.469  1.00  0.00           H  
ATOM     57  HA  PHE A   4     184.734 138.698  29.585  1.00  0.00           H  
ATOM     58 1HB  PHE A   4     183.617 140.287  27.250  1.00  0.00           H  
ATOM     59 2HB  PHE A   4     184.445 138.752  27.046  1.00  0.00           H  
ATOM     60  HD1 PHE A   4     181.406 140.406  28.215  1.00  0.00           H  
ATOM     61  HD2 PHE A   4     183.443 136.669  27.839  1.00  0.00           H  
ATOM     62  HE1 PHE A   4     179.285 139.209  28.641  1.00  0.00           H  
ATOM     63  HE2 PHE A   4     181.324 135.469  28.260  1.00  0.00           H  
ATOM     64  HZ  PHE A   4     179.244 136.740  28.663  1.00  0.00           H  
ATOM     65  N   HIS A   5     187.039 139.176  28.765  1.00  0.00           N  
ATOM     66  CA  HIS A   5     188.423 139.440  28.391  1.00  0.00           C  
ATOM     67  C   HIS A   5     188.797 138.442  27.304  1.00  0.00           C  
ATOM     68  O   HIS A   5     188.685 137.224  27.496  1.00  0.00           O  
ATOM     69  CB  HIS A   5     189.369 139.311  29.590  1.00  0.00           C  
ATOM     70  CG  HIS A   5     189.184 140.382  30.620  1.00  0.00           C  
ATOM     71  ND1 HIS A   5     188.332 140.240  31.695  1.00  0.00           N  
ATOM     72  CD2 HIS A   5     189.738 141.611  30.738  1.00  0.00           C  
ATOM     73  CE1 HIS A   5     188.373 141.336  32.432  1.00  0.00           C  
ATOM     74  NE2 HIS A   5     189.217 142.183  31.873  1.00  0.00           N  
ATOM     75  H   HIS A   5     186.794 138.273  29.143  1.00  0.00           H  
ATOM     76  HA  HIS A   5     188.489 140.453  27.996  1.00  0.00           H  
ATOM     77 1HB  HIS A   5     189.219 138.345  30.071  1.00  0.00           H  
ATOM     78 2HB  HIS A   5     190.402 139.347  29.243  1.00  0.00           H  
ATOM     79  HD2 HIS A   5     190.462 142.063  30.060  1.00  0.00           H  
ATOM     80  HE1 HIS A   5     187.805 141.511  33.346  1.00  0.00           H  
ATOM     81  HE2 HIS A   5     189.446 143.103  32.218  1.00  0.00           H  
ATOM     82  N   LEU A   6     189.242 138.957  26.161  1.00  0.00           N  
ATOM     83  CA  LEU A   6     189.692 138.139  25.041  1.00  0.00           C  
ATOM     84  C   LEU A   6     191.216 138.166  24.989  1.00  0.00           C  
ATOM     85  O   LEU A   6     191.810 139.200  24.668  1.00  0.00           O  
ATOM     86  CB  LEU A   6     189.105 138.652  23.721  1.00  0.00           C  
ATOM     87  CG  LEU A   6     187.582 138.838  23.697  1.00  0.00           C  
ATOM     88  CD1 LEU A   6     187.155 139.368  22.335  1.00  0.00           C  
ATOM     89  CD2 LEU A   6     186.904 137.510  24.004  1.00  0.00           C  
ATOM     90  H   LEU A   6     189.265 139.963  26.075  1.00  0.00           H  
ATOM     91  HA  LEU A   6     189.356 137.115  25.203  1.00  0.00           H  
ATOM     92 1HB  LEU A   6     189.559 139.614  23.489  1.00  0.00           H  
ATOM     93 2HB  LEU A   6     189.365 137.950  22.928  1.00  0.00           H  
ATOM     94  HG  LEU A   6     187.293 139.574  24.447  1.00  0.00           H  
ATOM     95 1HD1 LEU A   6     186.074 139.500  22.318  1.00  0.00           H  
ATOM     96 2HD1 LEU A   6     187.640 140.327  22.150  1.00  0.00           H  
ATOM     97 3HD1 LEU A   6     187.446 138.658  21.562  1.00  0.00           H  
ATOM     98 1HD2 LEU A   6     185.822 137.643  23.988  1.00  0.00           H  
ATOM     99 2HD2 LEU A   6     187.190 136.773  23.254  1.00  0.00           H  
ATOM    100 3HD2 LEU A   6     187.212 137.164  24.991  1.00  0.00           H  
ATOM    101  N   ILE A   7     191.841 137.031  25.301  1.00  0.00           N  
ATOM    102  CA  ILE A   7     193.294 136.916  25.354  1.00  0.00           C  
ATOM    103  C   ILE A   7     193.779 136.205  24.098  1.00  0.00           C  
ATOM    104  O   ILE A   7     193.387 135.061  23.836  1.00  0.00           O  
ATOM    105  CB  ILE A   7     193.755 136.150  26.608  1.00  0.00           C  
ATOM    106  CG1 ILE A   7     193.420 136.945  27.872  1.00  0.00           C  
ATOM    107  CG2 ILE A   7     195.246 135.862  26.536  1.00  0.00           C  
ATOM    108  CD1 ILE A   7     192.092 136.574  28.493  1.00  0.00           C  
ATOM    109  H   ILE A   7     191.275 136.221  25.507  1.00  0.00           H  
ATOM    110  HA  ILE A   7     193.720 137.920  25.379  1.00  0.00           H  
ATOM    111  HB  ILE A   7     193.215 135.207  26.676  1.00  0.00           H  
ATOM    112 1HG1 ILE A   7     194.200 136.789  28.617  1.00  0.00           H  
ATOM    113 2HG1 ILE A   7     193.401 138.009  27.640  1.00  0.00           H  
ATOM    114 1HG2 ILE A   7     195.555 135.320  27.430  1.00  0.00           H  
ATOM    115 2HG2 ILE A   7     195.458 135.257  25.654  1.00  0.00           H  
ATOM    116 3HG2 ILE A   7     195.796 136.801  26.473  1.00  0.00           H  
ATOM    117 1HD1 ILE A   7     191.924 137.180  29.384  1.00  0.00           H  
ATOM    118 2HD1 ILE A   7     191.291 136.756  27.775  1.00  0.00           H  
ATOM    119 3HD1 ILE A   7     192.100 135.520  28.767  1.00  0.00           H  
ATOM    120  N   ASN A   8     194.635 136.883  23.330  1.00  0.00           N  
ATOM    121  CA  ASN A   8     195.170 136.363  22.070  1.00  0.00           C  
ATOM    122  C   ASN A   8     194.055 136.093  21.061  1.00  0.00           C  
ATOM    123  O   ASN A   8     194.113 135.143  20.278  1.00  0.00           O  
ATOM    124  CB  ASN A   8     195.980 135.104  22.314  1.00  0.00           C  
ATOM    125  CG  ASN A   8     196.924 134.796  21.184  1.00  0.00           C  
ATOM    126  OD1 ASN A   8     197.539 135.701  20.609  1.00  0.00           O  
ATOM    127  ND2 ASN A   8     197.051 133.535  20.855  1.00  0.00           N  
ATOM    128  H   ASN A   8     194.922 137.801  23.645  1.00  0.00           H  
ATOM    129  HA  ASN A   8     195.811 137.126  21.624  1.00  0.00           H  
ATOM    130 1HB  ASN A   8     196.558 135.213  23.233  1.00  0.00           H  
ATOM    131 2HB  ASN A   8     195.307 134.257  22.449  1.00  0.00           H  
ATOM    132 1HD2 ASN A   8     197.665 133.272  20.110  1.00  0.00           H  
ATOM    133 2HD2 ASN A   8     196.533 132.836  21.347  1.00  0.00           H  
ATOM    134  N   GLY A   9     193.031 136.938  21.078  1.00  0.00           N  
ATOM    135  CA  GLY A   9     191.925 136.859  20.134  1.00  0.00           C  
ATOM    136  C   GLY A   9     192.365 137.488  18.821  1.00  0.00           C  
ATOM    137  O   GLY A   9     193.280 138.322  18.797  1.00  0.00           O  
ATOM    138  H   GLY A   9     193.029 137.664  21.780  1.00  0.00           H  
ATOM    139 1HA  GLY A   9     191.641 135.815  19.994  1.00  0.00           H  
ATOM    140 2HA  GLY A   9     191.058 137.374  20.545  1.00  0.00           H  
ATOM    141  N   SER A  10     191.722 137.078  17.729  1.00  0.00           N  
ATOM    142  CA  SER A  10     191.971 137.667  16.423  1.00  0.00           C  
ATOM    143  C   SER A  10     191.231 138.995  16.268  1.00  0.00           C  
ATOM    144  O   SER A  10     190.278 139.301  16.989  1.00  0.00           O  
ATOM    145  CB  SER A  10     191.546 136.708  15.328  1.00  0.00           C  
ATOM    146  OG  SER A  10     190.151 136.567  15.298  1.00  0.00           O  
ATOM    147  H   SER A  10     191.040 136.335  17.812  1.00  0.00           H  
ATOM    148  HA  SER A  10     193.039 137.865  16.330  1.00  0.00           H  
ATOM    149 1HB  SER A  10     191.898 137.075  14.365  1.00  0.00           H  
ATOM    150 2HB  SER A  10     192.008 135.736  15.496  1.00  0.00           H  
ATOM    151  HG  SER A  10     189.968 135.899  14.633  1.00  0.00           H  
ATOM    152  N   GLU A  11     191.689 139.792  15.298  1.00  0.00           N  
ATOM    153  CA  GLU A  11     191.041 141.065  15.011  1.00  0.00           C  
ATOM    154  C   GLU A  11     189.625 140.873  14.480  1.00  0.00           C  
ATOM    155  O   GLU A  11     188.720 141.631  14.846  1.00  0.00           O  
ATOM    156  CB  GLU A  11     191.865 141.865  14.000  1.00  0.00           C  
ATOM    157  CG  GLU A  11     191.282 143.225  13.649  1.00  0.00           C  
ATOM    158  CD  GLU A  11     191.219 144.158  14.827  1.00  0.00           C  
ATOM    159  OE1 GLU A  11     191.927 143.930  15.779  1.00  0.00           O  
ATOM    160  OE2 GLU A  11     190.462 145.098  14.775  1.00  0.00           O  
ATOM    161  H   GLU A  11     192.494 139.516  14.754  1.00  0.00           H  
ATOM    162  HA  GLU A  11     190.958 141.629  15.941  1.00  0.00           H  
ATOM    163 1HB  GLU A  11     192.870 142.023  14.394  1.00  0.00           H  
ATOM    164 2HB  GLU A  11     191.963 141.294  13.076  1.00  0.00           H  
ATOM    165 1HG  GLU A  11     191.895 143.683  12.872  1.00  0.00           H  
ATOM    166 2HG  GLU A  11     190.280 143.087  13.247  1.00  0.00           H  
ATOM    167  N   GLU A  12     189.415 139.867  13.628  1.00  0.00           N  
ATOM    168  CA  GLU A  12     188.064 139.568  13.163  1.00  0.00           C  
ATOM    169  C   GLU A  12     187.149 139.201  14.324  1.00  0.00           C  
ATOM    170  O   GLU A  12     186.006 139.667  14.392  1.00  0.00           O  
ATOM    171  CB  GLU A  12     188.093 138.426  12.144  1.00  0.00           C  
ATOM    172  CG  GLU A  12     186.734 138.075  11.554  1.00  0.00           C  
ATOM    173  CD  GLU A  12     186.793 136.920  10.594  1.00  0.00           C  
ATOM    174  OE1 GLU A  12     187.862 136.397  10.388  1.00  0.00           O  
ATOM    175  OE2 GLU A  12     185.768 136.560  10.065  1.00  0.00           O  
ATOM    176  H   GLU A  12     190.186 139.303  13.298  1.00  0.00           H  
ATOM    177  HA  GLU A  12     187.657 140.461  12.687  1.00  0.00           H  
ATOM    178 1HB  GLU A  12     188.757 138.689  11.320  1.00  0.00           H  
ATOM    179 2HB  GLU A  12     188.494 137.528  12.614  1.00  0.00           H  
ATOM    180 1HG  GLU A  12     186.051 137.825  12.365  1.00  0.00           H  
ATOM    181 2HG  GLU A  12     186.337 138.950  11.039  1.00  0.00           H  
ATOM    182  N   ALA A  13     187.635 138.374  15.250  1.00  0.00           N  
ATOM    183  CA  ALA A  13     186.829 138.013  16.410  1.00  0.00           C  
ATOM    184  C   ALA A  13     186.530 139.226  17.284  1.00  0.00           C  
ATOM    185  O   ALA A  13     185.413 139.366  17.792  1.00  0.00           O  
ATOM    186  CB  ALA A  13     187.530 136.935  17.225  1.00  0.00           C  
ATOM    187  H   ALA A  13     188.565 137.989  15.158  1.00  0.00           H  
ATOM    188  HA  ALA A  13     185.873 137.629  16.052  1.00  0.00           H  
ATOM    189 1HB  ALA A  13     186.915 136.673  18.086  1.00  0.00           H  
ATOM    190 2HB  ALA A  13     187.680 136.051  16.604  1.00  0.00           H  
ATOM    191 3HB  ALA A  13     188.493 137.309  17.568  1.00  0.00           H  
ATOM    192  N   ARG A  14     187.512 140.113  17.468  1.00  0.00           N  
ATOM    193  CA  ARG A  14     187.288 141.301  18.288  1.00  0.00           C  
ATOM    194  C   ARG A  14     186.201 142.188  17.693  1.00  0.00           C  
ATOM    195  O   ARG A  14     185.345 142.710  18.415  1.00  0.00           O  
ATOM    196  CB  ARG A  14     188.571 142.105  18.428  1.00  0.00           C  
ATOM    197  CG  ARG A  14     189.586 141.526  19.402  1.00  0.00           C  
ATOM    198  CD  ARG A  14     190.688 142.483  19.680  1.00  0.00           C  
ATOM    199  NE  ARG A  14     191.603 142.598  18.556  1.00  0.00           N  
ATOM    200  CZ  ARG A  14     192.685 141.818  18.367  1.00  0.00           C  
ATOM    201  NH1 ARG A  14     192.974 140.874  19.235  1.00  0.00           N  
ATOM    202  NH2 ARG A  14     193.458 142.003  17.310  1.00  0.00           N  
ATOM    203  H   ARG A  14     188.418 139.972  17.043  1.00  0.00           H  
ATOM    204  HA  ARG A  14     186.944 140.983  19.273  1.00  0.00           H  
ATOM    205 1HB  ARG A  14     189.056 142.188  17.457  1.00  0.00           H  
ATOM    206 2HB  ARG A  14     188.333 143.115  18.762  1.00  0.00           H  
ATOM    207 1HG  ARG A  14     189.092 141.289  20.343  1.00  0.00           H  
ATOM    208 2HG  ARG A  14     190.018 140.619  18.979  1.00  0.00           H  
ATOM    209 1HD  ARG A  14     190.271 143.470  19.882  1.00  0.00           H  
ATOM    210 2HD  ARG A  14     191.254 142.144  20.546  1.00  0.00           H  
ATOM    211  HE  ARG A  14     191.413 143.314  17.867  1.00  0.00           H  
ATOM    212 1HH1 ARG A  14     192.384 140.733  20.043  1.00  0.00           H  
ATOM    213 2HH1 ARG A  14     193.786 140.290  19.094  1.00  0.00           H  
ATOM    214 1HH2 ARG A  14     193.236 142.730  16.643  1.00  0.00           H  
ATOM    215 2HH2 ARG A  14     194.268 141.419  17.170  1.00  0.00           H  
ATOM    216  N   GLN A  15     186.220 142.367  16.370  1.00  0.00           N  
ATOM    217  CA  GLN A  15     185.226 143.227  15.732  1.00  0.00           C  
ATOM    218  C   GLN A  15     183.844 142.587  15.757  1.00  0.00           C  
ATOM    219  O   GLN A  15     182.844 143.269  16.010  1.00  0.00           O  
ATOM    220  CB  GLN A  15     185.632 143.535  14.288  1.00  0.00           C  
ATOM    221  CG  GLN A  15     186.856 144.425  14.162  1.00  0.00           C  
ATOM    222  CD  GLN A  15     187.244 144.675  12.717  1.00  0.00           C  
ATOM    223  OE1 GLN A  15     186.432 144.502  11.803  1.00  0.00           O  
ATOM    224  NE2 GLN A  15     188.488 145.084  12.502  1.00  0.00           N  
ATOM    225  H   GLN A  15     186.919 141.915  15.798  1.00  0.00           H  
ATOM    226  HA  GLN A  15     185.160 144.156  16.296  1.00  0.00           H  
ATOM    227 1HB  GLN A  15     185.838 142.602  13.762  1.00  0.00           H  
ATOM    228 2HB  GLN A  15     184.805 144.026  13.775  1.00  0.00           H  
ATOM    229 1HG  GLN A  15     186.643 145.387  14.631  1.00  0.00           H  
ATOM    230 2HG  GLN A  15     187.696 143.944  14.663  1.00  0.00           H  
ATOM    231 1HE2 GLN A  15     188.802 145.265  11.568  1.00  0.00           H  
ATOM    232 2HE2 GLN A  15     189.114 145.211  13.272  1.00  0.00           H  
ATOM    233  N   LEU A  16     183.767 141.280  15.501  1.00  0.00           N  
ATOM    234  CA  LEU A  16     182.476 140.600  15.528  1.00  0.00           C  
ATOM    235  C   LEU A  16     181.915 140.547  16.943  1.00  0.00           C  
ATOM    236  O   LEU A  16     180.708 140.723  17.145  1.00  0.00           O  
ATOM    237  CB  LEU A  16     182.613 139.177  14.970  1.00  0.00           C  
ATOM    238  CG  LEU A  16     182.890 139.077  13.465  1.00  0.00           C  
ATOM    239  CD1 LEU A  16     183.320 137.656  13.122  1.00  0.00           C  
ATOM    240  CD2 LEU A  16     181.642 139.471  12.691  1.00  0.00           C  
ATOM    241  H   LEU A  16     184.598 140.749  15.285  1.00  0.00           H  
ATOM    242  HA  LEU A  16     181.774 141.167  14.917  1.00  0.00           H  
ATOM    243 1HB  LEU A  16     183.428 138.678  15.491  1.00  0.00           H  
ATOM    244 2HB  LEU A  16     181.690 138.634  15.174  1.00  0.00           H  
ATOM    245  HG  LEU A  16     183.709 139.746  13.199  1.00  0.00           H  
ATOM    246 1HD1 LEU A  16     183.518 137.585  12.052  1.00  0.00           H  
ATOM    247 2HD1 LEU A  16     184.226 137.407  13.674  1.00  0.00           H  
ATOM    248 3HD1 LEU A  16     182.526 136.962  13.391  1.00  0.00           H  
ATOM    249 1HD2 LEU A  16     181.840 139.401  11.620  1.00  0.00           H  
ATOM    250 2HD2 LEU A  16     180.823 138.802  12.954  1.00  0.00           H  
ATOM    251 3HD2 LEU A  16     181.367 140.497  12.942  1.00  0.00           H  
ATOM    252  N   ILE A  17     182.775 140.308  17.935  1.00  0.00           N  
ATOM    253  CA  ILE A  17     182.312 140.232  19.317  1.00  0.00           C  
ATOM    254  C   ILE A  17     181.920 141.615  19.825  1.00  0.00           C  
ATOM    255  O   ILE A  17     180.869 141.783  20.454  1.00  0.00           O  
ATOM    256  CB  ILE A  17     183.395 139.632  20.233  1.00  0.00           C  
ATOM    257  CG1 ILE A  17     183.591 138.145  19.925  1.00  0.00           C  
ATOM    258  CG2 ILE A  17     183.027 139.833  21.695  1.00  0.00           C  
ATOM    259  CD1 ILE A  17     184.856 137.562  20.510  1.00  0.00           C  
ATOM    260  H   ILE A  17     183.758 140.178  17.738  1.00  0.00           H  
ATOM    261  HA  ILE A  17     181.411 139.620  19.347  1.00  0.00           H  
ATOM    262  HB  ILE A  17     184.349 140.122  20.038  1.00  0.00           H  
ATOM    263 1HG1 ILE A  17     182.744 137.579  20.311  1.00  0.00           H  
ATOM    264 2HG1 ILE A  17     183.617 137.998  18.845  1.00  0.00           H  
ATOM    265 1HG2 ILE A  17     183.803 139.402  22.328  1.00  0.00           H  
ATOM    266 2HG2 ILE A  17     182.937 140.897  21.904  1.00  0.00           H  
ATOM    267 3HG2 ILE A  17     182.076 139.341  21.901  1.00  0.00           H  
ATOM    268 1HD1 ILE A  17     184.925 136.506  20.248  1.00  0.00           H  
ATOM    269 2HD1 ILE A  17     185.721 138.092  20.109  1.00  0.00           H  
ATOM    270 3HD1 ILE A  17     184.838 137.666  21.594  1.00  0.00           H  
ATOM    271  N   GLU A  18     182.748 142.627  19.550  1.00  0.00           N  
ATOM    272  CA  GLU A  18     182.419 143.991  19.955  1.00  0.00           C  
ATOM    273  C   GLU A  18     181.056 144.413  19.415  1.00  0.00           C  
ATOM    274  O   GLU A  18     180.258 145.034  20.126  1.00  0.00           O  
ATOM    275  CB  GLU A  18     183.493 144.965  19.469  1.00  0.00           C  
ATOM    276  CG  GLU A  18     183.216 146.424  19.802  1.00  0.00           C  
ATOM    277  CD  GLU A  18     183.268 146.709  21.278  1.00  0.00           C  
ATOM    278  OE1 GLU A  18     183.872 145.943  21.989  1.00  0.00           O  
ATOM    279  OE2 GLU A  18     182.703 147.692  21.693  1.00  0.00           O  
ATOM    280  H   GLU A  18     183.613 142.455  19.056  1.00  0.00           H  
ATOM    281  HA  GLU A  18     182.372 144.028  21.043  1.00  0.00           H  
ATOM    282 1HB  GLU A  18     184.453 144.699  19.911  1.00  0.00           H  
ATOM    283 2HB  GLU A  18     183.598 144.884  18.386  1.00  0.00           H  
ATOM    284 1HG  GLU A  18     183.954 147.048  19.297  1.00  0.00           H  
ATOM    285 2HG  GLU A  18     182.232 146.693  19.419  1.00  0.00           H  
ATOM    286  N   LYS A  19     180.777 144.082  18.153  1.00  0.00           N  
ATOM    287  CA  LYS A  19     179.463 144.361  17.587  1.00  0.00           C  
ATOM    288  C   LYS A  19     178.375 143.528  18.249  1.00  0.00           C  
ATOM    289  O   LYS A  19     177.277 144.037  18.505  1.00  0.00           O  
ATOM    290  CB  LYS A  19     179.470 144.107  16.079  1.00  0.00           C  
ATOM    291  CG  LYS A  19     180.274 145.119  15.274  1.00  0.00           C  
ATOM    292  CD  LYS A  19     180.340 144.730  13.804  1.00  0.00           C  
ATOM    293  CE  LYS A  19     179.014 144.988  13.102  1.00  0.00           C  
ATOM    294  NZ  LYS A  19     179.094 144.711  11.643  1.00  0.00           N  
ATOM    295  H   LYS A  19     181.475 143.634  17.577  1.00  0.00           H  
ATOM    296  HA  LYS A  19     179.223 145.410  17.770  1.00  0.00           H  
ATOM    297 1HB  LYS A  19     179.880 143.117  15.877  1.00  0.00           H  
ATOM    298 2HB  LYS A  19     178.446 144.120  15.703  1.00  0.00           H  
ATOM    299 1HG  LYS A  19     179.812 146.103  15.359  1.00  0.00           H  
ATOM    300 2HG  LYS A  19     181.286 145.178  15.671  1.00  0.00           H  
ATOM    301 1HD  LYS A  19     181.121 145.307  13.309  1.00  0.00           H  
ATOM    302 2HD  LYS A  19     180.585 143.671  13.719  1.00  0.00           H  
ATOM    303 1HE  LYS A  19     178.243 144.354  13.538  1.00  0.00           H  
ATOM    304 2HE  LYS A  19     178.723 146.028  13.247  1.00  0.00           H  
ATOM    305 1HZ  LYS A  19     178.198 144.894  11.215  1.00  0.00           H  
ATOM    306 2HZ  LYS A  19     179.795 145.307  11.224  1.00  0.00           H  
ATOM    307 3HZ  LYS A  19     179.346 143.743  11.496  1.00  0.00           H  
ATOM    308  N   ALA A  20     178.655 142.255  18.539  1.00  0.00           N  
ATOM    309  CA  ALA A  20     177.642 141.399  19.145  1.00  0.00           C  
ATOM    310  C   ALA A  20     177.274 141.881  20.540  1.00  0.00           C  
ATOM    311  O   ALA A  20     176.097 141.864  20.918  1.00  0.00           O  
ATOM    312  CB  ALA A  20     178.132 139.952  19.187  1.00  0.00           C  
ATOM    313  H   ALA A  20     179.569 141.873  18.341  1.00  0.00           H  
ATOM    314  HA  ALA A  20     176.742 141.451  18.532  1.00  0.00           H  
ATOM    315 1HB  ALA A  20     177.368 139.322  19.642  1.00  0.00           H  
ATOM    316 2HB  ALA A  20     178.332 139.606  18.173  1.00  0.00           H  
ATOM    317 3HB  ALA A  20     179.045 139.895  19.776  1.00  0.00           H  
ATOM    318  N   VAL A  21     178.265 142.314  21.323  1.00  0.00           N  
ATOM    319  CA  VAL A  21     177.987 142.790  22.674  1.00  0.00           C  
ATOM    320  C   VAL A  21     177.141 144.057  22.629  1.00  0.00           C  
ATOM    321  O   VAL A  21     176.181 144.208  23.392  1.00  0.00           O  
ATOM    322  CB  VAL A  21     179.301 143.074  23.427  1.00  0.00           C  
ATOM    323  CG1 VAL A  21     179.018 143.776  24.747  1.00  0.00           C  
ATOM    324  CG2 VAL A  21     180.057 141.774  23.658  1.00  0.00           C  
ATOM    325  H   VAL A  21     179.217 142.315  20.986  1.00  0.00           H  
ATOM    326  HA  VAL A  21     177.405 142.031  23.196  1.00  0.00           H  
ATOM    327  HB  VAL A  21     179.913 143.750  22.829  1.00  0.00           H  
ATOM    328 1HG1 VAL A  21     179.956 143.969  25.265  1.00  0.00           H  
ATOM    329 2HG1 VAL A  21     178.509 144.720  24.554  1.00  0.00           H  
ATOM    330 3HG1 VAL A  21     178.385 143.142  25.367  1.00  0.00           H  
ATOM    331 1HG2 VAL A  21     180.985 141.983  24.190  1.00  0.00           H  
ATOM    332 2HG2 VAL A  21     179.442 141.097  24.251  1.00  0.00           H  
ATOM    333 3HG2 VAL A  21     180.285 141.311  22.698  1.00  0.00           H  
ATOM    334  N   ARG A  22     177.484 144.984  21.732  1.00  0.00           N  
ATOM    335  CA  ARG A  22     176.664 146.177  21.556  1.00  0.00           C  
ATOM    336  C   ARG A  22     175.301 145.864  20.953  1.00  0.00           C  
ATOM    337  O   ARG A  22     174.307 146.482  21.349  1.00  0.00           O  
ATOM    338  CB  ARG A  22     177.382 147.182  20.667  1.00  0.00           C  
ATOM    339  CG  ARG A  22     178.596 147.845  21.299  1.00  0.00           C  
ATOM    340  CD  ARG A  22     179.304 148.726  20.337  1.00  0.00           C  
ATOM    341  NE  ARG A  22     180.510 149.299  20.913  1.00  0.00           N  
ATOM    342  CZ  ARG A  22     180.548 150.441  21.628  1.00  0.00           C  
ATOM    343  NH1 ARG A  22     179.443 151.118  21.845  1.00  0.00           N  
ATOM    344  NH2 ARG A  22     181.697 150.880  22.110  1.00  0.00           N  
ATOM    345  H   ARG A  22     178.313 144.870  21.166  1.00  0.00           H  
ATOM    346  HA  ARG A  22     176.477 146.615  22.537  1.00  0.00           H  
ATOM    347 1HB  ARG A  22     177.714 146.689  19.755  1.00  0.00           H  
ATOM    348 2HB  ARG A  22     176.688 147.972  20.378  1.00  0.00           H  
ATOM    349 1HG  ARG A  22     178.279 148.449  22.150  1.00  0.00           H  
ATOM    350 2HG  ARG A  22     179.293 147.077  21.639  1.00  0.00           H  
ATOM    351 1HD  ARG A  22     179.588 148.150  19.456  1.00  0.00           H  
ATOM    352 2HD  ARG A  22     178.647 149.543  20.040  1.00  0.00           H  
ATOM    353  HE  ARG A  22     181.381 148.807  20.767  1.00  0.00           H  
ATOM    354 1HH1 ARG A  22     178.565 150.782  21.477  1.00  0.00           H  
ATOM    355 2HH1 ARG A  22     179.471 151.974  22.381  1.00  0.00           H  
ATOM    356 1HH2 ARG A  22     182.548 150.359  21.943  1.00  0.00           H  
ATOM    357 2HH2 ARG A  22     181.727 151.735  22.646  1.00  0.00           H  
ATOM    358  N   ALA A  23     175.227 144.918  20.012  1.00  0.00           N  
ATOM    359  CA  ALA A  23     173.940 144.549  19.435  1.00  0.00           C  
ATOM    360  C   ALA A  23     173.015 143.949  20.485  1.00  0.00           C  
ATOM    361  O   ALA A  23     171.795 144.154  20.430  1.00  0.00           O  
ATOM    362  CB  ALA A  23     174.139 143.570  18.279  1.00  0.00           C  
ATOM    363  H   ALA A  23     176.063 144.450  19.692  1.00  0.00           H  
ATOM    364  HA  ALA A  23     173.467 145.456  19.055  1.00  0.00           H  
ATOM    365 1HB  ALA A  23     173.171 143.304  17.857  1.00  0.00           H  
ATOM    366 2HB  ALA A  23     174.754 144.038  17.509  1.00  0.00           H  
ATOM    367 3HB  ALA A  23     174.636 142.674  18.643  1.00  0.00           H  
ATOM    368  N   ILE A  24     173.572 143.208  21.443  1.00  0.00           N  
ATOM    369  CA  ILE A  24     172.768 142.675  22.538  1.00  0.00           C  
ATOM    370  C   ILE A  24     172.493 143.754  23.578  1.00  0.00           C  
ATOM    371  O   ILE A  24     171.342 143.952  23.989  1.00  0.00           O  
ATOM    372  CB  ILE A  24     173.468 141.479  23.208  1.00  0.00           C  
ATOM    373  CG1 ILE A  24     173.577 140.307  22.227  1.00  0.00           C  
ATOM    374  CG2 ILE A  24     172.720 141.059  24.463  1.00  0.00           C  
ATOM    375  CD1 ILE A  24     174.553 139.237  22.662  1.00  0.00           C  
ATOM    376  H   ILE A  24     174.562 143.007  21.416  1.00  0.00           H  
ATOM    377  HA  ILE A  24     171.803 142.365  22.139  1.00  0.00           H  
ATOM    378  HB  ILE A  24     174.486 141.758  23.479  1.00  0.00           H  
ATOM    379 1HG1 ILE A  24     172.599 139.845  22.102  1.00  0.00           H  
ATOM    380 2HG1 ILE A  24     173.891 140.678  21.251  1.00  0.00           H  
ATOM    381 1HG2 ILE A  24     173.227 140.210  24.923  1.00  0.00           H  
ATOM    382 2HG2 ILE A  24     172.692 141.890  25.165  1.00  0.00           H  
ATOM    383 3HG2 ILE A  24     171.701 140.771  24.200  1.00  0.00           H  
ATOM    384 1HD1 ILE A  24     174.576 138.441  21.916  1.00  0.00           H  
ATOM    385 2HD1 ILE A  24     175.549 139.671  22.759  1.00  0.00           H  
ATOM    386 3HD1 ILE A  24     174.239 138.827  23.620  1.00  0.00           H  
ATOM    387  N   SER A  25     173.526 144.478  24.009  1.00  0.00           N  
ATOM    388  CA  SER A  25     173.349 145.434  25.096  1.00  0.00           C  
ATOM    389  C   SER A  25     172.371 146.541  24.718  1.00  0.00           C  
ATOM    390  O   SER A  25     171.588 146.987  25.564  1.00  0.00           O  
ATOM    391  CB  SER A  25     174.685 146.040  25.478  1.00  0.00           C  
ATOM    392  OG  SER A  25     174.552 146.889  26.585  1.00  0.00           O  
ATOM    393  H   SER A  25     174.439 144.374  23.591  1.00  0.00           H  
ATOM    394  HA  SER A  25     172.925 144.909  25.954  1.00  0.00           H  
ATOM    395 1HB  SER A  25     175.393 145.245  25.710  1.00  0.00           H  
ATOM    396 2HB  SER A  25     175.085 146.599  24.633  1.00  0.00           H  
ATOM    397  HG  SER A  25     174.511 147.781  26.231  1.00  0.00           H  
ATOM    398  N   LYS A  26     172.406 146.998  23.464  1.00  0.00           N  
ATOM    399  CA  LYS A  26     171.541 148.105  23.072  1.00  0.00           C  
ATOM    400  C   LYS A  26     170.072 147.757  23.269  1.00  0.00           C  
ATOM    401  O   LYS A  26     169.245 148.658  23.445  1.00  0.00           O  
ATOM    402  CB  LYS A  26     171.799 148.494  21.615  1.00  0.00           C  
ATOM    403  CG  LYS A  26     171.272 147.494  20.595  1.00  0.00           C  
ATOM    404  CD  LYS A  26     171.644 147.904  19.178  1.00  0.00           C  
ATOM    405  CE  LYS A  26     171.031 146.964  18.150  1.00  0.00           C  
ATOM    406  NZ  LYS A  26     171.468 147.291  16.766  1.00  0.00           N  
ATOM    407  H   LYS A  26     173.023 146.589  22.778  1.00  0.00           H  
ATOM    408  HA  LYS A  26     171.761 148.959  23.714  1.00  0.00           H  
ATOM    409 1HB  LYS A  26     171.334 149.459  21.409  1.00  0.00           H  
ATOM    410 2HB  LYS A  26     172.870 148.606  21.453  1.00  0.00           H  
ATOM    411 1HG  LYS A  26     171.693 146.509  20.800  1.00  0.00           H  
ATOM    412 2HG  LYS A  26     170.188 147.430  20.674  1.00  0.00           H  
ATOM    413 1HD  LYS A  26     171.288 148.918  18.987  1.00  0.00           H  
ATOM    414 2HD  LYS A  26     172.728 147.891  19.067  1.00  0.00           H  
ATOM    415 1HE  LYS A  26     171.322 145.939  18.377  1.00  0.00           H  
ATOM    416 2HE  LYS A  26     169.944 147.029  18.199  1.00  0.00           H  
ATOM    417 1HZ  LYS A  26     171.041 146.646  16.116  1.00  0.00           H  
ATOM    418 2HZ  LYS A  26     171.187 148.234  16.537  1.00  0.00           H  
ATOM    419 3HZ  LYS A  26     172.473 147.215  16.703  1.00  0.00           H  
ATOM    420  N   LYS A  27     169.733 146.464  23.251  1.00  0.00           N  
ATOM    421  CA  LYS A  27     168.338 146.065  23.410  1.00  0.00           C  
ATOM    422  C   LYS A  27     167.796 146.485  24.771  1.00  0.00           C  
ATOM    423  O   LYS A  27     166.589 146.688  24.930  1.00  0.00           O  
ATOM    424  CB  LYS A  27     168.189 144.553  23.229  1.00  0.00           C  
ATOM    425  CG  LYS A  27     168.405 144.066  21.803  1.00  0.00           C  
ATOM    426  CD  LYS A  27     168.243 142.557  21.703  1.00  0.00           C  
ATOM    427  CE  LYS A  27     168.439 142.071  20.274  1.00  0.00           C  
ATOM    428  NZ  LYS A  27     168.303 140.593  20.165  1.00  0.00           N  
ATOM    429  H   LYS A  27     170.438 145.752  23.128  1.00  0.00           H  
ATOM    430  HA  LYS A  27     167.744 146.571  22.650  1.00  0.00           H  
ATOM    431 1HB  LYS A  27     168.905 144.037  23.870  1.00  0.00           H  
ATOM    432 2HB  LYS A  27     167.190 144.246  23.540  1.00  0.00           H  
ATOM    433 1HG  LYS A  27     167.682 144.545  21.142  1.00  0.00           H  
ATOM    434 2HG  LYS A  27     169.407 144.338  21.473  1.00  0.00           H  
ATOM    435 1HD  LYS A  27     168.975 142.069  22.349  1.00  0.00           H  
ATOM    436 2HD  LYS A  27     167.245 142.275  22.038  1.00  0.00           H  
ATOM    437 1HE  LYS A  27     167.702 142.541  19.626  1.00  0.00           H  
ATOM    438 2HE  LYS A  27     169.432 142.358  19.926  1.00  0.00           H  
ATOM    439 1HZ  LYS A  27     168.441 140.311  19.206  1.00  0.00           H  
ATOM    440 2HZ  LYS A  27     168.996 140.146  20.750  1.00  0.00           H  
ATOM    441 3HZ  LYS A  27     167.380 140.316  20.468  1.00  0.00           H  
ATOM    442  N   GLU A  28     168.674 146.626  25.761  1.00  0.00           N  
ATOM    443  CA  GLU A  28     168.272 147.016  27.105  1.00  0.00           C  
ATOM    444  C   GLU A  28     168.533 148.494  27.381  1.00  0.00           C  
ATOM    445  O   GLU A  28     168.174 148.988  28.456  1.00  0.00           O  
ATOM    446  CB  GLU A  28     169.008 146.162  28.140  1.00  0.00           C  
ATOM    447  CG  GLU A  28     168.752 144.666  28.018  1.00  0.00           C  
ATOM    448  CD  GLU A  28     167.333 144.289  28.339  1.00  0.00           C  
ATOM    449  OE1 GLU A  28     166.686 145.026  29.043  1.00  0.00           O  
ATOM    450  OE2 GLU A  28     166.894 143.260  27.879  1.00  0.00           O  
ATOM    451  H   GLU A  28     169.652 146.459  25.570  1.00  0.00           H  
ATOM    452  HA  GLU A  28     167.196 146.869  27.200  1.00  0.00           H  
ATOM    453 1HB  GLU A  28     170.083 146.325  28.049  1.00  0.00           H  
ATOM    454 2HB  GLU A  28     168.714 146.471  29.142  1.00  0.00           H  
ATOM    455 1HG  GLU A  28     168.979 144.351  27.000  1.00  0.00           H  
ATOM    456 2HG  GLU A  28     169.425 144.137  28.691  1.00  0.00           H  
ATOM    457  N   GLY A  29     169.136 149.208  26.433  1.00  0.00           N  
ATOM    458  CA  GLY A  29     169.643 150.544  26.673  1.00  0.00           C  
ATOM    459  C   GLY A  29     170.858 150.598  27.577  1.00  0.00           C  
ATOM    460  O   GLY A  29     171.068 151.590  28.279  1.00  0.00           O  
ATOM    461  H   GLY A  29     169.243 148.799  25.516  1.00  0.00           H  
ATOM    462 1HA  GLY A  29     169.907 151.009  25.723  1.00  0.00           H  
ATOM    463 2HA  GLY A  29     168.860 151.155  27.122  1.00  0.00           H  
ATOM    464  N   THR A  30     171.660 149.538  27.570  1.00  0.00           N  
ATOM    465  CA  THR A  30     172.753 149.378  28.519  1.00  0.00           C  
ATOM    466  C   THR A  30     174.057 149.805  27.866  1.00  0.00           C  
ATOM    467  O   THR A  30     174.314 149.480  26.701  1.00  0.00           O  
ATOM    468  CB  THR A  30     172.863 147.925  29.018  1.00  0.00           C  
ATOM    469  OG1 THR A  30     171.687 147.582  29.761  1.00  0.00           O  
ATOM    470  CG2 THR A  30     174.086 147.758  29.907  1.00  0.00           C  
ATOM    471  H   THR A  30     171.503 148.820  26.878  1.00  0.00           H  
ATOM    472  HA  THR A  30     172.554 150.009  29.387  1.00  0.00           H  
ATOM    473  HB  THR A  30     172.947 147.253  28.164  1.00  0.00           H  
ATOM    474  HG1 THR A  30     170.925 147.595  29.177  1.00  0.00           H  
ATOM    475 1HG2 THR A  30     174.148 146.725  30.250  1.00  0.00           H  
ATOM    476 2HG2 THR A  30     174.984 148.007  29.341  1.00  0.00           H  
ATOM    477 3HG2 THR A  30     174.005 148.421  30.767  1.00  0.00           H  
ATOM    478  N   GLU A  31     174.881 150.523  28.622  1.00  0.00           N  
ATOM    479  CA  GLU A  31     176.132 151.043  28.095  1.00  0.00           C  
ATOM    480  C   GLU A  31     177.129 149.913  27.862  1.00  0.00           C  
ATOM    481  O   GLU A  31     177.170 148.927  28.605  1.00  0.00           O  
ATOM    482  CB  GLU A  31     176.727 152.078  29.050  1.00  0.00           C  
ATOM    483  CG  GLU A  31     175.904 153.351  29.190  1.00  0.00           C  
ATOM    484  CD  GLU A  31     176.504 154.332  30.158  1.00  0.00           C  
ATOM    485  OE1 GLU A  31     177.629 154.724  29.957  1.00  0.00           O  
ATOM    486  OE2 GLU A  31     175.837 154.693  31.098  1.00  0.00           O  
ATOM    487  H   GLU A  31     174.636 150.714  29.583  1.00  0.00           H  
ATOM    488  HA  GLU A  31     175.930 151.526  27.138  1.00  0.00           H  
ATOM    489 1HB  GLU A  31     176.836 151.639  30.043  1.00  0.00           H  
ATOM    490 2HB  GLU A  31     177.723 152.361  28.707  1.00  0.00           H  
ATOM    491 1HG  GLU A  31     175.819 153.826  28.213  1.00  0.00           H  
ATOM    492 2HG  GLU A  31     174.901 153.087  29.523  1.00  0.00           H  
ATOM    493  N   VAL A  32     177.929 150.063  26.814  1.00  0.00           N  
ATOM    494  CA  VAL A  32     179.048 149.171  26.551  1.00  0.00           C  
ATOM    495  C   VAL A  32     180.319 149.999  26.450  1.00  0.00           C  
ATOM    496  O   VAL A  32     180.383 150.991  25.716  1.00  0.00           O  
ATOM    497  CB  VAL A  32     178.830 148.381  25.247  1.00  0.00           C  
ATOM    498  CG1 VAL A  32     180.013 147.464  24.976  1.00  0.00           C  
ATOM    499  CG2 VAL A  32     177.537 147.583  25.336  1.00  0.00           C  
ATOM    500  H   VAL A  32     177.750 150.827  26.178  1.00  0.00           H  
ATOM    501  HA  VAL A  32     179.143 148.478  27.388  1.00  0.00           H  
ATOM    502  HB  VAL A  32     178.769 149.082  24.414  1.00  0.00           H  
ATOM    503 1HG1 VAL A  32     179.842 146.913  24.050  1.00  0.00           H  
ATOM    504 2HG1 VAL A  32     180.921 148.059  24.880  1.00  0.00           H  
ATOM    505 3HG1 VAL A  32     180.124 146.759  25.801  1.00  0.00           H  
ATOM    506 1HG2 VAL A  32     177.389 147.028  24.410  1.00  0.00           H  
ATOM    507 2HG2 VAL A  32     177.596 146.886  26.172  1.00  0.00           H  
ATOM    508 3HG2 VAL A  32     176.700 148.263  25.488  1.00  0.00           H  
ATOM    509  N   HIS A  33     181.337 149.586  27.203  1.00  0.00           N  
ATOM    510  CA  HIS A  33     182.646 150.223  27.177  1.00  0.00           C  
ATOM    511  C   HIS A  33     183.715 149.145  27.104  1.00  0.00           C  
ATOM    512  O   HIS A  33     183.467 147.993  27.477  1.00  0.00           O  
ATOM    513  CB  HIS A  33     182.863 151.103  28.412  1.00  0.00           C  
ATOM    514  CG  HIS A  33     181.899 152.243  28.516  1.00  0.00           C  
ATOM    515  ND1 HIS A  33     182.126 153.466  27.920  1.00  0.00           N  
ATOM    516  CD2 HIS A  33     180.705 152.348  29.147  1.00  0.00           C  
ATOM    517  CE1 HIS A  33     181.112 154.274  28.179  1.00  0.00           C  
ATOM    518  NE2 HIS A  33     180.238 153.619  28.921  1.00  0.00           N  
ATOM    519  H   HIS A  33     181.184 148.797  27.815  1.00  0.00           H  
ATOM    520  HA  HIS A  33     182.723 150.860  26.296  1.00  0.00           H  
ATOM    521 1HB  HIS A  33     182.770 150.494  29.313  1.00  0.00           H  
ATOM    522 2HB  HIS A  33     183.873 151.511  28.396  1.00  0.00           H  
ATOM    523  HD2 HIS A  33     180.209 151.569  29.726  1.00  0.00           H  
ATOM    524  HE1 HIS A  33     181.014 155.303  27.837  1.00  0.00           H  
ATOM    525  HE2 HIS A  33     179.365 153.989  29.270  1.00  0.00           H  
ATOM    526  N   PHE A  34     184.894 149.516  26.619  1.00  0.00           N  
ATOM    527  CA  PHE A  34     186.000 148.589  26.437  1.00  0.00           C  
ATOM    528  C   PHE A  34     187.312 149.298  26.736  1.00  0.00           C  
ATOM    529  O   PHE A  34     187.381 150.531  26.706  1.00  0.00           O  
ATOM    530  CB  PHE A  34     186.016 148.031  25.013  1.00  0.00           C  
ATOM    531  CG  PHE A  34     186.323 149.060  23.962  1.00  0.00           C  
ATOM    532  CD1 PHE A  34     187.631 149.297  23.566  1.00  0.00           C  
ATOM    533  CD2 PHE A  34     185.306 149.792  23.369  1.00  0.00           C  
ATOM    534  CE1 PHE A  34     187.914 150.244  22.600  1.00  0.00           C  
ATOM    535  CE2 PHE A  34     185.587 150.737  22.401  1.00  0.00           C  
ATOM    536  CZ  PHE A  34     186.893 150.963  22.017  1.00  0.00           C  
ATOM    537  H   PHE A  34     185.020 150.487  26.366  1.00  0.00           H  
ATOM    538  HA  PHE A  34     185.872 147.757  27.132  1.00  0.00           H  
ATOM    539 1HB  PHE A  34     186.761 147.239  24.941  1.00  0.00           H  
ATOM    540 2HB  PHE A  34     185.047 147.590  24.784  1.00  0.00           H  
ATOM    541  HD1 PHE A  34     188.439 148.728  24.025  1.00  0.00           H  
ATOM    542  HD2 PHE A  34     184.274 149.613  23.673  1.00  0.00           H  
ATOM    543  HE1 PHE A  34     188.946 150.421  22.297  1.00  0.00           H  
ATOM    544  HE2 PHE A  34     184.778 151.306  21.943  1.00  0.00           H  
ATOM    545  HZ  PHE A  34     187.115 151.711  21.256  1.00  0.00           H  
ATOM    546  N   GLU A  35     188.347 148.515  27.030  1.00  0.00           N  
ATOM    547  CA  GLU A  35     189.698 149.031  27.201  1.00  0.00           C  
ATOM    548  C   GLU A  35     190.688 148.005  26.669  1.00  0.00           C  
ATOM    549  O   GLU A  35     190.520 146.802  26.882  1.00  0.00           O  
ATOM    550  CB  GLU A  35     189.986 149.340  28.671  1.00  0.00           C  
ATOM    551  CG  GLU A  35     191.362 149.939  28.929  1.00  0.00           C  
ATOM    552  CD  GLU A  35     191.570 150.331  30.366  1.00  0.00           C  
ATOM    553  OE1 GLU A  35     191.921 149.481  31.149  1.00  0.00           O  
ATOM    554  OE2 GLU A  35     191.375 151.482  30.680  1.00  0.00           O  
ATOM    555  H   GLU A  35     188.181 147.525  27.139  1.00  0.00           H  
ATOM    556  HA  GLU A  35     189.789 149.956  26.631  1.00  0.00           H  
ATOM    557 1HB  GLU A  35     189.242 150.041  29.049  1.00  0.00           H  
ATOM    558 2HB  GLU A  35     189.904 148.426  29.258  1.00  0.00           H  
ATOM    559 1HG  GLU A  35     192.123 149.209  28.651  1.00  0.00           H  
ATOM    560 2HG  GLU A  35     191.491 150.815  28.296  1.00  0.00           H  
ATOM    561  N   LYS A  36     191.716 148.489  25.974  1.00  0.00           N  
ATOM    562  CA  LYS A  36     192.767 147.645  25.418  1.00  0.00           C  
ATOM    563  C   LYS A  36     194.025 147.801  26.260  1.00  0.00           C  
ATOM    564  O   LYS A  36     194.457 148.925  26.534  1.00  0.00           O  
ATOM    565  CB  LYS A  36     193.048 148.003  23.958  1.00  0.00           C  
ATOM    566  CG  LYS A  36     191.896 147.710  23.006  1.00  0.00           C  
ATOM    567  CD  LYS A  36     192.263 148.060  21.571  1.00  0.00           C  
ATOM    568  CE  LYS A  36     191.113 147.768  20.618  1.00  0.00           C  
ATOM    569  NZ  LYS A  36     191.457 148.107  19.211  1.00  0.00           N  
ATOM    570  H   LYS A  36     191.760 149.489  25.829  1.00  0.00           H  
ATOM    571  HA  LYS A  36     192.434 146.608  25.459  1.00  0.00           H  
ATOM    572 1HB  LYS A  36     193.283 149.065  23.882  1.00  0.00           H  
ATOM    573 2HB  LYS A  36     193.920 147.449  23.609  1.00  0.00           H  
ATOM    574 1HG  LYS A  36     191.640 146.651  23.058  1.00  0.00           H  
ATOM    575 2HG  LYS A  36     191.023 148.291  23.301  1.00  0.00           H  
ATOM    576 1HD  LYS A  36     192.515 149.120  21.508  1.00  0.00           H  
ATOM    577 2HD  LYS A  36     193.132 147.478  21.265  1.00  0.00           H  
ATOM    578 1HE  LYS A  36     190.855 146.711  20.672  1.00  0.00           H  
ATOM    579 2HE  LYS A  36     190.239 148.348  20.914  1.00  0.00           H  
ATOM    580 1HZ  LYS A  36     190.670 147.900  18.612  1.00  0.00           H  
ATOM    581 2HZ  LYS A  36     191.680 149.090  19.145  1.00  0.00           H  
ATOM    582 3HZ  LYS A  36     192.255 147.561  18.918  1.00  0.00           H  
ATOM    583  N   SER A  37     194.611 146.674  26.665  1.00  0.00           N  
ATOM    584  CA  SER A  37     195.824 146.665  27.477  1.00  0.00           C  
ATOM    585  C   SER A  37     196.826 145.706  26.859  1.00  0.00           C  
ATOM    586  O   SER A  37     196.645 144.486  26.933  1.00  0.00           O  
ATOM    587  CB  SER A  37     195.514 146.255  28.903  1.00  0.00           C  
ATOM    588  OG  SER A  37     196.682 146.202  29.675  1.00  0.00           O  
ATOM    589  H   SER A  37     194.193 145.794  26.394  1.00  0.00           H  
ATOM    590  HA  SER A  37     196.239 147.672  27.487  1.00  0.00           H  
ATOM    591 1HB  SER A  37     194.817 146.968  29.343  1.00  0.00           H  
ATOM    592 2HB  SER A  37     195.030 145.280  28.904  1.00  0.00           H  
ATOM    593  HG  SER A  37     196.412 145.895  30.543  1.00  0.00           H  
ATOM    594  N   ASP A  38     197.876 146.257  26.249  1.00  0.00           N  
ATOM    595  CA  ASP A  38     198.939 145.453  25.650  1.00  0.00           C  
ATOM    596  C   ASP A  38     198.369 144.408  24.693  1.00  0.00           C  
ATOM    597  O   ASP A  38     198.879 143.292  24.579  1.00  0.00           O  
ATOM    598  CB  ASP A  38     199.765 144.761  26.738  1.00  0.00           C  
ATOM    599  CG  ASP A  38     200.538 145.742  27.609  1.00  0.00           C  
ATOM    600  OD1 ASP A  38     201.054 146.698  27.079  1.00  0.00           O  
ATOM    601  OD2 ASP A  38     200.606 145.526  28.795  1.00  0.00           O  
ATOM    602  H   ASP A  38     197.933 147.265  26.200  1.00  0.00           H  
ATOM    603  HA  ASP A  38     199.576 146.110  25.057  1.00  0.00           H  
ATOM    604 1HB  ASP A  38     199.105 144.172  27.375  1.00  0.00           H  
ATOM    605 2HB  ASP A  38     200.473 144.072  26.274  1.00  0.00           H  
ATOM    606  N   GLY A  39     197.286 144.772  24.011  1.00  0.00           N  
ATOM    607  CA  GLY A  39     196.667 143.893  23.044  1.00  0.00           C  
ATOM    608  C   GLY A  39     195.505 143.076  23.559  1.00  0.00           C  
ATOM    609  O   GLY A  39     194.739 142.544  22.749  1.00  0.00           O  
ATOM    610  H   GLY A  39     196.888 145.687  24.172  1.00  0.00           H  
ATOM    611 1HA  GLY A  39     196.305 144.480  22.199  1.00  0.00           H  
ATOM    612 2HA  GLY A  39     197.409 143.198  22.657  1.00  0.00           H  
ATOM    613  N   THR A  40     195.346 142.954  24.874  1.00  0.00           N  
ATOM    614  CA  THR A  40     194.236 142.232  25.482  1.00  0.00           C  
ATOM    615  C   THR A  40     193.039 143.171  25.551  1.00  0.00           C  
ATOM    616  O   THR A  40     193.168 144.318  25.995  1.00  0.00           O  
ATOM    617  CB  THR A  40     194.588 141.710  26.888  1.00  0.00           C  
ATOM    618  OG1 THR A  40     195.646 140.746  26.790  1.00  0.00           O  
ATOM    619  CG2 THR A  40     193.374 141.062  27.536  1.00  0.00           C  
ATOM    620  H   THR A  40     196.037 143.389  25.472  1.00  0.00           H  
ATOM    621  HA  THR A  40     193.990 141.380  24.849  1.00  0.00           H  
ATOM    622  HB  THR A  40     194.927 142.538  27.509  1.00  0.00           H  
ATOM    623  HG1 THR A  40     196.486 141.202  26.700  1.00  0.00           H  
ATOM    624 1HG2 THR A  40     193.643 140.699  28.528  1.00  0.00           H  
ATOM    625 2HG2 THR A  40     192.573 141.796  27.621  1.00  0.00           H  
ATOM    626 3HG2 THR A  40     193.038 140.227  26.923  1.00  0.00           H  
ATOM    627  N   LEU A  41     191.882 142.686  25.110  1.00  0.00           N  
ATOM    628  CA  LEU A  41     190.672 143.493  25.028  1.00  0.00           C  
ATOM    629  C   LEU A  41     189.767 143.173  26.212  1.00  0.00           C  
ATOM    630  O   LEU A  41     189.390 142.014  26.417  1.00  0.00           O  
ATOM    631  CB  LEU A  41     189.932 143.227  23.711  1.00  0.00           C  
ATOM    632  CG  LEU A  41     188.603 143.972  23.533  1.00  0.00           C  
ATOM    633  CD1 LEU A  41     188.865 145.472  23.474  1.00  0.00           C  
ATOM    634  CD2 LEU A  41     187.916 143.487  22.265  1.00  0.00           C  
ATOM    635  H   LEU A  41     191.849 141.718  24.824  1.00  0.00           H  
ATOM    636  HA  LEU A  41     190.954 144.545  25.069  1.00  0.00           H  
ATOM    637 1HB  LEU A  41     190.583 143.509  22.885  1.00  0.00           H  
ATOM    638 2HB  LEU A  41     189.726 142.160  23.637  1.00  0.00           H  
ATOM    639  HG  LEU A  41     187.960 143.780  24.391  1.00  0.00           H  
ATOM    640 1HD1 LEU A  41     187.921 146.001  23.348  1.00  0.00           H  
ATOM    641 2HD1 LEU A  41     189.339 145.794  24.401  1.00  0.00           H  
ATOM    642 3HD1 LEU A  41     189.521 145.694  22.633  1.00  0.00           H  
ATOM    643 1HD2 LEU A  41     186.970 144.017  22.138  1.00  0.00           H  
ATOM    644 2HD2 LEU A  41     188.558 143.681  21.406  1.00  0.00           H  
ATOM    645 3HD2 LEU A  41     187.725 142.417  22.341  1.00  0.00           H  
ATOM    646  N   GLU A  42     189.421 144.198  26.986  1.00  0.00           N  
ATOM    647  CA  GLU A  42     188.420 144.087  28.039  1.00  0.00           C  
ATOM    648  C   GLU A  42     187.130 144.745  27.567  1.00  0.00           C  
ATOM    649  O   GLU A  42     187.139 145.906  27.146  1.00  0.00           O  
ATOM    650  CB  GLU A  42     188.911 144.739  29.334  1.00  0.00           C  
ATOM    651  CG  GLU A  42     187.869 144.797  30.442  1.00  0.00           C  
ATOM    652  CD  GLU A  42     188.402 145.393  31.716  1.00  0.00           C  
ATOM    653  OE1 GLU A  42     189.309 144.829  32.279  1.00  0.00           O  
ATOM    654  OE2 GLU A  42     187.902 146.415  32.124  1.00  0.00           O  
ATOM    655  H   GLU A  42     189.874 145.088  26.830  1.00  0.00           H  
ATOM    656  HA  GLU A  42     188.227 143.034  28.247  1.00  0.00           H  
ATOM    657 1HB  GLU A  42     189.773 144.192  29.713  1.00  0.00           H  
ATOM    658 2HB  GLU A  42     189.235 145.759  29.127  1.00  0.00           H  
ATOM    659 1HG  GLU A  42     187.023 145.394  30.102  1.00  0.00           H  
ATOM    660 2HG  GLU A  42     187.509 143.789  30.641  1.00  0.00           H  
ATOM    661  N   ILE A  43     186.028 144.005  27.642  1.00  0.00           N  
ATOM    662  CA  ILE A  43     184.701 144.519  27.322  1.00  0.00           C  
ATOM    663  C   ILE A  43     183.884 144.497  28.604  1.00  0.00           C  
ATOM    664  O   ILE A  43     183.727 143.441  29.227  1.00  0.00           O  
ATOM    665  CB  ILE A  43     184.008 143.686  26.228  1.00  0.00           C  
ATOM    666  CG1 ILE A  43     184.833 143.706  24.938  1.00  0.00           C  
ATOM    667  CG2 ILE A  43     182.603 144.207  25.973  1.00  0.00           C  
ATOM    668  CD1 ILE A  43     184.371 142.707  23.902  1.00  0.00           C  
ATOM    669  H   ILE A  43     186.126 143.045  27.934  1.00  0.00           H  
ATOM    670  HA  ILE A  43     184.804 145.543  26.962  1.00  0.00           H  
ATOM    671  HB  ILE A  43     183.947 142.647  26.547  1.00  0.00           H  
ATOM    672 1HG1 ILE A  43     184.792 144.700  24.496  1.00  0.00           H  
ATOM    673 2HG1 ILE A  43     185.877 143.495  25.171  1.00  0.00           H  
ATOM    674 1HG2 ILE A  43     182.127 143.608  25.196  1.00  0.00           H  
ATOM    675 2HG2 ILE A  43     182.019 144.143  26.891  1.00  0.00           H  
ATOM    676 3HG2 ILE A  43     182.654 145.247  25.648  1.00  0.00           H  
ATOM    677 1HD1 ILE A  43     185.003 142.781  23.017  1.00  0.00           H  
ATOM    678 2HD1 ILE A  43     184.437 141.699  24.313  1.00  0.00           H  
ATOM    679 3HD1 ILE A  43     183.338 142.919  23.628  1.00  0.00           H  
ATOM    680  N   ARG A  44     183.354 145.652  28.996  1.00  0.00           N  
ATOM    681  CA  ARG A  44     182.560 145.782  30.212  1.00  0.00           C  
ATOM    682  C   ARG A  44     181.184 146.323  29.853  1.00  0.00           C  
ATOM    683  O   ARG A  44     181.074 147.301  29.108  1.00  0.00           O  
ATOM    684  CB  ARG A  44     183.233 146.709  31.213  1.00  0.00           C  
ATOM    685  CG  ARG A  44     182.431 146.979  32.475  1.00  0.00           C  
ATOM    686  CD  ARG A  44     183.198 147.797  33.450  1.00  0.00           C  
ATOM    687  NE  ARG A  44     184.287 147.043  34.051  1.00  0.00           N  
ATOM    688  CZ  ARG A  44     185.176 147.550  34.928  1.00  0.00           C  
ATOM    689  NH1 ARG A  44     185.092 148.810  35.294  1.00  0.00           N  
ATOM    690  NH2 ARG A  44     186.132 146.782  35.419  1.00  0.00           N  
ATOM    691  H   ARG A  44     183.513 146.468  28.422  1.00  0.00           H  
ATOM    692  HA  ARG A  44     182.454 144.795  30.663  1.00  0.00           H  
ATOM    693 1HB  ARG A  44     184.190 146.286  31.514  1.00  0.00           H  
ATOM    694 2HB  ARG A  44     183.435 147.671  30.739  1.00  0.00           H  
ATOM    695 1HG  ARG A  44     181.518 147.518  32.219  1.00  0.00           H  
ATOM    696 2HG  ARG A  44     182.172 146.032  32.951  1.00  0.00           H  
ATOM    697 1HD  ARG A  44     183.622 148.663  32.943  1.00  0.00           H  
ATOM    698 2HD  ARG A  44     182.534 148.131  34.246  1.00  0.00           H  
ATOM    699  HE  ARG A  44     184.383 146.070  33.793  1.00  0.00           H  
ATOM    700 1HH1 ARG A  44     184.361 149.398  34.919  1.00  0.00           H  
ATOM    701 2HH1 ARG A  44     185.757 149.190  35.951  1.00  0.00           H  
ATOM    702 1HH2 ARG A  44     186.196 145.813  35.137  1.00  0.00           H  
ATOM    703 2HH2 ARG A  44     186.798 147.162  36.076  1.00  0.00           H  
ATOM    704  N   VAL A  45     180.138 145.689  30.381  1.00  0.00           N  
ATOM    705  CA  VAL A  45     178.766 146.121  30.161  1.00  0.00           C  
ATOM    706  C   VAL A  45     178.078 146.249  31.513  1.00  0.00           C  
ATOM    707  O   VAL A  45     178.220 145.375  32.375  1.00  0.00           O  
ATOM    708  CB  VAL A  45     178.004 145.118  29.275  1.00  0.00           C  
ATOM    709  CG1 VAL A  45     176.633 145.665  28.907  1.00  0.00           C  
ATOM    710  CG2 VAL A  45     178.815 144.812  28.025  1.00  0.00           C  
ATOM    711  H   VAL A  45     180.313 144.877  30.956  1.00  0.00           H  
ATOM    712  HA  VAL A  45     178.783 147.099  29.679  1.00  0.00           H  
ATOM    713  HB  VAL A  45     177.843 144.198  29.839  1.00  0.00           H  
ATOM    714 1HG1 VAL A  45     176.108 144.943  28.282  1.00  0.00           H  
ATOM    715 2HG1 VAL A  45     176.057 145.842  29.816  1.00  0.00           H  
ATOM    716 3HG1 VAL A  45     176.749 146.601  28.362  1.00  0.00           H  
ATOM    717 1HG2 VAL A  45     178.271 144.102  27.403  1.00  0.00           H  
ATOM    718 2HG2 VAL A  45     178.981 145.733  27.464  1.00  0.00           H  
ATOM    719 3HG2 VAL A  45     179.776 144.383  28.310  1.00  0.00           H  
ATOM    720  N   LYS A  46     177.341 147.338  31.702  1.00  0.00           N  
ATOM    721  CA  LYS A  46     176.720 147.613  32.987  1.00  0.00           C  
ATOM    722  C   LYS A  46     175.547 146.667  33.239  1.00  0.00           C  
ATOM    723  O   LYS A  46     174.803 146.301  32.326  1.00  0.00           O  
ATOM    724  CB  LYS A  46     176.252 149.068  33.053  1.00  0.00           C  
ATOM    725  CG  LYS A  46     177.380 150.091  33.062  1.00  0.00           C  
ATOM    726  CD  LYS A  46     176.840 151.506  33.214  1.00  0.00           C  
ATOM    727  CE  LYS A  46     177.966 152.531  33.220  1.00  0.00           C  
ATOM    728  NZ  LYS A  46     177.454 153.919  33.381  1.00  0.00           N  
ATOM    729  H   LYS A  46     177.206 147.988  30.940  1.00  0.00           H  
ATOM    730  HA  LYS A  46     177.458 147.445  33.772  1.00  0.00           H  
ATOM    731 1HB  LYS A  46     175.612 149.284  32.197  1.00  0.00           H  
ATOM    732 2HB  LYS A  46     175.656 149.219  33.954  1.00  0.00           H  
ATOM    733 1HG  LYS A  46     178.058 149.879  33.890  1.00  0.00           H  
ATOM    734 2HG  LYS A  46     177.940 150.024  32.131  1.00  0.00           H  
ATOM    735 1HD  LYS A  46     176.163 151.729  32.389  1.00  0.00           H  
ATOM    736 2HD  LYS A  46     176.286 151.585  34.149  1.00  0.00           H  
ATOM    737 1HE  LYS A  46     178.653 152.312  34.037  1.00  0.00           H  
ATOM    738 2HE  LYS A  46     178.520 152.468  32.283  1.00  0.00           H  
ATOM    739 1HZ  LYS A  46     178.230 154.566  33.380  1.00  0.00           H  
ATOM    740 2HZ  LYS A  46     176.831 154.138  32.618  1.00  0.00           H  
ATOM    741 3HZ  LYS A  46     176.955 153.994  34.256  1.00  0.00           H  
ATOM    742  N   ASN A  47     175.403 146.277  34.506  1.00  0.00           N  
ATOM    743  CA  ASN A  47     174.254 145.515  35.006  1.00  0.00           C  
ATOM    744  C   ASN A  47     174.037 144.327  34.075  1.00  0.00           C  
ATOM    745  O   ASN A  47     174.662 143.275  34.304  1.00  0.00           O  
ATOM    746  CB  ASN A  47     173.008 146.376  35.099  1.00  0.00           C  
ATOM    747  CG  ASN A  47     173.123 147.447  36.150  1.00  0.00           C  
ATOM    748  OD1 ASN A  47     173.892 147.313  37.108  1.00  0.00           O  
ATOM    749  ND2 ASN A  47     172.372 148.506  35.988  1.00  0.00           N  
ATOM    750  H   ASN A  47     176.141 146.531  35.146  1.00  0.00           H  
ATOM    751  HA  ASN A  47     174.518 145.085  35.973  1.00  0.00           H  
ATOM    752 1HB  ASN A  47     172.819 146.850  34.135  1.00  0.00           H  
ATOM    753 2HB  ASN A  47     172.147 145.749  35.330  1.00  0.00           H  
ATOM    754 1HD2 ASN A  47     172.407 149.251  36.656  1.00  0.00           H  
ATOM    755 2HD2 ASN A  47     171.764 148.573  35.197  1.00  0.00           H  
ATOM    756  N   LEU A  48     173.193 144.430  33.045  1.00  0.00           N  
ATOM    757  CA  LEU A  48     172.659 143.279  32.319  1.00  0.00           C  
ATOM    758  C   LEU A  48     171.944 142.306  33.254  1.00  0.00           C  
ATOM    759  O   LEU A  48     171.620 142.653  34.395  1.00  0.00           O  
ATOM    760  CB  LEU A  48     173.789 142.548  31.583  1.00  0.00           C  
ATOM    761  CG  LEU A  48     174.459 143.332  30.448  1.00  0.00           C  
ATOM    762  CD1 LEU A  48     175.558 142.483  29.824  1.00  0.00           C  
ATOM    763  CD2 LEU A  48     173.413 143.720  29.413  1.00  0.00           C  
ATOM    764  H   LEU A  48     172.918 145.359  32.763  1.00  0.00           H  
ATOM    765  HA  LEU A  48     171.921 143.635  31.602  1.00  0.00           H  
ATOM    766 1HB  LEU A  48     174.561 142.286  32.305  1.00  0.00           H  
ATOM    767 2HB  LEU A  48     173.388 141.627  31.159  1.00  0.00           H  
ATOM    768  HG  LEU A  48     174.921 144.233  30.851  1.00  0.00           H  
ATOM    769 1HD1 LEU A  48     176.034 143.041  29.017  1.00  0.00           H  
ATOM    770 2HD1 LEU A  48     176.301 142.236  30.581  1.00  0.00           H  
ATOM    771 3HD1 LEU A  48     175.127 141.565  29.425  1.00  0.00           H  
ATOM    772 1HD2 LEU A  48     173.889 144.277  28.605  1.00  0.00           H  
ATOM    773 2HD2 LEU A  48     172.951 142.820  29.007  1.00  0.00           H  
ATOM    774 3HD2 LEU A  48     172.649 144.340  29.881  1.00  0.00           H  
ATOM    775  N   HIS A  49     171.692 141.089  32.775  1.00  0.00           N  
ATOM    776  CA  HIS A  49     171.050 140.051  33.572  1.00  0.00           C  
ATOM    777  C   HIS A  49     171.562 138.697  33.100  1.00  0.00           C  
ATOM    778  O   HIS A  49     172.028 138.550  31.967  1.00  0.00           O  
ATOM    779  CB  HIS A  49     169.523 140.116  33.453  1.00  0.00           C  
ATOM    780  CG  HIS A  49     168.815 139.056  34.237  1.00  0.00           C  
ATOM    781  ND1 HIS A  49     168.663 137.765  33.775  1.00  0.00           N  
ATOM    782  CD2 HIS A  49     168.215 139.095  35.449  1.00  0.00           C  
ATOM    783  CE1 HIS A  49     168.000 137.056  34.671  1.00  0.00           C  
ATOM    784  NE2 HIS A  49     167.717 137.838  35.696  1.00  0.00           N  
ATOM    785  H   HIS A  49     171.957 140.883  31.822  1.00  0.00           H  
ATOM    786  HA  HIS A  49     171.318 140.180  34.619  1.00  0.00           H  
ATOM    787 1HB  HIS A  49     169.173 141.088  33.799  1.00  0.00           H  
ATOM    788 2HB  HIS A  49     169.236 140.017  32.406  1.00  0.00           H  
ATOM    789  HD2 HIS A  49     168.140 139.961  36.108  1.00  0.00           H  
ATOM    790  HE1 HIS A  49     167.734 136.003  34.581  1.00  0.00           H  
ATOM    791  HE2 HIS A  49     167.216 137.564  36.528  1.00  0.00           H  
ATOM    792  N   GLU A  50     171.466 137.705  33.990  1.00  0.00           N  
ATOM    793  CA  GLU A  50     171.977 136.369  33.695  1.00  0.00           C  
ATOM    794  C   GLU A  50     171.621 135.895  32.292  1.00  0.00           C  
ATOM    795  O   GLU A  50     172.471 135.300  31.619  1.00  0.00           O  
ATOM    796  CB  GLU A  50     171.443 135.368  34.721  1.00  0.00           C  
ATOM    797  CG  GLU A  50     171.920 133.938  34.511  1.00  0.00           C  
ATOM    798  CD  GLU A  50     171.367 132.980  35.529  1.00  0.00           C  
ATOM    799  OE1 GLU A  50     170.756 133.431  36.470  1.00  0.00           O  
ATOM    800  OE2 GLU A  50     171.555 131.799  35.368  1.00  0.00           O  
ATOM    801  H   GLU A  50     171.031 137.878  34.885  1.00  0.00           H  
ATOM    802  HA  GLU A  50     173.066 136.395  33.752  1.00  0.00           H  
ATOM    803 1HB  GLU A  50     171.744 135.677  35.722  1.00  0.00           H  
ATOM    804 2HB  GLU A  50     170.353 135.365  34.693  1.00  0.00           H  
ATOM    805 1HG  GLU A  50     171.617 133.608  33.517  1.00  0.00           H  
ATOM    806 2HG  GLU A  50     173.008 133.919  34.554  1.00  0.00           H  
ATOM    807  N   LYS A  51     170.389 136.135  31.837  1.00  0.00           N  
ATOM    808  CA  LYS A  51     170.004 135.707  30.496  1.00  0.00           C  
ATOM    809  C   LYS A  51     170.885 136.352  29.435  1.00  0.00           C  
ATOM    810  O   LYS A  51     171.360 135.672  28.517  1.00  0.00           O  
ATOM    811  CB  LYS A  51     168.535 136.038  30.229  1.00  0.00           C  
ATOM    812  CG  LYS A  51     168.022 135.577  28.871  1.00  0.00           C  
ATOM    813  CD  LYS A  51     166.542 135.890  28.704  1.00  0.00           C  
ATOM    814  CE  LYS A  51     165.984 135.265  27.434  1.00  0.00           C  
ATOM    815  NZ  LYS A  51     166.589 135.858  26.210  1.00  0.00           N  
ATOM    816  H   LYS A  51     169.713 136.614  32.414  1.00  0.00           H  
ATOM    817  HA  LYS A  51     170.141 134.628  30.424  1.00  0.00           H  
ATOM    818 1HB  LYS A  51     167.912 135.577  30.997  1.00  0.00           H  
ATOM    819 2HB  LYS A  51     168.388 137.117  30.294  1.00  0.00           H  
ATOM    820 1HG  LYS A  51     168.583 136.077  28.081  1.00  0.00           H  
ATOM    821 2HG  LYS A  51     168.171 134.502  28.773  1.00  0.00           H  
ATOM    822 1HD  LYS A  51     165.990 135.505  29.562  1.00  0.00           H  
ATOM    823 2HD  LYS A  51     166.402 136.970  28.658  1.00  0.00           H  
ATOM    824 1HE  LYS A  51     166.181 134.193  27.439  1.00  0.00           H  
ATOM    825 2HE  LYS A  51     164.906 135.414  27.399  1.00  0.00           H  
ATOM    826 1HZ  LYS A  51     166.193 135.418  25.391  1.00  0.00           H  
ATOM    827 2HZ  LYS A  51     166.396 136.850  26.185  1.00  0.00           H  
ATOM    828 3HZ  LYS A  51     167.588 135.710  26.221  1.00  0.00           H  
ATOM    829  N   ARG A  52     171.118 137.660  29.543  1.00  0.00           N  
ATOM    830  CA  ARG A  52     171.948 138.364  28.577  1.00  0.00           C  
ATOM    831  C   ARG A  52     173.418 137.984  28.671  1.00  0.00           C  
ATOM    832  O   ARG A  52     174.088 137.900  27.635  1.00  0.00           O  
ATOM    833  CB  ARG A  52     171.813 139.867  28.768  1.00  0.00           C  
ATOM    834  CG  ARG A  52     170.414 140.418  28.542  1.00  0.00           C  
ATOM    835  CD  ARG A  52     169.943 140.170  27.155  1.00  0.00           C  
ATOM    836  NE  ARG A  52     168.740 140.924  26.847  1.00  0.00           N  
ATOM    837  CZ  ARG A  52     167.935 140.686  25.793  1.00  0.00           C  
ATOM    838  NH1 ARG A  52     168.220 139.711  24.957  1.00  0.00           N  
ATOM    839  NH2 ARG A  52     166.861 141.430  25.599  1.00  0.00           N  
ATOM    840  H   ARG A  52     170.714 138.175  30.312  1.00  0.00           H  
ATOM    841  HA  ARG A  52     171.615 138.094  27.574  1.00  0.00           H  
ATOM    842 1HB  ARG A  52     172.111 140.133  29.781  1.00  0.00           H  
ATOM    843 2HB  ARG A  52     172.485 140.384  28.083  1.00  0.00           H  
ATOM    844 1HG  ARG A  52     169.718 139.939  29.231  1.00  0.00           H  
ATOM    845 2HG  ARG A  52     170.413 141.495  28.716  1.00  0.00           H  
ATOM    846 1HD  ARG A  52     170.720 140.464  26.450  1.00  0.00           H  
ATOM    847 2HD  ARG A  52     169.723 139.110  27.030  1.00  0.00           H  
ATOM    848  HE  ARG A  52     168.488 141.682  27.468  1.00  0.00           H  
ATOM    849 1HH1 ARG A  52     169.041 139.142  25.105  1.00  0.00           H  
ATOM    850 2HH1 ARG A  52     167.617 139.532  24.167  1.00  0.00           H  
ATOM    851 1HH2 ARG A  52     166.642 142.179  26.242  1.00  0.00           H  
ATOM    852 2HH2 ARG A  52     166.258 141.251  24.809  1.00  0.00           H  
ATOM    853  N   GLU A  53     173.933 137.757  29.881  1.00  0.00           N  
ATOM    854  CA  GLU A  53     175.316 137.314  30.018  1.00  0.00           C  
ATOM    855  C   GLU A  53     175.537 135.984  29.312  1.00  0.00           C  
ATOM    856  O   GLU A  53     176.565 135.783  28.654  1.00  0.00           O  
ATOM    857  CB  GLU A  53     175.693 137.186  31.496  1.00  0.00           C  
ATOM    858  CG  GLU A  53     177.125 136.732  31.742  1.00  0.00           C  
ATOM    859  CD  GLU A  53     177.471 136.659  33.203  1.00  0.00           C  
ATOM    860  OE1 GLU A  53     176.667 137.065  34.007  1.00  0.00           O  
ATOM    861  OE2 GLU A  53     178.543 136.195  33.516  1.00  0.00           O  
ATOM    862  H   GLU A  53     173.374 137.890  30.711  1.00  0.00           H  
ATOM    863  HA  GLU A  53     175.958 138.053  29.539  1.00  0.00           H  
ATOM    864 1HB  GLU A  53     175.557 138.148  31.990  1.00  0.00           H  
ATOM    865 2HB  GLU A  53     175.028 136.472  31.981  1.00  0.00           H  
ATOM    866 1HG  GLU A  53     177.265 135.747  31.297  1.00  0.00           H  
ATOM    867 2HG  GLU A  53     177.805 137.425  31.246  1.00  0.00           H  
ATOM    868  N   ARG A  54     174.581 135.057  29.439  1.00  0.00           N  
ATOM    869  CA  ARG A  54     174.707 133.770  28.764  1.00  0.00           C  
ATOM    870  C   ARG A  54     174.641 133.935  27.253  1.00  0.00           C  
ATOM    871  O   ARG A  54     175.369 133.258  26.515  1.00  0.00           O  
ATOM    872  CB  ARG A  54     173.608 132.818  29.216  1.00  0.00           C  
ATOM    873  CG  ARG A  54     173.742 132.318  30.645  1.00  0.00           C  
ATOM    874  CD  ARG A  54     172.608 131.440  31.029  1.00  0.00           C  
ATOM    875  NE  ARG A  54     172.680 131.039  32.424  1.00  0.00           N  
ATOM    876  CZ  ARG A  54     173.408 130.004  32.886  1.00  0.00           C  
ATOM    877  NH1 ARG A  54     174.119 129.276  32.053  1.00  0.00           N  
ATOM    878  NH2 ARG A  54     173.408 129.719  34.177  1.00  0.00           N  
ATOM    879  H   ARG A  54     173.764 135.240  30.003  1.00  0.00           H  
ATOM    880  HA  ARG A  54     175.679 133.342  29.012  1.00  0.00           H  
ATOM    881 1HB  ARG A  54     172.642 133.313  29.129  1.00  0.00           H  
ATOM    882 2HB  ARG A  54     173.591 131.947  28.561  1.00  0.00           H  
ATOM    883 1HG  ARG A  54     174.667 131.748  30.746  1.00  0.00           H  
ATOM    884 2HG  ARG A  54     173.764 133.168  31.328  1.00  0.00           H  
ATOM    885 1HD  ARG A  54     171.669 131.971  30.874  1.00  0.00           H  
ATOM    886 2HD  ARG A  54     172.621 130.540  30.414  1.00  0.00           H  
ATOM    887  HE  ARG A  54     172.146 131.575  33.095  1.00  0.00           H  
ATOM    888 1HH1 ARG A  54     174.119 129.494  31.067  1.00  0.00           H  
ATOM    889 2HH1 ARG A  54     174.664 128.500  32.399  1.00  0.00           H  
ATOM    890 1HH2 ARG A  54     172.861 130.278  34.817  1.00  0.00           H  
ATOM    891 2HH2 ARG A  54     173.953 128.943  34.523  1.00  0.00           H  
ATOM    892  N   GLU A  55     173.773 134.828  26.770  1.00  0.00           N  
ATOM    893  CA  GLU A  55     173.666 135.048  25.332  1.00  0.00           C  
ATOM    894  C   GLU A  55     174.971 135.584  24.762  1.00  0.00           C  
ATOM    895  O   GLU A  55     175.396 135.178  23.674  1.00  0.00           O  
ATOM    896  CB  GLU A  55     172.525 136.019  25.023  1.00  0.00           C  
ATOM    897  CG  GLU A  55     171.133 135.441  25.234  1.00  0.00           C  
ATOM    898  CD  GLU A  55     170.049 136.479  25.142  1.00  0.00           C  
ATOM    899  OE1 GLU A  55     170.369 137.639  25.047  1.00  0.00           O  
ATOM    900  OE2 GLU A  55     168.898 136.110  25.166  1.00  0.00           O  
ATOM    901  H   GLU A  55     173.185 135.360  27.394  1.00  0.00           H  
ATOM    902  HA  GLU A  55     173.465 134.090  24.850  1.00  0.00           H  
ATOM    903 1HB  GLU A  55     172.619 136.903  25.655  1.00  0.00           H  
ATOM    904 2HB  GLU A  55     172.598 136.348  23.987  1.00  0.00           H  
ATOM    905 1HG  GLU A  55     170.951 134.675  24.480  1.00  0.00           H  
ATOM    906 2HG  GLU A  55     171.092 134.966  26.213  1.00  0.00           H  
ATOM    907  N   ILE A  56     175.618 136.502  25.483  1.00  0.00           N  
ATOM    908  CA  ILE A  56     176.888 137.056  25.020  1.00  0.00           C  
ATOM    909  C   ILE A  56     177.968 135.984  25.042  1.00  0.00           C  
ATOM    910  O   ILE A  56     178.726 135.821  24.080  1.00  0.00           O  
ATOM    911  CB  ILE A  56     177.323 138.251  25.887  1.00  0.00           C  
ATOM    912  CG1 ILE A  56     176.343 139.416  25.722  1.00  0.00           C  
ATOM    913  CG2 ILE A  56     178.736 138.685  25.523  1.00  0.00           C  
ATOM    914  CD1 ILE A  56     176.494 140.494  26.771  1.00  0.00           C  
ATOM    915  H   ILE A  56     175.233 136.824  26.358  1.00  0.00           H  
ATOM    916  HA  ILE A  56     176.768 137.379  23.987  1.00  0.00           H  
ATOM    917  HB  ILE A  56     177.299 137.966  26.937  1.00  0.00           H  
ATOM    918 1HG1 ILE A  56     176.480 139.871  24.742  1.00  0.00           H  
ATOM    919 2HG1 ILE A  56     175.320 139.039  25.766  1.00  0.00           H  
ATOM    920 1HG2 ILE A  56     179.027 139.531  26.144  1.00  0.00           H  
ATOM    921 2HG2 ILE A  56     179.424 137.858  25.690  1.00  0.00           H  
ATOM    922 3HG2 ILE A  56     178.767 138.977  24.473  1.00  0.00           H  
ATOM    923 1HD1 ILE A  56     175.766 141.284  26.588  1.00  0.00           H  
ATOM    924 2HD1 ILE A  56     176.325 140.065  27.760  1.00  0.00           H  
ATOM    925 3HD1 ILE A  56     177.499 140.910  26.722  1.00  0.00           H  
ATOM    926  N   LYS A  57     178.041 135.227  26.141  1.00  0.00           N  
ATOM    927  CA  LYS A  57     179.028 134.159  26.250  1.00  0.00           C  
ATOM    928  C   LYS A  57     178.910 133.181  25.086  1.00  0.00           C  
ATOM    929  O   LYS A  57     179.920 132.803  24.480  1.00  0.00           O  
ATOM    930  CB  LYS A  57     178.871 133.417  27.578  1.00  0.00           C  
ATOM    931  CG  LYS A  57     179.840 132.258  27.770  1.00  0.00           C  
ATOM    932  CD  LYS A  57     179.603 131.554  29.098  1.00  0.00           C  
ATOM    933  CE  LYS A  57     180.434 130.285  29.208  1.00  0.00           C  
ATOM    934  NZ  LYS A  57     180.135 129.531  30.456  1.00  0.00           N  
ATOM    935  H   LYS A  57     177.406 135.391  26.908  1.00  0.00           H  
ATOM    936  HA  LYS A  57     180.030 134.584  26.212  1.00  0.00           H  
ATOM    937 1HB  LYS A  57     179.016 134.115  28.403  1.00  0.00           H  
ATOM    938 2HB  LYS A  57     177.858 133.023  27.657  1.00  0.00           H  
ATOM    939 1HG  LYS A  57     179.712 131.539  26.960  1.00  0.00           H  
ATOM    940 2HG  LYS A  57     180.863 132.632  27.743  1.00  0.00           H  
ATOM    941 1HD  LYS A  57     179.868 132.224  29.917  1.00  0.00           H  
ATOM    942 2HD  LYS A  57     178.548 131.296  29.189  1.00  0.00           H  
ATOM    943 1HE  LYS A  57     180.230 129.642  28.352  1.00  0.00           H  
ATOM    944 2HE  LYS A  57     181.493 130.540  29.197  1.00  0.00           H  
ATOM    945 1HZ  LYS A  57     180.706 128.697  30.491  1.00  0.00           H  
ATOM    946 2HZ  LYS A  57     180.339 130.111  31.257  1.00  0.00           H  
ATOM    947 3HZ  LYS A  57     179.159 129.271  30.468  1.00  0.00           H  
ATOM    948  N   LYS A  58     177.683 132.771  24.755  1.00  0.00           N  
ATOM    949  CA  LYS A  58     177.486 131.810  23.673  1.00  0.00           C  
ATOM    950  C   LYS A  58     178.063 132.325  22.363  1.00  0.00           C  
ATOM    951  O   LYS A  58     178.759 131.587  21.655  1.00  0.00           O  
ATOM    952  CB  LYS A  58     176.000 131.494  23.503  1.00  0.00           C  
ATOM    953  CG  LYS A  58     175.693 130.493  22.397  1.00  0.00           C  
ATOM    954  CD  LYS A  58     174.203 130.191  22.324  1.00  0.00           C  
ATOM    955  CE  LYS A  58     173.869 129.336  21.109  1.00  0.00           C  
ATOM    956  NZ  LYS A  58     174.368 127.942  21.255  1.00  0.00           N  
ATOM    957  H   LYS A  58     176.879 133.123  25.252  1.00  0.00           H  
ATOM    958  HA  LYS A  58     178.016 130.891  23.926  1.00  0.00           H  
ATOM    959 1HB  LYS A  58     175.603 131.093  24.436  1.00  0.00           H  
ATOM    960 2HB  LYS A  58     175.455 132.412  23.283  1.00  0.00           H  
ATOM    961 1HG  LYS A  58     176.020 130.897  21.439  1.00  0.00           H  
ATOM    962 2HG  LYS A  58     176.234 129.566  22.584  1.00  0.00           H  
ATOM    963 1HD  LYS A  58     173.895 129.660  23.226  1.00  0.00           H  
ATOM    964 2HD  LYS A  58     173.645 131.124  22.264  1.00  0.00           H  
ATOM    965 1HE  LYS A  58     172.791 129.311  20.967  1.00  0.00           H  
ATOM    966 2HE  LYS A  58     174.319 129.778  20.220  1.00  0.00           H  
ATOM    967 1HZ  LYS A  58     174.128 127.410  20.431  1.00  0.00           H  
ATOM    968 2HZ  LYS A  58     175.373 127.952  21.368  1.00  0.00           H  
ATOM    969 3HZ  LYS A  58     173.942 127.516  22.066  1.00  0.00           H  
ATOM    970  N   VAL A  59     177.784 133.586  22.021  1.00  0.00           N  
ATOM    971  CA  VAL A  59     178.254 134.133  20.751  1.00  0.00           C  
ATOM    972  C   VAL A  59     179.776 134.201  20.733  1.00  0.00           C  
ATOM    973  O   VAL A  59     180.416 133.861  19.731  1.00  0.00           O  
ATOM    974  CB  VAL A  59     177.673 135.540  20.520  1.00  0.00           C  
ATOM    975  CG1 VAL A  59     178.324 136.194  19.310  1.00  0.00           C  
ATOM    976  CG2 VAL A  59     176.165 135.454  20.341  1.00  0.00           C  
ATOM    977  H   VAL A  59     177.243 134.171  22.640  1.00  0.00           H  
ATOM    978  HA  VAL A  59     177.959 133.454  19.950  1.00  0.00           H  
ATOM    979  HB  VAL A  59     177.902 136.164  21.384  1.00  0.00           H  
ATOM    980 1HG1 VAL A  59     177.902 137.187  19.162  1.00  0.00           H  
ATOM    981 2HG1 VAL A  59     179.397 136.277  19.475  1.00  0.00           H  
ATOM    982 3HG1 VAL A  59     178.138 135.586  18.424  1.00  0.00           H  
ATOM    983 1HG2 VAL A  59     175.761 136.454  20.179  1.00  0.00           H  
ATOM    984 2HG2 VAL A  59     175.936 134.826  19.480  1.00  0.00           H  
ATOM    985 3HG2 VAL A  59     175.716 135.022  21.235  1.00  0.00           H  
ATOM    986  N   ILE A  60     180.382 134.625  21.845  1.00  0.00           N  
ATOM    987  CA  ILE A  60     181.834 134.773  21.879  1.00  0.00           C  
ATOM    988  C   ILE A  60     182.529 133.435  21.666  1.00  0.00           C  
ATOM    989  O   ILE A  60     183.466 133.339  20.865  1.00  0.00           O  
ATOM    990  CB  ILE A  60     182.295 135.382  23.215  1.00  0.00           C  
ATOM    991  CG1 ILE A  60     181.860 136.847  23.311  1.00  0.00           C  
ATOM    992  CG2 ILE A  60     183.804 135.261  23.364  1.00  0.00           C  
ATOM    993  CD1 ILE A  60     182.018 137.441  24.692  1.00  0.00           C  
ATOM    994  H   ILE A  60     179.845 134.846  22.673  1.00  0.00           H  
ATOM    995  HA  ILE A  60     182.127 135.429  21.059  1.00  0.00           H  
ATOM    996  HB  ILE A  60     181.815 134.857  24.040  1.00  0.00           H  
ATOM    997 1HG1 ILE A  60     182.443 137.447  22.613  1.00  0.00           H  
ATOM    998 2HG1 ILE A  60     180.812 136.936  23.021  1.00  0.00           H  
ATOM    999 1HG2 ILE A  60     184.112 135.697  24.313  1.00  0.00           H  
ATOM   1000 2HG2 ILE A  60     184.089 134.210  23.338  1.00  0.00           H  
ATOM   1001 3HG2 ILE A  60     184.294 135.790  22.545  1.00  0.00           H  
ATOM   1002 1HD1 ILE A  60     181.689 138.481  24.682  1.00  0.00           H  
ATOM   1003 2HD1 ILE A  60     181.413 136.877  25.403  1.00  0.00           H  
ATOM   1004 3HD1 ILE A  60     183.065 137.396  24.991  1.00  0.00           H  
ATOM   1005  N   GLU A  61     182.086 132.392  22.374  1.00  0.00           N  
ATOM   1006  CA  GLU A  61     182.744 131.090  22.273  1.00  0.00           C  
ATOM   1007  C   GLU A  61     182.594 130.508  20.874  1.00  0.00           C  
ATOM   1008  O   GLU A  61     183.516 129.874  20.349  1.00  0.00           O  
ATOM   1009  CB  GLU A  61     182.169 130.117  23.305  1.00  0.00           C  
ATOM   1010  CG  GLU A  61     182.583 130.405  24.741  1.00  0.00           C  
ATOM   1011  CD  GLU A  61     182.112 129.354  25.707  1.00  0.00           C  
ATOM   1012  OE1 GLU A  61     181.169 128.667  25.396  1.00  0.00           O  
ATOM   1013  OE2 GLU A  61     182.697 129.238  26.759  1.00  0.00           O  
ATOM   1014  H   GLU A  61     181.290 132.493  22.985  1.00  0.00           H  
ATOM   1015  HA  GLU A  61     183.807 131.224  22.476  1.00  0.00           H  
ATOM   1016 1HB  GLU A  61     181.080 130.141  23.259  1.00  0.00           H  
ATOM   1017 2HB  GLU A  61     182.483 129.102  23.063  1.00  0.00           H  
ATOM   1018 1HG  GLU A  61     183.670 130.466  24.789  1.00  0.00           H  
ATOM   1019 2HG  GLU A  61     182.180 131.372  25.038  1.00  0.00           H  
ATOM   1020  N   LEU A  62     181.428 130.713  20.255  1.00  0.00           N  
ATOM   1021  CA  LEU A  62     181.200 130.196  18.910  1.00  0.00           C  
ATOM   1022  C   LEU A  62     182.101 130.878  17.890  1.00  0.00           C  
ATOM   1023  O   LEU A  62     182.630 130.226  16.984  1.00  0.00           O  
ATOM   1024  CB  LEU A  62     179.732 130.390  18.511  1.00  0.00           C  
ATOM   1025  CG  LEU A  62     178.716 129.530  19.274  1.00  0.00           C  
ATOM   1026  CD1 LEU A  62     177.308 130.046  19.003  1.00  0.00           C  
ATOM   1027  CD2 LEU A  62     178.858 128.078  18.848  1.00  0.00           C  
ATOM   1028  H   LEU A  62     180.692 131.231  20.714  1.00  0.00           H  
ATOM   1029  HA  LEU A  62     181.442 129.135  18.901  1.00  0.00           H  
ATOM   1030 1HB  LEU A  62     179.465 131.434  18.666  1.00  0.00           H  
ATOM   1031 2HB  LEU A  62     179.627 130.163  17.450  1.00  0.00           H  
ATOM   1032  HG  LEU A  62     178.901 129.614  20.346  1.00  0.00           H  
ATOM   1033 1HD1 LEU A  62     176.587 129.435  19.547  1.00  0.00           H  
ATOM   1034 2HD1 LEU A  62     177.230 131.080  19.336  1.00  0.00           H  
ATOM   1035 3HD1 LEU A  62     177.101 129.989  17.937  1.00  0.00           H  
ATOM   1036 1HD2 LEU A  62     178.136 127.467  19.392  1.00  0.00           H  
ATOM   1037 2HD2 LEU A  62     178.672 127.993  17.777  1.00  0.00           H  
ATOM   1038 3HD2 LEU A  62     179.866 127.730  19.069  1.00  0.00           H  
ATOM   1039  N   ILE A  63     182.287 132.194  18.019  1.00  0.00           N  
ATOM   1040  CA  ILE A  63     183.164 132.910  17.096  1.00  0.00           C  
ATOM   1041  C   ILE A  63     184.607 132.453  17.267  1.00  0.00           C  
ATOM   1042  O   ILE A  63     185.315 132.206  16.284  1.00  0.00           O  
ATOM   1043  CB  ILE A  63     183.073 134.431  17.312  1.00  0.00           C  
ATOM   1044  CG1 ILE A  63     181.696 134.951  16.890  1.00  0.00           C  
ATOM   1045  CG2 ILE A  63     184.174 135.144  16.542  1.00  0.00           C  
ATOM   1046  CD1 ILE A  63     181.412 136.366  17.339  1.00  0.00           C  
ATOM   1047  H   ILE A  63     181.824 132.707  18.755  1.00  0.00           H  
ATOM   1048  HA  ILE A  63     182.871 132.658  16.077  1.00  0.00           H  
ATOM   1049  HB  ILE A  63     183.182 134.655  18.373  1.00  0.00           H  
ATOM   1050 1HG1 ILE A  63     181.611 134.913  15.804  1.00  0.00           H  
ATOM   1051 2HG1 ILE A  63     180.921 134.301  17.300  1.00  0.00           H  
ATOM   1052 1HG2 ILE A  63     184.095 136.219  16.705  1.00  0.00           H  
ATOM   1053 2HG2 ILE A  63     185.145 134.795  16.889  1.00  0.00           H  
ATOM   1054 3HG2 ILE A  63     184.070 134.931  15.477  1.00  0.00           H  
ATOM   1055 1HD1 ILE A  63     180.419 136.662  17.002  1.00  0.00           H  
ATOM   1056 2HD1 ILE A  63     181.458 136.418  18.427  1.00  0.00           H  
ATOM   1057 3HD1 ILE A  63     182.155 137.038  16.912  1.00  0.00           H  
ATOM   1058  N   LEU A  64     185.067 132.328  18.513  1.00  0.00           N  
ATOM   1059  CA  LEU A  64     186.436 131.880  18.747  1.00  0.00           C  
ATOM   1060  C   LEU A  64     186.613 130.412  18.384  1.00  0.00           C  
ATOM   1061  O   LEU A  64     187.699 130.009  17.947  1.00  0.00           O  
ATOM   1062  CB  LEU A  64     186.820 132.097  20.216  1.00  0.00           C  
ATOM   1063  CG  LEU A  64     186.902 133.558  20.674  1.00  0.00           C  
ATOM   1064  CD1 LEU A  64     187.044 133.609  22.190  1.00  0.00           C  
ATOM   1065  CD2 LEU A  64     188.077 134.240  19.991  1.00  0.00           C  
ATOM   1066  H   LEU A  64     184.477 132.540  19.304  1.00  0.00           H  
ATOM   1067  HA  LEU A  64     187.104 132.456  18.109  1.00  0.00           H  
ATOM   1068 1HB  LEU A  64     186.086 131.593  20.844  1.00  0.00           H  
ATOM   1069 2HB  LEU A  64     187.793 131.639  20.393  1.00  0.00           H  
ATOM   1070  HG  LEU A  64     185.978 134.074  20.409  1.00  0.00           H  
ATOM   1071 1HD1 LEU A  64     187.102 134.649  22.514  1.00  0.00           H  
ATOM   1072 2HD1 LEU A  64     186.181 133.132  22.652  1.00  0.00           H  
ATOM   1073 3HD1 LEU A  64     187.952 133.086  22.487  1.00  0.00           H  
ATOM   1074 1HD2 LEU A  64     188.134 135.279  20.315  1.00  0.00           H  
ATOM   1075 2HD2 LEU A  64     189.001 133.725  20.256  1.00  0.00           H  
ATOM   1076 3HD2 LEU A  64     187.940 134.205  18.910  1.00  0.00           H  
ATOM   1077  N   GLU A  65     185.568 129.600  18.557  1.00  0.00           N  
ATOM   1078  CA  GLU A  65     185.636 128.208  18.124  1.00  0.00           C  
ATOM   1079  C   GLU A  65     185.911 128.115  16.628  1.00  0.00           C  
ATOM   1080  O   GLU A  65     186.694 127.267  16.188  1.00  0.00           O  
ATOM   1081  CB  GLU A  65     184.334 127.478  18.462  1.00  0.00           C  
ATOM   1082  CG  GLU A  65     184.338 125.995  18.116  1.00  0.00           C  
ATOM   1083  CD  GLU A  65     183.086 125.289  18.558  1.00  0.00           C  
ATOM   1084  OE1 GLU A  65     182.238 125.928  19.133  1.00  0.00           O  
ATOM   1085  OE2 GLU A  65     182.979 124.109  18.319  1.00  0.00           O  
ATOM   1086  H   GLU A  65     184.720 129.939  18.988  1.00  0.00           H  
ATOM   1087  HA  GLU A  65     186.466 127.725  18.641  1.00  0.00           H  
ATOM   1088 1HB  GLU A  65     184.131 127.572  19.529  1.00  0.00           H  
ATOM   1089 2HB  GLU A  65     183.506 127.944  17.927  1.00  0.00           H  
ATOM   1090 1HG  GLU A  65     184.441 125.885  17.037  1.00  0.00           H  
ATOM   1091 2HG  GLU A  65     185.200 125.525  18.586  1.00  0.00           H  
ATOM   1092  N   VAL A  66     185.278 128.983  15.838  1.00  0.00           N  
ATOM   1093  CA  VAL A  66     185.558 129.025  14.404  1.00  0.00           C  
ATOM   1094  C   VAL A  66     187.015 129.395  14.164  1.00  0.00           C  
ATOM   1095  O   VAL A  66     187.712 128.766  13.357  1.00  0.00           O  
ATOM   1096  CB  VAL A  66     184.644 130.048  13.703  1.00  0.00           C  
ATOM   1097  CG1 VAL A  66     185.116 130.296  12.279  1.00  0.00           C  
ATOM   1098  CG2 VAL A  66     183.206 129.552  13.715  1.00  0.00           C  
ATOM   1099  H   VAL A  66     184.597 129.621  16.225  1.00  0.00           H  
ATOM   1100  HA  VAL A  66     185.401 128.027  13.992  1.00  0.00           H  
ATOM   1101  HB  VAL A  66     184.706 130.999  14.232  1.00  0.00           H  
ATOM   1102 1HG1 VAL A  66     184.460 131.022  11.799  1.00  0.00           H  
ATOM   1103 2HG1 VAL A  66     186.135 130.685  12.297  1.00  0.00           H  
ATOM   1104 3HG1 VAL A  66     185.093 129.361  11.719  1.00  0.00           H  
ATOM   1105 1HG2 VAL A  66     182.565 130.281  13.219  1.00  0.00           H  
ATOM   1106 2HG2 VAL A  66     183.145 128.598  13.191  1.00  0.00           H  
ATOM   1107 3HG2 VAL A  66     182.875 129.421  14.746  1.00  0.00           H  
ATOM   1108  N   ALA A  67     187.502 130.420  14.869  1.00  0.00           N  
ATOM   1109  CA  ALA A  67     188.888 130.847  14.705  1.00  0.00           C  
ATOM   1110  C   ALA A  67     189.867 129.731  15.049  1.00  0.00           C  
ATOM   1111  O   ALA A  67     190.876 129.559  14.354  1.00  0.00           O  
ATOM   1112  CB  ALA A  67     189.164 132.078  15.566  1.00  0.00           C  
ATOM   1113  H   ALA A  67     186.912 130.912  15.524  1.00  0.00           H  
ATOM   1114  HA  ALA A  67     189.042 131.105  13.657  1.00  0.00           H  
ATOM   1115 1HB  ALA A  67     190.202 132.389  15.437  1.00  0.00           H  
ATOM   1116 2HB  ALA A  67     188.502 132.890  15.261  1.00  0.00           H  
ATOM   1117 3HB  ALA A  67     188.986 131.839  16.612  1.00  0.00           H  
ATOM   1118  N   ALA A  68     189.596 128.968  16.109  1.00  0.00           N  
ATOM   1119  CA  ALA A  68     190.468 127.851  16.450  1.00  0.00           C  
ATOM   1120  C   ALA A  68     190.447 126.784  15.360  1.00  0.00           C  
ATOM   1121  O   ALA A  68     191.502 126.266  14.971  1.00  0.00           O  
ATOM   1122  CB  ALA A  68     190.061 127.256  17.797  1.00  0.00           C  
ATOM   1123  H   ALA A  68     188.786 129.153  16.685  1.00  0.00           H  
ATOM   1124  HA  ALA A  68     191.488 128.228  16.522  1.00  0.00           H  
ATOM   1125 1HB  ALA A  68     190.720 126.423  18.041  1.00  0.00           H  
ATOM   1126 2HB  ALA A  68     190.141 128.020  18.570  1.00  0.00           H  
ATOM   1127 3HB  ALA A  68     189.034 126.902  17.743  1.00  0.00           H  
ATOM   1128  N   ALA A  69     189.261 126.450  14.847  1.00  0.00           N  
ATOM   1129  CA  ALA A  69     189.166 125.467  13.776  1.00  0.00           C  
ATOM   1130  C   ALA A  69     189.812 125.963  12.486  1.00  0.00           C  
ATOM   1131  O   ALA A  69     190.430 125.171  11.765  1.00  0.00           O  
ATOM   1132  CB  ALA A  69     187.703 125.094  13.536  1.00  0.00           C  
ATOM   1133  H   ALA A  69     188.416 126.878  15.199  1.00  0.00           H  
ATOM   1134  HA  ALA A  69     189.714 124.576  14.084  1.00  0.00           H  
ATOM   1135 1HB  ALA A  69     187.641 124.359  12.733  1.00  0.00           H  
ATOM   1136 2HB  ALA A  69     187.281 124.673  14.449  1.00  0.00           H  
ATOM   1137 3HB  ALA A  69     187.142 125.985  13.256  1.00  0.00           H  
ATOM   1138  N   GLU A  70     189.693 127.258  12.184  1.00  0.00           N  
ATOM   1139  CA  GLU A  70     190.338 127.794  10.991  1.00  0.00           C  
ATOM   1140  C   GLU A  70     191.846 127.576  11.027  1.00  0.00           C  
ATOM   1141  O   GLU A  70     192.440 127.191  10.013  1.00  0.00           O  
ATOM   1142  CB  GLU A  70     190.034 129.287  10.845  1.00  0.00           C  
ATOM   1143  CG  GLU A  70     190.736 129.960   9.674  1.00  0.00           C  
ATOM   1144  CD  GLU A  70     190.424 131.428   9.570  1.00  0.00           C  
ATOM   1145  OE1 GLU A  70     189.507 131.868  10.220  1.00  0.00           O  
ATOM   1146  OE2 GLU A  70     191.105 132.109   8.841  1.00  0.00           O  
ATOM   1147  H   GLU A  70     189.158 127.878  12.774  1.00  0.00           H  
ATOM   1148  HA  GLU A  70     189.952 127.263  10.120  1.00  0.00           H  
ATOM   1149 1HB  GLU A  70     188.961 129.429  10.717  1.00  0.00           H  
ATOM   1150 2HB  GLU A  70     190.327 129.808  11.756  1.00  0.00           H  
ATOM   1151 1HG  GLU A  70     191.813 129.837   9.791  1.00  0.00           H  
ATOM   1152 2HG  GLU A  70     190.439 129.464   8.751  1.00  0.00           H  
ATOM   1153  N   ARG A  71     192.479 127.818  12.179  1.00  0.00           N  
ATOM   1154  CA  ARG A  71     193.917 127.594  12.289  1.00  0.00           C  
ATOM   1155  C   ARG A  71     194.265 126.137  12.030  1.00  0.00           C  
ATOM   1156  O   ARG A  71     195.284 125.836  11.397  1.00  0.00           O  
ATOM   1157  CB  ARG A  71     194.418 127.994  13.669  1.00  0.00           C  
ATOM   1158  CG  ARG A  71     195.928 127.947  13.839  1.00  0.00           C  
ATOM   1159  CD  ARG A  71     196.354 128.534  15.136  1.00  0.00           C  
ATOM   1160  NE  ARG A  71     197.800 128.537  15.281  1.00  0.00           N  
ATOM   1161  CZ  ARG A  71     198.462 129.037  16.342  1.00  0.00           C  
ATOM   1162  NH1 ARG A  71     197.794 129.569  17.342  1.00  0.00           N  
ATOM   1163  NH2 ARG A  71     199.782 128.993  16.380  1.00  0.00           N  
ATOM   1164  H   ARG A  71     191.971 128.158  12.983  1.00  0.00           H  
ATOM   1165  HA  ARG A  71     194.420 128.196  11.531  1.00  0.00           H  
ATOM   1166 1HB  ARG A  71     194.093 129.009  13.893  1.00  0.00           H  
ATOM   1167 2HB  ARG A  71     193.981 127.336  14.421  1.00  0.00           H  
ATOM   1168 1HG  ARG A  71     196.266 126.911  13.804  1.00  0.00           H  
ATOM   1169 2HG  ARG A  71     196.403 128.511  13.036  1.00  0.00           H  
ATOM   1170 1HD  ARG A  71     196.002 129.563  15.202  1.00  0.00           H  
ATOM   1171 2HD  ARG A  71     195.931 127.952  15.954  1.00  0.00           H  
ATOM   1172  HE  ARG A  71     198.350 128.136  14.531  1.00  0.00           H  
ATOM   1173 1HH1 ARG A  71     196.784 129.603  17.314  1.00  0.00           H  
ATOM   1174 2HH1 ARG A  71     198.290 129.944  18.137  1.00  0.00           H  
ATOM   1175 1HH2 ARG A  71     200.296 128.584  15.611  1.00  0.00           H  
ATOM   1176 2HH2 ARG A  71     200.278 129.368  17.175  1.00  0.00           H  
ATOM   1177  N   ILE A  72     193.428 125.216  12.511  1.00  0.00           N  
ATOM   1178  CA  ILE A  72     193.669 123.798  12.269  1.00  0.00           C  
ATOM   1179  C   ILE A  72     193.620 123.498  10.778  1.00  0.00           C  
ATOM   1180  O   ILE A  72     194.454 122.753  10.251  1.00  0.00           O  
ATOM   1181  CB  ILE A  72     192.637 122.925  13.006  1.00  0.00           C  
ATOM   1182  CG1 ILE A  72     192.842 123.020  14.520  1.00  0.00           C  
ATOM   1183  CG2 ILE A  72     192.735 121.480  12.542  1.00  0.00           C  
ATOM   1184  CD1 ILE A  72     191.704 122.439  15.328  1.00  0.00           C  
ATOM   1185  H   ILE A  72     192.619 125.494  13.048  1.00  0.00           H  
ATOM   1186  HA  ILE A  72     194.673 123.554  12.611  1.00  0.00           H  
ATOM   1187  HB  ILE A  72     191.633 123.297  12.800  1.00  0.00           H  
ATOM   1188 1HG1 ILE A  72     193.758 122.499  14.796  1.00  0.00           H  
ATOM   1189 2HG1 ILE A  72     192.963 124.065  14.806  1.00  0.00           H  
ATOM   1190 1HG2 ILE A  72     191.998 120.876  13.074  1.00  0.00           H  
ATOM   1191 2HG2 ILE A  72     192.540 121.427  11.472  1.00  0.00           H  
ATOM   1192 3HG2 ILE A  72     193.734 121.097  12.749  1.00  0.00           H  
ATOM   1193 1HD1 ILE A  72     191.923 122.544  16.391  1.00  0.00           H  
ATOM   1194 2HD1 ILE A  72     190.782 122.971  15.093  1.00  0.00           H  
ATOM   1195 3HD1 ILE A  72     191.588 121.384  15.085  1.00  0.00           H  
ATOM   1196  N   VAL A  73     192.643 124.075  10.074  1.00  0.00           N  
ATOM   1197  CA  VAL A  73     192.542 123.868   8.634  1.00  0.00           C  
ATOM   1198  C   VAL A  73     193.763 124.446   7.927  1.00  0.00           C  
ATOM   1199  O   VAL A  73     194.350 123.803   7.048  1.00  0.00           O  
ATOM   1200  CB  VAL A  73     191.265 124.528   8.080  1.00  0.00           C  
ATOM   1201  CG1 VAL A  73     191.258 124.482   6.559  1.00  0.00           C  
ATOM   1202  CG2 VAL A  73     190.036 123.836   8.647  1.00  0.00           C  
ATOM   1203  H   VAL A  73     191.961 124.662  10.535  1.00  0.00           H  
ATOM   1204  HA  VAL A  73     192.544 122.795   8.437  1.00  0.00           H  
ATOM   1205  HB  VAL A  73     191.257 125.580   8.369  1.00  0.00           H  
ATOM   1206 1HG1 VAL A  73     190.349 124.954   6.185  1.00  0.00           H  
ATOM   1207 2HG1 VAL A  73     192.127 125.015   6.174  1.00  0.00           H  
ATOM   1208 3HG1 VAL A  73     191.291 123.444   6.227  1.00  0.00           H  
ATOM   1209 1HG2 VAL A  73     189.138 124.309   8.252  1.00  0.00           H  
ATOM   1210 2HG2 VAL A  73     190.047 122.784   8.363  1.00  0.00           H  
ATOM   1211 3HG2 VAL A  73     190.042 123.918   9.734  1.00  0.00           H  
ATOM   1212  N   ARG A  74     194.174 125.658   8.310  1.00  0.00           N  
ATOM   1213  CA  ARG A  74     195.287 126.306   7.624  1.00  0.00           C  
ATOM   1214  C   ARG A  74     196.573 125.502   7.761  1.00  0.00           C  
ATOM   1215  O   ARG A  74     197.434 125.549   6.875  1.00  0.00           O  
ATOM   1216  CB  ARG A  74     195.510 127.707   8.173  1.00  0.00           C  
ATOM   1217  CG  ARG A  74     194.472 128.734   7.749  1.00  0.00           C  
ATOM   1218  CD  ARG A  74     194.747 130.070   8.337  1.00  0.00           C  
ATOM   1219  NE  ARG A  74     193.759 131.056   7.928  1.00  0.00           N  
ATOM   1220  CZ  ARG A  74     193.827 131.783   6.796  1.00  0.00           C  
ATOM   1221  NH1 ARG A  74     194.839 131.622   5.972  1.00  0.00           N  
ATOM   1222  NH2 ARG A  74     192.877 132.657   6.514  1.00  0.00           N  
ATOM   1223  H   ARG A  74     193.723 126.137   9.077  1.00  0.00           H  
ATOM   1224  HA  ARG A  74     195.051 126.363   6.561  1.00  0.00           H  
ATOM   1225 1HB  ARG A  74     195.515 127.675   9.262  1.00  0.00           H  
ATOM   1226 2HB  ARG A  74     196.485 128.073   7.853  1.00  0.00           H  
ATOM   1227 1HG  ARG A  74     194.478 128.830   6.662  1.00  0.00           H  
ATOM   1228 2HG  ARG A  74     193.484 128.411   8.078  1.00  0.00           H  
ATOM   1229 1HD  ARG A  74     194.728 129.999   9.425  1.00  0.00           H  
ATOM   1230 2HD  ARG A  74     195.728 130.414   8.013  1.00  0.00           H  
ATOM   1231  HE  ARG A  74     192.967 131.207   8.538  1.00  0.00           H  
ATOM   1232 1HH1 ARG A  74     195.566 130.954   6.188  1.00  0.00           H  
ATOM   1233 2HH1 ARG A  74     194.890 132.167   5.124  1.00  0.00           H  
ATOM   1234 1HH2 ARG A  74     192.099 132.780   7.147  1.00  0.00           H  
ATOM   1235 2HH2 ARG A  74     192.928 133.200   5.666  1.00  0.00           H  
ATOM   1236  N   GLU A  75     196.724 124.750   8.853  1.00  0.00           N  
ATOM   1237  CA  GLU A  75     197.921 123.929   9.013  1.00  0.00           C  
ATOM   1238  C   GLU A  75     197.985 122.800   8.000  1.00  0.00           C  
ATOM   1239  O   GLU A  75     199.076 122.270   7.757  1.00  0.00           O  
ATOM   1240  CB  GLU A  75     197.976 123.349  10.429  1.00  0.00           C  
ATOM   1241  CG  GLU A  75     198.322 124.363  11.511  1.00  0.00           C  
ATOM   1242  CD  GLU A  75     198.511 123.734  12.863  1.00  0.00           C  
ATOM   1243  OE1 GLU A  75     197.762 122.846  13.192  1.00  0.00           O  
ATOM   1244  OE2 GLU A  75     199.404 124.143  13.567  1.00  0.00           O  
ATOM   1245  H   GLU A  75     196.020 124.740   9.577  1.00  0.00           H  
ATOM   1246  HA  GLU A  75     198.796 124.561   8.854  1.00  0.00           H  
ATOM   1247 1HB  GLU A  75     197.011 122.909  10.680  1.00  0.00           H  
ATOM   1248 2HB  GLU A  75     198.720 122.554  10.466  1.00  0.00           H  
ATOM   1249 1HG  GLU A  75     199.241 124.877  11.230  1.00  0.00           H  
ATOM   1250 2HG  GLU A  75     197.527 125.104  11.567  1.00  0.00           H  
ATOM   1251  N   ARG A  76     196.851 122.451   7.389  1.00  0.00           N  
ATOM   1252  CA  ARG A  76     196.655 121.360   6.437  1.00  0.00           C  
ATOM   1253  C   ARG A  76     197.045 120.003   7.010  1.00  0.00           C  
ATOM   1254  O   ARG A  76     197.871 119.292   6.426  1.00  0.00           O  
ATOM   1255  CB  ARG A  76     197.462 121.613   5.172  1.00  0.00           C  
ATOM   1256  CG  ARG A  76     197.183 122.944   4.490  1.00  0.00           C  
ATOM   1257  CD  ARG A  76     195.772 123.043   4.039  1.00  0.00           C  
ATOM   1258  NE  ARG A  76     195.512 124.294   3.343  1.00  0.00           N  
ATOM   1259  CZ  ARG A  76     194.286 124.816   3.139  1.00  0.00           C  
ATOM   1260  NH1 ARG A  76     193.222 124.185   3.582  1.00  0.00           N  
ATOM   1261  NH2 ARG A  76     194.156 125.962   2.494  1.00  0.00           N  
ATOM   1262  H   ARG A  76     196.065 123.032   7.643  1.00  0.00           H  
ATOM   1263  HA  ARG A  76     195.590 121.290   6.207  1.00  0.00           H  
ATOM   1264 1HB  ARG A  76     198.525 121.580   5.407  1.00  0.00           H  
ATOM   1265 2HB  ARG A  76     197.262 120.823   4.448  1.00  0.00           H  
ATOM   1266 1HG  ARG A  76     197.379 123.758   5.188  1.00  0.00           H  
ATOM   1267 2HG  ARG A  76     197.830 123.047   3.619  1.00  0.00           H  
ATOM   1268 1HD  ARG A  76     195.548 122.223   3.358  1.00  0.00           H  
ATOM   1269 2HD  ARG A  76     195.109 122.989   4.902  1.00  0.00           H  
ATOM   1270  HE  ARG A  76     196.307 124.809   2.988  1.00  0.00           H  
ATOM   1271 1HH1 ARG A  76     193.322 123.309   4.075  1.00  0.00           H  
ATOM   1272 2HH1 ARG A  76     192.304 124.576   3.429  1.00  0.00           H  
ATOM   1273 1HH2 ARG A  76     194.975 126.447   2.155  1.00  0.00           H  
ATOM   1274 2HH2 ARG A  76     193.238 126.352   2.341  1.00  0.00           H  
ATOM   1275  N   PRO A  77     196.470 119.605   8.143  1.00  0.00           N  
ATOM   1276  CA  PRO A  77     196.779 118.280   8.691  1.00  0.00           C  
ATOM   1277  C   PRO A  77     196.112 117.171   7.900  1.00  0.00           C  
ATOM   1278  O   PRO A  77     195.330 117.429   6.985  1.00  0.00           O  
ATOM   1279  CB  PRO A  77     196.226 118.358  10.118  1.00  0.00           C  
ATOM   1280  CG  PRO A  77     195.071 119.293  10.010  1.00  0.00           C  
ATOM   1281  CD  PRO A  77     195.527 120.340   9.029  1.00  0.00           C  
ATOM   1282  HA  PRO A  77     197.870 118.135   8.692  1.00  0.00           H  
ATOM   1283 1HB  PRO A  77     195.931 117.356  10.462  1.00  0.00           H  
ATOM   1284 2HB  PRO A  77     197.004 118.718  10.805  1.00  0.00           H  
ATOM   1285 1HG  PRO A  77     194.175 118.755   9.669  1.00  0.00           H  
ATOM   1286 2HG  PRO A  77     194.830 119.715  10.997  1.00  0.00           H  
ATOM   1287 1HD  PRO A  77     194.659 120.720   8.468  1.00  0.00           H  
ATOM   1288 2HD  PRO A  77     196.027 121.157   9.569  1.00  0.00           H  
ATOM   1289  N   GLY A  78     196.416 115.929   8.256  1.00  0.00           N  
ATOM   1290  CA  GLY A  78     195.723 114.809   7.646  1.00  0.00           C  
ATOM   1291  C   GLY A  78     194.240 115.091   7.503  1.00  0.00           C  
ATOM   1292  O   GLY A  78     193.630 115.747   8.348  1.00  0.00           O  
ATOM   1293  H   GLY A  78     197.128 115.748   8.948  1.00  0.00           H  
ATOM   1294 1HA  GLY A  78     196.153 114.605   6.665  1.00  0.00           H  
ATOM   1295 2HA  GLY A  78     195.869 113.916   8.253  1.00  0.00           H  
ATOM   1296  N   SER A  79     193.659 114.577   6.417  1.00  0.00           N  
ATOM   1297  CA  SER A  79     192.318 114.999   6.030  1.00  0.00           C  
ATOM   1298  C   SER A  79     191.299 114.694   7.118  1.00  0.00           C  
ATOM   1299  O   SER A  79     190.264 115.366   7.202  1.00  0.00           O  
ATOM   1300  CB  SER A  79     191.910 114.315   4.740  1.00  0.00           C  
ATOM   1301  OG  SER A  79     191.797 112.929   4.920  1.00  0.00           O  
ATOM   1302  H   SER A  79     194.142 113.893   5.853  1.00  0.00           H  
ATOM   1303  HA  SER A  79     192.324 116.080   5.883  1.00  0.00           H  
ATOM   1304 1HB  SER A  79     190.958 114.719   4.399  1.00  0.00           H  
ATOM   1305 2HB  SER A  79     192.649 114.525   3.968  1.00  0.00           H  
ATOM   1306  HG  SER A  79     191.521 112.575   4.072  1.00  0.00           H  
ATOM   1307  N   ASN A  80     191.564 113.687   7.955  1.00  0.00           N  
ATOM   1308  CA  ASN A  80     190.626 113.351   9.020  1.00  0.00           C  
ATOM   1309  C   ASN A  80     190.425 114.530   9.967  1.00  0.00           C  
ATOM   1310  O   ASN A  80     189.324 114.733  10.492  1.00  0.00           O  
ATOM   1311  CB  ASN A  80     191.100 112.127   9.783  1.00  0.00           C  
ATOM   1312  CG  ASN A  80     190.933 110.856   8.996  1.00  0.00           C  
ATOM   1313  OD1 ASN A  80     190.131 110.794   8.057  1.00  0.00           O  
ATOM   1314  ND2 ASN A  80     191.674 109.843   9.361  1.00  0.00           N  
ATOM   1315  H   ASN A  80     192.414 113.150   7.862  1.00  0.00           H  
ATOM   1316  HA  ASN A  80     189.658 113.124   8.570  1.00  0.00           H  
ATOM   1317 1HB  ASN A  80     192.152 112.244  10.042  1.00  0.00           H  
ATOM   1318 2HB  ASN A  80     190.540 112.040  10.713  1.00  0.00           H  
ATOM   1319 1HD2 ASN A  80     191.607 108.971   8.874  1.00  0.00           H  
ATOM   1320 2HD2 ASN A  80     192.311 109.938  10.127  1.00  0.00           H  
ATOM   1321  N   LEU A  81     191.476 115.321  10.194  1.00  0.00           N  
ATOM   1322  CA  LEU A  81     191.377 116.459  11.101  1.00  0.00           C  
ATOM   1323  C   LEU A  81     191.025 117.746  10.367  1.00  0.00           C  
ATOM   1324  O   LEU A  81     190.279 118.575  10.901  1.00  0.00           O  
ATOM   1325  CB  LEU A  81     192.700 116.646  11.855  1.00  0.00           C  
ATOM   1326  CG  LEU A  81     192.753 117.836  12.823  1.00  0.00           C  
ATOM   1327  CD1 LEU A  81     191.664 117.682  13.877  1.00  0.00           C  
ATOM   1328  CD2 LEU A  81     194.130 117.908  13.465  1.00  0.00           C  
ATOM   1329  H   LEU A  81     192.355 115.136   9.734  1.00  0.00           H  
ATOM   1330  HA  LEU A  81     190.579 116.262  11.818  1.00  0.00           H  
ATOM   1331 1HB  LEU A  81     192.902 115.743  12.429  1.00  0.00           H  
ATOM   1332 2HB  LEU A  81     193.500 116.776  11.126  1.00  0.00           H  
ATOM   1333  HG  LEU A  81     192.558 118.758  12.276  1.00  0.00           H  
ATOM   1334 1HD1 LEU A  81     191.701 118.528  14.564  1.00  0.00           H  
ATOM   1335 2HD1 LEU A  81     190.689 117.652  13.392  1.00  0.00           H  
ATOM   1336 3HD1 LEU A  81     191.823 116.757  14.431  1.00  0.00           H  
ATOM   1337 1HD2 LEU A  81     194.167 118.754  14.152  1.00  0.00           H  
ATOM   1338 2HD2 LEU A  81     194.324 116.986  14.014  1.00  0.00           H  
ATOM   1339 3HD2 LEU A  81     194.886 118.036  12.690  1.00  0.00           H  
ATOM   1340  N   ALA A  82     191.553 117.934   9.156  1.00  0.00           N  
ATOM   1341  CA  ALA A  82     191.200 119.115   8.376  1.00  0.00           C  
ATOM   1342  C   ALA A  82     189.713 119.128   8.042  1.00  0.00           C  
ATOM   1343  O   ALA A  82     189.076 120.186   8.075  1.00  0.00           O  
ATOM   1344  CB  ALA A  82     192.041 119.174   7.101  1.00  0.00           C  
ATOM   1345  H   ALA A  82     192.199 117.262   8.767  1.00  0.00           H  
ATOM   1346  HA  ALA A  82     191.411 119.996   8.981  1.00  0.00           H  
ATOM   1347 1HB  ALA A  82     191.769 120.059   6.526  1.00  0.00           H  
ATOM   1348 2HB  ALA A  82     193.097 119.222   7.363  1.00  0.00           H  
ATOM   1349 3HB  ALA A  82     191.855 118.283   6.503  1.00  0.00           H  
ATOM   1350  N   LYS A  83     189.144 117.961   7.726  1.00  0.00           N  
ATOM   1351  CA  LYS A  83     187.712 117.891   7.461  1.00  0.00           C  
ATOM   1352  C   LYS A  83     186.907 118.089   8.739  1.00  0.00           C  
ATOM   1353  O   LYS A  83     185.879 118.778   8.733  1.00  0.00           O  
ATOM   1354  CB  LYS A  83     187.350 116.554   6.814  1.00  0.00           C  
ATOM   1355  CG  LYS A  83     187.983 116.325   5.447  1.00  0.00           C  
ATOM   1356  CD  LYS A  83     187.275 117.130   4.368  1.00  0.00           C  
ATOM   1357  CE  LYS A  83     187.746 116.728   2.978  1.00  0.00           C  
ATOM   1358  NZ  LYS A  83     187.029 117.477   1.910  1.00  0.00           N  
ATOM   1359  H   LYS A  83     189.697 117.119   7.667  1.00  0.00           H  
ATOM   1360  HA  LYS A  83     187.446 118.697   6.774  1.00  0.00           H  
ATOM   1361 1HB  LYS A  83     187.660 115.738   7.466  1.00  0.00           H  
ATOM   1362 2HB  LYS A  83     186.268 116.488   6.696  1.00  0.00           H  
ATOM   1363 1HG  LYS A  83     189.033 116.619   5.479  1.00  0.00           H  
ATOM   1364 2HG  LYS A  83     187.928 115.267   5.194  1.00  0.00           H  
ATOM   1365 1HD  LYS A  83     186.199 116.967   4.439  1.00  0.00           H  
ATOM   1366 2HD  LYS A  83     187.474 118.191   4.516  1.00  0.00           H  
ATOM   1367 1HE  LYS A  83     188.813 116.921   2.886  1.00  0.00           H  
ATOM   1368 2HE  LYS A  83     187.578 115.661   2.831  1.00  0.00           H  
ATOM   1369 1HZ  LYS A  83     187.369 117.182   1.006  1.00  0.00           H  
ATOM   1370 2HZ  LYS A  83     186.038 117.290   1.974  1.00  0.00           H  
ATOM   1371 3HZ  LYS A  83     187.193 118.467   2.025  1.00  0.00           H  
ATOM   1372  N   LYS A  84     187.360 117.495   9.845  1.00  0.00           N  
ATOM   1373  CA  LYS A  84     186.691 117.706  11.124  1.00  0.00           C  
ATOM   1374  C   LYS A  84     186.683 119.183  11.503  1.00  0.00           C  
ATOM   1375  O   LYS A  84     185.665 119.708  11.969  1.00  0.00           O  
ATOM   1376  CB  LYS A  84     187.364 116.885  12.224  1.00  0.00           C  
ATOM   1377  CG  LYS A  84     186.713 117.015  13.596  1.00  0.00           C  
ATOM   1378  CD  LYS A  84     187.397 116.123  14.620  1.00  0.00           C  
ATOM   1379  CE  LYS A  84     186.773 116.282  15.998  1.00  0.00           C  
ATOM   1380  NZ  LYS A  84     187.427 115.408  17.009  1.00  0.00           N  
ATOM   1381  H   LYS A  84     188.171 116.894   9.808  1.00  0.00           H  
ATOM   1382  HA  LYS A  84     185.654 117.385  11.030  1.00  0.00           H  
ATOM   1383 1HB  LYS A  84     187.354 115.830  11.948  1.00  0.00           H  
ATOM   1384 2HB  LYS A  84     188.407 117.189  12.320  1.00  0.00           H  
ATOM   1385 1HG  LYS A  84     186.774 118.052  13.930  1.00  0.00           H  
ATOM   1386 2HG  LYS A  84     185.662 116.735  13.527  1.00  0.00           H  
ATOM   1387 1HD  LYS A  84     187.313 115.081  14.309  1.00  0.00           H  
ATOM   1388 2HD  LYS A  84     188.455 116.382  14.678  1.00  0.00           H  
ATOM   1389 1HE  LYS A  84     186.862 117.318  16.320  1.00  0.00           H  
ATOM   1390 2HE  LYS A  84     185.714 116.029  15.949  1.00  0.00           H  
ATOM   1391 1HZ  LYS A  84     186.985 115.542  17.908  1.00  0.00           H  
ATOM   1392 2HZ  LYS A  84     187.335 114.441  16.730  1.00  0.00           H  
ATOM   1393 3HZ  LYS A  84     188.407 115.646  17.078  1.00  0.00           H  
ATOM   1394  N   ALA A  85     187.812 119.868  11.306  1.00  0.00           N  
ATOM   1395  CA  ALA A  85     187.875 121.294  11.616  1.00  0.00           C  
ATOM   1396  C   ALA A  85     186.866 122.092  10.800  1.00  0.00           C  
ATOM   1397  O   ALA A  85     186.255 123.030  11.324  1.00  0.00           O  
ATOM   1398  CB  ALA A  85     189.291 121.821  11.380  1.00  0.00           C  
ATOM   1399  H   ALA A  85     188.633 119.408  10.940  1.00  0.00           H  
ATOM   1400  HA  ALA A  85     187.618 121.423  12.667  1.00  0.00           H  
ATOM   1401 1HB  ALA A  85     189.326 122.884  11.615  1.00  0.00           H  
ATOM   1402 2HB  ALA A  85     189.990 121.284  12.021  1.00  0.00           H  
ATOM   1403 3HB  ALA A  85     189.566 121.669  10.337  1.00  0.00           H  
ATOM   1404  N   LEU A  86     186.676 121.736   9.528  1.00  0.00           N  
ATOM   1405  CA  LEU A  86     185.649 122.392   8.725  1.00  0.00           C  
ATOM   1406  C   LEU A  86     184.251 122.085   9.248  1.00  0.00           C  
ATOM   1407  O   LEU A  86     183.386 122.967   9.249  1.00  0.00           O  
ATOM   1408  CB  LEU A  86     185.758 121.947   7.261  1.00  0.00           C  
ATOM   1409  CG  LEU A  86     187.000 122.442   6.507  1.00  0.00           C  
ATOM   1410  CD1 LEU A  86     187.130 121.687   5.191  1.00  0.00           C  
ATOM   1411  CD2 LEU A  86     186.887 123.939   6.271  1.00  0.00           C  
ATOM   1412  H   LEU A  86     187.240 121.013   9.109  1.00  0.00           H  
ATOM   1413  HA  LEU A  86     185.792 123.469   8.791  1.00  0.00           H  
ATOM   1414 1HB  LEU A  86     185.762 120.858   7.228  1.00  0.00           H  
ATOM   1415 2HB  LEU A  86     184.881 122.303   6.722  1.00  0.00           H  
ATOM   1416  HG  LEU A  86     187.892 122.234   7.100  1.00  0.00           H  
ATOM   1417 1HD1 LEU A  86     188.013 122.038   4.655  1.00  0.00           H  
ATOM   1418 2HD1 LEU A  86     187.229 120.620   5.391  1.00  0.00           H  
ATOM   1419 3HD1 LEU A  86     186.243 121.862   4.583  1.00  0.00           H  
ATOM   1420 1HD2 LEU A  86     187.770 124.292   5.736  1.00  0.00           H  
ATOM   1421 2HD2 LEU A  86     185.997 124.148   5.678  1.00  0.00           H  
ATOM   1422 3HD2 LEU A  86     186.814 124.455   7.228  1.00  0.00           H  
ATOM   1423  N   GLU A  87     184.014 120.849   9.696  1.00  0.00           N  
ATOM   1424  CA  GLU A  87     182.739 120.529  10.331  1.00  0.00           C  
ATOM   1425  C   GLU A  87     182.528 121.351  11.595  1.00  0.00           C  
ATOM   1426  O   GLU A  87     181.410 121.804  11.859  1.00  0.00           O  
ATOM   1427  CB  GLU A  87     182.668 119.038  10.666  1.00  0.00           C  
ATOM   1428  CG  GLU A  87     181.370 118.604  11.332  1.00  0.00           C  
ATOM   1429  CD  GLU A  87     181.313 117.126  11.596  1.00  0.00           C  
ATOM   1430  OE1 GLU A  87     181.992 116.394  10.915  1.00  0.00           O  
ATOM   1431  OE2 GLU A  87     180.592 116.727  12.479  1.00  0.00           O  
ATOM   1432  H   GLU A  87     184.710 120.124   9.599  1.00  0.00           H  
ATOM   1433  HA  GLU A  87     181.935 120.777   9.637  1.00  0.00           H  
ATOM   1434 1HB  GLU A  87     182.788 118.455   9.754  1.00  0.00           H  
ATOM   1435 2HB  GLU A  87     183.490 118.776  11.333  1.00  0.00           H  
ATOM   1436 1HG  GLU A  87     181.263 119.135  12.277  1.00  0.00           H  
ATOM   1437 2HG  GLU A  87     180.535 118.887  10.692  1.00  0.00           H  
ATOM   1438  N   ILE A  88     183.587 121.549  12.383  1.00  0.00           N  
ATOM   1439  CA  ILE A  88     183.475 122.366  13.587  1.00  0.00           C  
ATOM   1440  C   ILE A  88     183.077 123.791  13.225  1.00  0.00           C  
ATOM   1441  O   ILE A  88     182.238 124.404  13.896  1.00  0.00           O  
ATOM   1442  CB  ILE A  88     184.798 122.381  14.374  1.00  0.00           C  
ATOM   1443  CG1 ILE A  88     185.067 121.005  14.990  1.00  0.00           C  
ATOM   1444  CG2 ILE A  88     184.765 123.453  15.451  1.00  0.00           C  
ATOM   1445  CD1 ILE A  88     186.476 120.836  15.513  1.00  0.00           C  
ATOM   1446  H   ILE A  88     184.478 121.133  12.154  1.00  0.00           H  
ATOM   1447  HA  ILE A  88     182.678 121.960  14.208  1.00  0.00           H  
ATOM   1448  HB  ILE A  88     185.624 122.588  13.692  1.00  0.00           H  
ATOM   1449 1HG1 ILE A  88     184.375 120.834  15.814  1.00  0.00           H  
ATOM   1450 2HG1 ILE A  88     184.886 120.231  14.245  1.00  0.00           H  
ATOM   1451 1HG2 ILE A  88     185.708 123.449  15.998  1.00  0.00           H  
ATOM   1452 2HG2 ILE A  88     184.619 124.428  14.989  1.00  0.00           H  
ATOM   1453 3HG2 ILE A  88     183.946 123.251  16.140  1.00  0.00           H  
ATOM   1454 1HD1 ILE A  88     186.590 119.836  15.934  1.00  0.00           H  
ATOM   1455 2HD1 ILE A  88     187.186 120.968  14.695  1.00  0.00           H  
ATOM   1456 3HD1 ILE A  88     186.669 121.578  16.285  1.00  0.00           H  
ATOM   1457  N   ILE A  89     183.667 124.336  12.159  1.00  0.00           N  
ATOM   1458  CA  ILE A  89     183.294 125.674  11.706  1.00  0.00           C  
ATOM   1459  C   ILE A  89     181.824 125.711  11.314  1.00  0.00           C  
ATOM   1460  O   ILE A  89     181.095 126.649  11.661  1.00  0.00           O  
ATOM   1461  CB  ILE A  89     184.159 126.117  10.512  1.00  0.00           C  
ATOM   1462  CG1 ILE A  89     185.613 126.315  10.950  1.00  0.00           C  
ATOM   1463  CG2 ILE A  89     183.606 127.395   9.900  1.00  0.00           C  
ATOM   1464  CD1 ILE A  89     186.582 126.468   9.801  1.00  0.00           C  
ATOM   1465  H   ILE A  89     184.379 123.828  11.655  1.00  0.00           H  
ATOM   1466  HA  ILE A  89     183.426 126.370  12.533  1.00  0.00           H  
ATOM   1467  HB  ILE A  89     184.162 125.334   9.755  1.00  0.00           H  
ATOM   1468 1HG1 ILE A  89     185.685 127.202  11.580  1.00  0.00           H  
ATOM   1469 2HG1 ILE A  89     185.930 125.462  11.551  1.00  0.00           H  
ATOM   1470 1HG2 ILE A  89     184.230 127.694   9.058  1.00  0.00           H  
ATOM   1471 2HG2 ILE A  89     182.588 127.221   9.553  1.00  0.00           H  
ATOM   1472 3HG2 ILE A  89     183.604 128.186  10.649  1.00  0.00           H  
ATOM   1473 1HD1 ILE A  89     187.591 126.605  10.191  1.00  0.00           H  
ATOM   1474 2HD1 ILE A  89     186.551 125.575   9.176  1.00  0.00           H  
ATOM   1475 3HD1 ILE A  89     186.305 127.338   9.205  1.00  0.00           H  
ATOM   1476  N   LEU A  90     181.360 124.691  10.589  1.00  0.00           N  
ATOM   1477  CA  LEU A  90     179.956 124.643  10.196  1.00  0.00           C  
ATOM   1478  C   LEU A  90     179.038 124.572  11.409  1.00  0.00           C  
ATOM   1479  O   LEU A  90     178.008 125.256  11.454  1.00  0.00           O  
ATOM   1480  CB  LEU A  90     179.702 123.434   9.287  1.00  0.00           C  
ATOM   1481  CG  LEU A  90     180.350 123.497   7.899  1.00  0.00           C  
ATOM   1482  CD1 LEU A  90     180.241 122.138   7.223  1.00  0.00           C  
ATOM   1483  CD2 LEU A  90     179.671 124.576   7.069  1.00  0.00           C  
ATOM   1484  H   LEU A  90     181.975 123.940  10.308  1.00  0.00           H  
ATOM   1485  HA  LEU A  90     179.715 125.563   9.663  1.00  0.00           H  
ATOM   1486 1HB  LEU A  90     180.074 122.540   9.785  1.00  0.00           H  
ATOM   1487 2HB  LEU A  90     178.626 123.324   9.145  1.00  0.00           H  
ATOM   1488  HG  LEU A  90     181.410 123.733   8.002  1.00  0.00           H  
ATOM   1489 1HD1 LEU A  90     180.702 122.182   6.236  1.00  0.00           H  
ATOM   1490 2HD1 LEU A  90     180.752 121.389   7.828  1.00  0.00           H  
ATOM   1491 3HD1 LEU A  90     179.190 121.866   7.121  1.00  0.00           H  
ATOM   1492 1HD2 LEU A  90     180.132 124.622   6.082  1.00  0.00           H  
ATOM   1493 2HD2 LEU A  90     178.612 124.341   6.963  1.00  0.00           H  
ATOM   1494 3HD2 LEU A  90     179.780 125.541   7.566  1.00  0.00           H  
ATOM   1495  N   ARG A  91     179.390 123.753  12.403  1.00  0.00           N  
ATOM   1496  CA  ARG A  91     178.536 123.632  13.581  1.00  0.00           C  
ATOM   1497  C   ARG A  91     178.517 124.927  14.382  1.00  0.00           C  
ATOM   1498  O   ARG A  91     177.455 125.366  14.838  1.00  0.00           O  
ATOM   1499  CB  ARG A  91     179.010 122.495  14.474  1.00  0.00           C  
ATOM   1500  CG  ARG A  91     178.762 121.101  13.919  1.00  0.00           C  
ATOM   1501  CD  ARG A  91     179.299 120.048  14.820  1.00  0.00           C  
ATOM   1502  NE  ARG A  91     179.119 118.717  14.265  1.00  0.00           N  
ATOM   1503  CZ  ARG A  91     178.002 117.976  14.400  1.00  0.00           C  
ATOM   1504  NH1 ARG A  91     176.976 118.449  15.072  1.00  0.00           N  
ATOM   1505  NH2 ARG A  91     177.936 116.772  13.857  1.00  0.00           N  
ATOM   1506  H   ARG A  91     180.241 123.212  12.354  1.00  0.00           H  
ATOM   1507  HA  ARG A  91     177.515 123.443  13.250  1.00  0.00           H  
ATOM   1508 1HB  ARG A  91     180.081 122.593  14.649  1.00  0.00           H  
ATOM   1509 2HB  ARG A  91     178.513 122.558  15.440  1.00  0.00           H  
ATOM   1510 1HG  ARG A  91     177.689 120.940  13.805  1.00  0.00           H  
ATOM   1511 2HG  ARG A  91     179.249 121.002  12.949  1.00  0.00           H  
ATOM   1512 1HD  ARG A  91     180.365 120.211  14.974  1.00  0.00           H  
ATOM   1513 2HD  ARG A  91     178.783 120.091  15.777  1.00  0.00           H  
ATOM   1514  HE  ARG A  91     179.886 118.318  13.740  1.00  0.00           H  
ATOM   1515 1HH1 ARG A  91     177.026 119.369  15.488  1.00  0.00           H  
ATOM   1516 2HH1 ARG A  91     176.139 117.895  15.174  1.00  0.00           H  
ATOM   1517 1HH2 ARG A  91     178.724 116.408  13.340  1.00  0.00           H  
ATOM   1518 2HH2 ARG A  91     177.099 116.218  13.958  1.00  0.00           H  
ATOM   1519  N   ALA A  92     179.680 125.555  14.560  1.00  0.00           N  
ATOM   1520  CA  ALA A  92     179.721 126.832  15.267  1.00  0.00           C  
ATOM   1521  C   ALA A  92     178.989 127.914  14.485  1.00  0.00           C  
ATOM   1522  O   ALA A  92     178.277 128.739  15.074  1.00  0.00           O  
ATOM   1523  CB  ALA A  92     181.170 127.238  15.534  1.00  0.00           C  
ATOM   1524  H   ALA A  92     180.541 125.159  14.212  1.00  0.00           H  
ATOM   1525  HA  ALA A  92     179.206 126.709  16.219  1.00  0.00           H  
ATOM   1526 1HB  ALA A  92     181.189 128.193  16.062  1.00  0.00           H  
ATOM   1527 2HB  ALA A  92     181.656 126.477  16.144  1.00  0.00           H  
ATOM   1528 3HB  ALA A  92     181.699 127.337  14.588  1.00  0.00           H  
ATOM   1529  N   ALA A  93     179.147 127.932  13.160  1.00  0.00           N  
ATOM   1530  CA  ALA A  93     178.441 128.910  12.340  1.00  0.00           C  
ATOM   1531  C   ALA A  93     176.936 128.685  12.345  1.00  0.00           C  
ATOM   1532  O   ALA A  93     176.176 129.658  12.339  1.00  0.00           O  
ATOM   1533  CB  ALA A  93     178.965 128.880  10.904  1.00  0.00           C  
ATOM   1534  H   ALA A  93     179.758 127.264  12.713  1.00  0.00           H  
ATOM   1535  HA  ALA A  93     178.622 129.899  12.761  1.00  0.00           H  
ATOM   1536 1HB  ALA A  93     178.429 129.616  10.304  1.00  0.00           H  
ATOM   1537 2HB  ALA A  93     180.029 129.115  10.900  1.00  0.00           H  
ATOM   1538 3HB  ALA A  93     178.812 127.889  10.481  1.00  0.00           H  
ATOM   1539  N   GLU A  94     176.491 127.426  12.350  1.00  0.00           N  
ATOM   1540  CA  GLU A  94     175.058 127.144  12.380  1.00  0.00           C  
ATOM   1541  C   GLU A  94     174.430 127.665  13.666  1.00  0.00           C  
ATOM   1542  O   GLU A  94     173.337 128.243  13.648  1.00  0.00           O  
ATOM   1543  CB  GLU A  94     174.805 125.641  12.248  1.00  0.00           C  
ATOM   1544  CG  GLU A  94     173.338 125.260  12.116  1.00  0.00           C  
ATOM   1545  CD  GLU A  94     173.137 123.806  11.789  1.00  0.00           C  
ATOM   1546  OE1 GLU A  94     173.703 122.981  12.464  1.00  0.00           O  
ATOM   1547  OE2 GLU A  94     172.415 123.521  10.862  1.00  0.00           O  
ATOM   1548  H   GLU A  94     177.145 126.655  12.335  1.00  0.00           H  
ATOM   1549  HA  GLU A  94     174.588 127.661  11.542  1.00  0.00           H  
ATOM   1550 1HB  GLU A  94     175.329 125.259  11.372  1.00  0.00           H  
ATOM   1551 2HB  GLU A  94     175.207 125.125  13.120  1.00  0.00           H  
ATOM   1552 1HG  GLU A  94     172.829 125.482  13.055  1.00  0.00           H  
ATOM   1553 2HG  GLU A  94     172.883 125.870  11.337  1.00  0.00           H  
ATOM   1554  N   GLU A  95     175.113 127.474  14.798  1.00  0.00           N  
ATOM   1555  CA  GLU A  95     174.614 128.003  16.062  1.00  0.00           C  
ATOM   1556  C   GLU A  95     174.569 129.526  16.056  1.00  0.00           C  
ATOM   1557  O   GLU A  95     173.646 130.117  16.627  1.00  0.00           O  
ATOM   1558  CB  GLU A  95     175.486 127.515  17.221  1.00  0.00           C  
ATOM   1559  CG  GLU A  95     175.319 126.041  17.557  1.00  0.00           C  
ATOM   1560  CD  GLU A  95     173.956 125.715  18.102  1.00  0.00           C  
ATOM   1561  OE1 GLU A  95     173.559 126.332  19.061  1.00  0.00           O  
ATOM   1562  OE2 GLU A  95     173.313 124.849  17.559  1.00  0.00           O  
ATOM   1563  H   GLU A  95     175.983 126.961  14.788  1.00  0.00           H  
ATOM   1564  HA  GLU A  95     173.593 127.651  16.205  1.00  0.00           H  
ATOM   1565 1HB  GLU A  95     176.536 127.689  16.985  1.00  0.00           H  
ATOM   1566 2HB  GLU A  95     175.254 128.091  18.117  1.00  0.00           H  
ATOM   1567 1HG  GLU A  95     175.488 125.453  16.656  1.00  0.00           H  
ATOM   1568 2HG  GLU A  95     176.076 125.757  18.288  1.00  0.00           H  
ATOM   1569  N   LEU A  96     175.550 130.176  15.424  1.00  0.00           N  
ATOM   1570  CA  LEU A  96     175.488 131.626  15.266  1.00  0.00           C  
ATOM   1571  C   LEU A  96     174.355 132.037  14.338  1.00  0.00           C  
ATOM   1572  O   LEU A  96     173.690 133.050  14.580  1.00  0.00           O  
ATOM   1573  CB  LEU A  96     176.820 132.156  14.721  1.00  0.00           C  
ATOM   1574  CG  LEU A  96     178.008 132.097  15.691  1.00  0.00           C  
ATOM   1575  CD1 LEU A  96     179.305 132.286  14.917  1.00  0.00           C  
ATOM   1576  CD2 LEU A  96     177.846 133.169  16.757  1.00  0.00           C  
ATOM   1577  H   LEU A  96     176.343 129.674  15.048  1.00  0.00           H  
ATOM   1578  HA  LEU A  96     175.291 132.071  16.241  1.00  0.00           H  
ATOM   1579 1HB  LEU A  96     177.087 131.581  13.836  1.00  0.00           H  
ATOM   1580 2HB  LEU A  96     176.685 133.197  14.427  1.00  0.00           H  
ATOM   1581  HG  LEU A  96     178.040 131.116  16.165  1.00  0.00           H  
ATOM   1582 1HD1 LEU A  96     180.149 132.243  15.606  1.00  0.00           H  
ATOM   1583 2HD1 LEU A  96     179.404 131.494  14.174  1.00  0.00           H  
ATOM   1584 3HD1 LEU A  96     179.293 133.253  14.417  1.00  0.00           H  
ATOM   1585 1HD2 LEU A  96     178.690 133.128  17.446  1.00  0.00           H  
ATOM   1586 2HD2 LEU A  96     177.813 134.152  16.284  1.00  0.00           H  
ATOM   1587 3HD2 LEU A  96     176.919 133.001  17.305  1.00  0.00           H  
ATOM   1588  N   ALA A  97     174.121 131.268  13.273  1.00  0.00           N  
ATOM   1589  CA  ALA A  97     173.058 131.586  12.330  1.00  0.00           C  
ATOM   1590  C   ALA A  97     171.680 131.580  12.976  1.00  0.00           C  
ATOM   1591  O   ALA A  97     170.792 132.304  12.515  1.00  0.00           O  
ATOM   1592  CB  ALA A  97     173.080 130.603  11.156  1.00  0.00           C  
ATOM   1593  H   ALA A  97     174.689 130.449  13.116  1.00  0.00           H  
ATOM   1594  HA  ALA A  97     173.232 132.594  11.951  1.00  0.00           H  
ATOM   1595 1HB  ALA A  97     172.282 130.851  10.459  1.00  0.00           H  
ATOM   1596 2HB  ALA A  97     174.042 130.668  10.647  1.00  0.00           H  
ATOM   1597 3HB  ALA A  97     172.935 129.590  11.529  1.00  0.00           H  
ATOM   1598  N   LYS A  98     171.481 130.785  14.027  1.00  0.00           N  
ATOM   1599  CA  LYS A  98     170.207 130.713  14.726  1.00  0.00           C  
ATOM   1600  C   LYS A  98     170.024 131.845  15.729  1.00  0.00           C  
ATOM   1601  O   LYS A  98     168.951 131.964  16.330  1.00  0.00           O  
ATOM   1602  CB  LYS A  98     170.074 129.365  15.436  1.00  0.00           C  
ATOM   1603  CG  LYS A  98     169.947 128.170  14.500  1.00  0.00           C  
ATOM   1604  CD  LYS A  98     169.669 126.889  15.273  1.00  0.00           C  
ATOM   1605  CE  LYS A  98     170.910 126.405  16.009  1.00  0.00           C  
ATOM   1606  NZ  LYS A  98     170.703 125.069  16.629  1.00  0.00           N  
ATOM   1607  H   LYS A  98     172.250 130.213  14.345  1.00  0.00           H  
ATOM   1608  HA  LYS A  98     169.405 130.811  13.993  1.00  0.00           H  
ATOM   1609 1HB  LYS A  98     170.943 129.201  16.072  1.00  0.00           H  
ATOM   1610 2HB  LYS A  98     169.194 129.378  16.082  1.00  0.00           H  
ATOM   1611 1HG  LYS A  98     169.132 128.344  13.795  1.00  0.00           H  
ATOM   1612 2HG  LYS A  98     170.872 128.050  13.936  1.00  0.00           H  
ATOM   1613 1HD  LYS A  98     168.873 127.067  15.997  1.00  0.00           H  
ATOM   1614 2HD  LYS A  98     169.341 126.112  14.583  1.00  0.00           H  
ATOM   1615 1HE  LYS A  98     171.745 126.343  15.312  1.00  0.00           H  
ATOM   1616 2HE  LYS A  98     171.171 127.118  16.791  1.00  0.00           H  
ATOM   1617 1HZ  LYS A  98     171.547 124.784  17.107  1.00  0.00           H  
ATOM   1618 2HZ  LYS A  98     169.942 125.119  17.292  1.00  0.00           H  
ATOM   1619 3HZ  LYS A  98     170.480 124.395  15.911  1.00  0.00           H  
ATOM   1620  N   ALA A  99     171.043 132.675  15.923  1.00  0.00           N  
ATOM   1621  CA  ALA A  99     170.994 133.773  16.875  1.00  0.00           C  
ATOM   1622  C   ALA A  99     170.150 134.918  16.331  1.00  0.00           C  
ATOM   1623  O   ALA A  99     169.964 135.067  15.120  1.00  0.00           O  
ATOM   1624  CB  ALA A  99     172.406 134.269  17.202  1.00  0.00           C  
ATOM   1625  H   ALA A  99     171.885 132.530  15.384  1.00  0.00           H  
ATOM   1626  HA  ALA A  99     170.531 133.405  17.791  1.00  0.00           H  
ATOM   1627 1HB  ALA A  99     172.346 135.091  17.917  1.00  0.00           H  
ATOM   1628 2HB  ALA A  99     172.987 133.455  17.634  1.00  0.00           H  
ATOM   1629 3HB  ALA A  99     172.889 134.616  16.290  1.00  0.00           H  
ATOM   1630  N   ASP A 100     169.640 135.733  17.250  1.00  0.00           N  
ATOM   1631  CA  ASP A 100     168.971 136.980  16.907  1.00  0.00           C  
ATOM   1632  C   ASP A 100     169.917 138.175  16.898  1.00  0.00           C  
ATOM   1633  O   ASP A 100     169.447 139.318  16.843  1.00  0.00           O  
ATOM   1634  CB  ASP A 100     167.827 137.248  17.888  1.00  0.00           C  
ATOM   1635  CG  ASP A 100     168.303 137.403  19.326  1.00  0.00           C  
ATOM   1636  OD1 ASP A 100     169.320 136.843  19.658  1.00  0.00           O  
ATOM   1637  OD2 ASP A 100     167.645 138.082  20.078  1.00  0.00           O  
ATOM   1638  H   ASP A 100     169.722 135.471  18.222  1.00  0.00           H  
ATOM   1639  HA  ASP A 100     168.567 136.890  15.899  1.00  0.00           H  
ATOM   1640 1HB  ASP A 100     167.301 138.157  17.594  1.00  0.00           H  
ATOM   1641 2HB  ASP A 100     167.111 136.427  17.844  1.00  0.00           H  
ATOM   1642  N   VAL A 101     171.224 137.944  16.936  1.00  0.00           N  
ATOM   1643  CA  VAL A 101     172.197 139.026  17.011  1.00  0.00           C  
ATOM   1644  C   VAL A 101     172.796 139.269  15.633  1.00  0.00           C  
ATOM   1645  O   VAL A 101     173.425 138.381  15.044  1.00  0.00           O  
ATOM   1646  CB  VAL A 101     173.318 138.686  18.012  1.00  0.00           C  
ATOM   1647  CG1 VAL A 101     174.318 139.829  18.101  1.00  0.00           C  
ATOM   1648  CG2 VAL A 101     172.718 138.385  19.377  1.00  0.00           C  
ATOM   1649  H   VAL A 101     171.551 136.989  16.913  1.00  0.00           H  
ATOM   1650  HA  VAL A 101     171.683 139.935  17.326  1.00  0.00           H  
ATOM   1651  HB  VAL A 101     173.860 137.811  17.652  1.00  0.00           H  
ATOM   1652 1HG1 VAL A 101     175.103 139.569  18.812  1.00  0.00           H  
ATOM   1653 2HG1 VAL A 101     174.761 140.001  17.120  1.00  0.00           H  
ATOM   1654 3HG1 VAL A 101     173.810 140.732  18.435  1.00  0.00           H  
ATOM   1655 1HG2 VAL A 101     173.515 138.144  20.079  1.00  0.00           H  
ATOM   1656 2HG2 VAL A 101     172.171 139.258  19.734  1.00  0.00           H  
ATOM   1657 3HG2 VAL A 101     172.037 137.539  19.297  1.00  0.00           H  
ATOM   1658  N   ASP A 102     172.598 140.483  15.111  1.00  0.00           N  
ATOM   1659  CA  ASP A 102     173.050 140.800  13.761  1.00  0.00           C  
ATOM   1660  C   ASP A 102     174.519 140.436  13.576  1.00  0.00           C  
ATOM   1661  O   ASP A 102     174.898 139.817  12.575  1.00  0.00           O  
ATOM   1662  CB  ASP A 102     172.844 142.286  13.460  1.00  0.00           C  
ATOM   1663  CG  ASP A 102     173.407 143.194  14.545  1.00  0.00           C  
ATOM   1664  OD1 ASP A 102     173.958 142.685  15.491  1.00  0.00           O  
ATOM   1665  OD2 ASP A 102     173.279 144.389  14.418  1.00  0.00           O  
ATOM   1666  H   ASP A 102     172.130 141.195  15.654  1.00  0.00           H  
ATOM   1667  HA  ASP A 102     172.472 140.205  13.055  1.00  0.00           H  
ATOM   1668 1HB  ASP A 102     173.324 142.536  12.513  1.00  0.00           H  
ATOM   1669 2HB  ASP A 102     171.778 142.490  13.351  1.00  0.00           H  
ATOM   1670  N   ALA A 103     175.363 140.805  14.543  1.00  0.00           N  
ATOM   1671  CA  ALA A 103     176.784 140.478  14.453  1.00  0.00           C  
ATOM   1672  C   ALA A 103     177.022 138.975  14.433  1.00  0.00           C  
ATOM   1673  O   ALA A 103     177.912 138.503  13.715  1.00  0.00           O  
ATOM   1674  CB  ALA A 103     177.546 141.122  15.609  1.00  0.00           C  
ATOM   1675  H   ALA A 103     175.026 141.316  15.348  1.00  0.00           H  
ATOM   1676  HA  ALA A 103     177.163 140.877  13.512  1.00  0.00           H  
ATOM   1677 1HB  ALA A 103     178.603 140.873  15.531  1.00  0.00           H  
ATOM   1678 2HB  ALA A 103     177.425 142.205  15.567  1.00  0.00           H  
ATOM   1679 3HB  ALA A 103     177.154 140.751  16.555  1.00  0.00           H  
ATOM   1680  N   ALA A 104     176.257 138.211  15.214  1.00  0.00           N  
ATOM   1681  CA  ALA A 104     176.388 136.759  15.167  1.00  0.00           C  
ATOM   1682  C   ALA A 104     175.977 136.208  13.809  1.00  0.00           C  
ATOM   1683  O   ALA A 104     176.594 135.257  13.314  1.00  0.00           O  
ATOM   1684  CB  ALA A 104     175.558 136.115  16.276  1.00  0.00           C  
ATOM   1685  H   ALA A 104     175.584 138.623  15.844  1.00  0.00           H  
ATOM   1686  HA  ALA A 104     177.438 136.508  15.319  1.00  0.00           H  
ATOM   1687 1HB  ALA A 104     175.664 135.032  16.228  1.00  0.00           H  
ATOM   1688 2HB  ALA A 104     175.907 136.472  17.245  1.00  0.00           H  
ATOM   1689 3HB  ALA A 104     174.510 136.382  16.147  1.00  0.00           H  
ATOM   1690  N   LEU A 105     174.945 136.787  13.192  1.00  0.00           N  
ATOM   1691  CA  LEU A 105     174.548 136.353  11.858  1.00  0.00           C  
ATOM   1692  C   LEU A 105     175.619 136.694  10.830  1.00  0.00           C  
ATOM   1693  O   LEU A 105     175.893 135.898   9.925  1.00  0.00           O  
ATOM   1694  CB  LEU A 105     173.220 137.009  11.459  1.00  0.00           C  
ATOM   1695  CG  LEU A 105     172.023 136.691  12.364  1.00  0.00           C  
ATOM   1696  CD1 LEU A 105     170.835 137.549  11.954  1.00  0.00           C  
ATOM   1697  CD2 LEU A 105     171.691 135.210  12.265  1.00  0.00           C  
ATOM   1698  H   LEU A 105     174.430 137.531  13.640  1.00  0.00           H  
ATOM   1699  HA  LEU A 105     174.441 135.269  11.865  1.00  0.00           H  
ATOM   1700 1HB  LEU A 105     173.354 138.090  11.454  1.00  0.00           H  
ATOM   1701 2HB  LEU A 105     172.965 136.692  10.449  1.00  0.00           H  
ATOM   1702  HG  LEU A 105     172.272 136.938  13.397  1.00  0.00           H  
ATOM   1703 1HD1 LEU A 105     169.983 137.323  12.597  1.00  0.00           H  
ATOM   1704 2HD1 LEU A 105     171.094 138.603  12.054  1.00  0.00           H  
ATOM   1705 3HD1 LEU A 105     170.572 137.335  10.918  1.00  0.00           H  
ATOM   1706 1HD2 LEU A 105     170.840 134.984  12.909  1.00  0.00           H  
ATOM   1707 2HD2 LEU A 105     171.440 134.962  11.233  1.00  0.00           H  
ATOM   1708 3HD2 LEU A 105     172.552 134.621  12.580  1.00  0.00           H  
ATOM   1709  N   GLU A 106     176.238 137.869  10.956  1.00  0.00           N  
ATOM   1710  CA  GLU A 106     177.396 138.182  10.127  1.00  0.00           C  
ATOM   1711  C   GLU A 106     178.527 137.188  10.353  1.00  0.00           C  
ATOM   1712  O   GLU A 106     179.145 136.722   9.389  1.00  0.00           O  
ATOM   1713  CB  GLU A 106     177.889 139.602  10.416  1.00  0.00           C  
ATOM   1714  CG  GLU A 106     179.127 140.012   9.628  1.00  0.00           C  
ATOM   1715  CD  GLU A 106     179.647 141.367  10.017  1.00  0.00           C  
ATOM   1716  OE1 GLU A 106     178.998 142.033  10.789  1.00  0.00           O  
ATOM   1717  OE2 GLU A 106     180.694 141.738   9.542  1.00  0.00           O  
ATOM   1718  H   GLU A 106     175.911 138.553  11.625  1.00  0.00           H  
ATOM   1719  HA  GLU A 106     177.101 138.114   9.079  1.00  0.00           H  
ATOM   1720 1HB  GLU A 106     177.097 140.317  10.188  1.00  0.00           H  
ATOM   1721 2HB  GLU A 106     178.121 139.699  11.476  1.00  0.00           H  
ATOM   1722 1HG  GLU A 106     179.910 139.273   9.795  1.00  0.00           H  
ATOM   1723 2HG  GLU A 106     178.885 140.011   8.567  1.00  0.00           H  
ATOM   1724  N   ALA A 107     178.814 136.854  11.614  1.00  0.00           N  
ATOM   1725  CA  ALA A 107     179.852 135.870  11.896  1.00  0.00           C  
ATOM   1726  C   ALA A 107     179.511 134.520  11.280  1.00  0.00           C  
ATOM   1727  O   ALA A 107     180.398 133.820  10.777  1.00  0.00           O  
ATOM   1728  CB  ALA A 107     180.054 135.737  13.406  1.00  0.00           C  
ATOM   1729  H   ALA A 107     178.315 137.278  12.384  1.00  0.00           H  
ATOM   1730  HA  ALA A 107     180.780 136.219  11.443  1.00  0.00           H  
ATOM   1731 1HB  ALA A 107     180.832 135.001  13.604  1.00  0.00           H  
ATOM   1732 2HB  ALA A 107     180.354 136.701  13.820  1.00  0.00           H  
ATOM   1733 3HB  ALA A 107     179.123 135.417  13.869  1.00  0.00           H  
ATOM   1734  N   ALA A 108     178.232 134.137  11.309  1.00  0.00           N  
ATOM   1735  CA  ALA A 108     177.827 132.870  10.709  1.00  0.00           C  
ATOM   1736  C   ALA A 108     178.097 132.860   9.211  1.00  0.00           C  
ATOM   1737  O   ALA A 108     178.538 131.844   8.658  1.00  0.00           O  
ATOM   1738  CB  ALA A 108     176.348 132.606  10.988  1.00  0.00           C  
ATOM   1739  H   ALA A 108     177.532 134.719  11.749  1.00  0.00           H  
ATOM   1740  HA  ALA A 108     178.421 132.075  11.160  1.00  0.00           H  
ATOM   1741 1HB  ALA A 108     176.056 131.659  10.534  1.00  0.00           H  
ATOM   1742 2HB  ALA A 108     176.184 132.560  12.065  1.00  0.00           H  
ATOM   1743 3HB  ALA A 108     175.749 133.410  10.563  1.00  0.00           H  
ATOM   1744  N   VAL A 109     177.840 133.985   8.536  1.00  0.00           N  
ATOM   1745  CA  VAL A 109     178.087 134.073   7.097  1.00  0.00           C  
ATOM   1746  C   VAL A 109     179.581 134.017   6.808  1.00  0.00           C  
ATOM   1747  O   VAL A 109     180.031 133.299   5.909  1.00  0.00           O  
ATOM   1748  CB  VAL A 109     177.502 135.379   6.526  1.00  0.00           C  
ATOM   1749  CG1 VAL A 109     177.954 135.581   5.088  1.00  0.00           C  
ATOM   1750  CG2 VAL A 109     175.984 135.349   6.617  1.00  0.00           C  
ATOM   1751  H   VAL A 109     177.471 134.788   9.023  1.00  0.00           H  
ATOM   1752  HA  VAL A 109     177.625 133.210   6.614  1.00  0.00           H  
ATOM   1753  HB  VAL A 109     177.885 136.221   7.105  1.00  0.00           H  
ATOM   1754 1HG1 VAL A 109     177.531 136.508   4.701  1.00  0.00           H  
ATOM   1755 2HG1 VAL A 109     179.042 135.635   5.053  1.00  0.00           H  
ATOM   1756 3HG1 VAL A 109     177.611 134.745   4.479  1.00  0.00           H  
ATOM   1757 1HG2 VAL A 109     175.577 136.276   6.212  1.00  0.00           H  
ATOM   1758 2HG2 VAL A 109     175.602 134.504   6.043  1.00  0.00           H  
ATOM   1759 3HG2 VAL A 109     175.684 135.246   7.659  1.00  0.00           H  
ATOM   1760  N   ARG A 110     180.370 134.782   7.567  1.00  0.00           N  
ATOM   1761  CA  ARG A 110     181.814 134.800   7.344  1.00  0.00           C  
ATOM   1762  C   ARG A 110     182.435 133.438   7.626  1.00  0.00           C  
ATOM   1763  O   ARG A 110     183.278 132.961   6.858  1.00  0.00           O  
ATOM   1764  CB  ARG A 110     182.479 135.847   8.227  1.00  0.00           C  
ATOM   1765  CG  ARG A 110     182.191 137.288   7.838  1.00  0.00           C  
ATOM   1766  CD  ARG A 110     182.893 138.248   8.727  1.00  0.00           C  
ATOM   1767  NE  ARG A 110     182.532 139.625   8.430  1.00  0.00           N  
ATOM   1768  CZ  ARG A 110     183.093 140.371   7.459  1.00  0.00           C  
ATOM   1769  NH1 ARG A 110     184.037 139.860   6.700  1.00  0.00           N  
ATOM   1770  NH2 ARG A 110     182.694 141.617   7.269  1.00  0.00           N  
ATOM   1771  H   ARG A 110     179.977 135.356   8.298  1.00  0.00           H  
ATOM   1772  HA  ARG A 110     182.001 135.029   6.296  1.00  0.00           H  
ATOM   1773 1HB  ARG A 110     182.153 135.713   9.258  1.00  0.00           H  
ATOM   1774 2HB  ARG A 110     183.560 135.709   8.204  1.00  0.00           H  
ATOM   1775 1HG  ARG A 110     182.523 137.462   6.814  1.00  0.00           H  
ATOM   1776 2HG  ARG A 110     181.119 137.477   7.908  1.00  0.00           H  
ATOM   1777 1HD  ARG A 110     182.630 138.043   9.764  1.00  0.00           H  
ATOM   1778 2HD  ARG A 110     183.970 138.143   8.597  1.00  0.00           H  
ATOM   1779  HE  ARG A 110     181.809 140.053   8.994  1.00  0.00           H  
ATOM   1780 1HH1 ARG A 110     184.342 138.909   6.846  1.00  0.00           H  
ATOM   1781 2HH1 ARG A 110     184.458 140.420   5.972  1.00  0.00           H  
ATOM   1782 1HH2 ARG A 110     181.968 142.010   7.853  1.00  0.00           H  
ATOM   1783 2HH2 ARG A 110     183.115 142.176   6.542  1.00  0.00           H  
ATOM   1784  N   ALA A 111     182.025 132.794   8.721  1.00  0.00           N  
ATOM   1785  CA  ALA A 111     182.548 131.470   9.041  1.00  0.00           C  
ATOM   1786  C   ALA A 111     182.152 130.450   7.981  1.00  0.00           C  
ATOM   1787  O   ALA A 111     182.972 129.630   7.552  1.00  0.00           O  
ATOM   1788  CB  ALA A 111     182.057 131.032  10.422  1.00  0.00           C  
ATOM   1789  H   ALA A 111     181.348 133.218   9.339  1.00  0.00           H  
ATOM   1790  HA  ALA A 111     183.637 131.530   9.054  1.00  0.00           H  
ATOM   1791 1HB  ALA A 111     182.453 130.044  10.652  1.00  0.00           H  
ATOM   1792 2HB  ALA A 111     182.400 131.745  11.172  1.00  0.00           H  
ATOM   1793 3HB  ALA A 111     180.969 130.997  10.426  1.00  0.00           H  
ATOM   1794  N   ALA A 112     180.893 130.486   7.541  1.00  0.00           N  
ATOM   1795  CA  ALA A 112     180.458 129.555   6.504  1.00  0.00           C  
ATOM   1796  C   ALA A 112     181.144 129.843   5.173  1.00  0.00           C  
ATOM   1797  O   ALA A 112     181.516 128.908   4.454  1.00  0.00           O  
ATOM   1798  CB  ALA A 112     178.940 129.604   6.359  1.00  0.00           C  
ATOM   1799  H   ALA A 112     180.230 131.150   7.914  1.00  0.00           H  
ATOM   1800  HA  ALA A 112     180.755 128.551   6.805  1.00  0.00           H  
ATOM   1801 1HB  ALA A 112     178.626 128.907   5.582  1.00  0.00           H  
ATOM   1802 2HB  ALA A 112     178.475 129.328   7.305  1.00  0.00           H  
ATOM   1803 3HB  ALA A 112     178.633 130.613   6.086  1.00  0.00           H  
ATOM   1804  N   GLU A 113     181.331 131.121   4.836  1.00  0.00           N  
ATOM   1805  CA  GLU A 113     182.013 131.458   3.591  1.00  0.00           C  
ATOM   1806  C   GLU A 113     183.415 130.860   3.558  1.00  0.00           C  
ATOM   1807  O   GLU A 113     183.853 130.350   2.520  1.00  0.00           O  
ATOM   1808  CB  GLU A 113     182.091 132.976   3.416  1.00  0.00           C  
ATOM   1809  CG  GLU A 113     182.853 133.429   2.179  1.00  0.00           C  
ATOM   1810  CD  GLU A 113     182.909 134.925   2.043  1.00  0.00           C  
ATOM   1811  OE1 GLU A 113     182.234 135.597   2.785  1.00  0.00           O  
ATOM   1812  OE2 GLU A 113     183.630 135.398   1.195  1.00  0.00           O  
ATOM   1813  H   GLU A 113     181.002 131.866   5.434  1.00  0.00           H  
ATOM   1814  HA  GLU A 113     181.453 131.026   2.761  1.00  0.00           H  
ATOM   1815 1HB  GLU A 113     181.083 133.387   3.359  1.00  0.00           H  
ATOM   1816 2HB  GLU A 113     182.576 133.418   4.287  1.00  0.00           H  
ATOM   1817 1HG  GLU A 113     183.869 133.041   2.228  1.00  0.00           H  
ATOM   1818 2HG  GLU A 113     182.375 133.006   1.297  1.00  0.00           H  
ATOM   1819  N   LYS A 114     184.130 130.896   4.686  1.00  0.00           N  
ATOM   1820  CA  LYS A 114     185.469 130.319   4.720  1.00  0.00           C  
ATOM   1821  C   LYS A 114     185.452 128.839   4.361  1.00  0.00           C  
ATOM   1822  O   LYS A 114     186.356 128.360   3.667  1.00  0.00           O  
ATOM   1823  CB  LYS A 114     186.098 130.514   6.101  1.00  0.00           C  
ATOM   1824  CG  LYS A 114     186.490 131.952   6.417  1.00  0.00           C  
ATOM   1825  CD  LYS A 114     186.954 132.095   7.858  1.00  0.00           C  
ATOM   1826  CE  LYS A 114     187.261 133.545   8.201  1.00  0.00           C  
ATOM   1827  NZ  LYS A 114     187.622 133.713   9.634  1.00  0.00           N  
ATOM   1828  H   LYS A 114     183.754 131.320   5.521  1.00  0.00           H  
ATOM   1829  HA  LYS A 114     186.084 130.826   3.978  1.00  0.00           H  
ATOM   1830 1HB  LYS A 114     185.400 130.182   6.869  1.00  0.00           H  
ATOM   1831 2HB  LYS A 114     186.993 129.897   6.183  1.00  0.00           H  
ATOM   1832 1HG  LYS A 114     187.297 132.263   5.751  1.00  0.00           H  
ATOM   1833 2HG  LYS A 114     185.635 132.605   6.252  1.00  0.00           H  
ATOM   1834 1HD  LYS A 114     186.177 131.727   8.529  1.00  0.00           H  
ATOM   1835 2HD  LYS A 114     187.853 131.497   8.011  1.00  0.00           H  
ATOM   1836 1HE  LYS A 114     188.089 133.896   7.587  1.00  0.00           H  
ATOM   1837 2HE  LYS A 114     186.389 134.162   7.984  1.00  0.00           H  
ATOM   1838 1HZ  LYS A 114     187.817 134.687   9.820  1.00  0.00           H  
ATOM   1839 2HZ  LYS A 114     186.853 133.408  10.214  1.00  0.00           H  
ATOM   1840 3HZ  LYS A 114     188.441 133.160   9.843  1.00  0.00           H  
ATOM   1841  N   VAL A 115     184.435 128.105   4.817  1.00  0.00           N  
ATOM   1842  CA  VAL A 115     184.313 126.694   4.460  1.00  0.00           C  
ATOM   1843  C   VAL A 115     184.101 126.539   2.958  1.00  0.00           C  
ATOM   1844  O   VAL A 115     184.689 125.658   2.321  1.00  0.00           O  
ATOM   1845  CB  VAL A 115     183.137 126.046   5.215  1.00  0.00           C  
ATOM   1846  CG1 VAL A 115     182.900 124.629   4.715  1.00  0.00           C  
ATOM   1847  CG2 VAL A 115     183.417 126.051   6.711  1.00  0.00           C  
ATOM   1848  H   VAL A 115     183.736 128.523   5.414  1.00  0.00           H  
ATOM   1849  HA  VAL A 115     185.251 126.193   4.704  1.00  0.00           H  
ATOM   1850  HB  VAL A 115     182.230 126.614   5.012  1.00  0.00           H  
ATOM   1851 1HG1 VAL A 115     182.066 124.186   5.260  1.00  0.00           H  
ATOM   1852 2HG1 VAL A 115     182.667 124.653   3.651  1.00  0.00           H  
ATOM   1853 3HG1 VAL A 115     183.796 124.031   4.878  1.00  0.00           H  
ATOM   1854 1HG2 VAL A 115     182.581 125.592   7.238  1.00  0.00           H  
ATOM   1855 2HG2 VAL A 115     184.328 125.488   6.912  1.00  0.00           H  
ATOM   1856 3HG2 VAL A 115     183.543 127.078   7.054  1.00  0.00           H  
ATOM   1857  N   VAL A 116     183.255 127.392   2.369  1.00  0.00           N  
ATOM   1858  CA  VAL A 116     183.010 127.323   0.934  1.00  0.00           C  
ATOM   1859  C   VAL A 116     184.280 127.575   0.132  1.00  0.00           C  
ATOM   1860  O   VAL A 116     184.542 126.861  -0.840  1.00  0.00           O  
ATOM   1861  CB  VAL A 116     181.941 128.356   0.529  1.00  0.00           C  
ATOM   1862  CG1 VAL A 116     181.792 128.402  -0.984  1.00  0.00           C  
ATOM   1863  CG2 VAL A 116     180.615 128.015   1.191  1.00  0.00           C  
ATOM   1864  H   VAL A 116     182.777 128.092   2.917  1.00  0.00           H  
ATOM   1865  HA  VAL A 116     182.683 126.314   0.687  1.00  0.00           H  
ATOM   1866  HB  VAL A 116     182.265 129.345   0.850  1.00  0.00           H  
ATOM   1867 1HG1 VAL A 116     181.033 129.137  -1.254  1.00  0.00           H  
ATOM   1868 2HG1 VAL A 116     182.744 128.682  -1.436  1.00  0.00           H  
ATOM   1869 3HG1 VAL A 116     181.491 127.420  -1.350  1.00  0.00           H  
ATOM   1870 1HG2 VAL A 116     179.864 128.751   0.900  1.00  0.00           H  
ATOM   1871 2HG2 VAL A 116     180.294 127.023   0.874  1.00  0.00           H  
ATOM   1872 3HG2 VAL A 116     180.735 128.030   2.275  1.00  0.00           H  
ATOM   1873  N   ARG A 117     185.082 128.566   0.517  1.00  0.00           N  
ATOM   1874  CA  ARG A 117     186.312 128.887  -0.193  1.00  0.00           C  
ATOM   1875  C   ARG A 117     187.382 127.818  -0.019  1.00  0.00           C  
ATOM   1876  O   ARG A 117     188.172 127.595  -0.942  1.00  0.00           O  
ATOM   1877  CB  ARG A 117     186.862 130.223   0.286  1.00  0.00           C  
ATOM   1878  CG  ARG A 117     186.056 131.438  -0.146  1.00  0.00           C  
ATOM   1879  CD  ARG A 117     186.655 132.700   0.357  1.00  0.00           C  
ATOM   1880  NE  ARG A 117     185.854 133.860  -0.000  1.00  0.00           N  
ATOM   1881  CZ  ARG A 117     185.942 134.520  -1.171  1.00  0.00           C  
ATOM   1882  NH1 ARG A 117     186.798 134.122  -2.087  1.00  0.00           N  
ATOM   1883  NH2 ARG A 117     185.167 135.566  -1.401  1.00  0.00           N  
ATOM   1884  H   ARG A 117     184.826 129.111   1.326  1.00  0.00           H  
ATOM   1885  HA  ARG A 117     186.091 128.945  -1.259  1.00  0.00           H  
ATOM   1886 1HB  ARG A 117     186.907 130.228   1.375  1.00  0.00           H  
ATOM   1887 2HB  ARG A 117     187.878 130.352  -0.085  1.00  0.00           H  
ATOM   1888 1HG  ARG A 117     186.023 131.484  -1.235  1.00  0.00           H  
ATOM   1889 2HG  ARG A 117     185.041 131.360   0.246  1.00  0.00           H  
ATOM   1890 1HD  ARG A 117     186.731 132.660   1.442  1.00  0.00           H  
ATOM   1891 2HD  ARG A 117     187.648 132.828  -0.071  1.00  0.00           H  
ATOM   1892  HE  ARG A 117     185.184 134.195   0.679  1.00  0.00           H  
ATOM   1893 1HH1 ARG A 117     187.390 133.323  -1.911  1.00  0.00           H  
ATOM   1894 2HH1 ARG A 117     186.864 134.616  -2.965  1.00  0.00           H  
ATOM   1895 1HH2 ARG A 117     184.510 135.871  -0.697  1.00  0.00           H  
ATOM   1896 2HH2 ARG A 117     185.233 136.059  -2.279  1.00  0.00           H  
ATOM   1897  N   GLU A 118     187.431 127.162   1.139  1.00  0.00           N  
ATOM   1898  CA  GLU A 118     188.446 126.135   1.406  1.00  0.00           C  
ATOM   1899  C   GLU A 118     188.161 124.897   0.559  1.00  0.00           C  
ATOM   1900  O   GLU A 118     189.084 124.244   0.066  1.00  0.00           O  
ATOM   1901  CB  GLU A 118     188.471 125.765   2.890  1.00  0.00           C  
ATOM   1902  CG  GLU A 118     189.132 126.802   3.787  1.00  0.00           C  
ATOM   1903  CD  GLU A 118     190.605 126.945   3.529  1.00  0.00           C  
ATOM   1904  OE1 GLU A 118     191.181 126.044   2.968  1.00  0.00           O  
ATOM   1905  OE2 GLU A 118     191.156 127.957   3.893  1.00  0.00           O  
ATOM   1906  H   GLU A 118     186.750 127.375   1.853  1.00  0.00           H  
ATOM   1907  HA  GLU A 118     189.420 126.526   1.108  1.00  0.00           H  
ATOM   1908 1HB  GLU A 118     187.451 125.616   3.246  1.00  0.00           H  
ATOM   1909 2HB  GLU A 118     189.003 124.822   3.022  1.00  0.00           H  
ATOM   1910 1HG  GLU A 118     188.651 127.766   3.624  1.00  0.00           H  
ATOM   1911 2HG  GLU A 118     188.975 126.521   4.827  1.00  0.00           H  
ATOM   1912  N   GLN A 119     186.879 124.567   0.386  1.00  0.00           N  
ATOM   1913  CA  GLN A 119     186.452 123.358  -0.315  1.00  0.00           C  
ATOM   1914  C   GLN A 119     185.287 123.724  -1.228  1.00  0.00           C  
ATOM   1915  O   GLN A 119     184.134 123.349  -0.966  1.00  0.00           O  
ATOM   1916  CB  GLN A 119     186.042 122.258   0.668  1.00  0.00           C  
ATOM   1917  CG  GLN A 119     187.161 121.797   1.587  1.00  0.00           C  
ATOM   1918  CD  GLN A 119     188.158 120.900   0.878  1.00  0.00           C  
ATOM   1919  OE1 GLN A 119     188.065 119.670   0.947  1.00  0.00           O  
ATOM   1920  NE2 GLN A 119     189.119 121.508   0.193  1.00  0.00           N  
ATOM   1921  H   GLN A 119     186.181 125.192   0.762  1.00  0.00           H  
ATOM   1922  HA  GLN A 119     187.280 123.001  -0.926  1.00  0.00           H  
ATOM   1923 1HB  GLN A 119     185.222 122.615   1.292  1.00  0.00           H  
ATOM   1924 2HB  GLN A 119     185.682 121.392   0.116  1.00  0.00           H  
ATOM   1925 1HG  GLN A 119     187.694 122.670   1.961  1.00  0.00           H  
ATOM   1926 2HG  GLN A 119     186.728 121.239   2.418  1.00  0.00           H  
ATOM   1927 1HE2 GLN A 119     189.805 120.968  -0.295  1.00  0.00           H  
ATOM   1928 2HE2 GLN A 119     189.157 122.507   0.165  1.00  0.00           H  
ATOM   1929  N   PRO A 120     185.541 124.464  -2.305  1.00  0.00           N  
ATOM   1930  CA  PRO A 120     184.455 124.836  -3.218  1.00  0.00           C  
ATOM   1931  C   PRO A 120     183.778 123.610  -3.814  1.00  0.00           C  
ATOM   1932  O   PRO A 120     184.416 122.620  -4.179  1.00  0.00           O  
ATOM   1933  CB  PRO A 120     185.175 125.655  -4.294  1.00  0.00           C  
ATOM   1934  CG  PRO A 120     186.393 126.172  -3.608  1.00  0.00           C  
ATOM   1935  CD  PRO A 120     186.826 125.040  -2.713  1.00  0.00           C  
ATOM   1936  HA  PRO A 120     183.724 125.453  -2.679  1.00  0.00           H  
ATOM   1937 1HB  PRO A 120     185.411 125.017  -5.159  1.00  0.00           H  
ATOM   1938 2HB  PRO A 120     184.517 126.458  -4.657  1.00  0.00           H  
ATOM   1939 1HG  PRO A 120     187.160 126.443  -4.348  1.00  0.00           H  
ATOM   1940 2HG  PRO A 120     186.153 127.087  -3.047  1.00  0.00           H  
ATOM   1941 1HD  PRO A 120     187.434 124.327  -3.290  1.00  0.00           H  
ATOM   1942 2HD  PRO A 120     187.400 125.442  -1.866  1.00  0.00           H  
ATOM   1943  N   GLY A 121     182.452 123.695  -3.905  1.00  0.00           N  
ATOM   1944  CA  GLY A 121     181.653 122.631  -4.476  1.00  0.00           C  
ATOM   1945  C   GLY A 121     181.483 121.402  -3.613  1.00  0.00           C  
ATOM   1946  O   GLY A 121     180.806 120.458  -4.040  1.00  0.00           O  
ATOM   1947  H   GLY A 121     181.992 124.526  -3.566  1.00  0.00           H  
ATOM   1948 1HA  GLY A 121     180.657 123.007  -4.706  1.00  0.00           H  
ATOM   1949 2HA  GLY A 121     182.099 122.306  -5.416  1.00  0.00           H  
ATOM   1950  N   SER A 122     182.066 121.374  -2.418  1.00  0.00           N  
ATOM   1951  CA  SER A 122     182.032 120.195  -1.569  1.00  0.00           C  
ATOM   1952  C   SER A 122     180.694 120.112  -0.835  1.00  0.00           C  
ATOM   1953  O   SER A 122     179.913 121.066  -0.798  1.00  0.00           O  
ATOM   1954  CB  SER A 122     183.175 120.230  -0.575  1.00  0.00           C  
ATOM   1955  OG  SER A 122     183.005 121.271   0.348  1.00  0.00           O  
ATOM   1956  H   SER A 122     182.548 122.200  -2.093  1.00  0.00           H  
ATOM   1957  HA  SER A 122     182.122 119.310  -2.202  1.00  0.00           H  
ATOM   1958 1HB  SER A 122     183.227 119.278  -0.047  1.00  0.00           H  
ATOM   1959 2HB  SER A 122     184.117 120.361  -1.106  1.00  0.00           H  
ATOM   1960  HG  SER A 122     183.483 122.023  -0.011  1.00  0.00           H  
ATOM   1961  N   ASN A 123     180.422 118.944  -0.247  1.00  0.00           N  
ATOM   1962  CA  ASN A 123     179.239 118.803   0.596  1.00  0.00           C  
ATOM   1963  C   ASN A 123     179.343 119.681   1.836  1.00  0.00           C  
ATOM   1964  O   ASN A 123     178.324 120.143   2.364  1.00  0.00           O  
ATOM   1965  CB  ASN A 123     179.029 117.351   0.986  1.00  0.00           C  
ATOM   1966  CG  ASN A 123     178.533 116.511  -0.158  1.00  0.00           C  
ATOM   1967  OD1 ASN A 123     177.976 117.032  -1.131  1.00  0.00           O  
ATOM   1968  ND2 ASN A 123     178.725 115.221  -0.061  1.00  0.00           N  
ATOM   1969  H   ASN A 123     181.029 118.148  -0.379  1.00  0.00           H  
ATOM   1970  HA  ASN A 123     178.368 119.134   0.029  1.00  0.00           H  
ATOM   1971 1HB  ASN A 123     179.970 116.932   1.348  1.00  0.00           H  
ATOM   1972 2HB  ASN A 123     178.309 117.294   1.802  1.00  0.00           H  
ATOM   1973 1HD2 ASN A 123     178.416 114.613  -0.792  1.00  0.00           H  
ATOM   1974 2HD2 ASN A 123     179.180 114.842   0.744  1.00  0.00           H  
ATOM   1975  N   LEU A 124     180.564 119.923   2.316  1.00  0.00           N  
ATOM   1976  CA  LEU A 124     180.757 120.886   3.393  1.00  0.00           C  
ATOM   1977  C   LEU A 124     180.390 122.297   2.949  1.00  0.00           C  
ATOM   1978  O   LEU A 124     179.810 123.059   3.731  1.00  0.00           O  
ATOM   1979  CB  LEU A 124     182.213 120.859   3.873  1.00  0.00           C  
ATOM   1980  CG  LEU A 124     182.660 119.565   4.566  1.00  0.00           C  
ATOM   1981  CD1 LEU A 124     184.177 119.554   4.691  1.00  0.00           C  
ATOM   1982  CD2 LEU A 124     181.999 119.466   5.933  1.00  0.00           C  
ATOM   1983  H   LEU A 124     181.368 119.442   1.939  1.00  0.00           H  
ATOM   1984  HA  LEU A 124     180.095 120.621   4.216  1.00  0.00           H  
ATOM   1985 1HB  LEU A 124     182.864 121.017   3.016  1.00  0.00           H  
ATOM   1986 2HB  LEU A 124     182.363 121.679   4.574  1.00  0.00           H  
ATOM   1987  HG  LEU A 124     182.368 118.708   3.960  1.00  0.00           H  
ATOM   1988 1HD1 LEU A 124     184.496 118.635   5.183  1.00  0.00           H  
ATOM   1989 2HD1 LEU A 124     184.624 119.606   3.697  1.00  0.00           H  
ATOM   1990 3HD1 LEU A 124     184.501 120.412   5.280  1.00  0.00           H  
ATOM   1991 1HD2 LEU A 124     182.316 118.547   6.426  1.00  0.00           H  
ATOM   1992 2HD2 LEU A 124     182.291 120.324   6.541  1.00  0.00           H  
ATOM   1993 3HD2 LEU A 124     180.915 119.459   5.813  1.00  0.00           H  
ATOM   1994  N   ALA A 125     180.718 122.660   1.706  1.00  0.00           N  
ATOM   1995  CA  ALA A 125     180.314 123.963   1.190  1.00  0.00           C  
ATOM   1996  C   ALA A 125     178.799 124.058   1.078  1.00  0.00           C  
ATOM   1997  O   ALA A 125     178.211 125.106   1.368  1.00  0.00           O  
ATOM   1998  CB  ALA A 125     180.974 124.218  -0.164  1.00  0.00           C  
ATOM   1999  H   ALA A 125     181.247 122.038   1.112  1.00  0.00           H  
ATOM   2000  HA  ALA A 125     180.646 124.724   1.897  1.00  0.00           H  
ATOM   2001 1HB  ALA A 125     180.666 125.194  -0.541  1.00  0.00           H  
ATOM   2002 2HB  ALA A 125     182.058 124.198  -0.051  1.00  0.00           H  
ATOM   2003 3HB  ALA A 125     180.670 123.446  -0.869  1.00  0.00           H  
ATOM   2004  N   LYS A 126     178.150 122.967   0.661  1.00  0.00           N  
ATOM   2005  CA  LYS A 126     176.697 122.971   0.537  1.00  0.00           C  
ATOM   2006  C   LYS A 126     176.035 123.248   1.881  1.00  0.00           C  
ATOM   2007  O   LYS A 126     175.067 124.011   1.957  1.00  0.00           O  
ATOM   2008  CB  LYS A 126     176.204 121.639  -0.030  1.00  0.00           C  
ATOM   2009  CG  LYS A 126     176.531 121.423  -1.501  1.00  0.00           C  
ATOM   2010  CD  LYS A 126     176.054 120.059  -1.978  1.00  0.00           C  
ATOM   2011  CE  LYS A 126     176.485 119.791  -3.412  1.00  0.00           C  
ATOM   2012  NZ  LYS A 126     176.113 118.421  -3.858  1.00  0.00           N  
ATOM   2013  H   LYS A 126     178.663 122.130   0.427  1.00  0.00           H  
ATOM   2014  HA  LYS A 126     176.410 123.771  -0.147  1.00  0.00           H  
ATOM   2015 1HB  LYS A 126     176.642 120.818   0.536  1.00  0.00           H  
ATOM   2016 2HB  LYS A 126     175.121 121.575   0.085  1.00  0.00           H  
ATOM   2017 1HG  LYS A 126     176.051 122.196  -2.100  1.00  0.00           H  
ATOM   2018 2HG  LYS A 126     177.609 121.491  -1.647  1.00  0.00           H  
ATOM   2019 1HD  LYS A 126     176.465 119.282  -1.332  1.00  0.00           H  
ATOM   2020 2HD  LYS A 126     174.966 120.015  -1.921  1.00  0.00           H  
ATOM   2021 1HE  LYS A 126     176.014 120.515  -4.075  1.00  0.00           H  
ATOM   2022 2HE  LYS A 126     177.566 119.906  -3.495  1.00  0.00           H  
ATOM   2023 1HZ  LYS A 126     176.416 118.282  -4.812  1.00  0.00           H  
ATOM   2024 2HZ  LYS A 126     176.561 117.738  -3.261  1.00  0.00           H  
ATOM   2025 3HZ  LYS A 126     175.111 118.308  -3.805  1.00  0.00           H  
ATOM   2026  N   LYS A 127     176.548 122.636   2.953  1.00  0.00           N  
ATOM   2027  CA  LYS A 127     176.074 122.968   4.291  1.00  0.00           C  
ATOM   2028  C   LYS A 127     176.405 124.409   4.660  1.00  0.00           C  
ATOM   2029  O   LYS A 127     175.584 125.090   5.285  1.00  0.00           O  
ATOM   2030  CB  LYS A 127     176.674 122.011   5.322  1.00  0.00           C  
ATOM   2031  CG  LYS A 127     176.256 122.293   6.759  1.00  0.00           C  
ATOM   2032  CD  LYS A 127     174.772 122.029   6.965  1.00  0.00           C  
ATOM   2033  CE  LYS A 127     174.356 122.294   8.405  1.00  0.00           C  
ATOM   2034  NZ  LYS A 127     172.899 122.076   8.612  1.00  0.00           N  
ATOM   2035  H   LYS A 127     177.270 121.938   2.845  1.00  0.00           H  
ATOM   2036  HA  LYS A 127     174.989 122.867   4.309  1.00  0.00           H  
ATOM   2037 1HB  LYS A 127     176.383 120.988   5.083  1.00  0.00           H  
ATOM   2038 2HB  LYS A 127     177.762 122.061   5.274  1.00  0.00           H  
ATOM   2039 1HG  LYS A 127     176.827 121.655   7.435  1.00  0.00           H  
ATOM   2040 2HG  LYS A 127     176.470 123.333   7.003  1.00  0.00           H  
ATOM   2041 1HD  LYS A 127     174.193 122.674   6.303  1.00  0.00           H  
ATOM   2042 2HD  LYS A 127     174.549 120.991   6.718  1.00  0.00           H  
ATOM   2043 1HE  LYS A 127     174.909 121.633   9.070  1.00  0.00           H  
ATOM   2044 2HE  LYS A 127     174.598 123.324   8.669  1.00  0.00           H  
ATOM   2045 1HZ  LYS A 127     172.664 122.262   9.577  1.00  0.00           H  
ATOM   2046 2HZ  LYS A 127     172.376 122.698   8.012  1.00  0.00           H  
ATOM   2047 3HZ  LYS A 127     172.667 121.119   8.388  1.00  0.00           H  
ATOM   2048  N   ALA A 128     177.592 124.886   4.280  1.00  0.00           N  
ATOM   2049  CA  ALA A 128     177.929 126.288   4.504  1.00  0.00           C  
ATOM   2050  C   ALA A 128     176.934 127.209   3.810  1.00  0.00           C  
ATOM   2051  O   ALA A 128     176.552 128.248   4.361  1.00  0.00           O  
ATOM   2052  CB  ALA A 128     179.351 126.573   4.026  1.00  0.00           C  
ATOM   2053  H   ALA A 128     178.269 124.283   3.837  1.00  0.00           H  
ATOM   2054  HA  ALA A 128     177.870 126.485   5.574  1.00  0.00           H  
ATOM   2055 1HB  ALA A 128     179.591 127.624   4.197  1.00  0.00           H  
ATOM   2056 2HB  ALA A 128     180.052 125.947   4.576  1.00  0.00           H  
ATOM   2057 3HB  ALA A 128     179.427 126.354   2.962  1.00  0.00           H  
ATOM   2058  N   LEU A 129     176.504 126.849   2.597  1.00  0.00           N  
ATOM   2059  CA  LEU A 129     175.552 127.686   1.876  1.00  0.00           C  
ATOM   2060  C   LEU A 129     174.202 127.733   2.578  1.00  0.00           C  
ATOM   2061  O   LEU A 129     173.566 128.793   2.619  1.00  0.00           O  
ATOM   2062  CB  LEU A 129     175.369 127.165   0.445  1.00  0.00           C  
ATOM   2063  CG  LEU A 129     176.604 127.256  -0.459  1.00  0.00           C  
ATOM   2064  CD1 LEU A 129     176.330 126.529  -1.770  1.00  0.00           C  
ATOM   2065  CD2 LEU A 129     176.947 128.717  -0.706  1.00  0.00           C  
ATOM   2066  H   LEU A 129     176.832 125.995   2.168  1.00  0.00           H  
ATOM   2067  HA  LEU A 129     175.937 128.705   1.849  1.00  0.00           H  
ATOM   2068 1HB  LEU A 129     175.069 126.119   0.492  1.00  0.00           H  
ATOM   2069 2HB  LEU A 129     174.568 127.730  -0.031  1.00  0.00           H  
ATOM   2070  HG  LEU A 129     177.447 126.762   0.025  1.00  0.00           H  
ATOM   2071 1HD1 LEU A 129     177.209 126.594  -2.412  1.00  0.00           H  
ATOM   2072 2HD1 LEU A 129     176.107 125.482  -1.565  1.00  0.00           H  
ATOM   2073 3HD1 LEU A 129     175.480 126.991  -2.270  1.00  0.00           H  
ATOM   2074 1HD2 LEU A 129     177.826 128.782  -1.348  1.00  0.00           H  
ATOM   2075 2HD2 LEU A 129     176.106 129.211  -1.193  1.00  0.00           H  
ATOM   2076 3HD2 LEU A 129     177.156 129.208   0.245  1.00  0.00           H  
ATOM   2077  N   GLU A 130     173.749 126.605   3.132  1.00  0.00           N  
ATOM   2078  CA  GLU A 130     172.530 126.617   3.931  1.00  0.00           C  
ATOM   2079  C   GLU A 130     172.675 127.537   5.136  1.00  0.00           C  
ATOM   2080  O   GLU A 130     171.751 128.288   5.469  1.00  0.00           O  
ATOM   2081  CB  GLU A 130     172.183 125.200   4.398  1.00  0.00           C  
ATOM   2082  CG  GLU A 130     170.922 125.109   5.246  1.00  0.00           C  
ATOM   2083  CD  GLU A 130     170.629 123.708   5.708  1.00  0.00           C  
ATOM   2084  OE1 GLU A 130     171.201 122.793   5.166  1.00  0.00           O  
ATOM   2085  OE2 GLU A 130     169.830 123.553   6.601  1.00  0.00           O  
ATOM   2086  H   GLU A 130     174.244 125.734   3.001  1.00  0.00           H  
ATOM   2087  HA  GLU A 130     171.715 126.998   3.315  1.00  0.00           H  
ATOM   2088 1HB  GLU A 130     172.051 124.552   3.531  1.00  0.00           H  
ATOM   2089 2HB  GLU A 130     173.010 124.798   4.983  1.00  0.00           H  
ATOM   2090 1HG  GLU A 130     171.037 125.750   6.118  1.00  0.00           H  
ATOM   2091 2HG  GLU A 130     170.080 125.479   4.665  1.00  0.00           H  
ATOM   2092  N   ILE A 131     173.834 127.496   5.796  1.00  0.00           N  
ATOM   2093  CA  ILE A 131     174.068 128.369   6.942  1.00  0.00           C  
ATOM   2094  C   ILE A 131     174.054 129.831   6.512  1.00  0.00           C  
ATOM   2095  O   ILE A 131     173.478 130.687   7.196  1.00  0.00           O  
ATOM   2096  CB  ILE A 131     175.410 128.043   7.621  1.00  0.00           C  
ATOM   2097  CG1 ILE A 131     175.354 126.661   8.277  1.00  0.00           C  
ATOM   2098  CG2 ILE A 131     175.761 129.109   8.648  1.00  0.00           C  
ATOM   2099  CD1 ILE A 131     176.706 126.125   8.692  1.00  0.00           C  
ATOM   2100  H   ILE A 131     174.560 126.857   5.508  1.00  0.00           H  
ATOM   2101  HA  ILE A 131     173.249 128.242   7.647  1.00  0.00           H  
ATOM   2102  HB  ILE A 131     176.198 128.002   6.870  1.00  0.00           H  
ATOM   2103 1HG1 ILE A 131     174.718 126.702   9.160  1.00  0.00           H  
ATOM   2104 2HG1 ILE A 131     174.905 125.948   7.586  1.00  0.00           H  
ATOM   2105 1HG2 ILE A 131     176.711 128.862   9.118  1.00  0.00           H  
ATOM   2106 2HG2 ILE A 131     175.841 130.076   8.154  1.00  0.00           H  
ATOM   2107 3HG2 ILE A 131     174.979 129.152   9.407  1.00  0.00           H  
ATOM   2108 1HD1 ILE A 131     176.585 125.143   9.149  1.00  0.00           H  
ATOM   2109 2HD1 ILE A 131     177.349 126.042   7.816  1.00  0.00           H  
ATOM   2110 3HD1 ILE A 131     177.160 126.805   9.411  1.00  0.00           H  
ATOM   2111  N   ILE A 132     174.679 130.144   5.373  1.00  0.00           N  
ATOM   2112  CA  ILE A 132     174.662 131.518   4.877  1.00  0.00           C  
ATOM   2113  C   ILE A 132     173.238 131.946   4.554  1.00  0.00           C  
ATOM   2114  O   ILE A 132     172.821 133.067   4.873  1.00  0.00           O  
ATOM   2115  CB  ILE A 132     175.546 131.667   3.625  1.00  0.00           C  
ATOM   2116  CG1 ILE A 132     177.018 131.437   3.978  1.00  0.00           C  
ATOM   2117  CG2 ILE A 132     175.355 133.042   3.000  1.00  0.00           C  
ATOM   2118  CD1 ILE A 132     177.911 131.241   2.775  1.00  0.00           C  
ATOM   2119  H   ILE A 132     175.169 129.436   4.846  1.00  0.00           H  
ATOM   2120  HA  ILE A 132     175.027 132.176   5.666  1.00  0.00           H  
ATOM   2121  HB  ILE A 132     175.274 130.906   2.895  1.00  0.00           H  
ATOM   2122 1HG1 ILE A 132     177.392 132.287   4.548  1.00  0.00           H  
ATOM   2123 2HG1 ILE A 132     177.105 130.555   4.613  1.00  0.00           H  
ATOM   2124 1HG2 ILE A 132     175.987 133.131   2.117  1.00  0.00           H  
ATOM   2125 2HG2 ILE A 132     174.312 133.169   2.715  1.00  0.00           H  
ATOM   2126 3HG2 ILE A 132     175.629 133.811   3.722  1.00  0.00           H  
ATOM   2127 1HD1 ILE A 132     178.938 131.083   3.106  1.00  0.00           H  
ATOM   2128 2HD1 ILE A 132     177.575 130.372   2.208  1.00  0.00           H  
ATOM   2129 3HD1 ILE A 132     177.867 132.126   2.142  1.00  0.00           H  
ATOM   2130  N   LEU A 133     172.466 131.059   3.921  1.00  0.00           N  
ATOM   2131  CA  LEU A 133     171.081 131.387   3.606  1.00  0.00           C  
ATOM   2132  C   LEU A 133     170.281 131.664   4.872  1.00  0.00           C  
ATOM   2133  O   LEU A 133     169.516 132.635   4.928  1.00  0.00           O  
ATOM   2134  CB  LEU A 133     170.430 130.239   2.823  1.00  0.00           C  
ATOM   2135  CG  LEU A 133     170.875 130.094   1.362  1.00  0.00           C  
ATOM   2136  CD1 LEU A 133     170.458 128.726   0.837  1.00  0.00           C  
ATOM   2137  CD2 LEU A 133     170.258 131.209   0.530  1.00  0.00           C  
ATOM   2138  H   LEU A 133     172.832 130.157   3.654  1.00  0.00           H  
ATOM   2139  HA  LEU A 133     171.068 132.293   3.001  1.00  0.00           H  
ATOM   2140 1HB  LEU A 133     170.652 129.302   3.331  1.00  0.00           H  
ATOM   2141 2HB  LEU A 133     169.350 130.384   2.827  1.00  0.00           H  
ATOM   2142  HG  LEU A 133     171.962 130.156   1.304  1.00  0.00           H  
ATOM   2143 1HD1 LEU A 133     170.774 128.624  -0.202  1.00  0.00           H  
ATOM   2144 2HD1 LEU A 133     170.929 127.949   1.437  1.00  0.00           H  
ATOM   2145 3HD1 LEU A 133     169.376 128.629   0.897  1.00  0.00           H  
ATOM   2146 1HD2 LEU A 133     170.576 131.107  -0.508  1.00  0.00           H  
ATOM   2147 2HD2 LEU A 133     169.171 131.147   0.586  1.00  0.00           H  
ATOM   2148 3HD2 LEU A 133     170.587 132.175   0.916  1.00  0.00           H  
ATOM   2149  N   ARG A 134     170.448 130.829   5.900  1.00  0.00           N  
ATOM   2150  CA  ARG A 134     169.713 131.029   7.145  1.00  0.00           C  
ATOM   2151  C   ARG A 134     170.122 132.331   7.822  1.00  0.00           C  
ATOM   2152  O   ARG A 134     169.266 133.088   8.296  1.00  0.00           O  
ATOM   2153  CB  ARG A 134     169.951 129.870   8.102  1.00  0.00           C  
ATOM   2154  CG  ARG A 134     169.280 128.564   7.703  1.00  0.00           C  
ATOM   2155  CD  ARG A 134     169.607 127.467   8.650  1.00  0.00           C  
ATOM   2156  NE  ARG A 134     169.039 126.197   8.225  1.00  0.00           N  
ATOM   2157  CZ  ARG A 134     167.778 125.800   8.483  1.00  0.00           C  
ATOM   2158  NH1 ARG A 134     166.969 126.581   9.163  1.00  0.00           N  
ATOM   2159  NH2 ARG A 134     167.355 124.624   8.053  1.00  0.00           N  
ATOM   2160  H   ARG A 134     171.084 130.047   5.825  1.00  0.00           H  
ATOM   2161  HA  ARG A 134     168.650 131.100   6.912  1.00  0.00           H  
ATOM   2162 1HB  ARG A 134     171.020 129.679   8.183  1.00  0.00           H  
ATOM   2163 2HB  ARG A 134     169.589 130.136   9.095  1.00  0.00           H  
ATOM   2164 1HG  ARG A 134     168.199 128.698   7.694  1.00  0.00           H  
ATOM   2165 2HG  ARG A 134     169.618 128.271   6.708  1.00  0.00           H  
ATOM   2166 1HD  ARG A 134     170.690 127.352   8.714  1.00  0.00           H  
ATOM   2167 2HD  ARG A 134     169.210 127.707   9.635  1.00  0.00           H  
ATOM   2168  HE  ARG A 134     169.633 125.570   7.700  1.00  0.00           H  
ATOM   2169 1HH1 ARG A 134     167.291 127.480   9.492  1.00  0.00           H  
ATOM   2170 2HH1 ARG A 134     166.023 126.283   9.355  1.00  0.00           H  
ATOM   2171 1HH2 ARG A 134     167.978 124.023   7.531  1.00  0.00           H  
ATOM   2172 2HH2 ARG A 134     166.412 124.325   8.246  1.00  0.00           H  
ATOM   2173  N   ALA A 135     171.425 132.611   7.873  1.00  0.00           N  
ATOM   2174  CA  ALA A 135     171.884 133.862   8.460  1.00  0.00           C  
ATOM   2175  C   ALA A 135     171.458 135.063   7.625  1.00  0.00           C  
ATOM   2176  O   ALA A 135     171.059 136.092   8.181  1.00  0.00           O  
ATOM   2177  CB  ALA A 135     173.401 133.839   8.630  1.00  0.00           C  
ATOM   2178  H   ALA A 135     172.105 131.961   7.507  1.00  0.00           H  
ATOM   2179  HA  ALA A 135     171.418 133.967   9.441  1.00  0.00           H  
ATOM   2180 1HB  ALA A 135     173.733 134.779   9.069  1.00  0.00           H  
ATOM   2181 2HB  ALA A 135     173.682 133.013   9.284  1.00  0.00           H  
ATOM   2182 3HB  ALA A 135     173.874 133.707   7.657  1.00  0.00           H  
ATOM   2183  N   ALA A 136     171.524 134.952   6.294  1.00  0.00           N  
ATOM   2184  CA  ALA A 136     171.109 136.060   5.442  1.00  0.00           C  
ATOM   2185  C   ALA A 136     169.613 136.324   5.545  1.00  0.00           C  
ATOM   2186  O   ALA A 136     169.188 137.485   5.536  1.00  0.00           O  
ATOM   2187  CB  ALA A 136     171.498 135.786   3.991  1.00  0.00           C  
ATOM   2188  H   ALA A 136     171.859 134.100   5.866  1.00  0.00           H  
ATOM   2189  HA  ALA A 136     171.622 136.960   5.781  1.00  0.00           H  
ATOM   2190 1HB  ALA A 136     171.184 136.621   3.365  1.00  0.00           H  
ATOM   2191 2HB  ALA A 136     172.580 135.668   3.920  1.00  0.00           H  
ATOM   2192 3HB  ALA A 136     171.011 134.874   3.650  1.00  0.00           H  
ATOM   2193  N   GLU A 137     168.801 135.267   5.638  1.00  0.00           N  
ATOM   2194  CA  GLU A 137     167.360 135.447   5.782  1.00  0.00           C  
ATOM   2195  C   GLU A 137     167.021 136.116   7.108  1.00  0.00           C  
ATOM   2196  O   GLU A 137     166.151 136.994   7.169  1.00  0.00           O  
ATOM   2197  CB  GLU A 137     166.640 134.101   5.680  1.00  0.00           C  
ATOM   2198  CG  GLU A 137     165.121 134.197   5.694  1.00  0.00           C  
ATOM   2199  CD  GLU A 137     164.449 132.884   5.412  1.00  0.00           C  
ATOM   2200  OE1 GLU A 137     165.141 131.921   5.182  1.00  0.00           O  
ATOM   2201  OE2 GLU A 137     163.240 132.841   5.426  1.00  0.00           O  
ATOM   2202  H   GLU A 137     169.179 134.331   5.612  1.00  0.00           H  
ATOM   2203  HA  GLU A 137     167.013 136.104   4.983  1.00  0.00           H  
ATOM   2204 1HB  GLU A 137     166.935 133.600   4.758  1.00  0.00           H  
ATOM   2205 2HB  GLU A 137     166.943 133.462   6.510  1.00  0.00           H  
ATOM   2206 1HG  GLU A 137     164.799 134.554   6.672  1.00  0.00           H  
ATOM   2207 2HG  GLU A 137     164.807 134.929   4.950  1.00  0.00           H  
ATOM   2208  N   GLU A 138     167.698 135.711   8.186  1.00  0.00           N  
ATOM   2209  CA  GLU A 138     167.461 136.331   9.484  1.00  0.00           C  
ATOM   2210  C   GLU A 138     167.893 137.791   9.490  1.00  0.00           C  
ATOM   2211  O   GLU A 138     167.250 138.626  10.137  1.00  0.00           O  
ATOM   2212  CB  GLU A 138     168.204 135.565  10.582  1.00  0.00           C  
ATOM   2213  CG  GLU A 138     167.593 134.217  10.932  1.00  0.00           C  
ATOM   2214  CD  GLU A 138     166.178 134.327  11.431  1.00  0.00           C  
ATOM   2215  OE1 GLU A 138     165.940 135.118  12.312  1.00  0.00           O  
ATOM   2216  OE2 GLU A 138     165.336 133.619  10.931  1.00  0.00           O  
ATOM   2217  H   GLU A 138     168.381 134.971   8.110  1.00  0.00           H  
ATOM   2218  HA  GLU A 138     166.391 136.301   9.692  1.00  0.00           H  
ATOM   2219 1HB  GLU A 138     169.235 135.395  10.273  1.00  0.00           H  
ATOM   2220 2HB  GLU A 138     168.230 136.168  11.491  1.00  0.00           H  
ATOM   2221 1HG  GLU A 138     167.604 133.583  10.046  1.00  0.00           H  
ATOM   2222 2HG  GLU A 138     168.206 133.739  11.696  1.00  0.00           H  
ATOM   2223  N   LEU A 139     168.971 138.117   8.777  1.00  0.00           N  
ATOM   2224  CA  LEU A 139     169.347 139.503   8.541  1.00  0.00           C  
ATOM   2225  C   LEU A 139     168.328 140.250   7.691  1.00  0.00           C  
ATOM   2226  O   LEU A 139     168.038 141.416   7.977  1.00  0.00           O  
ATOM   2227  CB  LEU A 139     170.719 139.560   7.857  1.00  0.00           C  
ATOM   2228  CG  LEU A 139     171.917 139.184   8.738  1.00  0.00           C  
ATOM   2229  CD1 LEU A 139     173.147 138.980   7.863  1.00  0.00           C  
ATOM   2230  CD2 LEU A 139     172.154 140.280   9.767  1.00  0.00           C  
ATOM   2231  H   LEU A 139     169.541 137.379   8.389  1.00  0.00           H  
ATOM   2232  HA  LEU A 139     169.402 140.015   9.501  1.00  0.00           H  
ATOM   2233 1HB  LEU A 139     170.710 138.883   7.004  1.00  0.00           H  
ATOM   2234 2HB  LEU A 139     170.882 140.572   7.488  1.00  0.00           H  
ATOM   2235  HG  LEU A 139     171.712 138.244   9.250  1.00  0.00           H  
ATOM   2236 1HD1 LEU A 139     173.999 138.713   8.490  1.00  0.00           H  
ATOM   2237 2HD1 LEU A 139     172.957 138.178   7.150  1.00  0.00           H  
ATOM   2238 3HD1 LEU A 139     173.367 139.901   7.325  1.00  0.00           H  
ATOM   2239 1HD2 LEU A 139     173.005 140.013  10.394  1.00  0.00           H  
ATOM   2240 2HD2 LEU A 139     172.361 141.221   9.256  1.00  0.00           H  
ATOM   2241 3HD2 LEU A 139     171.266 140.392  10.389  1.00  0.00           H  
ATOM   2242  N   ALA A 140     167.780 139.605   6.659  1.00  0.00           N  
ATOM   2243  CA  ALA A 140     166.748 140.228   5.841  1.00  0.00           C  
ATOM   2244  C   ALA A 140     165.503 140.594   6.638  1.00  0.00           C  
ATOM   2245  O   ALA A 140     164.821 141.560   6.284  1.00  0.00           O  
ATOM   2246  CB  ALA A 140     166.365 139.304   4.682  1.00  0.00           C  
ATOM   2247  H   ALA A 140     168.083 138.668   6.436  1.00  0.00           H  
ATOM   2248  HA  ALA A 140     167.151 141.157   5.437  1.00  0.00           H  
ATOM   2249 1HB  ALA A 140     165.592 139.780   4.078  1.00  0.00           H  
ATOM   2250 2HB  ALA A 140     167.244 139.113   4.065  1.00  0.00           H  
ATOM   2251 3HB  ALA A 140     165.988 138.363   5.078  1.00  0.00           H  
ATOM   2252  N   LYS A 141     165.193 139.850   7.698  1.00  0.00           N  
ATOM   2253  CA  LYS A 141     164.055 140.162   8.553  1.00  0.00           C  
ATOM   2254  C   LYS A 141     164.231 141.464   9.324  1.00  0.00           C  
ATOM   2255  O   LYS A 141     163.232 142.044   9.766  1.00  0.00           O  
ATOM   2256  CB  LYS A 141     163.807 139.013   9.531  1.00  0.00           C  
ATOM   2257  CG  LYS A 141     163.267 137.743   8.886  1.00  0.00           C  
ATOM   2258  CD  LYS A 141     163.129 136.621   9.903  1.00  0.00           C  
ATOM   2259  CE  LYS A 141     162.626 135.340   9.253  1.00  0.00           C  
ATOM   2260  NZ  LYS A 141     162.628 134.195  10.204  1.00  0.00           N  
ATOM   2261  H   LYS A 141     165.766 139.048   7.915  1.00  0.00           H  
ATOM   2262  HA  LYS A 141     163.175 140.296   7.922  1.00  0.00           H  
ATOM   2263 1HB  LYS A 141     164.738 138.759  10.039  1.00  0.00           H  
ATOM   2264 2HB  LYS A 141     163.095 139.330  10.292  1.00  0.00           H  
ATOM   2265 1HG  LYS A 141     162.288 137.945   8.447  1.00  0.00           H  
ATOM   2266 2HG  LYS A 141     163.941 137.422   8.093  1.00  0.00           H  
ATOM   2267 1HD  LYS A 141     164.099 136.428  10.366  1.00  0.00           H  
ATOM   2268 2HD  LYS A 141     162.429 136.920  10.684  1.00  0.00           H  
ATOM   2269 1HE  LYS A 141     161.611 135.493   8.890  1.00  0.00           H  
ATOM   2270 2HE  LYS A 141     163.260 135.092   8.403  1.00  0.00           H  
ATOM   2271 1HZ  LYS A 141     162.289 133.367   9.735  1.00  0.00           H  
ATOM   2272 2HZ  LYS A 141     163.569 134.034  10.535  1.00  0.00           H  
ATOM   2273 3HZ  LYS A 141     162.028 134.407  10.989  1.00  0.00           H  
ATOM   2274  N   LEU A 142     165.463 141.936   9.499  1.00  0.00           N  
ATOM   2275  CA  LEU A 142     165.718 143.085  10.352  1.00  0.00           C  
ATOM   2276  C   LEU A 142     165.491 144.382   9.577  1.00  0.00           C  
ATOM   2277  O   LEU A 142     165.860 144.486   8.405  1.00  0.00           O  
ATOM   2278  CB  LEU A 142     167.152 143.038  10.892  1.00  0.00           C  
ATOM   2279  CG  LEU A 142     167.502 141.813  11.748  1.00  0.00           C  
ATOM   2280  CD1 LEU A 142     168.991 141.821  12.064  1.00  0.00           C  
ATOM   2281  CD2 LEU A 142     166.673 141.833  13.024  1.00  0.00           C  
ATOM   2282  H   LEU A 142     166.239 141.489   9.032  1.00  0.00           H  
ATOM   2283  HA  LEU A 142     165.026 143.052  11.194  1.00  0.00           H  
ATOM   2284 1HB  LEU A 142     167.843 143.060  10.049  1.00  0.00           H  
ATOM   2285 2HB  LEU A 142     167.324 143.927  11.499  1.00  0.00           H  
ATOM   2286  HG  LEU A 142     167.285 140.903  11.188  1.00  0.00           H  
ATOM   2287 1HD1 LEU A 142     169.240 140.952  12.671  1.00  0.00           H  
ATOM   2288 2HD1 LEU A 142     169.561 141.787  11.134  1.00  0.00           H  
ATOM   2289 3HD1 LEU A 142     169.243 142.730  12.610  1.00  0.00           H  
ATOM   2290 1HD2 LEU A 142     166.921 140.962  13.632  1.00  0.00           H  
ATOM   2291 2HD2 LEU A 142     166.891 142.742  13.585  1.00  0.00           H  
ATOM   2292 3HD2 LEU A 142     165.614 141.808  12.770  1.00  0.00           H  
ATOM   2293  N   PRO A 143     164.886 145.391  10.213  1.00  0.00           N  
ATOM   2294  CA  PRO A 143     164.729 146.693   9.551  1.00  0.00           C  
ATOM   2295  C   PRO A 143     166.020 147.476   9.378  1.00  0.00           C  
ATOM   2296  O   PRO A 143     166.032 148.439   8.597  1.00  0.00           O  
ATOM   2297  CB  PRO A 143     163.770 147.425  10.495  1.00  0.00           C  
ATOM   2298  CG  PRO A 143     164.067 146.848  11.838  1.00  0.00           C  
ATOM   2299  CD  PRO A 143     164.321 145.388  11.569  1.00  0.00           C  
ATOM   2300  HA  PRO A 143     164.279 146.543   8.558  1.00  0.00           H  
ATOM   2301 1HB  PRO A 143     163.951 148.509  10.448  1.00  0.00           H  
ATOM   2302 2HB  PRO A 143     162.730 147.258  10.180  1.00  0.00           H  
ATOM   2303 1HG  PRO A 143     164.936 147.353  12.285  1.00  0.00           H  
ATOM   2304 2HG  PRO A 143     163.218 147.012  12.517  1.00  0.00           H  
ATOM   2305 1HD  PRO A 143     165.040 144.999  12.305  1.00  0.00           H  
ATOM   2306 2HD  PRO A 143     163.373 144.833  11.622  1.00  0.00           H  
ATOM   2307  N   ASP A 144     167.095 147.105  10.066  1.00  0.00           N  
ATOM   2308  CA  ASP A 144     168.337 147.851   9.965  1.00  0.00           C  
ATOM   2309  C   ASP A 144     168.867 147.832   8.529  1.00  0.00           C  
ATOM   2310  O   ASP A 144     169.050 146.765   7.940  1.00  0.00           O  
ATOM   2311  CB  ASP A 144     169.388 147.275  10.917  1.00  0.00           C  
ATOM   2312  CG  ASP A 144     170.682 148.077  10.929  1.00  0.00           C  
ATOM   2313  OD1 ASP A 144     171.353 148.100   9.925  1.00  0.00           O  
ATOM   2314  OD2 ASP A 144     170.986 148.660  11.942  1.00  0.00           O  
ATOM   2315  H   ASP A 144     167.056 146.295  10.670  1.00  0.00           H  
ATOM   2316  HA  ASP A 144     168.145 148.886  10.253  1.00  0.00           H  
ATOM   2317 1HB  ASP A 144     168.985 147.247  11.930  1.00  0.00           H  
ATOM   2318 2HB  ASP A 144     169.617 146.248  10.628  1.00  0.00           H  
ATOM   2319  N   PRO A 145     169.111 149.008   7.943  1.00  0.00           N  
ATOM   2320  CA  PRO A 145     169.523 149.036   6.532  1.00  0.00           C  
ATOM   2321  C   PRO A 145     170.865 148.369   6.294  1.00  0.00           C  
ATOM   2322  O   PRO A 145     171.130 147.920   5.173  1.00  0.00           O  
ATOM   2323  CB  PRO A 145     169.570 150.537   6.210  1.00  0.00           C  
ATOM   2324  CG  PRO A 145     169.690 151.195   7.545  1.00  0.00           C  
ATOM   2325  CD  PRO A 145     168.899 150.342   8.498  1.00  0.00           C  
ATOM   2326  HA  PRO A 145     168.762 148.527   5.922  1.00  0.00           H  
ATOM   2327 1HB  PRO A 145     170.422 150.753   5.549  1.00  0.00           H  
ATOM   2328 2HB  PRO A 145     168.660 150.834   5.668  1.00  0.00           H  
ATOM   2329 1HG  PRO A 145     170.748 151.267   7.838  1.00  0.00           H  
ATOM   2330 2HG  PRO A 145     169.304 152.224   7.496  1.00  0.00           H  
ATOM   2331 1HD  PRO A 145     169.315 150.443   9.510  1.00  0.00           H  
ATOM   2332 2HD  PRO A 145     167.843 150.654   8.479  1.00  0.00           H  
ATOM   2333  N   GLU A 146     171.722 148.298   7.319  1.00  0.00           N  
ATOM   2334  CA  GLU A 146     173.013 147.635   7.163  1.00  0.00           C  
ATOM   2335  C   GLU A 146     172.861 146.120   7.185  1.00  0.00           C  
ATOM   2336  O   GLU A 146     173.532 145.409   6.426  1.00  0.00           O  
ATOM   2337  CB  GLU A 146     173.977 148.076   8.267  1.00  0.00           C  
ATOM   2338  CG  GLU A 146     174.373 149.545   8.207  1.00  0.00           C  
ATOM   2339  CD  GLU A 146     175.125 149.897   6.955  1.00  0.00           C  
ATOM   2340  OE1 GLU A 146     176.030 149.177   6.605  1.00  0.00           O  
ATOM   2341  OE2 GLU A 146     174.796 150.887   6.346  1.00  0.00           O  
ATOM   2342  H   GLU A 146     171.480 148.702   8.212  1.00  0.00           H  
ATOM   2343  HA  GLU A 146     173.431 147.914   6.196  1.00  0.00           H  
ATOM   2344 1HB  GLU A 146     173.523 147.892   9.241  1.00  0.00           H  
ATOM   2345 2HB  GLU A 146     174.889 147.481   8.214  1.00  0.00           H  
ATOM   2346 1HG  GLU A 146     173.472 150.155   8.260  1.00  0.00           H  
ATOM   2347 2HG  GLU A 146     174.988 149.780   9.074  1.00  0.00           H  
ATOM   2348  N   ALA A 147     171.984 145.607   8.049  1.00  0.00           N  
ATOM   2349  CA  ALA A 147     171.668 144.184   8.028  1.00  0.00           C  
ATOM   2350  C   ALA A 147     171.023 143.770   6.710  1.00  0.00           C  
ATOM   2351  O   ALA A 147     171.302 142.678   6.203  1.00  0.00           O  
ATOM   2352  CB  ALA A 147     170.754 143.832   9.200  1.00  0.00           C  
ATOM   2353  H   ALA A 147     171.530 146.201   8.729  1.00  0.00           H  
ATOM   2354  HA  ALA A 147     172.599 143.628   8.124  1.00  0.00           H  
ATOM   2355 1HB  ALA A 147     170.523 142.767   9.175  1.00  0.00           H  
ATOM   2356 2HB  ALA A 147     171.257 144.072  10.138  1.00  0.00           H  
ATOM   2357 3HB  ALA A 147     169.831 144.405   9.127  1.00  0.00           H  
ATOM   2358  N   LEU A 148     170.166 144.621   6.144  1.00  0.00           N  
ATOM   2359  CA  LEU A 148     169.535 144.290   4.871  1.00  0.00           C  
ATOM   2360  C   LEU A 148     170.556 144.239   3.743  1.00  0.00           C  
ATOM   2361  O   LEU A 148     170.510 143.340   2.896  1.00  0.00           O  
ATOM   2362  CB  LEU A 148     168.446 145.317   4.536  1.00  0.00           C  
ATOM   2363  CG  LEU A 148     167.242 145.343   5.487  1.00  0.00           C  
ATOM   2364  CD1 LEU A 148     166.386 146.568   5.188  1.00  0.00           C  
ATOM   2365  CD2 LEU A 148     166.438 144.061   5.326  1.00  0.00           C  
ATOM   2366  H   LEU A 148     169.945 145.501   6.588  1.00  0.00           H  
ATOM   2367  HA  LEU A 148     169.094 143.296   4.953  1.00  0.00           H  
ATOM   2368 1HB  LEU A 148     168.892 146.310   4.538  1.00  0.00           H  
ATOM   2369 2HB  LEU A 148     168.072 145.111   3.533  1.00  0.00           H  
ATOM   2370  HG  LEU A 148     167.593 145.425   6.516  1.00  0.00           H  
ATOM   2371 1HD1 LEU A 148     165.531 146.585   5.864  1.00  0.00           H  
ATOM   2372 2HD1 LEU A 148     166.981 147.470   5.330  1.00  0.00           H  
ATOM   2373 3HD1 LEU A 148     166.034 146.521   4.158  1.00  0.00           H  
ATOM   2374 1HD2 LEU A 148     165.583 144.081   6.002  1.00  0.00           H  
ATOM   2375 2HD2 LEU A 148     166.086 143.980   4.298  1.00  0.00           H  
ATOM   2376 3HD2 LEU A 148     167.070 143.204   5.562  1.00  0.00           H  
ATOM   2377  N   LYS A 149     171.488 145.197   3.711  1.00  0.00           N  
ATOM   2378  CA  LYS A 149     172.547 145.163   2.709  1.00  0.00           C  
ATOM   2379  C   LYS A 149     173.443 143.942   2.863  1.00  0.00           C  
ATOM   2380  O   LYS A 149     173.839 143.347   1.856  1.00  0.00           O  
ATOM   2381  CB  LYS A 149     173.390 146.437   2.785  1.00  0.00           C  
ATOM   2382  CG  LYS A 149     172.695 147.683   2.250  1.00  0.00           C  
ATOM   2383  CD  LYS A 149     173.644 148.870   2.207  1.00  0.00           C  
ATOM   2384  CE  LYS A 149     173.952 149.385   3.606  1.00  0.00           C  
ATOM   2385  NZ  LYS A 149     174.763 150.632   3.573  1.00  0.00           N  
ATOM   2386  H   LYS A 149     171.469 145.954   4.380  1.00  0.00           H  
ATOM   2387  HA  LYS A 149     172.087 145.103   1.721  1.00  0.00           H  
ATOM   2388 1HB  LYS A 149     173.667 146.630   3.822  1.00  0.00           H  
ATOM   2389 2HB  LYS A 149     174.311 146.299   2.218  1.00  0.00           H  
ATOM   2390 1HG  LYS A 149     172.325 147.488   1.241  1.00  0.00           H  
ATOM   2391 2HG  LYS A 149     171.848 147.930   2.887  1.00  0.00           H  
ATOM   2392 1HD  LYS A 149     174.576 148.573   1.723  1.00  0.00           H  
ATOM   2393 2HD  LYS A 149     173.196 149.675   1.625  1.00  0.00           H  
ATOM   2394 1HE  LYS A 149     173.021 149.585   4.132  1.00  0.00           H  
ATOM   2395 2HE  LYS A 149     174.502 148.624   4.159  1.00  0.00           H  
ATOM   2396 1HZ  LYS A 149     174.946 150.940   4.517  1.00  0.00           H  
ATOM   2397 2HZ  LYS A 149     175.639 150.454   3.102  1.00  0.00           H  
ATOM   2398 3HZ  LYS A 149     174.256 151.351   3.078  1.00  0.00           H  
ATOM   2399  N   GLU A 150     173.768 143.556   4.096  1.00  0.00           N  
ATOM   2400  CA  GLU A 150     174.564 142.356   4.315  1.00  0.00           C  
ATOM   2401  C   GLU A 150     173.811 141.097   3.910  1.00  0.00           C  
ATOM   2402  O   GLU A 150     174.422 140.149   3.404  1.00  0.00           O  
ATOM   2403  CB  GLU A 150     174.980 142.257   5.785  1.00  0.00           C  
ATOM   2404  CG  GLU A 150     176.006 143.295   6.219  1.00  0.00           C  
ATOM   2405  CD  GLU A 150     177.306 143.180   5.474  1.00  0.00           C  
ATOM   2406  OE1 GLU A 150     177.729 142.077   5.223  1.00  0.00           O  
ATOM   2407  OE2 GLU A 150     177.877 144.196   5.154  1.00  0.00           O  
ATOM   2408  H   GLU A 150     173.464 144.097   4.892  1.00  0.00           H  
ATOM   2409  HA  GLU A 150     175.458 142.415   3.695  1.00  0.00           H  
ATOM   2410 1HB  GLU A 150     174.101 142.369   6.420  1.00  0.00           H  
ATOM   2411 2HB  GLU A 150     175.400 141.270   5.978  1.00  0.00           H  
ATOM   2412 1HG  GLU A 150     175.593 144.290   6.054  1.00  0.00           H  
ATOM   2413 2HG  GLU A 150     176.192 143.182   7.286  1.00  0.00           H  
ATOM   2414  N   ALA A 151     172.492 141.068   4.121  1.00  0.00           N  
ATOM   2415  CA  ALA A 151     171.688 139.952   3.633  1.00  0.00           C  
ATOM   2416  C   ALA A 151     171.759 139.822   2.116  1.00  0.00           C  
ATOM   2417  O   ALA A 151     171.798 138.703   1.595  1.00  0.00           O  
ATOM   2418  CB  ALA A 151     170.236 140.113   4.086  1.00  0.00           C  
ATOM   2419  H   ALA A 151     172.039 141.819   4.620  1.00  0.00           H  
ATOM   2420  HA  ALA A 151     172.092 139.033   4.056  1.00  0.00           H  
ATOM   2421 1HB  ALA A 151     169.645 139.274   3.716  1.00  0.00           H  
ATOM   2422 2HB  ALA A 151     170.195 140.133   5.175  1.00  0.00           H  
ATOM   2423 3HB  ALA A 151     169.833 141.044   3.689  1.00  0.00           H  
ATOM   2424  N   VAL A 152     171.772 140.944   1.392  1.00  0.00           N  
ATOM   2425  CA  VAL A 152     171.892 140.876  -0.061  1.00  0.00           C  
ATOM   2426  C   VAL A 152     173.265 140.350  -0.460  1.00  0.00           C  
ATOM   2427  O   VAL A 152     173.379 139.441  -1.291  1.00  0.00           O  
ATOM   2428  CB  VAL A 152     171.674 142.266  -0.686  1.00  0.00           C  
ATOM   2429  CG1 VAL A 152     172.038 142.250  -2.163  1.00  0.00           C  
ATOM   2430  CG2 VAL A 152     170.229 142.700  -0.491  1.00  0.00           C  
ATOM   2431  H   VAL A 152     171.702 141.847   1.838  1.00  0.00           H  
ATOM   2432  HA  VAL A 152     171.160 140.160  -0.435  1.00  0.00           H  
ATOM   2433  HB  VAL A 152     172.337 142.983  -0.200  1.00  0.00           H  
ATOM   2434 1HG1 VAL A 152     171.877 143.240  -2.590  1.00  0.00           H  
ATOM   2435 2HG1 VAL A 152     173.086 141.972  -2.277  1.00  0.00           H  
ATOM   2436 3HG1 VAL A 152     171.412 141.526  -2.684  1.00  0.00           H  
ATOM   2437 1HG2 VAL A 152     170.082 143.684  -0.936  1.00  0.00           H  
ATOM   2438 2HG2 VAL A 152     169.566 141.982  -0.973  1.00  0.00           H  
ATOM   2439 3HG2 VAL A 152     170.003 142.745   0.574  1.00  0.00           H  
ATOM   2440  N   LYS A 153     174.327 140.896   0.136  1.00  0.00           N  
ATOM   2441  CA  LYS A 153     175.675 140.451  -0.202  1.00  0.00           C  
ATOM   2442  C   LYS A 153     175.876 138.982   0.154  1.00  0.00           C  
ATOM   2443  O   LYS A 153     176.430 138.217  -0.644  1.00  0.00           O  
ATOM   2444  CB  LYS A 153     176.718 141.312   0.512  1.00  0.00           C  
ATOM   2445  CG  LYS A 153     176.827 142.736  -0.020  1.00  0.00           C  
ATOM   2446  CD  LYS A 153     178.030 143.455   0.571  1.00  0.00           C  
ATOM   2447  CE  LYS A 153     177.879 143.648   2.074  1.00  0.00           C  
ATOM   2448  NZ  LYS A 153     178.980 144.470   2.643  1.00  0.00           N  
ATOM   2449  H   LYS A 153     174.207 141.623   0.828  1.00  0.00           H  
ATOM   2450  HA  LYS A 153     175.809 140.543  -1.280  1.00  0.00           H  
ATOM   2451 1HB  LYS A 153     176.480 141.368   1.574  1.00  0.00           H  
ATOM   2452 2HB  LYS A 153     177.699 140.846   0.419  1.00  0.00           H  
ATOM   2453 1HG  LYS A 153     176.924 142.714  -1.105  1.00  0.00           H  
ATOM   2454 2HG  LYS A 153     175.923 143.289   0.235  1.00  0.00           H  
ATOM   2455 1HD  LYS A 153     178.933 142.875   0.377  1.00  0.00           H  
ATOM   2456 2HD  LYS A 153     178.138 144.432   0.099  1.00  0.00           H  
ATOM   2457 1HE  LYS A 153     176.929 144.137   2.284  1.00  0.00           H  
ATOM   2458 2HE  LYS A 153     177.878 142.675   2.567  1.00  0.00           H  
ATOM   2459 1HZ  LYS A 153     178.845 144.574   3.639  1.00  0.00           H  
ATOM   2460 2HZ  LYS A 153     179.866 144.015   2.470  1.00  0.00           H  
ATOM   2461 3HZ  LYS A 153     178.980 145.381   2.207  1.00  0.00           H  
ATOM   2462  N   ALA A 154     175.421 138.568   1.340  1.00  0.00           N  
ATOM   2463  CA  ALA A 154     175.550 137.168   1.732  1.00  0.00           C  
ATOM   2464  C   ALA A 154     174.769 136.254   0.794  1.00  0.00           C  
ATOM   2465  O   ALA A 154     175.256 135.182   0.417  1.00  0.00           O  
ATOM   2466  CB  ALA A 154     175.087 136.980   3.175  1.00  0.00           C  
ATOM   2467  H   ALA A 154     174.984 139.219   1.976  1.00  0.00           H  
ATOM   2468  HA  ALA A 154     176.602 136.891   1.657  1.00  0.00           H  
ATOM   2469 1HB  ALA A 154     175.188 135.931   3.456  1.00  0.00           H  
ATOM   2470 2HB  ALA A 154     175.699 137.593   3.836  1.00  0.00           H  
ATOM   2471 3HB  ALA A 154     174.044 137.281   3.264  1.00  0.00           H  
ATOM   2472  N   ALA A 155     173.556 136.657   0.406  1.00  0.00           N  
ATOM   2473  CA  ALA A 155     172.790 135.846  -0.533  1.00  0.00           C  
ATOM   2474  C   ALA A 155     173.453 135.797  -1.904  1.00  0.00           C  
ATOM   2475  O   ALA A 155     173.473 134.739  -2.544  1.00  0.00           O  
ATOM   2476  CB  ALA A 155     171.362 136.376  -0.644  1.00  0.00           C  
ATOM   2477  H   ALA A 155     173.157 137.518   0.751  1.00  0.00           H  
ATOM   2478  HA  ALA A 155     172.761 134.824  -0.154  1.00  0.00           H  
ATOM   2479 1HB  ALA A 155     170.799 135.762  -1.347  1.00  0.00           H  
ATOM   2480 2HB  ALA A 155     170.883 136.338   0.335  1.00  0.00           H  
ATOM   2481 3HB  ALA A 155     171.383 137.405  -0.997  1.00  0.00           H  
ATOM   2482  N   GLU A 156     174.006 136.921  -2.367  1.00  0.00           N  
ATOM   2483  CA  GLU A 156     174.687 136.923  -3.658  1.00  0.00           C  
ATOM   2484  C   GLU A 156     175.827 135.912  -3.676  1.00  0.00           C  
ATOM   2485  O   GLU A 156     176.040 135.221  -4.678  1.00  0.00           O  
ATOM   2486  CB  GLU A 156     175.224 138.320  -3.975  1.00  0.00           C  
ATOM   2487  CG  GLU A 156     176.011 138.411  -5.276  1.00  0.00           C  
ATOM   2488  CD  GLU A 156     176.483 139.806  -5.577  1.00  0.00           C  
ATOM   2489  OE1 GLU A 156     175.849 140.735  -5.139  1.00  0.00           O  
ATOM   2490  OE2 GLU A 156     177.479 139.942  -6.248  1.00  0.00           O  
ATOM   2491  H   GLU A 156     173.958 137.776  -1.835  1.00  0.00           H  
ATOM   2492  HA  GLU A 156     173.971 136.630  -4.427  1.00  0.00           H  
ATOM   2493 1HB  GLU A 156     174.394 139.025  -4.037  1.00  0.00           H  
ATOM   2494 2HB  GLU A 156     175.876 138.652  -3.167  1.00  0.00           H  
ATOM   2495 1HG  GLU A 156     176.877 137.752  -5.211  1.00  0.00           H  
ATOM   2496 2HG  GLU A 156     175.383 138.060  -6.092  1.00  0.00           H  
ATOM   2497  N   LYS A 157     176.574 135.817  -2.574  1.00  0.00           N  
ATOM   2498  CA  LYS A 157     177.656 134.840  -2.494  1.00  0.00           C  
ATOM   2499  C   LYS A 157     177.126 133.425  -2.684  1.00  0.00           C  
ATOM   2500  O   LYS A 157     177.787 132.587  -3.311  1.00  0.00           O  
ATOM   2501  CB  LYS A 157     178.385 134.951  -1.154  1.00  0.00           C  
ATOM   2502  CG  LYS A 157     179.214 136.220  -0.993  1.00  0.00           C  
ATOM   2503  CD  LYS A 157     179.758 136.349   0.421  1.00  0.00           C  
ATOM   2504  CE  LYS A 157     180.521 137.654   0.605  1.00  0.00           C  
ATOM   2505  NZ  LYS A 157     180.969 137.842   2.011  1.00  0.00           N  
ATOM   2506  H   LYS A 157     176.399 136.421  -1.782  1.00  0.00           H  
ATOM   2507  HA  LYS A 157     178.365 135.042  -3.296  1.00  0.00           H  
ATOM   2508 1HB  LYS A 157     177.660 134.922  -0.341  1.00  0.00           H  
ATOM   2509 2HB  LYS A 157     179.052 134.099  -1.029  1.00  0.00           H  
ATOM   2510 1HG  LYS A 157     180.048 136.202  -1.695  1.00  0.00           H  
ATOM   2511 2HG  LYS A 157     178.595 137.089  -1.216  1.00  0.00           H  
ATOM   2512 1HD  LYS A 157     178.933 136.316   1.133  1.00  0.00           H  
ATOM   2513 2HD  LYS A 157     180.429 135.515   0.630  1.00  0.00           H  
ATOM   2514 1HE  LYS A 157     181.395 137.658  -0.046  1.00  0.00           H  
ATOM   2515 2HE  LYS A 157     179.882 138.490   0.325  1.00  0.00           H  
ATOM   2516 1HZ  LYS A 157     181.469 138.715   2.091  1.00  0.00           H  
ATOM   2517 2HZ  LYS A 157     180.164 137.858   2.622  1.00  0.00           H  
ATOM   2518 3HZ  LYS A 157     181.578 137.082   2.275  1.00  0.00           H  
ATOM   2519  N   VAL A 158     175.938 133.139  -2.144  1.00  0.00           N  
ATOM   2520  CA  VAL A 158     175.325 131.828  -2.329  1.00  0.00           C  
ATOM   2521  C   VAL A 158     174.942 131.624  -3.786  1.00  0.00           C  
ATOM   2522  O   VAL A 158     175.097 130.527  -4.339  1.00  0.00           O  
ATOM   2523  CB  VAL A 158     174.073 131.684  -1.444  1.00  0.00           C  
ATOM   2524  CG1 VAL A 158     173.335 130.394  -1.770  1.00  0.00           C  
ATOM   2525  CG2 VAL A 158     174.468 131.723   0.025  1.00  0.00           C  
ATOM   2526  H   VAL A 158     175.452 133.837  -1.599  1.00  0.00           H  
ATOM   2527  HA  VAL A 158     176.059 131.062  -2.070  1.00  0.00           H  
ATOM   2528  HB  VAL A 158     173.391 132.507  -1.659  1.00  0.00           H  
ATOM   2529 1HG1 VAL A 158     172.452 130.309  -1.135  1.00  0.00           H  
ATOM   2530 2HG1 VAL A 158     173.030 130.404  -2.816  1.00  0.00           H  
ATOM   2531 3HG1 VAL A 158     173.992 129.544  -1.590  1.00  0.00           H  
ATOM   2532 1HG2 VAL A 158     173.578 131.622   0.644  1.00  0.00           H  
ATOM   2533 2HG2 VAL A 158     175.155 130.903   0.238  1.00  0.00           H  
ATOM   2534 3HG2 VAL A 158     174.957 132.672   0.245  1.00  0.00           H  
ATOM   2535  N   VAL A 159     174.442 132.676  -4.435  1.00  0.00           N  
ATOM   2536  CA  VAL A 159     174.096 132.565  -5.846  1.00  0.00           C  
ATOM   2537  C   VAL A 159     175.331 132.262  -6.685  1.00  0.00           C  
ATOM   2538  O   VAL A 159     175.271 131.438  -7.605  1.00  0.00           O  
ATOM   2539  CB  VAL A 159     173.446 133.870  -6.343  1.00  0.00           C  
ATOM   2540  CG1 VAL A 159     173.247 133.825  -7.852  1.00  0.00           C  
ATOM   2541  CG2 VAL A 159     172.122 134.094  -5.631  1.00  0.00           C  
ATOM   2542  H   VAL A 159     174.295 133.556  -3.961  1.00  0.00           H  
ATOM   2543  HA  VAL A 159     173.428 131.713  -5.973  1.00  0.00           H  
ATOM   2544  HB  VAL A 159     174.118 134.702  -6.133  1.00  0.00           H  
ATOM   2545 1HG1 VAL A 159     172.787 134.755  -8.186  1.00  0.00           H  
ATOM   2546 2HG1 VAL A 159     174.212 133.700  -8.342  1.00  0.00           H  
ATOM   2547 3HG1 VAL A 159     172.598 132.988  -8.107  1.00  0.00           H  
ATOM   2548 1HG2 VAL A 159     171.668 135.018  -5.987  1.00  0.00           H  
ATOM   2549 2HG2 VAL A 159     171.452 133.258  -5.837  1.00  0.00           H  
ATOM   2550 3HG2 VAL A 159     172.293 134.164  -4.557  1.00  0.00           H  
ATOM   2551  N   ARG A 160     176.468 132.885  -6.383  1.00  0.00           N  
ATOM   2552  CA  ARG A 160     177.659 132.661  -7.192  1.00  0.00           C  
ATOM   2553  C   ARG A 160     178.239 131.261  -7.030  1.00  0.00           C  
ATOM   2554  O   ARG A 160     178.847 130.743  -7.972  1.00  0.00           O  
ATOM   2555  CB  ARG A 160     178.729 133.685  -6.837  1.00  0.00           C  
ATOM   2556  CG  ARG A 160     178.429 135.105  -7.288  1.00  0.00           C  
ATOM   2557  CD  ARG A 160     179.461 136.061  -6.811  1.00  0.00           C  
ATOM   2558  NE  ARG A 160     179.153 137.429  -7.196  1.00  0.00           N  
ATOM   2559  CZ  ARG A 160     179.502 137.991  -8.369  1.00  0.00           C  
ATOM   2560  NH1 ARG A 160     180.169 137.290  -9.261  1.00  0.00           N  
ATOM   2561  NH2 ARG A 160     179.174 139.246  -8.625  1.00  0.00           N  
ATOM   2562  H   ARG A 160     176.519 133.515  -5.596  1.00  0.00           H  
ATOM   2563  HA  ARG A 160     177.384 132.748  -8.244  1.00  0.00           H  
ATOM   2564 1HB  ARG A 160     178.869 133.704  -5.758  1.00  0.00           H  
ATOM   2565 2HB  ARG A 160     179.678 133.388  -7.285  1.00  0.00           H  
ATOM   2566 1HG  ARG A 160     178.405 135.144  -8.378  1.00  0.00           H  
ATOM   2567 2HG  ARG A 160     177.463 135.418  -6.892  1.00  0.00           H  
ATOM   2568 1HD  ARG A 160     179.522 136.018  -5.723  1.00  0.00           H  
ATOM   2569 2HD  ARG A 160     180.428 135.796  -7.238  1.00  0.00           H  
ATOM   2570  HE  ARG A 160     178.641 138.000  -6.536  1.00  0.00           H  
ATOM   2571 1HH1 ARG A 160     180.420 136.331  -9.065  1.00  0.00           H  
ATOM   2572 2HH1 ARG A 160     180.431 137.712 -10.140  1.00  0.00           H  
ATOM   2573 1HH2 ARG A 160     178.661 139.783  -7.940  1.00  0.00           H  
ATOM   2574 2HH2 ARG A 160     179.436 139.665  -9.505  1.00  0.00           H  
ATOM   2575  N   GLU A 161     178.062 130.635  -5.869  1.00  0.00           N  
ATOM   2576  CA  GLU A 161     178.543 129.281  -5.606  1.00  0.00           C  
ATOM   2577  C   GLU A 161     177.406 128.336  -5.980  1.00  0.00           C  
ATOM   2578  O   GLU A 161     176.314 128.427  -5.411  1.00  0.00           O  
ATOM   2579  CB  GLU A 161     178.948 129.096  -4.141  1.00  0.00           C  
ATOM   2580  CG  GLU A 161     179.300 127.666  -3.761  1.00  0.00           C  
ATOM   2581  CD  GLU A 161     180.630 127.227  -4.305  1.00  0.00           C  
ATOM   2582  OE1 GLU A 161     181.333 128.049  -4.841  1.00  0.00           O  
ATOM   2583  OE2 GLU A 161     180.947 126.066  -4.183  1.00  0.00           O  
ATOM   2584  H   GLU A 161     177.568 131.132  -5.141  1.00  0.00           H  
ATOM   2585  HA  GLU A 161     179.417 129.096  -6.231  1.00  0.00           H  
ATOM   2586 1HB  GLU A 161     179.813 129.724  -3.921  1.00  0.00           H  
ATOM   2587 2HB  GLU A 161     178.133 129.424  -3.494  1.00  0.00           H  
ATOM   2588 1HG  GLU A 161     179.319 127.585  -2.675  1.00  0.00           H  
ATOM   2589 2HG  GLU A 161     178.523 127.000  -4.134  1.00  0.00           H  
ATOM   2590  N   GLN A 162     177.666 127.441  -6.941  1.00  0.00           N  
ATOM   2591  CA  GLN A 162     176.680 126.488  -7.441  1.00  0.00           C  
ATOM   2592  C   GLN A 162     175.466 127.257  -7.955  1.00  0.00           C  
ATOM   2593  O   GLN A 162     174.352 127.092  -7.437  1.00  0.00           O  
ATOM   2594  CB  GLN A 162     176.266 125.498  -6.350  1.00  0.00           C  
ATOM   2595  CG  GLN A 162     177.396 124.609  -5.855  1.00  0.00           C  
ATOM   2596  CD  GLN A 162     177.813 123.578  -6.886  1.00  0.00           C  
ATOM   2597  OE1 GLN A 162     177.007 122.750  -7.319  1.00  0.00           O  
ATOM   2598  NE2 GLN A 162     179.080 123.620  -7.285  1.00  0.00           N  
ATOM   2599  H   GLN A 162     178.597 127.436  -7.330  1.00  0.00           H  
ATOM   2600  HA  GLN A 162     177.118 125.945  -8.278  1.00  0.00           H  
ATOM   2601 1HB  GLN A 162     175.869 126.043  -5.494  1.00  0.00           H  
ATOM   2602 2HB  GLN A 162     175.471 124.853  -6.726  1.00  0.00           H  
ATOM   2603 1HG  GLN A 162     178.261 125.232  -5.626  1.00  0.00           H  
ATOM   2604 2HG  GLN A 162     177.065 124.084  -4.960  1.00  0.00           H  
ATOM   2605 1HE2 GLN A 162     179.413 122.963  -7.963  1.00  0.00           H  
ATOM   2606 2HE2 GLN A 162     179.701 124.306  -6.908  1.00  0.00           H  
ATOM   2607  N   PRO A 163     175.649 128.140  -8.953  1.00  0.00           N  
ATOM   2608  CA  PRO A 163     174.523 128.939  -9.457  1.00  0.00           C  
ATOM   2609  C   PRO A 163     173.453 128.100 -10.132  1.00  0.00           C  
ATOM   2610  O   PRO A 163     173.756 127.112 -10.807  1.00  0.00           O  
ATOM   2611  CB  PRO A 163     175.199 129.881 -10.459  1.00  0.00           C  
ATOM   2612  CG  PRO A 163     176.431 129.154 -10.871  1.00  0.00           C  
ATOM   2613  CD  PRO A 163     176.904 128.473  -9.613  1.00  0.00           C  
ATOM   2614  HA  PRO A 163     174.079 129.503  -8.623  1.00  0.00           H  
ATOM   2615 1HB  PRO A 163     174.520 130.083 -11.301  1.00  0.00           H  
ATOM   2616 2HB  PRO A 163     175.414 130.849  -9.981  1.00  0.00           H  
ATOM   2617 1HG  PRO A 163     176.201 128.440 -11.677  1.00  0.00           H  
ATOM   2618 2HG  PRO A 163     177.172 129.859 -11.275  1.00  0.00           H  
ATOM   2619 1HD  PRO A 163     177.480 127.574  -9.876  1.00  0.00           H  
ATOM   2620 2HD  PRO A 163     177.520 129.171  -9.028  1.00  0.00           H  
ATOM   2621  N   GLY A 164     172.195 128.500  -9.955  1.00  0.00           N  
ATOM   2622  CA  GLY A 164     171.063 127.797 -10.531  1.00  0.00           C  
ATOM   2623  C   GLY A 164     170.474 126.738  -9.623  1.00  0.00           C  
ATOM   2624  O   GLY A 164     169.373 126.235  -9.868  1.00  0.00           O  
ATOM   2625  H   GLY A 164     172.029 129.326  -9.398  1.00  0.00           H  
ATOM   2626 1HA  GLY A 164     170.277 128.511 -10.778  1.00  0.00           H  
ATOM   2627 2HA  GLY A 164     171.366 127.319 -11.461  1.00  0.00           H  
ATOM   2628  N   SER A 165     171.207 126.398  -8.568  1.00  0.00           N  
ATOM   2629  CA  SER A 165     170.793 125.389  -7.611  1.00  0.00           C  
ATOM   2630  C   SER A 165     169.645 125.916  -6.762  1.00  0.00           C  
ATOM   2631  O   SER A 165     169.356 127.115  -6.725  1.00  0.00           O  
ATOM   2632  CB  SER A 165     171.960 124.990  -6.728  1.00  0.00           C  
ATOM   2633  OG  SER A 165     172.358 126.057  -5.910  1.00  0.00           O  
ATOM   2634  H   SER A 165     172.090 126.869  -8.438  1.00  0.00           H  
ATOM   2635  HA  SER A 165     170.438 124.515  -8.160  1.00  0.00           H  
ATOM   2636 1HB  SER A 165     171.674 124.141  -6.109  1.00  0.00           H  
ATOM   2637 2HB  SER A 165     172.796 124.676  -7.351  1.00  0.00           H  
ATOM   2638  HG  SER A 165     173.172 126.392  -6.290  1.00  0.00           H  
ATOM   2639  N   GLU A 166     168.977 124.994  -6.069  1.00  0.00           N  
ATOM   2640  CA  GLU A 166     167.925 125.380  -5.136  1.00  0.00           C  
ATOM   2641  C   GLU A 166     168.459 126.340  -4.081  1.00  0.00           C  
ATOM   2642  O   GLU A 166     167.738 127.233  -3.620  1.00  0.00           O  
ATOM   2643  CB  GLU A 166     167.327 124.144  -4.462  1.00  0.00           C  
ATOM   2644  CG  GLU A 166     166.570 123.219  -5.405  1.00  0.00           C  
ATOM   2645  CD  GLU A 166     167.471 122.258  -6.129  1.00  0.00           C  
ATOM   2646  OE1 GLU A 166     168.665 122.419  -6.053  1.00  0.00           O  
ATOM   2647  OE2 GLU A 166     166.965 121.360  -6.760  1.00  0.00           O  
ATOM   2648  H   GLU A 166     169.196 124.014  -6.184  1.00  0.00           H  
ATOM   2649  HA  GLU A 166     167.145 125.901  -5.692  1.00  0.00           H  
ATOM   2650 1HB  GLU A 166     168.122 123.565  -3.992  1.00  0.00           H  
ATOM   2651 2HB  GLU A 166     166.639 124.456  -3.676  1.00  0.00           H  
ATOM   2652 1HG  GLU A 166     165.839 122.651  -4.831  1.00  0.00           H  
ATOM   2653 2HG  GLU A 166     166.030 123.822  -6.134  1.00  0.00           H  
ATOM   2654  N   LEU A 167     169.722 126.172  -3.684  1.00  0.00           N  
ATOM   2655  CA  LEU A 167     170.330 127.119  -2.757  1.00  0.00           C  
ATOM   2656  C   LEU A 167     170.456 128.513  -3.352  1.00  0.00           C  
ATOM   2657  O   LEU A 167     170.200 129.496  -2.649  1.00  0.00           O  
ATOM   2658  CB  LEU A 167     171.717 126.617  -2.335  1.00  0.00           C  
ATOM   2659  CG  LEU A 167     171.737 125.306  -1.539  1.00  0.00           C  
ATOM   2660  CD1 LEU A 167     173.147 124.728  -1.545  1.00  0.00           C  
ATOM   2661  CD2 LEU A 167     171.258 125.566  -0.119  1.00  0.00           C  
ATOM   2662  H   LEU A 167     170.268 125.392  -4.020  1.00  0.00           H  
ATOM   2663  HA  LEU A 167     169.688 127.206  -1.881  1.00  0.00           H  
ATOM   2664 1HB  LEU A 167     172.320 126.470  -3.229  1.00  0.00           H  
ATOM   2665 2HB  LEU A 167     172.192 127.383  -1.723  1.00  0.00           H  
ATOM   2666  HG  LEU A 167     171.078 124.580  -2.017  1.00  0.00           H  
ATOM   2667 1HD1 LEU A 167     173.160 123.796  -0.979  1.00  0.00           H  
ATOM   2668 2HD1 LEU A 167     173.456 124.534  -2.571  1.00  0.00           H  
ATOM   2669 3HD1 LEU A 167     173.832 125.440  -1.086  1.00  0.00           H  
ATOM   2670 1HD2 LEU A 167     171.272 124.634   0.447  1.00  0.00           H  
ATOM   2671 2HD2 LEU A 167     171.917 126.290   0.361  1.00  0.00           H  
ATOM   2672 3HD2 LEU A 167     170.242 125.960  -0.144  1.00  0.00           H  
ATOM   2673  N   ALA A 168     170.840 128.620  -4.626  1.00  0.00           N  
ATOM   2674  CA  ALA A 168     170.891 129.926  -5.275  1.00  0.00           C  
ATOM   2675  C   ALA A 168     169.498 130.520  -5.434  1.00  0.00           C  
ATOM   2676  O   ALA A 168     169.317 131.736  -5.306  1.00  0.00           O  
ATOM   2677  CB  ALA A 168     171.587 129.809  -6.631  1.00  0.00           C  
ATOM   2678  H   ALA A 168     171.097 127.798  -5.153  1.00  0.00           H  
ATOM   2679  HA  ALA A 168     171.465 130.598  -4.637  1.00  0.00           H  
ATOM   2680 1HB  ALA A 168     171.621 130.789  -7.107  1.00  0.00           H  
ATOM   2681 2HB  ALA A 168     172.602 129.439  -6.489  1.00  0.00           H  
ATOM   2682 3HB  ALA A 168     171.035 129.117  -7.265  1.00  0.00           H  
ATOM   2683  N   LYS A 169     168.502 129.677  -5.715  1.00  0.00           N  
ATOM   2684  CA  LYS A 169     167.143 130.179  -5.905  1.00  0.00           C  
ATOM   2685  C   LYS A 169     166.604 130.806  -4.625  1.00  0.00           C  
ATOM   2686  O   LYS A 169     165.978 131.871  -4.665  1.00  0.00           O  
ATOM   2687  CB  LYS A 169     166.216 129.055  -6.369  1.00  0.00           C  
ATOM   2688  CG  LYS A 169     166.456 128.594  -7.801  1.00  0.00           C  
ATOM   2689  CD  LYS A 169     165.457 127.522  -8.211  1.00  0.00           C  
ATOM   2690  CE  LYS A 169     165.645 127.116  -9.666  1.00  0.00           C  
ATOM   2691  NZ  LYS A 169     166.858 126.277  -9.858  1.00  0.00           N  
ATOM   2692  H   LYS A 169     168.674 128.686  -5.799  1.00  0.00           H  
ATOM   2693  HA  LYS A 169     167.166 130.962  -6.664  1.00  0.00           H  
ATOM   2694 1HB  LYS A 169     166.334 128.192  -5.715  1.00  0.00           H  
ATOM   2695 2HB  LYS A 169     165.179 129.385  -6.295  1.00  0.00           H  
ATOM   2696 1HG  LYS A 169     166.362 129.443  -8.479  1.00  0.00           H  
ATOM   2697 2HG  LYS A 169     167.465 128.191  -7.889  1.00  0.00           H  
ATOM   2698 1HD  LYS A 169     165.587 126.642  -7.578  1.00  0.00           H  
ATOM   2699 2HD  LYS A 169     164.444 127.899  -8.076  1.00  0.00           H  
ATOM   2700 1HE  LYS A 169     164.773 126.556 -10.002  1.00  0.00           H  
ATOM   2701 2HE  LYS A 169     165.735 128.010 -10.283  1.00  0.00           H  
ATOM   2702 1HZ  LYS A 169     166.946 126.030 -10.834  1.00  0.00           H  
ATOM   2703 2HZ  LYS A 169     167.675 126.795  -9.567  1.00  0.00           H  
ATOM   2704 3HZ  LYS A 169     166.778 125.436  -9.304  1.00  0.00           H  
ATOM   2705  N   LYS A 170     166.836 130.161  -3.479  1.00  0.00           N  
ATOM   2706  CA  LYS A 170     166.449 130.764  -2.208  1.00  0.00           C  
ATOM   2707  C   LYS A 170     167.220 132.054  -1.956  1.00  0.00           C  
ATOM   2708  O   LYS A 170     166.660 133.026  -1.437  1.00  0.00           O  
ATOM   2709  CB  LYS A 170     166.676 129.781  -1.058  1.00  0.00           C  
ATOM   2710  CG  LYS A 170     166.244 130.301   0.307  1.00  0.00           C  
ATOM   2711  CD  LYS A 170     166.329 129.212   1.365  1.00  0.00           C  
ATOM   2712  CE  LYS A 170     166.175 129.786   2.766  1.00  0.00           C  
ATOM   2713  NZ  LYS A 170     164.808 130.320   3.002  1.00  0.00           N  
ATOM   2714  H   LYS A 170     167.280 129.254  -3.480  1.00  0.00           H  
ATOM   2715  HA  LYS A 170     165.390 131.018  -2.254  1.00  0.00           H  
ATOM   2716 1HB  LYS A 170     166.128 128.860  -1.253  1.00  0.00           H  
ATOM   2717 2HB  LYS A 170     167.735 129.527  -1.000  1.00  0.00           H  
ATOM   2718 1HG  LYS A 170     166.888 131.132   0.600  1.00  0.00           H  
ATOM   2719 2HG  LYS A 170     165.218 130.663   0.251  1.00  0.00           H  
ATOM   2720 1HD  LYS A 170     165.541 128.476   1.195  1.00  0.00           H  
ATOM   2721 2HD  LYS A 170     167.293 128.708   1.293  1.00  0.00           H  
ATOM   2722 1HE  LYS A 170     166.381 129.010   3.501  1.00  0.00           H  
ATOM   2723 2HE  LYS A 170     166.896 130.591   2.910  1.00  0.00           H  
ATOM   2724 1HZ  LYS A 170     164.747 130.691   3.939  1.00  0.00           H  
ATOM   2725 2HZ  LYS A 170     164.612 131.054   2.336  1.00  0.00           H  
ATOM   2726 3HZ  LYS A 170     164.132 129.577   2.890  1.00  0.00           H  
ATOM   2727  N   ALA A 171     168.506 132.081  -2.321  1.00  0.00           N  
ATOM   2728  CA  ALA A 171     169.288 133.304  -2.181  1.00  0.00           C  
ATOM   2729  C   ALA A 171     168.671 134.455  -2.965  1.00  0.00           C  
ATOM   2730  O   ALA A 171     168.657 135.594  -2.485  1.00  0.00           O  
ATOM   2731  CB  ALA A 171     170.728 133.063  -2.633  1.00  0.00           C  
ATOM   2732  H   ALA A 171     168.947 131.254  -2.696  1.00  0.00           H  
ATOM   2733  HA  ALA A 171     169.289 133.588  -1.128  1.00  0.00           H  
ATOM   2734 1HB  ALA A 171     171.304 133.981  -2.525  1.00  0.00           H  
ATOM   2735 2HB  ALA A 171     171.175 132.280  -2.019  1.00  0.00           H  
ATOM   2736 3HB  ALA A 171     170.734 132.751  -3.677  1.00  0.00           H  
ATOM   2737  N   LEU A 172     168.158 134.181  -4.168  1.00  0.00           N  
ATOM   2738  CA  LEU A 172     167.532 135.236  -4.956  1.00  0.00           C  
ATOM   2739  C   LEU A 172     166.289 135.784  -4.268  1.00  0.00           C  
ATOM   2740  O   LEU A 172     166.040 136.994  -4.314  1.00  0.00           O  
ATOM   2741  CB  LEU A 172     167.183 134.713  -6.351  1.00  0.00           C  
ATOM   2742  CG  LEU A 172     168.374 134.349  -7.240  1.00  0.00           C  
ATOM   2743  CD1 LEU A 172     167.910 133.597  -8.477  1.00  0.00           C  
ATOM   2744  CD2 LEU A 172     169.149 135.597  -7.628  1.00  0.00           C  
ATOM   2745  H   LEU A 172     168.200 133.244  -4.543  1.00  0.00           H  
ATOM   2746  HA  LEU A 172     168.239 136.059  -5.057  1.00  0.00           H  
ATOM   2747 1HB  LEU A 172     166.565 133.823  -6.243  1.00  0.00           H  
ATOM   2748 2HB  LEU A 172     166.601 135.473  -6.871  1.00  0.00           H  
ATOM   2749  HG  LEU A 172     169.037 133.671  -6.702  1.00  0.00           H  
ATOM   2750 1HD1 LEU A 172     168.772 133.347  -9.096  1.00  0.00           H  
ATOM   2751 2HD1 LEU A 172     167.403 132.679  -8.177  1.00  0.00           H  
ATOM   2752 3HD1 LEU A 172     167.224 134.221  -9.048  1.00  0.00           H  
ATOM   2753 1HD2 LEU A 172     169.993 135.319  -8.261  1.00  0.00           H  
ATOM   2754 2HD2 LEU A 172     168.495 136.277  -8.174  1.00  0.00           H  
ATOM   2755 3HD2 LEU A 172     169.516 136.091  -6.729  1.00  0.00           H  
ATOM   2756  N   GLU A 173     165.503 134.915  -3.627  1.00  0.00           N  
ATOM   2757  CA  GLU A 173     164.358 135.388  -2.856  1.00  0.00           C  
ATOM   2758  C   GLU A 173     164.796 136.274  -1.698  1.00  0.00           C  
ATOM   2759  O   GLU A 173     164.157 137.294  -1.421  1.00  0.00           O  
ATOM   2760  CB  GLU A 173     163.549 134.201  -2.322  1.00  0.00           C  
ATOM   2761  CG  GLU A 173     162.327 134.592  -1.504  1.00  0.00           C  
ATOM   2762  CD  GLU A 173     161.509 133.406  -1.073  1.00  0.00           C  
ATOM   2763  OE1 GLU A 173     161.760 132.328  -1.556  1.00  0.00           O  
ATOM   2764  OE2 GLU A 173     160.634 133.579  -0.258  1.00  0.00           O  
ATOM   2765  H   GLU A 173     165.693 133.925  -3.670  1.00  0.00           H  
ATOM   2766  HA  GLU A 173     163.721 135.984  -3.510  1.00  0.00           H  
ATOM   2767 1HB  GLU A 173     163.211 133.588  -3.157  1.00  0.00           H  
ATOM   2768 2HB  GLU A 173     164.187 133.580  -1.696  1.00  0.00           H  
ATOM   2769 1HG  GLU A 173     162.655 135.135  -0.617  1.00  0.00           H  
ATOM   2770 2HG  GLU A 173     161.704 135.260  -2.097  1.00  0.00           H  
ATOM   2771  N   ILE A 174     165.881 135.901  -1.015  1.00  0.00           N  
ATOM   2772  CA  ILE A 174     166.383 136.712   0.089  1.00  0.00           C  
ATOM   2773  C   ILE A 174     166.802 138.089  -0.408  1.00  0.00           C  
ATOM   2774  O   ILE A 174     166.535 139.106   0.245  1.00  0.00           O  
ATOM   2775  CB  ILE A 174     167.573 136.027   0.785  1.00  0.00           C  
ATOM   2776  CG1 ILE A 174     167.109 134.767   1.521  1.00  0.00           C  
ATOM   2777  CG2 ILE A 174     168.252 136.989   1.748  1.00  0.00           C  
ATOM   2778  CD1 ILE A 174     168.241 133.874   1.975  1.00  0.00           C  
ATOM   2779  H   ILE A 174     166.365 135.049  -1.259  1.00  0.00           H  
ATOM   2780  HA  ILE A 174     165.573 136.866   0.802  1.00  0.00           H  
ATOM   2781  HB  ILE A 174     168.296 135.706   0.037  1.00  0.00           H  
ATOM   2782 1HG1 ILE A 174     166.525 135.051   2.395  1.00  0.00           H  
ATOM   2783 2HG1 ILE A 174     166.457 134.185   0.869  1.00  0.00           H  
ATOM   2784 1HG2 ILE A 174     169.091 136.489   2.231  1.00  0.00           H  
ATOM   2785 2HG2 ILE A 174     168.616 137.857   1.198  1.00  0.00           H  
ATOM   2786 3HG2 ILE A 174     167.538 137.312   2.505  1.00  0.00           H  
ATOM   2787 1HD1 ILE A 174     167.833 133.002   2.487  1.00  0.00           H  
ATOM   2788 2HD1 ILE A 174     168.818 133.549   1.110  1.00  0.00           H  
ATOM   2789 3HD1 ILE A 174     168.887 134.425   2.657  1.00  0.00           H  
ATOM   2790  N   ILE A 175     167.458 138.149  -1.569  1.00  0.00           N  
ATOM   2791  CA  ILE A 175     167.865 139.439  -2.122  1.00  0.00           C  
ATOM   2792  C   ILE A 175     166.645 140.303  -2.418  1.00  0.00           C  
ATOM   2793  O   ILE A 175     166.611 141.491  -2.074  1.00  0.00           O  
ATOM   2794  CB  ILE A 175     168.692 139.256  -3.409  1.00  0.00           C  
ATOM   2795  CG1 ILE A 175     170.030 138.582  -3.091  1.00  0.00           C  
ATOM   2796  CG2 ILE A 175     168.915 140.596  -4.093  1.00  0.00           C  
ATOM   2797  CD1 ILE A 175     170.769 138.089  -4.314  1.00  0.00           C  
ATOM   2798  H   ILE A 175     167.679 137.304  -2.078  1.00  0.00           H  
ATOM   2799  HA  ILE A 175     168.454 139.965  -1.374  1.00  0.00           H  
ATOM   2800  HB  ILE A 175     168.160 138.594  -4.092  1.00  0.00           H  
ATOM   2801 1HG1 ILE A 175     170.673 139.284  -2.564  1.00  0.00           H  
ATOM   2802 2HG1 ILE A 175     169.861 137.733  -2.429  1.00  0.00           H  
ATOM   2803 1HG2 ILE A 175     169.502 140.448  -4.999  1.00  0.00           H  
ATOM   2804 2HG2 ILE A 175     167.954 141.038  -4.350  1.00  0.00           H  
ATOM   2805 3HG2 ILE A 175     169.452 141.264  -3.418  1.00  0.00           H  
ATOM   2806 1HD1 ILE A 175     171.707 137.623  -4.009  1.00  0.00           H  
ATOM   2807 2HD1 ILE A 175     170.155 137.357  -4.841  1.00  0.00           H  
ATOM   2808 3HD1 ILE A 175     170.980 138.928  -4.975  1.00  0.00           H  
ATOM   2809  N   GLU A 176     165.624 139.723  -3.053  1.00  0.00           N  
ATOM   2810  CA  GLU A 176     164.423 140.487  -3.378  1.00  0.00           C  
ATOM   2811  C   GLU A 176     163.741 141.002  -2.116  1.00  0.00           C  
ATOM   2812  O   GLU A 176     163.339 142.168  -2.046  1.00  0.00           O  
ATOM   2813  CB  GLU A 176     163.446 139.628  -4.185  1.00  0.00           C  
ATOM   2814  CG  GLU A 176     162.193 140.363  -4.641  1.00  0.00           C  
ATOM   2815  CD  GLU A 176     161.296 139.512  -5.496  1.00  0.00           C  
ATOM   2816  OE1 GLU A 176     161.642 138.383  -5.749  1.00  0.00           O  
ATOM   2817  OE2 GLU A 176     160.263 139.992  -5.899  1.00  0.00           O  
ATOM   2818  H   GLU A 176     165.672 138.749  -3.314  1.00  0.00           H  
ATOM   2819  HA  GLU A 176     164.716 141.353  -3.975  1.00  0.00           H  
ATOM   2820 1HB  GLU A 176     163.948 139.240  -5.071  1.00  0.00           H  
ATOM   2821 2HB  GLU A 176     163.133 138.773  -3.585  1.00  0.00           H  
ATOM   2822 1HG  GLU A 176     161.636 140.691  -3.764  1.00  0.00           H  
ATOM   2823 2HG  GLU A 176     162.489 141.249  -5.202  1.00  0.00           H  
ATOM   2824  N   ARG A 177     163.606 140.142  -1.105  1.00  0.00           N  
ATOM   2825  CA  ARG A 177     162.975 140.555   0.142  1.00  0.00           C  
ATOM   2826  C   ARG A 177     163.762 141.642   0.863  1.00  0.00           C  
ATOM   2827  O   ARG A 177     163.158 142.606   1.344  1.00  0.00           O  
ATOM   2828  CB  ARG A 177     162.814 139.360   1.072  1.00  0.00           C  
ATOM   2829  CG  ARG A 177     161.744 138.364   0.653  1.00  0.00           C  
ATOM   2830  CD  ARG A 177     161.639 137.237   1.615  1.00  0.00           C  
ATOM   2831  NE  ARG A 177     160.664 136.247   1.184  1.00  0.00           N  
ATOM   2832  CZ  ARG A 177     159.337 136.334   1.402  1.00  0.00           C  
ATOM   2833  NH1 ARG A 177     158.844 137.369   2.046  1.00  0.00           N  
ATOM   2834  NH2 ARG A 177     158.532 135.379   0.970  1.00  0.00           N  
ATOM   2835  H   ARG A 177     163.941 139.193  -1.197  1.00  0.00           H  
ATOM   2836  HA  ARG A 177     162.000 140.984  -0.089  1.00  0.00           H  
ATOM   2837 1HB  ARG A 177     163.758 138.822   1.138  1.00  0.00           H  
ATOM   2838 2HB  ARG A 177     162.565 139.710   2.074  1.00  0.00           H  
ATOM   2839 1HG  ARG A 177     160.778 138.866   0.605  1.00  0.00           H  
ATOM   2840 2HG  ARG A 177     161.990 137.956  -0.328  1.00  0.00           H  
ATOM   2841 1HD  ARG A 177     162.606 136.745   1.707  1.00  0.00           H  
ATOM   2842 2HD  ARG A 177     161.330 137.617   2.588  1.00  0.00           H  
ATOM   2843  HE  ARG A 177     161.006 135.436   0.686  1.00  0.00           H  
ATOM   2844 1HH1 ARG A 177     159.458 138.098   2.376  1.00  0.00           H  
ATOM   2845 2HH1 ARG A 177     157.849 137.434   2.210  1.00  0.00           H  
ATOM   2846 1HH2 ARG A 177     158.912 134.583   0.475  1.00  0.00           H  
ATOM   2847 2HH2 ARG A 177     157.538 135.445   1.134  1.00  0.00           H  
ATOM   2848  N   ALA A 178     165.088 141.514   0.946  1.00  0.00           N  
ATOM   2849  CA  ALA A 178     165.890 142.571   1.553  1.00  0.00           C  
ATOM   2850  C   ALA A 178     165.816 143.866   0.755  1.00  0.00           C  
ATOM   2851  O   ALA A 178     165.797 144.951   1.344  1.00  0.00           O  
ATOM   2852  CB  ALA A 178     167.344 142.122   1.693  1.00  0.00           C  
ATOM   2853  H   ALA A 178     165.549 140.690   0.590  1.00  0.00           H  
ATOM   2854  HA  ALA A 178     165.487 142.774   2.546  1.00  0.00           H  
ATOM   2855 1HB  ALA A 178     167.930 142.921   2.148  1.00  0.00           H  
ATOM   2856 2HB  ALA A 178     167.392 141.233   2.322  1.00  0.00           H  
ATOM   2857 3HB  ALA A 178     167.750 141.891   0.708  1.00  0.00           H  
ATOM   2858  N   ALA A 179     165.775 143.771  -0.577  1.00  0.00           N  
ATOM   2859  CA  ALA A 179     165.664 144.970  -1.398  1.00  0.00           C  
ATOM   2860  C   ALA A 179     164.365 145.718  -1.130  1.00  0.00           C  
ATOM   2861  O   ALA A 179     164.367 146.952  -1.062  1.00  0.00           O  
ATOM   2862  CB  ALA A 179     165.770 144.606  -2.880  1.00  0.00           C  
ATOM   2863  H   ALA A 179     165.819 142.869  -1.027  1.00  0.00           H  
ATOM   2864  HA  ALA A 179     166.488 145.636  -1.138  1.00  0.00           H  
ATOM   2865 1HB  ALA A 179     165.687 145.511  -3.483  1.00  0.00           H  
ATOM   2866 2HB  ALA A 179     166.733 144.131  -3.070  1.00  0.00           H  
ATOM   2867 3HB  ALA A 179     164.968 143.920  -3.143  1.00  0.00           H  
ATOM   2868  N   GLU A 180     163.255 144.994  -0.979  1.00  0.00           N  
ATOM   2869  CA  GLU A 180     161.974 145.650  -0.736  1.00  0.00           C  
ATOM   2870  C   GLU A 180     161.961 146.352   0.616  1.00  0.00           C  
ATOM   2871  O   GLU A 180     161.349 147.417   0.763  1.00  0.00           O  
ATOM   2872  CB  GLU A 180     160.832 144.633  -0.804  1.00  0.00           C  
ATOM   2873  CG  GLU A 180     160.519 144.131  -2.207  1.00  0.00           C  
ATOM   2874  CD  GLU A 180     160.052 145.224  -3.127  1.00  0.00           C  
ATOM   2875  OE1 GLU A 180     159.102 145.891  -2.793  1.00  0.00           O  
ATOM   2876  OE2 GLU A 180     160.644 145.391  -4.167  1.00  0.00           O  
ATOM   2877  H   GLU A 180     163.290 143.986  -1.029  1.00  0.00           H  
ATOM   2878  HA  GLU A 180     161.824 146.411  -1.501  1.00  0.00           H  
ATOM   2879 1HB  GLU A 180     161.078 143.768  -0.187  1.00  0.00           H  
ATOM   2880 2HB  GLU A 180     159.924 145.077  -0.397  1.00  0.00           H  
ATOM   2881 1HG  GLU A 180     161.415 143.676  -2.627  1.00  0.00           H  
ATOM   2882 2HG  GLU A 180     159.750 143.363  -2.142  1.00  0.00           H  
ATOM   2883  N   GLU A 181     162.627 145.772   1.616  1.00  0.00           N  
ATOM   2884  CA  GLU A 181     162.739 146.433   2.911  1.00  0.00           C  
ATOM   2885  C   GLU A 181     163.642 147.656   2.835  1.00  0.00           C  
ATOM   2886  O   GLU A 181     163.369 148.672   3.485  1.00  0.00           O  
ATOM   2887  CB  GLU A 181     163.272 145.459   3.963  1.00  0.00           C  
ATOM   2888  CG  GLU A 181     162.270 144.405   4.410  1.00  0.00           C  
ATOM   2889  CD  GLU A 181     161.070 144.993   5.100  1.00  0.00           C  
ATOM   2890  OE1 GLU A 181     161.249 145.703   6.060  1.00  0.00           O  
ATOM   2891  OE2 GLU A 181     159.973 144.733   4.665  1.00  0.00           O  
ATOM   2892  H   GLU A 181     163.063 144.869   1.485  1.00  0.00           H  
ATOM   2893  HA  GLU A 181     161.747 146.780   3.207  1.00  0.00           H  
ATOM   2894 1HB  GLU A 181     164.147 144.942   3.569  1.00  0.00           H  
ATOM   2895 2HB  GLU A 181     163.590 146.015   4.846  1.00  0.00           H  
ATOM   2896 1HG  GLU A 181     161.935 143.845   3.538  1.00  0.00           H  
ATOM   2897 2HG  GLU A 181     162.767 143.710   5.086  1.00  0.00           H  
ATOM   2898  N   LEU A 182     164.719 147.582   2.047  1.00  0.00           N  
ATOM   2899  CA  LEU A 182     165.584 148.741   1.860  1.00  0.00           C  
ATOM   2900  C   LEU A 182     164.835 149.905   1.225  1.00  0.00           C  
ATOM   2901  O   LEU A 182     165.123 151.067   1.536  1.00  0.00           O  
ATOM   2902  CB  LEU A 182     166.787 148.365   0.985  1.00  0.00           C  
ATOM   2903  CG  LEU A 182     167.881 147.540   1.676  1.00  0.00           C  
ATOM   2904  CD1 LEU A 182     168.816 146.955   0.628  1.00  0.00           C  
ATOM   2905  CD2 LEU A 182     168.641 148.423   2.656  1.00  0.00           C  
ATOM   2906  H   LEU A 182     164.944 146.719   1.572  1.00  0.00           H  
ATOM   2907  HA  LEU A 182     165.935 149.072   2.837  1.00  0.00           H  
ATOM   2908 1HB  LEU A 182     166.430 147.791   0.131  1.00  0.00           H  
ATOM   2909 2HB  LEU A 182     167.248 149.281   0.615  1.00  0.00           H  
ATOM   2910  HG  LEU A 182     167.424 146.710   2.217  1.00  0.00           H  
ATOM   2911 1HD1 LEU A 182     169.593 146.369   1.120  1.00  0.00           H  
ATOM   2912 2HD1 LEU A 182     168.250 146.312  -0.047  1.00  0.00           H  
ATOM   2913 3HD1 LEU A 182     169.276 147.763   0.060  1.00  0.00           H  
ATOM   2914 1HD2 LEU A 182     169.417 147.837   3.148  1.00  0.00           H  
ATOM   2915 2HD2 LEU A 182     169.099 149.253   2.116  1.00  0.00           H  
ATOM   2916 3HD2 LEU A 182     167.951 148.813   3.405  1.00  0.00           H  
ATOM   2917  N   LYS A 183     163.882 149.620   0.334  1.00  0.00           N  
ATOM   2918  CA  LYS A 183     163.093 150.680  -0.283  1.00  0.00           C  
ATOM   2919  C   LYS A 183     162.321 151.491   0.747  1.00  0.00           C  
ATOM   2920  O   LYS A 183     161.910 152.618   0.452  1.00  0.00           O  
ATOM   2921  CB  LYS A 183     162.130 150.092  -1.314  1.00  0.00           C  
ATOM   2922  CG  LYS A 183     162.800 149.565  -2.577  1.00  0.00           C  
ATOM   2923  CD  LYS A 183     161.783 148.951  -3.527  1.00  0.00           C  
ATOM   2924  CE  LYS A 183     162.457 148.394  -4.772  1.00  0.00           C  
ATOM   2925  NZ  LYS A 183     161.491 147.686  -5.656  1.00  0.00           N  
ATOM   2926  H   LYS A 183     163.698 148.659   0.080  1.00  0.00           H  
ATOM   2927  HA  LYS A 183     163.774 151.361  -0.797  1.00  0.00           H  
ATOM   2928 1HB  LYS A 183     161.572 149.269  -0.864  1.00  0.00           H  
ATOM   2929 2HB  LYS A 183     161.407 150.851  -1.610  1.00  0.00           H  
ATOM   2930 1HG  LYS A 183     163.312 150.384  -3.085  1.00  0.00           H  
ATOM   2931 2HG  LYS A 183     163.537 148.809  -2.308  1.00  0.00           H  
ATOM   2932 1HD  LYS A 183     161.252 148.145  -3.020  1.00  0.00           H  
ATOM   2933 2HD  LYS A 183     161.059 149.709  -3.824  1.00  0.00           H  
ATOM   2934 1HE  LYS A 183     162.914 149.207  -5.333  1.00  0.00           H  
ATOM   2935 2HE  LYS A 183     163.241 147.696  -4.481  1.00  0.00           H  
ATOM   2936 1HZ  LYS A 183     161.975 147.332  -6.469  1.00  0.00           H  
ATOM   2937 2HZ  LYS A 183     161.073 146.917  -5.153  1.00  0.00           H  
ATOM   2938 3HZ  LYS A 183     160.769 148.328  -5.949  1.00  0.00           H  
ATOM   2939  N   LYS A 184     162.113 150.943   1.947  1.00  0.00           N  
ATOM   2940  CA  LYS A 184     161.349 151.643   2.971  1.00  0.00           C  
ATOM   2941  C   LYS A 184     162.192 152.657   3.736  1.00  0.00           C  
ATOM   2942  O   LYS A 184     161.636 153.453   4.499  1.00  0.00           O  
ATOM   2943  CB  LYS A 184     160.737 150.638   3.947  1.00  0.00           C  
ATOM   2944  CG  LYS A 184     159.698 149.712   3.327  1.00  0.00           C  
ATOM   2945  CD  LYS A 184     159.245 148.648   4.316  1.00  0.00           C  
ATOM   2946  CE  LYS A 184     158.183 147.744   3.710  1.00  0.00           C  
ATOM   2947  NZ  LYS A 184     157.847 146.602   4.603  1.00  0.00           N  
ATOM   2948  H   LYS A 184     162.491 150.030   2.153  1.00  0.00           H  
ATOM   2949  HA  LYS A 184     160.547 152.198   2.485  1.00  0.00           H  
ATOM   2950 1HB  LYS A 184     161.524 150.017   4.376  1.00  0.00           H  
ATOM   2951 2HB  LYS A 184     160.260 151.172   4.769  1.00  0.00           H  
ATOM   2952 1HG  LYS A 184     158.831 150.296   3.012  1.00  0.00           H  
ATOM   2953 2HG  LYS A 184     160.122 149.224   2.451  1.00  0.00           H  
ATOM   2954 1HD  LYS A 184     160.101 148.041   4.615  1.00  0.00           H  
ATOM   2955 2HD  LYS A 184     158.835 149.129   5.205  1.00  0.00           H  
ATOM   2956 1HE  LYS A 184     157.278 148.320   3.522  1.00  0.00           H  
ATOM   2957 2HE  LYS A 184     158.540 147.350   2.758  1.00  0.00           H  
ATOM   2958 1HZ  LYS A 184     157.142 146.027   4.166  1.00  0.00           H  
ATOM   2959 2HZ  LYS A 184     158.677 146.049   4.768  1.00  0.00           H  
ATOM   2960 3HZ  LYS A 184     157.497 146.954   5.483  1.00  0.00           H  
ATOM   2961  N   SER A 185     163.509 152.648   3.548  1.00  0.00           N  
ATOM   2962  CA  SER A 185     164.375 153.590   4.249  1.00  0.00           C  
ATOM   2963  C   SER A 185     164.373 154.934   3.529  1.00  0.00           C  
ATOM   2964  O   SER A 185     164.403 154.965   2.294  1.00  0.00           O  
ATOM   2965  CB  SER A 185     165.788 153.048   4.337  1.00  0.00           C  
ATOM   2966  OG  SER A 185     166.668 154.018   4.836  1.00  0.00           O  
ATOM   2967  H   SER A 185     163.923 151.980   2.913  1.00  0.00           H  
ATOM   2968  HA  SER A 185     163.992 153.725   5.261  1.00  0.00           H  
ATOM   2969 1HB  SER A 185     165.802 152.173   4.986  1.00  0.00           H  
ATOM   2970 2HB  SER A 185     166.117 152.728   3.349  1.00  0.00           H  
ATOM   2971  HG  SER A 185     167.527 153.593   4.891  1.00  0.00           H  
ATOM   2972  N   PRO A 186     164.336 156.053   4.258  1.00  0.00           N  
ATOM   2973  CA  PRO A 186     164.461 157.364   3.606  1.00  0.00           C  
ATOM   2974  C   PRO A 186     165.854 157.658   3.081  1.00  0.00           C  
ATOM   2975  O   PRO A 186     166.018 158.618   2.317  1.00  0.00           O  
ATOM   2976  CB  PRO A 186     164.082 158.340   4.726  1.00  0.00           C  
ATOM   2977  CG  PRO A 186     164.485 157.624   5.974  1.00  0.00           C  
ATOM   2978  CD  PRO A 186     164.214 156.161   5.726  1.00  0.00           C  
ATOM   2979  HA  PRO A 186     163.746 157.424   2.773  1.00  0.00           H  
ATOM   2980 1HB  PRO A 186     164.610 159.296   4.588  1.00  0.00           H  
ATOM   2981 2HB  PRO A 186     163.005 158.559   4.686  1.00  0.00           H  
ATOM   2982 1HG  PRO A 186     165.548 157.811   6.191  1.00  0.00           H  
ATOM   2983 2HG  PRO A 186     163.913 158.005   6.832  1.00  0.00           H  
ATOM   2984 1HD  PRO A 186     164.966 155.554   6.250  1.00  0.00           H  
ATOM   2985 2HD  PRO A 186     163.201 155.909   6.075  1.00  0.00           H  
ATOM   2986  N   ASP A 187     166.852 156.870   3.461  1.00  0.00           N  
ATOM   2987  CA  ASP A 187     168.222 157.145   3.050  1.00  0.00           C  
ATOM   2988  C   ASP A 187     168.395 156.811   1.571  1.00  0.00           C  
ATOM   2989  O   ASP A 187     168.228 155.648   1.181  1.00  0.00           O  
ATOM   2990  CB  ASP A 187     169.216 156.342   3.892  1.00  0.00           C  
ATOM   2991  CG  ASP A 187     170.666 156.709   3.607  1.00  0.00           C  
ATOM   2992  OD1 ASP A 187     170.965 157.039   2.484  1.00  0.00           O  
ATOM   2993  OD2 ASP A 187     171.460 156.656   4.515  1.00  0.00           O  
ATOM   2994  H   ASP A 187     166.667 156.066   4.043  1.00  0.00           H  
ATOM   2995  HA  ASP A 187     168.419 158.209   3.196  1.00  0.00           H  
ATOM   2996 1HB  ASP A 187     169.015 156.509   4.951  1.00  0.00           H  
ATOM   2997 2HB  ASP A 187     169.081 155.278   3.697  1.00  0.00           H  
ATOM   2998  N   PRO A 188     168.711 157.792   0.721  1.00  0.00           N  
ATOM   2999  CA  PRO A 188     168.857 157.496  -0.714  1.00  0.00           C  
ATOM   3000  C   PRO A 188     169.828 156.370  -1.010  1.00  0.00           C  
ATOM   3001  O   PRO A 188     169.679 155.693  -2.034  1.00  0.00           O  
ATOM   3002  CB  PRO A 188     169.370 158.825  -1.278  1.00  0.00           C  
ATOM   3003  CG  PRO A 188     168.795 159.857  -0.369  1.00  0.00           C  
ATOM   3004  CD  PRO A 188     168.879 159.236   1.001  1.00  0.00           C  
ATOM   3005  HA  PRO A 188     167.874 157.225  -1.128  1.00  0.00           H  
ATOM   3006 1HB  PRO A 188     170.471 158.830  -1.286  1.00  0.00           H  
ATOM   3007 2HB  PRO A 188     169.042 158.945  -2.320  1.00  0.00           H  
ATOM   3008 1HG  PRO A 188     169.367 160.793  -0.445  1.00  0.00           H  
ATOM   3009 2HG  PRO A 188     167.762 160.090  -0.665  1.00  0.00           H  
ATOM   3010 1HD  PRO A 188     169.864 159.450   1.441  1.00  0.00           H  
ATOM   3011 2HD  PRO A 188     168.076 159.638   1.636  1.00  0.00           H  
ATOM   3012  N   GLU A 189     170.823 156.146  -0.146  1.00  0.00           N  
ATOM   3013  CA  GLU A 189     171.797 155.089  -0.397  1.00  0.00           C  
ATOM   3014  C   GLU A 189     171.174 153.704  -0.269  1.00  0.00           C  
ATOM   3015  O   GLU A 189     171.503 152.804  -1.051  1.00  0.00           O  
ATOM   3016  CB  GLU A 189     172.976 155.214   0.568  1.00  0.00           C  
ATOM   3017  CG  GLU A 189     173.832 156.456   0.358  1.00  0.00           C  
ATOM   3018  CD  GLU A 189     174.475 156.499  -1.000  1.00  0.00           C  
ATOM   3019  OE1 GLU A 189     175.029 155.506  -1.405  1.00  0.00           O  
ATOM   3020  OE2 GLU A 189     174.413 157.527  -1.633  1.00  0.00           O  
ATOM   3021  H   GLU A 189     170.910 156.706   0.689  1.00  0.00           H  
ATOM   3022  HA  GLU A 189     172.157 155.187  -1.422  1.00  0.00           H  
ATOM   3023 1HB  GLU A 189     172.606 155.232   1.594  1.00  0.00           H  
ATOM   3024 2HB  GLU A 189     173.623 154.342   0.470  1.00  0.00           H  
ATOM   3025 1HG  GLU A 189     173.205 157.340   0.480  1.00  0.00           H  
ATOM   3026 2HG  GLU A 189     174.605 156.484   1.124  1.00  0.00           H  
ATOM   3027  N   ALA A 190     170.279 153.509   0.702  1.00  0.00           N  
ATOM   3028  CA  ALA A 190     169.543 152.253   0.780  1.00  0.00           C  
ATOM   3029  C   ALA A 190     168.645 152.040  -0.430  1.00  0.00           C  
ATOM   3030  O   ALA A 190     168.521 150.910  -0.914  1.00  0.00           O  
ATOM   3031  CB  ALA A 190     168.713 152.205   2.064  1.00  0.00           C  
ATOM   3032  H   ALA A 190     170.104 154.226   1.392  1.00  0.00           H  
ATOM   3033  HA  ALA A 190     170.265 151.437   0.794  1.00  0.00           H  
ATOM   3034 1HB  ALA A 190     168.168 151.263   2.111  1.00  0.00           H  
ATOM   3035 2HB  ALA A 190     169.375 152.284   2.927  1.00  0.00           H  
ATOM   3036 3HB  ALA A 190     168.008 153.034   2.071  1.00  0.00           H  
ATOM   3037  N   GLN A 191     168.018 153.106  -0.936  1.00  0.00           N  
ATOM   3038  CA  GLN A 191     167.147 152.974  -2.099  1.00  0.00           C  
ATOM   3039  C   GLN A 191     167.930 152.649  -3.365  1.00  0.00           C  
ATOM   3040  O   GLN A 191     167.472 151.840  -4.180  1.00  0.00           O  
ATOM   3041  CB  GLN A 191     166.339 154.258  -2.304  1.00  0.00           C  
ATOM   3042  CG  GLN A 191     165.329 154.540  -1.206  1.00  0.00           C  
ATOM   3043  CD  GLN A 191     164.697 155.913  -1.340  1.00  0.00           C  
ATOM   3044  OE1 GLN A 191     164.602 156.462  -2.440  1.00  0.00           O  
ATOM   3045  NE2 GLN A 191     164.260 156.474  -0.219  1.00  0.00           N  
ATOM   3046  H   GLN A 191     168.142 154.017  -0.516  1.00  0.00           H  
ATOM   3047  HA  GLN A 191     166.461 152.145  -1.925  1.00  0.00           H  
ATOM   3048 1HB  GLN A 191     167.018 155.109  -2.365  1.00  0.00           H  
ATOM   3049 2HB  GLN A 191     165.801 154.202  -3.251  1.00  0.00           H  
ATOM   3050 1HG  GLN A 191     164.537 153.793  -1.253  1.00  0.00           H  
ATOM   3051 2HG  GLN A 191     165.834 154.489  -0.240  1.00  0.00           H  
ATOM   3052 1HE2 GLN A 191     163.833 157.378  -0.244  1.00  0.00           H  
ATOM   3053 2HE2 GLN A 191     164.356 155.992   0.652  1.00  0.00           H  
ATOM   3054  N   LYS A 192     169.103 153.262  -3.551  1.00  0.00           N  
ATOM   3055  CA  LYS A 192     169.929 152.929  -4.705  1.00  0.00           C  
ATOM   3056  C   LYS A 192     170.397 151.480  -4.653  1.00  0.00           C  
ATOM   3057  O   LYS A 192     170.402 150.794  -5.682  1.00  0.00           O  
ATOM   3058  CB  LYS A 192     171.134 153.866  -4.788  1.00  0.00           C  
ATOM   3059  CG  LYS A 192     170.797 155.287  -5.223  1.00  0.00           C  
ATOM   3060  CD  LYS A 192     172.058 156.107  -5.454  1.00  0.00           C  
ATOM   3061  CE  LYS A 192     172.746 156.451  -4.142  1.00  0.00           C  
ATOM   3062  NZ  LYS A 192     173.895 157.375  -4.339  1.00  0.00           N  
ATOM   3063  H   LYS A 192     169.430 153.959  -2.897  1.00  0.00           H  
ATOM   3064  HA  LYS A 192     169.325 153.039  -5.607  1.00  0.00           H  
ATOM   3065 1HB  LYS A 192     171.622 153.922  -3.815  1.00  0.00           H  
ATOM   3066 2HB  LYS A 192     171.861 153.464  -5.495  1.00  0.00           H  
ATOM   3067 1HG  LYS A 192     170.219 155.257  -6.146  1.00  0.00           H  
ATOM   3068 2HG  LYS A 192     170.196 155.770  -4.453  1.00  0.00           H  
ATOM   3069 1HD  LYS A 192     172.750 155.543  -6.081  1.00  0.00           H  
ATOM   3070 2HD  LYS A 192     171.800 157.032  -5.971  1.00  0.00           H  
ATOM   3071 1HE  LYS A 192     172.030 156.919  -3.468  1.00  0.00           H  
ATOM   3072 2HE  LYS A 192     173.108 155.536  -3.672  1.00  0.00           H  
ATOM   3073 1HZ  LYS A 192     174.323 157.577  -3.447  1.00  0.00           H  
ATOM   3074 2HZ  LYS A 192     174.574 156.942  -4.948  1.00  0.00           H  
ATOM   3075 3HZ  LYS A 192     173.567 158.235  -4.758  1.00  0.00           H  
ATOM   3076  N   GLU A 193     170.790 150.997  -3.471  1.00  0.00           N  
ATOM   3077  CA  GLU A 193     171.204 149.604  -3.342  1.00  0.00           C  
ATOM   3078  C   GLU A 193     170.034 148.657  -3.570  1.00  0.00           C  
ATOM   3079  O   GLU A 193     170.218 147.573  -4.137  1.00  0.00           O  
ATOM   3080  CB  GLU A 193     171.811 149.354  -1.960  1.00  0.00           C  
ATOM   3081  CG  GLU A 193     173.169 150.009  -1.742  1.00  0.00           C  
ATOM   3082  CD  GLU A 193     174.225 149.490  -2.678  1.00  0.00           C  
ATOM   3083  OE1 GLU A 193     174.322 148.295  -2.830  1.00  0.00           O  
ATOM   3084  OE2 GLU A 193     174.937 150.287  -3.239  1.00  0.00           O  
ATOM   3085  H   GLU A 193     170.806 151.592  -2.656  1.00  0.00           H  
ATOM   3086  HA  GLU A 193     171.951 149.393  -4.107  1.00  0.00           H  
ATOM   3087 1HB  GLU A 193     171.133 149.727  -1.192  1.00  0.00           H  
ATOM   3088 2HB  GLU A 193     171.927 148.282  -1.802  1.00  0.00           H  
ATOM   3089 1HG  GLU A 193     173.069 151.084  -1.887  1.00  0.00           H  
ATOM   3090 2HG  GLU A 193     173.483 149.836  -0.714  1.00  0.00           H  
ATOM   3091  N   ALA A 194     168.831 149.042  -3.137  1.00  0.00           N  
ATOM   3092  CA  ALA A 194     167.654 148.226  -3.398  1.00  0.00           C  
ATOM   3093  C   ALA A 194     167.401 148.069  -4.890  1.00  0.00           C  
ATOM   3094  O   ALA A 194     167.042 146.977  -5.345  1.00  0.00           O  
ATOM   3095  CB  ALA A 194     166.429 148.830  -2.710  1.00  0.00           C  
ATOM   3096  H   ALA A 194     168.728 149.907  -2.624  1.00  0.00           H  
ATOM   3097  HA  ALA A 194     167.834 147.231  -2.988  1.00  0.00           H  
ATOM   3098 1HB  ALA A 194     165.556 148.210  -2.913  1.00  0.00           H  
ATOM   3099 2HB  ALA A 194     166.601 148.874  -1.635  1.00  0.00           H  
ATOM   3100 3HB  ALA A 194     166.257 149.834  -3.093  1.00  0.00           H  
ATOM   3101  N   LYS A 195     167.577 149.143  -5.664  1.00  0.00           N  
ATOM   3102  CA  LYS A 195     167.365 149.056  -7.106  1.00  0.00           C  
ATOM   3103  C   LYS A 195     168.368 148.110  -7.752  1.00  0.00           C  
ATOM   3104  O   LYS A 195     168.005 147.311  -8.623  1.00  0.00           O  
ATOM   3105  CB  LYS A 195     167.459 150.441  -7.746  1.00  0.00           C  
ATOM   3106  CG  LYS A 195     166.296 151.367  -7.417  1.00  0.00           C  
ATOM   3107  CD  LYS A 195     166.476 152.733  -8.063  1.00  0.00           C  
ATOM   3108  CE  LYS A 195     165.322 153.664  -7.722  1.00  0.00           C  
ATOM   3109  NZ  LYS A 195     165.502 155.016  -8.320  1.00  0.00           N  
ATOM   3110  H   LYS A 195     167.859 150.025  -5.260  1.00  0.00           H  
ATOM   3111  HA  LYS A 195     166.369 148.649  -7.284  1.00  0.00           H  
ATOM   3112 1HB  LYS A 195     168.378 150.931  -7.422  1.00  0.00           H  
ATOM   3113 2HB  LYS A 195     167.508 150.339  -8.830  1.00  0.00           H  
ATOM   3114 1HG  LYS A 195     165.366 150.926  -7.776  1.00  0.00           H  
ATOM   3115 2HG  LYS A 195     166.225 151.493  -6.336  1.00  0.00           H  
ATOM   3116 1HD  LYS A 195     167.408 153.180  -7.715  1.00  0.00           H  
ATOM   3117 2HD  LYS A 195     166.530 152.619  -9.145  1.00  0.00           H  
ATOM   3118 1HE  LYS A 195     164.390 153.239  -8.091  1.00  0.00           H  
ATOM   3119 2HE  LYS A 195     165.245 153.767  -6.640  1.00  0.00           H  
ATOM   3120 1HZ  LYS A 195     164.719 155.602  -8.071  1.00  0.00           H  
ATOM   3121 2HZ  LYS A 195     166.355 155.428  -7.969  1.00  0.00           H  
ATOM   3122 3HZ  LYS A 195     165.556 154.935  -9.325  1.00  0.00           H  
ATOM   3123  N   LYS A 196     169.636 148.186  -7.340  1.00  0.00           N  
ATOM   3124  CA  LYS A 196     170.632 147.244  -7.839  1.00  0.00           C  
ATOM   3125  C   LYS A 196     170.329 145.820  -7.392  1.00  0.00           C  
ATOM   3126  O   LYS A 196     170.459 144.880  -8.184  1.00  0.00           O  
ATOM   3127  CB  LYS A 196     172.030 147.651  -7.377  1.00  0.00           C  
ATOM   3128  CG  LYS A 196     172.569 148.915  -8.034  1.00  0.00           C  
ATOM   3129  CD  LYS A 196     174.029 149.145  -7.680  1.00  0.00           C  
ATOM   3130  CE  LYS A 196     174.195 149.492  -6.208  1.00  0.00           C  
ATOM   3131  NZ  LYS A 196     175.596 149.871  -5.879  1.00  0.00           N  
ATOM   3132  H   LYS A 196     169.918 148.895  -6.679  1.00  0.00           H  
ATOM   3133  HA  LYS A 196     170.602 147.255  -8.930  1.00  0.00           H  
ATOM   3134 1HB  LYS A 196     172.026 147.812  -6.299  1.00  0.00           H  
ATOM   3135 2HB  LYS A 196     172.732 146.843  -7.584  1.00  0.00           H  
ATOM   3136 1HG  LYS A 196     172.475 148.830  -9.117  1.00  0.00           H  
ATOM   3137 2HG  LYS A 196     171.984 149.773  -7.704  1.00  0.00           H  
ATOM   3138 1HD  LYS A 196     174.603 148.243  -7.898  1.00  0.00           H  
ATOM   3139 2HD  LYS A 196     174.427 149.962  -8.283  1.00  0.00           H  
ATOM   3140 1HE  LYS A 196     173.538 150.324  -5.954  1.00  0.00           H  
ATOM   3141 2HE  LYS A 196     173.911 148.635  -5.598  1.00  0.00           H  
ATOM   3142 1HZ  LYS A 196     175.664 150.093  -4.896  1.00  0.00           H  
ATOM   3143 2HZ  LYS A 196     176.213 149.099  -6.093  1.00  0.00           H  
ATOM   3144 3HZ  LYS A 196     175.865 150.676  -6.425  1.00  0.00           H  
ATOM   3145  N   ALA A 197     169.923 145.640  -6.132  1.00  0.00           N  
ATOM   3146  CA  ALA A 197     169.597 144.304  -5.646  1.00  0.00           C  
ATOM   3147  C   ALA A 197     168.424 143.712  -6.416  1.00  0.00           C  
ATOM   3148  O   ALA A 197     168.427 142.518  -6.741  1.00  0.00           O  
ATOM   3149  CB  ALA A 197     169.291 144.348  -4.150  1.00  0.00           C  
ATOM   3150  H   ALA A 197     169.839 146.426  -5.503  1.00  0.00           H  
ATOM   3151  HA  ALA A 197     170.463 143.662  -5.813  1.00  0.00           H  
ATOM   3152 1HB  ALA A 197     169.048 143.345  -3.798  1.00  0.00           H  
ATOM   3153 2HB  ALA A 197     170.162 144.721  -3.611  1.00  0.00           H  
ATOM   3154 3HB  ALA A 197     168.445 145.008  -3.971  1.00  0.00           H  
ATOM   3155  N   GLU A 198     167.412 144.529  -6.718  1.00  0.00           N  
ATOM   3156  CA  GLU A 198     166.284 144.046  -7.507  1.00  0.00           C  
ATOM   3157  C   GLU A 198     166.721 143.587  -8.892  1.00  0.00           C  
ATOM   3158  O   GLU A 198     166.269 142.542  -9.369  1.00  0.00           O  
ATOM   3159  CB  GLU A 198     165.220 145.139  -7.637  1.00  0.00           C  
ATOM   3160  CG  GLU A 198     164.020 144.750  -8.488  1.00  0.00           C  
ATOM   3161  CD  GLU A 198     162.961 145.816  -8.527  1.00  0.00           C  
ATOM   3162  OE1 GLU A 198     163.021 146.716  -7.725  1.00  0.00           O  
ATOM   3163  OE2 GLU A 198     162.089 145.730  -9.360  1.00  0.00           O  
ATOM   3164  H   GLU A 198     167.416 145.489  -6.404  1.00  0.00           H  
ATOM   3165  HA  GLU A 198     165.851 143.183  -7.000  1.00  0.00           H  
ATOM   3166 1HB  GLU A 198     164.854 145.410  -6.647  1.00  0.00           H  
ATOM   3167 2HB  GLU A 198     165.667 146.030  -8.076  1.00  0.00           H  
ATOM   3168 1HG  GLU A 198     164.358 144.553  -9.506  1.00  0.00           H  
ATOM   3169 2HG  GLU A 198     163.590 143.831  -8.094  1.00  0.00           H  
ATOM   3170  N   GLN A 199     167.597 144.353  -9.548  1.00  0.00           N  
ATOM   3171  CA  GLN A 199     168.067 143.961 -10.871  1.00  0.00           C  
ATOM   3172  C   GLN A 199     168.870 142.667 -10.814  1.00  0.00           C  
ATOM   3173  O   GLN A 199     168.756 141.829 -11.715  1.00  0.00           O  
ATOM   3174  CB  GLN A 199     168.918 145.075 -11.489  1.00  0.00           C  
ATOM   3175  CG  GLN A 199     169.326 144.821 -12.930  1.00  0.00           C  
ATOM   3176  CD  GLN A 199     168.132 144.732 -13.863  1.00  0.00           C  
ATOM   3177  OE1 GLN A 199     167.161 145.478 -13.723  1.00  0.00           O  
ATOM   3178  NE2 GLN A 199     168.199 143.815 -14.821  1.00  0.00           N  
ATOM   3179  H   GLN A 199     167.940 145.211  -9.138  1.00  0.00           H  
ATOM   3180  HA  GLN A 199     167.202 143.775 -11.507  1.00  0.00           H  
ATOM   3181 1HB  GLN A 199     168.366 146.015 -11.455  1.00  0.00           H  
ATOM   3182 2HB  GLN A 199     169.827 145.208 -10.901  1.00  0.00           H  
ATOM   3183 1HG  GLN A 199     169.962 145.639 -13.266  1.00  0.00           H  
ATOM   3184 2HG  GLN A 199     169.871 143.879 -12.982  1.00  0.00           H  
ATOM   3185 1HE2 GLN A 199     167.441 143.709 -15.467  1.00  0.00           H  
ATOM   3186 2HE2 GLN A 199     169.006 143.230 -14.898  1.00  0.00           H  
ATOM   3187  N   LYS A 200     169.680 142.489  -9.767  1.00  0.00           N  
ATOM   3188  CA  LYS A 200     170.451 141.258  -9.631  1.00  0.00           C  
ATOM   3189  C   LYS A 200     169.534 140.042  -9.605  1.00  0.00           C  
ATOM   3190  O   LYS A 200     169.883 138.980 -10.134  1.00  0.00           O  
ATOM   3191  CB  LYS A 200     171.310 141.298  -8.366  1.00  0.00           C  
ATOM   3192  CG  LYS A 200     172.506 142.238  -8.448  1.00  0.00           C  
ATOM   3193  CD  LYS A 200     173.268 142.279  -7.131  1.00  0.00           C  
ATOM   3194  CE  LYS A 200     174.460 143.221  -7.209  1.00  0.00           C  
ATOM   3195  NZ  LYS A 200     175.202 143.287  -5.921  1.00  0.00           N  
ATOM   3196  H   LYS A 200     169.766 143.205  -9.061  1.00  0.00           H  
ATOM   3197  HA  LYS A 200     171.107 141.163 -10.496  1.00  0.00           H  
ATOM   3198 1HB  LYS A 200     170.698 141.610  -7.520  1.00  0.00           H  
ATOM   3199 2HB  LYS A 200     171.685 140.298  -8.148  1.00  0.00           H  
ATOM   3200 1HG  LYS A 200     173.180 141.903  -9.237  1.00  0.00           H  
ATOM   3201 2HG  LYS A 200     172.163 143.243  -8.690  1.00  0.00           H  
ATOM   3202 1HD  LYS A 200     172.601 142.614  -6.335  1.00  0.00           H  
ATOM   3203 2HD  LYS A 200     173.624 141.278  -6.885  1.00  0.00           H  
ATOM   3204 1HE  LYS A 200     175.140 142.883  -7.989  1.00  0.00           H  
ATOM   3205 2HE  LYS A 200     174.116 144.222  -7.467  1.00  0.00           H  
ATOM   3206 1HZ  LYS A 200     175.983 143.921  -6.014  1.00  0.00           H  
ATOM   3207 2HZ  LYS A 200     174.585 143.618  -5.193  1.00  0.00           H  
ATOM   3208 3HZ  LYS A 200     175.543 142.367  -5.680  1.00  0.00           H  
ATOM   3209  N   VAL A 201     168.355 140.179  -8.991  1.00  0.00           N  
ATOM   3210  CA  VAL A 201     167.381 139.094  -8.997  1.00  0.00           C  
ATOM   3211  C   VAL A 201     166.755 138.945 -10.378  1.00  0.00           C  
ATOM   3212  O   VAL A 201     166.612 137.830 -10.892  1.00  0.00           O  
ATOM   3213  CB  VAL A 201     166.274 139.357  -7.957  1.00  0.00           C  
ATOM   3214  CG1 VAL A 201     165.179 138.307  -8.068  1.00  0.00           C  
ATOM   3215  CG2 VAL A 201     166.870 139.371  -6.559  1.00  0.00           C  
ATOM   3216  H   VAL A 201     168.129 141.042  -8.517  1.00  0.00           H  
ATOM   3217  HA  VAL A 201     167.900 138.161  -8.777  1.00  0.00           H  
ATOM   3218  HB  VAL A 201     165.815 140.324  -8.167  1.00  0.00           H  
ATOM   3219 1HG1 VAL A 201     164.405 138.509  -7.327  1.00  0.00           H  
ATOM   3220 2HG1 VAL A 201     164.742 138.340  -9.066  1.00  0.00           H  
ATOM   3221 3HG1 VAL A 201     165.604 137.319  -7.889  1.00  0.00           H  
ATOM   3222 1HG2 VAL A 201     166.083 139.558  -5.829  1.00  0.00           H  
ATOM   3223 2HG2 VAL A 201     167.335 138.406  -6.353  1.00  0.00           H  
ATOM   3224 3HG2 VAL A 201     167.622 140.157  -6.490  1.00  0.00           H  
ATOM   3225  N   ARG A 202     166.381 140.065 -11.002  1.00  0.00           N  
ATOM   3226  CA  ARG A 202     165.726 140.004 -12.305  1.00  0.00           C  
ATOM   3227  C   ARG A 202     166.640 139.413 -13.369  1.00  0.00           C  
ATOM   3228  O   ARG A 202     166.155 138.883 -14.375  1.00  0.00           O  
ATOM   3229  CB  ARG A 202     165.283 141.392 -12.741  1.00  0.00           C  
ATOM   3230  CG  ARG A 202     164.099 141.957 -11.974  1.00  0.00           C  
ATOM   3231  CD  ARG A 202     163.710 143.300 -12.474  1.00  0.00           C  
ATOM   3232  NE  ARG A 202     162.598 143.858 -11.720  1.00  0.00           N  
ATOM   3233  CZ  ARG A 202     161.301 143.589 -11.959  1.00  0.00           C  
ATOM   3234  NH1 ARG A 202     160.968 142.769 -12.931  1.00  0.00           N  
ATOM   3235  NH2 ARG A 202     160.362 144.149 -11.216  1.00  0.00           N  
ATOM   3236  H   ARG A 202     166.547 140.966 -10.576  1.00  0.00           H  
ATOM   3237  HA  ARG A 202     164.857 139.352 -12.225  1.00  0.00           H  
ATOM   3238 1HB  ARG A 202     166.112 142.091 -12.628  1.00  0.00           H  
ATOM   3239 2HB  ARG A 202     165.014 141.373 -13.798  1.00  0.00           H  
ATOM   3240 1HG  ARG A 202     163.242 141.290 -12.085  1.00  0.00           H  
ATOM   3241 2HG  ARG A 202     164.356 142.044 -10.918  1.00  0.00           H  
ATOM   3242 1HD  ARG A 202     164.557 143.979 -12.385  1.00  0.00           H  
ATOM   3243 2HD  ARG A 202     163.411 143.228 -13.518  1.00  0.00           H  
ATOM   3244  HE  ARG A 202     162.815 144.494 -10.964  1.00  0.00           H  
ATOM   3245 1HH1 ARG A 202     161.685 142.341 -13.499  1.00  0.00           H  
ATOM   3246 2HH1 ARG A 202     159.995 142.566 -13.110  1.00  0.00           H  
ATOM   3247 1HH2 ARG A 202     160.618 144.779 -10.469  1.00  0.00           H  
ATOM   3248 2HH2 ARG A 202     159.390 143.946 -11.394  1.00  0.00           H  
ATOM   3249  N   GLU A 203     167.959 139.486 -13.169  1.00  0.00           N  
ATOM   3250  CA  GLU A 203     168.884 138.878 -14.118  1.00  0.00           C  
ATOM   3251  C   GLU A 203     168.737 137.363 -14.161  1.00  0.00           C  
ATOM   3252  O   GLU A 203     169.037 136.742 -15.185  1.00  0.00           O  
ATOM   3253  CB  GLU A 203     170.325 139.248 -13.762  1.00  0.00           C  
ATOM   3254  CG  GLU A 203     170.697 140.694 -14.058  1.00  0.00           C  
ATOM   3255  CD  GLU A 203     170.739 140.998 -15.530  1.00  0.00           C  
ATOM   3256  OE1 GLU A 203     171.355 140.252 -16.253  1.00  0.00           O  
ATOM   3257  OE2 GLU A 203     170.154 141.976 -15.931  1.00  0.00           O  
ATOM   3258  H   GLU A 203     168.329 139.963 -12.358  1.00  0.00           H  
ATOM   3259  HA  GLU A 203     168.652 139.255 -15.115  1.00  0.00           H  
ATOM   3260 1HB  GLU A 203     170.496 139.069 -12.700  1.00  0.00           H  
ATOM   3261 2HB  GLU A 203     171.012 138.606 -14.314  1.00  0.00           H  
ATOM   3262 1HG  GLU A 203     169.967 141.348 -13.584  1.00  0.00           H  
ATOM   3263 2HG  GLU A 203     171.671 140.904 -13.621  1.00  0.00           H  
ATOM   3264  N   GLU A 204     168.279 136.756 -13.070  1.00  0.00           N  
ATOM   3265  CA  GLU A 204     168.207 135.302 -12.977  1.00  0.00           C  
ATOM   3266  C   GLU A 204     166.793 134.844 -12.631  1.00  0.00           C  
ATOM   3267  O   GLU A 204     165.823 135.255 -13.266  1.00  0.00           O  
ATOM   3268  OXT GLU A 204     166.617 134.074 -11.726  1.00  0.00           O  
ATOM   3269  CB  GLU A 204     169.194 134.785 -11.928  1.00  0.00           C  
ATOM   3270  CG  GLU A 204     170.658 135.011 -12.278  1.00  0.00           C  
ATOM   3271  CD  GLU A 204     171.600 134.392 -11.282  1.00  0.00           C  
ATOM   3272  OE1 GLU A 204     171.132 133.784 -10.349  1.00  0.00           O  
ATOM   3273  OE2 GLU A 204     172.788 134.529 -11.454  1.00  0.00           O  
ATOM   3274  H   GLU A 204     167.972 137.314 -12.286  1.00  0.00           H  
ATOM   3275  HA  GLU A 204     168.468 134.880 -13.948  1.00  0.00           H  
ATOM   3276 1HB  GLU A 204     169.000 135.273 -10.973  1.00  0.00           H  
ATOM   3277 2HB  GLU A 204     169.046 133.715 -11.785  1.00  0.00           H  
ATOM   3278 1HG  GLU A 204     170.856 134.584 -13.261  1.00  0.00           H  
ATOM   3279 2HG  GLU A 204     170.847 136.082 -12.333  1.00  0.00           H  
TER                                                                             
ATOM   3281  N   ASN B 205     179.495 138.894  36.983  1.00  0.00           N  
ATOM   3282  CA  ASN B 205     180.813 138.376  37.331  1.00  0.00           C  
ATOM   3283  C   ASN B 205     181.834 138.693  36.247  1.00  0.00           C  
ATOM   3284  O   ASN B 205     181.500 139.286  35.220  1.00  0.00           O  
ATOM   3285  CB  ASN B 205     180.749 136.880  37.582  1.00  0.00           C  
ATOM   3286  CG  ASN B 205     179.887 136.529  38.763  1.00  0.00           C  
ATOM   3287  OD1 ASN B 205     179.641 137.366  39.638  1.00  0.00           O  
ATOM   3288  ND2 ASN B 205     179.425 135.305  38.804  1.00  0.00           N  
ATOM   3289 1H   ASN B 205     178.845 138.671  37.710  1.00  0.00           H  
ATOM   3290 2H   ASN B 205     179.546 139.887  36.876  1.00  0.00           H  
ATOM   3291 3H   ASN B 205     179.190 138.482  36.126  1.00  0.00           H  
ATOM   3292  HA  ASN B 205     181.138 138.849  38.258  1.00  0.00           H  
ATOM   3293 1HB  ASN B 205     180.355 136.378  36.697  1.00  0.00           H  
ATOM   3294 2HB  ASN B 205     181.755 136.497  37.754  1.00  0.00           H  
ATOM   3295 1HD2 ASN B 205     178.845 135.015  39.567  1.00  0.00           H  
ATOM   3296 2HD2 ASN B 205     179.649 134.660  38.075  1.00  0.00           H  
ATOM   3297  N   THR B 206     183.083 138.298  36.478  1.00  0.00           N  
ATOM   3298  CA  THR B 206     184.149 138.547  35.514  1.00  0.00           C  
ATOM   3299  C   THR B 206     184.596 137.253  34.844  1.00  0.00           C  
ATOM   3300  O   THR B 206     184.938 136.281  35.514  1.00  0.00           O  
ATOM   3301  CB  THR B 206     185.357 139.226  36.186  1.00  0.00           C  
ATOM   3302  OG1 THR B 206     184.946 140.471  36.766  1.00  0.00           O  
ATOM   3303  CG2 THR B 206     186.458 139.484  35.168  1.00  0.00           C  
ATOM   3304  H   THR B 206     183.299 137.818  37.339  1.00  0.00           H  
ATOM   3305  HA  THR B 206     183.773 139.226  34.750  1.00  0.00           H  
ATOM   3306  HB  THR B 206     185.743 138.582  36.976  1.00  0.00           H  
ATOM   3307  HG1 THR B 206     184.388 140.299  37.529  1.00  0.00           H  
ATOM   3308 1HG2 THR B 206     187.303 139.964  35.661  1.00  0.00           H  
ATOM   3309 2HG2 THR B 206     186.780 138.538  34.734  1.00  0.00           H  
ATOM   3310 3HG2 THR B 206     186.080 140.135  34.381  1.00  0.00           H  
ATOM   3311  N   HIS B 207     184.588 137.247  33.515  1.00  0.00           N  
ATOM   3312  CA  HIS B 207     185.023 136.081  32.755  1.00  0.00           C  
ATOM   3313  C   HIS B 207     186.365 136.334  32.083  1.00  0.00           C  
ATOM   3314  O   HIS B 207     186.523 137.296  31.331  1.00  0.00           O  
ATOM   3315  CB  HIS B 207     183.979 135.702  31.700  1.00  0.00           C  
ATOM   3316  CG  HIS B 207     182.642 135.350  32.275  1.00  0.00           C  
ATOM   3317  ND1 HIS B 207     182.297 134.059  32.620  1.00  0.00           N  
ATOM   3318  CD2 HIS B 207     181.567 136.118  32.566  1.00  0.00           C  
ATOM   3319  CE1 HIS B 207     181.065 134.051  33.099  1.00  0.00           C  
ATOM   3320  NE2 HIS B 207     180.601 135.286  33.077  1.00  0.00           N  
ATOM   3321  H   HIS B 207     184.268 138.068  33.019  1.00  0.00           H  
ATOM   3322  HA  HIS B 207     185.131 135.241  33.442  1.00  0.00           H  
ATOM   3323 1HB  HIS B 207     183.844 136.533  31.007  1.00  0.00           H  
ATOM   3324 2HB  HIS B 207     184.338 134.849  31.124  1.00  0.00           H  
ATOM   3325  HD2 HIS B 207     181.482 137.195  32.422  1.00  0.00           H  
ATOM   3326  HE1 HIS B 207     180.525 133.172  33.452  1.00  0.00           H  
ATOM   3327  HE2 HIS B 207     179.684 135.577  33.383  1.00  0.00           H  
ATOM   3328  N   PHE B 208     187.326 135.454  32.346  1.00  0.00           N  
ATOM   3329  CA  PHE B 208     188.608 135.491  31.655  1.00  0.00           C  
ATOM   3330  C   PHE B 208     188.726 134.353  30.648  1.00  0.00           C  
ATOM   3331  O   PHE B 208     188.687 133.182  31.020  1.00  0.00           O  
ATOM   3332  CB  PHE B 208     189.758 135.411  32.660  1.00  0.00           C  
ATOM   3333  CG  PHE B 208     189.828 136.584  33.596  1.00  0.00           C  
ATOM   3334  CD1 PHE B 208     189.249 136.520  34.855  1.00  0.00           C  
ATOM   3335  CD2 PHE B 208     190.472 137.753  33.220  1.00  0.00           C  
ATOM   3336  CE1 PHE B 208     189.312 137.599  35.717  1.00  0.00           C  
ATOM   3337  CE2 PHE B 208     190.538 138.832  34.080  1.00  0.00           C  
ATOM   3338  CZ  PHE B 208     189.957 138.754  35.330  1.00  0.00           C  
ATOM   3339  H   PHE B 208     187.157 134.735  33.034  1.00  0.00           H  
ATOM   3340  HA  PHE B 208     188.685 136.434  31.115  1.00  0.00           H  
ATOM   3341 1HB  PHE B 208     189.658 134.505  33.257  1.00  0.00           H  
ATOM   3342 2HB  PHE B 208     190.705 135.346  32.125  1.00  0.00           H  
ATOM   3343  HD1 PHE B 208     188.740 135.606  35.161  1.00  0.00           H  
ATOM   3344  HD2 PHE B 208     190.931 137.814  32.233  1.00  0.00           H  
ATOM   3345  HE1 PHE B 208     188.852 137.535  36.703  1.00  0.00           H  
ATOM   3346  HE2 PHE B 208     191.048 139.745  33.773  1.00  0.00           H  
ATOM   3347  HZ  PHE B 208     190.006 139.605  36.008  1.00  0.00           H  
ATOM   3348  N   ILE B 209     188.860 134.706  29.373  1.00  0.00           N  
ATOM   3349  CA  ILE B 209     188.895 133.713  28.307  1.00  0.00           C  
ATOM   3350  C   ILE B 209     190.253 133.690  27.618  1.00  0.00           C  
ATOM   3351  O   ILE B 209     190.687 134.691  27.046  1.00  0.00           O  
ATOM   3352  CB  ILE B 209     187.795 133.989  27.265  1.00  0.00           C  
ATOM   3353  CG1 ILE B 209     186.422 134.041  27.939  1.00  0.00           C  
ATOM   3354  CG2 ILE B 209     187.817 132.928  26.176  1.00  0.00           C  
ATOM   3355  CD1 ILE B 209     185.937 135.444  28.227  1.00  0.00           C  
ATOM   3356  H   ILE B 209     188.950 135.684  29.139  1.00  0.00           H  
ATOM   3357  HA  ILE B 209     188.718 132.730  28.743  1.00  0.00           H  
ATOM   3358  HB  ILE B 209     187.961 134.965  26.811  1.00  0.00           H  
ATOM   3359 1HG1 ILE B 209     185.686 133.549  27.304  1.00  0.00           H  
ATOM   3360 2HG1 ILE B 209     186.458 133.494  28.881  1.00  0.00           H  
ATOM   3361 1HG2 ILE B 209     187.033 133.137  25.448  1.00  0.00           H  
ATOM   3362 2HG2 ILE B 209     188.786 132.937  25.678  1.00  0.00           H  
ATOM   3363 3HG2 ILE B 209     187.647 131.947  26.620  1.00  0.00           H  
ATOM   3364 1HD1 ILE B 209     184.958 135.399  28.705  1.00  0.00           H  
ATOM   3365 2HD1 ILE B 209     186.642 135.944  28.891  1.00  0.00           H  
ATOM   3366 3HD1 ILE B 209     185.859 136.000  27.295  1.00  0.00           H  
ATOM   3367  N   VAL B 210     190.929 132.548  27.689  1.00  0.00           N  
ATOM   3368  CA  VAL B 210     192.255 132.407  27.101  1.00  0.00           C  
ATOM   3369  C   VAL B 210     192.256 131.369  25.986  1.00  0.00           C  
ATOM   3370  O   VAL B 210     191.867 130.219  26.195  1.00  0.00           O  
ATOM   3371  CB  VAL B 210     193.277 131.999  28.180  1.00  0.00           C  
ATOM   3372  CG1 VAL B 210     194.671 131.893  27.580  1.00  0.00           C  
ATOM   3373  CG2 VAL B 210     193.255 133.005  29.320  1.00  0.00           C  
ATOM   3374  H   VAL B 210     190.526 131.763  28.179  1.00  0.00           H  
ATOM   3375  HA  VAL B 210     192.551 133.365  26.675  1.00  0.00           H  
ATOM   3376  HB  VAL B 210     193.014 131.012  28.560  1.00  0.00           H  
ATOM   3377 1HG1 VAL B 210     195.380 131.603  28.356  1.00  0.00           H  
ATOM   3378 2HG1 VAL B 210     194.671 131.141  26.791  1.00  0.00           H  
ATOM   3379 3HG1 VAL B 210     194.963 132.857  27.165  1.00  0.00           H  
ATOM   3380 1HG2 VAL B 210     193.979 132.710  30.079  1.00  0.00           H  
ATOM   3381 2HG2 VAL B 210     193.512 133.993  28.938  1.00  0.00           H  
ATOM   3382 3HG2 VAL B 210     192.258 133.034  29.761  1.00  0.00           H  
ATOM   3383  N   VAL B 211     192.695 131.771  24.799  1.00  0.00           N  
ATOM   3384  CA  VAL B 211     192.657 130.881  23.645  1.00  0.00           C  
ATOM   3385  C   VAL B 211     194.036 130.744  23.013  1.00  0.00           C  
ATOM   3386  O   VAL B 211     194.890 131.614  23.175  1.00  0.00           O  
ATOM   3387  CB  VAL B 211     191.664 131.410  22.593  1.00  0.00           C  
ATOM   3388  CG1 VAL B 211     190.255 131.454  23.166  1.00  0.00           C  
ATOM   3389  CG2 VAL B 211     192.097 132.790  22.120  1.00  0.00           C  
ATOM   3390  H   VAL B 211     193.063 132.706  24.693  1.00  0.00           H  
ATOM   3391  HA  VAL B 211     192.340 129.895  23.978  1.00  0.00           H  
ATOM   3392  HB  VAL B 211     191.646 130.724  21.746  1.00  0.00           H  
ATOM   3393 1HG1 VAL B 211     189.566 131.830  22.409  1.00  0.00           H  
ATOM   3394 2HG1 VAL B 211     189.953 130.450  23.464  1.00  0.00           H  
ATOM   3395 3HG1 VAL B 211     190.235 132.113  24.033  1.00  0.00           H  
ATOM   3396 1HG2 VAL B 211     191.390 133.157  21.376  1.00  0.00           H  
ATOM   3397 2HG2 VAL B 211     192.120 133.474  22.968  1.00  0.00           H  
ATOM   3398 3HG2 VAL B 211     193.091 132.727  21.677  1.00  0.00           H  
ATOM   3399  N   HIS B 212     194.241 129.644  22.288  1.00  0.00           N  
ATOM   3400  CA  HIS B 212     195.390 129.498  21.403  1.00  0.00           C  
ATOM   3401  C   HIS B 212     196.695 129.723  22.156  1.00  0.00           C  
ATOM   3402  O   HIS B 212     197.622 130.342  21.634  1.00  0.00           O  
ATOM   3403  CB  HIS B 212     195.297 130.475  20.227  1.00  0.00           C  
ATOM   3404  CG  HIS B 212     194.132 130.218  19.322  1.00  0.00           C  
ATOM   3405  ND1 HIS B 212     194.010 129.066  18.575  1.00  0.00           N  
ATOM   3406  CD2 HIS B 212     193.038 130.965  19.044  1.00  0.00           C  
ATOM   3407  CE1 HIS B 212     192.889 129.115  17.877  1.00  0.00           C  
ATOM   3408  NE2 HIS B 212     192.282 130.256  18.143  1.00  0.00           N  
ATOM   3409  H   HIS B 212     193.574 128.888  22.352  1.00  0.00           H  
ATOM   3410  HA  HIS B 212     195.407 128.475  21.025  1.00  0.00           H  
ATOM   3411 1HB  HIS B 212     195.217 131.494  20.606  1.00  0.00           H  
ATOM   3412 2HB  HIS B 212     196.209 130.417  19.633  1.00  0.00           H  
ATOM   3413  HD2 HIS B 212     192.801 131.946  19.458  1.00  0.00           H  
ATOM   3414  HE1 HIS B 212     192.527 128.344  17.197  1.00  0.00           H  
ATOM   3415  HE2 HIS B 212     191.403 130.564  17.751  1.00  0.00           H  
ATOM   3416  N   GLY B 213     196.764 129.215  23.382  1.00  0.00           N  
ATOM   3417  CA  GLY B 213     197.999 129.279  24.157  1.00  0.00           C  
ATOM   3418  C   GLY B 213     198.596 127.893  24.356  1.00  0.00           C  
ATOM   3419  O   GLY B 213     198.166 126.923  23.734  1.00  0.00           O  
ATOM   3420  H   GLY B 213     195.940 128.792  23.784  1.00  0.00           H  
ATOM   3421 1HA  GLY B 213     198.717 129.919  23.642  1.00  0.00           H  
ATOM   3422 2HA  GLY B 213     197.797 129.736  25.124  1.00  0.00           H  
ATOM   3423  N   THR B 214     199.591 127.808  25.240  1.00  0.00           N  
ATOM   3424  CA  THR B 214     200.244 126.547  25.568  1.00  0.00           C  
ATOM   3425  C   THR B 214     199.652 125.935  26.833  1.00  0.00           C  
ATOM   3426  O   THR B 214     198.898 126.591  27.551  1.00  0.00           O  
ATOM   3427  CB  THR B 214     201.761 126.738  25.747  1.00  0.00           C  
ATOM   3428  OG1 THR B 214     202.015 127.462  26.957  1.00  0.00           O  
ATOM   3429  CG2 THR B 214     202.344 127.505  24.570  1.00  0.00           C  
ATOM   3430  H   THR B 214     199.904 128.651  25.703  1.00  0.00           H  
ATOM   3431  HA  THR B 214     200.085 125.850  24.744  1.00  0.00           H  
ATOM   3432  HB  THR B 214     202.245 125.764  25.813  1.00  0.00           H  
ATOM   3433  HG1 THR B 214     202.925 127.320  27.229  1.00  0.00           H  
ATOM   3434 1HG2 THR B 214     203.417 127.630  24.712  1.00  0.00           H  
ATOM   3435 2HG2 THR B 214     202.162 126.951  23.649  1.00  0.00           H  
ATOM   3436 3HG2 THR B 214     201.871 128.484  24.503  1.00  0.00           H  
ATOM   3437  N   GLU B 215     200.005 124.681  27.109  1.00  0.00           N  
ATOM   3438  CA  GLU B 215     199.601 124.030  28.350  1.00  0.00           C  
ATOM   3439  C   GLU B 215     200.194 124.740  29.562  1.00  0.00           C  
ATOM   3440  O   GLU B 215     199.529 124.881  30.588  1.00  0.00           O  
ATOM   3441  CB  GLU B 215     200.029 122.561  28.347  1.00  0.00           C  
ATOM   3442  CG  GLU B 215     199.706 121.808  29.629  1.00  0.00           C  
ATOM   3443  CD  GLU B 215     198.231 121.727  29.902  1.00  0.00           C  
ATOM   3444  OE1 GLU B 215     197.466 121.885  28.982  1.00  0.00           O  
ATOM   3445  OE2 GLU B 215     197.868 121.509  31.034  1.00  0.00           O  
ATOM   3446  H   GLU B 215     200.560 124.166  26.441  1.00  0.00           H  
ATOM   3447  HA  GLU B 215     198.515 124.078  28.427  1.00  0.00           H  
ATOM   3448 1HB  GLU B 215     199.541 122.042  27.522  1.00  0.00           H  
ATOM   3449 2HB  GLU B 215     201.107 122.496  28.183  1.00  0.00           H  
ATOM   3450 1HG  GLU B 215     200.107 120.798  29.555  1.00  0.00           H  
ATOM   3451 2HG  GLU B 215     200.199 122.305  30.464  1.00  0.00           H  
ATOM   3452  N   GLU B 216     201.438 125.188  29.441  1.00  0.00           N  
ATOM   3453  CA  GLU B 216     202.074 125.938  30.516  1.00  0.00           C  
ATOM   3454  C   GLU B 216     201.358 127.257  30.767  1.00  0.00           C  
ATOM   3455  O   GLU B 216     201.165 127.670  31.909  1.00  0.00           O  
ATOM   3456  CB  GLU B 216     203.545 126.200  30.186  1.00  0.00           C  
ATOM   3457  CG  GLU B 216     204.414 124.951  30.148  1.00  0.00           C  
ATOM   3458  CD  GLU B 216     204.299 124.198  28.852  1.00  0.00           C  
ATOM   3459  OE1 GLU B 216     203.579 124.642  27.990  1.00  0.00           O  
ATOM   3460  OE2 GLU B 216     204.933 123.177  28.722  1.00  0.00           O  
ATOM   3461  H   GLU B 216     201.948 125.021  28.583  1.00  0.00           H  
ATOM   3462  HA  GLU B 216     202.022 125.343  31.430  1.00  0.00           H  
ATOM   3463 1HB  GLU B 216     203.619 126.688  29.214  1.00  0.00           H  
ATOM   3464 2HB  GLU B 216     203.969 126.879  30.926  1.00  0.00           H  
ATOM   3465 1HG  GLU B 216     205.454 125.239  30.296  1.00  0.00           H  
ATOM   3466 2HG  GLU B 216     204.126 124.296  30.969  1.00  0.00           H  
ATOM   3467  N   ALA B 217     200.957 127.908  29.681  1.00  0.00           N  
ATOM   3468  CA  ALA B 217     200.238 129.174  29.761  1.00  0.00           C  
ATOM   3469  C   ALA B 217     198.881 128.994  30.431  1.00  0.00           C  
ATOM   3470  O   ALA B 217     198.454 129.843  31.213  1.00  0.00           O  
ATOM   3471  CB  ALA B 217     200.070 129.776  28.374  1.00  0.00           C  
ATOM   3472  H   ALA B 217     201.153 127.510  28.775  1.00  0.00           H  
ATOM   3473  HA  ALA B 217     200.824 129.865  30.368  1.00  0.00           H  
ATOM   3474 1HB  ALA B 217     199.532 130.721  28.452  1.00  0.00           H  
ATOM   3475 2HB  ALA B 217     201.051 129.953  27.933  1.00  0.00           H  
ATOM   3476 3HB  ALA B 217     199.506 129.088  27.745  1.00  0.00           H  
ATOM   3477  N   ARG B 218     198.208 127.886  30.125  1.00  0.00           N  
ATOM   3478  CA  ARG B 218     196.919 127.585  30.741  1.00  0.00           C  
ATOM   3479  C   ARG B 218     197.068 127.361  32.241  1.00  0.00           C  
ATOM   3480  O   ARG B 218     196.251 127.845  33.024  1.00  0.00           O  
ATOM   3481  CB  ARG B 218     196.296 126.352  30.104  1.00  0.00           C  
ATOM   3482  CG  ARG B 218     195.687 126.581  28.731  1.00  0.00           C  
ATOM   3483  CD  ARG B 218     194.854 125.428  28.299  1.00  0.00           C  
ATOM   3484  NE  ARG B 218     195.667 124.277  27.939  1.00  0.00           N  
ATOM   3485  CZ  ARG B 218     196.148 124.038  26.705  1.00  0.00           C  
ATOM   3486  NH1 ARG B 218     195.892 124.874  25.724  1.00  0.00           N  
ATOM   3487  NH2 ARG B 218     196.880 122.961  26.478  1.00  0.00           N  
ATOM   3488  H   ARG B 218     198.595 127.238  29.454  1.00  0.00           H  
ATOM   3489  HA  ARG B 218     196.257 128.439  30.591  1.00  0.00           H  
ATOM   3490 1HB  ARG B 218     197.050 125.574  30.006  1.00  0.00           H  
ATOM   3491 2HB  ARG B 218     195.511 125.966  30.753  1.00  0.00           H  
ATOM   3492 1HG  ARG B 218     195.055 127.469  28.755  1.00  0.00           H  
ATOM   3493 2HG  ARG B 218     196.483 126.721  27.998  1.00  0.00           H  
ATOM   3494 1HD  ARG B 218     194.191 125.136  29.114  1.00  0.00           H  
ATOM   3495 2HD  ARG B 218     194.261 125.712  27.432  1.00  0.00           H  
ATOM   3496  HE  ARG B 218     195.886 123.610  28.668  1.00  0.00           H  
ATOM   3497 1HH1 ARG B 218     195.332 125.699  25.898  1.00  0.00           H  
ATOM   3498 2HH1 ARG B 218     196.252 124.696  24.799  1.00  0.00           H  
ATOM   3499 1HH2 ARG B 218     197.076 122.316  27.231  1.00  0.00           H  
ATOM   3500 2HH2 ARG B 218     197.240 122.780  25.552  1.00  0.00           H  
ATOM   3501  N   GLN B 219     198.105 126.626  32.631  1.00  0.00           N  
ATOM   3502  CA  GLN B 219     198.383 126.373  34.041  1.00  0.00           C  
ATOM   3503  C   GLN B 219     198.749 127.660  34.769  1.00  0.00           C  
ATOM   3504  O   GLN B 219     198.334 127.872  35.908  1.00  0.00           O  
ATOM   3505  CB  GLN B 219     199.512 125.350  34.189  1.00  0.00           C  
ATOM   3506  CG  GLN B 219     199.130 123.938  33.782  1.00  0.00           C  
ATOM   3507  CD  GLN B 219     200.292 122.969  33.889  1.00  0.00           C  
ATOM   3508  OE1 GLN B 219     201.272 123.229  34.594  1.00  0.00           O  
ATOM   3509  NE2 GLN B 219     200.191 121.845  33.190  1.00  0.00           N  
ATOM   3510  H   GLN B 219     198.716 126.229  31.931  1.00  0.00           H  
ATOM   3511  HA  GLN B 219     197.480 125.973  34.503  1.00  0.00           H  
ATOM   3512 1HB  GLN B 219     200.363 125.657  33.581  1.00  0.00           H  
ATOM   3513 2HB  GLN B 219     199.844 125.323  35.227  1.00  0.00           H  
ATOM   3514 1HG  GLN B 219     198.331 123.586  34.435  1.00  0.00           H  
ATOM   3515 2HG  GLN B 219     198.788 123.949  32.747  1.00  0.00           H  
ATOM   3516 1HE2 GLN B 219     200.927 121.168  33.221  1.00  0.00           H  
ATOM   3517 2HE2 GLN B 219     199.379 121.674  32.631  1.00  0.00           H  
ATOM   3518  N   LEU B 220     199.523 128.519  34.109  1.00  0.00           N  
ATOM   3519  CA  LEU B 220     199.853 129.826  34.663  1.00  0.00           C  
ATOM   3520  C   LEU B 220     198.614 130.704  34.779  1.00  0.00           C  
ATOM   3521  O   LEU B 220     198.445 131.434  35.757  1.00  0.00           O  
ATOM   3522  CB  LEU B 220     200.901 130.524  33.786  1.00  0.00           C  
ATOM   3523  CG  LEU B 220     202.311 129.923  33.830  1.00  0.00           C  
ATOM   3524  CD1 LEU B 220     203.155 130.525  32.715  1.00  0.00           C  
ATOM   3525  CD2 LEU B 220     202.935 130.188  35.192  1.00  0.00           C  
ATOM   3526  H   LEU B 220     199.887 128.261  33.203  1.00  0.00           H  
ATOM   3527  HA  LEU B 220     200.270 129.683  35.660  1.00  0.00           H  
ATOM   3528 1HB  LEU B 220     200.561 130.498  32.752  1.00  0.00           H  
ATOM   3529 2HB  LEU B 220     200.975 131.566  34.097  1.00  0.00           H  
ATOM   3530  HG  LEU B 220     202.254 128.847  33.661  1.00  0.00           H  
ATOM   3531 1HD1 LEU B 220     204.157 130.097  32.745  1.00  0.00           H  
ATOM   3532 2HD1 LEU B 220     202.696 130.303  31.751  1.00  0.00           H  
ATOM   3533 3HD1 LEU B 220     203.217 131.604  32.848  1.00  0.00           H  
ATOM   3534 1HD2 LEU B 220     203.937 129.760  35.223  1.00  0.00           H  
ATOM   3535 2HD2 LEU B 220     202.994 131.264  35.361  1.00  0.00           H  
ATOM   3536 3HD2 LEU B 220     202.321 129.732  35.969  1.00  0.00           H  
ATOM   3537  N   ALA B 221     197.747 130.618  33.776  1.00  0.00           N  
ATOM   3538  CA  ALA B 221     196.517 131.399  33.750  1.00  0.00           C  
ATOM   3539  C   ALA B 221     195.655 131.112  34.973  1.00  0.00           C  
ATOM   3540  O   ALA B 221     195.066 132.022  35.558  1.00  0.00           O  
ATOM   3541  CB  ALA B 221     195.736 131.114  32.475  1.00  0.00           C  
ATOM   3542  H   ALA B 221     197.950 129.996  33.005  1.00  0.00           H  
ATOM   3543  HA  ALA B 221     196.776 132.457  33.759  1.00  0.00           H  
ATOM   3544 1HB  ALA B 221     194.821 131.705  32.469  1.00  0.00           H  
ATOM   3545 2HB  ALA B 221     196.343 131.378  31.610  1.00  0.00           H  
ATOM   3546 3HB  ALA B 221     195.485 130.055  32.432  1.00  0.00           H  
ATOM   3547  N   GLU B 222     195.596 129.841  35.356  1.00  0.00           N  
ATOM   3548  CA  GLU B 222     194.858 129.411  36.539  1.00  0.00           C  
ATOM   3549  C   GLU B 222     195.512 129.928  37.813  1.00  0.00           C  
ATOM   3550  O   GLU B 222     194.825 130.375  38.732  1.00  0.00           O  
ATOM   3551  CB  GLU B 222     194.765 127.885  36.584  1.00  0.00           C  
ATOM   3552  CG  GLU B 222     193.877 127.276  35.508  1.00  0.00           C  
ATOM   3553  CD  GLU B 222     193.643 125.805  35.706  1.00  0.00           C  
ATOM   3554  OE1 GLU B 222     193.958 125.309  36.761  1.00  0.00           O  
ATOM   3555  OE2 GLU B 222     193.147 125.175  34.801  1.00  0.00           O  
ATOM   3556  H   GLU B 222     196.080 129.141  34.812  1.00  0.00           H  
ATOM   3557  HA  GLU B 222     193.849 129.823  36.484  1.00  0.00           H  
ATOM   3558 1HB  GLU B 222     195.761 127.456  36.478  1.00  0.00           H  
ATOM   3559 2HB  GLU B 222     194.376 127.573  37.554  1.00  0.00           H  
ATOM   3560 1HG  GLU B 222     192.916 127.789  35.511  1.00  0.00           H  
ATOM   3561 2HG  GLU B 222     194.341 127.438  34.536  1.00  0.00           H  
ATOM   3562  N   GLU B 223     196.839 129.865  37.862  1.00  0.00           N  
ATOM   3563  CA  GLU B 223     197.593 130.330  39.018  1.00  0.00           C  
ATOM   3564  C   GLU B 223     197.463 131.839  39.191  1.00  0.00           C  
ATOM   3565  O   GLU B 223     197.364 132.335  40.314  1.00  0.00           O  
ATOM   3566  CB  GLU B 223     199.069 129.947  38.880  1.00  0.00           C  
ATOM   3567  CG  GLU B 223     199.344 128.454  38.994  1.00  0.00           C  
ATOM   3568  CD  GLU B 223     200.793 128.110  38.791  1.00  0.00           C  
ATOM   3569  OE1 GLU B 223     201.552 128.988  38.455  1.00  0.00           O  
ATOM   3570  OE2 GLU B 223     201.143 126.967  38.971  1.00  0.00           O  
ATOM   3571  H   GLU B 223     197.341 129.479  37.075  1.00  0.00           H  
ATOM   3572  HA  GLU B 223     197.190 129.852  39.911  1.00  0.00           H  
ATOM   3573 1HB  GLU B 223     199.443 130.284  37.913  1.00  0.00           H  
ATOM   3574 2HB  GLU B 223     199.650 130.454  39.651  1.00  0.00           H  
ATOM   3575 1HG  GLU B 223     199.037 128.113  39.982  1.00  0.00           H  
ATOM   3576 2HG  GLU B 223     198.743 127.927  38.254  1.00  0.00           H  
ATOM   3577  N   ILE B 224     197.470 132.560  38.075  1.00  0.00           N  
ATOM   3578  CA  ILE B 224     197.372 134.016  38.097  1.00  0.00           C  
ATOM   3579  C   ILE B 224     196.100 134.472  38.799  1.00  0.00           C  
ATOM   3580  O   ILE B 224     196.145 135.322  39.688  1.00  0.00           O  
ATOM   3581  CB  ILE B 224     197.404 134.590  36.669  1.00  0.00           C  
ATOM   3582  CG1 ILE B 224     198.811 134.473  36.078  1.00  0.00           C  
ATOM   3583  CG2 ILE B 224     196.941 136.039  36.668  1.00  0.00           C  
ATOM   3584  CD1 ILE B 224     198.859 134.638  34.576  1.00  0.00           C  
ATOM   3585  H   ILE B 224     197.558 132.092  37.185  1.00  0.00           H  
ATOM   3586  HA  ILE B 224     198.219 134.412  38.658  1.00  0.00           H  
ATOM   3587  HB  ILE B 224     196.744 134.007  36.027  1.00  0.00           H  
ATOM   3588 1HG1 ILE B 224     199.457 135.229  36.524  1.00  0.00           H  
ATOM   3589 2HG1 ILE B 224     199.231 133.498  36.326  1.00  0.00           H  
ATOM   3590 1HG2 ILE B 224     196.971 136.430  35.651  1.00  0.00           H  
ATOM   3591 2HG2 ILE B 224     195.923 136.096  37.049  1.00  0.00           H  
ATOM   3592 3HG2 ILE B 224     197.600 136.632  37.303  1.00  0.00           H  
ATOM   3593 1HD1 ILE B 224     199.889 134.542  34.231  1.00  0.00           H  
ATOM   3594 2HD1 ILE B 224     198.246 133.868  34.106  1.00  0.00           H  
ATOM   3595 3HD1 ILE B 224     198.477 135.621  34.306  1.00  0.00           H  
ATOM   3596  N   VAL B 225     194.967 133.903  38.398  1.00  0.00           N  
ATOM   3597  CA  VAL B 225     193.687 134.257  38.998  1.00  0.00           C  
ATOM   3598  C   VAL B 225     193.540 133.649  40.388  1.00  0.00           C  
ATOM   3599  O   VAL B 225     193.106 134.325  41.319  1.00  0.00           O  
ATOM   3600  CB  VAL B 225     192.528 133.777  38.105  1.00  0.00           C  
ATOM   3601  CG1 VAL B 225     191.192 134.023  38.788  1.00  0.00           C  
ATOM   3602  CG2 VAL B 225     192.585 134.483  36.759  1.00  0.00           C  
ATOM   3603  H   VAL B 225     194.994 133.213  37.661  1.00  0.00           H  
ATOM   3604  HA  VAL B 225     193.633 135.344  39.085  1.00  0.00           H  
ATOM   3605  HB  VAL B 225     192.619 132.701  37.955  1.00  0.00           H  
ATOM   3606 1HG1 VAL B 225     190.384 133.677  38.143  1.00  0.00           H  
ATOM   3607 2HG1 VAL B 225     191.160 133.479  39.732  1.00  0.00           H  
ATOM   3608 3HG1 VAL B 225     191.071 135.089  38.979  1.00  0.00           H  
ATOM   3609 1HG2 VAL B 225     191.763 134.138  36.132  1.00  0.00           H  
ATOM   3610 2HG2 VAL B 225     192.500 135.560  36.909  1.00  0.00           H  
ATOM   3611 3HG2 VAL B 225     193.533 134.259  36.270  1.00  0.00           H  
ATOM   3612  N   ARG B 226     193.922 132.381  40.532  1.00  0.00           N  
ATOM   3613  CA  ARG B 226     193.756 131.680  41.799  1.00  0.00           C  
ATOM   3614  C   ARG B 226     194.529 132.371  42.917  1.00  0.00           C  
ATOM   3615  O   ARG B 226     193.994 132.588  44.004  1.00  0.00           O  
ATOM   3616  CB  ARG B 226     194.225 130.237  41.677  1.00  0.00           C  
ATOM   3617  CG  ARG B 226     193.990 129.382  42.912  1.00  0.00           C  
ATOM   3618  CD  ARG B 226     194.448 127.984  42.707  1.00  0.00           C  
ATOM   3619  NE  ARG B 226     193.663 127.300  41.691  1.00  0.00           N  
ATOM   3620  CZ  ARG B 226     194.137 126.908  40.493  1.00  0.00           C  
ATOM   3621  NH1 ARG B 226     195.392 127.138  40.175  1.00  0.00           N  
ATOM   3622  NH2 ARG B 226     193.341 126.292  39.637  1.00  0.00           N  
ATOM   3623  H   ARG B 226     194.346 131.896  39.752  1.00  0.00           H  
ATOM   3624  HA  ARG B 226     192.697 131.679  42.058  1.00  0.00           H  
ATOM   3625 1HB  ARG B 226     193.715 129.758  40.842  1.00  0.00           H  
ATOM   3626 2HB  ARG B 226     195.294 130.219  41.461  1.00  0.00           H  
ATOM   3627 1HG  ARG B 226     194.539 129.802  43.755  1.00  0.00           H  
ATOM   3628 2HG  ARG B 226     192.925 129.364  43.145  1.00  0.00           H  
ATOM   3629 1HD  ARG B 226     195.490 127.985  42.388  1.00  0.00           H  
ATOM   3630 2HD  ARG B 226     194.354 127.430  43.640  1.00  0.00           H  
ATOM   3631  HE  ARG B 226     192.692 127.105  41.899  1.00  0.00           H  
ATOM   3632 1HH1 ARG B 226     196.000 127.609  40.830  1.00  0.00           H  
ATOM   3633 2HH1 ARG B 226     195.747 126.844  39.277  1.00  0.00           H  
ATOM   3634 1HH2 ARG B 226     192.376 126.114  39.881  1.00  0.00           H  
ATOM   3635 2HH2 ARG B 226     193.697 125.998  38.739  1.00  0.00           H  
ATOM   3636  N   LEU B 227     195.786 132.715  42.645  1.00  0.00           N  
ATOM   3637  CA  LEU B 227     196.653 133.292  43.664  1.00  0.00           C  
ATOM   3638  C   LEU B 227     196.160 134.669  44.091  1.00  0.00           C  
ATOM   3639  O   LEU B 227     196.177 135.001  45.275  1.00  0.00           O  
ATOM   3640  CB  LEU B 227     198.090 133.397  43.139  1.00  0.00           C  
ATOM   3641  CG  LEU B 227     198.824 132.064  42.938  1.00  0.00           C  
ATOM   3642  CD1 LEU B 227     200.089 132.298  42.124  1.00  0.00           C  
ATOM   3643  CD2 LEU B 227     199.150 131.454  44.293  1.00  0.00           C  
ATOM   3644  H   LEU B 227     196.149 132.568  41.713  1.00  0.00           H  
ATOM   3645  HA  LEU B 227     196.647 132.637  44.535  1.00  0.00           H  
ATOM   3646 1HB  LEU B 227     198.074 133.914  42.181  1.00  0.00           H  
ATOM   3647 2HB  LEU B 227     198.674 133.993  43.840  1.00  0.00           H  
ATOM   3648  HG  LEU B 227     198.187 131.380  42.376  1.00  0.00           H  
ATOM   3649 1HD1 LEU B 227     200.610 131.352  41.980  1.00  0.00           H  
ATOM   3650 2HD1 LEU B 227     199.825 132.717  41.152  1.00  0.00           H  
ATOM   3651 3HD1 LEU B 227     200.739 132.993  42.654  1.00  0.00           H  
ATOM   3652 1HD2 LEU B 227     199.670 130.507  44.150  1.00  0.00           H  
ATOM   3653 2HD2 LEU B 227     199.787 132.137  44.855  1.00  0.00           H  
ATOM   3654 3HD2 LEU B 227     198.227 131.281  44.846  1.00  0.00           H  
ATOM   3655  N   ILE B 228     195.709 135.462  43.121  1.00  0.00           N  
ATOM   3656  CA  ILE B 228     195.166 136.783  43.415  1.00  0.00           C  
ATOM   3657  C   ILE B 228     193.823 136.680  44.126  1.00  0.00           C  
ATOM   3658  O   ILE B 228     193.575 137.381  45.107  1.00  0.00           O  
ATOM   3659  CB  ILE B 228     195.004 137.609  42.126  1.00  0.00           C  
ATOM   3660  CG1 ILE B 228     196.374 137.936  41.525  1.00  0.00           C  
ATOM   3661  CG2 ILE B 228     194.225 138.885  42.406  1.00  0.00           C  
ATOM   3662  CD1 ILE B 228     196.312 138.447  40.104  1.00  0.00           C  
ATOM   3663  H   ILE B 228     195.732 135.138  42.164  1.00  0.00           H  
ATOM   3664  HA  ILE B 228     195.863 137.305  44.070  1.00  0.00           H  
ATOM   3665  HB  ILE B 228     194.467 137.022  41.382  1.00  0.00           H  
ATOM   3666 1HG1 ILE B 228     196.870 138.689  42.138  1.00  0.00           H  
ATOM   3667 2HG1 ILE B 228     197.000 137.043  41.538  1.00  0.00           H  
ATOM   3668 1HG2 ILE B 228     194.120 139.457  41.485  1.00  0.00           H  
ATOM   3669 2HG2 ILE B 228     193.237 138.630  42.789  1.00  0.00           H  
ATOM   3670 3HG2 ILE B 228     194.758 139.482  43.146  1.00  0.00           H  
ATOM   3671 1HD1 ILE B 228     197.321 138.656  39.748  1.00  0.00           H  
ATOM   3672 2HD1 ILE B 228     195.851 137.693  39.466  1.00  0.00           H  
ATOM   3673 3HD1 ILE B 228     195.720 139.361  40.072  1.00  0.00           H  
ATOM   3674  N   ALA B 229     192.963 135.803  43.621  1.00  0.00           N  
ATOM   3675  CA  ALA B 229     191.649 135.575  44.211  1.00  0.00           C  
ATOM   3676  C   ALA B 229     191.767 135.065  45.642  1.00  0.00           C  
ATOM   3677  O   ALA B 229     190.956 135.415  46.499  1.00  0.00           O  
ATOM   3678  CB  ALA B 229     190.851 134.593  43.365  1.00  0.00           C  
ATOM   3679  H   ALA B 229     193.222 135.278  42.798  1.00  0.00           H  
ATOM   3680  HA  ALA B 229     191.108 136.522  44.228  1.00  0.00           H  
ATOM   3681 1HB  ALA B 229     189.873 134.434  43.819  1.00  0.00           H  
ATOM   3682 2HB  ALA B 229     190.724 134.998  42.361  1.00  0.00           H  
ATOM   3683 3HB  ALA B 229     191.384 133.645  43.309  1.00  0.00           H  
ATOM   3684  N   LYS B 230     192.773 134.235  45.895  1.00  0.00           N  
ATOM   3685  CA  LYS B 230     193.019 133.725  47.238  1.00  0.00           C  
ATOM   3686  C   LYS B 230     193.383 134.851  48.197  1.00  0.00           C  
ATOM   3687  O   LYS B 230     192.911 134.886  49.333  1.00  0.00           O  
ATOM   3688  CB  LYS B 230     194.130 132.673  47.217  1.00  0.00           C  
ATOM   3689  CG  LYS B 230     194.372 131.987  48.554  1.00  0.00           C  
ATOM   3690  CD  LYS B 230     195.342 130.824  48.411  1.00  0.00           C  
ATOM   3691  CE  LYS B 230     195.526 130.090  49.731  1.00  0.00           C  
ATOM   3692  NZ  LYS B 230     196.411 128.902  49.589  1.00  0.00           N  
ATOM   3693  H   LYS B 230     193.382 133.950  45.141  1.00  0.00           H  
ATOM   3694  HA  LYS B 230     192.105 133.258  47.605  1.00  0.00           H  
ATOM   3695 1HB  LYS B 230     193.887 131.903  46.484  1.00  0.00           H  
ATOM   3696 2HB  LYS B 230     195.065 133.138  46.905  1.00  0.00           H  
ATOM   3697 1HG  LYS B 230     194.783 132.707  49.264  1.00  0.00           H  
ATOM   3698 2HG  LYS B 230     193.427 131.615  48.948  1.00  0.00           H  
ATOM   3699 1HD  LYS B 230     194.964 130.124  47.665  1.00  0.00           H  
ATOM   3700 2HD  LYS B 230     196.310 131.197  48.076  1.00  0.00           H  
ATOM   3701 1HE  LYS B 230     195.961 130.766  50.466  1.00  0.00           H  
ATOM   3702 2HE  LYS B 230     194.556 129.761  50.103  1.00  0.00           H  
ATOM   3703 1HZ  LYS B 230     196.507 128.444  50.484  1.00  0.00           H  
ATOM   3704 2HZ  LYS B 230     196.008 128.258  48.923  1.00  0.00           H  
ATOM   3705 3HZ  LYS B 230     197.321 129.197  49.263  1.00  0.00           H  
ATOM   3706  N   ALA B 231     194.227 135.770  47.737  1.00  0.00           N  
ATOM   3707  CA  ALA B 231     194.556 136.961  48.512  1.00  0.00           C  
ATOM   3708  C   ALA B 231     193.324 137.824  48.747  1.00  0.00           C  
ATOM   3709  O   ALA B 231     193.186 138.446  49.802  1.00  0.00           O  
ATOM   3710  CB  ALA B 231     195.639 137.767  47.810  1.00  0.00           C  
ATOM   3711  H   ALA B 231     194.660 135.638  46.835  1.00  0.00           H  
ATOM   3712  HA  ALA B 231     194.934 136.647  49.485  1.00  0.00           H  
ATOM   3713 1HB  ALA B 231     195.874 138.653  48.401  1.00  0.00           H  
ATOM   3714 2HB  ALA B 231     196.535 137.155  47.702  1.00  0.00           H  
ATOM   3715 3HB  ALA B 231     195.287 138.071  46.826  1.00  0.00           H  
ATOM   3716  N   LEU B 232     192.430 137.866  47.762  1.00  0.00           N  
ATOM   3717  CA  LEU B 232     191.177 138.599  47.899  1.00  0.00           C  
ATOM   3718  C   LEU B 232     190.179 137.830  48.753  1.00  0.00           C  
ATOM   3719  O   LEU B 232     189.313 138.427  49.394  1.00  0.00           O  
ATOM   3720  CB  LEU B 232     190.571 138.873  46.517  1.00  0.00           C  
ATOM   3721  CG  LEU B 232     191.379 139.811  45.610  1.00  0.00           C  
ATOM   3722  CD1 LEU B 232     190.823 139.752  44.194  1.00  0.00           C  
ATOM   3723  CD2 LEU B 232     191.319 141.227  46.162  1.00  0.00           C  
ATOM   3724  H   LEU B 232     192.630 137.395  46.894  1.00  0.00           H  
ATOM   3725  HA  LEU B 232     191.382 139.550  48.389  1.00  0.00           H  
ATOM   3726 1HB  LEU B 232     190.455 137.925  45.993  1.00  0.00           H  
ATOM   3727 2HB  LEU B 232     189.583 139.313  46.652  1.00  0.00           H  
ATOM   3728  HG  LEU B 232     192.417 139.478  45.575  1.00  0.00           H  
ATOM   3729 1HD1 LEU B 232     191.398 140.418  43.549  1.00  0.00           H  
ATOM   3730 2HD1 LEU B 232     190.896 138.732  43.816  1.00  0.00           H  
ATOM   3731 3HD1 LEU B 232     189.780 140.064  44.199  1.00  0.00           H  
ATOM   3732 1HD2 LEU B 232     191.894 141.893  45.518  1.00  0.00           H  
ATOM   3733 2HD2 LEU B 232     190.282 141.561  46.196  1.00  0.00           H  
ATOM   3734 3HD2 LEU B 232     191.739 141.243  47.168  1.00  0.00           H  
ATOM   3735  N   GLY B 233     190.298 136.506  48.761  1.00  0.00           N  
ATOM   3736  CA  GLY B 233     189.409 135.660  49.548  1.00  0.00           C  
ATOM   3737  C   GLY B 233     188.074 135.460  48.845  1.00  0.00           C  
ATOM   3738  O   GLY B 233     187.040 135.299  49.496  1.00  0.00           O  
ATOM   3739  H   GLY B 233     191.023 136.071  48.208  1.00  0.00           H  
ATOM   3740 1HA  GLY B 233     189.883 134.692  49.717  1.00  0.00           H  
ATOM   3741 2HA  GLY B 233     189.245 136.112  50.525  1.00  0.00           H  
ATOM   3742  N   THR B 234     188.098 135.482  47.515  1.00  0.00           N  
ATOM   3743  CA  THR B 234     186.882 135.350  46.721  1.00  0.00           C  
ATOM   3744  C   THR B 234     186.816 133.992  46.035  1.00  0.00           C  
ATOM   3745  O   THR B 234     187.707 133.158  46.191  1.00  0.00           O  
ATOM   3746  CB  THR B 234     186.785 136.467  45.666  1.00  0.00           C  
ATOM   3747  OG1 THR B 234     185.489 136.438  45.053  1.00  0.00           O  
ATOM   3748  CG2 THR B 234     187.851 136.285  44.596  1.00  0.00           C  
ATOM   3749  H   THR B 234     188.984 135.595  47.043  1.00  0.00           H  
ATOM   3750  HA  THR B 234     186.024 135.433  47.388  1.00  0.00           H  
ATOM   3751  HB  THR B 234     186.922 137.435  46.147  1.00  0.00           H  
ATOM   3752  HG1 THR B 234     185.415 137.162  44.427  1.00  0.00           H  
ATOM   3753 1HG2 THR B 234     187.767 137.084  43.860  1.00  0.00           H  
ATOM   3754 2HG2 THR B 234     188.838 136.318  45.057  1.00  0.00           H  
ATOM   3755 3HG2 THR B 234     187.712 135.323  44.105  1.00  0.00           H  
ATOM   3756  N   GLU B 235     185.754 133.783  45.263  1.00  0.00           N  
ATOM   3757  CA  GLU B 235     185.480 132.491  44.648  1.00  0.00           C  
ATOM   3758  C   GLU B 235     185.889 132.482  43.180  1.00  0.00           C  
ATOM   3759  O   GLU B 235     185.657 133.452  42.457  1.00  0.00           O  
ATOM   3760  CB  GLU B 235     183.995 132.143  44.777  1.00  0.00           C  
ATOM   3761  CG  GLU B 235     183.617 130.781  44.213  1.00  0.00           C  
ATOM   3762  CD  GLU B 235     182.147 130.488  44.326  1.00  0.00           C  
ATOM   3763  OE1 GLU B 235     181.425 131.339  44.789  1.00  0.00           O  
ATOM   3764  OE2 GLU B 235     181.745 129.413  43.949  1.00  0.00           O  
ATOM   3765  H   GLU B 235     185.125 134.553  45.083  1.00  0.00           H  
ATOM   3766  HA  GLU B 235     186.063 131.730  45.167  1.00  0.00           H  
ATOM   3767 1HB  GLU B 235     183.707 132.162  45.828  1.00  0.00           H  
ATOM   3768 2HB  GLU B 235     183.399 132.896  44.260  1.00  0.00           H  
ATOM   3769 1HG  GLU B 235     183.903 130.742  43.162  1.00  0.00           H  
ATOM   3770 2HG  GLU B 235     184.178 130.012  44.742  1.00  0.00           H  
ATOM   3771  N   VAL B 236     186.509 131.389  42.742  1.00  0.00           N  
ATOM   3772  CA  VAL B 236     186.852 131.242  41.332  1.00  0.00           C  
ATOM   3773  C   VAL B 236     186.406 129.888  40.797  1.00  0.00           C  
ATOM   3774  O   VAL B 236     186.606 128.854  41.434  1.00  0.00           O  
ATOM   3775  CB  VAL B 236     188.371 131.395  41.132  1.00  0.00           C  
ATOM   3776  CG1 VAL B 236     188.728 131.282  39.657  1.00  0.00           C  
ATOM   3777  CG2 VAL B 236     188.836 132.728  41.699  1.00  0.00           C  
ATOM   3778  H   VAL B 236     186.753 130.658  43.396  1.00  0.00           H  
ATOM   3779  HA  VAL B 236     186.342 132.025  40.769  1.00  0.00           H  
ATOM   3780  HB  VAL B 236     188.880 130.582  41.649  1.00  0.00           H  
ATOM   3781 1HG1 VAL B 236     189.806 131.392  39.534  1.00  0.00           H  
ATOM   3782 2HG1 VAL B 236     188.419 130.307  39.282  1.00  0.00           H  
ATOM   3783 3HG1 VAL B 236     188.218 132.066  39.098  1.00  0.00           H  
ATOM   3784 1HG2 VAL B 236     189.912 132.829  41.554  1.00  0.00           H  
ATOM   3785 2HG2 VAL B 236     188.323 133.541  41.185  1.00  0.00           H  
ATOM   3786 3HG2 VAL B 236     188.608 132.770  42.764  1.00  0.00           H  
ATOM   3787  N   ARG B 237     185.816 129.907  39.607  1.00  0.00           N  
ATOM   3788  CA  ARG B 237     185.434 128.694  38.897  1.00  0.00           C  
ATOM   3789  C   ARG B 237     186.309 128.472  37.671  1.00  0.00           C  
ATOM   3790  O   ARG B 237     186.564 129.405  36.909  1.00  0.00           O  
ATOM   3791  CB  ARG B 237     183.975 128.760  38.469  1.00  0.00           C  
ATOM   3792  CG  ARG B 237     183.459 127.519  37.759  1.00  0.00           C  
ATOM   3793  CD  ARG B 237     182.016 127.635  37.428  1.00  0.00           C  
ATOM   3794  NE  ARG B 237     181.775 128.633  36.397  1.00  0.00           N  
ATOM   3795  CZ  ARG B 237     181.830 128.392  35.074  1.00  0.00           C  
ATOM   3796  NH1 ARG B 237     182.118 127.188  34.635  1.00  0.00           N  
ATOM   3797  NH2 ARG B 237     181.593 129.370  34.213  1.00  0.00           N  
ATOM   3798  H   ARG B 237     185.642 130.801  39.168  1.00  0.00           H  
ATOM   3799  HA  ARG B 237     185.559 127.844  39.571  1.00  0.00           H  
ATOM   3800 1HB  ARG B 237     183.347 128.925  39.342  1.00  0.00           H  
ATOM   3801 2HB  ARG B 237     183.832 129.607  37.798  1.00  0.00           H  
ATOM   3802 1HG  ARG B 237     184.013 127.373  36.831  1.00  0.00           H  
ATOM   3803 2HG  ARG B 237     183.594 126.648  38.403  1.00  0.00           H  
ATOM   3804 1HD  ARG B 237     181.648 126.676  37.066  1.00  0.00           H  
ATOM   3805 2HD  ARG B 237     181.460 127.925  38.318  1.00  0.00           H  
ATOM   3806  HE  ARG B 237     181.550 129.573  36.697  1.00  0.00           H  
ATOM   3807 1HH1 ARG B 237     182.298 126.441  35.291  1.00  0.00           H  
ATOM   3808 2HH1 ARG B 237     182.158 127.009  33.641  1.00  0.00           H  
ATOM   3809 1HH2 ARG B 237     181.373 130.296  34.551  1.00  0.00           H  
ATOM   3810 2HH2 ARG B 237     181.635 129.190  33.222  1.00  0.00           H  
ATOM   3811  N   PHE B 238     186.766 127.239  37.482  1.00  0.00           N  
ATOM   3812  CA  PHE B 238     187.653 126.918  36.371  1.00  0.00           C  
ATOM   3813  C   PHE B 238     187.003 125.926  35.414  1.00  0.00           C  
ATOM   3814  O   PHE B 238     186.501 124.884  35.833  1.00  0.00           O  
ATOM   3815  CB  PHE B 238     188.972 126.344  36.892  1.00  0.00           C  
ATOM   3816  CG  PHE B 238     189.707 127.263  37.826  1.00  0.00           C  
ATOM   3817  CD1 PHE B 238     189.438 127.253  39.186  1.00  0.00           C  
ATOM   3818  CD2 PHE B 238     190.667 128.141  37.346  1.00  0.00           C  
ATOM   3819  CE1 PHE B 238     190.114 128.099  40.046  1.00  0.00           C  
ATOM   3820  CE2 PHE B 238     191.345 128.986  38.203  1.00  0.00           C  
ATOM   3821  CZ  PHE B 238     191.067 128.965  39.555  1.00  0.00           C  
ATOM   3822  H   PHE B 238     186.490 126.506  38.118  1.00  0.00           H  
ATOM   3823  HA  PHE B 238     187.873 127.838  35.826  1.00  0.00           H  
ATOM   3824 1HB  PHE B 238     188.780 125.409  37.417  1.00  0.00           H  
ATOM   3825 2HB  PHE B 238     189.627 126.118  36.052  1.00  0.00           H  
ATOM   3826  HD1 PHE B 238     188.685 126.567  39.575  1.00  0.00           H  
ATOM   3827  HD2 PHE B 238     190.886 128.158  36.277  1.00  0.00           H  
ATOM   3828  HE1 PHE B 238     189.892 128.080  41.113  1.00  0.00           H  
ATOM   3829  HE2 PHE B 238     192.098 129.671  37.813  1.00  0.00           H  
ATOM   3830  HZ  PHE B 238     191.599 129.632  40.231  1.00  0.00           H  
ATOM   3831  N   GLU B 239     187.024 126.251  34.127  1.00  0.00           N  
ATOM   3832  CA  GLU B 239     186.462 125.370  33.109  1.00  0.00           C  
ATOM   3833  C   GLU B 239     187.385 125.260  31.903  1.00  0.00           C  
ATOM   3834  O   GLU B 239     187.897 126.262  31.405  1.00  0.00           O  
ATOM   3835  CB  GLU B 239     185.086 125.875  32.668  1.00  0.00           C  
ATOM   3836  CG  GLU B 239     184.399 124.999  31.629  1.00  0.00           C  
ATOM   3837  CD  GLU B 239     183.006 125.460  31.304  1.00  0.00           C  
ATOM   3838  OE1 GLU B 239     182.525 126.348  31.965  1.00  0.00           O  
ATOM   3839  OE2 GLU B 239     182.421 124.924  30.391  1.00  0.00           O  
ATOM   3840  H   GLU B 239     187.451 127.121  33.841  1.00  0.00           H  
ATOM   3841  HA  GLU B 239     186.346 124.374  33.540  1.00  0.00           H  
ATOM   3842 1HB  GLU B 239     184.428 125.944  33.535  1.00  0.00           H  
ATOM   3843 2HB  GLU B 239     185.182 126.875  32.249  1.00  0.00           H  
ATOM   3844 1HG  GLU B 239     184.993 125.001  30.716  1.00  0.00           H  
ATOM   3845 2HG  GLU B 239     184.359 123.974  31.999  1.00  0.00           H  
ATOM   3846  N   LYS B 240     187.601 124.035  31.439  1.00  0.00           N  
ATOM   3847  CA  LYS B 240     188.497 123.806  30.315  1.00  0.00           C  
ATOM   3848  C   LYS B 240     187.737 123.287  29.101  1.00  0.00           C  
ATOM   3849  O   LYS B 240     186.797 122.502  29.229  1.00  0.00           O  
ATOM   3850  CB  LYS B 240     189.602 122.823  30.704  1.00  0.00           C  
ATOM   3851  CG  LYS B 240     190.548 123.335  31.783  1.00  0.00           C  
ATOM   3852  CD  LYS B 240     191.621 122.307  32.110  1.00  0.00           C  
ATOM   3853  CE  LYS B 240     192.578 122.824  33.174  1.00  0.00           C  
ATOM   3854  NZ  LYS B 240     193.611 121.815  33.531  1.00  0.00           N  
ATOM   3855  H   LYS B 240     187.144 123.254  31.885  1.00  0.00           H  
ATOM   3856  HA  LYS B 240     188.969 124.753  30.047  1.00  0.00           H  
ATOM   3857 1HB  LYS B 240     189.155 121.896  31.064  1.00  0.00           H  
ATOM   3858 2HB  LYS B 240     190.199 122.579  29.825  1.00  0.00           H  
ATOM   3859 1HG  LYS B 240     191.028 124.252  31.440  1.00  0.00           H  
ATOM   3860 2HG  LYS B 240     189.982 123.557  32.687  1.00  0.00           H  
ATOM   3861 1HD  LYS B 240     191.150 121.391  32.471  1.00  0.00           H  
ATOM   3862 2HD  LYS B 240     192.187 122.073  31.209  1.00  0.00           H  
ATOM   3863 1HE  LYS B 240     193.075 123.722  32.810  1.00  0.00           H  
ATOM   3864 2HE  LYS B 240     192.017 123.085  34.072  1.00  0.00           H  
ATOM   3865 1HZ  LYS B 240     194.224 122.195  34.238  1.00  0.00           H  
ATOM   3866 2HZ  LYS B 240     193.161 120.983  33.888  1.00  0.00           H  
ATOM   3867 3HZ  LYS B 240     194.150 121.579  32.711  1.00  0.00           H  
ATOM   3868  N   LYS B 241     188.160 123.733  27.926  1.00  0.00           N  
ATOM   3869  CA  LYS B 241     187.681 123.202  26.655  1.00  0.00           C  
ATOM   3870  C   LYS B 241     188.821 123.055  25.655  1.00  0.00           C  
ATOM   3871  O   LYS B 241     189.939 123.510  25.902  1.00  0.00           O  
ATOM   3872  CB  LYS B 241     186.588 124.100  26.076  1.00  0.00           C  
ATOM   3873  CG  LYS B 241     185.330 124.191  26.930  1.00  0.00           C  
ATOM   3874  CD  LYS B 241     184.227 124.952  26.209  1.00  0.00           C  
ATOM   3875  CE  LYS B 241     182.971 125.046  27.064  1.00  0.00           C  
ATOM   3876  NZ  LYS B 241     181.845 125.684  26.328  1.00  0.00           N  
ATOM   3877  H   LYS B 241     188.848 124.473  27.902  1.00  0.00           H  
ATOM   3878  HA  LYS B 241     187.247 122.217  26.833  1.00  0.00           H  
ATOM   3879 1HB  LYS B 241     186.977 125.111  25.948  1.00  0.00           H  
ATOM   3880 2HB  LYS B 241     186.298 123.733  25.091  1.00  0.00           H  
ATOM   3881 1HG  LYS B 241     184.975 123.186  27.162  1.00  0.00           H  
ATOM   3882 2HG  LYS B 241     185.560 124.700  27.865  1.00  0.00           H  
ATOM   3883 1HD  LYS B 241     184.573 125.959  25.976  1.00  0.00           H  
ATOM   3884 2HD  LYS B 241     183.982 124.444  25.277  1.00  0.00           H  
ATOM   3885 1HE  LYS B 241     182.666 124.047  27.375  1.00  0.00           H  
ATOM   3886 2HE  LYS B 241     183.181 125.632  27.959  1.00  0.00           H  
ATOM   3887 1HZ  LYS B 241     181.032 125.728  26.927  1.00  0.00           H  
ATOM   3888 2HZ  LYS B 241     182.110 126.619  26.051  1.00  0.00           H  
ATOM   3889 3HZ  LYS B 241     181.627 125.138  25.507  1.00  0.00           H  
ATOM   3890  N   ASP B 242     188.536 122.425  24.523  1.00  0.00           N  
ATOM   3891  CA  ASP B 242     189.583 122.090  23.564  1.00  0.00           C  
ATOM   3892  C   ASP B 242     190.173 123.345  22.930  1.00  0.00           C  
ATOM   3893  O   ASP B 242     189.669 123.834  21.919  1.00  0.00           O  
ATOM   3894  CB  ASP B 242     189.038 121.168  22.472  1.00  0.00           C  
ATOM   3895  CG  ASP B 242     190.120 120.654  21.534  1.00  0.00           C  
ATOM   3896  OD1 ASP B 242     191.242 121.082  21.661  1.00  0.00           O  
ATOM   3897  OD2 ASP B 242     189.814 119.835  20.700  1.00  0.00           O  
ATOM   3898  H   ASP B 242     187.581 122.167  24.324  1.00  0.00           H  
ATOM   3899  HA  ASP B 242     190.382 121.569  24.092  1.00  0.00           H  
ATOM   3900 1HB  ASP B 242     188.540 120.314  22.932  1.00  0.00           H  
ATOM   3901 2HB  ASP B 242     188.292 121.703  21.883  1.00  0.00           H  
ATOM   3902  N   GLY B 243     191.242 123.856  23.532  1.00  0.00           N  
ATOM   3903  CA  GLY B 243     191.954 125.011  23.000  1.00  0.00           C  
ATOM   3904  C   GLY B 243     191.492 126.299  23.668  1.00  0.00           C  
ATOM   3905  O   GLY B 243     191.941 127.388  23.308  1.00  0.00           O  
ATOM   3906  H   GLY B 243     191.577 123.420  24.379  1.00  0.00           H  
ATOM   3907 1HA  GLY B 243     193.026 124.881  23.154  1.00  0.00           H  
ATOM   3908 2HA  GLY B 243     191.791 125.076  21.926  1.00  0.00           H  
ATOM   3909  N   LEU B 244     190.600 126.183  24.651  1.00  0.00           N  
ATOM   3910  CA  LEU B 244     190.055 127.362  25.308  1.00  0.00           C  
ATOM   3911  C   LEU B 244     189.974 127.166  26.816  1.00  0.00           C  
ATOM   3912  O   LEU B 244     189.462 126.153  27.295  1.00  0.00           O  
ATOM   3913  CB  LEU B 244     188.662 127.682  24.752  1.00  0.00           C  
ATOM   3914  CG  LEU B 244     188.042 129.002  25.228  1.00  0.00           C  
ATOM   3915  CD1 LEU B 244     187.243 129.627  24.092  1.00  0.00           C  
ATOM   3916  CD2 LEU B 244     187.159 128.740  26.439  1.00  0.00           C  
ATOM   3917  H   LEU B 244     190.294 125.264  24.939  1.00  0.00           H  
ATOM   3918  HA  LEU B 244     190.719 128.207  25.111  1.00  0.00           H  
ATOM   3919 1HB  LEU B 244     188.721 127.717  23.665  1.00  0.00           H  
ATOM   3920 2HB  LEU B 244     187.983 126.877  25.032  1.00  0.00           H  
ATOM   3921  HG  LEU B 244     188.834 129.698  25.500  1.00  0.00           H  
ATOM   3922 1HD1 LEU B 244     186.801 130.565  24.431  1.00  0.00           H  
ATOM   3923 2HD1 LEU B 244     187.902 129.821  23.247  1.00  0.00           H  
ATOM   3924 3HD1 LEU B 244     186.451 128.944  23.786  1.00  0.00           H  
ATOM   3925 1HD2 LEU B 244     186.718 129.678  26.778  1.00  0.00           H  
ATOM   3926 2HD2 LEU B 244     186.364 128.044  26.167  1.00  0.00           H  
ATOM   3927 3HD2 LEU B 244     187.758 128.310  27.241  1.00  0.00           H  
ATOM   3928  N   LEU B 245     190.481 128.141  27.564  1.00  0.00           N  
ATOM   3929  CA  LEU B 245     190.383 128.130  29.017  1.00  0.00           C  
ATOM   3930  C   LEU B 245     189.486 129.257  29.517  1.00  0.00           C  
ATOM   3931  O   LEU B 245     189.659 130.415  29.134  1.00  0.00           O  
ATOM   3932  CB  LEU B 245     191.777 128.261  29.643  1.00  0.00           C  
ATOM   3933  CG  LEU B 245     191.809 128.436  31.167  1.00  0.00           C  
ATOM   3934  CD1 LEU B 245     191.328 127.156  31.836  1.00  0.00           C  
ATOM   3935  CD2 LEU B 245     193.222 128.787  31.609  1.00  0.00           C  
ATOM   3936  H   LEU B 245     190.949 128.914  27.111  1.00  0.00           H  
ATOM   3937  HA  LEU B 245     189.954 127.177  29.329  1.00  0.00           H  
ATOM   3938 1HB  LEU B 245     192.352 127.369  29.401  1.00  0.00           H  
ATOM   3939 2HB  LEU B 245     192.278 129.122  29.201  1.00  0.00           H  
ATOM   3940  HG  LEU B 245     191.129 129.238  31.455  1.00  0.00           H  
ATOM   3941 1HD1 LEU B 245     191.350 127.280  32.919  1.00  0.00           H  
ATOM   3942 2HD1 LEU B 245     190.308 126.939  31.517  1.00  0.00           H  
ATOM   3943 3HD1 LEU B 245     191.980 126.330  31.552  1.00  0.00           H  
ATOM   3944 1HD2 LEU B 245     193.244 128.912  32.692  1.00  0.00           H  
ATOM   3945 2HD2 LEU B 245     193.902 127.985  31.323  1.00  0.00           H  
ATOM   3946 3HD2 LEU B 245     193.533 129.715  31.130  1.00  0.00           H  
ATOM   3947  N   SER B 246     188.529 128.915  30.370  1.00  0.00           N  
ATOM   3948  CA  SER B 246     187.628 129.910  30.939  1.00  0.00           C  
ATOM   3949  C   SER B 246     187.739 129.951  32.455  1.00  0.00           C  
ATOM   3950  O   SER B 246     187.657 128.919  33.124  1.00  0.00           O  
ATOM   3951  CB  SER B 246     186.197 129.609  30.537  1.00  0.00           C  
ATOM   3952  OG  SER B 246     186.016 129.783  29.158  1.00  0.00           O  
ATOM   3953  H   SER B 246     188.428 127.946  30.643  1.00  0.00           H  
ATOM   3954  HA  SER B 246     187.906 130.889  30.552  1.00  0.00           H  
ATOM   3955 1HB  SER B 246     185.949 128.585  30.813  1.00  0.00           H  
ATOM   3956 2HB  SER B 246     185.521 130.267  31.081  1.00  0.00           H  
ATOM   3957  HG  SER B 246     186.318 128.970  28.747  1.00  0.00           H  
ATOM   3958  N   ILE B 247     187.938 131.147  32.999  1.00  0.00           N  
ATOM   3959  CA  ILE B 247     187.966 131.326  34.446  1.00  0.00           C  
ATOM   3960  C   ILE B 247     186.974 132.392  34.890  1.00  0.00           C  
ATOM   3961  O   ILE B 247     187.012 133.525  34.409  1.00  0.00           O  
ATOM   3962  CB  ILE B 247     189.378 131.708  34.926  1.00  0.00           C  
ATOM   3963  CG1 ILE B 247     190.401 130.672  34.453  1.00  0.00           C  
ATOM   3964  CG2 ILE B 247     189.409 131.838  36.441  1.00  0.00           C  
ATOM   3965  CD1 ILE B 247     191.838 131.084  34.681  1.00  0.00           C  
ATOM   3966  H   ILE B 247     188.081 131.944  32.395  1.00  0.00           H  
ATOM   3967  HA  ILE B 247     187.685 130.385  34.916  1.00  0.00           H  
ATOM   3968  HB  ILE B 247     189.667 132.661  34.483  1.00  0.00           H  
ATOM   3969 1HG1 ILE B 247     190.230 129.729  34.971  1.00  0.00           H  
ATOM   3970 2HG1 ILE B 247     190.266 130.487  33.387  1.00  0.00           H  
ATOM   3971 1HG2 ILE B 247     190.415 132.108  36.762  1.00  0.00           H  
ATOM   3972 2HG2 ILE B 247     188.708 132.611  36.753  1.00  0.00           H  
ATOM   3973 3HG2 ILE B 247     189.126 130.887  36.893  1.00  0.00           H  
ATOM   3974 1HD1 ILE B 247     192.503 130.299  34.320  1.00  0.00           H  
ATOM   3975 2HD1 ILE B 247     192.041 132.009  34.141  1.00  0.00           H  
ATOM   3976 3HD1 ILE B 247     192.006 131.240  35.745  1.00  0.00           H  
ATOM   3977  N   GLU B 248     186.085 132.033  35.810  1.00  0.00           N  
ATOM   3978  CA  GLU B 248     185.072 132.971  36.280  1.00  0.00           C  
ATOM   3979  C   GLU B 248     185.346 133.408  37.713  1.00  0.00           C  
ATOM   3980  O   GLU B 248     185.554 132.574  38.593  1.00  0.00           O  
ATOM   3981  CB  GLU B 248     183.679 132.342  36.184  1.00  0.00           C  
ATOM   3982  CG  GLU B 248     182.551 133.238  36.673  1.00  0.00           C  
ATOM   3983  CD  GLU B 248     181.205 132.572  36.609  1.00  0.00           C  
ATOM   3984  OE1 GLU B 248     181.127 131.483  36.091  1.00  0.00           O  
ATOM   3985  OE2 GLU B 248     180.255 133.151  37.079  1.00  0.00           O  
ATOM   3986  H   GLU B 248     186.125 131.103  36.203  1.00  0.00           H  
ATOM   3987  HA  GLU B 248     185.098 133.856  35.644  1.00  0.00           H  
ATOM   3988 1HB  GLU B 248     183.471 132.075  35.149  1.00  0.00           H  
ATOM   3989 2HB  GLU B 248     183.655 131.425  36.770  1.00  0.00           H  
ATOM   3990 1HG  GLU B 248     182.752 133.529  37.705  1.00  0.00           H  
ATOM   3991 2HG  GLU B 248     182.532 134.144  36.067  1.00  0.00           H  
ATOM   3992  N   VAL B 249     185.353 134.719  37.946  1.00  0.00           N  
ATOM   3993  CA  VAL B 249     185.705 135.240  39.260  1.00  0.00           C  
ATOM   3994  C   VAL B 249     184.602 136.140  39.808  1.00  0.00           C  
ATOM   3995  O   VAL B 249     184.040 136.963  39.088  1.00  0.00           O  
ATOM   3996  CB  VAL B 249     187.023 136.033  39.184  1.00  0.00           C  
ATOM   3997  CG1 VAL B 249     187.483 136.438  40.577  1.00  0.00           C  
ATOM   3998  CG2 VAL B 249     188.088 135.202  38.484  1.00  0.00           C  
ATOM   3999  H   VAL B 249     185.123 135.356  37.198  1.00  0.00           H  
ATOM   4000  HA  VAL B 249     185.841 134.401  39.942  1.00  0.00           H  
ATOM   4001  HB  VAL B 249     186.851 136.952  38.623  1.00  0.00           H  
ATOM   4002 1HG1 VAL B 249     188.415 136.998  40.504  1.00  0.00           H  
ATOM   4003 2HG1 VAL B 249     186.721 137.061  41.044  1.00  0.00           H  
ATOM   4004 3HG1 VAL B 249     187.643 135.545  41.180  1.00  0.00           H  
ATOM   4005 1HG2 VAL B 249     189.017 135.770  38.433  1.00  0.00           H  
ATOM   4006 2HG2 VAL B 249     188.255 134.281  39.042  1.00  0.00           H  
ATOM   4007 3HG2 VAL B 249     187.755 134.960  37.475  1.00  0.00           H  
ATOM   4008  N   LYS B 250     184.304 135.983  41.094  1.00  0.00           N  
ATOM   4009  CA  LYS B 250     183.356 136.862  41.768  1.00  0.00           C  
ATOM   4010  C   LYS B 250     184.075 137.960  42.539  1.00  0.00           C  
ATOM   4011  O   LYS B 250     185.233 137.802  42.921  1.00  0.00           O  
ATOM   4012  CB  LYS B 250     182.458 136.058  42.711  1.00  0.00           C  
ATOM   4013  CG  LYS B 250     181.580 135.025  42.017  1.00  0.00           C  
ATOM   4014  CD  LYS B 250     180.738 134.251  43.019  1.00  0.00           C  
ATOM   4015  CE  LYS B 250     179.948 133.142  42.341  1.00  0.00           C  
ATOM   4016  NZ  LYS B 250     179.261 132.264  43.327  1.00  0.00           N  
ATOM   4017  H   LYS B 250     184.747 135.241  41.617  1.00  0.00           H  
ATOM   4018  HA  LYS B 250     182.729 137.338  41.014  1.00  0.00           H  
ATOM   4019 1HB  LYS B 250     183.074 135.535  43.443  1.00  0.00           H  
ATOM   4020 2HB  LYS B 250     181.804 136.738  43.257  1.00  0.00           H  
ATOM   4021 1HG  LYS B 250     180.920 135.527  41.308  1.00  0.00           H  
ATOM   4022 2HG  LYS B 250     182.208 134.326  41.465  1.00  0.00           H  
ATOM   4023 1HD  LYS B 250     181.387 133.814  43.778  1.00  0.00           H  
ATOM   4024 2HD  LYS B 250     180.042 134.933  43.509  1.00  0.00           H  
ATOM   4025 1HE  LYS B 250     179.203 133.578  41.678  1.00  0.00           H  
ATOM   4026 2HE  LYS B 250     180.623 132.532  41.740  1.00  0.00           H  
ATOM   4027 1HZ  LYS B 250     178.750 131.543  42.838  1.00  0.00           H  
ATOM   4028 2HZ  LYS B 250     179.946 131.838  43.934  1.00  0.00           H  
ATOM   4029 3HZ  LYS B 250     178.618 132.817  43.876  1.00  0.00           H  
ATOM   4030  N   ASN B 251     183.376 139.070  42.774  1.00  0.00           N  
ATOM   4031  CA  ASN B 251     183.847 140.115  43.675  1.00  0.00           C  
ATOM   4032  C   ASN B 251     185.280 140.517  43.350  1.00  0.00           C  
ATOM   4033  O   ASN B 251     186.124 140.594  44.242  1.00  0.00           O  
ATOM   4034  CB  ASN B 251     183.731 139.667  45.120  1.00  0.00           C  
ATOM   4035  CG  ASN B 251     182.314 139.363  45.520  1.00  0.00           C  
ATOM   4036  OD1 ASN B 251     181.378 140.052  45.100  1.00  0.00           O  
ATOM   4037  ND2 ASN B 251     182.139 138.346  46.323  1.00  0.00           N  
ATOM   4038  H   ASN B 251     182.479 139.185  42.324  1.00  0.00           H  
ATOM   4039  HA  ASN B 251     183.222 141.000  43.533  1.00  0.00           H  
ATOM   4040 1HB  ASN B 251     184.340 138.773  45.273  1.00  0.00           H  
ATOM   4041 2HB  ASN B 251     184.124 140.446  45.775  1.00  0.00           H  
ATOM   4042 1HD2 ASN B 251     181.219 138.097  46.623  1.00  0.00           H  
ATOM   4043 2HD2 ASN B 251     182.928 137.817  46.637  1.00  0.00           H  
ATOM   4044  N   LEU B 252     185.550 140.782  42.076  1.00  0.00           N  
ATOM   4045  CA  LEU B 252     186.913 141.049  41.630  1.00  0.00           C  
ATOM   4046  C   LEU B 252     187.093 142.513  41.253  1.00  0.00           C  
ATOM   4047  O   LEU B 252     186.543 142.980  40.255  1.00  0.00           O  
ATOM   4048  CB  LEU B 252     187.262 140.160  40.431  1.00  0.00           C  
ATOM   4049  CG  LEU B 252     188.684 140.316  39.878  1.00  0.00           C  
ATOM   4050  CD1 LEU B 252     189.692 139.900  40.941  1.00  0.00           C  
ATOM   4051  CD2 LEU B 252     188.836 139.474  38.620  1.00  0.00           C  
ATOM   4052  H   LEU B 252     184.798 140.795  41.402  1.00  0.00           H  
ATOM   4053  HA  LEU B 252     187.595 140.817  42.449  1.00  0.00           H  
ATOM   4054 1HB  LEU B 252     187.132 139.118  40.721  1.00  0.00           H  
ATOM   4055 2HB  LEU B 252     186.566 140.379  39.621  1.00  0.00           H  
ATOM   4056  HG  LEU B 252     188.868 141.364  39.637  1.00  0.00           H  
ATOM   4057 1HD1 LEU B 252     190.702 140.011  40.548  1.00  0.00           H  
ATOM   4058 2HD1 LEU B 252     189.574 140.531  41.822  1.00  0.00           H  
ATOM   4059 3HD1 LEU B 252     189.522 138.859  41.215  1.00  0.00           H  
ATOM   4060 1HD2 LEU B 252     189.847 139.586  38.227  1.00  0.00           H  
ATOM   4061 2HD2 LEU B 252     188.654 138.426  38.860  1.00  0.00           H  
ATOM   4062 3HD2 LEU B 252     188.117 139.805  37.871  1.00  0.00           H  
ATOM   4063  N   PRO B 253     187.876 143.230  42.052  1.00  0.00           N  
ATOM   4064  CA  PRO B 253     188.076 144.660  41.853  1.00  0.00           C  
ATOM   4065  C   PRO B 253     188.598 144.952  40.451  1.00  0.00           C  
ATOM   4066  O   PRO B 253     189.344 144.154  39.884  1.00  0.00           O  
ATOM   4067  CB  PRO B 253     189.108 145.016  42.927  1.00  0.00           C  
ATOM   4068  CG  PRO B 253     188.842 144.044  44.026  1.00  0.00           C  
ATOM   4069  CD  PRO B 253     188.513 142.758  43.317  1.00  0.00           C  
ATOM   4070  HA  PRO B 253     187.126 145.179  41.965  1.00  0.00           H  
ATOM   4071 1HB  PRO B 253     190.124 144.929  42.516  1.00  0.00           H  
ATOM   4072 2HB  PRO B 253     188.978 146.062  43.242  1.00  0.00           H  
ATOM   4073 1HG  PRO B 253     189.726 143.955  44.676  1.00  0.00           H  
ATOM   4074 2HG  PRO B 253     188.017 144.403  44.659  1.00  0.00           H  
ATOM   4075 1HD  PRO B 253     189.439 142.200  43.119  1.00  0.00           H  
ATOM   4076 2HD  PRO B 253     187.825 142.163  43.936  1.00  0.00           H  
ATOM   4077  N   GLU B 254     188.205 146.100  39.901  1.00  0.00           N  
ATOM   4078  CA  GLU B 254     188.622 146.512  38.568  1.00  0.00           C  
ATOM   4079  C   GLU B 254     190.141 146.529  38.447  1.00  0.00           C  
ATOM   4080  O   GLU B 254     190.690 146.113  37.425  1.00  0.00           O  
ATOM   4081  CB  GLU B 254     188.060 147.897  38.237  1.00  0.00           C  
ATOM   4082  CG  GLU B 254     188.476 148.436  36.877  1.00  0.00           C  
ATOM   4083  CD  GLU B 254     187.931 149.811  36.602  1.00  0.00           C  
ATOM   4084  OE1 GLU B 254     186.916 150.151  37.158  1.00  0.00           O  
ATOM   4085  OE2 GLU B 254     188.535 150.523  35.833  1.00  0.00           O  
ATOM   4086  H   GLU B 254     187.592 146.706  40.426  1.00  0.00           H  
ATOM   4087  HA  GLU B 254     188.232 145.797  37.845  1.00  0.00           H  
ATOM   4088 1HB  GLU B 254     186.971 147.863  38.266  1.00  0.00           H  
ATOM   4089 2HB  GLU B 254     188.385 148.612  38.994  1.00  0.00           H  
ATOM   4090 1HG  GLU B 254     189.563 148.471  36.827  1.00  0.00           H  
ATOM   4091 2HG  GLU B 254     188.127 147.752  36.104  1.00  0.00           H  
ATOM   4092  N   GLU B 255     190.818 147.021  39.482  1.00  0.00           N  
ATOM   4093  CA  GLU B 255     192.274 147.094  39.477  1.00  0.00           C  
ATOM   4094  C   GLU B 255     192.893 145.716  39.285  1.00  0.00           C  
ATOM   4095  O   GLU B 255     193.872 145.562  38.555  1.00  0.00           O  
ATOM   4096  CB  GLU B 255     192.782 147.715  40.780  1.00  0.00           C  
ATOM   4097  CG  GLU B 255     192.424 149.184  40.958  1.00  0.00           C  
ATOM   4098  CD  GLU B 255     191.026 149.387  41.470  1.00  0.00           C  
ATOM   4099  OE1 GLU B 255     190.347 148.414  41.693  1.00  0.00           O  
ATOM   4100  OE2 GLU B 255     190.635 150.519  41.639  1.00  0.00           O  
ATOM   4101  H   GLU B 255     190.314 147.349  40.293  1.00  0.00           H  
ATOM   4102  HA  GLU B 255     192.587 147.725  38.644  1.00  0.00           H  
ATOM   4103 1HB  GLU B 255     192.373 147.166  41.629  1.00  0.00           H  
ATOM   4104 2HB  GLU B 255     193.868 147.627  40.827  1.00  0.00           H  
ATOM   4105 1HG  GLU B 255     193.125 149.635  41.660  1.00  0.00           H  
ATOM   4106 2HG  GLU B 255     192.534 149.692  40.001  1.00  0.00           H  
ATOM   4107  N   ALA B 256     192.311 144.719  39.943  1.00  0.00           N  
ATOM   4108  CA  ALA B 256     192.775 143.341  39.816  1.00  0.00           C  
ATOM   4109  C   ALA B 256     192.511 142.797  38.418  1.00  0.00           C  
ATOM   4110  O   ALA B 256     193.332 142.065  37.865  1.00  0.00           O  
ATOM   4111  CB  ALA B 256     192.109 142.459  40.862  1.00  0.00           C  
ATOM   4112  H   ALA B 256     191.527 144.917  40.546  1.00  0.00           H  
ATOM   4113  HA  ALA B 256     193.851 143.322  39.998  1.00  0.00           H  
ATOM   4114 1HB  ALA B 256     192.465 141.435  40.754  1.00  0.00           H  
ATOM   4115 2HB  ALA B 256     192.355 142.826  41.858  1.00  0.00           H  
ATOM   4116 3HB  ALA B 256     191.029 142.484  40.723  1.00  0.00           H  
ATOM   4117  N   GLN B 257     191.367 143.163  37.852  1.00  0.00           N  
ATOM   4118  CA  GLN B 257     190.984 142.709  36.521  1.00  0.00           C  
ATOM   4119  C   GLN B 257     191.983 143.177  35.471  1.00  0.00           C  
ATOM   4120  O   GLN B 257     192.365 142.414  34.584  1.00  0.00           O  
ATOM   4121  CB  GLN B 257     189.581 143.211  36.166  1.00  0.00           C  
ATOM   4122  CG  GLN B 257     188.462 142.523  36.930  1.00  0.00           C  
ATOM   4123  CD  GLN B 257     187.089 142.994  36.494  1.00  0.00           C  
ATOM   4124  OE1 GLN B 257     186.804 143.102  35.298  1.00  0.00           O  
ATOM   4125  NE2 GLN B 257     186.227 143.280  37.464  1.00  0.00           N  
ATOM   4126  H   GLN B 257     190.744 143.781  38.356  1.00  0.00           H  
ATOM   4127  HA  GLN B 257     190.973 141.618  36.517  1.00  0.00           H  
ATOM   4128 1HB  GLN B 257     189.516 144.281  36.364  1.00  0.00           H  
ATOM   4129 2HB  GLN B 257     189.400 143.063  35.101  1.00  0.00           H  
ATOM   4130 1HG  GLN B 257     188.525 141.449  36.758  1.00  0.00           H  
ATOM   4131 2HG  GLN B 257     188.577 142.738  37.993  1.00  0.00           H  
ATOM   4132 1HE2 GLN B 257     185.305 143.596  37.237  1.00  0.00           H  
ATOM   4133 2HE2 GLN B 257     186.498 143.179  38.421  1.00  0.00           H  
ATOM   4134  N   ARG B 258     192.410 144.431  35.589  1.00  0.00           N  
ATOM   4135  CA  ARG B 258     193.360 145.015  34.653  1.00  0.00           C  
ATOM   4136  C   ARG B 258     194.723 144.344  34.758  1.00  0.00           C  
ATOM   4137  O   ARG B 258     195.372 144.079  33.746  1.00  0.00           O  
ATOM   4138  CB  ARG B 258     193.511 146.509  34.906  1.00  0.00           C  
ATOM   4139  CG  ARG B 258     192.305 147.349  34.516  1.00  0.00           C  
ATOM   4140  CD  ARG B 258     192.509 148.784  34.837  1.00  0.00           C  
ATOM   4141  NE  ARG B 258     191.337 149.583  34.517  1.00  0.00           N  
ATOM   4142  CZ  ARG B 258     191.064 150.087  33.298  1.00  0.00           C  
ATOM   4143  NH1 ARG B 258     191.887 149.867  32.297  1.00  0.00           N  
ATOM   4144  NH2 ARG B 258     189.969 150.803  33.109  1.00  0.00           N  
ATOM   4145  H   ARG B 258     192.064 144.996  36.351  1.00  0.00           H  
ATOM   4146  HA  ARG B 258     192.983 144.872  33.640  1.00  0.00           H  
ATOM   4147 1HB  ARG B 258     193.703 146.679  35.964  1.00  0.00           H  
ATOM   4148 2HB  ARG B 258     194.370 146.886  34.352  1.00  0.00           H  
ATOM   4149 1HG  ARG B 258     192.131 147.258  33.444  1.00  0.00           H  
ATOM   4150 2HG  ARG B 258     191.426 146.997  35.058  1.00  0.00           H  
ATOM   4151 1HD  ARG B 258     192.714 148.892  35.902  1.00  0.00           H  
ATOM   4152 2HD  ARG B 258     193.351 149.170  34.264  1.00  0.00           H  
ATOM   4153  HE  ARG B 258     190.680 149.774  35.262  1.00  0.00           H  
ATOM   4154 1HH1 ARG B 258     192.724 149.319  32.441  1.00  0.00           H  
ATOM   4155 2HH1 ARG B 258     191.683 150.244  31.382  1.00  0.00           H  
ATOM   4156 1HH2 ARG B 258     189.338 150.973  33.878  1.00  0.00           H  
ATOM   4157 2HH2 ARG B 258     189.766 151.180  32.194  1.00  0.00           H  
ATOM   4158  N   LEU B 259     195.148 144.060  35.987  1.00  0.00           N  
ATOM   4159  CA  LEU B 259     196.427 143.399  36.225  1.00  0.00           C  
ATOM   4160  C   LEU B 259     196.397 141.953  35.748  1.00  0.00           C  
ATOM   4161  O   LEU B 259     197.348 141.470  35.136  1.00  0.00           O  
ATOM   4162  CB  LEU B 259     196.778 143.444  37.718  1.00  0.00           C  
ATOM   4163  CG  LEU B 259     197.098 144.833  38.284  1.00  0.00           C  
ATOM   4164  CD1 LEU B 259     197.115 144.770  39.806  1.00  0.00           C  
ATOM   4165  CD2 LEU B 259     198.438 145.308  37.742  1.00  0.00           C  
ATOM   4166  H   LEU B 259     194.568 144.299  36.780  1.00  0.00           H  
ATOM   4167  HA  LEU B 259     197.198 143.927  35.664  1.00  0.00           H  
ATOM   4168 1HB  LEU B 259     195.941 143.040  38.284  1.00  0.00           H  
ATOM   4169 2HB  LEU B 259     197.647 142.808  37.890  1.00  0.00           H  
ATOM   4170  HG  LEU B 259     196.318 145.535  37.988  1.00  0.00           H  
ATOM   4171 1HD1 LEU B 259     197.342 145.758  40.208  1.00  0.00           H  
ATOM   4172 2HD1 LEU B 259     196.139 144.447  40.167  1.00  0.00           H  
ATOM   4173 3HD1 LEU B 259     197.876 144.062  40.132  1.00  0.00           H  
ATOM   4174 1HD2 LEU B 259     198.664 146.295  38.144  1.00  0.00           H  
ATOM   4175 2HD2 LEU B 259     199.219 144.607  38.038  1.00  0.00           H  
ATOM   4176 3HD2 LEU B 259     198.392 145.361  36.654  1.00  0.00           H  
ATOM   4177  N   ILE B 260     195.289 141.270  36.029  1.00  0.00           N  
ATOM   4178  CA  ILE B 260     195.112 139.881  35.621  1.00  0.00           C  
ATOM   4179  C   ILE B 260     195.113 139.748  34.103  1.00  0.00           C  
ATOM   4180  O   ILE B 260     195.763 138.858  33.553  1.00  0.00           O  
ATOM   4181  CB  ILE B 260     193.801 139.305  36.187  1.00  0.00           C  
ATOM   4182  CG1 ILE B 260     193.913 139.113  37.702  1.00  0.00           C  
ATOM   4183  CG2 ILE B 260     193.460 137.990  35.504  1.00  0.00           C  
ATOM   4184  CD1 ILE B 260     192.583 138.910  38.391  1.00  0.00           C  
ATOM   4185  H   ILE B 260     194.544 141.728  36.535  1.00  0.00           H  
ATOM   4186  HA  ILE B 260     195.944 139.297  36.015  1.00  0.00           H  
ATOM   4187  HB  ILE B 260     192.990 140.013  36.018  1.00  0.00           H  
ATOM   4188 1HG1 ILE B 260     194.542 138.250  37.914  1.00  0.00           H  
ATOM   4189 2HG1 ILE B 260     194.395 139.985  38.144  1.00  0.00           H  
ATOM   4190 1HG2 ILE B 260     192.531 137.596  35.917  1.00  0.00           H  
ATOM   4191 2HG2 ILE B 260     193.340 138.155  34.435  1.00  0.00           H  
ATOM   4192 3HG2 ILE B 260     194.264 137.273  35.673  1.00  0.00           H  
ATOM   4193 1HD1 ILE B 260     192.743 138.782  39.462  1.00  0.00           H  
ATOM   4194 2HD1 ILE B 260     191.948 139.781  38.221  1.00  0.00           H  
ATOM   4195 3HD1 ILE B 260     192.097 138.023  37.989  1.00  0.00           H  
ATOM   4196  N   GLN B 261     194.390 140.640  33.431  1.00  0.00           N  
ATOM   4197  CA  GLN B 261     194.359 140.666  31.975  1.00  0.00           C  
ATOM   4198  C   GLN B 261     195.766 140.733  31.396  1.00  0.00           C  
ATOM   4199  O   GLN B 261     196.101 139.989  30.474  1.00  0.00           O  
ATOM   4200  CB  GLN B 261     193.533 141.854  31.477  1.00  0.00           C  
ATOM   4201  CG  GLN B 261     193.390 141.924  29.966  1.00  0.00           C  
ATOM   4202  CD  GLN B 261     192.840 143.257  29.497  1.00  0.00           C  
ATOM   4203  OE1 GLN B 261     193.427 143.918  28.636  1.00  0.00           O  
ATOM   4204  NE2 GLN B 261     191.709 143.661  30.063  1.00  0.00           N  
ATOM   4205  H   GLN B 261     193.845 141.320  33.942  1.00  0.00           H  
ATOM   4206  HA  GLN B 261     193.882 139.750  31.622  1.00  0.00           H  
ATOM   4207 1HB  GLN B 261     192.533 141.807  31.907  1.00  0.00           H  
ATOM   4208 2HB  GLN B 261     193.991 142.783  31.814  1.00  0.00           H  
ATOM   4209 1HG  GLN B 261     194.370 141.778  29.511  1.00  0.00           H  
ATOM   4210 2HG  GLN B 261     192.707 141.139  29.640  1.00  0.00           H  
ATOM   4211 1HE2 GLN B 261     191.298 144.534  29.793  1.00  0.00           H  
ATOM   4212 2HE2 GLN B 261     191.266 143.095  30.758  1.00  0.00           H  
ATOM   4213  N   LYS B 262     196.585 141.626  31.943  1.00  0.00           N  
ATOM   4214  CA  LYS B 262     197.966 141.770  31.497  1.00  0.00           C  
ATOM   4215  C   LYS B 262     198.785 140.530  31.830  1.00  0.00           C  
ATOM   4216  O   LYS B 262     199.602 140.079  31.027  1.00  0.00           O  
ATOM   4217  CB  LYS B 262     198.607 143.007  32.127  1.00  0.00           C  
ATOM   4218  CG  LYS B 262     198.069 144.331  31.601  1.00  0.00           C  
ATOM   4219  CD  LYS B 262     198.739 145.512  32.287  1.00  0.00           C  
ATOM   4220  CE  LYS B 262     198.195 146.836  31.769  1.00  0.00           C  
ATOM   4221  NZ  LYS B 262     198.815 148.000  32.458  1.00  0.00           N  
ATOM   4222  H   LYS B 262     196.243 142.219  32.686  1.00  0.00           H  
ATOM   4223  HA  LYS B 262     197.969 141.896  30.414  1.00  0.00           H  
ATOM   4224 1HB  LYS B 262     198.451 142.988  33.206  1.00  0.00           H  
ATOM   4225 2HB  LYS B 262     199.683 142.990  31.951  1.00  0.00           H  
ATOM   4226 1HG  LYS B 262     198.248 144.396  30.527  1.00  0.00           H  
ATOM   4227 2HG  LYS B 262     196.994 144.382  31.775  1.00  0.00           H  
ATOM   4228 1HD  LYS B 262     198.567 145.454  33.362  1.00  0.00           H  
ATOM   4229 2HD  LYS B 262     199.813 145.476  32.106  1.00  0.00           H  
ATOM   4230 1HE  LYS B 262     198.391 146.916  30.700  1.00  0.00           H  
ATOM   4231 2HE  LYS B 262     197.117 146.871  31.922  1.00  0.00           H  
ATOM   4232 1HZ  LYS B 262     198.428 148.856  32.087  1.00  0.00           H  
ATOM   4233 2HZ  LYS B 262     198.623 147.946  33.449  1.00  0.00           H  
ATOM   4234 3HZ  LYS B 262     199.813 147.989  32.308  1.00  0.00           H  
ATOM   4235  N   LEU B 263     198.562 139.982  33.021  1.00  0.00           N  
ATOM   4236  CA  LEU B 263     199.294 138.803  33.466  1.00  0.00           C  
ATOM   4237  C   LEU B 263     198.960 137.590  32.606  1.00  0.00           C  
ATOM   4238  O   LEU B 263     199.833 136.785  32.284  1.00  0.00           O  
ATOM   4239  CB  LEU B 263     198.972 138.502  34.935  1.00  0.00           C  
ATOM   4240  CG  LEU B 263     199.561 139.480  35.959  1.00  0.00           C  
ATOM   4241  CD1 LEU B 263     198.879 139.278  37.305  1.00  0.00           C  
ATOM   4242  CD2 LEU B 263     201.062 139.258  36.068  1.00  0.00           C  
ATOM   4243  H   LEU B 263     197.870 140.391  33.632  1.00  0.00           H  
ATOM   4244  HA  LEU B 263     200.362 138.998  33.360  1.00  0.00           H  
ATOM   4245 1HB  LEU B 263     197.890 138.503  35.060  1.00  0.00           H  
ATOM   4246 2HB  LEU B 263     199.344 137.506  35.175  1.00  0.00           H  
ATOM   4247  HG  LEU B 263     199.368 140.504  35.638  1.00  0.00           H  
ATOM   4248 1HD1 LEU B 263     199.297 139.973  38.033  1.00  0.00           H  
ATOM   4249 2HD1 LEU B 263     197.809 139.462  37.202  1.00  0.00           H  
ATOM   4250 3HD1 LEU B 263     199.041 138.256  37.645  1.00  0.00           H  
ATOM   4251 1HD2 LEU B 263     201.481 139.954  36.796  1.00  0.00           H  
ATOM   4252 2HD2 LEU B 263     201.256 138.235  36.391  1.00  0.00           H  
ATOM   4253 3HD2 LEU B 263     201.526 139.426  35.096  1.00  0.00           H  
ATOM   4254  N   LEU B 264     197.687 137.459  32.233  1.00  0.00           N  
ATOM   4255  CA  LEU B 264     197.248 136.331  31.420  1.00  0.00           C  
ATOM   4256  C   LEU B 264     197.891 136.361  30.041  1.00  0.00           C  
ATOM   4257  O   LEU B 264     198.351 135.337  29.538  1.00  0.00           O  
ATOM   4258  CB  LEU B 264     195.721 136.342  31.279  1.00  0.00           C  
ATOM   4259  CG  LEU B 264     194.932 136.020  32.554  1.00  0.00           C  
ATOM   4260  CD1 LEU B 264     193.458 136.332  32.333  1.00  0.00           C  
ATOM   4261  CD2 LEU B 264     195.133 134.556  32.919  1.00  0.00           C  
ATOM   4262  H   LEU B 264     197.011 138.153  32.517  1.00  0.00           H  
ATOM   4263  HA  LEU B 264     197.547 135.409  31.918  1.00  0.00           H  
ATOM   4264 1HB  LEU B 264     195.411 137.329  30.938  1.00  0.00           H  
ATOM   4265 2HB  LEU B 264     195.437 135.613  30.520  1.00  0.00           H  
ATOM   4266  HG  LEU B 264     195.287 136.649  33.371  1.00  0.00           H  
ATOM   4267 1HD1 LEU B 264     192.898 136.103  33.239  1.00  0.00           H  
ATOM   4268 2HD1 LEU B 264     193.342 137.389  32.093  1.00  0.00           H  
ATOM   4269 3HD1 LEU B 264     193.078 135.728  31.510  1.00  0.00           H  
ATOM   4270 1HD2 LEU B 264     194.573 134.327  33.826  1.00  0.00           H  
ATOM   4271 2HD2 LEU B 264     194.777 133.926  32.104  1.00  0.00           H  
ATOM   4272 3HD2 LEU B 264     196.193 134.366  33.089  1.00  0.00           H  
ATOM   4273  N   GLN B 265     197.920 137.544  29.433  1.00  0.00           N  
ATOM   4274  CA  GLN B 265     198.571 137.727  28.142  1.00  0.00           C  
ATOM   4275  C   GLN B 265     200.079 137.548  28.255  1.00  0.00           C  
ATOM   4276  O   GLN B 265     200.719 137.010  27.351  1.00  0.00           O  
ATOM   4277  CB  GLN B 265     198.249 139.112  27.573  1.00  0.00           C  
ATOM   4278  CG  GLN B 265     198.730 139.326  26.148  1.00  0.00           C  
ATOM   4279  CD  GLN B 265     198.011 138.432  25.155  1.00  0.00           C  
ATOM   4280  OE1 GLN B 265     196.778 138.373  25.131  1.00  0.00           O  
ATOM   4281  NE2 GLN B 265     198.778 137.730  24.329  1.00  0.00           N  
ATOM   4282  H   GLN B 265     197.478 138.335  29.878  1.00  0.00           H  
ATOM   4283  HA  GLN B 265     198.193 136.972  27.454  1.00  0.00           H  
ATOM   4284 1HB  GLN B 265     197.171 139.272  27.593  1.00  0.00           H  
ATOM   4285 2HB  GLN B 265     198.706 139.878  28.200  1.00  0.00           H  
ATOM   4286 1HG  GLN B 265     198.550 140.363  25.867  1.00  0.00           H  
ATOM   4287 2HG  GLN B 265     199.796 139.104  26.098  1.00  0.00           H  
ATOM   4288 1HE2 GLN B 265     198.360 137.123  23.651  1.00  0.00           H  
ATOM   4289 2HE2 GLN B 265     199.774 137.808  24.382  1.00  0.00           H  
ATOM   4290  N   LEU B 266     200.643 138.003  29.371  1.00  0.00           N  
ATOM   4291  CA  LEU B 266     202.077 137.894  29.615  1.00  0.00           C  
ATOM   4292  C   LEU B 266     202.505 136.437  29.736  1.00  0.00           C  
ATOM   4293  O   LEU B 266     203.543 136.039  29.207  1.00  0.00           O  
ATOM   4294  CB  LEU B 266     202.457 138.653  30.893  1.00  0.00           C  
ATOM   4295  CG  LEU B 266     203.939 138.598  31.283  1.00  0.00           C  
ATOM   4296  CD1 LEU B 266     204.786 139.156  30.147  1.00  0.00           C  
ATOM   4297  CD2 LEU B 266     204.156 139.387  32.566  1.00  0.00           C  
ATOM   4298  H   LEU B 266     200.056 138.437  30.069  1.00  0.00           H  
ATOM   4299  HA  LEU B 266     202.606 138.343  28.774  1.00  0.00           H  
ATOM   4300 1HB  LEU B 266     202.186 139.701  30.768  1.00  0.00           H  
ATOM   4301 2HB  LEU B 266     201.880 138.247  31.723  1.00  0.00           H  
ATOM   4302  HG  LEU B 266     204.235 137.560  31.441  1.00  0.00           H  
ATOM   4303 1HD1 LEU B 266     205.839 139.116  30.425  1.00  0.00           H  
ATOM   4304 2HD1 LEU B 266     204.626 138.561  29.248  1.00  0.00           H  
ATOM   4305 3HD1 LEU B 266     204.500 140.189  29.955  1.00  0.00           H  
ATOM   4306 1HD2 LEU B 266     205.210 139.347  32.844  1.00  0.00           H  
ATOM   4307 2HD2 LEU B 266     203.862 140.425  32.409  1.00  0.00           H  
ATOM   4308 3HD2 LEU B 266     203.553 138.956  33.365  1.00  0.00           H  
ATOM   4309  N   ALA B 267     201.664 135.673  30.449  1.00  0.00           N  
ATOM   4310  CA  ALA B 267     201.971 134.257  30.605  1.00  0.00           C  
ATOM   4311  C   ALA B 267     202.039 133.558  29.253  1.00  0.00           C  
ATOM   4312  O   ALA B 267     202.892 132.700  29.029  1.00  0.00           O  
ATOM   4313  CB  ALA B 267     200.937 133.586  31.497  1.00  0.00           C  
ATOM   4314  H   ALA B 267     200.829 136.045  30.879  1.00  0.00           H  
ATOM   4315  HA  ALA B 267     202.940 134.165  31.096  1.00  0.00           H  
ATOM   4316 1HB  ALA B 267     201.180 132.529  31.604  1.00  0.00           H  
ATOM   4317 2HB  ALA B 267     200.941 134.060  32.479  1.00  0.00           H  
ATOM   4318 3HB  ALA B 267     199.950 133.687  31.050  1.00  0.00           H  
ATOM   4319  N   VAL B 268     201.134 133.930  28.352  1.00  0.00           N  
ATOM   4320  CA  VAL B 268     201.112 133.363  27.009  1.00  0.00           C  
ATOM   4321  C   VAL B 268     202.365 133.745  26.229  1.00  0.00           C  
ATOM   4322  O   VAL B 268     202.968 132.908  25.557  1.00  0.00           O  
ATOM   4323  CB  VAL B 268     199.866 133.849  26.244  1.00  0.00           C  
ATOM   4324  CG1 VAL B 268     199.948 133.444  24.780  1.00  0.00           C  
ATOM   4325  CG2 VAL B 268     198.610 133.286  26.890  1.00  0.00           C  
ATOM   4326  H   VAL B 268     200.446 134.624  28.605  1.00  0.00           H  
ATOM   4327  HA  VAL B 268     201.092 132.277  27.093  1.00  0.00           H  
ATOM   4328  HB  VAL B 268     199.835 134.938  26.275  1.00  0.00           H  
ATOM   4329 1HG1 VAL B 268     199.060 133.796  24.255  1.00  0.00           H  
ATOM   4330 2HG1 VAL B 268     200.836 133.888  24.329  1.00  0.00           H  
ATOM   4331 3HG1 VAL B 268     200.006 132.358  24.706  1.00  0.00           H  
ATOM   4332 1HG2 VAL B 268     197.733 133.634  26.345  1.00  0.00           H  
ATOM   4333 2HG2 VAL B 268     198.644 132.197  26.865  1.00  0.00           H  
ATOM   4334 3HG2 VAL B 268     198.551 133.623  27.926  1.00  0.00           H  
ATOM   4335  N   ARG B 269     202.750 135.012  26.323  1.00  0.00           N  
ATOM   4336  CA  ARG B 269     203.923 135.509  25.612  1.00  0.00           C  
ATOM   4337  C   ARG B 269     205.192 134.820  26.092  1.00  0.00           C  
ATOM   4338  O   ARG B 269     206.061 134.472  25.292  1.00  0.00           O  
ATOM   4339  CB  ARG B 269     204.066 137.013  25.799  1.00  0.00           C  
ATOM   4340  CG  ARG B 269     203.022 137.849  25.076  1.00  0.00           C  
ATOM   4341  CD  ARG B 269     203.243 139.303  25.284  1.00  0.00           C  
ATOM   4342  NE  ARG B 269     202.200 140.104  24.664  1.00  0.00           N  
ATOM   4343  CZ  ARG B 269     202.187 140.473  23.368  1.00  0.00           C  
ATOM   4344  NH1 ARG B 269     203.165 140.106  22.570  1.00  0.00           N  
ATOM   4345  NH2 ARG B 269     201.191 141.204  22.899  1.00  0.00           N  
ATOM   4346  H   ARG B 269     202.221 135.647  26.901  1.00  0.00           H  
ATOM   4347  HA  ARG B 269     203.805 135.286  24.551  1.00  0.00           H  
ATOM   4348 1HB  ARG B 269     204.006 137.255  26.859  1.00  0.00           H  
ATOM   4349 2HB  ARG B 269     205.046 137.332  25.446  1.00  0.00           H  
ATOM   4350 1HG  ARG B 269     203.068 137.644  24.006  1.00  0.00           H  
ATOM   4351 2HG  ARG B 269     202.029 137.596  25.452  1.00  0.00           H  
ATOM   4352 1HD  ARG B 269     203.251 139.521  26.351  1.00  0.00           H  
ATOM   4353 2HD  ARG B 269     204.199 139.591  24.847  1.00  0.00           H  
ATOM   4354  HE  ARG B 269     201.430 140.406  25.246  1.00  0.00           H  
ATOM   4355 1HH1 ARG B 269     203.927 139.547  22.929  1.00  0.00           H  
ATOM   4356 2HH1 ARG B 269     203.155 140.382  21.599  1.00  0.00           H  
ATOM   4357 1HH2 ARG B 269     200.439 141.486  23.512  1.00  0.00           H  
ATOM   4358 2HH2 ARG B 269     201.181 141.480  21.928  1.00  0.00           H  
ATOM   4359  N   ILE B 270     205.296 134.624  27.403  1.00  0.00           N  
ATOM   4360  CA  ILE B 270     206.459 133.972  27.990  1.00  0.00           C  
ATOM   4361  C   ILE B 270     206.536 132.508  27.576  1.00  0.00           C  
ATOM   4362  O   ILE B 270     207.592 132.026  27.165  1.00  0.00           O  
ATOM   4363  CB  ILE B 270     206.426 134.071  29.526  1.00  0.00           C  
ATOM   4364  CG1 ILE B 270     206.627 135.522  29.972  1.00  0.00           C  
ATOM   4365  CG2 ILE B 270     207.487 133.171  30.140  1.00  0.00           C  
ATOM   4366  CD1 ILE B 270     206.303 135.763  31.429  1.00  0.00           C  
ATOM   4367  H   ILE B 270     204.550 134.938  28.007  1.00  0.00           H  
ATOM   4368  HA  ILE B 270     207.356 134.469  27.623  1.00  0.00           H  
ATOM   4369  HB  ILE B 270     205.447 133.762  29.890  1.00  0.00           H  
ATOM   4370 1HG1 ILE B 270     207.662 135.816  29.799  1.00  0.00           H  
ATOM   4371 2HG1 ILE B 270     205.997 136.178  29.371  1.00  0.00           H  
ATOM   4372 1HG2 ILE B 270     207.451 133.253  31.226  1.00  0.00           H  
ATOM   4373 2HG2 ILE B 270     207.301 132.138  29.848  1.00  0.00           H  
ATOM   4374 3HG2 ILE B 270     208.472 133.475  29.786  1.00  0.00           H  
ATOM   4375 1HD1 ILE B 270     206.469 136.814  31.669  1.00  0.00           H  
ATOM   4376 2HD1 ILE B 270     205.260 135.509  31.617  1.00  0.00           H  
ATOM   4377 3HD1 ILE B 270     206.946 135.143  32.052  1.00  0.00           H  
ATOM   4378  N   ALA B 271     205.413 131.806  27.684  1.00  0.00           N  
ATOM   4379  CA  ALA B 271     205.349 130.400  27.308  1.00  0.00           C  
ATOM   4380  C   ALA B 271     205.662 130.208  25.829  1.00  0.00           C  
ATOM   4381  O   ALA B 271     206.372 129.275  25.452  1.00  0.00           O  
ATOM   4382  CB  ALA B 271     203.979 129.826  27.637  1.00  0.00           C  
ATOM   4383  H   ALA B 271     204.581 132.261  28.033  1.00  0.00           H  
ATOM   4384  HA  ALA B 271     206.103 129.855  27.878  1.00  0.00           H  
ATOM   4385 1HB  ALA B 271     203.947 128.774  27.351  1.00  0.00           H  
ATOM   4386 2HB  ALA B 271     203.794 129.917  28.707  1.00  0.00           H  
ATOM   4387 3HB  ALA B 271     203.214 130.374  27.089  1.00  0.00           H  
ATOM   4388  N   ALA B 272     205.130 131.096  24.997  1.00  0.00           N  
ATOM   4389  CA  ALA B 272     205.357 131.031  23.559  1.00  0.00           C  
ATOM   4390  C   ALA B 272     206.829 131.232  23.225  1.00  0.00           C  
ATOM   4391  O   ALA B 272     207.393 130.509  22.401  1.00  0.00           O  
ATOM   4392  CB  ALA B 272     204.505 132.065  22.839  1.00  0.00           C  
ATOM   4393  H   ALA B 272     204.551 131.836  25.371  1.00  0.00           H  
ATOM   4394  HA  ALA B 272     205.070 130.039  23.207  1.00  0.00           H  
ATOM   4395 1HB  ALA B 272     204.686 132.004  21.766  1.00  0.00           H  
ATOM   4396 2HB  ALA B 272     203.452 131.874  23.040  1.00  0.00           H  
ATOM   4397 3HB  ALA B 272     204.768 133.061  23.194  1.00  0.00           H  
ATOM   4398  N   ALA B 273     207.449 132.215  23.867  1.00  0.00           N  
ATOM   4399  CA  ALA B 273     208.867 132.485  23.671  1.00  0.00           C  
ATOM   4400  C   ALA B 273     209.723 131.329  24.170  1.00  0.00           C  
ATOM   4401  O   ALA B 273     210.738 130.987  23.562  1.00  0.00           O  
ATOM   4402  CB  ALA B 273     209.263 133.778  24.370  1.00  0.00           C  
ATOM   4403  H   ALA B 273     206.922 132.790  24.509  1.00  0.00           H  
ATOM   4404  HA  ALA B 273     209.053 132.596  22.602  1.00  0.00           H  
ATOM   4405 1HB  ALA B 273     210.325 133.964  24.214  1.00  0.00           H  
ATOM   4406 2HB  ALA B 273     208.684 134.606  23.960  1.00  0.00           H  
ATOM   4407 3HB  ALA B 273     209.064 133.689  25.437  1.00  0.00           H  
ATOM   4408  N   ALA B 274     209.309 130.729  25.282  1.00  0.00           N  
ATOM   4409  CA  ALA B 274     210.033 129.604  25.861  1.00  0.00           C  
ATOM   4410  C   ALA B 274     210.035 128.407  24.920  1.00  0.00           C  
ATOM   4411  O   ALA B 274     211.033 127.698  24.804  1.00  0.00           O  
ATOM   4412  CB  ALA B 274     209.430 129.220  27.204  1.00  0.00           C  
ATOM   4413  H   ALA B 274     208.470 131.062  25.736  1.00  0.00           H  
ATOM   4414  HA  ALA B 274     211.068 129.905  26.017  1.00  0.00           H  
ATOM   4415 1HB  ALA B 274     209.982 128.378  27.623  1.00  0.00           H  
ATOM   4416 2HB  ALA B 274     209.490 130.069  27.885  1.00  0.00           H  
ATOM   4417 3HB  ALA B 274     208.388 128.938  27.067  1.00  0.00           H  
ATOM   4418  N   LYS B 275     208.909 128.185  24.250  1.00  0.00           N  
ATOM   4419  CA  LYS B 275     208.791 127.094  23.291  1.00  0.00           C  
ATOM   4420  C   LYS B 275     209.566 127.393  22.015  1.00  0.00           C  
ATOM   4421  O   LYS B 275     210.159 126.498  21.414  1.00  0.00           O  
ATOM   4422  CB  LYS B 275     207.321 126.827  22.963  1.00  0.00           C  
ATOM   4423  CG  LYS B 275     206.484 126.370  24.151  1.00  0.00           C  
ATOM   4424  CD  LYS B 275     206.828 124.943  24.553  1.00  0.00           C  
ATOM   4425  CE  LYS B 275     205.992 124.485  25.738  1.00  0.00           C  
ATOM   4426  NZ  LYS B 275     206.367 123.117  26.188  1.00  0.00           N  
ATOM   4427  H   LYS B 275     208.115 128.791  24.406  1.00  0.00           H  
ATOM   4428  HA  LYS B 275     209.219 126.195  23.736  1.00  0.00           H  
ATOM   4429 1HB  LYS B 275     206.867 127.734  22.563  1.00  0.00           H  
ATOM   4430 2HB  LYS B 275     207.254 126.060  22.192  1.00  0.00           H  
ATOM   4431 1HG  LYS B 275     206.665 127.031  24.999  1.00  0.00           H  
ATOM   4432 2HG  LYS B 275     205.427 126.420  23.892  1.00  0.00           H  
ATOM   4433 1HD  LYS B 275     206.648 124.274  23.710  1.00  0.00           H  
ATOM   4434 2HD  LYS B 275     207.883 124.885  24.821  1.00  0.00           H  
ATOM   4435 1HE  LYS B 275     206.128 125.176  26.568  1.00  0.00           H  
ATOM   4436 2HE  LYS B 275     204.938 124.486  25.462  1.00  0.00           H  
ATOM   4437 1HZ  LYS B 275     205.791 122.850  26.973  1.00  0.00           H  
ATOM   4438 2HZ  LYS B 275     206.227 122.462  25.430  1.00  0.00           H  
ATOM   4439 3HZ  LYS B 275     207.338 123.107  26.465  1.00  0.00           H  
ATOM   4440  N   SER B 276     209.556 128.658  21.605  1.00  0.00           N  
ATOM   4441  CA  SER B 276     210.311 129.090  20.437  1.00  0.00           C  
ATOM   4442  C   SER B 276     211.812 129.019  20.692  1.00  0.00           C  
ATOM   4443  O   SER B 276     212.582 128.619  19.818  1.00  0.00           O  
ATOM   4444  CB  SER B 276     209.920 130.504  20.057  1.00  0.00           C  
ATOM   4445  OG  SER B 276     210.623 130.933  18.923  1.00  0.00           O  
ATOM   4446  H   SER B 276     209.012 129.337  22.120  1.00  0.00           H  
ATOM   4447  HA  SER B 276     210.081 128.411  19.615  1.00  0.00           H  
ATOM   4448 1HB  SER B 276     208.849 130.545  19.861  1.00  0.00           H  
ATOM   4449 2HB  SER B 276     210.126 131.175  20.890  1.00  0.00           H  
ATOM   4450  HG  SER B 276     210.575 131.892  18.929  1.00  0.00           H  
ATOM   4451  N   GLY B 277     212.221 129.411  21.894  1.00  0.00           N  
ATOM   4452  CA  GLY B 277     213.638 129.535  22.218  1.00  0.00           C  
ATOM   4453  C   GLY B 277     214.108 130.977  22.084  1.00  0.00           C  
ATOM   4454  O   GLY B 277     215.305 131.242  21.982  1.00  0.00           O  
ATOM   4455  H   GLY B 277     211.534 129.626  22.602  1.00  0.00           H  
ATOM   4456 1HA  GLY B 277     213.810 129.185  23.237  1.00  0.00           H  
ATOM   4457 2HA  GLY B 277     214.219 128.896  21.555  1.00  0.00           H  
ATOM   4458  N   ASP B 278     213.158 131.906  22.087  1.00  0.00           N  
ATOM   4459  CA  ASP B 278     213.470 133.319  21.904  1.00  0.00           C  
ATOM   4460  C   ASP B 278     213.940 133.953  23.206  1.00  0.00           C  
ATOM   4461  O   ASP B 278     213.189 134.672  23.865  1.00  0.00           O  
ATOM   4462  CB  ASP B 278     212.248 134.074  21.374  1.00  0.00           C  
ATOM   4463  CG  ASP B 278     211.928 133.740  19.923  1.00  0.00           C  
ATOM   4464  OD1 ASP B 278     212.834 133.726  19.123  1.00  0.00           O  
ATOM   4465  OD2 ASP B 278     210.781 133.501  19.628  1.00  0.00           O  
ATOM   4466  H   ASP B 278     212.198 131.626  22.219  1.00  0.00           H  
ATOM   4467  HA  ASP B 278     214.283 133.405  21.182  1.00  0.00           H  
ATOM   4468 1HB  ASP B 278     211.378 133.833  21.986  1.00  0.00           H  
ATOM   4469 2HB  ASP B 278     212.419 135.147  21.455  1.00  0.00           H  
ATOM   4470  N   ASN B 279     215.190 133.683  23.571  1.00  0.00           N  
ATOM   4471  CA  ASN B 279     215.725 134.130  24.852  1.00  0.00           C  
ATOM   4472  C   ASN B 279     215.711 135.651  24.955  1.00  0.00           C  
ATOM   4473  O   ASN B 279     215.511 136.208  26.033  1.00  0.00           O  
ATOM   4474  CB  ASN B 279     217.130 133.593  25.061  1.00  0.00           C  
ATOM   4475  CG  ASN B 279     217.147 132.114  25.330  1.00  0.00           C  
ATOM   4476  OD1 ASN B 279     216.130 131.529  25.720  1.00  0.00           O  
ATOM   4477  ND2 ASN B 279     218.286 131.499  25.133  1.00  0.00           N  
ATOM   4478  H   ASN B 279     215.782 133.156  22.948  1.00  0.00           H  
ATOM   4479  HA  ASN B 279     215.087 133.737  25.643  1.00  0.00           H  
ATOM   4480 1HB  ASN B 279     217.732 133.796  24.174  1.00  0.00           H  
ATOM   4481 2HB  ASN B 279     217.596 134.110  25.898  1.00  0.00           H  
ATOM   4482 1HD2 ASN B 279     218.357 130.515  25.296  1.00  0.00           H  
ATOM   4483 2HD2 ASN B 279     219.083 132.012  24.819  1.00  0.00           H  
ATOM   4484  N   ASP B 280     215.925 136.316  23.825  1.00  0.00           N  
ATOM   4485  CA  ASP B 280     215.918 137.774  23.781  1.00  0.00           C  
ATOM   4486  C   ASP B 280     214.547 138.328  24.151  1.00  0.00           C  
ATOM   4487  O   ASP B 280     214.442 139.361  24.811  1.00  0.00           O  
ATOM   4488  CB  ASP B 280     216.317 138.272  22.390  1.00  0.00           C  
ATOM   4489  CG  ASP B 280     217.794 138.060  22.085  1.00  0.00           C  
ATOM   4490  OD1 ASP B 280     218.540 137.813  23.004  1.00  0.00           O  
ATOM   4491  OD2 ASP B 280     218.163 138.146  20.938  1.00  0.00           O  
ATOM   4492  H   ASP B 280     216.099 135.801  22.975  1.00  0.00           H  
ATOM   4493  HA  ASP B 280     216.632 138.146  24.514  1.00  0.00           H  
ATOM   4494 1HB  ASP B 280     215.728 137.753  21.633  1.00  0.00           H  
ATOM   4495 2HB  ASP B 280     216.093 139.336  22.306  1.00  0.00           H  
ATOM   4496  N   VAL B 281     213.498 137.634  23.720  1.00  0.00           N  
ATOM   4497  CA  VAL B 281     212.132 138.029  24.043  1.00  0.00           C  
ATOM   4498  C   VAL B 281     211.815 137.762  25.510  1.00  0.00           C  
ATOM   4499  O   VAL B 281     211.185 138.582  26.178  1.00  0.00           O  
ATOM   4500  CB  VAL B 281     211.131 137.265  23.156  1.00  0.00           C  
ATOM   4501  CG1 VAL B 281     209.704 137.533  23.611  1.00  0.00           C  
ATOM   4502  CG2 VAL B 281     211.317 137.666  21.701  1.00  0.00           C  
ATOM   4503  H   VAL B 281     213.651 136.811  23.154  1.00  0.00           H  
ATOM   4504  HA  VAL B 281     212.035 139.102  23.875  1.00  0.00           H  
ATOM   4505  HB  VAL B 281     211.307 136.195  23.264  1.00  0.00           H  
ATOM   4506 1HG1 VAL B 281     209.010 136.985  22.973  1.00  0.00           H  
ATOM   4507 2HG1 VAL B 281     209.584 137.205  24.643  1.00  0.00           H  
ATOM   4508 3HG1 VAL B 281     209.494 138.600  23.541  1.00  0.00           H  
ATOM   4509 1HG2 VAL B 281     210.607 137.122  21.080  1.00  0.00           H  
ATOM   4510 2HG2 VAL B 281     211.147 138.738  21.594  1.00  0.00           H  
ATOM   4511 3HG2 VAL B 281     212.333 137.427  21.385  1.00  0.00           H  
ATOM   4512  N   LEU B 282     212.251 136.608  26.003  1.00  0.00           N  
ATOM   4513  CA  LEU B 282     212.053 136.251  27.401  1.00  0.00           C  
ATOM   4514  C   LEU B 282     212.704 137.269  28.329  1.00  0.00           C  
ATOM   4515  O   LEU B 282     212.141 137.629  29.363  1.00  0.00           O  
ATOM   4516  CB  LEU B 282     212.630 134.856  27.678  1.00  0.00           C  
ATOM   4517  CG  LEU B 282     211.855 133.683  27.065  1.00  0.00           C  
ATOM   4518  CD1 LEU B 282     212.699 132.418  27.149  1.00  0.00           C  
ATOM   4519  CD2 LEU B 282     210.534 133.508  27.798  1.00  0.00           C  
ATOM   4520  H   LEU B 282     212.733 135.963  25.393  1.00  0.00           H  
ATOM   4521  HA  LEU B 282     210.983 136.250  27.611  1.00  0.00           H  
ATOM   4522 1HB  LEU B 282     213.647 134.819  27.293  1.00  0.00           H  
ATOM   4523 2HB  LEU B 282     212.666 134.703  28.756  1.00  0.00           H  
ATOM   4524  HG  LEU B 282     211.662 133.885  26.011  1.00  0.00           H  
ATOM   4525 1HD1 LEU B 282     212.148 131.584  26.713  1.00  0.00           H  
ATOM   4526 2HD1 LEU B 282     213.629 132.564  26.600  1.00  0.00           H  
ATOM   4527 3HD1 LEU B 282     212.923 132.199  28.192  1.00  0.00           H  
ATOM   4528 1HD2 LEU B 282     209.983 132.674  27.362  1.00  0.00           H  
ATOM   4529 2HD2 LEU B 282     210.726 133.304  28.852  1.00  0.00           H  
ATOM   4530 3HD2 LEU B 282     209.944 134.420  27.707  1.00  0.00           H  
ATOM   4531  N   ARG B 283     213.892 137.727  27.953  1.00  0.00           N  
ATOM   4532  CA  ARG B 283     214.591 138.756  28.715  1.00  0.00           C  
ATOM   4533  C   ARG B 283     213.770 140.036  28.794  1.00  0.00           C  
ATOM   4534  O   ARG B 283     213.643 140.639  29.859  1.00  0.00           O  
ATOM   4535  CB  ARG B 283     215.942 139.063  28.086  1.00  0.00           C  
ATOM   4536  CG  ARG B 283     216.781 140.082  28.838  1.00  0.00           C  
ATOM   4537  CD  ARG B 283     218.134 140.228  28.242  1.00  0.00           C  
ATOM   4538  NE  ARG B 283     218.904 138.998  28.335  1.00  0.00           N  
ATOM   4539  CZ  ARG B 283     219.984 138.713  27.581  1.00  0.00           C  
ATOM   4540  NH1 ARG B 283     220.408 139.578  26.687  1.00  0.00           N  
ATOM   4541  NH2 ARG B 283     220.617 137.564  27.743  1.00  0.00           N  
ATOM   4542  H   ARG B 283     214.324 137.355  27.120  1.00  0.00           H  
ATOM   4543  HA  ARG B 283     214.738 138.394  29.733  1.00  0.00           H  
ATOM   4544 1HB  ARG B 283     216.525 138.146  28.012  1.00  0.00           H  
ATOM   4545 2HB  ARG B 283     215.795 139.439  27.073  1.00  0.00           H  
ATOM   4546 1HG  ARG B 283     216.287 141.054  28.809  1.00  0.00           H  
ATOM   4547 2HG  ARG B 283     216.897 139.765  29.876  1.00  0.00           H  
ATOM   4548 1HD  ARG B 283     218.040 140.493  27.189  1.00  0.00           H  
ATOM   4549 2HD  ARG B 283     218.680 141.012  28.765  1.00  0.00           H  
ATOM   4550  HE  ARG B 283     218.608 138.309  29.013  1.00  0.00           H  
ATOM   4551 1HH1 ARG B 283     219.924 140.456  26.563  1.00  0.00           H  
ATOM   4552 2HH1 ARG B 283     221.217 139.363  26.122  1.00  0.00           H  
ATOM   4553 1HH2 ARG B 283     220.291 136.899  28.431  1.00  0.00           H  
ATOM   4554 2HH2 ARG B 283     221.425 137.351  27.179  1.00  0.00           H  
ATOM   4555  N   LYS B 284     213.216 140.449  27.659  1.00  0.00           N  
ATOM   4556  CA  LYS B 284     212.353 141.623  27.610  1.00  0.00           C  
ATOM   4557  C   LYS B 284     211.099 141.422  28.453  1.00  0.00           C  
ATOM   4558  O   LYS B 284     210.689 142.314  29.194  1.00  0.00           O  
ATOM   4559  CB  LYS B 284     211.970 141.945  26.165  1.00  0.00           C  
ATOM   4560  CG  LYS B 284     211.078 143.169  26.009  1.00  0.00           C  
ATOM   4561  CD  LYS B 284     211.791 144.434  26.461  1.00  0.00           C  
ATOM   4562  CE  LYS B 284     211.032 145.682  26.033  1.00  0.00           C  
ATOM   4563  NZ  LYS B 284     209.673 145.741  26.637  1.00  0.00           N  
ATOM   4564  H   LYS B 284     213.395 139.934  26.809  1.00  0.00           H  
ATOM   4565  HA  LYS B 284     212.899 142.469  28.025  1.00  0.00           H  
ATOM   4566 1HB  LYS B 284     212.873 142.112  25.578  1.00  0.00           H  
ATOM   4567 2HB  LYS B 284     211.449 141.093  25.728  1.00  0.00           H  
ATOM   4568 1HG  LYS B 284     210.790 143.279  24.962  1.00  0.00           H  
ATOM   4569 2HG  LYS B 284     210.174 143.039  26.604  1.00  0.00           H  
ATOM   4570 1HD  LYS B 284     211.885 144.431  27.547  1.00  0.00           H  
ATOM   4571 2HD  LYS B 284     212.791 144.463  26.027  1.00  0.00           H  
ATOM   4572 1HE  LYS B 284     211.589 146.568  26.334  1.00  0.00           H  
ATOM   4573 2HE  LYS B 284     210.934 145.694  24.947  1.00  0.00           H  
ATOM   4574 1HZ  LYS B 284     209.204 146.581  26.329  1.00  0.00           H  
ATOM   4575 2HZ  LYS B 284     209.141 144.932  26.348  1.00  0.00           H  
ATOM   4576 3HZ  LYS B 284     209.752 145.750  27.644  1.00  0.00           H  
ATOM   4577  N   LEU B 285     210.496 140.243  28.334  1.00  0.00           N  
ATOM   4578  CA  LEU B 285     209.271 139.934  29.062  1.00  0.00           C  
ATOM   4579  C   LEU B 285     209.519 139.897  30.565  1.00  0.00           C  
ATOM   4580  O   LEU B 285     208.669 140.308  31.353  1.00  0.00           O  
ATOM   4581  CB  LEU B 285     208.704 138.587  28.598  1.00  0.00           C  
ATOM   4582  CG  LEU B 285     208.175 138.549  27.158  1.00  0.00           C  
ATOM   4583  CD1 LEU B 285     207.876 137.108  26.765  1.00  0.00           C  
ATOM   4584  CD2 LEU B 285     206.928 139.414  27.052  1.00  0.00           C  
ATOM   4585  H   LEU B 285     210.894 139.545  27.725  1.00  0.00           H  
ATOM   4586  HA  LEU B 285     208.543 140.722  28.866  1.00  0.00           H  
ATOM   4587 1HB  LEU B 285     209.485 137.833  28.684  1.00  0.00           H  
ATOM   4588 2HB  LEU B 285     207.884 138.308  29.260  1.00  0.00           H  
ATOM   4589  HG  LEU B 285     208.939 138.928  26.479  1.00  0.00           H  
ATOM   4590 1HD1 LEU B 285     207.500 137.081  25.742  1.00  0.00           H  
ATOM   4591 2HD1 LEU B 285     208.789 136.516  26.831  1.00  0.00           H  
ATOM   4592 3HD1 LEU B 285     207.125 136.696  27.438  1.00  0.00           H  
ATOM   4593 1HD2 LEU B 285     206.552 139.388  26.029  1.00  0.00           H  
ATOM   4594 2HD2 LEU B 285     206.163 139.035  27.730  1.00  0.00           H  
ATOM   4595 3HD2 LEU B 285     207.175 140.441  27.322  1.00  0.00           H  
ATOM   4596  N   ALA B 286     210.688 139.399  30.955  1.00  0.00           N  
ATOM   4597  CA  ALA B 286     211.067 139.350  32.360  1.00  0.00           C  
ATOM   4598  C   ALA B 286     211.133 140.747  32.964  1.00  0.00           C  
ATOM   4599  O   ALA B 286     210.707 140.963  34.099  1.00  0.00           O  
ATOM   4600  CB  ALA B 286     212.403 138.640  32.523  1.00  0.00           C  
ATOM   4601  H   ALA B 286     211.331 139.050  30.259  1.00  0.00           H  
ATOM   4602  HA  ALA B 286     210.306 138.789  32.904  1.00  0.00           H  
ATOM   4603 1HB  ALA B 286     212.672 138.610  33.580  1.00  0.00           H  
ATOM   4604 2HB  ALA B 286     212.324 137.622  32.141  1.00  0.00           H  
ATOM   4605 3HB  ALA B 286     213.170 139.177  31.968  1.00  0.00           H  
ATOM   4606  N   GLU B 287     211.668 141.691  32.201  1.00  0.00           N  
ATOM   4607  CA  GLU B 287     211.736 143.082  32.634  1.00  0.00           C  
ATOM   4608  C   GLU B 287     210.349 143.711  32.688  1.00  0.00           C  
ATOM   4609  O   GLU B 287     210.026 144.445  33.621  1.00  0.00           O  
ATOM   4610  CB  GLU B 287     212.637 143.889  31.697  1.00  0.00           C  
ATOM   4611  CG  GLU B 287     212.808 145.349  32.092  1.00  0.00           C  
ATOM   4612  CD  GLU B 287     213.538 145.521  33.395  1.00  0.00           C  
ATOM   4613  OE1 GLU B 287     214.241 144.620  33.784  1.00  0.00           O  
ATOM   4614  OE2 GLU B 287     213.391 146.555  34.003  1.00  0.00           O  
ATOM   4615  H   GLU B 287     212.038 141.440  31.293  1.00  0.00           H  
ATOM   4616  HA  GLU B 287     212.151 143.109  33.641  1.00  0.00           H  
ATOM   4617 1HB  GLU B 287     213.627 143.434  31.663  1.00  0.00           H  
ATOM   4618 2HB  GLU B 287     212.229 143.861  30.687  1.00  0.00           H  
ATOM   4619 1HG  GLU B 287     213.362 145.864  31.308  1.00  0.00           H  
ATOM   4620 2HG  GLU B 287     211.825 145.811  32.168  1.00  0.00           H  
ATOM   4621  N   ASP B 288     209.533 143.416  31.683  1.00  0.00           N  
ATOM   4622  CA  ASP B 288     208.157 143.898  31.645  1.00  0.00           C  
ATOM   4623  C   ASP B 288     207.343 143.328  32.799  1.00  0.00           C  
ATOM   4624  O   ASP B 288     206.483 144.009  33.360  1.00  0.00           O  
ATOM   4625  CB  ASP B 288     207.495 143.530  30.315  1.00  0.00           C  
ATOM   4626  CG  ASP B 288     208.032 144.339  29.142  1.00  0.00           C  
ATOM   4627  OD1 ASP B 288     208.664 145.342  29.377  1.00  0.00           O  
ATOM   4628  OD2 ASP B 288     207.805 143.947  28.022  1.00  0.00           O  
ATOM   4629  H   ASP B 288     209.873 142.843  30.923  1.00  0.00           H  
ATOM   4630  HA  ASP B 288     208.168 144.983  31.751  1.00  0.00           H  
ATOM   4631 1HB  ASP B 288     207.654 142.471  30.110  1.00  0.00           H  
ATOM   4632 2HB  ASP B 288     206.419 143.692  30.386  1.00  0.00           H  
ATOM   4633  N   ALA B 289     207.618 142.078  33.150  1.00  0.00           N  
ATOM   4634  CA  ALA B 289     206.951 141.434  34.276  1.00  0.00           C  
ATOM   4635  C   ALA B 289     207.212 142.189  35.573  1.00  0.00           C  
ATOM   4636  O   ALA B 289     206.307 142.372  36.389  1.00  0.00           O  
ATOM   4637  CB  ALA B 289     207.405 139.988  34.405  1.00  0.00           C  
ATOM   4638  H   ALA B 289     208.306 141.559  32.623  1.00  0.00           H  
ATOM   4639  HA  ALA B 289     205.878 141.447  34.096  1.00  0.00           H  
ATOM   4640 1HB  ALA B 289     206.899 139.522  35.251  1.00  0.00           H  
ATOM   4641 2HB  ALA B 289     207.159 139.446  33.492  1.00  0.00           H  
ATOM   4642 3HB  ALA B 289     208.482 139.958  34.566  1.00  0.00           H  
ATOM   4643  N   LEU B 290     208.452 142.629  35.760  1.00  0.00           N  
ATOM   4644  CA  LEU B 290     208.830 143.372  36.956  1.00  0.00           C  
ATOM   4645  C   LEU B 290     208.205 144.759  36.963  1.00  0.00           C  
ATOM   4646  O   LEU B 290     207.790 145.259  38.011  1.00  0.00           O  
ATOM   4647  CB  LEU B 290     210.357 143.492  37.045  1.00  0.00           C  
ATOM   4648  CG  LEU B 290     211.109 142.193  37.361  1.00  0.00           C  
ATOM   4649  CD1 LEU B 290     212.605 142.419  37.194  1.00  0.00           C  
ATOM   4650  CD2 LEU B 290     210.778 141.746  38.777  1.00  0.00           C  
ATOM   4651  H   LEU B 290     209.150 142.443  35.055  1.00  0.00           H  
ATOM   4652  HA  LEU B 290     208.456 142.836  37.828  1.00  0.00           H  
ATOM   4653 1HB  LEU B 290     210.731 143.869  36.095  1.00  0.00           H  
ATOM   4654 2HB  LEU B 290     210.603 144.215  37.822  1.00  0.00           H  
ATOM   4655  HG  LEU B 290     210.808 141.418  36.656  1.00  0.00           H  
ATOM   4656 1HD1 LEU B 290     213.140 141.496  37.418  1.00  0.00           H  
ATOM   4657 2HD1 LEU B 290     212.816 142.719  36.167  1.00  0.00           H  
ATOM   4658 3HD1 LEU B 290     212.933 143.203  37.876  1.00  0.00           H  
ATOM   4659 1HD2 LEU B 290     211.312 140.822  39.001  1.00  0.00           H  
ATOM   4660 2HD2 LEU B 290     211.079 142.520  39.483  1.00  0.00           H  
ATOM   4661 3HD2 LEU B 290     209.705 141.575  38.863  1.00  0.00           H  
ATOM   4662  N   ARG B 291     208.137 145.380  35.791  1.00  0.00           N  
ATOM   4663  CA  ARG B 291     207.460 146.662  35.639  1.00  0.00           C  
ATOM   4664  C   ARG B 291     205.969 146.535  35.915  1.00  0.00           C  
ATOM   4665  O   ARG B 291     205.357 147.429  36.500  1.00  0.00           O  
ATOM   4666  CB  ARG B 291     207.666 147.212  34.235  1.00  0.00           C  
ATOM   4667  CG  ARG B 291     209.080 147.686  33.936  1.00  0.00           C  
ATOM   4668  CD  ARG B 291     209.215 148.158  32.534  1.00  0.00           C  
ATOM   4669  NE  ARG B 291     210.566 148.611  32.243  1.00  0.00           N  
ATOM   4670  CZ  ARG B 291     211.007 148.965  31.020  1.00  0.00           C  
ATOM   4671  NH1 ARG B 291     210.195 148.912  29.987  1.00  0.00           N  
ATOM   4672  NH2 ARG B 291     212.256 149.365  30.858  1.00  0.00           N  
ATOM   4673  H   ARG B 291     208.566 144.950  34.982  1.00  0.00           H  
ATOM   4674  HA  ARG B 291     207.874 147.359  36.369  1.00  0.00           H  
ATOM   4675 1HB  ARG B 291     207.413 146.447  33.503  1.00  0.00           H  
ATOM   4676 2HB  ARG B 291     206.995 148.056  34.073  1.00  0.00           H  
ATOM   4677 1HG  ARG B 291     209.336 148.510  34.602  1.00  0.00           H  
ATOM   4678 2HG  ARG B 291     209.779 146.863  34.090  1.00  0.00           H  
ATOM   4679 1HD  ARG B 291     208.974 147.344  31.851  1.00  0.00           H  
ATOM   4680 2HD  ARG B 291     208.532 148.989  32.363  1.00  0.00           H  
ATOM   4681  HE  ARG B 291     211.220 148.665  33.012  1.00  0.00           H  
ATOM   4682 1HH1 ARG B 291     209.240 148.606  30.111  1.00  0.00           H  
ATOM   4683 2HH1 ARG B 291     210.526 149.177  29.071  1.00  0.00           H  
ATOM   4684 1HH2 ARG B 291     212.881 149.405  31.652  1.00  0.00           H  
ATOM   4685 2HH2 ARG B 291     212.587 149.630  29.942  1.00  0.00           H  
ATOM   4686  N   LEU B 292     205.388 145.418  35.492  1.00  0.00           N  
ATOM   4687  CA  LEU B 292     203.991 145.117  35.794  1.00  0.00           C  
ATOM   4688  C   LEU B 292     203.788 144.893  37.287  1.00  0.00           C  
ATOM   4689  O   LEU B 292     202.782 145.315  37.856  1.00  0.00           O  
ATOM   4690  CB  LEU B 292     203.536 143.874  35.019  1.00  0.00           C  
ATOM   4691  CG  LEU B 292     202.079 143.449  35.240  1.00  0.00           C  
ATOM   4692  CD1 LEU B 292     201.152 144.598  34.867  1.00  0.00           C  
ATOM   4693  CD2 LEU B 292     201.779 142.212  34.406  1.00  0.00           C  
ATOM   4694  H   LEU B 292     205.924 144.759  34.945  1.00  0.00           H  
ATOM   4695  HA  LEU B 292     203.382 145.974  35.502  1.00  0.00           H  
ATOM   4696 1HB  LEU B 292     203.669 144.060  33.954  1.00  0.00           H  
ATOM   4697 2HB  LEU B 292     204.173 143.035  35.301  1.00  0.00           H  
ATOM   4698  HG  LEU B 292     201.922 143.222  36.295  1.00  0.00           H  
ATOM   4699 1HD1 LEU B 292     200.116 144.296  35.024  1.00  0.00           H  
ATOM   4700 2HD1 LEU B 292     201.376 145.463  35.492  1.00  0.00           H  
ATOM   4701 3HD1 LEU B 292     201.299 144.858  33.820  1.00  0.00           H  
ATOM   4702 1HD2 LEU B 292     200.743 141.909  34.564  1.00  0.00           H  
ATOM   4703 2HD2 LEU B 292     201.934 142.437  33.351  1.00  0.00           H  
ATOM   4704 3HD2 LEU B 292     202.443 141.401  34.706  1.00  0.00           H  
ATOM   4705  N   ALA B 293     204.750 144.227  37.916  1.00  0.00           N  
ATOM   4706  CA  ALA B 293     204.731 144.037  39.362  1.00  0.00           C  
ATOM   4707  C   ALA B 293     204.711 145.373  40.092  1.00  0.00           C  
ATOM   4708  O   ALA B 293     203.996 145.541  41.080  1.00  0.00           O  
ATOM   4709  CB  ALA B 293     205.930 143.212  39.805  1.00  0.00           C  
ATOM   4710  H   ALA B 293     205.514 143.840  37.381  1.00  0.00           H  
ATOM   4711  HA  ALA B 293     203.821 143.501  39.629  1.00  0.00           H  
ATOM   4712 1HB  ALA B 293     205.901 143.080  40.887  1.00  0.00           H  
ATOM   4713 2HB  ALA B 293     205.899 142.236  39.319  1.00  0.00           H  
ATOM   4714 3HB  ALA B 293     206.849 143.726  39.527  1.00  0.00           H  
ATOM   4715  N   LYS B 294     205.502 146.322  39.603  1.00  0.00           N  
ATOM   4716  CA  LYS B 294     205.548 147.657  40.185  1.00  0.00           C  
ATOM   4717  C   LYS B 294     204.207 148.366  40.044  1.00  0.00           C  
ATOM   4718  O   LYS B 294     203.756 149.051  40.963  1.00  0.00           O  
ATOM   4719  CB  LYS B 294     206.655 148.487  39.533  1.00  0.00           C  
ATOM   4720  CG  LYS B 294     208.067 148.072  39.925  1.00  0.00           C  
ATOM   4721  CD  LYS B 294     209.109 148.945  39.241  1.00  0.00           C  
ATOM   4722  CE  LYS B 294     210.520 148.539  39.641  1.00  0.00           C  
ATOM   4723  NZ  LYS B 294     211.550 149.388  38.984  1.00  0.00           N  
ATOM   4724  H   LYS B 294     206.085 146.112  38.805  1.00  0.00           H  
ATOM   4725  HA  LYS B 294     205.762 147.564  41.250  1.00  0.00           H  
ATOM   4726 1HB  LYS B 294     206.573 148.414  38.448  1.00  0.00           H  
ATOM   4727 2HB  LYS B 294     206.528 149.536  39.800  1.00  0.00           H  
ATOM   4728 1HG  LYS B 294     208.185 148.159  41.006  1.00  0.00           H  
ATOM   4729 2HG  LYS B 294     208.232 147.033  39.641  1.00  0.00           H  
ATOM   4730 1HD  LYS B 294     209.007 148.854  38.159  1.00  0.00           H  
ATOM   4731 2HD  LYS B 294     208.949 149.987  39.518  1.00  0.00           H  
ATOM   4732 1HE  LYS B 294     210.631 148.626  40.721  1.00  0.00           H  
ATOM   4733 2HE  LYS B 294     210.692 147.500  39.363  1.00  0.00           H  
ATOM   4734 1HZ  LYS B 294     212.470 149.087  39.274  1.00  0.00           H  
ATOM   4735 2HZ  LYS B 294     211.469 149.300  37.980  1.00  0.00           H  
ATOM   4736 3HZ  LYS B 294     211.412 150.352  39.250  1.00  0.00           H  
ATOM   4737  N   GLU B 295     203.573 148.200  38.890  1.00  0.00           N  
ATOM   4738  CA  GLU B 295     202.235 148.734  38.665  1.00  0.00           C  
ATOM   4739  C   GLU B 295     201.245 148.181  39.683  1.00  0.00           C  
ATOM   4740  O   GLU B 295     200.426 148.919  40.231  1.00  0.00           O  
ATOM   4741  CB  GLU B 295     201.761 148.406  37.247  1.00  0.00           C  
ATOM   4742  CG  GLU B 295     200.391 148.969  36.896  1.00  0.00           C  
ATOM   4743  CD  GLU B 295     199.980 148.669  35.481  1.00  0.00           C  
ATOM   4744  OE1 GLU B 295     200.843 148.555  34.644  1.00  0.00           O  
ATOM   4745  OE2 GLU B 295     198.802 148.555  35.238  1.00  0.00           O  
ATOM   4746  H   GLU B 295     204.029 147.690  38.146  1.00  0.00           H  
ATOM   4747  HA  GLU B 295     202.268 149.816  38.792  1.00  0.00           H  
ATOM   4748 1HB  GLU B 295     202.478 148.796  36.524  1.00  0.00           H  
ATOM   4749 2HB  GLU B 295     201.721 147.324  37.118  1.00  0.00           H  
ATOM   4750 1HG  GLU B 295     199.651 148.545  37.575  1.00  0.00           H  
ATOM   4751 2HG  GLU B 295     200.404 150.047  37.045  1.00  0.00           H  
ATOM   4752  N   ALA B 296     201.323 146.878  39.930  1.00  0.00           N  
ATOM   4753  CA  ALA B 296     200.474 146.236  40.927  1.00  0.00           C  
ATOM   4754  C   ALA B 296     200.746 146.785  42.320  1.00  0.00           C  
ATOM   4755  O   ALA B 296     199.822 146.993  43.108  1.00  0.00           O  
ATOM   4756  CB  ALA B 296     200.678 144.728  40.904  1.00  0.00           C  
ATOM   4757  H   ALA B 296     201.988 146.319  39.417  1.00  0.00           H  
ATOM   4758  HA  ALA B 296     199.432 146.451  40.684  1.00  0.00           H  
ATOM   4759 1HB  ALA B 296     200.036 144.263  41.653  1.00  0.00           H  
ATOM   4760 2HB  ALA B 296     200.422 144.342  39.918  1.00  0.00           H  
ATOM   4761 3HB  ALA B 296     201.720 144.499  41.125  1.00  0.00           H  
ATOM   4762  N   GLU B 297     202.018 147.018  42.621  1.00  0.00           N  
ATOM   4763  CA  GLU B 297     202.413 147.563  43.915  1.00  0.00           C  
ATOM   4764  C   GLU B 297     201.859 148.966  44.114  1.00  0.00           C  
ATOM   4765  O   GLU B 297     201.425 149.324  45.210  1.00  0.00           O  
ATOM   4766  CB  GLU B 297     203.938 147.584  44.041  1.00  0.00           C  
ATOM   4767  CG  GLU B 297     204.576 146.210  44.183  1.00  0.00           C  
ATOM   4768  CD  GLU B 297     206.072 146.242  44.035  1.00  0.00           C  
ATOM   4769  OE1 GLU B 297     206.608 147.306  43.839  1.00  0.00           O  
ATOM   4770  OE2 GLU B 297     206.680 145.200  44.118  1.00  0.00           O  
ATOM   4771  H   GLU B 297     202.732 146.814  41.935  1.00  0.00           H  
ATOM   4772  HA  GLU B 297     201.998 146.929  44.698  1.00  0.00           H  
ATOM   4773 1HB  GLU B 297     204.369 148.065  43.163  1.00  0.00           H  
ATOM   4774 2HB  GLU B 297     204.222 148.176  44.912  1.00  0.00           H  
ATOM   4775 1HG  GLU B 297     204.328 145.804  45.163  1.00  0.00           H  
ATOM   4776 2HG  GLU B 297     204.155 145.546  43.428  1.00  0.00           H  
ATOM   4777  N   LYS B 298     201.874 149.761  43.049  1.00  0.00           N  
ATOM   4778  CA  LYS B 298     201.324 151.111  43.091  1.00  0.00           C  
ATOM   4779  C   LYS B 298     199.818 151.086  43.325  1.00  0.00           C  
ATOM   4780  O   LYS B 298     199.276 151.930  44.037  1.00  0.00           O  
ATOM   4781  CB  LYS B 298     201.643 151.859  41.795  1.00  0.00           C  
ATOM   4782  CG  LYS B 298     203.103 152.262  41.644  1.00  0.00           C  
ATOM   4783  CD  LYS B 298     203.349 152.964  40.317  1.00  0.00           C  
ATOM   4784  CE  LYS B 298     204.810 153.359  40.161  1.00  0.00           C  
ATOM   4785  NZ  LYS B 298     205.070 154.025  38.856  1.00  0.00           N  
ATOM   4786  H   LYS B 298     202.275 149.419  42.187  1.00  0.00           H  
ATOM   4787  HA  LYS B 298     201.779 151.643  43.926  1.00  0.00           H  
ATOM   4788 1HB  LYS B 298     201.378 151.235  40.941  1.00  0.00           H  
ATOM   4789 2HB  LYS B 298     201.038 152.764  41.739  1.00  0.00           H  
ATOM   4790 1HG  LYS B 298     203.381 152.934  42.458  1.00  0.00           H  
ATOM   4791 2HG  LYS B 298     203.733 151.375  41.699  1.00  0.00           H  
ATOM   4792 1HD  LYS B 298     203.071 152.300  39.497  1.00  0.00           H  
ATOM   4793 2HD  LYS B 298     202.732 153.860  40.260  1.00  0.00           H  
ATOM   4794 1HE  LYS B 298     205.090 154.039  40.964  1.00  0.00           H  
ATOM   4795 2HE  LYS B 298     205.437 152.471  40.232  1.00  0.00           H  
ATOM   4796 1HZ  LYS B 298     206.047 154.271  38.791  1.00  0.00           H  
ATOM   4797 2HZ  LYS B 298     204.830 153.396  38.102  1.00  0.00           H  
ATOM   4798 3HZ  LYS B 298     204.508 154.862  38.786  1.00  0.00           H  
ATOM   4799  N   LEU B 299     199.146 150.109  42.722  1.00  0.00           N  
ATOM   4800  CA  LEU B 299     197.714 149.925  42.924  1.00  0.00           C  
ATOM   4801  C   LEU B 299     197.426 149.293  44.280  1.00  0.00           C  
ATOM   4802  O   LEU B 299     196.321 149.414  44.810  1.00  0.00           O  
ATOM   4803  CB  LEU B 299     197.130 149.048  41.809  1.00  0.00           C  
ATOM   4804  CG  LEU B 299     197.133 149.666  40.405  1.00  0.00           C  
ATOM   4805  CD1 LEU B 299     196.788 148.597  39.378  1.00  0.00           C  
ATOM   4806  CD2 LEU B 299     196.138 150.815  40.354  1.00  0.00           C  
ATOM   4807  H   LEU B 299     199.642 149.478  42.109  1.00  0.00           H  
ATOM   4808  HA  LEU B 299     197.234 150.905  42.907  1.00  0.00           H  
ATOM   4809 1HB  LEU B 299     197.698 148.120  41.764  1.00  0.00           H  
ATOM   4810 2HB  LEU B 299     196.098 148.806  42.062  1.00  0.00           H  
ATOM   4811  HG  LEU B 299     198.131 150.040  40.175  1.00  0.00           H  
ATOM   4812 1HD1 LEU B 299     196.791 149.036  38.380  1.00  0.00           H  
ATOM   4813 2HD1 LEU B 299     197.527 147.796  39.423  1.00  0.00           H  
ATOM   4814 3HD1 LEU B 299     195.800 148.191  39.593  1.00  0.00           H  
ATOM   4815 1HD2 LEU B 299     196.141 151.255  39.356  1.00  0.00           H  
ATOM   4816 2HD2 LEU B 299     195.139 150.442  40.583  1.00  0.00           H  
ATOM   4817 3HD2 LEU B 299     196.419 151.573  41.086  1.00  0.00           H  
ATOM   4818  N   GLY B 300     198.425 148.617  44.836  1.00  0.00           N  
ATOM   4819  CA  GLY B 300     198.312 148.043  46.172  1.00  0.00           C  
ATOM   4820  C   GLY B 300     198.043 146.545  46.104  1.00  0.00           C  
ATOM   4821  O   GLY B 300     197.906 145.884  47.132  1.00  0.00           O  
ATOM   4822  H   GLY B 300     199.287 148.500  44.323  1.00  0.00           H  
ATOM   4823 1HA  GLY B 300     199.233 148.226  46.727  1.00  0.00           H  
ATOM   4824 2HA  GLY B 300     197.507 148.536  46.714  1.00  0.00           H  
ATOM   4825  N   ASP B 301     197.966 146.017  44.888  1.00  0.00           N  
ATOM   4826  CA  ASP B 301     197.670 144.603  44.684  1.00  0.00           C  
ATOM   4827  C   ASP B 301     198.937 143.760  44.748  1.00  0.00           C  
ATOM   4828  O   ASP B 301     199.464 143.338  43.718  1.00  0.00           O  
ATOM   4829  CB  ASP B 301     196.975 144.391  43.336  1.00  0.00           C  
ATOM   4830  CG  ASP B 301     196.449 142.973  43.158  1.00  0.00           C  
ATOM   4831  OD1 ASP B 301     196.869 142.108  43.890  1.00  0.00           O  
ATOM   4832  OD2 ASP B 301     195.633 142.768  42.292  1.00  0.00           O  
ATOM   4833  H   ASP B 301     198.118 146.609  44.084  1.00  0.00           H  
ATOM   4834  HA  ASP B 301     197.010 144.269  45.484  1.00  0.00           H  
ATOM   4835 1HB  ASP B 301     196.141 145.086  43.243  1.00  0.00           H  
ATOM   4836 2HB  ASP B 301     197.675 144.607  42.528  1.00  0.00           H  
ATOM   4837  N   LEU B 302     199.420 143.519  45.961  1.00  0.00           N  
ATOM   4838  CA  LEU B 302     200.679 142.806  46.156  1.00  0.00           C  
ATOM   4839  C   LEU B 302     200.554 141.347  45.741  1.00  0.00           C  
ATOM   4840  O   LEU B 302     201.547 140.702  45.406  1.00  0.00           O  
ATOM   4841  CB  LEU B 302     201.115 142.891  47.624  1.00  0.00           C  
ATOM   4842  CG  LEU B 302     201.469 144.294  48.134  1.00  0.00           C  
ATOM   4843  CD1 LEU B 302     201.708 144.244  49.637  1.00  0.00           C  
ATOM   4844  CD2 LEU B 302     202.700 144.805  47.401  1.00  0.00           C  
ATOM   4845  H   LEU B 302     198.904 143.838  46.767  1.00  0.00           H  
ATOM   4846  HA  LEU B 302     201.437 143.267  45.525  1.00  0.00           H  
ATOM   4847 1HB  LEU B 302     200.311 142.505  48.248  1.00  0.00           H  
ATOM   4848 2HB  LEU B 302     201.991 142.257  47.764  1.00  0.00           H  
ATOM   4849  HG  LEU B 302     200.632 144.969  47.952  1.00  0.00           H  
ATOM   4850 1HD1 LEU B 302     201.959 145.241  49.999  1.00  0.00           H  
ATOM   4851 2HD1 LEU B 302     200.805 143.893  50.137  1.00  0.00           H  
ATOM   4852 3HD1 LEU B 302     202.531 143.562  49.851  1.00  0.00           H  
ATOM   4853 1HD2 LEU B 302     202.951 145.803  47.762  1.00  0.00           H  
ATOM   4854 2HD2 LEU B 302     203.538 144.132  47.583  1.00  0.00           H  
ATOM   4855 3HD2 LEU B 302     202.495 144.847  46.331  1.00  0.00           H  
ATOM   4856  N   GLY B 303     199.330 140.831  45.766  1.00  0.00           N  
ATOM   4857  CA  GLY B 303     199.052 139.496  45.255  1.00  0.00           C  
ATOM   4858  C   GLY B 303     199.421 139.381  43.781  1.00  0.00           C  
ATOM   4859  O   GLY B 303     200.159 138.480  43.384  1.00  0.00           O  
ATOM   4860  H   GLY B 303     198.572 141.379  46.150  1.00  0.00           H  
ATOM   4861 1HA  GLY B 303     199.613 138.761  45.832  1.00  0.00           H  
ATOM   4862 2HA  GLY B 303     197.995 139.268  45.388  1.00  0.00           H  
ATOM   4863  N   ALA B 304     198.900 140.299  42.974  1.00  0.00           N  
ATOM   4864  CA  ALA B 304     199.221 140.340  41.552  1.00  0.00           C  
ATOM   4865  C   ALA B 304     200.707 140.593  41.329  1.00  0.00           C  
ATOM   4866  O   ALA B 304     201.304 140.060  40.395  1.00  0.00           O  
ATOM   4867  CB  ALA B 304     198.392 141.408  40.853  1.00  0.00           C  
ATOM   4868  H   ALA B 304     198.267 140.988  43.354  1.00  0.00           H  
ATOM   4869  HA  ALA B 304     198.982 139.370  41.116  1.00  0.00           H  
ATOM   4870 1HB  ALA B 304     198.643 141.427  39.792  1.00  0.00           H  
ATOM   4871 2HB  ALA B 304     197.332 141.182  40.971  1.00  0.00           H  
ATOM   4872 3HB  ALA B 304     198.606 142.381  41.293  1.00  0.00           H  
ATOM   4873  N   ALA B 305     201.298 141.411  42.195  1.00  0.00           N  
ATOM   4874  CA  ALA B 305     202.722 141.712  42.111  1.00  0.00           C  
ATOM   4875  C   ALA B 305     203.563 140.455  42.293  1.00  0.00           C  
ATOM   4876  O   ALA B 305     204.544 140.243  41.581  1.00  0.00           O  
ATOM   4877  CB  ALA B 305     203.103 142.758  43.150  1.00  0.00           C  
ATOM   4878  H   ALA B 305     200.746 141.834  42.926  1.00  0.00           H  
ATOM   4879  HA  ALA B 305     202.935 142.111  41.120  1.00  0.00           H  
ATOM   4880 1HB  ALA B 305     204.170 142.972  43.075  1.00  0.00           H  
ATOM   4881 2HB  ALA B 305     202.536 143.671  42.972  1.00  0.00           H  
ATOM   4882 3HB  ALA B 305     202.878 142.379  44.145  1.00  0.00           H  
ATOM   4883  N   ALA B 306     203.172 139.621  43.252  1.00  0.00           N  
ATOM   4884  CA  ALA B 306     203.844 138.348  43.479  1.00  0.00           C  
ATOM   4885  C   ALA B 306     203.696 137.423  42.277  1.00  0.00           C  
ATOM   4886  O   ALA B 306     204.629 136.708  41.914  1.00  0.00           O  
ATOM   4887  CB  ALA B 306     203.298 137.679  44.732  1.00  0.00           C  
ATOM   4888  H   ALA B 306     202.390 139.877  43.836  1.00  0.00           H  
ATOM   4889  HA  ALA B 306     204.908 138.539  43.620  1.00  0.00           H  
ATOM   4890 1HB  ALA B 306     203.809 136.729  44.890  1.00  0.00           H  
ATOM   4891 2HB  ALA B 306     203.463 138.327  45.593  1.00  0.00           H  
ATOM   4892 3HB  ALA B 306     202.230 137.500  44.613  1.00  0.00           H  
ATOM   4893  N   VAL B 307     202.517 137.442  41.666  1.00  0.00           N  
ATOM   4894  CA  VAL B 307     202.268 136.662  40.459  1.00  0.00           C  
ATOM   4895  C   VAL B 307     203.113 137.161  39.295  1.00  0.00           C  
ATOM   4896  O   VAL B 307     203.673 136.370  38.537  1.00  0.00           O  
ATOM   4897  CB  VAL B 307     200.778 136.732  40.075  1.00  0.00           C  
ATOM   4898  CG1 VAL B 307     200.550 136.106  38.708  1.00  0.00           C  
ATOM   4899  CG2 VAL B 307     199.937 136.037  41.135  1.00  0.00           C  
ATOM   4900  H   VAL B 307     201.774 138.011  42.044  1.00  0.00           H  
ATOM   4901  HA  VAL B 307     202.550 135.625  40.653  1.00  0.00           H  
ATOM   4902  HB  VAL B 307     200.481 137.779  40.003  1.00  0.00           H  
ATOM   4903 1HG1 VAL B 307     199.492 136.165  38.452  1.00  0.00           H  
ATOM   4904 2HG1 VAL B 307     201.134 136.642  37.960  1.00  0.00           H  
ATOM   4905 3HG1 VAL B 307     200.859 135.061  38.730  1.00  0.00           H  
ATOM   4906 1HG2 VAL B 307     198.885 136.092  40.857  1.00  0.00           H  
ATOM   4907 2HG2 VAL B 307     200.239 134.992  41.211  1.00  0.00           H  
ATOM   4908 3HG2 VAL B 307     200.084 136.528  42.097  1.00  0.00           H  
ATOM   4909  N   ALA B 308     203.204 138.479  39.159  1.00  0.00           N  
ATOM   4910  CA  ALA B 308     204.066 139.088  38.151  1.00  0.00           C  
ATOM   4911  C   ALA B 308     205.518 138.676  38.348  1.00  0.00           C  
ATOM   4912  O   ALA B 308     206.232 138.407  37.382  1.00  0.00           O  
ATOM   4913  CB  ALA B 308     203.937 140.604  38.187  1.00  0.00           C  
ATOM   4914  H   ALA B 308     202.662 139.074  39.769  1.00  0.00           H  
ATOM   4915  HA  ALA B 308     203.752 138.735  37.170  1.00  0.00           H  
ATOM   4916 1HB  ALA B 308     204.586 141.043  37.430  1.00  0.00           H  
ATOM   4917 2HB  ALA B 308     202.903 140.886  37.986  1.00  0.00           H  
ATOM   4918 3HB  ALA B 308     204.227 140.970  39.171  1.00  0.00           H  
ATOM   4919  N   ALA B 309     205.950 138.629  39.604  1.00  0.00           N  
ATOM   4920  CA  ALA B 309     207.294 138.175  39.935  1.00  0.00           C  
ATOM   4921  C   ALA B 309     207.492 136.712  39.555  1.00  0.00           C  
ATOM   4922  O   ALA B 309     208.576 136.312  39.131  1.00  0.00           O  
ATOM   4923  CB  ALA B 309     207.574 138.379  41.416  1.00  0.00           C  
ATOM   4924  H   ALA B 309     205.332 138.915  40.348  1.00  0.00           H  
ATOM   4925  HA  ALA B 309     208.011 138.764  39.360  1.00  0.00           H  
ATOM   4926 1HB  ALA B 309     208.581 138.037  41.649  1.00  0.00           H  
ATOM   4927 2HB  ALA B 309     207.485 139.439  41.660  1.00  0.00           H  
ATOM   4928 3HB  ALA B 309     206.853 137.811  42.003  1.00  0.00           H  
ATOM   4929  N   ARG B 310     206.438 135.918  39.709  1.00  0.00           N
[truncated: 855,847 more chars]
