# Supplementary material for: Reconfigurable asymmetric protein assemblies through implicit negative design
Source: Science. Author manuscript; Available in PMC 2023 Jan 27. (PMC9881579; doi:10.1126/science.abj7662)
Supplement: Data S2 [file NIHMS1843281-supplement-Data_S2.gz › without_all_supplement_resubmit_20211001/assemblies/validated/tetramer_101B82_DFA0_DF202_202B57.pdb]

HEADER                                            28-MAY-21   XXXX              
EXPDTA    THEORETICAL MODEL                                                     
REMARK 220                                                                      
REMARK 220 EXPERIMENTAL DETAILS                                                 
REMARK 220  EXPERIMENT TYPE                : THEORETICAL MODELLING              
REMARK 220  DATE OF DATA COLLECTION        : 28-MAY-21                          
REMARK 220                                                                      
REMARK 220 REMARK: MODEL GENERATED BY ROSETTA                                   
REMARK 220  VERSION 2021.20+release.47c4f8c                                     
ATOM      1  N   ASP A   1     -62.784  -0.668 -99.909  1.00  0.00           N  
ATOM      2  CA  ASP A   1     -63.144  -2.080 -99.971  1.00  0.00           C  
ATOM      3  C   ASP A   1     -63.251  -2.559-101.413  1.00  0.00           C  
ATOM      4  O   ASP A   1     -62.942  -3.711-101.720  1.00  0.00           O  
ATOM      5  CB  ASP A   1     -64.468  -2.328 -99.245  1.00  0.00           C  
ATOM      6  CG  ASP A   1     -64.387  -2.047 -97.751  1.00  0.00           C  
ATOM      7  OD1 ASP A   1     -63.504  -2.572 -97.114  1.00  0.00           O  
ATOM      8  OD2 ASP A   1     -65.207  -1.307 -97.260  1.00  0.00           O  
ATOM      9 1H   ASP A   1     -62.721  -0.382 -98.953  1.00  0.00           H  
ATOM     10 2H   ASP A   1     -61.901  -0.529-100.357  1.00  0.00           H  
ATOM     11 3H   ASP A   1     -63.484  -0.125-100.374  1.00  0.00           H  
ATOM     12  HA  ASP A   1     -62.352  -2.652 -99.487  1.00  0.00           H  
ATOM     13 1HB  ASP A   1     -65.245  -1.697 -99.677  1.00  0.00           H  
ATOM     14 2HB  ASP A   1     -64.773  -3.365 -99.388  1.00  0.00           H  
ATOM     15  N   GLU A   2     -63.689  -1.667-102.296  1.00  0.00           N  
ATOM     16  CA  GLU A   2     -63.872  -2.009-103.701  1.00  0.00           C  
ATOM     17  C   GLU A   2     -62.561  -2.451-104.337  1.00  0.00           C  
ATOM     18  O   GLU A   2     -62.510  -3.460-105.042  1.00  0.00           O  
ATOM     19  CB  GLU A   2     -64.446  -0.815-104.470  1.00  0.00           C  
ATOM     20  CG  GLU A   2     -64.721  -1.088-105.941  1.00  0.00           C  
ATOM     21  CD  GLU A   2     -65.329   0.089-106.651  1.00  0.00           C  
ATOM     22  OE1 GLU A   2     -65.501   1.110-106.029  1.00  0.00           O  
ATOM     23  OE2 GLU A   2     -65.624  -0.033-107.817  1.00  0.00           O  
ATOM     24  H   GLU A   2     -63.901  -0.730-101.985  1.00  0.00           H  
ATOM     25  HA  GLU A   2     -64.571  -2.844-103.768  1.00  0.00           H  
ATOM     26 1HB  GLU A   2     -65.382  -0.501-104.008  1.00  0.00           H  
ATOM     27 2HB  GLU A   2     -63.752   0.023-104.409  1.00  0.00           H  
ATOM     28 1HG  GLU A   2     -63.783  -1.349-106.433  1.00  0.00           H  
ATOM     29 2HG  GLU A   2     -65.391  -1.942-106.023  1.00  0.00           H  
ATOM     30  N   GLU A   3     -61.501  -1.691-104.086  1.00  0.00           N  
ATOM     31  CA  GLU A   3     -60.185  -2.008-104.624  1.00  0.00           C  
ATOM     32  C   GLU A   3     -59.672  -3.336-104.082  1.00  0.00           C  
ATOM     33  O   GLU A   3     -59.040  -4.110-104.802  1.00  0.00           O  
ATOM     34  CB  GLU A   3     -59.190  -0.893-104.293  1.00  0.00           C  
ATOM     35  CG  GLU A   3     -59.439   0.412-105.035  1.00  0.00           C  
ATOM     36  CD  GLU A   3     -58.453   1.488-104.675  1.00  0.00           C  
ATOM     37  OE1 GLU A   3     -57.659   1.267-103.792  1.00  0.00           O  
ATOM     38  OE2 GLU A   3     -58.494   2.532-105.283  1.00  0.00           O  
ATOM     39  H   GLU A   3     -61.609  -0.871-103.503  1.00  0.00           H  
ATOM     40  HA  GLU A   3     -60.268  -2.104-105.707  1.00  0.00           H  
ATOM     41 1HB  GLU A   3     -59.223  -0.682-103.223  1.00  0.00           H  
ATOM     42 2HB  GLU A   3     -58.180  -1.225-104.530  1.00  0.00           H  
ATOM     43 1HG  GLU A   3     -59.380   0.226-106.106  1.00  0.00           H  
ATOM     44 2HG  GLU A   3     -60.447   0.760-104.810  1.00  0.00           H  
ATOM     45  N   VAL A   4     -59.947  -3.595-102.808  1.00  0.00           N  
ATOM     46  CA  VAL A   4     -59.535  -4.840-102.172  1.00  0.00           C  
ATOM     47  C   VAL A   4     -60.173  -6.044-102.855  1.00  0.00           C  
ATOM     48  O   VAL A   4     -59.491  -7.010-103.197  1.00  0.00           O  
ATOM     49  CB  VAL A   4     -59.924  -4.831-100.682  1.00  0.00           C  
ATOM     50  CG1 VAL A   4     -59.691  -6.202-100.064  1.00  0.00           C  
ATOM     51  CG2 VAL A   4     -59.129  -3.765 -99.945  1.00  0.00           C  
ATOM     52  H   VAL A   4     -60.457  -2.910-102.266  1.00  0.00           H  
ATOM     53  HA  VAL A   4     -58.454  -4.939-102.273  1.00  0.00           H  
ATOM     54  HB  VAL A   4     -60.989  -4.617-100.595  1.00  0.00           H  
ATOM     55 1HG1 VAL A   4     -59.971  -6.178 -99.009  1.00  0.00           H  
ATOM     56 2HG1 VAL A   4     -60.298  -6.943-100.583  1.00  0.00           H  
ATOM     57 3HG1 VAL A   4     -58.638  -6.467-100.151  1.00  0.00           H  
ATOM     58 1HG2 VAL A   4     -59.409  -3.765 -98.892  1.00  0.00           H  
ATOM     59 2HG2 VAL A   4     -58.063  -3.978-100.038  1.00  0.00           H  
ATOM     60 3HG2 VAL A   4     -59.342  -2.787-100.378  1.00  0.00           H  
ATOM     61  N   GLN A   5     -61.487  -5.981-103.047  1.00  0.00           N  
ATOM     62  CA  GLN A   5     -62.213  -7.041-103.736  1.00  0.00           C  
ATOM     63  C   GLN A   5     -61.715  -7.210-105.166  1.00  0.00           C  
ATOM     64  O   GLN A   5     -61.484  -8.330-105.626  1.00  0.00           O  
ATOM     65  CB  GLN A   5     -63.715  -6.748-103.737  1.00  0.00           C  
ATOM     66  CG  GLN A   5     -64.564  -7.856-104.339  1.00  0.00           C  
ATOM     67  CD  GLN A   5     -64.509  -9.135-103.525  1.00  0.00           C  
ATOM     68  OE1 GLN A   5     -64.359  -9.101-102.300  1.00  0.00           O  
ATOM     69  NE2 GLN A   5     -64.631 -10.271-104.201  1.00  0.00           N  
ATOM     70  H   GLN A   5     -61.996  -5.177-102.708  1.00  0.00           H  
ATOM     71  HA  GLN A   5     -62.033  -7.980-103.211  1.00  0.00           H  
ATOM     72 1HB  GLN A   5     -64.054  -6.583-102.714  1.00  0.00           H  
ATOM     73 2HB  GLN A   5     -63.908  -5.834-104.298  1.00  0.00           H  
ATOM     74 1HG  GLN A   5     -65.601  -7.522-104.381  1.00  0.00           H  
ATOM     75 2HG  GLN A   5     -64.199  -8.074-105.343  1.00  0.00           H  
ATOM     76 1HE2 GLN A   5     -64.601 -11.147-103.718  1.00  0.00           H  
ATOM     77 2HE2 GLN A   5     -64.750 -10.252-105.194  1.00  0.00           H  
ATOM     78  N   GLU A   6     -61.548  -6.092-105.865  1.00  0.00           N  
ATOM     79  CA  GLU A   6     -61.078  -6.116-107.246  1.00  0.00           C  
ATOM     80  C   GLU A   6     -59.731  -6.819-107.357  1.00  0.00           C  
ATOM     81  O   GLU A   6     -59.527  -7.653-108.239  1.00  0.00           O  
ATOM     82  CB  GLU A   6     -60.967  -4.691-107.795  1.00  0.00           C  
ATOM     83  CG  GLU A   6     -60.474  -4.609-109.233  1.00  0.00           C  
ATOM     84  CD  GLU A   6     -60.388  -3.197-109.743  1.00  0.00           C  
ATOM     85  OE1 GLU A   6     -61.017  -2.339-109.171  1.00  0.00           O  
ATOM     86  OE2 GLU A   6     -59.693  -2.975-110.705  1.00  0.00           O  
ATOM     87  H   GLU A   6     -61.753  -5.205-105.429  1.00  0.00           H  
ATOM     88  HA  GLU A   6     -61.794  -6.678-107.845  1.00  0.00           H  
ATOM     89 1HB  GLU A   6     -61.942  -4.205-107.748  1.00  0.00           H  
ATOM     90 2HB  GLU A   6     -60.283  -4.114-107.174  1.00  0.00           H  
ATOM     91 1HG  GLU A   6     -59.487  -5.065-109.295  1.00  0.00           H  
ATOM     92 2HG  GLU A   6     -61.148  -5.180-109.871  1.00  0.00           H  
ATOM     93  N   ALA A   7     -58.815  -6.477-106.458  1.00  0.00           N  
ATOM     94  CA  ALA A   7     -57.479  -7.063-106.464  1.00  0.00           C  
ATOM     95  C   ALA A   7     -57.544  -8.582-106.387  1.00  0.00           C  
ATOM     96  O   ALA A   7     -56.846  -9.281-107.122  1.00  0.00           O  
ATOM     97  CB  ALA A   7     -56.651  -6.510-105.313  1.00  0.00           C  
ATOM     98  H   ALA A   7     -59.049  -5.794-105.752  1.00  0.00           H  
ATOM     99  HA  ALA A   7     -56.991  -6.800-107.403  1.00  0.00           H  
ATOM    100 1HB  ALA A   7     -55.658  -6.957-105.331  1.00  0.00           H  
ATOM    101 2HB  ALA A   7     -56.565  -5.428-105.414  1.00  0.00           H  
ATOM    102 3HB  ALA A   7     -57.138  -6.747-104.368  1.00  0.00           H  
ATOM    103  N   VAL A   8     -58.386  -9.089-105.492  1.00  0.00           N  
ATOM    104  CA  VAL A   8     -58.547 -10.528-105.322  1.00  0.00           C  
ATOM    105  C   VAL A   8     -59.123 -11.171-106.576  1.00  0.00           C  
ATOM    106  O   VAL A   8     -58.665 -12.228-107.009  1.00  0.00           O  
ATOM    107  CB  VAL A   8     -59.473 -10.824-104.127  1.00  0.00           C  
ATOM    108  CG1 VAL A   8     -59.785 -12.310-104.050  1.00  0.00           C  
ATOM    109  CG2 VAL A   8     -58.823 -10.343-102.837  1.00  0.00           C  
ATOM    110  H   VAL A   8     -58.928  -8.462-104.917  1.00  0.00           H  
ATOM    111  HA  VAL A   8     -57.566 -10.967-105.147  1.00  0.00           H  
ATOM    112  HB  VAL A   8     -60.419 -10.302-104.274  1.00  0.00           H  
ATOM    113 1HG1 VAL A   8     -60.441 -12.502-103.201  1.00  0.00           H  
ATOM    114 2HG1 VAL A   8     -60.283 -12.625-104.968  1.00  0.00           H  
ATOM    115 3HG1 VAL A   8     -58.860 -12.872-103.926  1.00  0.00           H  
ATOM    116 1HG2 VAL A   8     -59.483 -10.554-101.996  1.00  0.00           H  
ATOM    117 2HG2 VAL A   8     -57.874 -10.859-102.693  1.00  0.00           H  
ATOM    118 3HG2 VAL A   8     -58.647  -9.269-102.898  1.00  0.00           H  
ATOM    119  N   GLU A   9     -60.130 -10.526-107.156  1.00  0.00           N  
ATOM    120  CA  GLU A   9     -60.766 -11.029-108.368  1.00  0.00           C  
ATOM    121  C   GLU A   9     -59.784 -11.053-109.534  1.00  0.00           C  
ATOM    122  O   GLU A   9     -59.795 -11.976-110.350  1.00  0.00           O  
ATOM    123  CB  GLU A   9     -61.980 -10.171-108.730  1.00  0.00           C  
ATOM    124  CG  GLU A   9     -63.150 -10.302-107.765  1.00  0.00           C  
ATOM    125  CD  GLU A   9     -64.294  -9.386-108.107  1.00  0.00           C  
ATOM    126  OE1 GLU A   9     -64.224  -8.729-109.117  1.00  0.00           O  
ATOM    127  OE2 GLU A   9     -65.240  -9.344-107.355  1.00  0.00           O  
ATOM    128  H   GLU A   9     -60.465  -9.665-106.746  1.00  0.00           H  
ATOM    129  HA  GLU A   9     -61.088 -12.055-108.190  1.00  0.00           H  
ATOM    130 1HB  GLU A   9     -61.687  -9.122-108.762  1.00  0.00           H  
ATOM    131 2HB  GLU A   9     -62.334 -10.442-109.725  1.00  0.00           H  
ATOM    132 1HG  GLU A   9     -63.507 -11.330-107.780  1.00  0.00           H  
ATOM    133 2HG  GLU A   9     -62.803 -10.080-106.758  1.00  0.00           H  
ATOM    134  N   ARG A  10     -58.935 -10.032-109.609  1.00  0.00           N  
ATOM    135  CA  ARG A  10     -57.890  -9.976-110.621  1.00  0.00           C  
ATOM    136  C   ARG A  10     -56.889 -11.110-110.443  1.00  0.00           C  
ATOM    137  O   ARG A  10     -56.410 -11.689-111.417  1.00  0.00           O  
ATOM    138  CB  ARG A  10     -57.158  -8.643-110.563  1.00  0.00           C  
ATOM    139  CG  ARG A  10     -57.936  -7.462-111.120  1.00  0.00           C  
ATOM    140  CD  ARG A  10     -57.135  -6.211-111.084  1.00  0.00           C  
ATOM    141  NE  ARG A  10     -57.872  -5.080-111.623  1.00  0.00           N  
ATOM    142  CZ  ARG A  10     -57.947  -4.770-112.933  1.00  0.00           C  
ATOM    143  NH1 ARG A  10     -57.328  -5.513-113.820  1.00  0.00           N  
ATOM    144  NH2 ARG A  10     -58.645  -3.716-113.321  1.00  0.00           N  
ATOM    145  H   ARG A  10     -59.019  -9.275-108.946  1.00  0.00           H  
ATOM    146  HA  ARG A  10     -58.352 -10.097-111.603  1.00  0.00           H  
ATOM    147 1HB  ARG A  10     -56.905  -8.413-109.527  1.00  0.00           H  
ATOM    148 2HB  ARG A  10     -56.223  -8.716-111.119  1.00  0.00           H  
ATOM    149 1HG  ARG A  10     -58.210  -7.663-112.156  1.00  0.00           H  
ATOM    150 2HG  ARG A  10     -58.839  -7.309-110.529  1.00  0.00           H  
ATOM    151 1HD  ARG A  10     -56.865  -5.982-110.054  1.00  0.00           H  
ATOM    152 2HD  ARG A  10     -56.229  -6.342-111.677  1.00  0.00           H  
ATOM    153  HE  ARG A  10     -58.363  -4.483-110.968  1.00  0.00           H  
ATOM    154 1HH1 ARG A  10     -56.794  -6.319-113.523  1.00  0.00           H  
ATOM    155 2HH1 ARG A  10     -57.385  -5.281-114.802  1.00  0.00           H  
ATOM    156 1HH2 ARG A  10     -59.122  -3.145-112.638  1.00  0.00           H  
ATOM    157 2HH2 ARG A  10     -58.702  -3.484-114.302  1.00  0.00           H  
ATOM    158  N   ALA A  11     -56.574 -11.423-109.190  1.00  0.00           N  
ATOM    159  CA  ALA A  11     -55.700 -12.546-108.878  1.00  0.00           C  
ATOM    160  C   ALA A  11     -56.286 -13.858-109.378  1.00  0.00           C  
ATOM    161  O   ALA A  11     -55.567 -14.718-109.885  1.00  0.00           O  
ATOM    162  CB  ALA A  11     -55.445 -12.620-107.378  1.00  0.00           C  
ATOM    163  H   ALA A  11     -56.952 -10.868-108.435  1.00  0.00           H  
ATOM    164  HA  ALA A  11     -54.745 -12.395-109.384  1.00  0.00           H  
ATOM    165 1HB  ALA A  11     -54.791 -13.463-107.161  1.00  0.00           H  
ATOM    166 2HB  ALA A  11     -54.971 -11.696-107.043  1.00  0.00           H  
ATOM    167 3HB  ALA A  11     -56.391 -12.752-106.856  1.00  0.00           H  
ATOM    168  N   GLU A  12     -57.598 -14.007-109.235  1.00  0.00           N  
ATOM    169  CA  GLU A  12     -58.294 -15.191-109.725  1.00  0.00           C  
ATOM    170  C   GLU A  12     -58.267 -15.256-111.247  1.00  0.00           C  
ATOM    171  O   GLU A  12     -58.160 -16.334-111.830  1.00  0.00           O  
ATOM    172  CB  GLU A  12     -59.743 -15.203-109.232  1.00  0.00           C  
ATOM    173  CG  GLU A  12     -59.898 -15.495-107.746  1.00  0.00           C  
ATOM    174  CD  GLU A  12     -59.524 -16.908-107.387  1.00  0.00           C  
ATOM    175  OE1 GLU A  12     -59.579 -17.754-108.246  1.00  0.00           O  
ATOM    176  OE2 GLU A  12     -59.183 -17.138-106.251  1.00  0.00           O  
ATOM    177  H   GLU A  12     -58.129 -13.280-108.774  1.00  0.00           H  
ATOM    178  HA  GLU A  12     -57.779 -16.075-109.348  1.00  0.00           H  
ATOM    179 1HB  GLU A  12     -60.203 -14.235-109.432  1.00  0.00           H  
ATOM    180 2HB  GLU A  12     -60.309 -15.954-109.783  1.00  0.00           H  
ATOM    181 1HG  GLU A  12     -59.266 -14.810-107.183  1.00  0.00           H  
ATOM    182 2HG  GLU A  12     -60.932 -15.314-107.456  1.00  0.00           H  
ATOM    183  N   GLU A  13     -58.364 -14.093-111.885  1.00  0.00           N  
ATOM    184  CA  GLU A  13     -58.244 -14.006-113.334  1.00  0.00           C  
ATOM    185  C   GLU A  13     -56.837 -14.365-113.794  1.00  0.00           C  
ATOM    186  O   GLU A  13     -56.658 -15.052-114.800  1.00  0.00           O  
ATOM    187  CB  GLU A  13     -58.603 -12.597-113.815  1.00  0.00           C  
ATOM    188  CG  GLU A  13     -60.077 -12.245-113.683  1.00  0.00           C  
ATOM    189  CD  GLU A  13     -60.369 -10.811-114.028  1.00  0.00           C  
ATOM    190  OE1 GLU A  13     -59.441 -10.045-114.145  1.00  0.00           O  
ATOM    191  OE2 GLU A  13     -61.521 -10.478-114.176  1.00  0.00           O  
ATOM    192  H   GLU A  13     -58.528 -13.251-111.351  1.00  0.00           H  
ATOM    193  HA  GLU A  13     -58.932 -14.719-113.785  1.00  0.00           H  
ATOM    194 1HB  GLU A  13     -58.031 -11.863-113.248  1.00  0.00           H  
ATOM    195 2HB  GLU A  13     -58.325 -12.488-114.864  1.00  0.00           H  
ATOM    196 1HG  GLU A  13     -60.656 -12.890-114.343  1.00  0.00           H  
ATOM    197 2HG  GLU A  13     -60.396 -12.438-112.659  1.00  0.00           H  
ATOM    198  N   LEU A  14     -55.839 -13.898-113.052  1.00  0.00           N  
ATOM    199  CA  LEU A  14     -54.448 -14.222-113.342  1.00  0.00           C  
ATOM    200  C   LEU A  14     -54.185 -15.715-113.181  1.00  0.00           C  
ATOM    201  O   LEU A  14     -53.433 -16.308-113.954  1.00  0.00           O  
ATOM    202  CB  LEU A  14     -53.516 -13.430-112.418  1.00  0.00           C  
ATOM    203  CG  LEU A  14     -53.416 -11.925-112.706  1.00  0.00           C  
ATOM    204  CD1 LEU A  14     -52.641 -11.244-111.587  1.00  0.00           C  
ATOM    205  CD2 LEU A  14     -52.737 -11.709-114.049  1.00  0.00           C  
ATOM    206  H   LEU A  14     -56.049 -13.302-112.262  1.00  0.00           H  
ATOM    207  HA  LEU A  14     -54.241 -13.960-114.381  1.00  0.00           H  
ATOM    208 1HB  LEU A  14     -53.860 -13.549-111.393  1.00  0.00           H  
ATOM    209 2HB  LEU A  14     -52.512 -13.850-112.496  1.00  0.00           H  
ATOM    210  HG  LEU A  14     -54.415 -11.492-112.730  1.00  0.00           H  
ATOM    211 1HD1 LEU A  14     -52.570 -10.176-111.791  1.00  0.00           H  
ATOM    212 2HD1 LEU A  14     -53.159 -11.399-110.639  1.00  0.00           H  
ATOM    213 3HD1 LEU A  14     -51.638 -11.670-111.526  1.00  0.00           H  
ATOM    214 1HD2 LEU A  14     -52.667 -10.640-114.255  1.00  0.00           H  
ATOM    215 2HD2 LEU A  14     -51.737 -12.142-114.027  1.00  0.00           H  
ATOM    216 3HD2 LEU A  14     -53.322 -12.191-114.834  1.00  0.00           H  
ATOM    217  N   ARG A  15     -54.809 -16.314-112.174  1.00  0.00           N  
ATOM    218  CA  ARG A  15     -54.739 -17.758-111.979  1.00  0.00           C  
ATOM    219  C   ARG A  15     -55.261 -18.504-113.203  1.00  0.00           C  
ATOM    220  O   ARG A  15     -54.613 -19.424-113.702  1.00  0.00           O  
ATOM    221  CB  ARG A  15     -55.543 -18.174-110.756  1.00  0.00           C  
ATOM    222  CG  ARG A  15     -55.568 -19.670-110.486  1.00  0.00           C  
ATOM    223  CD  ARG A  15     -56.499 -20.012-109.379  1.00  0.00           C  
ATOM    224  NE  ARG A  15     -57.825 -19.451-109.592  1.00  0.00           N  
ATOM    225  CZ  ARG A  15     -58.695 -19.880-110.529  1.00  0.00           C  
ATOM    226  NH1 ARG A  15     -58.367 -20.871-111.326  1.00  0.00           N  
ATOM    227  NH2 ARG A  15     -59.878 -19.303-110.642  1.00  0.00           N  
ATOM    228  H   ARG A  15     -55.346 -15.756-111.524  1.00  0.00           H  
ATOM    229  HA  ARG A  15     -53.694 -18.038-111.842  1.00  0.00           H  
ATOM    230 1HB  ARG A  15     -55.138 -17.685-109.872  1.00  0.00           H  
ATOM    231 2HB  ARG A  15     -56.577 -17.841-110.869  1.00  0.00           H  
ATOM    232 1HG  ARG A  15     -55.893 -20.197-111.382  1.00  0.00           H  
ATOM    233 2HG  ARG A  15     -54.569 -20.006-110.208  1.00  0.00           H  
ATOM    234 1HD  ARG A  15     -56.595 -21.094-109.306  1.00  0.00           H  
ATOM    235 2HD  ARG A  15     -56.110 -19.618-108.441  1.00  0.00           H  
ATOM    236  HE  ARG A  15     -58.113 -18.687-108.997  1.00  0.00           H  
ATOM    237 1HH1 ARG A  15     -57.461 -21.311-111.238  1.00  0.00           H  
ATOM    238 2HH1 ARG A  15     -59.019 -21.192-112.027  1.00  0.00           H  
ATOM    239 1HH2 ARG A  15     -60.131 -18.540-110.028  1.00  0.00           H  
ATOM    240 2HH2 ARG A  15     -60.530 -19.624-111.343  1.00  0.00           H  
ATOM    241  N   GLU A  16     -56.433 -18.099-113.680  1.00  0.00           N  
ATOM    242  CA  GLU A  16     -57.032 -18.718-114.856  1.00  0.00           C  
ATOM    243  C   GLU A  16     -56.138 -18.559-116.079  1.00  0.00           C  
ATOM    244  O   GLU A  16     -55.959 -19.497-116.855  1.00  0.00           O  
ATOM    245  CB  GLU A  16     -58.408 -18.108-115.136  1.00  0.00           C  
ATOM    246  CG  GLU A  16     -59.482 -18.494-114.129  1.00  0.00           C  
ATOM    247  CD  GLU A  16     -59.944 -19.915-114.282  1.00  0.00           C  
ATOM    248  OE1 GLU A  16     -59.912 -20.416-115.379  1.00  0.00           O  
ATOM    249  OE2 GLU A  16     -60.331 -20.502-113.297  1.00  0.00           O  
ATOM    250  H   GLU A  16     -56.920 -17.347-113.216  1.00  0.00           H  
ATOM    251  HA  GLU A  16     -57.146 -19.786-114.666  1.00  0.00           H  
ATOM    252 1HB  GLU A  16     -58.330 -17.021-115.142  1.00  0.00           H  
ATOM    253 2HB  GLU A  16     -58.749 -18.418-116.124  1.00  0.00           H  
ATOM    254 1HG  GLU A  16     -59.088 -18.357-113.122  1.00  0.00           H  
ATOM    255 2HG  GLU A  16     -60.334 -17.825-114.250  1.00  0.00           H  
ATOM    256  N   GLU A  17     -55.579 -17.365-116.247  1.00  0.00           N  
ATOM    257  CA  GLU A  17     -54.633 -17.108-117.324  1.00  0.00           C  
ATOM    258  C   GLU A  17     -53.417 -18.020-117.220  1.00  0.00           C  
ATOM    259  O   GLU A  17     -52.994 -18.621-118.208  1.00  0.00           O  
ATOM    260  CB  GLU A  17     -54.187 -15.643-117.302  1.00  0.00           C  
ATOM    261  CG  GLU A  17     -53.198 -15.272-118.399  1.00  0.00           C  
ATOM    262  CD  GLU A  17     -52.820 -13.817-118.376  1.00  0.00           C  
ATOM    263  OE1 GLU A  17     -53.353 -13.096-117.568  1.00  0.00           O  
ATOM    264  OE2 GLU A  17     -51.997 -13.425-119.170  1.00  0.00           O  
ATOM    265  H   GLU A  17     -55.816 -16.617-115.610  1.00  0.00           H  
ATOM    266  HA  GLU A  17     -55.123 -17.317-118.275  1.00  0.00           H  
ATOM    267 1HB  GLU A  17     -55.058 -14.997-117.404  1.00  0.00           H  
ATOM    268 2HB  GLU A  17     -53.723 -15.418-116.343  1.00  0.00           H  
ATOM    269 1HG  GLU A  17     -52.296 -15.871-118.279  1.00  0.00           H  
ATOM    270 2HG  GLU A  17     -53.636 -15.513-119.366  1.00  0.00           H  
ATOM    271  N   ALA A  18     -52.858 -18.118-116.019  1.00  0.00           N  
ATOM    272  CA  ALA A  18     -51.684 -18.951-115.785  1.00  0.00           C  
ATOM    273  C   ALA A  18     -51.969 -20.409-116.123  1.00  0.00           C  
ATOM    274  O   ALA A  18     -51.144 -21.084-116.740  1.00  0.00           O  
ATOM    275  CB  ALA A  18     -51.222 -18.825-114.340  1.00  0.00           C  
ATOM    276  H   ALA A  18     -53.256 -17.602-115.246  1.00  0.00           H  
ATOM    277  HA  ALA A  18     -50.881 -18.610-116.439  1.00  0.00           H  
ATOM    278 1HB  ALA A  18     -50.347 -19.452-114.181  1.00  0.00           H  
ATOM    279 2HB  ALA A  18     -50.967 -17.784-114.130  1.00  0.00           H  
ATOM    280 3HB  ALA A  18     -52.022 -19.143-113.675  1.00  0.00           H  
ATOM    281  N   GLU A  19     -53.139 -20.889-115.717  1.00  0.00           N  
ATOM    282  CA  GLU A  19     -53.526 -22.273-115.962  1.00  0.00           C  
ATOM    283  C   GLU A  19     -53.587 -22.572-117.454  1.00  0.00           C  
ATOM    284  O   GLU A  19     -53.161 -23.638-117.901  1.00  0.00           O  
ATOM    285  CB  GLU A  19     -54.881 -22.570-115.317  1.00  0.00           C  
ATOM    286  CG  GLU A  19     -54.854 -22.635-113.796  1.00  0.00           C  
ATOM    287  CD  GLU A  19     -56.227 -22.711-113.189  1.00  0.00           C  
ATOM    288  OE1 GLU A  19     -57.178 -22.798-113.927  1.00  0.00           O  
ATOM    289  OE2 GLU A  19     -56.324 -22.683-111.985  1.00  0.00           O  
ATOM    290  H   GLU A  19     -53.776 -20.279-115.226  1.00  0.00           H  
ATOM    291  HA  GLU A  19     -52.769 -22.926-115.523  1.00  0.00           H  
ATOM    292 1HB  GLU A  19     -55.598 -21.801-115.605  1.00  0.00           H  
ATOM    293 2HB  GLU A  19     -55.259 -23.524-115.685  1.00  0.00           H  
ATOM    294 1HG  GLU A  19     -54.284 -23.512-113.491  1.00  0.00           H  
ATOM    295 2HG  GLU A  19     -54.342 -21.752-113.416  1.00  0.00           H  
ATOM    296  N   GLU A  20     -54.120 -21.628-118.221  1.00  0.00           N  
ATOM    297  CA  GLU A  20     -54.162 -21.753-119.673  1.00  0.00           C  
ATOM    298  C   GLU A  20     -52.761 -21.718-120.271  1.00  0.00           C  
ATOM    299  O   GLU A  20     -52.457 -22.456-121.206  1.00  0.00           O  
ATOM    300  CB  GLU A  20     -55.013 -20.634-120.280  1.00  0.00           C  
ATOM    301  CG  GLU A  20     -56.500 -20.742-119.977  1.00  0.00           C  
ATOM    302  CD  GLU A  20     -57.133 -21.967-120.578  1.00  0.00           C  
ATOM    303  OE1 GLU A  20     -56.869 -22.249-121.721  1.00  0.00           O  
ATOM    304  OE2 GLU A  20     -57.883 -22.620-119.891  1.00  0.00           O  
ATOM    305  H   GLU A  20     -54.505 -20.801-117.786  1.00  0.00           H  
ATOM    306  HA  GLU A  20     -54.604 -22.715-119.924  1.00  0.00           H  
ATOM    307 1HB  GLU A  20     -54.664 -19.671-119.909  1.00  0.00           H  
ATOM    308 2HB  GLU A  20     -54.892 -20.631-121.363  1.00  0.00           H  
ATOM    309 1HG  GLU A  20     -56.640 -20.767-118.897  1.00  0.00           H  
ATOM    310 2HG  GLU A  20     -57.004 -19.855-120.359  1.00  0.00           H  
ATOM    311  N   LEU A  21     -51.911 -20.855-119.722  1.00  0.00           N  
ATOM    312  CA  LEU A  21     -50.522 -20.765-120.159  1.00  0.00           C  
ATOM    313  C   LEU A  21     -49.771 -22.060-119.877  1.00  0.00           C  
ATOM    314  O   LEU A  21     -48.939 -22.492-120.672  1.00  0.00           O  
ATOM    315  CB  LEU A  21     -49.821 -19.596-119.455  1.00  0.00           C  
ATOM    316  CG  LEU A  21     -50.250 -18.193-119.905  1.00  0.00           C  
ATOM    317  CD1 LEU A  21     -49.674 -17.155-118.952  1.00  0.00           C  
ATOM    318  CD2 LEU A  21     -49.776 -17.950-121.330  1.00  0.00           C  
ATOM    319  H   LEU A  21     -52.235 -20.245-118.985  1.00  0.00           H  
ATOM    320  HA  LEU A  21     -50.510 -20.602-121.237  1.00  0.00           H  
ATOM    321 1HB  LEU A  21     -50.008 -19.672-118.385  1.00  0.00           H  
ATOM    322 2HB  LEU A  21     -48.747 -19.682-119.623  1.00  0.00           H  
ATOM    323  HG  LEU A  21     -51.337 -18.116-119.866  1.00  0.00           H  
ATOM    324 1HD1 LEU A  21     -49.980 -16.158-119.271  1.00  0.00           H  
ATOM    325 2HD1 LEU A  21     -50.045 -17.342-117.943  1.00  0.00           H  
ATOM    326 3HD1 LEU A  21     -48.587 -17.220-118.957  1.00  0.00           H  
ATOM    327 1HD2 LEU A  21     -50.083 -16.953-121.651  1.00  0.00           H  
ATOM    328 2HD2 LEU A  21     -48.690 -18.025-121.370  1.00  0.00           H  
ATOM    329 3HD2 LEU A  21     -50.217 -18.695-121.993  1.00  0.00           H  
ATOM    330  N   ILE A  22     -50.072 -22.677-118.739  1.00  0.00           N  
ATOM    331  CA  ILE A  22     -49.472 -23.955-118.378  1.00  0.00           C  
ATOM    332  C   ILE A  22     -49.842 -25.041-119.380  1.00  0.00           C  
ATOM    333  O   ILE A  22     -48.985 -25.804-119.826  1.00  0.00           O  
ATOM    334  CB  ILE A  22     -49.910 -24.387-116.966  1.00  0.00           C  
ATOM    335  CG1 ILE A  22     -49.296 -23.462-115.911  1.00  0.00           C  
ATOM    336  CG2 ILE A  22     -49.516 -25.832-116.707  1.00  0.00           C  
ATOM    337  CD1 ILE A  22     -49.914 -23.609-114.539  1.00  0.00           C  
ATOM    338  H   ILE A  22     -50.736 -22.249-118.109  1.00  0.00           H  
ATOM    339  HA  ILE A  22     -48.387 -23.843-118.395  1.00  0.00           H  
ATOM    340  HB  ILE A  22     -50.992 -24.293-116.876  1.00  0.00           H  
ATOM    341 1HG1 ILE A  22     -48.229 -23.664-115.828  1.00  0.00           H  
ATOM    342 2HG1 ILE A  22     -49.409 -22.426-116.226  1.00  0.00           H  
ATOM    343 1HG2 ILE A  22     -49.833 -26.121-115.704  1.00  0.00           H  
ATOM    344 2HG2 ILE A  22     -49.999 -26.478-117.439  1.00  0.00           H  
ATOM    345 3HG2 ILE A  22     -48.433 -25.935-116.788  1.00  0.00           H  
ATOM    346 1HD1 ILE A  22     -49.427 -22.922-113.845  1.00  0.00           H  
ATOM    347 2HD1 ILE A  22     -50.977 -23.377-114.591  1.00  0.00           H  
ATOM    348 3HD1 ILE A  22     -49.780 -24.631-114.187  1.00  0.00           H  
ATOM    349  N   LYS A  23     -51.122 -25.104-119.732  1.00  0.00           N  
ATOM    350  CA  LYS A  23     -51.599 -26.069-120.714  1.00  0.00           C  
ATOM    351  C   LYS A  23     -50.950 -25.838-122.072  1.00  0.00           C  
ATOM    352  O   LYS A  23     -50.523 -26.783-122.736  1.00  0.00           O  
ATOM    353  CB  LYS A  23     -53.121 -25.997-120.841  1.00  0.00           C  
ATOM    354  CG  LYS A  23     -53.878 -26.568-119.649  1.00  0.00           C  
ATOM    355  CD  LYS A  23     -55.369 -26.665-119.938  1.00  0.00           C  
ATOM    356  CE  LYS A  23     -56.025 -25.291-119.936  1.00  0.00           C  
ATOM    357  NZ  LYS A  23     -57.503 -25.379-120.078  1.00  0.00           N  
ATOM    358  H   LYS A  23     -51.780 -24.468-119.305  1.00  0.00           H  
ATOM    359  HA  LYS A  23     -51.320 -27.068-120.381  1.00  0.00           H  
ATOM    360 1HB  LYS A  23     -53.427 -24.958-120.966  1.00  0.00           H  
ATOM    361 2HB  LYS A  23     -53.439 -26.541-121.730  1.00  0.00           H  
ATOM    362 1HG  LYS A  23     -53.497 -27.564-119.419  1.00  0.00           H  
ATOM    363 2HG  LYS A  23     -53.725 -25.929-118.780  1.00  0.00           H  
ATOM    364 1HD  LYS A  23     -55.523 -27.131-120.911  1.00  0.00           H  
ATOM    365 2HD  LYS A  23     -55.847 -27.285-119.179  1.00  0.00           H  
ATOM    366 1HE  LYS A  23     -55.790 -24.778-119.004  1.00  0.00           H  
ATOM    367 2HE  LYS A  23     -55.629 -24.698-120.760  1.00  0.00           H  
ATOM    368 1HZ  LYS A  23     -57.899 -24.450-120.072  1.00  0.00           H  
ATOM    369 2HZ  LYS A  23     -57.732 -25.837-120.949  1.00  0.00           H  
ATOM    370 3HZ  LYS A  23     -57.885 -25.910-119.307  1.00  0.00           H  
ATOM    371  N   LYS A  24     -50.877 -24.576-122.483  1.00  0.00           N  
ATOM    372  CA  LYS A  24     -50.244 -24.214-123.744  1.00  0.00           C  
ATOM    373  C   LYS A  24     -48.756 -24.547-123.727  1.00  0.00           C  
ATOM    374  O   LYS A  24     -48.198 -24.982-124.734  1.00  0.00           O  
ATOM    375  CB  LYS A  24     -50.447 -22.728-124.038  1.00  0.00           C  
ATOM    376  CG  LYS A  24     -51.874 -22.350-124.409  1.00  0.00           C  
ATOM    377  CD  LYS A  24     -52.005 -20.854-124.654  1.00  0.00           C  
ATOM    378  CE  LYS A  24     -53.433 -20.474-125.018  1.00  0.00           C  
ATOM    379  NZ  LYS A  24     -53.574 -19.012-125.262  1.00  0.00           N  
ATOM    380  H   LYS A  24     -51.273 -23.847-121.905  1.00  0.00           H  
ATOM    381  HA  LYS A  24     -50.703 -24.797-124.543  1.00  0.00           H  
ATOM    382 1HB  LYS A  24     -50.161 -22.141-123.165  1.00  0.00           H  
ATOM    383 2HB  LYS A  24     -49.797 -22.428-124.862  1.00  0.00           H  
ATOM    384 1HG  LYS A  24     -52.172 -22.885-125.312  1.00  0.00           H  
ATOM    385 2HG  LYS A  24     -52.548 -22.636-123.601  1.00  0.00           H  
ATOM    386 1HD  LYS A  24     -51.710 -20.311-123.756  1.00  0.00           H  
ATOM    387 2HD  LYS A  24     -51.342 -20.560-125.469  1.00  0.00           H  
ATOM    388 1HE  LYS A  24     -53.734 -21.010-125.917  1.00  0.00           H  
ATOM    389 2HE  LYS A  24     -54.103 -20.761-124.209  1.00  0.00           H  
ATOM    390 1HZ  LYS A  24     -54.533 -18.802-125.500  1.00  0.00           H  
ATOM    391 2HZ  LYS A  24     -53.315 -18.505-124.428  1.00  0.00           H  
ATOM    392 3HZ  LYS A  24     -52.971 -18.737-126.024  1.00  0.00           H  
ATOM    393  N   ALA A  25     -48.121 -24.339-122.579  1.00  0.00           N  
ATOM    394  CA  ALA A  25     -46.710 -24.668-122.415  1.00  0.00           C  
ATOM    395  C   ALA A  25     -46.469 -26.163-122.599  1.00  0.00           C  
ATOM    396  O   ALA A  25     -45.492 -26.568-123.229  1.00  0.00           O  
ATOM    397  CB  ALA A  25     -46.217 -24.218-121.048  1.00  0.00           C  
ATOM    398  H   ALA A  25     -48.629 -23.943-121.802  1.00  0.00           H  
ATOM    399  HA  ALA A  25     -46.140 -24.143-123.182  1.00  0.00           H  
ATOM    400 1HB  ALA A  25     -45.162 -24.471-120.939  1.00  0.00           H  
ATOM    401 2HB  ALA A  25     -46.344 -23.139-120.952  1.00  0.00           H  
ATOM    402 3HB  ALA A  25     -46.792 -24.721-120.271  1.00  0.00           H  
ATOM    403  N   ARG A  26     -47.364 -26.974-122.045  1.00  0.00           N  
ATOM    404  CA  ARG A  26     -47.247 -28.423-122.149  1.00  0.00           C  
ATOM    405  C   ARG A  26     -47.526 -28.899-123.569  1.00  0.00           C  
ATOM    406  O   ARG A  26     -46.867 -29.809-124.069  1.00  0.00           O  
ATOM    407  CB  ARG A  26     -48.208 -29.107-121.189  1.00  0.00           C  
ATOM    408  CG  ARG A  26     -47.861 -28.952-119.717  1.00  0.00           C  
ATOM    409  CD  ARG A  26     -48.899 -29.555-118.841  1.00  0.00           C  
ATOM    410  NE  ARG A  26     -48.595 -29.365-117.432  1.00  0.00           N  
ATOM    411  CZ  ARG A  26     -49.375 -29.789-116.418  1.00  0.00           C  
ATOM    412  NH1 ARG A  26     -50.500 -30.420-116.673  1.00  0.00           N  
ATOM    413  NH2 ARG A  26     -49.010 -29.569-115.167  1.00  0.00           N  
ATOM    414  H   ARG A  26     -48.143 -26.576-121.541  1.00  0.00           H  
ATOM    415  HA  ARG A  26     -46.223 -28.707-121.901  1.00  0.00           H  
ATOM    416 1HB  ARG A  26     -49.212 -28.709-121.334  1.00  0.00           H  
ATOM    417 2HB  ARG A  26     -48.245 -30.173-121.409  1.00  0.00           H  
ATOM    418 1HG  ARG A  26     -46.912 -29.447-119.513  1.00  0.00           H  
ATOM    419 2HG  ARG A  26     -47.778 -27.893-119.472  1.00  0.00           H  
ATOM    420 1HD  ARG A  26     -49.862 -29.090-119.047  1.00  0.00           H  
ATOM    421 2HD  ARG A  26     -48.963 -30.624-119.035  1.00  0.00           H  
ATOM    422  HE  ARG A  26     -47.738 -28.883-117.197  1.00  0.00           H  
ATOM    423 1HH1 ARG A  26     -50.779 -30.589-117.629  1.00  0.00           H  
ATOM    424 2HH1 ARG A  26     -51.084 -30.738-115.913  1.00  0.00           H  
ATOM    425 1HH2 ARG A  26     -48.145 -29.082-114.970  1.00  0.00           H  
ATOM    426 2HH2 ARG A  26     -49.594 -29.884-114.407  1.00  0.00           H  
ATOM    427  N   LYS A  27     -48.508 -28.279-124.213  1.00  0.00           N  
ATOM    428  CA  LYS A  27     -48.894 -28.655-125.567  1.00  0.00           C  
ATOM    429  C   LYS A  27     -47.794 -28.324-126.568  1.00  0.00           C  
ATOM    430  O   LYS A  27     -47.488 -29.122-127.454  1.00  0.00           O  
ATOM    431  CB  LYS A  27     -50.195 -27.955-125.965  1.00  0.00           C  
ATOM    432  CG  LYS A  27     -51.438 -28.494-125.271  1.00  0.00           C  
ATOM    433  CD  LYS A  27     -52.684 -27.728-125.694  1.00  0.00           C  
ATOM    434  CE  LYS A  27     -53.926 -28.267-125.001  1.00  0.00           C  
ATOM    435  NZ  LYS A  27     -55.155 -27.535-125.414  1.00  0.00           N  
ATOM    436  H   LYS A  27     -49.000 -27.525-123.753  1.00  0.00           H  
ATOM    437  HA  LYS A  27     -49.054 -29.733-125.593  1.00  0.00           H  
ATOM    438 1HB  LYS A  27     -50.120 -26.891-125.740  1.00  0.00           H  
ATOM    439 2HB  LYS A  27     -50.344 -28.050-127.042  1.00  0.00           H  
ATOM    440 1HG  LYS A  27     -51.568 -29.548-125.524  1.00  0.00           H  
ATOM    441 2HG  LYS A  27     -51.319 -28.409-124.192  1.00  0.00           H  
ATOM    442 1HD  LYS A  27     -52.565 -26.674-125.441  1.00  0.00           H  
ATOM    443 2HD  LYS A  27     -52.815 -27.813-126.773  1.00  0.00           H  
ATOM    444 1HE  LYS A  27     -54.048 -29.322-125.242  1.00  0.00           H  
ATOM    445 2HE  LYS A  27     -53.810 -28.175-123.922  1.00  0.00           H  
ATOM    446 1HZ  LYS A  27     -55.955 -27.920-124.934  1.00  0.00           H  
ATOM    447 2HZ  LYS A  27     -55.060 -26.556-125.178  1.00  0.00           H  
ATOM    448 3HZ  LYS A  27     -55.284 -27.628-126.412  1.00  0.00           H  
ATOM    449  N   THR A  28     -47.203 -27.145-126.420  1.00  0.00           N  
ATOM    450  CA  THR A  28     -46.205 -26.663-127.367  1.00  0.00           C  
ATOM    451  C   THR A  28     -44.796 -27.012-126.907  1.00  0.00           C  
ATOM    452  O   THR A  28     -43.862 -27.046-127.710  1.00  0.00           O  
ATOM    453  CB  THR A  28     -46.321 -25.140-127.568  1.00  0.00           C  
ATOM    454  OG1 THR A  28     -46.080 -24.472-126.322  1.00  0.00           O  
ATOM    455  CG2 THR A  28     -47.706 -24.774-128.077  1.00  0.00           C  
ATOM    456  H   THR A  28     -47.450 -26.566-125.629  1.00  0.00           H  
ATOM    457  HA  THR A  28     -46.371 -27.157-128.325  1.00  0.00           H  
ATOM    458  HB  THR A  28     -45.575 -24.811-128.291  1.00  0.00           H  
ATOM    459  HG1 THR A  28     -45.179 -24.143-126.306  1.00  0.00           H  
ATOM    460 1HG2 THR A  28     -47.769 -23.694-128.214  1.00  0.00           H  
ATOM    461 2HG2 THR A  28     -47.887 -25.272-129.029  1.00  0.00           H  
ATOM    462 3HG2 THR A  28     -48.455 -25.092-127.354  1.00  0.00           H  
ATOM    463  N   GLY A  29     -44.648 -27.272-125.613  1.00  0.00           N  
ATOM    464  CA  GLY A  29     -43.344 -27.581-125.038  1.00  0.00           C  
ATOM    465  C   GLY A  29     -42.513 -26.318-124.850  1.00  0.00           C  
ATOM    466  O   GLY A  29     -41.302 -26.322-125.077  1.00  0.00           O  
ATOM    467  H   GLY A  29     -45.457 -27.253-125.012  1.00  0.00           H  
ATOM    468 1HA  GLY A  29     -43.479 -28.078-124.077  1.00  0.00           H  
ATOM    469 2HA  GLY A  29     -42.815 -28.276-125.688  1.00  0.00           H  
ATOM    470  N   ASP A  30     -43.166 -25.240-124.434  1.00  0.00           N  
ATOM    471  CA  ASP A  30     -42.515 -23.940-124.333  1.00  0.00           C  
ATOM    472  C   ASP A  30     -42.388 -23.497-122.881  1.00  0.00           C  
ATOM    473  O   ASP A  30     -43.376 -23.130-122.244  1.00  0.00           O  
ATOM    474  CB  ASP A  30     -43.294 -22.888-125.126  1.00  0.00           C  
ATOM    475  CG  ASP A  30     -42.627 -21.519-125.111  1.00  0.00           C  
ATOM    476  OD1 ASP A  30     -42.006 -21.194-124.126  1.00  0.00           O  
ATOM    477  OD2 ASP A  30     -42.743 -20.812-126.083  1.00  0.00           O  
ATOM    478  H   ASP A  30     -44.141 -25.324-124.181  1.00  0.00           H  
ATOM    479  HA  ASP A  30     -41.509 -24.026-124.743  1.00  0.00           H  
ATOM    480 1HB  ASP A  30     -43.396 -23.214-126.162  1.00  0.00           H  
ATOM    481 2HB  ASP A  30     -44.299 -22.790-124.714  1.00  0.00           H  
ATOM    482  N   ALA A  31     -41.164 -23.536-122.363  1.00  0.00           N  
ATOM    483  CA  ALA A  31     -40.912 -23.175-120.973  1.00  0.00           C  
ATOM    484  C   ALA A  31     -41.195 -21.699-120.724  1.00  0.00           C  
ATOM    485  O   ALA A  31     -41.393 -21.278-119.587  1.00  0.00           O  
ATOM    486  CB  ALA A  31     -39.476 -23.509-120.591  1.00  0.00           C  
ATOM    487  H   ALA A  31     -40.390 -23.821-122.946  1.00  0.00           H  
ATOM    488  HA  ALA A  31     -41.585 -23.752-120.338  1.00  0.00           H  
ATOM    489 1HB  ALA A  31     -39.303 -23.234-119.551  1.00  0.00           H  
ATOM    490 2HB  ALA A  31     -39.306 -24.579-120.718  1.00  0.00           H  
ATOM    491 3HB  ALA A  31     -38.792 -22.955-121.231  1.00  0.00           H  
ATOM    492  N   GLU A  32     -41.211 -20.919-121.800  1.00  0.00           N  
ATOM    493  CA  GLU A  32     -41.445 -19.482-121.699  1.00  0.00           C  
ATOM    494  C   GLU A  32     -42.895 -19.184-121.343  1.00  0.00           C  
ATOM    495  O   GLU A  32     -43.181 -18.257-120.585  1.00  0.00           O  
ATOM    496  CB  GLU A  32     -41.080 -18.788-123.013  1.00  0.00           C  
ATOM    497  CG  GLU A  32     -41.071 -17.268-122.941  1.00  0.00           C  
ATOM    498  CD  GLU A  32     -42.439 -16.666-123.113  1.00  0.00           C  
ATOM    499  OE1 GLU A  32     -43.365 -17.402-123.360  1.00  0.00           O  
ATOM    500  OE2 GLU A  32     -42.559 -15.470-122.997  1.00  0.00           O  
ATOM    501  H   GLU A  32     -41.055 -21.327-122.710  1.00  0.00           H  
ATOM    502  HA  GLU A  32     -40.820 -19.084-120.898  1.00  0.00           H  
ATOM    503 1HB  GLU A  32     -40.090 -19.113-123.333  1.00  0.00           H  
ATOM    504 2HB  GLU A  32     -41.787 -19.083-123.789  1.00  0.00           H  
ATOM    505 1HG  GLU A  32     -40.672 -16.963-121.974  1.00  0.00           H  
ATOM    506 2HG  GLU A  32     -40.410 -16.881-123.714  1.00  0.00           H  
ATOM    507  N   LEU A  33     -43.808 -19.978-121.895  1.00  0.00           N  
ATOM    508  CA  LEU A  33     -45.221 -19.880-121.542  1.00  0.00           C  
ATOM    509  C   LEU A  33     -45.453 -20.276-120.089  1.00  0.00           C  
ATOM    510  O   LEU A  33     -46.294 -19.692-119.404  1.00  0.00           O  
ATOM    511  CB  LEU A  33     -46.060 -20.774-122.463  1.00  0.00           C  
ATOM    512  CG  LEU A  33     -46.019 -20.418-123.955  1.00  0.00           C  
ATOM    513  CD1 LEU A  33     -46.918 -21.371-124.730  1.00  0.00           C  
ATOM    514  CD2 LEU A  33     -46.460 -18.974-124.145  1.00  0.00           C  
ATOM    515  H   LEU A  33     -43.518 -20.666-122.574  1.00  0.00           H  
ATOM    516  HA  LEU A  33     -45.535 -18.843-121.656  1.00  0.00           H  
ATOM    517 1HB  LEU A  33     -45.716 -21.802-122.358  1.00  0.00           H  
ATOM    518 2HB  LEU A  33     -47.101 -20.727-122.140  1.00  0.00           H  
ATOM    519  HG  LEU A  33     -45.003 -20.540-124.330  1.00  0.00           H  
ATOM    520 1HD1 LEU A  33     -46.889 -21.118-125.790  1.00  0.00           H  
ATOM    521 2HD1 LEU A  33     -46.569 -22.394-124.592  1.00  0.00           H  
ATOM    522 3HD1 LEU A  33     -47.941 -21.285-124.365  1.00  0.00           H  
ATOM    523 1HD2 LEU A  33     -46.429 -18.721-125.205  1.00  0.00           H  
ATOM    524 2HD2 LEU A  33     -47.477 -18.852-123.771  1.00  0.00           H  
ATOM    525 3HD2 LEU A  33     -45.790 -18.314-123.594  1.00  0.00           H  
ATOM    526  N   LEU A  34     -44.706 -21.272-119.625  1.00  0.00           N  
ATOM    527  CA  LEU A  34     -44.740 -21.663-118.220  1.00  0.00           C  
ATOM    528  C   LEU A  34     -44.198 -20.554-117.325  1.00  0.00           C  
ATOM    529  O   LEU A  34     -44.733 -20.297-116.247  1.00  0.00           O  
ATOM    530  CB  LEU A  34     -43.923 -22.945-118.008  1.00  0.00           C  
ATOM    531  CG  LEU A  34     -43.783 -23.411-116.555  1.00  0.00           C  
ATOM    532  CD1 LEU A  34     -43.572 -24.919-116.522  1.00  0.00           C  
ATOM    533  CD2 LEU A  34     -42.620 -22.682-115.897  1.00  0.00           C  
ATOM    534  H   LEU A  34     -44.098 -21.767-120.260  1.00  0.00           H  
ATOM    535  HA  LEU A  34     -45.776 -21.842-117.935  1.00  0.00           H  
ATOM    536 1HB  LEU A  34     -44.391 -23.751-118.571  1.00  0.00           H  
ATOM    537 2HB  LEU A  34     -42.920 -22.787-118.404  1.00  0.00           H  
ATOM    538  HG  LEU A  34     -44.702 -23.191-116.011  1.00  0.00           H  
ATOM    539 1HD1 LEU A  34     -43.472 -25.251-115.488  1.00  0.00           H  
ATOM    540 2HD1 LEU A  34     -44.427 -25.416-116.981  1.00  0.00           H  
ATOM    541 3HD1 LEU A  34     -42.666 -25.172-117.073  1.00  0.00           H  
ATOM    542 1HD2 LEU A  34     -42.520 -23.013-114.863  1.00  0.00           H  
ATOM    543 2HD2 LEU A  34     -41.699 -22.903-116.439  1.00  0.00           H  
ATOM    544 3HD2 LEU A  34     -42.805 -21.608-115.918  1.00  0.00           H  
ATOM    545  N   ARG A  35     -43.134 -19.899-117.781  1.00  0.00           N  
ATOM    546  CA  ARG A  35     -42.581 -18.751-117.072  1.00  0.00           C  
ATOM    547  C   ARG A  35     -43.602 -17.627-116.962  1.00  0.00           C  
ATOM    548  O   ARG A  35     -43.716 -16.979-115.924  1.00  0.00           O  
ATOM    549  CB  ARG A  35     -41.336 -18.236-117.778  1.00  0.00           C  
ATOM    550  CG  ARG A  35     -40.762 -16.950-117.203  1.00  0.00           C  
ATOM    551  CD  ARG A  35     -39.712 -16.376-118.084  1.00  0.00           C  
ATOM    552  NE  ARG A  35     -39.144 -15.158-117.528  1.00  0.00           N  
ATOM    553  CZ  ARG A  35     -39.661 -13.926-117.699  1.00  0.00           C  
ATOM    554  NH1 ARG A  35     -40.753 -13.765-118.411  1.00  0.00           N  
ATOM    555  NH2 ARG A  35     -39.069 -12.879-117.151  1.00  0.00           N  
ATOM    556  H   ARG A  35     -42.699 -20.206-118.640  1.00  0.00           H  
ATOM    557  HA  ARG A  35     -42.322 -19.064-116.060  1.00  0.00           H  
ATOM    558 1HB  ARG A  35     -40.555 -18.992-117.737  1.00  0.00           H  
ATOM    559 2HB  ARG A  35     -41.563 -18.054-118.829  1.00  0.00           H  
ATOM    560 1HG  ARG A  35     -41.557 -16.213-117.093  1.00  0.00           H  
ATOM    561 2HG  ARG A  35     -40.318 -17.154-116.228  1.00  0.00           H  
ATOM    562 1HD  ARG A  35     -38.907 -17.100-118.210  1.00  0.00           H  
ATOM    563 2HD  ARG A  35     -40.142 -16.139-119.056  1.00  0.00           H  
ATOM    564  HE  ARG A  35     -38.302 -15.242-116.973  1.00  0.00           H  
ATOM    565 1HH1 ARG A  35     -41.206 -14.565-118.830  1.00  0.00           H  
ATOM    566 2HH1 ARG A  35     -41.141 -12.841-118.540  1.00  0.00           H  
ATOM    567 1HH2 ARG A  35     -38.228 -13.003-116.603  1.00  0.00           H  
ATOM    568 2HH2 ARG A  35     -39.455 -11.956-117.279  1.00  0.00           H  
ATOM    569  N   LYS A  36     -44.339 -17.399-118.044  1.00  0.00           N  
ATOM    570  CA  LYS A  36     -45.412 -16.411-118.045  1.00  0.00           C  
ATOM    571  C   LYS A  36     -46.482 -16.763-117.018  1.00  0.00           C  
ATOM    572  O   LYS A  36     -46.998 -15.886-116.322  1.00  0.00           O  
ATOM    573  CB  LYS A  36     -46.036 -16.296-119.436  1.00  0.00           C  
ATOM    574  CG  LYS A  36     -46.992 -15.122-119.602  1.00  0.00           C  
ATOM    575  CD  LYS A  36     -47.511 -15.030-121.029  1.00  0.00           C  
ATOM    576  CE  LYS A  36     -48.487 -13.874-121.191  1.00  0.00           C  
ATOM    577  NZ  LYS A  36     -49.003 -13.771-122.582  1.00  0.00           N  
ATOM    578  H   LYS A  36     -44.153 -17.923-118.887  1.00  0.00           H  
ATOM    579  HA  LYS A  36     -44.994 -15.444-117.765  1.00  0.00           H  
ATOM    580 1HB  LYS A  36     -45.247 -16.193-120.181  1.00  0.00           H  
ATOM    581 2HB  LYS A  36     -46.585 -17.209-119.665  1.00  0.00           H  
ATOM    582 1HG  LYS A  36     -47.838 -15.243-118.924  1.00  0.00           H  
ATOM    583 2HG  LYS A  36     -46.477 -14.195-119.351  1.00  0.00           H  
ATOM    584 1HD  LYS A  36     -46.674 -14.886-121.712  1.00  0.00           H  
ATOM    585 2HD  LYS A  36     -48.017 -15.959-121.294  1.00  0.00           H  
ATOM    586 1HE  LYS A  36     -49.328 -14.011-120.513  1.00  0.00           H  
ATOM    587 2HE  LYS A  36     -47.990 -12.939-120.931  1.00  0.00           H  
ATOM    588 1HZ  LYS A  36     -49.645 -12.994-122.648  1.00  0.00           H  
ATOM    589 2HZ  LYS A  36     -48.231 -13.624-123.218  1.00  0.00           H  
ATOM    590 3HZ  LYS A  36     -49.483 -14.625-122.827  1.00  0.00           H  
ATOM    591  N   ALA A  37     -46.813 -18.047-116.929  1.00  0.00           N  
ATOM    592  CA  ALA A  37     -47.748 -18.530-115.920  1.00  0.00           C  
ATOM    593  C   ALA A  37     -47.235 -18.245-114.513  1.00  0.00           C  
ATOM    594  O   ALA A  37     -47.995 -17.837-113.635  1.00  0.00           O  
ATOM    595  CB  ALA A  37     -47.996 -20.021-116.101  1.00  0.00           C  
ATOM    596  H   ALA A  37     -46.407 -18.703-117.580  1.00  0.00           H  
ATOM    597  HA  ALA A  37     -48.691 -17.998-116.040  1.00  0.00           H  
ATOM    598 1HB  ALA A  37     -48.696 -20.369-115.341  1.00  0.00           H  
ATOM    599 2HB  ALA A  37     -48.415 -20.202-117.091  1.00  0.00           H  
ATOM    600 3HB  ALA A  37     -47.055 -20.561-116.002  1.00  0.00           H  
ATOM    601  N   LEU A  38     -45.941 -18.465-114.307  1.00  0.00           N  
ATOM    602  CA  LEU A  38     -45.299 -18.123-113.043  1.00  0.00           C  
ATOM    603  C   LEU A  38     -45.503 -16.651-112.702  1.00  0.00           C  
ATOM    604  O   LEU A  38     -45.904 -16.312-111.587  1.00  0.00           O  
ATOM    605  CB  LEU A  38     -43.799 -18.434-113.109  1.00  0.00           C  
ATOM    606  CG  LEU A  38     -43.023 -18.259-111.797  1.00  0.00           C  
ATOM    607  CD1 LEU A  38     -41.709 -19.022-111.877  1.00  0.00           C  
ATOM    608  CD2 LEU A  38     -42.784 -16.778-111.545  1.00  0.00           C  
ATOM    609  H   LEU A  38     -45.387 -18.878-115.042  1.00  0.00           H  
ATOM    610  HA  LEU A  38     -45.759 -18.712-112.250  1.00  0.00           H  
ATOM    611 1HB  LEU A  38     -43.673 -19.467-113.432  1.00  0.00           H  
ATOM    612 2HB  LEU A  38     -43.340 -17.785-113.853  1.00  0.00           H  
ATOM    613  HG  LEU A  38     -43.603 -18.678-110.973  1.00  0.00           H  
ATOM    614 1HD1 LEU A  38     -41.159 -18.897-110.943  1.00  0.00           H  
ATOM    615 2HD1 LEU A  38     -41.912 -20.081-112.038  1.00  0.00           H  
ATOM    616 3HD1 LEU A  38     -41.113 -18.635-112.703  1.00  0.00           H  
ATOM    617 1HD2 LEU A  38     -42.233 -16.654-110.611  1.00  0.00           H  
ATOM    618 2HD2 LEU A  38     -42.203 -16.359-112.366  1.00  0.00           H  
ATOM    619 3HD2 LEU A  38     -43.740 -16.262-111.473  1.00  0.00           H  
ATOM    620  N   GLU A  39     -45.229 -15.782-113.666  1.00  0.00           N  
ATOM    621  CA  GLU A  39     -45.318 -14.344-113.449  1.00  0.00           C  
ATOM    622  C   GLU A  39     -46.748 -13.922-113.131  1.00  0.00           C  
ATOM    623  O   GLU A  39     -46.979 -13.088-112.256  1.00  0.00           O  
ATOM    624  CB  GLU A  39     -44.815 -13.586-114.681  1.00  0.00           C  
ATOM    625  CG  GLU A  39     -43.318 -13.705-114.922  1.00  0.00           C  
ATOM    626  CD  GLU A  39     -42.876 -13.043-116.198  1.00  0.00           C  
ATOM    627  OE1 GLU A  39     -43.722 -12.603-116.940  1.00  0.00           O  
ATOM    628  OE2 GLU A  39     -41.692 -12.976-116.431  1.00  0.00           O  
ATOM    629  H   GLU A  39     -44.947 -16.126-114.574  1.00  0.00           H  
ATOM    630  HA  GLU A  39     -44.699 -14.081-112.592  1.00  0.00           H  
ATOM    631 1HB  GLU A  39     -45.329 -13.953-115.569  1.00  0.00           H  
ATOM    632 2HB  GLU A  39     -45.055 -12.527-114.578  1.00  0.00           H  
ATOM    633 1HG  GLU A  39     -42.787 -13.248-114.087  1.00  0.00           H  
ATOM    634 2HG  GLU A  39     -43.047 -14.760-114.955  1.00  0.00           H  
ATOM    635  N   ALA A  40     -47.704 -14.507-113.846  1.00  0.00           N  
ATOM    636  CA  ALA A  40     -49.116 -14.233-113.605  1.00  0.00           C  
ATOM    637  C   ALA A  40     -49.510 -14.591-112.178  1.00  0.00           C  
ATOM    638  O   ALA A  40     -50.189 -13.820-111.499  1.00  0.00           O  
ATOM    639  CB  ALA A  40     -49.982 -14.993-114.598  1.00  0.00           C  
ATOM    640  H   ALA A  40     -47.445 -15.156-114.574  1.00  0.00           H  
ATOM    641  HA  ALA A  40     -49.288 -13.163-113.736  1.00  0.00           H  
ATOM    642 1HB  ALA A  40     -51.032 -14.779-114.405  1.00  0.00           H  
ATOM    643 2HB  ALA A  40     -49.727 -14.685-115.612  1.00  0.00           H  
ATOM    644 3HB  ALA A  40     -49.802 -16.061-114.491  1.00  0.00           H  
ATOM    645  N   LEU A  41     -49.081 -15.765-111.727  1.00  0.00           N  
ATOM    646  CA  LEU A  41     -49.361 -16.214-110.370  1.00  0.00           C  
ATOM    647  C   LEU A  41     -48.621 -15.363-109.346  1.00  0.00           C  
ATOM    648  O   LEU A  41     -49.148 -15.063-108.274  1.00  0.00           O  
ATOM    649  CB  LEU A  41     -48.961 -17.686-110.204  1.00  0.00           C  
ATOM    650  CG  LEU A  41     -49.809 -18.697-110.986  1.00  0.00           C  
ATOM    651  CD1 LEU A  41     -49.150 -20.069-110.924  1.00  0.00           C  
ATOM    652  CD2 LEU A  41     -51.215 -18.738-110.403  1.00  0.00           C  
ATOM    653  H   LEU A  41     -48.547 -16.363-112.343  1.00  0.00           H  
ATOM    654  HA  LEU A  41     -50.429 -16.101-110.180  1.00  0.00           H  
ATOM    655 1HB  LEU A  41     -47.927 -17.803-110.525  1.00  0.00           H  
ATOM    656 2HB  LEU A  41     -49.023 -17.947-109.148  1.00  0.00           H  
ATOM    657  HG  LEU A  41     -49.858 -18.398-112.033  1.00  0.00           H  
ATOM    658 1HD1 LEU A  41     -49.753 -20.787-111.479  1.00  0.00           H  
ATOM    659 2HD1 LEU A  41     -48.155 -20.014-111.364  1.00  0.00           H  
ATOM    660 3HD1 LEU A  41     -49.072 -20.387-109.885  1.00  0.00           H  
ATOM    661 1HD2 LEU A  41     -51.818 -19.457-110.959  1.00  0.00           H  
ATOM    662 2HD2 LEU A  41     -51.166 -19.038-109.356  1.00  0.00           H  
ATOM    663 3HD2 LEU A  41     -51.668 -17.750-110.476  1.00  0.00           H  
ATOM    664  N   GLU A  42     -47.395 -14.973-109.681  1.00  0.00           N  
ATOM    665  CA  GLU A  42     -46.602 -14.111-108.816  1.00  0.00           C  
ATOM    666  C   GLU A  42     -47.324 -12.802-108.525  1.00  0.00           C  
ATOM    667  O   GLU A  42     -47.441 -12.388-107.374  1.00  0.00           O  
ATOM    668  CB  GLU A  42     -45.241 -13.822-109.454  1.00  0.00           C  
ATOM    669  CG  GLU A  42     -44.308 -12.983-108.595  1.00  0.00           C  
ATOM    670  CD  GLU A  42     -42.942 -12.817-109.202  1.00  0.00           C  
ATOM    671  OE1 GLU A  42     -42.784 -13.136-110.356  1.00  0.00           O  
ATOM    672  OE2 GLU A  42     -42.057 -12.371-108.512  1.00  0.00           O  
ATOM    673  H   GLU A  42     -47.003 -15.283-110.559  1.00  0.00           H  
ATOM    674  HA  GLU A  42     -46.449 -14.622-107.863  1.00  0.00           H  
ATOM    675 1HB  GLU A  42     -44.735 -14.763-109.675  1.00  0.00           H  
ATOM    676 2HB  GLU A  42     -45.386 -13.299-110.399  1.00  0.00           H  
ATOM    677 1HG  GLU A  42     -44.751 -11.998-108.452  1.00  0.00           H  
ATOM    678 2HG  GLU A  42     -44.210 -13.451-107.616  1.00  0.00           H  
ATOM    679  N   GLU A  43     -47.810 -12.155-109.581  1.00  0.00           N  
ATOM    680  CA  GLU A  43     -48.550 -10.908-109.441  1.00  0.00           C  
ATOM    681  C   GLU A  43     -49.874 -11.131-108.718  1.00  0.00           C  
ATOM    682  O   GLU A  43     -50.323 -10.285-107.948  1.00  0.00           O  
ATOM    683  CB  GLU A  43     -48.807 -10.282-110.814  1.00  0.00           C  
ATOM    684  CG  GLU A  43     -47.566  -9.712-111.485  1.00  0.00           C  
ATOM    685  CD  GLU A  43     -46.976  -8.550-110.734  1.00  0.00           C  
ATOM    686  OE1 GLU A  43     -47.669  -7.582-110.535  1.00  0.00           O  
ATOM    687  OE2 GLU A  43     -45.831  -8.632-110.357  1.00  0.00           O  
ATOM    688  H   GLU A  43     -47.662 -12.538-110.504  1.00  0.00           H  
ATOM    689  HA  GLU A  43     -47.959 -10.220-108.837  1.00  0.00           H  
ATOM    690 1HB  GLU A  43     -49.233 -11.032-111.481  1.00  0.00           H  
ATOM    691 2HB  GLU A  43     -49.535  -9.477-110.716  1.00  0.00           H  
ATOM    692 1HG  GLU A  43     -46.815 -10.496-111.566  1.00  0.00           H  
ATOM    693 2HG  GLU A  43     -47.827  -9.391-112.493  1.00  0.00           H  
ATOM    694  N   ALA A  44     -50.496 -12.279-108.977  1.00  0.00           N  
ATOM    695  CA  ALA A  44     -51.734 -12.648-108.303  1.00  0.00           C  
ATOM    696  C   ALA A  44     -51.546 -12.690-106.790  1.00  0.00           C  
ATOM    697  O   ALA A  44     -52.390 -12.206-106.037  1.00  0.00           O  
ATOM    698  CB  ALA A  44     -52.237 -13.990-108.811  1.00  0.00           C  
ATOM    699  H   ALA A  44     -50.100 -12.910-109.659  1.00  0.00           H  
ATOM    700  HA  ALA A  44     -52.486 -11.888-108.520  1.00  0.00           H  
ATOM    701 1HB  ALA A  44     -53.162 -14.251-108.299  1.00  0.00           H  
ATOM    702 2HB  ALA A  44     -52.423 -13.926-109.885  1.00  0.00           H  
ATOM    703 3HB  ALA A  44     -51.486 -14.755-108.619  1.00  0.00           H  
ATOM    704  N   VAL A  45     -50.435 -13.274-106.354  1.00  0.00           N  
ATOM    705  CA  VAL A  45     -50.103 -13.326-104.936  1.00  0.00           C  
ATOM    706  C   VAL A  45     -49.906 -11.926-104.364  1.00  0.00           C  
ATOM    707  O   VAL A  45     -50.344 -11.632-103.252  1.00  0.00           O  
ATOM    708  CB  VAL A  45     -48.822 -14.152-104.718  1.00  0.00           C  
ATOM    709  CG1 VAL A  45     -48.326 -13.997-103.288  1.00  0.00           C  
ATOM    710  CG2 VAL A  45     -49.087 -15.614-105.041  1.00  0.00           C  
ATOM    711  H   VAL A  45     -49.802 -13.692-107.023  1.00  0.00           H  
ATOM    712  HA  VAL A  45     -50.933 -13.786-104.403  1.00  0.00           H  
ATOM    713  HB  VAL A  45     -48.038 -13.769-105.372  1.00  0.00           H  
ATOM    714 1HG1 VAL A  45     -47.419 -14.587-103.151  1.00  0.00           H  
ATOM    715 2HG1 VAL A  45     -48.108 -12.947-103.089  1.00  0.00           H  
ATOM    716 3HG1 VAL A  45     -49.092 -14.347-102.597  1.00  0.00           H  
ATOM    717 1HG2 VAL A  45     -48.176 -16.191-104.885  1.00  0.00           H  
ATOM    718 2HG2 VAL A  45     -49.874 -15.994-104.390  1.00  0.00           H  
ATOM    719 3HG2 VAL A  45     -49.400 -15.705-106.082  1.00  0.00           H  
ATOM    720  N   ARG A  46     -49.244 -11.066-105.133  1.00  0.00           N  
ATOM    721  CA  ARG A  46     -49.050  -9.677-104.735  1.00  0.00           C  
ATOM    722  C   ARG A  46     -50.385  -8.966-104.549  1.00  0.00           C  
ATOM    723  O   ARG A  46     -50.551  -8.170-103.624  1.00  0.00           O  
ATOM    724  CB  ARG A  46     -48.223  -8.933-105.774  1.00  0.00           C  
ATOM    725  CG  ARG A  46     -46.775  -9.384-105.881  1.00  0.00           C  
ATOM    726  CD  ARG A  46     -46.029  -8.597-106.896  1.00  0.00           C  
ATOM    727  NE  ARG A  46     -45.796  -7.229-106.461  1.00  0.00           N  
ATOM    728  CZ  ARG A  46     -45.414  -6.223-107.270  1.00  0.00           C  
ATOM    729  NH1 ARG A  46     -45.222  -6.446-108.551  1.00  0.00           N  
ATOM    730  NH2 ARG A  46     -45.230  -5.011-106.776  1.00  0.00           N  
ATOM    731  H   ARG A  46     -48.866 -11.384-106.015  1.00  0.00           H  
ATOM    732  HA  ARG A  46     -48.530  -9.660-103.779  1.00  0.00           H  
ATOM    733 1HB  ARG A  46     -48.679  -9.053-106.755  1.00  0.00           H  
ATOM    734 2HB  ARG A  46     -48.222  -7.867-105.543  1.00  0.00           H  
ATOM    735 1HG  ARG A  46     -46.281  -9.255-104.918  1.00  0.00           H  
ATOM    736 2HG  ARG A  46     -46.741 -10.434-106.169  1.00  0.00           H  
ATOM    737 1HD  ARG A  46     -45.062  -9.065-107.080  1.00  0.00           H  
ATOM    738 2HD  ARG A  46     -46.598  -8.567-107.824  1.00  0.00           H  
ATOM    739  HE  ARG A  46     -45.935  -7.018-105.481  1.00  0.00           H  
ATOM    740 1HH1 ARG A  46     -45.363  -7.372-108.929  1.00  0.00           H  
ATOM    741 2HH1 ARG A  46     -44.935  -5.691-109.158  1.00  0.00           H  
ATOM    742 1HH2 ARG A  46     -45.375  -4.839-105.791  1.00  0.00           H  
ATOM    743 2HH2 ARG A  46     -44.941  -4.257-107.382  1.00  0.00           H  
ATOM    744  N   ALA A  47     -51.336  -9.259-105.431  1.00  0.00           N  
ATOM    745  CA  ALA A  47     -52.652  -8.635-105.374  1.00  0.00           C  
ATOM    746  C   ALA A  47     -53.366  -8.976-104.074  1.00  0.00           C  
ATOM    747  O   ALA A  47     -53.855  -8.091-103.373  1.00  0.00           O  
ATOM    748  CB  ALA A  47     -53.493  -9.065-106.569  1.00  0.00           C  
ATOM    749  H   ALA A  47     -51.138  -9.931-106.160  1.00  0.00           H  
ATOM    750  HA  ALA A  47     -52.522  -7.554-105.409  1.00  0.00           H  
ATOM    751 1HB  ALA A  47     -54.473  -8.591-106.512  1.00  0.00           H  
ATOM    752 2HB  ALA A  47     -52.997  -8.764-107.490  1.00  0.00           H  
ATOM    753 3HB  ALA A  47     -53.612 -10.148-106.559  1.00  0.00           H  
ATOM    754  N   VAL A  48     -53.424 -10.266-103.758  1.00  0.00           N  
ATOM    755  CA  VAL A  48     -54.135 -10.730-102.572  1.00  0.00           C  
ATOM    756  C   VAL A  48     -53.350 -10.426-101.303  1.00  0.00           C  
ATOM    757  O   VAL A  48     -53.922 -10.314-100.219  1.00  0.00           O  
ATOM    758  CB  VAL A  48     -54.390 -12.246-102.661  1.00  0.00           C  
ATOM    759  CG1 VAL A  48     -55.255 -12.572-103.871  1.00  0.00           C  
ATOM    760  CG2 VAL A  48     -53.065 -12.991-102.731  1.00  0.00           C  
ATOM    761  H   VAL A  48     -52.966 -10.940-104.352  1.00  0.00           H  
ATOM    762  HA  VAL A  48     -55.086 -10.200-102.509  1.00  0.00           H  
ATOM    763  HB  VAL A  48     -54.941 -12.567-101.777  1.00  0.00           H  
ATOM    764 1HG1 VAL A  48     -55.426 -13.646-103.919  1.00  0.00           H  
ATOM    765 2HG1 VAL A  48     -56.211 -12.056-103.781  1.00  0.00           H  
ATOM    766 3HG1 VAL A  48     -54.748 -12.243-104.778  1.00  0.00           H  
ATOM    767 1HG2 VAL A  48     -53.253 -14.063-102.793  1.00  0.00           H  
ATOM    768 2HG2 VAL A  48     -52.511 -12.667-103.612  1.00  0.00           H  
ATOM    769 3HG2 VAL A  48     -52.480 -12.778-101.836  1.00  0.00           H  
ATOM    770  N   GLU A  49     -52.035 -10.292-101.445  1.00  0.00           N  
ATOM    771  CA  GLU A  49     -51.189  -9.834-100.348  1.00  0.00           C  
ATOM    772  C   GLU A  49     -51.625  -8.465 -99.851  1.00  0.00           C  
ATOM    773  O   GLU A  49     -51.838  -8.266 -98.655  1.00  0.00           O  
ATOM    774  CB  GLU A  49     -49.724  -9.785-100.789  1.00  0.00           C  
ATOM    775  CG  GLU A  49     -48.773  -9.218 -99.744  1.00  0.00           C  
ATOM    776  CD  GLU A  49     -47.330  -9.300-100.160  1.00  0.00           C  
ATOM    777  OE1 GLU A  49     -46.992 -10.203-100.887  1.00  0.00           O  
ATOM    778  OE2 GLU A  49     -46.566  -8.458 -99.751  1.00  0.00           O  
ATOM    779  H   GLU A  49     -51.612 -10.514-102.336  1.00  0.00           H  
ATOM    780  HA  GLU A  49     -51.290 -10.537 -99.519  1.00  0.00           H  
ATOM    781 1HB  GLU A  49     -49.385 -10.790-101.039  1.00  0.00           H  
ATOM    782 2HB  GLU A  49     -49.634  -9.175-101.688  1.00  0.00           H  
ATOM    783 1HG  GLU A  49     -49.028  -8.174 -99.562  1.00  0.00           H  
ATOM    784 2HG  GLU A  49     -48.908  -9.763 -98.810  1.00  0.00           H  
ATOM    785  N   GLU A  50     -51.758  -7.518-100.775  1.00  0.00           N  
ATOM    786  CA  GLU A  50     -52.205  -6.174-100.437  1.00  0.00           C  
ATOM    787  C   GLU A  50     -53.644  -6.182 -99.932  1.00  0.00           C  
ATOM    788  O   GLU A  50     -53.998  -5.431 -99.025  1.00  0.00           O  
ATOM    789  CB  GLU A  50     -52.088  -5.251-101.652  1.00  0.00           C  
ATOM    790  CG  GLU A  50     -50.658  -4.914-102.050  1.00  0.00           C  
ATOM    791  CD  GLU A  50     -49.930  -4.122-100.999  1.00  0.00           C  
ATOM    792  OE1 GLU A  50     -50.484  -3.167-100.511  1.00  0.00           O  
ATOM    793  OE2 GLU A  50     -48.817  -4.475-100.683  1.00  0.00           O  
ATOM    794  H   GLU A  50     -51.542  -7.738-101.738  1.00  0.00           H  
ATOM    795  HA  GLU A  50     -51.577  -5.791 -99.635  1.00  0.00           H  
ATOM    796 1HB  GLU A  50     -52.572  -5.717-102.512  1.00  0.00           H  
ATOM    797 2HB  GLU A  50     -52.608  -4.314-101.451  1.00  0.00           H  
ATOM    798 1HG  GLU A  50     -50.113  -5.841-102.232  1.00  0.00           H  
ATOM    799 2HG  GLU A  50     -50.674  -4.346-102.980  1.00  0.00           H  
ATOM    800  N   ALA A  51     -54.469  -7.040-100.524  1.00  0.00           N  
ATOM    801  CA  ALA A  51     -55.850  -7.197-100.091  1.00  0.00           C  
ATOM    802  C   ALA A  51     -55.924  -7.610 -98.624  1.00  0.00           C  
ATOM    803  O   ALA A  51     -56.726  -7.078 -97.859  1.00  0.00           O  
ATOM    804  CB  ALA A  51     -56.567  -8.217-100.965  1.00  0.00           C  
ATOM    805  H   ALA A  51     -54.128  -7.596-101.296  1.00  0.00           H  
ATOM    806  HA  ALA A  51     -56.355  -6.236-100.188  1.00  0.00           H  
ATOM    807 1HB  ALA A  51     -57.599  -8.321-100.630  1.00  0.00           H  
ATOM    808 2HB  ALA A  51     -56.556  -7.878-102.000  1.00  0.00           H  
ATOM    809 3HB  ALA A  51     -56.062  -9.177-100.891  1.00  0.00           H  
ATOM    810  N   ILE A  52     -55.082  -8.565 -98.242  1.00  0.00           N  
ATOM    811  CA  ILE A  52     -55.022  -9.021 -96.858  1.00  0.00           C  
ATOM    812  C   ILE A  52     -54.445  -7.945 -95.948  1.00  0.00           C  
ATOM    813  O   ILE A  52     -54.932  -7.729 -94.837  1.00  0.00           O  
ATOM    814  CB  ILE A  52     -54.174 -10.301 -96.738  1.00  0.00           C  
ATOM    815  CG1 ILE A  52     -54.876 -11.472 -97.431  1.00  0.00           C  
ATOM    816  CG2 ILE A  52     -53.906 -10.627 -95.276  1.00  0.00           C  
ATOM    817  CD1 ILE A  52     -54.000 -12.691 -97.608  1.00  0.00           C  
ATOM    818  H   ILE A  52     -54.469  -8.984 -98.927  1.00  0.00           H  
ATOM    819  HA  ILE A  52     -56.035  -9.234 -96.520  1.00  0.00           H  
ATOM    820  HB  ILE A  52     -53.222 -10.158 -97.247  1.00  0.00           H  
ATOM    821 1HG1 ILE A  52     -55.753 -11.763 -96.853  1.00  0.00           H  
ATOM    822 2HG1 ILE A  52     -55.224 -11.157 -98.415  1.00  0.00           H  
ATOM    823 1HG2 ILE A  52     -53.308 -11.535 -95.210  1.00  0.00           H  
ATOM    824 2HG2 ILE A  52     -53.368  -9.801 -94.812  1.00  0.00           H  
ATOM    825 3HG2 ILE A  52     -54.854 -10.777 -94.757  1.00  0.00           H  
ATOM    826 1HD1 ILE A  52     -54.568 -13.478 -98.106  1.00  0.00           H  
ATOM    827 2HD1 ILE A  52     -53.132 -12.430 -98.215  1.00  0.00           H  
ATOM    828 3HD1 ILE A  52     -53.669 -13.046 -96.633  1.00  0.00           H  
ATOM    829  N   LYS A  53     -53.405  -7.267 -96.423  1.00  0.00           N  
ATOM    830  CA  LYS A  53     -52.793  -6.178 -95.676  1.00  0.00           C  
ATOM    831  C   LYS A  53     -53.812  -5.096 -95.344  1.00  0.00           C  
ATOM    832  O   LYS A  53     -53.834  -4.569 -94.233  1.00  0.00           O  
ATOM    833  CB  LYS A  53     -51.626  -5.578 -96.463  1.00  0.00           C  
ATOM    834  CG  LYS A  53     -50.365  -6.432 -96.467  1.00  0.00           C  
ATOM    835  CD  LYS A  53     -49.355  -5.919 -97.483  1.00  0.00           C  
ATOM    836  CE  LYS A  53     -48.895  -4.508 -97.144  1.00  0.00           C  
ATOM    837  NZ  LYS A  53     -47.826  -4.035 -98.064  1.00  0.00           N  
ATOM    838  H   LYS A  53     -53.029  -7.517 -97.328  1.00  0.00           H  
ATOM    839  HA  LYS A  53     -52.414  -6.575 -94.732  1.00  0.00           H  
ATOM    840 1HB  LYS A  53     -51.927  -5.422 -97.498  1.00  0.00           H  
ATOM    841 2HB  LYS A  53     -51.369  -4.603 -96.046  1.00  0.00           H  
ATOM    842 1HG  LYS A  53     -49.911  -6.416 -95.475  1.00  0.00           H  
ATOM    843 2HG  LYS A  53     -50.623  -7.462 -96.712  1.00  0.00           H  
ATOM    844 1HD  LYS A  53     -48.487  -6.581 -97.497  1.00  0.00           H  
ATOM    845 2HD  LYS A  53     -49.805  -5.917 -98.474  1.00  0.00           H  
ATOM    846 1HE  LYS A  53     -49.740  -3.825 -97.207  1.00  0.00           H  
ATOM    847 2HE  LYS A  53     -48.513  -4.485 -96.123  1.00  0.00           H  
ATOM    848 1HZ  LYS A  53     -47.550  -3.098 -97.807  1.00  0.00           H  
ATOM    849 2HZ  LYS A  53     -47.028  -4.652 -98.000  1.00  0.00           H  
ATOM    850 3HZ  LYS A  53     -48.174  -4.034 -99.013  1.00  0.00           H  
ATOM    851  N   ARG A  54     -54.657  -4.768 -96.317  1.00  0.00           N  
ATOM    852  CA  ARG A  54     -55.734  -3.807 -96.107  1.00  0.00           C  
ATOM    853  C   ARG A  54     -56.837  -4.399 -95.240  1.00  0.00           C  
ATOM    854  O   ARG A  54     -57.347  -3.739 -94.333  1.00  0.00           O  
ATOM    855  CB  ARG A  54     -56.321  -3.360 -97.437  1.00  0.00           C  
ATOM    856  CG  ARG A  54     -55.419  -2.457 -98.264  1.00  0.00           C  
ATOM    857  CD  ARG A  54     -56.072  -2.037 -99.529  1.00  0.00           C  
ATOM    858  NE  ARG A  54     -55.243  -1.116-100.289  1.00  0.00           N  
ATOM    859  CZ  ARG A  54     -55.665  -0.403-101.352  1.00  0.00           C  
ATOM    860  NH1 ARG A  54     -56.909  -0.515-101.765  1.00  0.00           N  
ATOM    861  NH2 ARG A  54     -54.832   0.408-101.976  1.00  0.00           N  
ATOM    862  H   ARG A  54     -54.551  -5.197 -97.224  1.00  0.00           H  
ATOM    863  HA  ARG A  54     -55.327  -2.944 -95.581  1.00  0.00           H  
ATOM    864 1HB  ARG A  54     -56.557  -4.233 -98.042  1.00  0.00           H  
ATOM    865 2HB  ARG A  54     -57.253  -2.821 -97.261  1.00  0.00           H  
ATOM    866 1HG  ARG A  54     -55.174  -1.563 -97.691  1.00  0.00           H  
ATOM    867 2HG  ARG A  54     -54.501  -2.991 -98.514  1.00  0.00           H  
ATOM    868 1HD  ARG A  54     -56.266  -2.913-100.147  1.00  0.00           H  
ATOM    869 2HD  ARG A  54     -57.014  -1.538 -99.302  1.00  0.00           H  
ATOM    870  HE  ARG A  54     -54.280  -1.004-100.000  1.00  0.00           H  
ATOM    871 1HH1 ARG A  54     -57.546  -1.135-101.287  1.00  0.00           H  
ATOM    872 2HH1 ARG A  54     -57.225   0.020-102.561  1.00  0.00           H  
ATOM    873 1HH2 ARG A  54     -53.875   0.495-101.658  1.00  0.00           H  
ATOM    874 2HH2 ARG A  54     -55.147   0.943-102.772  1.00  0.00           H  
ATOM    875  N   ASN A  55     -57.203  -5.643 -95.523  1.00  0.00           N  
ATOM    876  CA  ASN A  55     -58.255  -6.322 -94.778  1.00  0.00           C  
ATOM    877  C   ASN A  55     -57.830  -7.729 -94.378  1.00  0.00           C  
ATOM    878  O   ASN A  55     -58.012  -8.680 -95.136  1.00  0.00           O  
ATOM    879  CB  ASN A  55     -59.541  -6.361 -95.583  1.00  0.00           C  
ATOM    880  CG  ASN A  55     -60.686  -6.962 -94.817  1.00  0.00           C  
ATOM    881  OD1 ASN A  55     -60.499  -7.507 -93.723  1.00  0.00           O  
ATOM    882  ND2 ASN A  55     -61.868  -6.876 -95.371  1.00  0.00           N  
ATOM    883  H   ASN A  55     -56.739  -6.133 -96.275  1.00  0.00           H  
ATOM    884  HA  ASN A  55     -58.446  -5.763 -93.861  1.00  0.00           H  
ATOM    885 1HB  ASN A  55     -59.812  -5.350 -95.885  1.00  0.00           H  
ATOM    886 2HB  ASN A  55     -59.382  -6.941 -96.492  1.00  0.00           H  
ATOM    887 1HD2 ASN A  55     -62.667  -7.259 -94.907  1.00  0.00           H  
ATOM    888 2HD2 ASN A  55     -61.974  -6.428 -96.258  1.00  0.00           H  
ATOM    889  N   PRO A  56     -57.261  -7.853 -93.182  1.00  0.00           N  
ATOM    890  CA  PRO A  56     -56.751  -9.132 -92.708  1.00  0.00           C  
ATOM    891  C   PRO A  56     -57.854 -10.180 -92.649  1.00  0.00           C  
ATOM    892  O   PRO A  56     -57.587 -11.381 -92.689  1.00  0.00           O  
ATOM    893  CB  PRO A  56     -56.216  -8.793 -91.312  1.00  0.00           C  
ATOM    894  CG  PRO A  56     -55.868  -7.346 -91.396  1.00  0.00           C  
ATOM    895  CD  PRO A  56     -56.944  -6.751 -92.263  1.00  0.00           C  
ATOM    896  HA  PRO A  56     -55.995  -9.487 -93.410  1.00  0.00           H  
ATOM    897 1HB  PRO A  56     -56.986  -9.003 -90.553  1.00  0.00           H  
ATOM    898 2HB  PRO A  56     -55.350  -9.427 -91.076  1.00  0.00           H  
ATOM    899 1HG  PRO A  56     -55.841  -6.903 -90.389  1.00  0.00           H  
ATOM    900 2HG  PRO A  56     -54.862  -7.221 -91.824  1.00  0.00           H  
ATOM    901 1HD  PRO A  56     -57.809  -6.476 -91.640  1.00  0.00           H  
ATOM    902 2HD  PRO A  56     -56.549  -5.869 -92.787  1.00  0.00           H  
ATOM    903  N   ASP A  57     -59.098  -9.718 -92.554  1.00  0.00           N  
ATOM    904  CA  ASP A  57     -60.234 -10.611 -92.367  1.00  0.00           C  
ATOM    905  C   ASP A  57     -60.815 -11.051 -93.705  1.00  0.00           C  
ATOM    906  O   ASP A  57     -61.837 -11.733 -93.755  1.00  0.00           O  
ATOM    907  CB  ASP A  57     -61.321  -9.928 -91.532  1.00  0.00           C  
ATOM    908  CG  ASP A  57     -60.891  -9.675 -90.093  1.00  0.00           C  
ATOM    909  OD1 ASP A  57     -60.055 -10.399 -89.608  1.00  0.00           O  
ATOM    910  OD2 ASP A  57     -61.404  -8.761 -89.494  1.00  0.00           O  
ATOM    911  H   ASP A  57     -59.256  -8.722 -92.610  1.00  0.00           H  
ATOM    912  HA  ASP A  57     -59.891 -11.505 -91.847  1.00  0.00           H  
ATOM    913 1HB  ASP A  57     -61.588  -8.975 -91.991  1.00  0.00           H  
ATOM    914 2HB  ASP A  57     -62.216 -10.549 -91.525  1.00  0.00           H  
ATOM    915  N   ASN A  58     -60.153 -10.656 -94.789  1.00  0.00           N  
ATOM    916  CA  ASN A  58     -60.568 -11.059 -96.126  1.00  0.00           C  
ATOM    917  C   ASN A  58     -60.284 -12.536 -96.373  1.00  0.00           C  
ATOM    918  O   ASN A  58     -59.254 -12.893 -96.943  1.00  0.00           O  
ATOM    919  CB  ASN A  58     -59.884 -10.202 -97.177  1.00  0.00           C  
ATOM    920  CG  ASN A  58     -60.396 -10.470 -98.565  1.00  0.00           C  
ATOM    921  OD1 ASN A  58     -60.928 -11.550 -98.846  1.00  0.00           O  
ATOM    922  ND2 ASN A  58     -60.250  -9.506 -99.437  1.00  0.00           N  
ATOM    923  H   ASN A  58     -59.343 -10.064 -94.682  1.00  0.00           H  
ATOM    924  HA  ASN A  58     -61.644 -10.910 -96.215  1.00  0.00           H  
ATOM    925 1HB  ASN A  58     -60.036  -9.148 -96.942  1.00  0.00           H  
ATOM    926 2HB  ASN A  58     -58.810 -10.389 -97.157  1.00  0.00           H  
ATOM    927 1HD2 ASN A  58     -60.573  -9.629-100.377  1.00  0.00           H  
ATOM    928 2HD2 ASN A  58     -59.814  -8.648 -99.167  1.00  0.00           H  
ATOM    929  N   ASP A  59     -61.203 -13.390 -95.935  1.00  0.00           N  
ATOM    930  CA  ASP A  59     -61.018 -14.832 -96.035  1.00  0.00           C  
ATOM    931  C   ASP A  59     -60.796 -15.260 -97.480  1.00  0.00           C  
ATOM    932  O   ASP A  59     -60.022 -16.179 -97.753  1.00  0.00           O  
ATOM    933  CB  ASP A  59     -62.228 -15.570 -95.457  1.00  0.00           C  
ATOM    934  CG  ASP A  59     -62.302 -15.489 -93.938  1.00  0.00           C  
ATOM    935  OD1 ASP A  59     -61.317 -15.138 -93.332  1.00  0.00           O  
ATOM    936  OD2 ASP A  59     -63.343 -15.778 -93.398  1.00  0.00           O  
ATOM    937  H   ASP A  59     -62.053 -13.029 -95.524  1.00  0.00           H  
ATOM    938  HA  ASP A  59     -60.127 -15.098 -95.467  1.00  0.00           H  
ATOM    939 1HB  ASP A  59     -63.144 -15.150 -95.873  1.00  0.00           H  
ATOM    940 2HB  ASP A  59     -62.187 -16.621 -95.748  1.00  0.00           H  
ATOM    941  N   GLU A  60     -61.478 -14.591 -98.402  1.00  0.00           N  
ATOM    942  CA  GLU A  60     -61.374 -14.914 -99.820  1.00  0.00           C  
ATOM    943  C   GLU A  60     -59.943 -14.752-100.316  1.00  0.00           C  
ATOM    944  O   GLU A  60     -59.419 -15.615-101.021  1.00  0.00           O  
ATOM    945  CB  GLU A  60     -62.313 -14.028-100.640  1.00  0.00           C  
ATOM    946  CG  GLU A  60     -62.376 -14.379-102.120  1.00  0.00           C  
ATOM    947  CD  GLU A  60     -63.312 -13.490-102.893  1.00  0.00           C  
ATOM    948  OE1 GLU A  60     -63.838 -12.570-102.316  1.00  0.00           O  
ATOM    949  OE2 GLU A  60     -63.498 -13.734-104.061  1.00  0.00           O  
ATOM    950  H   GLU A  60     -62.087 -13.839 -98.113  1.00  0.00           H  
ATOM    951  HA  GLU A  60     -61.655 -15.958 -99.959  1.00  0.00           H  
ATOM    952 1HB  GLU A  60     -63.323 -14.096-100.237  1.00  0.00           H  
ATOM    953 2HB  GLU A  60     -61.998 -12.987-100.557  1.00  0.00           H  
ATOM    954 1HG  GLU A  60     -61.376 -14.292-102.546  1.00  0.00           H  
ATOM    955 2HG  GLU A  60     -62.697 -15.415-102.224  1.00  0.00           H  
ATOM    956  N   ALA A  61     -59.315 -13.641 -99.944  1.00  0.00           N  
ATOM    957  CA  ALA A  61     -57.930 -13.382-100.320  1.00  0.00           C  
ATOM    958  C   ALA A  61     -56.990 -14.411 -99.706  1.00  0.00           C  
ATOM    959  O   ALA A  61     -56.035 -14.853-100.345  1.00  0.00           O  
ATOM    960  CB  ALA A  61     -57.521 -11.978 -99.898  1.00  0.00           C  
ATOM    961  H   ALA A  61     -59.809 -12.959 -99.388  1.00  0.00           H  
ATOM    962  HA  ALA A  61     -57.845 -13.460-101.404  1.00  0.00           H  
ATOM    963 1HB  ALA A  61     -56.483 -11.798-100.184  1.00  0.00           H  
ATOM    964 2HB  ALA A  61     -58.164 -11.247-100.391  1.00  0.00           H  
ATOM    965 3HB  ALA A  61     -57.621 -11.877 -98.818  1.00  0.00           H  
ATOM    966  N   VAL A  62     -57.268 -14.792 -98.465  1.00  0.00           N  
ATOM    967  CA  VAL A  62     -56.456 -15.784 -97.765  1.00  0.00           C  
ATOM    968  C   VAL A  62     -56.487 -17.125 -98.486  1.00  0.00           C  
ATOM    969  O   VAL A  62     -55.444 -17.722 -98.753  1.00  0.00           O  
ATOM    970  CB  VAL A  62     -56.960 -15.967 -96.322  1.00  0.00           C  
ATOM    971  CG1 VAL A  62     -56.267 -17.151 -95.663  1.00  0.00           C  
ATOM    972  CG2 VAL A  62     -56.726 -14.694 -95.524  1.00  0.00           C  
ATOM    973  H   VAL A  62     -58.059 -14.383 -97.989  1.00  0.00           H  
ATOM    974  HA  VAL A  62     -55.422 -15.437 -97.755  1.00  0.00           H  
ATOM    975  HB  VAL A  62     -58.027 -16.193 -96.346  1.00  0.00           H  
ATOM    976 1HG1 VAL A  62     -56.635 -17.268 -94.643  1.00  0.00           H  
ATOM    977 2HG1 VAL A  62     -56.477 -18.058 -96.230  1.00  0.00           H  
ATOM    978 3HG1 VAL A  62     -55.191 -16.978 -95.642  1.00  0.00           H  
ATOM    979 1HG2 VAL A  62     -57.085 -14.832 -94.506  1.00  0.00           H  
ATOM    980 2HG2 VAL A  62     -55.659 -14.466 -95.506  1.00  0.00           H  
ATOM    981 3HG2 VAL A  62     -57.265 -13.870 -95.992  1.00  0.00           H  
ATOM    982  N   GLU A  63     -57.689 -17.593 -98.801  1.00  0.00           N  
ATOM    983  CA  GLU A  63     -57.855 -18.842 -99.537  1.00  0.00           C  
ATOM    984  C   GLU A  63     -57.186 -18.769-100.904  1.00  0.00           C  
ATOM    985  O   GLU A  63     -56.469 -19.684-101.303  1.00  0.00           O  
ATOM    986  CB  GLU A  63     -59.341 -19.171 -99.702  1.00  0.00           C  
ATOM    987  CG  GLU A  63     -59.619 -20.455-100.472  1.00  0.00           C  
ATOM    988  CD  GLU A  63     -61.086 -20.752-100.602  1.00  0.00           C  
ATOM    989  OE1 GLU A  63     -61.860 -20.155 -99.893  1.00  0.00           O  
ATOM    990  OE2 GLU A  63     -61.435 -21.577-101.413  1.00  0.00           O  
ATOM    991  H   GLU A  63     -58.508 -17.075 -98.522  1.00  0.00           H  
ATOM    992  HA  GLU A  63     -57.373 -19.643 -98.974  1.00  0.00           H  
ATOM    993 1HB  GLU A  63     -59.805 -19.263 -98.720  1.00  0.00           H  
ATOM    994 2HB  GLU A  63     -59.839 -18.354-100.225  1.00  0.00           H  
ATOM    995 1HG  GLU A  63     -59.187 -20.369-101.469  1.00  0.00           H  
ATOM    996 2HG  GLU A  63     -59.128 -21.284 -99.964  1.00  0.00           H  
ATOM    997  N   THR A  64     -57.429 -17.673-101.616  1.00  0.00           N  
ATOM    998  CA  THR A  64     -56.846 -17.478-102.939  1.00  0.00           C  
ATOM    999  C   THR A  64     -55.325 -17.551-102.887  1.00  0.00           C  
ATOM   1000  O   THR A  64     -54.698 -18.198-103.727  1.00  0.00           O  
ATOM   1001  CB  THR A  64     -57.278 -16.127-103.540  1.00  0.00           C  
ATOM   1002  OG1 THR A  64     -58.698 -16.120-103.733  1.00  0.00           O  
ATOM   1003  CG2 THR A  64     -56.587 -15.892-104.875  1.00  0.00           C  
ATOM   1004  H   THR A  64     -58.032 -16.960-101.232  1.00  0.00           H  
ATOM   1005  HA  THR A  64     -57.195 -18.277-103.593  1.00  0.00           H  
ATOM   1006  HB  THR A  64     -57.014 -15.322-102.855  1.00  0.00           H  
ATOM   1007  HG1 THR A  64     -58.899 -16.365-104.641  1.00  0.00           H  
ATOM   1008 1HG2 THR A  64     -56.904 -14.934-105.285  1.00  0.00           H  
ATOM   1009 2HG2 THR A  64     -55.507 -15.886-104.729  1.00  0.00           H  
ATOM   1010 3HG2 THR A  64     -56.855 -16.689-105.568  1.00  0.00           H  
ATOM   1011  N   ALA A  65     -54.739 -16.886-101.898  1.00  0.00           N  
ATOM   1012  CA  ALA A  65     -53.289 -16.876-101.736  1.00  0.00           C  
ATOM   1013  C   ALA A  65     -52.736 -18.292-101.631  1.00  0.00           C  
ATOM   1014  O   ALA A  65     -51.736 -18.626-102.263  1.00  0.00           O  
ATOM   1015  CB  ALA A  65     -52.900 -16.063-100.511  1.00  0.00           C  
ATOM   1016  H   ALA A  65     -55.310 -16.377-101.241  1.00  0.00           H  
ATOM   1017  HA  ALA A  65     -52.846 -16.413-102.619  1.00  0.00           H  
ATOM   1018 1HB  ALA A  65     -51.815 -16.063-100.404  1.00  0.00           H  
ATOM   1019 2HB  ALA A  65     -53.252 -15.038-100.627  1.00  0.00           H  
ATOM   1020 3HB  ALA A  65     -53.352 -16.503 -99.624  1.00  0.00           H  
ATOM   1021  N   VAL A  66     -53.396 -19.121-100.830  1.00  0.00           N  
ATOM   1022  CA  VAL A  66     -52.981 -20.508-100.652  1.00  0.00           C  
ATOM   1023  C   VAL A  66     -53.097 -21.288-101.954  1.00  0.00           C  
ATOM   1024  O   VAL A  66     -52.204 -22.058-102.310  1.00  0.00           O  
ATOM   1025  CB  VAL A  66     -53.840 -21.189 -99.570  1.00  0.00           C  
ATOM   1026  CG1 VAL A  66     -53.540 -22.679 -99.510  1.00  0.00           C  
ATOM   1027  CG2 VAL A  66     -53.587 -20.534 -98.220  1.00  0.00           C  
ATOM   1028  H   VAL A  66     -54.207 -18.782-100.331  1.00  0.00           H  
ATOM   1029  HA  VAL A  66     -51.932 -20.519-100.352  1.00  0.00           H  
ATOM   1030  HB  VAL A  66     -54.892 -21.084 -99.834  1.00  0.00           H  
ATOM   1031 1HG1 VAL A  66     -54.155 -23.143 -98.741  1.00  0.00           H  
ATOM   1032 2HG1 VAL A  66     -53.760 -23.134-100.476  1.00  0.00           H  
ATOM   1033 3HG1 VAL A  66     -52.486 -22.828 -99.271  1.00  0.00           H  
ATOM   1034 1HG2 VAL A  66     -54.198 -21.020 -97.460  1.00  0.00           H  
ATOM   1035 2HG2 VAL A  66     -52.535 -20.634 -97.958  1.00  0.00           H  
ATOM   1036 3HG2 VAL A  66     -53.848 -19.476 -98.274  1.00  0.00           H  
ATOM   1037  N   ARG A  67     -54.205 -21.088-102.660  1.00  0.00           N  
ATOM   1038  CA  ARG A  67     -54.428 -21.755-103.939  1.00  0.00           C  
ATOM   1039  C   ARG A  67     -53.392 -21.333-104.970  1.00  0.00           C  
ATOM   1040  O   ARG A  67     -52.922 -22.148-105.763  1.00  0.00           O  
ATOM   1041  CB  ARG A  67     -55.820 -21.446-104.468  1.00  0.00           C  
ATOM   1042  CG  ARG A  67     -56.956 -22.105-103.704  1.00  0.00           C  
ATOM   1043  CD  ARG A  67     -58.278 -21.786-104.302  1.00  0.00           C  
ATOM   1044  NE  ARG A  67     -59.372 -22.373-103.544  1.00  0.00           N  
ATOM   1045  CZ  ARG A  67     -59.807 -23.640-103.684  1.00  0.00           C  
ATOM   1046  NH1 ARG A  67     -59.231 -24.440-104.556  1.00  0.00           N  
ATOM   1047  NH2 ARG A  67     -60.810 -24.081-102.946  1.00  0.00           N  
ATOM   1048  H   ARG A  67     -54.907 -20.459-102.306  1.00  0.00           H  
ATOM   1049  HA  ARG A  67     -54.327 -22.832-103.789  1.00  0.00           H  
ATOM   1050 1HB  ARG A  67     -55.988 -20.370-104.444  1.00  0.00           H  
ATOM   1051 2HB  ARG A  67     -55.893 -21.764-105.509  1.00  0.00           H  
ATOM   1052 1HG  ARG A  67     -56.825 -23.188-103.719  1.00  0.00           H  
ATOM   1053 2HG  ARG A  67     -56.953 -21.755-102.671  1.00  0.00           H  
ATOM   1054 1HD  ARG A  67     -58.418 -20.704-104.320  1.00  0.00           H  
ATOM   1055 2HD  ARG A  67     -58.321 -22.174-105.318  1.00  0.00           H  
ATOM   1056  HE  ARG A  67     -59.839 -21.788-102.863  1.00  0.00           H  
ATOM   1057 1HH1 ARG A  67     -58.464 -24.102-105.120  1.00  0.00           H  
ATOM   1058 2HH1 ARG A  67     -59.557 -25.389-104.661  1.00  0.00           H  
ATOM   1059 1HH2 ARG A  67     -61.253 -23.466-102.276  1.00  0.00           H  
ATOM   1060 2HH2 ARG A  67     -61.136 -25.029-103.052  1.00  0.00           H  
ATOM   1061  N   LEU A  68     -53.036 -20.051-104.956  1.00  0.00           N  
ATOM   1062  CA  LEU A  68     -52.007 -19.530-105.846  1.00  0.00           C  
ATOM   1063  C   LEU A  68     -50.652 -20.158-105.549  1.00  0.00           C  
ATOM   1064  O   LEU A  68     -49.885 -20.465-106.462  1.00  0.00           O  
ATOM   1065  CB  LEU A  68     -51.913 -18.006-105.712  1.00  0.00           C  
ATOM   1066  CG  LEU A  68     -53.112 -17.214-106.250  1.00  0.00           C  
ATOM   1067  CD1 LEU A  68     -52.999 -15.761-105.813  1.00  0.00           C  
ATOM   1068  CD2 LEU A  68     -53.151 -17.326-107.768  1.00  0.00           C  
ATOM   1069  H   LEU A  68     -53.492 -19.423-104.309  1.00  0.00           H  
ATOM   1070  HA  LEU A  68     -52.275 -19.789-106.872  1.00  0.00           H  
ATOM   1071 1HB  LEU A  68     -51.799 -17.757-104.658  1.00  0.00           H  
ATOM   1072 2HB  LEU A  68     -51.024 -17.664-106.242  1.00  0.00           H  
ATOM   1073  HG  LEU A  68     -54.033 -17.619-105.833  1.00  0.00           H  
ATOM   1074 1HD1 LEU A  68     -53.851 -15.199-106.197  1.00  0.00           H  
ATOM   1075 2HD1 LEU A  68     -52.992 -15.708-104.724  1.00  0.00           H  
ATOM   1076 3HD1 LEU A  68     -52.077 -15.332-106.203  1.00  0.00           H  
ATOM   1077 1HD2 LEU A  68     -54.003 -16.764-108.152  1.00  0.00           H  
ATOM   1078 2HD2 LEU A  68     -52.230 -16.920-108.188  1.00  0.00           H  
ATOM   1079 3HD2 LEU A  68     -53.250 -18.374-108.054  1.00  0.00           H  
ATOM   1080  N   ALA A  69     -50.362 -20.346-104.266  1.00  0.00           N  
ATOM   1081  CA  ALA A  69     -49.131 -21.009-103.849  1.00  0.00           C  
ATOM   1082  C   ALA A  69     -49.073 -22.439-104.370  1.00  0.00           C  
ATOM   1083  O   ALA A  69     -48.021 -22.908-104.807  1.00  0.00           O  
ATOM   1084  CB  ALA A  69     -49.009 -20.996-102.332  1.00  0.00           C  
ATOM   1085  H   ALA A  69     -51.009 -20.022-103.562  1.00  0.00           H  
ATOM   1086  HA  ALA A  69     -48.285 -20.468-104.271  1.00  0.00           H  
ATOM   1087 1HB  ALA A  69     -48.087 -21.495-102.037  1.00  0.00           H  
ATOM   1088 2HB  ALA A  69     -48.992 -19.964-101.978  1.00  0.00           H  
ATOM   1089 3HB  ALA A  69     -49.859 -21.515-101.894  1.00  0.00           H  
ATOM   1090  N   ARG A  70     -50.208 -23.129-104.324  1.00  0.00           N  
ATOM   1091  CA  ARG A  70     -50.294 -24.497-104.819  1.00  0.00           C  
ATOM   1092  C   ARG A  70     -50.127 -24.546-106.334  1.00  0.00           C  
ATOM   1093  O   ARG A  70     -49.544 -25.487-106.872  1.00  0.00           O  
ATOM   1094  CB  ARG A  70     -51.629 -25.121-104.436  1.00  0.00           C  
ATOM   1095  CG  ARG A  70     -51.792 -25.426-102.957  1.00  0.00           C  
ATOM   1096  CD  ARG A  70     -53.135 -25.984-102.655  1.00  0.00           C  
ATOM   1097  NE  ARG A  70     -53.285 -26.306-101.245  1.00  0.00           N  
ATOM   1098  CZ  ARG A  70     -54.413 -26.783-100.685  1.00  0.00           C  
ATOM   1099  NH1 ARG A  70     -55.479 -26.986-101.426  1.00  0.00           N  
ATOM   1100  NH2 ARG A  70     -54.448 -27.045 -99.390  1.00  0.00           N  
ATOM   1101  H   ARG A  70     -51.032 -22.693-103.937  1.00  0.00           H  
ATOM   1102  HA  ARG A  70     -49.484 -25.077-104.379  1.00  0.00           H  
ATOM   1103 1HB  ARG A  70     -52.439 -24.452-104.727  1.00  0.00           H  
ATOM   1104 2HB  ARG A  70     -51.764 -26.054-104.983  1.00  0.00           H  
ATOM   1105 1HG  ARG A  70     -51.040 -26.154-102.651  1.00  0.00           H  
ATOM   1106 2HG  ARG A  70     -51.664 -24.509-102.380  1.00  0.00           H  
ATOM   1107 1HD  ARG A  70     -53.899 -25.255-102.921  1.00  0.00           H  
ATOM   1108 2HD  ARG A  70     -53.287 -26.895-103.230  1.00  0.00           H  
ATOM   1109  HE  ARG A  70     -52.485 -26.162-100.643  1.00  0.00           H  
ATOM   1110 1HH1 ARG A  70     -55.453 -26.787-102.416  1.00  0.00           H  
ATOM   1111 2HH1 ARG A  70     -56.326 -27.344-101.006  1.00  0.00           H  
ATOM   1112 1HH2 ARG A  70     -53.629 -26.888 -98.820  1.00  0.00           H  
ATOM   1113 2HH2 ARG A  70     -55.294 -27.401 -98.970  1.00  0.00           H  
ATOM   1114  N   GLU A  71     -50.648 -23.530-107.013  1.00  0.00           N  
ATOM   1115  CA  GLU A  71     -50.456 -23.396-108.452  1.00  0.00           C  
ATOM   1116  C   GLU A  71     -48.995 -23.136-108.793  1.00  0.00           C  
ATOM   1117  O   GLU A  71     -48.465 -23.685-109.759  1.00  0.00           O  
ATOM   1118  CB  GLU A  71     -51.326 -22.262-109.002  1.00  0.00           C  
ATOM   1119  CG  GLU A  71     -52.817 -22.568-109.026  1.00  0.00           C  
ATOM   1120  CD  GLU A  71     -53.166 -23.709-109.941  1.00  0.00           C  
ATOM   1121  OE1 GLU A  71     -52.638 -23.757-111.025  1.00  0.00           O  
ATOM   1122  OE2 GLU A  71     -53.961 -24.532-109.554  1.00  0.00           O  
ATOM   1123  H   GLU A  71     -51.189 -22.833-106.521  1.00  0.00           H  
ATOM   1124  HA  GLU A  71     -50.746 -24.333-108.928  1.00  0.00           H  
ATOM   1125 1HB  GLU A  71     -51.178 -21.366-108.401  1.00  0.00           H  
ATOM   1126 2HB  GLU A  71     -51.017 -22.028-110.021  1.00  0.00           H  
ATOM   1127 1HG  GLU A  71     -53.141 -22.817-108.015  1.00  0.00           H  
ATOM   1128 2HG  GLU A  71     -53.357 -21.676-109.342  1.00  0.00           H  
ATOM   1129  N   LEU A  72     -48.347 -22.295-107.995  1.00  0.00           N  
ATOM   1130  CA  LEU A  72     -46.922 -22.031-108.152  1.00  0.00           C  
ATOM   1131  C   LEU A  72     -46.099 -23.286-107.902  1.00  0.00           C  
ATOM   1132  O   LEU A  72     -45.095 -23.525-108.572  1.00  0.00           O  
ATOM   1133  CB  LEU A  72     -46.478 -20.921-107.190  1.00  0.00           C  
ATOM   1134  CG  LEU A  72     -46.904 -19.499-107.575  1.00  0.00           C  
ATOM   1135  CD1 LEU A  72     -46.671 -18.563-106.397  1.00  0.00           C  
ATOM   1136  CD2 LEU A  72     -46.118 -19.044-108.796  1.00  0.00           C  
ATOM   1137  H   LEU A  72     -48.855 -21.827-107.257  1.00  0.00           H  
ATOM   1138  HA  LEU A  72     -46.741 -21.716-109.180  1.00  0.00           H  
ATOM   1139 1HB  LEU A  72     -46.887 -21.133-106.204  1.00  0.00           H  
ATOM   1140 2HB  LEU A  72     -45.391 -20.935-107.122  1.00  0.00           H  
ATOM   1141  HG  LEU A  72     -47.970 -19.486-107.805  1.00  0.00           H  
ATOM   1142 1HD1 LEU A  72     -46.974 -17.552-106.670  1.00  0.00           H  
ATOM   1143 2HD1 LEU A  72     -47.260 -18.899-105.543  1.00  0.00           H  
ATOM   1144 3HD1 LEU A  72     -45.614 -18.565-106.133  1.00  0.00           H  
ATOM   1145 1HD2 LEU A  72     -46.421 -18.034-109.070  1.00  0.00           H  
ATOM   1146 2HD2 LEU A  72     -45.052 -19.056-108.567  1.00  0.00           H  
ATOM   1147 3HD2 LEU A  72     -46.318 -19.721-109.628  1.00  0.00           H  
ATOM   1148  N   LYS A  73     -46.528 -24.088-106.934  1.00  0.00           N  
ATOM   1149  CA  LYS A  73     -45.892 -25.371-106.662  1.00  0.00           C  
ATOM   1150  C   LYS A  73     -45.889 -26.258-107.901  1.00  0.00           C  
ATOM   1151  O   LYS A  73     -44.858 -26.815-108.274  1.00  0.00           O  
ATOM   1152  CB  LYS A  73     -46.595 -26.083-105.506  1.00  0.00           C  
ATOM   1153  CG  LYS A  73     -45.966 -27.413-105.109  1.00  0.00           C  
ATOM   1154  CD  LYS A  73     -46.675 -28.024-103.910  1.00  0.00           C  
ATOM   1155  CE  LYS A  73     -46.020 -29.332-103.487  1.00  0.00           C  
ATOM   1156  NZ  LYS A  73     -46.240 -30.414-104.485  1.00  0.00           N  
ATOM   1157  H   LYS A  73     -47.317 -23.800-106.373  1.00  0.00           H  
ATOM   1158  HA  LYS A  73     -44.853 -25.190-106.382  1.00  0.00           H  
ATOM   1159 1HB  LYS A  73     -46.597 -25.439-104.627  1.00  0.00           H  
ATOM   1160 2HB  LYS A  73     -47.636 -26.273-105.774  1.00  0.00           H  
ATOM   1161 1HG  LYS A  73     -46.024 -28.108-105.949  1.00  0.00           H  
ATOM   1162 2HG  LYS A  73     -44.916 -27.258-104.862  1.00  0.00           H  
ATOM   1163 1HD  LYS A  73     -46.644 -27.324-103.074  1.00  0.00           H  
ATOM   1164 2HD  LYS A  73     -47.717 -28.217-104.164  1.00  0.00           H  
ATOM   1165 1HE  LYS A  73     -44.948 -29.178-103.365  1.00  0.00           H  
ATOM   1166 2HE  LYS A  73     -46.430 -29.649-102.529  1.00  0.00           H  
ATOM   1167 1HZ  LYS A  73     -45.792 -31.261-104.167  1.00  0.00           H  
ATOM   1168 2HZ  LYS A  73     -47.232 -30.576-104.591  1.00  0.00           H  
ATOM   1169 3HZ  LYS A  73     -45.848 -30.137-105.373  1.00  0.00           H  
ATOM   1170  N   LYS A  74     -47.050 -26.384-108.535  1.00  0.00           N  
ATOM   1171  CA  LYS A  74     -47.181 -27.190-109.741  1.00  0.00           C  
ATOM   1172  C   LYS A  74     -46.295 -26.656-110.859  1.00  0.00           C  
ATOM   1173  O   LYS A  74     -45.642 -27.420-111.568  1.00  0.00           O  
ATOM   1174  CB  LYS A  74     -48.640 -27.235-110.201  1.00  0.00           C  
ATOM   1175  CG  LYS A  74     -49.549 -28.086-109.325  1.00  0.00           C  
ATOM   1176  CD  LYS A  74     -50.928 -28.241-109.947  1.00  0.00           C  
ATOM   1177  CE  LYS A  74     -51.748 -26.967-109.801  1.00  0.00           C  
ATOM   1178  NZ  LYS A  74     -53.149 -27.150-110.271  1.00  0.00           N  
ATOM   1179  H   LYS A  74     -47.865 -25.910-108.170  1.00  0.00           H  
ATOM   1180  HA  LYS A  74     -46.851 -28.206-109.518  1.00  0.00           H  
ATOM   1181 1HB  LYS A  74     -49.045 -26.224-110.221  1.00  0.00           H  
ATOM   1182 2HB  LYS A  74     -48.688 -27.628-111.216  1.00  0.00           H  
ATOM   1183 1HG  LYS A  74     -49.107 -29.074-109.192  1.00  0.00           H  
ATOM   1184 2HG  LYS A  74     -49.652 -27.618-108.346  1.00  0.00           H  
ATOM   1185 1HD  LYS A  74     -50.826 -28.476-111.007  1.00  0.00           H  
ATOM   1186 2HD  LYS A  74     -51.458 -29.060-109.460  1.00  0.00           H  
ATOM   1187 1HE  LYS A  74     -51.766 -26.664-108.755  1.00  0.00           H  
ATOM   1188 2HE  LYS A  74     -51.286 -26.168-110.379  1.00  0.00           H  
ATOM   1189 1HZ  LYS A  74     -53.658 -26.285-110.157  1.00  0.00           H  
ATOM   1190 2HZ  LYS A  74     -53.146 -27.413-111.246  1.00  0.00           H  
ATOM   1191 3HZ  LYS A  74     -53.595 -27.875-109.727  1.00  0.00           H  
ATOM   1192  N   VAL A  75     -46.277 -25.335-111.013  1.00  0.00           N  
ATOM   1193  CA  VAL A  75     -45.403 -24.688-111.982  1.00  0.00           C  
ATOM   1194  C   VAL A  75     -43.940 -25.003-111.699  1.00  0.00           C  
ATOM   1195  O   VAL A  75     -43.181 -25.344-112.607  1.00  0.00           O  
ATOM   1196  CB  VAL A  75     -45.609 -23.161-111.955  1.00  0.00           C  
ATOM   1197  CG1 VAL A  75     -44.516 -22.461-112.747  1.00  0.00           C  
ATOM   1198  CG2 VAL A  75     -46.983 -22.815-112.509  1.00  0.00           C  
ATOM   1199  H   VAL A  75     -46.888 -24.765-110.444  1.00  0.00           H  
ATOM   1200  HA  VAL A  75     -45.637 -25.074-112.974  1.00  0.00           H  
ATOM   1201  HB  VAL A  75     -45.533 -22.812-110.925  1.00  0.00           H  
ATOM   1202 1HG1 VAL A  75     -44.678 -21.383-112.716  1.00  0.00           H  
ATOM   1203 2HG1 VAL A  75     -43.544 -22.695-112.310  1.00  0.00           H  
ATOM   1204 3HG1 VAL A  75     -44.541 -22.801-113.781  1.00  0.00           H  
ATOM   1205 1HG2 VAL A  75     -47.123 -21.736-112.485  1.00  0.00           H  
ATOM   1206 2HG2 VAL A  75     -47.060 -23.170-113.537  1.00  0.00           H  
ATOM   1207 3HG2 VAL A  75     -47.752 -23.293-111.901  1.00  0.00           H  
ATOM   1208  N   ALA A  76     -43.548 -24.888-110.435  1.00  0.00           N  
ATOM   1209  CA  ALA A  76     -42.174 -25.162-110.029  1.00  0.00           C  
ATOM   1210  C   ALA A  76     -41.783 -26.600-110.351  1.00  0.00           C  
ATOM   1211  O   ALA A  76     -40.681 -26.859-110.833  1.00  0.00           O  
ATOM   1212  CB  ALA A  76     -41.994 -24.883-108.544  1.00  0.00           C  
ATOM   1213  H   ALA A  76     -44.218 -24.602-109.736  1.00  0.00           H  
ATOM   1214  HA  ALA A  76     -41.510 -24.505-110.593  1.00  0.00           H  
ATOM   1215 1HB  ALA A  76     -40.965 -25.092-108.257  1.00  0.00           H  
ATOM   1216 2HB  ALA A  76     -42.224 -23.838-108.340  1.00  0.00           H  
ATOM   1217 3HB  ALA A  76     -42.668 -25.520-107.972  1.00  0.00           H  
ATOM   1218  N   GLU A  77     -42.691 -27.530-110.080  1.00  0.00           N  
ATOM   1219  CA  GLU A  77     -42.434 -28.944-110.316  1.00  0.00           C  
ATOM   1220  C   GLU A  77     -42.169 -29.219-111.791  1.00  0.00           C  
ATOM   1221  O   GLU A  77     -41.268 -29.978-112.141  1.00  0.00           O  
ATOM   1222  CB  GLU A  77     -43.616 -29.788-109.834  1.00  0.00           C  
ATOM   1223  CG  GLU A  77     -43.754 -29.870-108.321  1.00  0.00           C  
ATOM   1224  CD  GLU A  77     -44.998 -30.596-107.885  1.00  0.00           C  
ATOM   1225  OE1 GLU A  77     -45.821 -30.879-108.722  1.00  0.00           O  
ATOM   1226  OE2 GLU A  77     -45.124 -30.867-106.714  1.00  0.00           O  
ATOM   1227  H   GLU A  77     -43.585 -27.248-109.702  1.00  0.00           H  
ATOM   1228  HA  GLU A  77     -41.538 -29.231-109.763  1.00  0.00           H  
ATOM   1229 1HB  GLU A  77     -44.544 -29.378-110.233  1.00  0.00           H  
ATOM   1230 2HB  GLU A  77     -43.518 -30.805-110.216  1.00  0.00           H  
ATOM   1231 1HG  GLU A  77     -42.885 -30.387-107.914  1.00  0.00           H  
ATOM   1232 2HG  GLU A  77     -43.768 -28.861-107.912  1.00  0.00           H  
ATOM   1233  N   GLU A  78     -42.963 -28.591-112.656  1.00  0.00           N  
ATOM   1234  CA  GLU A  78     -42.769 -28.705-114.096  1.00  0.00           C  
ATOM   1235  C   GLU A  78     -41.463 -28.052-114.529  1.00  0.00           C  
ATOM   1236  O   GLU A  78     -40.756 -28.568-115.394  1.00  0.00           O  
ATOM   1237  CB  GLU A  78     -43.943 -28.070-114.845  1.00  0.00           C  
ATOM   1238  CG  GLU A  78     -43.906 -28.267-116.353  1.00  0.00           C  
ATOM   1239  CD  GLU A  78     -45.169 -27.817-117.032  1.00  0.00           C  
ATOM   1240  OE1 GLU A  78     -46.222 -27.990-116.466  1.00  0.00           O  
ATOM   1241  OE2 GLU A  78     -45.083 -27.296-118.120  1.00  0.00           O  
ATOM   1242  H   GLU A  78     -43.720 -28.024-112.304  1.00  0.00           H  
ATOM   1243  HA  GLU A  78     -42.710 -29.765-114.354  1.00  0.00           H  
ATOM   1244 1HB  GLU A  78     -44.880 -28.487-114.475  1.00  0.00           H  
ATOM   1245 2HB  GLU A  78     -43.961 -26.998-114.649  1.00  0.00           H  
ATOM   1246 1HG  GLU A  78     -43.067 -27.707-116.764  1.00  0.00           H  
ATOM   1247 2HG  GLU A  78     -43.742 -29.323-116.567  1.00  0.00           H  
ATOM   1248  N   LEU A  79     -41.150 -26.912-113.924  1.00  0.00           N  
ATOM   1249  CA  LEU A  79     -39.891 -26.223-114.192  1.00  0.00           C  
ATOM   1250  C   LEU A  79     -38.699 -27.084-113.798  1.00  0.00           C  
ATOM   1251  O   LEU A  79     -37.676 -27.093-114.480  1.00  0.00           O  
ATOM   1252  CB  LEU A  79     -39.841 -24.893-113.431  1.00  0.00           C  
ATOM   1253  CG  LEU A  79     -40.720 -23.770-113.999  1.00  0.00           C  
ATOM   1254  CD1 LEU A  79     -40.811 -22.636-112.987  1.00  0.00           C  
ATOM   1255  CD2 LEU A  79     -40.135 -23.283-115.316  1.00  0.00           C  
ATOM   1256  H   LEU A  79     -41.799 -26.512-113.262  1.00  0.00           H  
ATOM   1257  HA  LEU A  79     -39.822 -26.034-115.263  1.00  0.00           H  
ATOM   1258 1HB  LEU A  79     -40.152 -25.069-112.403  1.00  0.00           H  
ATOM   1259 2HB  LEU A  79     -38.813 -24.535-113.423  1.00  0.00           H  
ATOM   1260  HG  LEU A  79     -41.730 -24.147-114.167  1.00  0.00           H  
ATOM   1261 1HD1 LEU A  79     -41.436 -21.839-113.389  1.00  0.00           H  
ATOM   1262 2HD1 LEU A  79     -41.252 -23.007-112.061  1.00  0.00           H  
ATOM   1263 3HD1 LEU A  79     -39.814 -22.248-112.785  1.00  0.00           H  
ATOM   1264 1HD2 LEU A  79     -40.760 -22.485-115.719  1.00  0.00           H  
ATOM   1265 2HD2 LEU A  79     -39.127 -22.903-115.148  1.00  0.00           H  
ATOM   1266 3HD2 LEU A  79     -40.099 -24.109-116.025  1.00  0.00           H  
ATOM   1267  N   GLN A  80     -38.836 -27.806-112.691  1.00  0.00           N  
ATOM   1268  CA  GLN A  80     -37.801 -28.734-112.246  1.00  0.00           C  
ATOM   1269  C   GLN A  80     -37.590 -29.849-113.262  1.00  0.00           C  
ATOM   1270  O   GLN A  80     -36.457 -30.193-113.592  1.00  0.00           O  
ATOM   1271  CB  GLN A  80     -38.167 -29.330-110.884  1.00  0.00           C  
ATOM   1272  CG  GLN A  80     -38.079 -28.346-109.729  1.00  0.00           C  
ATOM   1273  CD  GLN A  80     -38.593 -28.933-108.429  1.00  0.00           C  
ATOM   1274  OE1 GLN A  80     -38.055 -29.921-107.921  1.00  0.00           O  
ATOM   1275  NE2 GLN A  80     -39.641 -28.327-107.880  1.00  0.00           N  
ATOM   1276  H   GLN A  80     -39.679 -27.711-112.141  1.00  0.00           H  
ATOM   1277  HA  GLN A  80     -36.865 -28.186-112.156  1.00  0.00           H  
ATOM   1278 1HB  GLN A  80     -39.185 -29.719-110.917  1.00  0.00           H  
ATOM   1279 2HB  GLN A  80     -37.504 -30.167-110.662  1.00  0.00           H  
ATOM   1280 1HG  GLN A  80     -37.037 -28.059-109.588  1.00  0.00           H  
ATOM   1281 2HG  GLN A  80     -38.680 -27.468-109.969  1.00  0.00           H  
ATOM   1282 1HE2 GLN A  80     -40.023 -28.669-107.021  1.00  0.00           H  
ATOM   1283 2HE2 GLN A  80     -40.046 -27.528-108.325  1.00  0.00           H  
ATOM   1284  N   GLU A  81     -38.690 -30.409-113.755  1.00  0.00           N  
ATOM   1285  CA  GLU A  81     -38.629 -31.456-114.769  1.00  0.00           C  
ATOM   1286  C   GLU A  81     -37.995 -30.939-116.055  1.00  0.00           C  
ATOM   1287  O   GLU A  81     -37.144 -31.599-116.648  1.00  0.00           O  
ATOM   1288  CB  GLU A  81     -40.029 -31.999-115.060  1.00  0.00           C  
ATOM   1289  CG  GLU A  81     -40.635 -32.816-113.928  1.00  0.00           C  
ATOM   1290  CD  GLU A  81     -42.040 -33.265-114.218  1.00  0.00           C  
ATOM   1291  OE1 GLU A  81     -42.572 -32.876-115.230  1.00  0.00           O  
ATOM   1292  OE2 GLU A  81     -42.583 -33.999-113.426  1.00  0.00           O  
ATOM   1293  H   GLU A  81     -39.592 -30.104-113.417  1.00  0.00           H  
ATOM   1294  HA  GLU A  81     -38.001 -32.266-114.394  1.00  0.00           H  
ATOM   1295 1HB  GLU A  81     -40.704 -31.170-115.275  1.00  0.00           H  
ATOM   1296 2HB  GLU A  81     -39.995 -32.631-115.949  1.00  0.00           H  
ATOM   1297 1HG  GLU A  81     -40.014 -33.693-113.754  1.00  0.00           H  
ATOM   1298 2HG  GLU A  81     -40.631 -32.215-113.020  1.00  0.00           H  
ATOM   1299  N   ARG A  82     -38.417 -29.752-116.481  1.00  0.00           N  
ATOM   1300  CA  ARG A  82     -37.870 -29.129-117.680  1.00  0.00           C  
ATOM   1301  C   ARG A  82     -36.391 -28.802-117.503  1.00  0.00           C  
ATOM   1302  O   ARG A  82     -35.599 -28.943-118.437  1.00  0.00           O  
ATOM   1303  CB  ARG A  82     -38.632 -27.857-118.018  1.00  0.00           C  
ATOM   1304  CG  ARG A  82     -40.042 -28.076-118.543  1.00  0.00           C  
ATOM   1305  CD  ARG A  82     -40.732 -26.789-118.817  1.00  0.00           C  
ATOM   1306  NE  ARG A  82     -42.103 -26.993-119.260  1.00  0.00           N  
ATOM   1307  CZ  ARG A  82     -42.468 -27.222-120.536  1.00  0.00           C  
ATOM   1308  NH1 ARG A  82     -41.556 -27.273-121.481  1.00  0.00           N  
ATOM   1309  NH2 ARG A  82     -43.743 -27.394-120.839  1.00  0.00           N  
ATOM   1310  H   ARG A  82     -39.136 -29.270-115.960  1.00  0.00           H  
ATOM   1311  HA  ARG A  82     -37.956 -29.835-118.506  1.00  0.00           H  
ATOM   1312 1HB  ARG A  82     -38.705 -27.230-117.131  1.00  0.00           H  
ATOM   1313 2HB  ARG A  82     -38.084 -27.294-118.773  1.00  0.00           H  
ATOM   1314 1HG  ARG A  82     -40.001 -28.647-119.471  1.00  0.00           H  
ATOM   1315 2HG  ARG A  82     -40.625 -28.627-117.803  1.00  0.00           H  
ATOM   1316 1HD  ARG A  82     -40.753 -26.187-117.909  1.00  0.00           H  
ATOM   1317 2HD  ARG A  82     -40.198 -26.250-119.598  1.00  0.00           H  
ATOM   1318  HE  ARG A  82     -42.833 -26.960-118.561  1.00  0.00           H  
ATOM   1319 1HH1 ARG A  82     -40.581 -27.142-121.252  1.00  0.00           H  
ATOM   1320 2HH1 ARG A  82     -41.830 -27.446-122.438  1.00  0.00           H  
ATOM   1321 1HH2 ARG A  82     -44.444 -27.355-120.111  1.00  0.00           H  
ATOM   1322 2HH2 ARG A  82     -44.016 -27.565-121.795  1.00  0.00           H  
ATOM   1323  N   ALA A  83     -36.025 -28.368-116.302  1.00  0.00           N  
ATOM   1324  CA  ALA A  83     -34.634 -28.065-115.990  1.00  0.00           C  
ATOM   1325  C   ALA A  83     -33.757 -29.307-116.112  1.00  0.00           C  
ATOM   1326  O   ALA A  83     -32.646 -29.241-116.636  1.00  0.00           O  
ATOM   1327  CB  ALA A  83     -34.521 -27.473-114.594  1.00  0.00           C  
ATOM   1328  H   ALA A  83     -36.728 -28.246-115.588  1.00  0.00           H  
ATOM   1329  HA  ALA A  83     -34.268 -27.331-116.708  1.00  0.00           H  
ATOM   1330 1HB  ALA A  83     -33.476 -27.251-114.375  1.00  0.00           H  
ATOM   1331 2HB  ALA A  83     -35.107 -26.556-114.539  1.00  0.00           H  
ATOM   1332 3HB  ALA A  83     -34.901 -28.188-113.864  1.00  0.00           H  
ATOM   1333  N   LYS A  84     -34.265 -30.434-115.627  1.00  0.00           N  
ATOM   1334  CA  LYS A  84     -33.529 -31.690-115.680  1.00  0.00           C  
ATOM   1335  C   LYS A  84     -33.429 -32.208-117.109  1.00  0.00           C  
ATOM   1336  O   LYS A  84     -32.394 -32.733-117.519  1.00  0.00           O  
ATOM   1337  CB  LYS A  84     -34.193 -32.738-114.785  1.00  0.00           C  
ATOM   1338  CG  LYS A  84     -34.053 -32.471-113.293  1.00  0.00           C  
ATOM   1339  CD  LYS A  84     -34.777 -33.528-112.472  1.00  0.00           C  
ATOM   1340  CE  LYS A  84     -34.651 -33.253-110.981  1.00  0.00           C  
ATOM   1341  NZ  LYS A  84     -35.378 -34.264-110.166  1.00  0.00           N  
ATOM   1342  H   LYS A  84     -35.184 -30.419-115.208  1.00  0.00           H  
ATOM   1343  HA  LYS A  84     -32.516 -31.513-115.321  1.00  0.00           H  
ATOM   1344 1HB  LYS A  84     -35.257 -32.793-115.017  1.00  0.00           H  
ATOM   1345 2HB  LYS A  84     -33.761 -33.719-114.991  1.00  0.00           H  
ATOM   1346 1HG  LYS A  84     -32.998 -32.471-113.020  1.00  0.00           H  
ATOM   1347 2HG  LYS A  84     -34.470 -31.492-113.059  1.00  0.00           H  
ATOM   1348 1HD  LYS A  84     -35.834 -33.539-112.743  1.00  0.00           H  
ATOM   1349 2HD  LYS A  84     -34.354 -34.508-112.687  1.00  0.00           H  
ATOM   1350 1HE  LYS A  84     -33.600 -33.262-110.696  1.00  0.00           H  
ATOM   1351 2HE  LYS A  84     -35.058 -32.266-110.757  1.00  0.00           H  
ATOM   1352 1HZ  LYS A  84     -35.271 -34.047-109.185  1.00  0.00           H  
ATOM   1353 2HZ  LYS A  84     -36.359 -34.252-110.408  1.00  0.00           H  
ATOM   1354 3HZ  LYS A  84     -34.998 -35.182-110.350  1.00  0.00           H  
ATOM   1355  N   LYS A  85     -34.513 -32.059-117.866  1.00  0.00           N  
ATOM   1356  CA  LYS A  85     -34.558 -32.539-119.240  1.00  0.00           C  
ATOM   1357  C   LYS A  85     -33.610 -31.748-120.133  1.00  0.00           C  
ATOM   1358  O   LYS A  85     -32.889 -32.320-120.950  1.00  0.00           O  
ATOM   1359  CB  LYS A  85     -35.985 -32.461-119.788  1.00  0.00           C  
ATOM   1360  CG  LYS A  85     -36.949 -33.469-119.179  1.00  0.00           C  
ATOM   1361  CD  LYS A  85     -38.255 -33.524-119.957  1.00  0.00           C  
ATOM   1362  CE  LYS A  85     -39.142 -32.330-119.636  1.00  0.00           C  
ATOM   1363  NZ  LYS A  85     -38.692 -31.097-120.338  1.00  0.00           N  
ATOM   1364  H   LYS A  85     -35.324 -31.601-117.476  1.00  0.00           H  
ATOM   1365  HA  LYS A  85     -34.235 -33.580-119.256  1.00  0.00           H  
ATOM   1366 1HB  LYS A  85     -36.388 -31.463-119.609  1.00  0.00           H  
ATOM   1367 2HB  LYS A  85     -35.970 -32.620-120.867  1.00  0.00           H  
ATOM   1368 1HG  LYS A  85     -36.491 -34.460-119.186  1.00  0.00           H  
ATOM   1369 2HG  LYS A  85     -37.161 -33.193-118.148  1.00  0.00           H  
ATOM   1370 1HD  LYS A  85     -38.043 -33.531-121.027  1.00  0.00           H  
ATOM   1371 2HD  LYS A  85     -38.791 -34.439-119.705  1.00  0.00           H  
ATOM   1372 1HE  LYS A  85     -40.167 -32.547-119.931  1.00  0.00           H  
ATOM   1373 2HE  LYS A  85     -39.128 -32.144-118.562  1.00  0.00           H  
ATOM   1374 1HZ  LYS A  85     -39.303 -30.330-120.099  1.00  0.00           H  
ATOM   1375 2HZ  LYS A  85     -37.746 -30.875-120.057  1.00  0.00           H  
ATOM   1376 3HZ  LYS A  85     -38.718 -31.249-121.337  1.00  0.00           H  
ATOM   1377  N   THR A  86     -33.615 -30.431-119.969  1.00  0.00           N  
ATOM   1378  CA  THR A  86     -32.839 -29.550-120.833  1.00  0.00           C  
ATOM   1379  C   THR A  86     -31.476 -29.241-120.227  1.00  0.00           C  
ATOM   1380  O   THR A  86     -30.547 -28.850-120.932  1.00  0.00           O  
ATOM   1381  CB  THR A  86     -33.593 -28.234-121.103  1.00  0.00           C  
ATOM   1382  OG1 THR A  86     -33.804 -27.538-119.868  1.00  0.00           O  
ATOM   1383  CG2 THR A  86     -34.937 -28.514-121.758  1.00  0.00           C  
ATOM   1384  H   THR A  86     -34.170 -30.028-119.228  1.00  0.00           H  
ATOM   1385  HA  THR A  86     -32.672 -30.055-121.783  1.00  0.00           H  
ATOM   1386  HB  THR A  86     -32.998 -27.602-121.763  1.00  0.00           H  
ATOM   1387  HG1 THR A  86     -33.183 -27.860-119.210  1.00  0.00           H  
ATOM   1388 1HG2 THR A  86     -35.456 -27.574-121.942  1.00  0.00           H  
ATOM   1389 2HG2 THR A  86     -34.779 -29.033-122.704  1.00  0.00           H  
ATOM   1390 3HG2 THR A  86     -35.540 -29.138-121.100  1.00  0.00           H  
ATOM   1391  N   GLY A  87     -31.364 -29.421-118.916  1.00  0.00           N  
ATOM   1392  CA  GLY A  87     -30.131 -29.112-118.201  1.00  0.00           C  
ATOM   1393  C   GLY A  87     -29.986 -27.614-117.976  1.00  0.00           C  
ATOM   1394  O   GLY A  87     -28.889 -27.064-118.078  1.00  0.00           O  
ATOM   1395  H   GLY A  87     -32.155 -29.781-118.398  1.00  0.00           H  
ATOM   1396 1HA  GLY A  87     -30.126 -29.630-117.243  1.00  0.00           H  
ATOM   1397 2HA  GLY A  87     -29.279 -29.482-118.771  1.00  0.00           H  
ATOM   1398  N   ASP A  88     -31.099 -26.956-117.670  1.00  0.00           N  
ATOM   1399  CA  ASP A  88     -31.123 -25.501-117.562  1.00  0.00           C  
ATOM   1400  C   ASP A  88     -31.333 -25.061-116.119  1.00  0.00           C  
ATOM   1401  O   ASP A  88     -32.421 -25.211-115.565  1.00  0.00           O  
ATOM   1402  CB  ASP A  88     -32.227 -24.916-118.446  1.00  0.00           C  
ATOM   1403  CG  ASP A  88     -31.952 -25.095-119.933  1.00  0.00           C  
ATOM   1404  OD1 ASP A  88     -30.825 -25.356-120.282  1.00  0.00           O  
ATOM   1405  OD2 ASP A  88     -32.871 -24.967-120.706  1.00  0.00           O  
ATOM   1406  H   ASP A  88     -31.949 -27.478-117.507  1.00  0.00           H  
ATOM   1407  HA  ASP A  88     -30.159 -25.113-117.890  1.00  0.00           H  
ATOM   1408 1HB  ASP A  88     -33.177 -25.395-118.207  1.00  0.00           H  
ATOM   1409 2HB  ASP A  88     -32.335 -23.852-118.236  1.00  0.00           H  
ATOM   1410  N   ALA A  89     -30.283 -24.516-115.514  1.00  0.00           N  
ATOM   1411  CA  ALA A  89     -30.338 -24.084-114.123  1.00  0.00           C  
ATOM   1412  C   ALA A  89     -31.229 -22.857-113.962  1.00  0.00           C  
ATOM   1413  O   ALA A  89     -31.676 -22.544-112.859  1.00  0.00           O  
ATOM   1414  CB  ALA A  89     -28.938 -23.793-113.602  1.00  0.00           C  
ATOM   1415  H   ALA A  89     -29.422 -24.399-116.031  1.00  0.00           H  
ATOM   1416  HA  ALA A  89     -30.771 -24.887-113.528  1.00  0.00           H  
ATOM   1417 1HB  ALA A  89     -28.996 -23.473-112.562  1.00  0.00           H  
ATOM   1418 2HB  ALA A  89     -28.330 -24.696-113.670  1.00  0.00           H  
ATOM   1419 3HB  ALA A  89     -28.484 -23.005-114.201  1.00  0.00           H  
ATOM   1420  N   GLU A  90     -31.482 -22.166-115.071  1.00  0.00           N  
ATOM   1421  CA  GLU A  90     -32.328 -20.980-115.057  1.00  0.00           C  
ATOM   1422  C   GLU A  90     -33.789 -21.349-114.829  1.00  0.00           C  
ATOM   1423  O   GLU A  90     -34.518 -20.639-114.135  1.00  0.00           O  
ATOM   1424  CB  GLU A  90     -32.186 -20.209-116.372  1.00  0.00           C  
ATOM   1425  CG  GLU A  90     -32.976 -18.910-116.427  1.00  0.00           C  
ATOM   1426  CD  GLU A  90     -32.517 -17.903-115.409  1.00  0.00           C  
ATOM   1427  OE1 GLU A  90     -31.410 -18.021-114.941  1.00  0.00           O  
ATOM   1428  OE2 GLU A  90     -33.276 -17.015-115.097  1.00  0.00           O  
ATOM   1429  H   GLU A  90     -31.076 -22.473-115.943  1.00  0.00           H  
ATOM   1430  HA  GLU A  90     -32.015 -20.342-114.230  1.00  0.00           H  
ATOM   1431 1HB  GLU A  90     -31.136 -19.971-116.542  1.00  0.00           H  
ATOM   1432 2HB  GLU A  90     -32.517 -20.837-117.200  1.00  0.00           H  
ATOM   1433 1HG  GLU A  90     -32.873 -18.476-117.421  1.00  0.00           H  
ATOM   1434 2HG  GLU A  90     -34.030 -19.130-116.263  1.00  0.00           H  
ATOM   1435  N   LEU A  91     -34.210 -22.465-115.415  1.00  0.00           N  
ATOM   1436  CA  LEU A  91     -35.545 -22.999-115.171  1.00  0.00           C  
ATOM   1437  C   LEU A  91     -35.698 -23.460-113.728  1.00  0.00           C  
ATOM   1438  O   LEU A  91     -36.764 -23.310-113.128  1.00  0.00           O  
ATOM   1439  CB  LEU A  91     -35.828 -24.171-116.119  1.00  0.00           C  
ATOM   1440  CG  LEU A  91     -36.448 -23.797-117.472  1.00  0.00           C  
ATOM   1441  CD1 LEU A  91     -35.667 -22.644-118.087  1.00  0.00           C  
ATOM   1442  CD2 LEU A  91     -36.442 -25.012-118.387  1.00  0.00           C  
ATOM   1443  H   LEU A  91     -33.591 -22.952-116.046  1.00  0.00           H  
ATOM   1444  HA  LEU A  91     -36.274 -22.207-115.347  1.00  0.00           H  
ATOM   1445 1HB  LEU A  91     -34.894 -24.693-116.316  1.00  0.00           H  
ATOM   1446 2HB  LEU A  91     -36.509 -24.864-115.623  1.00  0.00           H  
ATOM   1447  HG  LEU A  91     -37.475 -23.461-117.321  1.00  0.00           H  
ATOM   1448 1HD1 LEU A  91     -36.107 -22.378-119.048  1.00  0.00           H  
ATOM   1449 2HD1 LEU A  91     -35.704 -21.782-117.421  1.00  0.00           H  
ATOM   1450 3HD1 LEU A  91     -34.630 -22.945-118.234  1.00  0.00           H  
ATOM   1451 1HD2 LEU A  91     -36.882 -24.747-119.348  1.00  0.00           H  
ATOM   1452 2HD2 LEU A  91     -35.416 -25.348-118.539  1.00  0.00           H  
ATOM   1453 3HD2 LEU A  91     -37.022 -25.815-117.932  1.00  0.00           H  
ATOM   1454  N   LEU A  92     -34.629 -24.020-113.175  1.00  0.00           N  
ATOM   1455  CA  LEU A  92     -34.597 -24.378-111.762  1.00  0.00           C  
ATOM   1456  C   LEU A  92     -34.676 -23.139-110.877  1.00  0.00           C  
ATOM   1457  O   LEU A  92     -35.340 -23.143-109.843  1.00  0.00           O  
ATOM   1458  CB  LEU A  92     -33.317 -25.161-111.443  1.00  0.00           C  
ATOM   1459  CG  LEU A  92     -33.180 -25.652-109.995  1.00  0.00           C  
ATOM   1460  CD1 LEU A  92     -34.349 -26.567-109.657  1.00  0.00           C  
ATOM   1461  CD2 LEU A  92     -31.853 -26.375-109.828  1.00  0.00           C  
ATOM   1462  H   LEU A  92     -33.818 -24.205-113.746  1.00  0.00           H  
ATOM   1463  HA  LEU A  92     -35.468 -24.998-111.540  1.00  0.00           H  
ATOM   1464 1HB  LEU A  92     -33.272 -26.033-112.093  1.00  0.00           H  
ATOM   1465 2HB  LEU A  92     -32.458 -24.527-111.660  1.00  0.00           H  
ATOM   1466  HG  LEU A  92     -33.218 -24.799-109.317  1.00  0.00           H  
ATOM   1467 1HD1 LEU A  92     -34.252 -26.915-108.629  1.00  0.00           H  
ATOM   1468 2HD1 LEU A  92     -35.285 -26.018-109.767  1.00  0.00           H  
ATOM   1469 3HD1 LEU A  92     -34.349 -27.423-110.331  1.00  0.00           H  
ATOM   1470 1HD2 LEU A  92     -31.755 -26.724-108.800  1.00  0.00           H  
ATOM   1471 2HD2 LEU A  92     -31.816 -27.229-110.505  1.00  0.00           H  
ATOM   1472 3HD2 LEU A  92     -31.034 -25.694-110.059  1.00  0.00           H  
ATOM   1473  N   LYS A  93     -33.990 -22.079-111.294  1.00  0.00           N  
ATOM   1474  CA  LYS A  93     -34.054 -20.803-110.590  1.00  0.00           C  
ATOM   1475  C   LYS A  93     -35.474 -20.252-110.573  1.00  0.00           C  
ATOM   1476  O   LYS A  93     -35.933 -19.719-109.564  1.00  0.00           O  
ATOM   1477  CB  LYS A  93     -33.106 -19.788-111.232  1.00  0.00           C  
ATOM   1478  CG  LYS A  93     -32.664 -18.665-110.304  1.00  0.00           C  
ATOM   1479  CD  LYS A  93     -33.407 -17.373-110.607  1.00  0.00           C  
ATOM   1480  CE  LYS A  93     -32.975 -16.785-111.942  1.00  0.00           C  
ATOM   1481  NZ  LYS A  93     -31.571 -16.292-111.903  1.00  0.00           N  
ATOM   1482  H   LYS A  93     -33.413 -22.159-112.119  1.00  0.00           H  
ATOM   1483  HA  LYS A  93     -33.750 -20.963-109.556  1.00  0.00           H  
ATOM   1484 1HB  LYS A  93     -32.211 -20.301-111.585  1.00  0.00           H  
ATOM   1485 2HB  LYS A  93     -33.588 -19.336-112.098  1.00  0.00           H  
ATOM   1486 1HG  LYS A  93     -32.858 -18.950-109.269  1.00  0.00           H  
ATOM   1487 2HG  LYS A  93     -31.595 -18.495-110.421  1.00  0.00           H  
ATOM   1488 1HD  LYS A  93     -34.480 -17.568-110.637  1.00  0.00           H  
ATOM   1489 2HD  LYS A  93     -33.210 -16.645-109.820  1.00  0.00           H  
ATOM   1490 1HE  LYS A  93     -33.058 -17.544-112.718  1.00  0.00           H  
ATOM   1491 2HE  LYS A  93     -33.630 -15.955-112.204  1.00  0.00           H  
ATOM   1492 1HZ  LYS A  93     -31.323 -15.910-112.805  1.00  0.00           H  
ATOM   1493 2HZ  LYS A  93     -31.485 -15.573-111.198  1.00  0.00           H  
ATOM   1494 3HZ  LYS A  93     -30.950 -17.057-111.680  1.00  0.00           H  
ATOM   1495  N   LEU A  94     -36.168 -20.385-111.699  1.00  0.00           N  
ATOM   1496  CA  LEU A  94     -37.569 -19.994-111.786  1.00  0.00           C  
ATOM   1497  C   LEU A  94     -38.429 -20.807-110.827  1.00  0.00           C  
ATOM   1498  O   LEU A  94     -39.329 -20.274-110.177  1.00  0.00           O  
ATOM   1499  CB  LEU A  94     -38.081 -20.174-113.221  1.00  0.00           C  
ATOM   1500  CG  LEU A  94     -37.627 -19.110-114.228  1.00  0.00           C  
ATOM   1501  CD1 LEU A  94     -38.057 -19.521-115.630  1.00  0.00           C  
ATOM   1502  CD2 LEU A  94     -38.221 -17.763-113.846  1.00  0.00           C  
ATOM   1503  H   LEU A  94     -35.712 -20.767-112.516  1.00  0.00           H  
ATOM   1504  HA  LEU A  94     -37.654 -18.946-111.497  1.00  0.00           H  
ATOM   1505 1HB  LEU A  94     -37.748 -21.143-113.589  1.00  0.00           H  
ATOM   1506 2HB  LEU A  94     -39.171 -20.171-113.204  1.00  0.00           H  
ATOM   1507  HG  LEU A  94     -36.539 -19.042-114.219  1.00  0.00           H  
ATOM   1508 1HD1 LEU A  94     -37.734 -18.765-116.346  1.00  0.00           H  
ATOM   1509 2HD1 LEU A  94     -37.602 -20.478-115.885  1.00  0.00           H  
ATOM   1510 3HD1 LEU A  94     -39.142 -19.613-115.665  1.00  0.00           H  
ATOM   1511 1HD2 LEU A  94     -37.897 -17.006-114.562  1.00  0.00           H  
ATOM   1512 2HD2 LEU A  94     -39.309 -17.828-113.855  1.00  0.00           H  
ATOM   1513 3HD2 LEU A  94     -37.883 -17.485-112.847  1.00  0.00           H  
ATOM   1514  N   ALA A  95     -38.147 -22.103-110.745  1.00  0.00           N  
ATOM   1515  CA  ALA A  95     -38.834 -22.979-109.801  1.00  0.00           C  
ATOM   1516  C   ALA A  95     -38.624 -22.514-108.366  1.00  0.00           C  
ATOM   1517  O   ALA A  95     -39.552 -22.524-107.558  1.00  0.00           O  
ATOM   1518  CB  ALA A  95     -38.358 -24.415-109.966  1.00  0.00           C  
ATOM   1519  H   ALA A  95     -37.439 -22.494-111.350  1.00  0.00           H  
ATOM   1520  HA  ALA A  95     -39.903 -22.938-110.007  1.00  0.00           H  
ATOM   1521 1HB  ALA A  95     -38.879 -25.056-109.255  1.00  0.00           H  
ATOM   1522 2HB  ALA A  95     -38.568 -24.753-110.980  1.00  0.00           H  
ATOM   1523 3HB  ALA A  95     -37.287 -24.466-109.781  1.00  0.00           H  
ATOM   1524  N   LEU A  96     -37.398 -22.107-108.053  1.00  0.00           N  
ATOM   1525  CA  LEU A  96     -37.090 -21.524-106.754  1.00  0.00           C  
ATOM   1526  C   LEU A  96     -37.975 -20.317-106.467  1.00  0.00           C  
ATOM   1527  O   LEU A  96     -38.567 -20.210-105.395  1.00  0.00           O  
ATOM   1528  CB  LEU A  96     -35.615 -21.111-106.694  1.00  0.00           C  
ATOM   1529  CG  LEU A  96     -35.114 -20.628-105.326  1.00  0.00           C  
ATOM   1530  CD1 LEU A  96     -33.595 -20.733-105.275  1.00  0.00           C  
ATOM   1531  CD2 LEU A  96     -35.572 -19.197-105.094  1.00  0.00           C  
ATOM   1532  H   LEU A  96     -36.658 -22.205-108.736  1.00  0.00           H  
ATOM   1533  HA  LEU A  96     -37.292 -22.271-105.983  1.00  0.00           H  
ATOM   1534 1HB  LEU A  96     -35.002 -21.961-106.989  1.00  0.00           H  
ATOM   1535 2HB  LEU A  96     -35.449 -20.306-107.409  1.00  0.00           H  
ATOM   1536  HG  LEU A  96     -35.519 -21.270-104.543  1.00  0.00           H  
ATOM   1537 1HD1 LEU A  96     -33.240 -20.390-104.303  1.00  0.00           H  
ATOM   1538 2HD1 LEU A  96     -33.297 -21.770-105.424  1.00  0.00           H  
ATOM   1539 3HD1 LEU A  96     -33.162 -20.114-106.058  1.00  0.00           H  
ATOM   1540 1HD2 LEU A  96     -35.217 -18.853-104.121  1.00  0.00           H  
ATOM   1541 2HD2 LEU A  96     -35.165 -18.554-105.876  1.00  0.00           H  
ATOM   1542 3HD2 LEU A  96     -36.661 -19.153-105.118  1.00  0.00           H  
ATOM   1543  N   ARG A  97     -38.059 -19.409-107.436  1.00  0.00           N  
ATOM   1544  CA  ARG A  97     -38.824 -18.180-107.268  1.00  0.00           C  
ATOM   1545  C   ARG A  97     -40.306 -18.476-107.078  1.00  0.00           C  
ATOM   1546  O   ARG A  97     -40.968 -17.861-106.240  1.00  0.00           O  
ATOM   1547  CB  ARG A  97     -38.642 -17.269-108.473  1.00  0.00           C  
ATOM   1548  CG  ARG A  97     -39.441 -15.977-108.425  1.00  0.00           C  
ATOM   1549  CD  ARG A  97     -39.047 -15.130-107.269  1.00  0.00           C  
ATOM   1550  NE  ARG A  97     -39.849 -13.920-107.186  1.00  0.00           N  
ATOM   1551  CZ  ARG A  97     -39.805 -13.043-106.163  1.00  0.00           C  
ATOM   1552  NH1 ARG A  97     -38.997 -13.255-105.149  1.00  0.00           N  
ATOM   1553  NH2 ARG A  97     -40.577 -11.969-106.182  1.00  0.00           N  
ATOM   1554  H   ARG A  97     -37.582 -19.578-108.310  1.00  0.00           H  
ATOM   1555  HA  ARG A  97     -38.469 -17.672-106.370  1.00  0.00           H  
ATOM   1556 1HB  ARG A  97     -37.590 -17.003-108.572  1.00  0.00           H  
ATOM   1557 2HB  ARG A  97     -38.930 -17.802-109.379  1.00  0.00           H  
ATOM   1558 1HG  ARG A  97     -39.271 -15.409-109.341  1.00  0.00           H  
ATOM   1559 2HG  ARG A  97     -40.503 -16.208-108.333  1.00  0.00           H  
ATOM   1560 1HD  ARG A  97     -39.178 -15.691-106.345  1.00  0.00           H  
ATOM   1561 2HD  ARG A  97     -38.002 -14.841-107.370  1.00  0.00           H  
ATOM   1562  HE  ARG A  97     -40.482 -13.722-107.947  1.00  0.00           H  
ATOM   1563 1HH1 ARG A  97     -38.407 -14.075-105.135  1.00  0.00           H  
ATOM   1564 2HH1 ARG A  97     -38.963 -12.598-104.383  1.00  0.00           H  
ATOM   1565 1HH2 ARG A  97     -41.198 -11.806-106.961  1.00  0.00           H  
ATOM   1566 2HH2 ARG A  97     -40.543 -11.312-105.416  1.00  0.00           H  
ATOM   1567  N   ALA A  98     -40.821 -19.417-107.858  1.00  0.00           N  
ATOM   1568  CA  ALA A  98     -42.216 -19.832-107.741  1.00  0.00           C  
ATOM   1569  C   ALA A  98     -42.521 -20.350-106.342  1.00  0.00           C  
ATOM   1570  O   ALA A  98     -43.532 -19.987-105.743  1.00  0.00           O  
ATOM   1571  CB  ALA A  98     -42.541 -20.894-108.781  1.00  0.00           C  
ATOM   1572  H   ALA A  98     -40.234 -19.858-108.550  1.00  0.00           H  
ATOM   1573  HA  ALA A  98     -42.851 -18.963-107.918  1.00  0.00           H  
ATOM   1574 1HB  ALA A  98     -43.585 -21.193-108.682  1.00  0.00           H  
ATOM   1575 2HB  ALA A  98     -42.373 -20.491-109.780  1.00  0.00           H  
ATOM   1576 3HB  ALA A  98     -41.899 -21.761-108.628  1.00  0.00           H  
ATOM   1577  N   LEU A  99     -41.639 -21.201-105.827  1.00  0.00           N  
ATOM   1578  CA  LEU A  99     -41.794 -21.742-104.482  1.00  0.00           C  
ATOM   1579  C   LEU A  99     -41.599 -20.662-103.427  1.00  0.00           C  
ATOM   1580  O   LEU A  99     -42.289 -20.645-102.407  1.00  0.00           O  
ATOM   1581  CB  LEU A  99     -40.790 -22.878-104.250  1.00  0.00           C  
ATOM   1582  CG  LEU A  99     -41.015 -24.144-105.085  1.00  0.00           C  
ATOM   1583  CD1 LEU A  99     -39.809 -25.064-104.947  1.00  0.00           C  
ATOM   1584  CD2 LEU A  99     -42.287 -24.840-104.621  1.00  0.00           C  
ATOM   1585  H   LEU A  99     -40.841 -21.478-106.381  1.00  0.00           H  
ATOM   1586  HA  LEU A  99     -42.808 -22.127-104.379  1.00  0.00           H  
ATOM   1587 1HB  LEU A  99     -39.790 -22.509-104.472  1.00  0.00           H  
ATOM   1588 2HB  LEU A  99     -40.825 -23.163-103.198  1.00  0.00           H  
ATOM   1589  HG  LEU A  99     -41.112 -23.876-106.137  1.00  0.00           H  
ATOM   1590 1HD1 LEU A  99     -39.968 -25.965-105.540  1.00  0.00           H  
ATOM   1591 2HD1 LEU A  99     -38.917 -24.549-105.305  1.00  0.00           H  
ATOM   1592 3HD1 LEU A  99     -39.676 -25.338-103.901  1.00  0.00           H  
ATOM   1593 1HD2 LEU A  99     -42.447 -25.740-105.214  1.00  0.00           H  
ATOM   1594 2HD2 LEU A  99     -42.190 -25.110-103.569  1.00  0.00           H  
ATOM   1595 3HD2 LEU A  99     -43.135 -24.167-104.746  1.00  0.00           H  
ATOM   1596  N   GLU A 100     -40.658 -19.759-103.677  1.00  0.00           N  
ATOM   1597  CA  GLU A 100     -40.405 -18.645-102.772  1.00  0.00           C  
ATOM   1598  C   GLU A 100     -41.660 -17.805-102.567  1.00  0.00           C  
ATOM   1599  O   GLU A 100     -42.050 -17.523-101.435  1.00  0.00           O  
ATOM   1600  CB  GLU A 100     -39.275 -17.766-103.311  1.00  0.00           C  
ATOM   1601  CG  GLU A 100     -38.927 -16.575-102.428  1.00  0.00           C  
ATOM   1602  CD  GLU A 100     -37.876 -15.687-103.032  1.00  0.00           C  
ATOM   1603  OE1 GLU A 100     -37.722 -15.708-104.231  1.00  0.00           O  
ATOM   1604  OE2 GLU A 100     -37.226 -14.983-102.295  1.00  0.00           O  
ATOM   1605  H   GLU A 100     -40.102 -19.848-104.516  1.00  0.00           H  
ATOM   1606  HA  GLU A 100     -40.113 -19.046-101.802  1.00  0.00           H  
ATOM   1607 1HB  GLU A 100     -38.372 -18.366-103.433  1.00  0.00           H  
ATOM   1608 2HB  GLU A 100     -39.548 -17.385-104.295  1.00  0.00           H  
ATOM   1609 1HG  GLU A 100     -39.829 -15.988-102.257  1.00  0.00           H  
ATOM   1610 2HG  GLU A 100     -38.577 -16.941-101.465  1.00  0.00           H  
ATOM   1611  N   VAL A 101     -42.287 -17.410-103.668  1.00  0.00           N  
ATOM   1612  CA  VAL A 101     -43.516 -16.630-103.612  1.00  0.00           C  
ATOM   1613  C   VAL A 101     -44.662 -17.444-103.023  1.00  0.00           C  
ATOM   1614  O   VAL A 101     -45.493 -16.920-102.282  1.00  0.00           O  
ATOM   1615  CB  VAL A 101     -43.907 -16.145-105.022  1.00  0.00           C  
ATOM   1616  CG1 VAL A 101     -45.273 -15.477-104.996  1.00  0.00           C  
ATOM   1617  CG2 VAL A 101     -42.850 -15.189-105.551  1.00  0.00           C  
ATOM   1618  H   VAL A 101     -41.905 -17.659-104.570  1.00  0.00           H  
ATOM   1619  HA  VAL A 101     -43.352 -15.772-102.959  1.00  0.00           H  
ATOM   1620  HB  VAL A 101     -43.982 -17.007-105.684  1.00  0.00           H  
ATOM   1621 1HG1 VAL A 101     -45.533 -15.141-106.001  1.00  0.00           H  
ATOM   1622 2HG1 VAL A 101     -46.020 -16.190-104.648  1.00  0.00           H  
ATOM   1623 3HG1 VAL A 101     -45.247 -14.621-104.324  1.00  0.00           H  
ATOM   1624 1HG2 VAL A 101     -43.131 -14.850-106.548  1.00  0.00           H  
ATOM   1625 2HG2 VAL A 101     -42.770 -14.330-104.886  1.00  0.00           H  
ATOM   1626 3HG2 VAL A 101     -41.887 -15.700-105.600  1.00  0.00           H  
ATOM   1627  N   ALA A 102     -44.698 -18.729-103.356  1.00  0.00           N  
ATOM   1628  CA  ALA A 102     -45.713 -19.631-102.825  1.00  0.00           C  
ATOM   1629  C   ALA A 102     -45.673 -19.672-101.303  1.00  0.00           C  
ATOM   1630  O   ALA A 102     -46.710 -19.608-100.643  1.00  0.00           O  
ATOM   1631  CB  ALA A 102     -45.534 -21.031-103.397  1.00  0.00           C  
ATOM   1632  H   ALA A 102     -44.005 -19.094-103.994  1.00  0.00           H  
ATOM   1633  HA  ALA A 102     -46.694 -19.259-103.119  1.00  0.00           H  
ATOM   1634 1HB  ALA A 102     -46.301 -21.689-102.991  1.00  0.00           H  
ATOM   1635 2HB  ALA A 102     -45.624 -20.993-104.482  1.00  0.00           H  
ATOM   1636 3HB  ALA A 102     -44.549 -21.407-103.127  1.00  0.00           H  
ATOM   1637  N   VAL A 103     -44.469 -19.773-100.751  1.00  0.00           N  
ATOM   1638  CA  VAL A 103     -44.285 -19.760 -99.304  1.00  0.00           C  
ATOM   1639  C   VAL A 103     -44.726 -18.428 -98.706  1.00  0.00           C  
ATOM   1640  O   VAL A 103     -45.351 -18.389 -97.647  1.00  0.00           O  
ATOM   1641  CB  VAL A 103     -42.808 -20.015 -98.951  1.00  0.00           C  
ATOM   1642  CG1 VAL A 103     -42.557 -19.732 -97.477  1.00  0.00           C  
ATOM   1643  CG2 VAL A 103     -42.432 -21.447 -99.298  1.00  0.00           C  
ATOM   1644  H   VAL A 103     -43.660 -19.865-101.348  1.00  0.00           H  
ATOM   1645  HA  VAL A 103     -44.910 -20.540 -98.869  1.00  0.00           H  
ATOM   1646  HB  VAL A 103     -42.183 -19.326 -99.520  1.00  0.00           H  
ATOM   1647 1HG1 VAL A 103     -41.509 -19.918 -97.244  1.00  0.00           H  
ATOM   1648 2HG1 VAL A 103     -42.798 -18.693 -97.259  1.00  0.00           H  
ATOM   1649 3HG1 VAL A 103     -43.182 -20.387 -96.870  1.00  0.00           H  
ATOM   1650 1HG2 VAL A 103     -41.386 -21.621 -99.046  1.00  0.00           H  
ATOM   1651 2HG2 VAL A 103     -43.061 -22.135 -98.733  1.00  0.00           H  
ATOM   1652 3HG2 VAL A 103     -42.580 -21.613-100.366  1.00  0.00           H  
ATOM   1653  N   ARG A 104     -44.396 -17.339 -99.393  1.00  0.00           N  
ATOM   1654  CA  ARG A 104     -44.812 -16.010 -98.963  1.00  0.00           C  
ATOM   1655  C   ARG A 104     -46.329 -15.900 -98.903  1.00  0.00           C  
ATOM   1656  O   ARG A 104     -46.882 -15.297 -97.984  1.00  0.00           O  
ATOM   1657  CB  ARG A 104     -44.266 -14.948 -99.906  1.00  0.00           C  
ATOM   1658  CG  ARG A 104     -44.573 -13.516 -99.503  1.00  0.00           C  
ATOM   1659  CD  ARG A 104     -44.032 -12.540-100.484  1.00  0.00           C  
ATOM   1660  NE  ARG A 104     -44.339 -11.168-100.111  1.00  0.00           N  
ATOM   1661  CZ  ARG A 104     -43.569 -10.401 -99.315  1.00  0.00           C  
ATOM   1662  NH1 ARG A 104     -42.453 -10.885 -98.818  1.00  0.00           N  
ATOM   1663  NH2 ARG A 104     -43.936  -9.163 -99.035  1.00  0.00           N  
ATOM   1664  H   ARG A 104     -43.841 -17.437-100.231  1.00  0.00           H  
ATOM   1665  HA  ARG A 104     -44.427 -15.834 -97.960  1.00  0.00           H  
ATOM   1666 1HB  ARG A 104     -43.183 -15.047 -99.976  1.00  0.00           H  
ATOM   1667 2HB  ARG A 104     -44.673 -15.105-100.905  1.00  0.00           H  
ATOM   1668 1HG  ARG A 104     -45.653 -13.377 -99.443  1.00  0.00           H  
ATOM   1669 2HG  ARG A 104     -44.126 -13.308 -98.530  1.00  0.00           H  
ATOM   1670 1HD  ARG A 104     -42.949 -12.643-100.539  1.00  0.00           H  
ATOM   1671 2HD  ARG A 104     -44.466 -12.731-101.465  1.00  0.00           H  
ATOM   1672  HE  ARG A 104     -45.190 -10.761-100.475  1.00  0.00           H  
ATOM   1673 1HH1 ARG A 104     -42.172 -11.832 -99.032  1.00  0.00           H  
ATOM   1674 2HH1 ARG A 104     -41.875 -10.310 -98.220  1.00  0.00           H  
ATOM   1675 1HH2 ARG A 104     -44.794  -8.791 -99.417  1.00  0.00           H  
ATOM   1676 2HH2 ARG A 104     -43.359  -8.589 -98.439  1.00  0.00           H  
ATOM   1677  N   ALA A 105     -47.001 -16.489 -99.886  1.00  0.00           N  
ATOM   1678  CA  ALA A 105     -48.457 -16.445 -99.956  1.00  0.00           C  
ATOM   1679  C   ALA A 105     -49.087 -17.122 -98.745  1.00  0.00           C  
ATOM   1680  O   ALA A 105     -49.946 -16.546 -98.076  1.00  0.00           O  
ATOM   1681  CB  ALA A 105     -48.946 -17.096-101.240  1.00  0.00           C  
ATOM   1682  H   ALA A 105     -46.489 -16.981-100.606  1.00  0.00           H  
ATOM   1683  HA  ALA A 105     -48.771 -15.400 -99.951  1.00  0.00           H  
ATOM   1684 1HB  ALA A 105     -50.035 -17.057-101.276  1.00  0.00           H  
ATOM   1685 2HB  ALA A 105     -48.533 -16.566-102.097  1.00  0.00           H  
ATOM   1686 3HB  ALA A 105     -48.622 -18.136-101.266  1.00  0.00           H  
ATOM   1687  N   VAL A 106     -48.652 -18.347 -98.465  1.00  0.00           N  
ATOM   1688  CA  VAL A 106     -49.219 -19.128 -97.373  1.00  0.00           C  
ATOM   1689  C   VAL A 106     -48.726 -18.622 -96.023  1.00  0.00           C  
ATOM   1690  O   VAL A 106     -49.387 -18.815 -94.999  1.00  0.00           O  
ATOM   1691  CB  VAL A 106     -48.846 -20.615 -97.529  1.00  0.00           C  
ATOM   1692  CG1 VAL A 106     -49.416 -21.172 -98.825  1.00  0.00           C  
ATOM   1693  CG2 VAL A 106     -47.334 -20.776 -97.492  1.00  0.00           C  
ATOM   1694  H   VAL A 106     -47.913 -18.744 -99.026  1.00  0.00           H  
ATOM   1695  HA  VAL A 106     -50.304 -19.015 -97.393  1.00  0.00           H  
ATOM   1696  HB  VAL A 106     -49.294 -21.179 -96.712  1.00  0.00           H  
ATOM   1697 1HG1 VAL A 106     -49.143 -22.224 -98.920  1.00  0.00           H  
ATOM   1698 2HG1 VAL A 106     -50.502 -21.080 -98.815  1.00  0.00           H  
ATOM   1699 3HG1 VAL A 106     -49.010 -20.615 -99.670  1.00  0.00           H  
ATOM   1700 1HG2 VAL A 106     -47.078 -21.828 -97.602  1.00  0.00           H  
ATOM   1701 2HG2 VAL A 106     -46.887 -20.206 -98.305  1.00  0.00           H  
ATOM   1702 3HG2 VAL A 106     -46.954 -20.408 -96.538  1.00  0.00           H  
ATOM   1703  N   GLU A 107     -47.567 -17.978 -96.024  1.00  0.00           N  
ATOM   1704  CA  GLU A 107     -47.057 -17.313 -94.831  1.00  0.00           C  
ATOM   1705  C   GLU A 107     -48.039 -16.265 -94.321  1.00  0.00           C  
ATOM   1706  O   GLU A 107     -48.422 -16.274 -93.150  1.00  0.00           O  
ATOM   1707  CB  GLU A 107     -45.704 -16.661 -95.120  1.00  0.00           C  
ATOM   1708  CG  GLU A 107     -45.075 -15.961 -93.923  1.00  0.00           C  
ATOM   1709  CD  GLU A 107     -43.759 -15.310 -94.251  1.00  0.00           C  
ATOM   1710  OE1 GLU A 107     -43.388 -15.312 -95.401  1.00  0.00           O  
ATOM   1711  OE2 GLU A 107     -43.126 -14.813 -93.351  1.00  0.00           O  
ATOM   1712  H   GLU A 107     -47.022 -17.946 -96.875  1.00  0.00           H  
ATOM   1713  HA  GLU A 107     -46.934 -18.060 -94.045  1.00  0.00           H  
ATOM   1714 1HB  GLU A 107     -45.002 -17.417 -95.471  1.00  0.00           H  
ATOM   1715 2HB  GLU A 107     -45.817 -15.925 -95.915  1.00  0.00           H  
ATOM   1716 1HG  GLU A 107     -45.762 -15.198 -93.558  1.00  0.00           H  
ATOM   1717 2HG  GLU A 107     -44.926 -16.689 -93.127  1.00  0.00           H  
ATOM   1718  N   LEU A 108     -48.448 -15.363 -95.208  1.00  0.00           N  
ATOM   1719  CA  LEU A 108     -49.412 -14.327 -94.861  1.00  0.00           C  
ATOM   1720  C   LEU A 108     -50.775 -14.928 -94.542  1.00  0.00           C  
ATOM   1721  O   LEU A 108     -51.475 -14.460 -93.642  1.00  0.00           O  
ATOM   1722  CB  LEU A 108     -49.546 -13.321 -96.010  1.00  0.00           C  
ATOM   1723  CG  LEU A 108     -50.478 -12.131 -95.747  1.00  0.00           C  
ATOM   1724  CD1 LEU A 108     -50.003 -11.376 -94.513  1.00  0.00           C  
ATOM   1725  CD2 LEU A 108     -50.500 -11.225 -96.968  1.00  0.00           C  
ATOM   1726  H   LEU A 108     -48.080 -15.397 -96.149  1.00  0.00           H  
ATOM   1727  HA  LEU A 108     -49.060 -13.815 -93.964  1.00  0.00           H  
ATOM   1728 1HB  LEU A 108     -48.558 -12.924 -96.240  1.00  0.00           H  
ATOM   1729 2HB  LEU A 108     -49.918 -13.845 -96.890  1.00  0.00           H  
ATOM   1730  HG  LEU A 108     -51.486 -12.495 -95.547  1.00  0.00           H  
ATOM   1731 1HD1 LEU A 108     -50.666 -10.530 -94.326  1.00  0.00           H  
ATOM   1732 2HD1 LEU A 108     -50.015 -12.043 -93.651  1.00  0.00           H  
ATOM   1733 3HD1 LEU A 108     -48.989 -11.012 -94.678  1.00  0.00           H  
ATOM   1734 1HD2 LEU A 108     -51.164 -10.379 -96.781  1.00  0.00           H  
ATOM   1735 2HD2 LEU A 108     -49.493 -10.858 -97.169  1.00  0.00           H  
ATOM   1736 3HD2 LEU A 108     -50.860 -11.784 -97.832  1.00  0.00           H  
ATOM   1737  N   ALA A 109     -51.146 -15.965 -95.282  1.00  0.00           N  
ATOM   1738  CA  ALA A 109     -52.405 -16.665 -95.047  1.00  0.00           C  
ATOM   1739  C   ALA A 109     -52.486 -17.184 -93.618  1.00  0.00           C  
ATOM   1740  O   ALA A 109     -53.522 -17.064 -92.962  1.00  0.00           O  
ATOM   1741  CB  ALA A 109     -52.567 -17.810 -96.036  1.00  0.00           C  
ATOM   1742  H   ALA A 109     -50.542 -16.279 -96.030  1.00  0.00           H  
ATOM   1743  HA  ALA A 109     -53.225 -15.959 -95.191  1.00  0.00           H  
ATOM   1744 1HB  ALA A 109     -53.510 -18.322 -95.849  1.00  0.00           H  
ATOM   1745 2HB  ALA A 109     -52.563 -17.415 -97.051  1.00  0.00           H  
ATOM   1746 3HB  ALA A 109     -51.742 -18.512 -95.917  1.00  0.00           H  
ATOM   1747  N   ILE A 110     -51.389 -17.759 -93.138  1.00  0.00           N  
ATOM   1748  CA  ILE A 110     -51.316 -18.246 -91.766  1.00  0.00           C  
ATOM   1749  C   ILE A 110     -51.352 -17.091 -90.771  1.00  0.00           C  
ATOM   1750  O   ILE A 110     -52.003 -17.176 -89.730  1.00  0.00           O  
ATOM   1751  CB  ILE A 110     -50.038 -19.075 -91.544  1.00  0.00           C  
ATOM   1752  CG1 ILE A 110     -50.104 -20.380 -92.343  1.00  0.00           C  
ATOM   1753  CG2 ILE A 110     -49.841 -19.364 -90.063  1.00  0.00           C  
ATOM   1754  CD1 ILE A 110     -48.786 -21.117 -92.418  1.00  0.00           C  
ATOM   1755  H   ILE A 110     -50.587 -17.866 -93.740  1.00  0.00           H  
ATOM   1756  HA  ILE A 110     -52.185 -18.874 -91.573  1.00  0.00           H  
ATOM   1757  HB  ILE A 110     -49.176 -18.521 -91.913  1.00  0.00           H  
ATOM   1758 1HG1 ILE A 110     -50.841 -21.044 -91.895  1.00  0.00           H  
ATOM   1759 2HG1 ILE A 110     -50.433 -20.166 -93.361  1.00  0.00           H  
ATOM   1760 1HG2 ILE A 110     -48.935 -19.953 -89.925  1.00  0.00           H  
ATOM   1761 2HG2 ILE A 110     -49.752 -18.426 -89.518  1.00  0.00           H  
ATOM   1762 3HG2 ILE A 110     -50.698 -19.923 -89.685  1.00  0.00           H  
ATOM   1763 1HD1 ILE A 110     -48.912 -22.028 -93.001  1.00  0.00           H  
ATOM   1764 2HD1 ILE A 110     -48.040 -20.480 -92.897  1.00  0.00           H  
ATOM   1765 3HD1 ILE A 110     -48.454 -21.371 -91.414  1.00  0.00           H  
ATOM   1766  N   LYS A 111     -50.647 -16.013 -91.098  1.00  0.00           N  
ATOM   1767  CA  LYS A 111     -50.655 -14.814 -90.271  1.00  0.00           C  
ATOM   1768  C   LYS A 111     -52.073 -14.295 -90.065  1.00  0.00           C  
ATOM   1769  O   LYS A 111     -52.440 -13.888 -88.962  1.00  0.00           O  
ATOM   1770  CB  LYS A 111     -49.782 -13.726 -90.897  1.00  0.00           C  
ATOM   1771  CG  LYS A 111     -48.284 -13.985 -90.799  1.00  0.00           C  
ATOM   1772  CD  LYS A 111     -47.486 -12.883 -91.478  1.00  0.00           C  
ATOM   1773  CE  LYS A 111     -45.989 -13.116 -91.339  1.00  0.00           C  
ATOM   1774  NZ  LYS A 111     -45.195 -12.070 -92.040  1.00  0.00           N  
ATOM   1775  H   LYS A 111     -50.092 -16.025 -91.941  1.00  0.00           H  
ATOM   1776  HA  LYS A 111     -50.250 -15.067 -89.288  1.00  0.00           H  
ATOM   1777 1HB  LYS A 111     -50.035 -13.619 -91.953  1.00  0.00           H  
ATOM   1778 2HB  LYS A 111     -49.987 -12.770 -90.414  1.00  0.00           H  
ATOM   1779 1HG  LYS A 111     -47.992 -14.041 -89.750  1.00  0.00           H  
ATOM   1780 2HG  LYS A 111     -48.050 -14.938 -91.274  1.00  0.00           H  
ATOM   1781 1HD  LYS A 111     -47.743 -12.847 -92.539  1.00  0.00           H  
ATOM   1782 2HD  LYS A 111     -47.738 -11.922 -91.030  1.00  0.00           H  
ATOM   1783 1HE  LYS A 111     -45.719 -13.114 -90.284  1.00  0.00           H  
ATOM   1784 2HE  LYS A 111     -45.732 -14.090 -91.754  1.00  0.00           H  
ATOM   1785 1HZ  LYS A 111     -44.210 -12.261 -91.924  1.00  0.00           H  
ATOM   1786 2HZ  LYS A 111     -45.426 -12.077 -93.024  1.00  0.00           H  
ATOM   1787 3HZ  LYS A 111     -45.411 -11.165 -91.651  1.00  0.00           H  
ATOM   1788  N   SER A 112     -52.864 -14.313 -91.131  1.00  0.00           N  
ATOM   1789  CA  SER A 112     -54.267 -13.923 -91.051  1.00  0.00           C  
ATOM   1790  C   SER A 112     -55.082 -14.955 -90.285  1.00  0.00           C  
ATOM   1791  O   SER A 112     -55.887 -14.607 -89.420  1.00  0.00           O  
ATOM   1792  CB  SER A 112     -54.840 -13.746 -92.443  1.00  0.00           C  
ATOM   1793  OG  SER A 112     -56.209 -13.452 -92.391  1.00  0.00           O  
ATOM   1794  H   SER A 112     -52.483 -14.603 -92.020  1.00  0.00           H  
ATOM   1795  HA  SER A 112     -54.334 -12.979 -90.508  1.00  0.00           H  
ATOM   1796 1HB  SER A 112     -54.311 -12.941 -92.955  1.00  0.00           H  
ATOM   1797 2HB  SER A 112     -54.684 -14.657 -93.020  1.00  0.00           H  
ATOM   1798  HG  SER A 112     -56.284 -12.508 -92.551  1.00  0.00           H  
ATOM   1799  N   ASN A 113     -54.871 -16.226 -90.607  1.00  0.00           N  
ATOM   1800  CA  ASN A 113     -55.598 -17.312 -89.958  1.00  0.00           C  
ATOM   1801  C   ASN A 113     -54.653 -18.433 -89.540  1.00  0.00           C  
ATOM   1802  O   ASN A 113     -54.358 -19.334 -90.323  1.00  0.00           O  
ATOM   1803  CB  ASN A 113     -56.687 -17.843 -90.870  1.00  0.00           C  
ATOM   1804  CG  ASN A 113     -57.538 -18.890 -90.204  1.00  0.00           C  
ATOM   1805  OD1 ASN A 113     -57.208 -19.375 -89.115  1.00  0.00           O  
ATOM   1806  ND2 ASN A 113     -58.626 -19.247 -90.836  1.00  0.00           N  
ATOM   1807  H   ASN A 113     -54.187 -16.446 -91.316  1.00  0.00           H  
ATOM   1808  HA  ASN A 113     -56.069 -16.923 -89.055  1.00  0.00           H  
ATOM   1809 1HB  ASN A 113     -57.328 -17.020 -91.190  1.00  0.00           H  
ATOM   1810 2HB  ASN A 113     -56.237 -18.274 -91.764  1.00  0.00           H  
ATOM   1811 1HD2 ASN A 113     -59.231 -19.939 -90.442  1.00  0.00           H  
ATOM   1812 2HD2 ASN A 113     -58.854 -18.828 -91.715  1.00  0.00           H  
ATOM   1813  N   PRO A 114     -54.184 -18.371 -88.298  1.00  0.00           N  
ATOM   1814  CA  PRO A 114     -53.221 -19.343 -87.793  1.00  0.00           C  
ATOM   1815  C   PRO A 114     -53.782 -20.757 -87.857  1.00  0.00           C  
ATOM   1816  O   PRO A 114     -53.031 -21.734 -87.888  1.00  0.00           O  
ATOM   1817  CB  PRO A 114     -53.000 -18.889 -86.347  1.00  0.00           C  
ATOM   1818  CG  PRO A 114     -53.284 -17.426 -86.374  1.00  0.00           C  
ATOM   1819  CD  PRO A 114     -54.434 -17.287 -87.336  1.00  0.00           C  
ATOM   1820  HA  PRO A 114     -52.334 -19.312 -88.425  1.00  0.00           H  
ATOM   1821 1HB  PRO A 114     -53.671 -19.442 -85.672  1.00  0.00           H  
ATOM   1822 2HB  PRO A 114     -51.969 -19.119 -86.035  1.00  0.00           H  
ATOM   1823 1HG  PRO A 114     -53.530 -17.069 -85.364  1.00  0.00           H  
ATOM   1824 2HG  PRO A 114     -52.391 -16.872 -86.699  1.00  0.00           H  
ATOM   1825 1HD  PRO A 114     -55.382 -17.427 -86.796  1.00  0.00           H  
ATOM   1826 2HD  PRO A 114     -54.399 -16.294 -87.807  1.00  0.00           H  
ATOM   1827  N   ASP A 115     -55.108 -20.863 -87.878  1.00  0.00           N  
ATOM   1828  CA  ASP A 115     -55.775 -22.160 -87.819  1.00  0.00           C  
ATOM   1829  C   ASP A 115     -56.013 -22.718 -89.215  1.00  0.00           C  
ATOM   1830  O   ASP A 115     -56.647 -23.763 -89.375  1.00  0.00           O  
ATOM   1831  CB  ASP A 115     -57.106 -22.045 -87.072  1.00  0.00           C  
ATOM   1832  CG  ASP A 115     -56.933 -21.724 -85.595  1.00  0.00           C  
ATOM   1833  OD1 ASP A 115     -55.909 -22.061 -85.051  1.00  0.00           O  
ATOM   1834  OD2 ASP A 115     -57.826 -21.144 -85.024  1.00  0.00           O  
ATOM   1835  H   ASP A 115     -55.668 -20.025 -87.935  1.00  0.00           H  
ATOM   1836  HA  ASP A 115     -55.125 -22.858 -87.289  1.00  0.00           H  
ATOM   1837 1HB  ASP A 115     -57.714 -21.263 -87.531  1.00  0.00           H  
ATOM   1838 2HB  ASP A 115     -57.657 -22.983 -87.164  1.00  0.00           H  
ATOM   1839  N   ASN A 116     -55.503 -22.020 -90.223  1.00  0.00           N  
ATOM   1840  CA  ASN A 116     -55.608 -22.477 -91.603  1.00  0.00           C  
ATOM   1841  C   ASN A 116     -54.707 -23.678 -91.856  1.00  0.00           C  
ATOM   1842  O   ASN A 116     -53.587 -23.534 -92.347  1.00  0.00           O  
ATOM   1843  CB  ASN A 116     -55.279 -21.350 -92.565  1.00  0.00           C  
ATOM   1844  CG  ASN A 116     -55.540 -21.720 -93.999  1.00  0.00           C  
ATOM   1845  OD1 ASN A 116     -55.514 -22.902 -94.363  1.00  0.00           O  
ATOM   1846  ND2 ASN A 116     -55.791 -20.732 -94.820  1.00  0.00           N  
ATOM   1847  H   ASN A 116     -55.030 -21.149 -90.026  1.00  0.00           H  
ATOM   1848  HA  ASN A 116     -56.636 -22.792 -91.788  1.00  0.00           H  
ATOM   1849 1HB  ASN A 116     -55.874 -20.471 -92.313  1.00  0.00           H  
ATOM   1850 2HB  ASN A 116     -54.228 -21.076 -92.458  1.00  0.00           H  
ATOM   1851 1HD2 ASN A 116     -55.972 -20.919 -95.786  1.00  0.00           H  
ATOM   1852 2HD2 ASN A 116     -55.802 -19.791 -94.482  1.00  0.00           H  
ATOM   1853  N   ASP A 117     -55.201 -24.863 -91.517  1.00  0.00           N  
ATOM   1854  CA  ASP A 117     -54.411 -26.084 -91.630  1.00  0.00           C  
ATOM   1855  C   ASP A 117     -53.924 -26.297 -93.057  1.00  0.00           C  
ATOM   1856  O   ASP A 117     -52.819 -26.792 -93.279  1.00  0.00           O  
ATOM   1857  CB  ASP A 117     -55.228 -27.297 -91.178  1.00  0.00           C  
ATOM   1858  CG  ASP A 117     -55.439 -27.341 -89.670  1.00  0.00           C  
ATOM   1859  OD1 ASP A 117     -54.744 -26.640 -88.973  1.00  0.00           O  
ATOM   1860  OD2 ASP A 117     -56.292 -28.075 -89.231  1.00  0.00           O  
ATOM   1861  H   ASP A 117     -56.148 -24.921 -91.171  1.00  0.00           H  
ATOM   1862  HA  ASP A 117     -53.533 -25.980 -90.989  1.00  0.00           H  
ATOM   1863 1HB  ASP A 117     -56.202 -27.282 -91.666  1.00  0.00           H  
ATOM   1864 2HB  ASP A 117     -54.721 -28.212 -91.486  1.00  0.00           H  
ATOM   1865  N   GLU A 118     -54.756 -25.918 -94.021  1.00  0.00           N  
ATOM   1866  CA  GLU A 118     -54.424 -26.090 -95.430  1.00  0.00           C  
ATOM   1867  C   GLU A 118     -53.164 -25.314 -95.800  1.00  0.00           C  
ATOM   1868  O   GLU A 118     -52.287 -25.831 -96.490  1.00  0.00           O  
ATOM   1869  CB  GLU A 118     -55.591 -25.639 -96.312  1.00  0.00           C  
ATOM   1870  CG  GLU A 118     -56.857 -26.468 -96.150  1.00  0.00           C  
ATOM   1871  CD  GLU A 118     -56.680 -27.897 -96.581  1.00  0.00           C  
ATOM   1872  OE1 GLU A 118     -56.214 -28.115 -97.674  1.00  0.00           O  
ATOM   1873  OE2 GLU A 118     -57.010 -28.772 -95.815  1.00  0.00           O  
ATOM   1874  H   GLU A 118     -55.641 -25.500 -93.773  1.00  0.00           H  
ATOM   1875  HA  GLU A 118     -54.225 -27.146 -95.612  1.00  0.00           H  
ATOM   1876 1HB  GLU A 118     -55.839 -24.602 -96.084  1.00  0.00           H  
ATOM   1877 2HB  GLU A 118     -55.294 -25.682 -97.359  1.00  0.00           H  
ATOM   1878 1HG  GLU A 118     -57.161 -26.450 -95.105  1.00  0.00           H  
ATOM   1879 2HG  GLU A 118     -57.654 -26.013 -96.739  1.00  0.00           H  
ATOM   1880  N   ALA A 119     -53.084 -24.075 -95.335  1.00  0.00           N  
ATOM   1881  CA  ALA A 119     -51.911 -23.241 -95.572  1.00  0.00           C  
ATOM   1882  C   ALA A 119     -50.681 -23.815 -94.880  1.00  0.00           C  
ATOM   1883  O   ALA A 119     -49.580 -23.792 -95.431  1.00  0.00           O  
ATOM   1884  CB  ALA A 119     -52.167 -21.817 -95.102  1.00  0.00           C  
ATOM   1885  H   ALA A 119     -53.857 -23.697 -94.801  1.00  0.00           H  
ATOM   1886  HA  ALA A 119     -51.709 -23.224 -96.643  1.00  0.00           H  
ATOM   1887 1HB  ALA A 119     -51.280 -21.208 -95.286  1.00  0.00           H  
ATOM   1888 2HB  ALA A 119     -53.012 -21.399 -95.647  1.00  0.00           H  
ATOM   1889 3HB  ALA A 119     -52.389 -21.819 -94.035  1.00  0.00           H  
ATOM   1890  N   VAL A 120     -50.873 -24.327 -93.669  1.00  0.00           N  
ATOM   1891  CA  VAL A 120     -49.777 -24.894 -92.894  1.00  0.00           C  
ATOM   1892  C   VAL A 120     -49.155 -26.087 -93.609  1.00  0.00           C  
ATOM   1893  O   VAL A 120     -47.936 -26.156 -93.778  1.00  0.00           O  
ATOM   1894  CB  VAL A 120     -50.276 -25.336 -91.505  1.00  0.00           C  
ATOM   1895  CG1 VAL A 120     -49.200 -26.129 -90.779  1.00  0.00           C  
ATOM   1896  CG2 VAL A 120     -50.690 -24.118 -90.692  1.00  0.00           C  
ATOM   1897  H   VAL A 120     -51.803 -24.325 -93.276  1.00  0.00           H  
ATOM   1898  HA  VAL A 120     -49.001 -24.135 -92.784  1.00  0.00           H  
ATOM   1899  HB  VAL A 120     -51.133 -25.998 -91.631  1.00  0.00           H  
ATOM   1900 1HG1 VAL A 120     -49.570 -26.434 -89.799  1.00  0.00           H  
ATOM   1901 2HG1 VAL A 120     -48.946 -27.014 -91.363  1.00  0.00           H  
ATOM   1902 3HG1 VAL A 120     -48.313 -25.509 -90.654  1.00  0.00           H  
ATOM   1903 1HG2 VAL A 120     -51.043 -24.438 -89.712  1.00  0.00           H  
ATOM   1904 2HG2 VAL A 120     -49.834 -23.454 -90.572  1.00  0.00           H  
ATOM   1905 3HG2 VAL A 120     -51.489 -23.589 -91.210  1.00  0.00           H  
ATOM   1906  N   GLU A 121     -49.997 -27.025 -94.028  1.00  0.00           N  
ATOM   1907  CA  GLU A 121     -49.537 -28.195 -94.764  1.00  0.00           C  
ATOM   1908  C   GLU A 121     -48.856 -27.794 -96.067  1.00  0.00           C  
ATOM   1909  O   GLU A 121     -47.778 -28.290 -96.391  1.00  0.00           O  
ATOM   1910  CB  GLU A 121     -50.709 -29.134 -95.059  1.00  0.00           C  
ATOM   1911  CG  GLU A 121     -50.330 -30.388 -95.836  1.00  0.00           C  
ATOM   1912  CD  GLU A 121     -51.500 -31.297 -96.084  1.00  0.00           C  
ATOM   1913  OE1 GLU A 121     -52.466 -31.203 -95.365  1.00  0.00           O  
ATOM   1914  OE2 GLU A 121     -51.430 -32.087 -96.996  1.00  0.00           O  
ATOM   1915  H   GLU A 121     -50.984 -26.924 -93.831  1.00  0.00           H  
ATOM   1916  HA  GLU A 121     -48.800 -28.720 -94.155  1.00  0.00           H  
ATOM   1917 1HB  GLU A 121     -51.168 -29.448 -94.121  1.00  0.00           H  
ATOM   1918 2HB  GLU A 121     -51.467 -28.602 -95.632  1.00  0.00           H  
ATOM   1919 1HG  GLU A 121     -49.903 -30.093 -96.794  1.00  0.00           H  
ATOM   1920 2HG  GLU A 121     -49.567 -30.930 -95.279  1.00  0.00           H  
ATOM   1921  N   THR A 122     -49.492 -26.894 -96.808  1.00  0.00           N  
ATOM   1922  CA  THR A 122     -48.945 -26.421 -98.074  1.00  0.00           C  
ATOM   1923  C   THR A 122     -47.553 -25.829 -97.886  1.00  0.00           C  
ATOM   1924  O   THR A 122     -46.642 -26.103 -98.666  1.00  0.00           O  
ATOM   1925  CB  THR A 122     -49.869 -25.372 -98.720  1.00  0.00           C  
ATOM   1926  OG1 THR A 122     -51.162 -25.948 -98.947  1.00  0.00           O  
ATOM   1927  CG2 THR A 122     -49.293 -24.894-100.043  1.00  0.00           C  
ATOM   1928  H   THR A 122     -50.377 -26.528 -96.487  1.00  0.00           H  
ATOM   1929  HA  THR A 122     -48.854 -27.269 -98.751  1.00  0.00           H  
ATOM   1930  HB  THR A 122     -49.979 -24.521 -98.049  1.00  0.00           H  
ATOM   1931  HG1 THR A 122     -51.618 -26.051 -98.108  1.00  0.00           H  
ATOM   1932 1HG2 THR A 122     -49.959 -24.154-100.486  1.00  0.00           H  
ATOM   1933 2HG2 THR A 122     -48.313 -24.445 -99.873  1.00  0.00           H  
ATOM   1934 3HG2 THR A 122     -49.190 -25.740-100.721  1.00  0.00           H  
ATOM   1935  N   ALA A 123     -47.396 -25.016 -96.848  1.00  0.00           N  
ATOM   1936  CA  ALA A 123     -46.114 -24.390 -96.552  1.00  0.00           C  
ATOM   1937  C   ALA A 123     -45.017 -25.434 -96.383  1.00  0.00           C  
ATOM   1938  O   ALA A 123     -43.916 -25.282 -96.911  1.00  0.00           O  
ATOM   1939  CB  ALA A 123     -46.222 -23.527 -95.304  1.00  0.00           C  
ATOM   1940  H   ALA A 123     -48.186 -24.827 -96.247  1.00  0.00           H  
ATOM   1941  HA  ALA A 123     -45.836 -23.753 -97.394  1.00  0.00           H  
ATOM   1942 1HB  ALA A 123     -45.257 -23.065 -95.095  1.00  0.00           H  
ATOM   1943 2HB  ALA A 123     -46.970 -22.749 -95.461  1.00  0.00           H  
ATOM   1944 3HB  ALA A 123     -46.517 -24.147 -94.458  1.00  0.00           H  
ATOM   1945  N   VAL A 124     -45.325 -26.492 -95.640  1.00  0.00           N  
ATOM   1946  CA  VAL A 124     -44.367 -27.565 -95.401  1.00  0.00           C  
ATOM   1947  C   VAL A 124     -44.000 -28.274 -96.700  1.00  0.00           C  
ATOM   1948  O   VAL A 124     -42.832 -28.566 -96.949  1.00  0.00           O  
ATOM   1949  CB  VAL A 124     -44.946 -28.587 -94.405  1.00  0.00           C  
ATOM   1950  CG1 VAL A 124     -44.037 -29.801 -94.300  1.00  0.00           C  
ATOM   1951  CG2 VAL A 124     -45.134 -27.934 -93.044  1.00  0.00           C  
ATOM   1952  H   VAL A 124     -46.246 -26.554 -95.230  1.00  0.00           H  
ATOM   1953  HA  VAL A 124     -43.453 -27.129 -94.993  1.00  0.00           H  
ATOM   1954  HB  VAL A 124     -45.909 -28.937 -94.777  1.00  0.00           H  
ATOM   1955 1HG1 VAL A 124     -44.462 -30.514 -93.592  1.00  0.00           H  
ATOM   1956 2HG1 VAL A 124     -43.946 -30.273 -95.279  1.00  0.00           H  
ATOM   1957 3HG1 VAL A 124     -43.052 -29.490 -93.953  1.00  0.00           H  
ATOM   1958 1HG2 VAL A 124     -45.545 -28.662 -92.345  1.00  0.00           H  
ATOM   1959 2HG2 VAL A 124     -44.172 -27.579 -92.675  1.00  0.00           H  
ATOM   1960 3HG2 VAL A 124     -45.820 -27.093 -93.135  1.00  0.00           H  
ATOM   1961  N   ARG A 125     -45.007 -28.550 -97.520  1.00  0.00           N  
ATOM   1962  CA  ARG A 125     -44.789 -29.196 -98.809  1.00  0.00           C  
ATOM   1963  C   ARG A 125     -43.927 -28.331 -99.719  1.00  0.00           C  
ATOM   1964  O   ARG A 125     -43.075 -28.839-100.449  1.00  0.00           O  
ATOM   1965  CB  ARG A 125     -46.116 -29.486 -99.496  1.00  0.00           C  
ATOM   1966  CG  ARG A 125     -46.945 -30.583 -98.848  1.00  0.00           C  
ATOM   1967  CD  ARG A 125     -48.212 -30.820 -99.585  1.00  0.00           C  
ATOM   1968  NE  ARG A 125     -49.036 -31.829 -98.937  1.00  0.00           N  
ATOM   1969  CZ  ARG A 125     -48.890 -33.157 -99.104  1.00  0.00           C  
ATOM   1970  NH1 ARG A 125     -47.950 -33.622 -99.899  1.00  0.00           N  
ATOM   1971  NH2 ARG A 125     -49.691 -33.995 -98.469  1.00  0.00           N  
ATOM   1972  H   ARG A 125     -45.948 -28.304 -97.246  1.00  0.00           H  
ATOM   1973  HA  ARG A 125     -44.257 -30.133 -98.641  1.00  0.00           H  
ATOM   1974 1HB  ARG A 125     -46.721 -28.581 -99.512  1.00  0.00           H  
ATOM   1975 2HB  ARG A 125     -45.934 -29.777-100.530  1.00  0.00           H  
ATOM   1976 1HG  ARG A 125     -46.375 -31.512 -98.838  1.00  0.00           H  
ATOM   1977 2HG  ARG A 125     -47.191 -30.298 -97.825  1.00  0.00           H  
ATOM   1978 1HD  ARG A 125     -48.785 -29.894 -99.634  1.00  0.00           H  
ATOM   1979 2HD  ARG A 125     -47.988 -31.159-100.595  1.00  0.00           H  
ATOM   1980  HE  ARG A 125     -49.770 -31.510 -98.319  1.00  0.00           H  
ATOM   1981 1HH1 ARG A 125     -47.339 -32.982-100.383  1.00  0.00           H  
ATOM   1982 2HH1 ARG A 125     -47.841 -34.618-100.023  1.00  0.00           H  
ATOM   1983 1HH2 ARG A 125     -50.413 -33.639 -97.859  1.00  0.00           H  
ATOM   1984 2HH2 ARG A 125     -49.582 -34.991 -98.593  1.00  0.00           H  
ATOM   1985  N   LEU A 126     -44.151 -27.022 -99.672  1.00  0.00           N  
ATOM   1986  CA  LEU A 126     -43.348 -26.079-100.437  1.00  0.00           C  
ATOM   1987  C   LEU A 126     -41.896 -26.089 -99.973  1.00  0.00           C  
ATOM   1988  O   LEU A 126     -40.974 -26.004-100.785  1.00  0.00           O  
ATOM   1989  CB  LEU A 126     -43.923 -24.664-100.305  1.00  0.00           C  
ATOM   1990  CG  LEU A 126     -45.278 -24.430-100.985  1.00  0.00           C  
ATOM   1991  CD1 LEU A 126     -45.875 -23.120-100.492  1.00  0.00           C  
ATOM   1992  CD2 LEU A 126     -45.090 -24.411-102.496  1.00  0.00           C  
ATOM   1993  H   LEU A 126     -44.900 -26.674 -99.091  1.00  0.00           H  
ATOM   1994  HA  LEU A 126     -43.360 -26.382-101.486  1.00  0.00           H  
ATOM   1995 1HB  LEU A 126     -44.040 -24.434 -99.247  1.00  0.00           H  
ATOM   1996 2HB  LEU A 126     -43.210 -23.958-100.733  1.00  0.00           H  
ATOM   1997  HG  LEU A 126     -45.964 -25.233-100.715  1.00  0.00           H  
ATOM   1998 1HD1 LEU A 126     -46.838 -22.954-100.976  1.00  0.00           H  
ATOM   1999 2HD1 LEU A 126     -46.017 -23.168 -99.412  1.00  0.00           H  
ATOM   2000 3HD1 LEU A 126     -45.202 -22.299-100.734  1.00  0.00           H  
ATOM   2001 1HD2 LEU A 126     -46.054 -24.246-102.979  1.00  0.00           H  
ATOM   2002 2HD2 LEU A 126     -44.405 -23.608-102.768  1.00  0.00           H  
ATOM   2003 3HD2 LEU A 126     -44.678 -25.367-102.822  1.00  0.00           H  
ATOM   2004  N   ALA A 127     -41.700 -26.194 -98.663  1.00  0.00           N  
ATOM   2005  CA  ALA A 127     -40.361 -26.286 -98.094  1.00  0.00           C  
ATOM   2006  C   ALA A 127     -39.632 -27.525 -98.597  1.00  0.00           C  
ATOM   2007  O   ALA A 127     -38.437 -27.479 -98.886  1.00  0.00           O  
ATOM   2008  CB  ALA A 127     -40.428 -26.295 -96.575  1.00  0.00           C  
ATOM   2009  H   ALA A 127     -42.498 -26.211 -98.046  1.00  0.00           H  
ATOM   2010  HA  ALA A 127     -39.789 -25.413 -98.412  1.00  0.00           H  
ATOM   2011 1HB  ALA A 127     -39.420 -26.364 -96.165  1.00  0.00           H  
ATOM   2012 2HB  ALA A 127     -40.899 -25.375 -96.225  1.00  0.00           H  
ATOM   2013 3HB  ALA A 127     -41.014 -27.150 -96.240  1.00  0.00           H  
ATOM   2014  N   ARG A 128     -40.359 -28.633 -98.700  1.00  0.00           N  
ATOM   2015  CA  ARG A 128     -39.785 -29.882 -99.183  1.00  0.00           C  
ATOM   2016  C   ARG A 128     -39.401 -29.780-100.653  1.00  0.00           C  
ATOM   2017  O   ARG A 128     -38.403 -30.354-101.084  1.00  0.00           O  
ATOM   2018  CB  ARG A 128     -40.768 -31.029 -98.997  1.00  0.00           C  
ATOM   2019  CG  ARG A 128     -41.014 -31.434 -97.553  1.00  0.00           C  
ATOM   2020  CD  ARG A 128     -42.027 -32.515 -97.449  1.00  0.00           C  
ATOM   2021  NE  ARG A 128     -41.556 -33.757 -98.041  1.00  0.00           N  
ATOM   2022  CZ  ARG A 128     -42.340 -34.818 -98.317  1.00  0.00           C  
ATOM   2023  NH1 ARG A 128     -43.626 -34.773 -98.050  1.00  0.00           N  
ATOM   2024  NH2 ARG A 128     -41.815 -35.904 -98.856  1.00  0.00           N  
ATOM   2025  H   ARG A 128     -41.333 -28.607 -98.437  1.00  0.00           H  
ATOM   2026  HA  ARG A 128     -38.879 -30.089 -98.616  1.00  0.00           H  
ATOM   2027 1HB  ARG A 128     -41.729 -30.758 -99.431  1.00  0.00           H  
ATOM   2028 2HB  ARG A 128     -40.406 -31.909 -99.529  1.00  0.00           H  
ATOM   2029 1HG  ARG A 128     -40.083 -31.792 -97.112  1.00  0.00           H  
ATOM   2030 2HG  ARG A 128     -41.374 -30.572 -96.989  1.00  0.00           H  
ATOM   2031 1HD  ARG A 128     -42.255 -32.702 -96.400  1.00  0.00           H  
ATOM   2032 2HD  ARG A 128     -42.935 -32.213 -97.969  1.00  0.00           H  
ATOM   2033  HE  ARG A 128     -40.572 -33.830 -98.260  1.00  0.00           H  
ATOM   2034 1HH1 ARG A 128     -44.028 -33.942 -97.639  1.00  0.00           H  
ATOM   2035 2HH1 ARG A 128     -44.214 -35.567 -98.258  1.00  0.00           H  
ATOM   2036 1HH2 ARG A 128     -40.825 -35.940 -99.061  1.00  0.00           H  
ATOM   2037 2HH2 ARG A 128     -42.402 -36.699 -99.063  1.00  0.00           H  
ATOM   2038  N   GLU A 129     -40.199 -29.044-101.420  1.00  0.00           N  
ATOM   2039  CA  GLU A 129     -39.876 -28.762-102.813  1.00  0.00           C  
ATOM   2040  C   GLU A 129     -38.642 -27.878-102.926  1.00  0.00           C  
ATOM   2041  O   GLU A 129     -37.789 -28.090-103.787  1.00  0.00           O  
ATOM   2042  CB  GLU A 129     -41.062 -28.090-103.510  1.00  0.00           C  
ATOM   2043  CG  GLU A 129     -42.236 -29.018-103.787  1.00  0.00           C  
ATOM   2044  CD  GLU A 129     -41.890 -30.129-104.740  1.00  0.00           C  
ATOM   2045  OE1 GLU A 129     -41.189 -29.876-105.690  1.00  0.00           O  
ATOM   2046  OE2 GLU A 129     -42.328 -31.234-104.516  1.00  0.00           O  
ATOM   2047  H   GLU A 129     -41.051 -28.669-101.026  1.00  0.00           H  
ATOM   2048  HA  GLU A 129     -39.654 -29.705-103.314  1.00  0.00           H  
ATOM   2049 1HB  GLU A 129     -41.424 -27.265-102.897  1.00  0.00           H  
ATOM   2050 2HB  GLU A 129     -40.734 -27.670-104.462  1.00  0.00           H  
ATOM   2051 1HG  GLU A 129     -42.572 -29.452-102.848  1.00  0.00           H  
ATOM   2052 2HG  GLU A 129     -43.057 -28.434-104.201  1.00  0.00           H  
ATOM   2053  N   LEU A 130     -38.552 -26.882-102.050  1.00  0.00           N  
ATOM   2054  CA  LEU A 130     -37.388 -26.004-102.004  1.00  0.00           C  
ATOM   2055  C   LEU A 130     -36.127 -26.781-101.643  1.00  0.00           C  
ATOM   2056  O   LEU A 130     -35.050 -26.511-102.170  1.00  0.00           O  
ATOM   2057  CB  LEU A 130     -37.612 -24.879-100.987  1.00  0.00           C  
ATOM   2058  CG  LEU A 130     -38.543 -23.747-101.442  1.00  0.00           C  
ATOM   2059  CD1 LEU A 130     -38.939 -22.901-100.240  1.00  0.00           C  
ATOM   2060  CD2 LEU A 130     -37.841 -22.905-102.496  1.00  0.00           C  
ATOM   2061  H   LEU A 130     -39.309 -26.728-101.400  1.00  0.00           H  
ATOM   2062  HA  LEU A 130     -37.240 -25.574-102.995  1.00  0.00           H  
ATOM   2063 1HB  LEU A 130     -38.034 -25.309-100.081  1.00  0.00           H  
ATOM   2064 2HB  LEU A 130     -36.647 -24.435-100.741  1.00  0.00           H  
ATOM   2065  HG  LEU A 130     -39.454 -24.173-101.865  1.00  0.00           H  
ATOM   2066 1HD1 LEU A 130     -39.602 -22.097-100.563  1.00  0.00           H  
ATOM   2067 2HD1 LEU A 130     -39.457 -23.525 -99.510  1.00  0.00           H  
ATOM   2068 3HD1 LEU A 130     -38.047 -22.474 -99.785  1.00  0.00           H  
ATOM   2069 1HD2 LEU A 130     -38.504 -22.102-102.820  1.00  0.00           H  
ATOM   2070 2HD2 LEU A 130     -36.932 -22.478-102.074  1.00  0.00           H  
ATOM   2071 3HD2 LEU A 130     -37.585 -23.530-103.352  1.00  0.00           H  
ATOM   2072  N   ALA A 131     -36.272 -27.747-100.741  1.00  0.00           N  
ATOM   2073  CA  ALA A 131     -35.170 -28.633-100.387  1.00  0.00           C  
ATOM   2074  C   ALA A 131     -34.625 -29.354-101.615  1.00  0.00           C  
ATOM   2075  O   ALA A 131     -33.418 -29.371-101.850  1.00  0.00           O  
ATOM   2076  CB  ALA A 131     -35.615 -29.640 -99.337  1.00  0.00           C  
ATOM   2077  H   ALA A 131     -37.167 -27.869-100.290  1.00  0.00           H  
ATOM   2078  HA  ALA A 131     -34.361 -28.031 -99.971  1.00  0.00           H  
ATOM   2079 1HB  ALA A 131     -34.781 -30.295 -99.083  1.00  0.00           H  
ATOM   2080 2HB  ALA A 131     -35.948 -29.112 -98.443  1.00  0.00           H  
ATOM   2081 3HB  ALA A 131     -36.437 -30.236 -99.731  1.00  0.00           H  
ATOM   2082  N   LYS A 132     -35.523 -29.944-102.394  1.00  0.00           N  
ATOM   2083  CA  LYS A 132     -35.135 -30.663-103.600  1.00  0.00           C  
ATOM   2084  C   LYS A 132     -34.455 -29.736-104.598  1.00  0.00           C  
ATOM   2085  O   LYS A 132     -33.452 -30.097-105.214  1.00  0.00           O  
ATOM   2086  CB  LYS A 132     -36.355 -31.328-104.244  1.00  0.00           C  
ATOM   2087  CG  LYS A 132     -36.881 -32.541-103.491  1.00  0.00           C  
ATOM   2088  CD  LYS A 132     -37.935 -33.280-104.302  1.00  0.00           C  
ATOM   2089  CE  LYS A 132     -39.254 -32.519-104.322  1.00  0.00           C  
ATOM   2090  NZ  LYS A 132     -40.338 -33.301-104.980  1.00  0.00           N  
ATOM   2091  H   LYS A 132     -36.501 -29.897-102.142  1.00  0.00           H  
ATOM   2092  HA  LYS A 132     -34.418 -31.437-103.328  1.00  0.00           H  
ATOM   2093 1HB  LYS A 132     -37.166 -30.603-104.320  1.00  0.00           H  
ATOM   2094 2HB  LYS A 132     -36.104 -31.644-105.256  1.00  0.00           H  
ATOM   2095 1HG  LYS A 132     -36.058 -33.220-103.275  1.00  0.00           H  
ATOM   2096 2HG  LYS A 132     -37.322 -32.220-102.547  1.00  0.00           H  
ATOM   2097 1HD  LYS A 132     -37.584 -33.407-105.327  1.00  0.00           H  
ATOM   2098 2HD  LYS A 132     -38.103 -34.267-103.868  1.00  0.00           H  
ATOM   2099 1HE  LYS A 132     -39.557 -32.290-103.302  1.00  0.00           H  
ATOM   2100 2HE  LYS A 132     -39.124 -31.581-104.859  1.00  0.00           H  
ATOM   2101 1HZ  LYS A 132     -41.192 -32.764-104.972  1.00  0.00           H  
ATOM   2102 2HZ  LYS A 132     -40.074 -33.504-105.934  1.00  0.00           H  
ATOM   2103 3HZ  LYS A 132     -40.479 -34.166-104.478  1.00  0.00           H  
ATOM   2104  N   VAL A 133     -35.005 -28.537-104.756  1.00  0.00           N  
ATOM   2105  CA  VAL A 133     -34.403 -27.524-105.612  1.00  0.00           C  
ATOM   2106  C   VAL A 133     -32.988 -27.187-105.157  1.00  0.00           C  
ATOM   2107  O   VAL A 133     -32.063 -27.130-105.966  1.00  0.00           O  
ATOM   2108  CB  VAL A 133     -35.260 -26.243-105.610  1.00  0.00           C  
ATOM   2109  CG1 VAL A 133     -34.487 -25.084-106.219  1.00  0.00           C  
ATOM   2110  CG2 VAL A 133     -36.556 -26.486-106.368  1.00  0.00           C  
ATOM   2111  H   VAL A 133     -35.864 -28.323-104.270  1.00  0.00           H  
ATOM   2112  HA  VAL A 133     -34.338 -27.920-106.627  1.00  0.00           H  
ATOM   2113  HB  VAL A 133     -35.487 -25.973-104.579  1.00  0.00           H  
ATOM   2114 1HG1 VAL A 133     -35.108 -24.187-106.208  1.00  0.00           H  
ATOM   2115 2HG1 VAL A 133     -33.582 -24.905-105.639  1.00  0.00           H  
ATOM   2116 3HG1 VAL A 133     -34.218 -25.326-107.247  1.00  0.00           H  
ATOM   2117 1HG2 VAL A 133     -37.157 -25.578-106.361  1.00  0.00           H  
ATOM   2118 2HG2 VAL A 133     -36.329 -26.764-107.398  1.00  0.00           H  
ATOM   2119 3HG2 VAL A 133     -37.112 -27.293-105.890  1.00  0.00           H  
ATOM   2120  N   ALA A 134     -32.828 -26.966-103.857  1.00  0.00           N  
ATOM   2121  CA  ALA A 134     -31.522 -26.657-103.288  1.00  0.00           C  
ATOM   2122  C   ALA A 134     -30.534 -27.792-103.525  1.00  0.00           C  
ATOM   2123  O   ALA A 134     -29.370 -27.558-103.852  1.00  0.00           O  
ATOM   2124  CB  ALA A 134     -31.645 -26.367-101.799  1.00  0.00           C  
ATOM   2125  H   ALA A 134     -33.631 -27.014-103.247  1.00  0.00           H  
ATOM   2126  HA  ALA A 134     -31.130 -25.768-103.783  1.00  0.00           H  
ATOM   2127 1HB  ALA A 134     -30.662 -26.136-101.390  1.00  0.00           H  
ATOM   2128 2HB  ALA A 134     -32.308 -25.514-101.648  1.00  0.00           H  
ATOM   2129 3HB  ALA A 134     -32.055 -27.238-101.292  1.00  0.00           H  
ATOM   2130  N   GLU A 135     -31.003 -29.023-103.354  1.00  0.00           N  
ATOM   2131  CA  GLU A 135     -30.156 -30.196-103.527  1.00  0.00           C  
ATOM   2132  C   GLU A 135     -29.612 -30.278-104.948  1.00  0.00           C  
ATOM   2133  O   GLU A 135     -28.434 -30.577-105.156  1.00  0.00           O  
ATOM   2134  CB  GLU A 135     -30.935 -31.471-103.194  1.00  0.00           C  
ATOM   2135  CG  GLU A 135     -31.256 -31.644-101.717  1.00  0.00           C  
ATOM   2136  CD  GLU A 135     -32.092 -32.861-101.438  1.00  0.00           C  
ATOM   2137  OE1 GLU A 135     -32.514 -33.496-102.374  1.00  0.00           O  
ATOM   2138  OE2 GLU A 135     -32.312 -33.156-100.286  1.00  0.00           O  
ATOM   2139  H   GLU A 135     -31.973 -29.149-103.100  1.00  0.00           H  
ATOM   2140  HA  GLU A 135     -29.306 -30.111-102.853  1.00  0.00           H  
ATOM   2141 1HB  GLU A 135     -31.877 -31.476-103.744  1.00  0.00           H  
ATOM   2142 2HB  GLU A 135     -30.363 -32.342-103.516  1.00  0.00           H  
ATOM   2143 1HG  GLU A 135     -30.322 -31.725-101.160  1.00  0.00           H  
ATOM   2144 2HG  GLU A 135     -31.782 -30.758-101.364  1.00  0.00           H  
ATOM   2145  N   GLU A 136     -30.472 -30.012-105.922  1.00  0.00           N  
ATOM   2146  CA  GLU A 136     -30.063 -29.985-107.321  1.00  0.00           C  
ATOM   2147  C   GLU A 136     -29.105 -28.832-107.593  1.00  0.00           C  
ATOM   2148  O   GLU A 136     -28.137 -28.978-108.340  1.00  0.00           O  
ATOM   2149  CB  GLU A 136     -31.287 -29.869-108.231  1.00  0.00           C  
ATOM   2150  CG  GLU A 136     -30.974 -29.950-109.719  1.00  0.00           C  
ATOM   2151  CD  GLU A 136     -32.208 -29.927-110.579  1.00  0.00           C  
ATOM   2152  OE1 GLU A 136     -33.234 -30.373-110.124  1.00  0.00           O  
ATOM   2153  OE2 GLU A 136     -32.123 -29.465-111.692  1.00  0.00           O  
ATOM   2154  H   GLU A 136     -31.437 -29.825-105.689  1.00  0.00           H  
ATOM   2155  HA  GLU A 136     -29.536 -30.911-107.545  1.00  0.00           H  
ATOM   2156 1HB  GLU A 136     -31.994 -30.665-107.995  1.00  0.00           H  
ATOM   2157 2HB  GLU A 136     -31.790 -28.920-108.047  1.00  0.00           H  
ATOM   2158 1HG  GLU A 136     -30.340 -29.108-109.992  1.00  0.00           H  
ATOM   2159 2HG  GLU A 136     -30.418 -30.866-109.913  1.00  0.00           H  
ATOM   2160  N   LEU A 137     -29.382 -27.685-106.981  1.00  0.00           N  
ATOM   2161  CA  LEU A 137     -28.507 -26.523-107.100  1.00  0.00           C  
ATOM   2162  C   LEU A 137     -27.118 -26.822-106.545  1.00  0.00           C  
ATOM   2163  O   LEU A 137     -26.114 -26.370-107.093  1.00  0.00           O  
ATOM   2164  CB  LEU A 137     -29.113 -25.324-106.362  1.00  0.00           C  
ATOM   2165  CG  LEU A 137     -30.301 -24.647-107.058  1.00  0.00           C  
ATOM   2166  CD1 LEU A 137     -30.992 -23.705-106.080  1.00  0.00           C  
ATOM   2167  CD2 LEU A 137     -29.811 -23.897-108.286  1.00  0.00           C  
ATOM   2168  H   LEU A 137     -30.218 -27.615-106.419  1.00  0.00           H  
ATOM   2169  HA  LEU A 137     -28.395 -26.281-108.159  1.00  0.00           H  
ATOM   2170 1HB  LEU A 137     -29.448 -25.654-105.380  1.00  0.00           H  
ATOM   2171 2HB  LEU A 137     -28.337 -24.571-106.225  1.00  0.00           H  
ATOM   2172  HG  LEU A 137     -31.026 -25.404-107.359  1.00  0.00           H  
ATOM   2173 1HD1 LEU A 137     -31.838 -23.224-106.575  1.00  0.00           H  
ATOM   2174 2HD1 LEU A 137     -31.351 -24.271-105.220  1.00  0.00           H  
ATOM   2175 3HD1 LEU A 137     -30.287 -22.945-105.748  1.00  0.00           H  
ATOM   2176 1HD2 LEU A 137     -30.656 -23.416-108.780  1.00  0.00           H  
ATOM   2177 2HD2 LEU A 137     -29.088 -23.138-107.985  1.00  0.00           H  
ATOM   2178 3HD2 LEU A 137     -29.337 -24.596-108.975  1.00  0.00           H  
ATOM   2179  N   ILE A 138     -27.074 -27.580-105.456  1.00  0.00           N  
ATOM   2180  CA  ILE A 138     -25.807 -28.002-104.871  1.00  0.00           C  
ATOM   2181  C   ILE A 138     -25.018 -28.877-105.836  1.00  0.00           C  
ATOM   2182  O   ILE A 138     -23.816 -28.692-106.018  1.00  0.00           O  
ATOM   2183  CB  ILE A 138     -26.038 -28.767-103.554  1.00  0.00           C  
ATOM   2184  CG1 ILE A 138     -26.489 -27.807-102.450  1.00  0.00           C  
ATOM   2185  CG2 ILE A 138     -24.774 -29.505-103.139  1.00  0.00           C  
ATOM   2186  CD1 ILE A 138     -27.005 -28.502-101.211  1.00  0.00           C  
ATOM   2187  H   ILE A 138     -27.938 -27.871-105.022  1.00  0.00           H  
ATOM   2188  HA  ILE A 138     -25.207 -27.116-104.663  1.00  0.00           H  
ATOM   2189  HB  ILE A 138     -26.841 -29.491-103.691  1.00  0.00           H  
ATOM   2190 1HG1 ILE A 138     -25.656 -27.167-102.162  1.00  0.00           H  
ATOM   2191 2HG1 ILE A 138     -27.280 -27.161-102.832  1.00  0.00           H  
ATOM   2192 1HG2 ILE A 138     -24.955 -30.040-102.207  1.00  0.00           H  
ATOM   2193 2HG2 ILE A 138     -24.496 -30.215-103.917  1.00  0.00           H  
ATOM   2194 3HG2 ILE A 138     -23.966 -28.789-102.995  1.00  0.00           H  
ATOM   2195 1HD1 ILE A 138     -27.306 -27.756-100.474  1.00  0.00           H  
ATOM   2196 2HD1 ILE A 138     -27.864 -29.122-101.471  1.00  0.00           H  
ATOM   2197 3HD1 ILE A 138     -26.219 -29.129-100.791  1.00  0.00           H  
ATOM   2198  N   GLU A 139     -25.703 -29.833-106.456  1.00  0.00           N  
ATOM   2199  CA  GLU A 139     -25.076 -30.722-107.424  1.00  0.00           C  
ATOM   2200  C   GLU A 139     -24.585 -29.950-108.645  1.00  0.00           C  
ATOM   2201  O   GLU A 139     -23.473 -30.169-109.125  1.00  0.00           O  
ATOM   2202  CB  GLU A 139     -26.057 -31.813-107.859  1.00  0.00           C  
ATOM   2203  CG  GLU A 139     -26.385 -32.831-106.776  1.00  0.00           C  
ATOM   2204  CD  GLU A 139     -25.195 -33.656-106.368  1.00  0.00           C  
ATOM   2205  OE1 GLU A 139     -24.697 -34.390-107.189  1.00  0.00           O  
ATOM   2206  OE2 GLU A 139     -24.785 -33.553-105.237  1.00  0.00           O  
ATOM   2207  H   GLU A 139     -26.687 -29.946-106.249  1.00  0.00           H  
ATOM   2208  HA  GLU A 139     -24.207 -31.186-106.958  1.00  0.00           H  
ATOM   2209 1HB  GLU A 139     -26.992 -31.355-108.181  1.00  0.00           H  
ATOM   2210 2HB  GLU A 139     -25.645 -32.353-108.712  1.00  0.00           H  
ATOM   2211 1HG  GLU A 139     -26.764 -32.305-105.900  1.00  0.00           H  
ATOM   2212 2HG  GLU A 139     -27.172 -33.490-107.138  1.00  0.00           H  
ATOM   2213  N   ARG A 140     -25.420 -29.043-109.139  1.00  0.00           N  
ATOM   2214  CA  ARG A 140     -25.056 -28.202-110.273  1.00  0.00           C  
ATOM   2215  C   ARG A 140     -23.888 -27.284-109.924  1.00  0.00           C  
ATOM   2216  O   ARG A 140     -23.008 -27.046-110.749  1.00  0.00           O  
ATOM   2217  CB  ARG A 140     -26.242 -27.361-110.720  1.00  0.00           C  
ATOM   2218  CG  ARG A 140     -27.346 -28.136-111.421  1.00  0.00           C  
ATOM   2219  CD  ARG A 140     -28.489 -27.259-111.784  1.00  0.00           C  
ATOM   2220  NE  ARG A 140     -29.547 -27.995-112.454  1.00  0.00           N  
ATOM   2221  CZ  ARG A 140     -29.601 -28.216-113.783  1.00  0.00           C  
ATOM   2222  NH1 ARG A 140     -28.653 -27.754-114.566  1.00  0.00           N  
ATOM   2223  NH2 ARG A 140     -30.609 -28.900-114.298  1.00  0.00           N  
ATOM   2224  H   ARG A 140     -26.333 -28.934-108.719  1.00  0.00           H  
ATOM   2225  HA  ARG A 140     -24.734 -28.845-111.092  1.00  0.00           H  
ATOM   2226 1HB  ARG A 140     -26.683 -26.865-109.857  1.00  0.00           H  
ATOM   2227 2HB  ARG A 140     -25.899 -26.583-111.405  1.00  0.00           H  
ATOM   2228 1HG  ARG A 140     -26.953 -28.584-112.336  1.00  0.00           H  
ATOM   2229 2HG  ARG A 140     -27.714 -28.923-110.761  1.00  0.00           H  
ATOM   2230 1HD  ARG A 140     -28.904 -26.811-110.881  1.00  0.00           H  
ATOM   2231 2HD  ARG A 140     -28.143 -26.471-112.453  1.00  0.00           H  
ATOM   2232  HE  ARG A 140     -30.295 -28.367-111.885  1.00  0.00           H  
ATOM   2233 1HH1 ARG A 140     -27.883 -27.232-114.172  1.00  0.00           H  
ATOM   2234 2HH1 ARG A 140     -28.693 -27.921-115.561  1.00  0.00           H  
ATOM   2235 1HH2 ARG A 140     -31.339 -29.255-113.695  1.00  0.00           H  
ATOM   2236 2HH2 ARG A 140     -30.650 -29.067-115.292  1.00  0.00           H  
ATOM   2237  N   ALA A 141     -23.889 -26.776-108.697  1.00  0.00           N  
ATOM   2238  CA  ALA A 141     -22.813 -25.912-108.226  1.00  0.00           C  
ATOM   2239  C   ALA A 141     -21.481 -26.654-108.204  1.00  0.00           C  
ATOM   2240  O   ALA A 141     -20.448 -26.103-108.583  1.00  0.00           O  
ATOM   2241  CB  ALA A 141     -23.138 -25.367-106.843  1.00  0.00           C  
ATOM   2242  H   ALA A 141     -24.656 -26.990-108.075  1.00  0.00           H  
ATOM   2243  HA  ALA A 141     -22.713 -25.075-108.917  1.00  0.00           H  
ATOM   2244 1HB  ALA A 141     -22.325 -24.723-106.506  1.00  0.00           H  
ATOM   2245 2HB  ALA A 141     -24.064 -24.790-106.890  1.00  0.00           H  
ATOM   2246 3HB  ALA A 141     -23.260 -26.194-106.146  1.00  0.00           H  
ATOM   2247  N   LYS A 142     -21.516 -27.905-107.759  1.00  0.00           N  
ATOM   2248  CA  LYS A 142     -20.310 -28.722-107.686  1.00  0.00           C  
ATOM   2249  C   LYS A 142     -19.800 -29.078-109.075  1.00  0.00           C  
ATOM   2250  O   LYS A 142     -18.595 -29.089-109.323  1.00  0.00           O  
ATOM   2251  CB  LYS A 142     -20.573 -29.996-106.881  1.00  0.00           C  
ATOM   2252  CG  LYS A 142     -20.781 -29.765-105.391  1.00  0.00           C  
ATOM   2253  CD  LYS A 142     -20.819 -31.082-104.628  1.00  0.00           C  
ATOM   2254  CE  LYS A 142     -22.104 -31.847-104.907  1.00  0.00           C  
ATOM   2255  NZ  LYS A 142     -22.215 -33.073-104.070  1.00  0.00           N  
ATOM   2256  H   LYS A 142     -22.395 -28.300-107.462  1.00  0.00           H  
ATOM   2257  HA  LYS A 142     -19.530 -28.147-107.186  1.00  0.00           H  
ATOM   2258 1HB  LYS A 142     -21.462 -30.495-107.271  1.00  0.00           H  
ATOM   2259 2HB  LYS A 142     -19.734 -30.681-107.001  1.00  0.00           H  
ATOM   2260 1HG  LYS A 142     -19.969 -29.152-104.999  1.00  0.00           H  
ATOM   2261 2HG  LYS A 142     -21.720 -29.237-105.232  1.00  0.00           H  
ATOM   2262 1HD  LYS A 142     -19.968 -31.698-104.922  1.00  0.00           H  
ATOM   2263 2HD  LYS A 142     -20.750 -30.885-103.559  1.00  0.00           H  
ATOM   2264 1HE  LYS A 142     -22.960 -31.206-104.706  1.00  0.00           H  
ATOM   2265 2HE  LYS A 142     -22.134 -32.137-105.958  1.00  0.00           H  
ATOM   2266 1HZ  LYS A 142     -23.079 -33.551-104.285  1.00  0.00           H  
ATOM   2267 2HZ  LYS A 142     -21.435 -33.685-104.262  1.00  0.00           H  
ATOM   2268 3HZ  LYS A 142     -22.207 -32.816-103.093  1.00  0.00           H  
ATOM   2269  N   LYS A 143     -20.728 -29.371-109.983  1.00  0.00           N  
ATOM   2270  CA  LYS A 143     -20.372 -29.752-111.345  1.00  0.00           C  
ATOM   2271  C   LYS A 143     -19.762 -28.579-112.102  1.00  0.00           C  
ATOM   2272  O   LYS A 143     -18.767 -28.735-112.809  1.00  0.00           O  
ATOM   2273  CB  LYS A 143     -21.599 -30.279-112.091  1.00  0.00           C  
ATOM   2274  CG  LYS A 143     -22.067 -31.656-111.637  1.00  0.00           C  
ATOM   2275  CD  LYS A 143     -23.318 -32.089-112.388  1.00  0.00           C  
ATOM   2276  CE  LYS A 143     -23.798 -33.455-111.923  1.00  0.00           C  
ATOM   2277  NZ  LYS A 143     -25.046 -33.874-112.618  1.00  0.00           N  
ATOM   2278  H   LYS A 143     -21.702 -29.330-109.721  1.00  0.00           H  
ATOM   2279  HA  LYS A 143     -19.623 -30.541-111.300  1.00  0.00           H  
ATOM   2280 1HB  LYS A 143     -22.430 -29.585-111.964  1.00  0.00           H  
ATOM   2281 2HB  LYS A 143     -21.379 -30.336-113.157  1.00  0.00           H  
ATOM   2282 1HG  LYS A 143     -21.277 -32.386-111.814  1.00  0.00           H  
ATOM   2283 2HG  LYS A 143     -22.285 -31.632-110.570  1.00  0.00           H  
ATOM   2284 1HD  LYS A 143     -24.112 -31.359-112.225  1.00  0.00           H  
ATOM   2285 2HD  LYS A 143     -23.104 -32.134-113.456  1.00  0.00           H  
ATOM   2286 1HE  LYS A 143     -23.024 -34.197-112.114  1.00  0.00           H  
ATOM   2287 2HE  LYS A 143     -23.987 -33.429-110.850  1.00  0.00           H  
ATOM   2288 1HZ  LYS A 143     -25.330 -34.783-112.282  1.00  0.00           H  
ATOM   2289 2HZ  LYS A 143     -25.776 -33.202-112.433  1.00  0.00           H  
ATOM   2290 3HZ  LYS A 143     -24.876 -33.921-113.614  1.00  0.00           H  
ATOM   2291  N   THR A 144     -20.366 -27.404-111.950  1.00  0.00           N  
ATOM   2292  CA  THR A 144     -19.956 -26.229-112.710  1.00  0.00           C  
ATOM   2293  C   THR A 144     -18.963 -25.383-111.924  1.00  0.00           C  
ATOM   2294  O   THR A 144     -18.214 -24.594-112.498  1.00  0.00           O  
ATOM   2295  CB  THR A 144     -21.173 -25.370-113.101  1.00  0.00           C  
ATOM   2296  OG1 THR A 144     -22.071 -26.144-113.907  1.00  0.00           O  
ATOM   2297  CG2 THR A 144     -20.731 -24.141-113.880  1.00  0.00           C  
ATOM   2298  H   THR A 144     -21.128 -27.325-111.292  1.00  0.00           H  
ATOM   2299  HA  THR A 144     -19.458 -26.562-113.619  1.00  0.00           H  
ATOM   2300  HB  THR A 144     -21.698 -25.052-112.200  1.00  0.00           H  
ATOM   2301  HG1 THR A 144     -22.943 -25.743-113.889  1.00  0.00           H  
ATOM   2302 1HG2 THR A 144     -21.604 -23.546-114.147  1.00  0.00           H  
ATOM   2303 2HG2 THR A 144     -20.058 -23.543-113.266  1.00  0.00           H  
ATOM   2304 3HG2 THR A 144     -20.213 -24.452-114.787  1.00  0.00           H  
ATOM   2305  N   GLY A 145     -18.965 -25.550-110.606  1.00  0.00           N  
ATOM   2306  CA  GLY A 145     -18.101 -24.766-109.731  1.00  0.00           C  
ATOM   2307  C   GLY A 145     -18.652 -23.361-109.530  1.00  0.00           C  
ATOM   2308  O   GLY A 145     -17.900 -22.386-109.504  1.00  0.00           O  
ATOM   2309  H   GLY A 145     -19.580 -26.242-110.198  1.00  0.00           H  
ATOM   2310 1HA  GLY A 145     -18.008 -25.265-108.767  1.00  0.00           H  
ATOM   2311 2HA  GLY A 145     -17.101 -24.711-110.162  1.00  0.00           H  
ATOM   2312  N   ASP A 146     -19.970 -23.262-109.389  1.00  0.00           N  
ATOM   2313  CA  ASP A 146     -20.640 -21.967-109.343  1.00  0.00           C  
ATOM   2314  C   ASP A 146     -21.183 -21.676-107.950  1.00  0.00           C  
ATOM   2315  O   ASP A 146     -22.147 -22.301-107.506  1.00  0.00           O  
ATOM   2316  CB  ASP A 146     -21.780 -21.917-110.363  1.00  0.00           C  
ATOM   2317  CG  ASP A 146     -22.386 -20.528-110.507  1.00  0.00           C  
ATOM   2318  OD1 ASP A 146     -22.007 -19.656-109.761  1.00  0.00           O  
ATOM   2319  OD2 ASP A 146     -23.220 -20.351-111.362  1.00  0.00           O  
ATOM   2320  H   ASP A 146     -20.520 -24.105-109.310  1.00  0.00           H  
ATOM   2321  HA  ASP A 146     -19.914 -21.192-109.583  1.00  0.00           H  
ATOM   2322 1HB  ASP A 146     -21.413 -22.241-111.337  1.00  0.00           H  
ATOM   2323 2HB  ASP A 146     -22.567 -22.611-110.064  1.00  0.00           H  
ATOM   2324  N   LYS A 147     -20.555 -20.731-107.262  1.00  0.00           N  
ATOM   2325  CA  LYS A 147     -20.954 -20.376-105.905  1.00  0.00           C  
ATOM   2326  C   LYS A 147     -22.287 -19.640-105.896  1.00  0.00           C  
ATOM   2327  O   LYS A 147     -22.943 -19.536-104.860  1.00  0.00           O  
ATOM   2328  CB  LYS A 147     -19.877 -19.521-105.237  1.00  0.00           C  
ATOM   2329  CG  LYS A 147     -18.580 -20.262-104.940  1.00  0.00           C  
ATOM   2330  CD  LYS A 147     -17.558 -19.347-104.285  1.00  0.00           C  
ATOM   2331  CE  LYS A 147     -16.263 -20.088-103.981  1.00  0.00           C  
ATOM   2332  NZ  LYS A 147     -15.241 -19.195-103.372  1.00  0.00           N  
ATOM   2333  H   LYS A 147     -19.782 -20.243-107.690  1.00  0.00           H  
ATOM   2334  HA  LYS A 147     -21.081 -21.295-105.331  1.00  0.00           H  
ATOM   2335 1HB  LYS A 147     -19.637 -18.672-105.877  1.00  0.00           H  
ATOM   2336 2HB  LYS A 147     -20.258 -19.124-104.296  1.00  0.00           H  
ATOM   2337 1HG  LYS A 147     -18.785 -21.101-104.272  1.00  0.00           H  
ATOM   2338 2HG  LYS A 147     -18.164 -20.653-105.867  1.00  0.00           H  
ATOM   2339 1HD  LYS A 147     -17.340 -18.509-104.948  1.00  0.00           H  
ATOM   2340 2HD  LYS A 147     -17.966 -18.952-103.353  1.00  0.00           H  
ATOM   2341 1HE  LYS A 147     -16.467 -20.908-103.294  1.00  0.00           H  
ATOM   2342 2HE  LYS A 147     -15.859 -20.506-104.902  1.00  0.00           H  
ATOM   2343 1HZ  LYS A 147     -14.400 -19.723-103.187  1.00  0.00           H  
ATOM   2344 2HZ  LYS A 147     -15.030 -18.439-104.008  1.00  0.00           H  
ATOM   2345 3HZ  LYS A 147     -15.597 -18.815-102.506  1.00  0.00           H  
ATOM   2346  N   GLU A 148     -22.682 -19.128-107.058  1.00  0.00           N  
ATOM   2347  CA  GLU A 148     -23.953 -18.426-107.193  1.00  0.00           C  
ATOM   2348  C   GLU A 148     -25.128 -19.390-107.086  1.00  0.00           C  
ATOM   2349  O   GLU A 148     -26.174 -19.050-106.532  1.00  0.00           O  
ATOM   2350  CB  GLU A 148     -24.011 -17.682-108.529  1.00  0.00           C  
ATOM   2351  CG  GLU A 148     -23.014 -16.538-108.655  1.00  0.00           C  
ATOM   2352  CD  GLU A 148     -23.248 -15.445-107.649  1.00  0.00           C  
ATOM   2353  OE1 GLU A 148     -24.386 -15.142-107.383  1.00  0.00           O  
ATOM   2354  OE2 GLU A 148     -22.286 -14.912-107.147  1.00  0.00           O  
ATOM   2355  H   GLU A 148     -22.086 -19.227-107.867  1.00  0.00           H  
ATOM   2356  HA  GLU A 148     -24.040 -17.705-106.377  1.00  0.00           H  
ATOM   2357 1HB  GLU A 148     -23.823 -18.381-109.344  1.00  0.00           H  
ATOM   2358 2HB  GLU A 148     -25.010 -17.271-108.673  1.00  0.00           H  
ATOM   2359 1HG  GLU A 148     -22.007 -16.931-108.519  1.00  0.00           H  
ATOM   2360 2HG  GLU A 148     -23.079 -16.121-109.659  1.00  0.00           H  
ATOM   2361  N   LEU A 149     -24.950 -20.592-107.622  1.00  0.00           N  
ATOM   2362  CA  LEU A 149     -25.941 -21.651-107.474  1.00  0.00           C  
ATOM   2363  C   LEU A 149     -26.072 -22.082-106.018  1.00  0.00           C  
ATOM   2364  O   LEU A 149     -27.165 -22.414-105.556  1.00  0.00           O  
ATOM   2365  CB  LEU A 149     -25.560 -22.858-108.340  1.00  0.00           C  
ATOM   2366  CG  LEU A 149     -25.618 -22.634-109.856  1.00  0.00           C  
ATOM   2367  CD1 LEU A 149     -25.092 -23.870-110.573  1.00  0.00           C  
ATOM   2368  CD2 LEU A 149     -27.050 -22.330-110.270  1.00  0.00           C  
ATOM   2369  H   LEU A 149     -24.108 -20.778-108.146  1.00  0.00           H  
ATOM   2370  HA  LEU A 149     -26.911 -21.264-107.793  1.00  0.00           H  
ATOM   2371 1HB  LEU A 149     -24.543 -23.158-108.088  1.00  0.00           H  
ATOM   2372 2HB  LEU A 149     -26.230 -23.683-108.101  1.00  0.00           H  
ATOM   2373  HG  LEU A 149     -24.976 -21.794-110.125  1.00  0.00           H  
ATOM   2374 1HD1 LEU A 149     -25.133 -23.710-111.651  1.00  0.00           H  
ATOM   2375 2HD1 LEU A 149     -24.059 -24.053-110.274  1.00  0.00           H  
ATOM   2376 3HD1 LEU A 149     -25.704 -24.731-110.310  1.00  0.00           H  
ATOM   2377 1HD2 LEU A 149     -27.091 -22.170-111.348  1.00  0.00           H  
ATOM   2378 2HD2 LEU A 149     -27.691 -23.171-110.003  1.00  0.00           H  
ATOM   2379 3HD2 LEU A 149     -27.395 -21.433-109.756  1.00  0.00           H  
ATOM   2380  N   LEU A 150     -24.956 -22.074-105.301  1.00  0.00           N  
ATOM   2381  CA  LEU A 150     -24.966 -22.323-103.865  1.00  0.00           C  
ATOM   2382  C   LEU A 150     -25.728 -21.233-103.120  1.00  0.00           C  
ATOM   2383  O   LEU A 150     -26.454 -21.513-102.166  1.00  0.00           O  
ATOM   2384  CB  LEU A 150     -23.530 -22.406-103.333  1.00  0.00           C  
ATOM   2385  CG  LEU A 150     -22.773 -23.700-103.657  1.00  0.00           C  
ATOM   2386  CD1 LEU A 150     -21.321 -23.563-103.222  1.00  0.00           C  
ATOM   2387  CD2 LEU A 150     -23.447 -24.871-102.957  1.00  0.00           C  
ATOM   2388  H   LEU A 150     -24.077 -21.889-105.762  1.00  0.00           H  
ATOM   2389  HA  LEU A 150     -25.476 -23.267-103.681  1.00  0.00           H  
ATOM   2390 1HB  LEU A 150     -22.958 -21.575-103.746  1.00  0.00           H  
ATOM   2391 2HB  LEU A 150     -23.554 -22.298-102.249  1.00  0.00           H  
ATOM   2392  HG  LEU A 150     -22.783 -23.866-104.735  1.00  0.00           H  
ATOM   2393 1HD1 LEU A 150     -20.783 -24.483-103.452  1.00  0.00           H  
ATOM   2394 2HD1 LEU A 150     -20.859 -22.731-103.752  1.00  0.00           H  
ATOM   2395 3HD1 LEU A 150     -21.279 -23.379-102.149  1.00  0.00           H  
ATOM   2396 1HD2 LEU A 150     -22.909 -25.791-103.189  1.00  0.00           H  
ATOM   2397 2HD2 LEU A 150     -23.436 -24.705-101.880  1.00  0.00           H  
ATOM   2398 3HD2 LEU A 150     -24.478 -24.956-103.300  1.00  0.00           H  
ATOM   2399  N   LYS A 151     -25.561 -19.993-103.564  1.00  0.00           N  
ATOM   2400  CA  LYS A 151     -26.305 -18.872-103.006  1.00  0.00           C  
ATOM   2401  C   LYS A 151     -27.806 -19.060-103.188  1.00  0.00           C  
ATOM   2402  O   LYS A 151     -28.591 -18.790-102.280  1.00  0.00           O  
ATOM   2403  CB  LYS A 151     -25.857 -17.558-103.649  1.00  0.00           C  
ATOM   2404  CG  LYS A 151     -24.475 -17.086-103.218  1.00  0.00           C  
ATOM   2405  CD  LYS A 151     -24.083 -15.802-103.933  1.00  0.00           C  
ATOM   2406  CE  LYS A 151     -22.680 -15.357-103.543  1.00  0.00           C  
ATOM   2407  NZ  LYS A 151     -22.256 -14.141-104.287  1.00  0.00           N  
ATOM   2408  H   LYS A 151     -24.900 -19.822-104.308  1.00  0.00           H  
ATOM   2409  HA  LYS A 151     -26.107 -18.824-101.934  1.00  0.00           H  
ATOM   2410 1HB  LYS A 151     -25.851 -17.669-104.733  1.00  0.00           H  
ATOM   2411 2HB  LYS A 151     -26.571 -16.772-103.403  1.00  0.00           H  
ATOM   2412 1HG  LYS A 151     -24.470 -16.911-102.142  1.00  0.00           H  
ATOM   2413 2HG  LYS A 151     -23.740 -17.858-103.445  1.00  0.00           H  
ATOM   2414 1HD  LYS A 151     -24.117 -15.960-105.011  1.00  0.00           H  
ATOM   2415 2HD  LYS A 151     -24.789 -15.012-103.676  1.00  0.00           H  
ATOM   2416 1HE  LYS A 151     -22.651 -15.143-102.475  1.00  0.00           H  
ATOM   2417 2HE  LYS A 151     -21.973 -16.160-103.750  1.00  0.00           H  
ATOM   2418 1HZ  LYS A 151     -21.323 -13.879-104.001  1.00  0.00           H  
ATOM   2419 2HZ  LYS A 151     -22.261 -14.333-105.279  1.00  0.00           H  
ATOM   2420 3HZ  LYS A 151     -22.893 -13.384-104.088  1.00  0.00           H  
ATOM   2421  N   LEU A 152     -28.198 -19.524-104.370  1.00  0.00           N  
ATOM   2422  CA  LEU A 152     -29.593 -19.852-104.642  1.00  0.00           C  
ATOM   2423  C   LEU A 152     -30.078 -20.983-103.742  1.00  0.00           C  
ATOM   2424  O   LEU A 152     -31.191 -20.939-103.220  1.00  0.00           O  
ATOM   2425  CB  LEU A 152     -29.768 -20.249-106.113  1.00  0.00           C  
ATOM   2426  CG  LEU A 152     -29.639 -19.107-107.130  1.00  0.00           C  
ATOM   2427  CD1 LEU A 152     -29.632 -19.682-108.540  1.00  0.00           C  
ATOM   2428  CD2 LEU A 152     -30.789 -18.129-106.944  1.00  0.00           C  
ATOM   2429  H   LEU A 152     -27.511 -19.656-105.099  1.00  0.00           H  
ATOM   2430  HA  LEU A 152     -30.202 -18.974-104.425  1.00  0.00           H  
ATOM   2431 1HB  LEU A 152     -29.020 -21.000-106.361  1.00  0.00           H  
ATOM   2432 2HB  LEU A 152     -30.755 -20.694-106.238  1.00  0.00           H  
ATOM   2433  HG  LEU A 152     -28.693 -18.589-106.977  1.00  0.00           H  
ATOM   2434 1HD1 LEU A 152     -29.540 -18.871-109.263  1.00  0.00           H  
ATOM   2435 2HD1 LEU A 152     -28.788 -20.363-108.652  1.00  0.00           H  
ATOM   2436 3HD1 LEU A 152     -30.561 -20.223-108.718  1.00  0.00           H  
ATOM   2437 1HD2 LEU A 152     -30.697 -17.318-107.666  1.00  0.00           H  
ATOM   2438 2HD2 LEU A 152     -31.736 -18.647-107.099  1.00  0.00           H  
ATOM   2439 3HD2 LEU A 152     -30.760 -17.721-105.934  1.00  0.00           H  
ATOM   2440  N   ALA A 153     -29.234 -21.995-103.568  1.00  0.00           N  
ATOM   2441  CA  ALA A 153     -29.543 -23.104-102.674  1.00  0.00           C  
ATOM   2442  C   ALA A 153     -29.749 -22.619-101.245  1.00  0.00           C  
ATOM   2443  O   ALA A 153     -30.655 -23.076-100.548  1.00  0.00           O  
ATOM   2444  CB  ALA A 153     -28.437 -24.148-102.722  1.00  0.00           C  
ATOM   2445  H   ALA A 153     -28.356 -21.997-104.068  1.00  0.00           H  
ATOM   2446  HA  ALA A 153     -30.476 -23.565-103.004  1.00  0.00           H  
ATOM   2447 1HB  ALA A 153     -28.681 -24.970-102.050  1.00  0.00           H  
ATOM   2448 2HB  ALA A 153     -28.341 -24.528-103.739  1.00  0.00           H  
ATOM   2449 3HB  ALA A 153     -27.496 -23.695-102.414  1.00  0.00           H  
ATOM   2450  N   LYS A 154     -28.902 -21.691-100.813  1.00  0.00           N  
ATOM   2451  CA  LYS A 154     -29.057 -21.059 -99.507  1.00  0.00           C  
ATOM   2452  C   LYS A 154     -30.433 -20.421 -99.365  1.00  0.00           C  
ATOM   2453  O   LYS A 154     -31.131 -20.641 -98.374  1.00  0.00           O  
ATOM   2454  CB  LYS A 154     -27.966 -20.010 -99.287  1.00  0.00           C  
ATOM   2455  CG  LYS A 154     -26.578 -20.589 -99.043  1.00  0.00           C  
ATOM   2456  CD  LYS A 154     -25.545 -19.488 -98.854  1.00  0.00           C  
ATOM   2457  CE  LYS A 154     -24.149 -20.063 -98.675  1.00  0.00           C  
ATOM   2458  NZ  LYS A 154     -23.121 -18.995 -98.535  1.00  0.00           N  
ATOM   2459  H   LYS A 154     -28.130 -21.414-101.404  1.00  0.00           H  
ATOM   2460  HA  LYS A 154     -28.967 -21.828 -98.738  1.00  0.00           H  
ATOM   2461 1HB  LYS A 154     -27.907 -19.357-100.157  1.00  0.00           H  
ATOM   2462 2HB  LYS A 154     -28.225 -19.391 -98.428  1.00  0.00           H  
ATOM   2463 1HG  LYS A 154     -26.596 -21.216 -98.151  1.00  0.00           H  
ATOM   2464 2HG  LYS A 154     -26.287 -21.206 -99.893  1.00  0.00           H  
ATOM   2465 1HD  LYS A 154     -25.550 -18.832 -99.725  1.00  0.00           H  
ATOM   2466 2HD  LYS A 154     -25.800 -18.897 -97.974  1.00  0.00           H  
ATOM   2467 1HE  LYS A 154     -24.126 -20.691 -97.785  1.00  0.00           H  
ATOM   2468 2HE  LYS A 154     -23.896 -20.682 -99.535  1.00  0.00           H  
ATOM   2469 1HZ  LYS A 154     -22.211 -19.417 -98.418  1.00  0.00           H  
ATOM   2470 2HZ  LYS A 154     -23.121 -18.417 -99.364  1.00  0.00           H  
ATOM   2471 3HZ  LYS A 154     -23.334 -18.426 -97.728  1.00  0.00           H  
ATOM   2472  N   ARG A 155     -30.817 -19.628-100.357  1.00  0.00           N  
ATOM   2473  CA  ARG A 155     -32.083 -18.905-100.317  1.00  0.00           C  
ATOM   2474  C   ARG A 155     -33.266 -19.864-100.310  1.00  0.00           C  
ATOM   2475  O   ARG A 155     -34.233 -19.669 -99.571  1.00  0.00           O  
ATOM   2476  CB  ARG A 155     -32.202 -17.967-101.510  1.00  0.00           C  
ATOM   2477  CG  ARG A 155     -33.495 -17.168-101.566  1.00  0.00           C  
ATOM   2478  CD  ARG A 155     -33.625 -16.251-100.405  1.00  0.00           C  
ATOM   2479  NE  ARG A 155     -34.888 -15.531-100.422  1.00  0.00           N  
ATOM   2480  CZ  ARG A 155     -35.354 -14.779 -99.407  1.00  0.00           C  
ATOM   2481  NH1 ARG A 155     -34.651 -14.660 -98.302  1.00  0.00           N  
ATOM   2482  NH2 ARG A 155     -36.517 -14.162 -99.519  1.00  0.00           N  
ATOM   2483  H   ARG A 155     -30.220 -19.523-101.166  1.00  0.00           H  
ATOM   2484  HA  ARG A 155     -32.121 -18.326 -99.392  1.00  0.00           H  
ATOM   2485 1HB  ARG A 155     -31.376 -17.257-101.498  1.00  0.00           H  
ATOM   2486 2HB  ARG A 155     -32.127 -18.541-102.433  1.00  0.00           H  
ATOM   2487 1HG  ARG A 155     -33.513 -16.571-102.479  1.00  0.00           H  
ATOM   2488 2HG  ARG A 155     -34.345 -17.849-101.564  1.00  0.00           H  
ATOM   2489 1HD  ARG A 155     -33.574 -16.826 -99.481  1.00  0.00           H  
ATOM   2490 2HD  ARG A 155     -32.817 -15.521-100.424  1.00  0.00           H  
ATOM   2491  HE  ARG A 155     -35.457 -15.600-101.255  1.00  0.00           H  
ATOM   2492 1HH1 ARG A 155     -33.763 -15.130 -98.215  1.00  0.00           H  
ATOM   2493 2HH1 ARG A 155     -35.001 -14.094 -97.540  1.00  0.00           H  
ATOM   2494 1HH2 ARG A 155     -37.058 -14.255-100.368  1.00  0.00           H  
ATOM   2495 2HH2 ARG A 155     -36.866 -13.599 -98.759  1.00  0.00           H  
ATOM   2496  N   ALA A 156     -33.185 -20.903-101.133  1.00  0.00           N  
ATOM   2497  CA  ALA A 156     -34.227 -21.921-101.190  1.00  0.00           C  
ATOM   2498  C   ALA A 156     -34.421 -22.585 -99.832  1.00  0.00           C  
ATOM   2499  O   ALA A 156     -35.549 -22.750 -99.367  1.00  0.00           O  
ATOM   2500  CB  ALA A 156     -33.893 -22.965-102.246  1.00  0.00           C  
ATOM   2501  H   ALA A 156     -32.382 -20.988-101.738  1.00  0.00           H  
ATOM   2502  HA  ALA A 156     -35.168 -21.439-101.458  1.00  0.00           H  
ATOM   2503 1HB  ALA A 156     -34.679 -23.717-102.277  1.00  0.00           H  
ATOM   2504 2HB  ALA A 156     -33.813 -22.482-103.221  1.00  0.00           H  
ATOM   2505 3HB  ALA A 156     -32.944 -23.439-102.000  1.00  0.00           H  
ATOM   2506  N   LEU A 157     -33.315 -22.966 -99.204  1.00  0.00           N  
ATOM   2507  CA  LEU A 157     -33.358 -23.585 -97.885  1.00  0.00           C  
ATOM   2508  C   LEU A 157     -33.788 -22.583 -96.821  1.00  0.00           C  
ATOM   2509  O   LEU A 157     -34.520 -22.925 -95.892  1.00  0.00           O  
ATOM   2510  CB  LEU A 157     -31.984 -24.164 -97.525  1.00  0.00           C  
ATOM   2511  CG  LEU A 157     -31.477 -25.289 -98.436  1.00  0.00           C  
ATOM   2512  CD1 LEU A 157     -29.994 -25.520 -98.180  1.00  0.00           C  
ATOM   2513  CD2 LEU A 157     -32.281 -26.554 -98.177  1.00  0.00           C  
ATOM   2514  H   LEU A 157     -32.421 -22.822 -99.651  1.00  0.00           H  
ATOM   2515  HA  LEU A 157     -34.096 -24.387 -97.902  1.00  0.00           H  
ATOM   2516 1HB  LEU A 157     -31.251 -23.360 -97.552  1.00  0.00           H  
ATOM   2517 2HB  LEU A 157     -32.028 -24.555 -96.508  1.00  0.00           H  
ATOM   2518  HG  LEU A 157     -31.593 -24.992 -99.479  1.00  0.00           H  
ATOM   2519 1HD1 LEU A 157     -29.633 -26.319 -98.828  1.00  0.00           H  
ATOM   2520 2HD1 LEU A 157     -29.441 -24.606 -98.392  1.00  0.00           H  
ATOM   2521 3HD1 LEU A 157     -29.844 -25.803 -97.139  1.00  0.00           H  
ATOM   2522 1HD2 LEU A 157     -31.921 -27.353 -98.827  1.00  0.00           H  
ATOM   2523 2HD2 LEU A 157     -32.165 -26.852 -97.135  1.00  0.00           H  
ATOM   2524 3HD2 LEU A 157     -33.334 -26.365 -98.385  1.00  0.00           H  
ATOM   2525  N   GLU A 158     -33.331 -21.343 -96.960  1.00  0.00           N  
ATOM   2526  CA  GLU A 158     -33.703 -20.280 -96.035  1.00  0.00           C  
ATOM   2527  C   GLU A 158     -35.214 -20.101 -95.980  1.00  0.00           C  
ATOM   2528  O   GLU A 158     -35.807 -20.071 -94.901  1.00  0.00           O  
ATOM   2529  CB  GLU A 158     -33.039 -18.963 -96.442  1.00  0.00           C  
ATOM   2530  CG  GLU A 158     -33.457 -17.764 -95.604  1.00  0.00           C  
ATOM   2531  CD  GLU A 158     -32.786 -16.488 -96.031  1.00  0.00           C  
ATOM   2532  OE1 GLU A 158     -31.990 -16.533 -96.940  1.00  0.00           O  
ATOM   2533  OE2 GLU A 158     -33.068 -15.468 -95.449  1.00  0.00           O  
ATOM   2534  H   GLU A 158     -32.708 -21.134 -97.729  1.00  0.00           H  
ATOM   2535  HA  GLU A 158     -33.366 -20.558 -95.037  1.00  0.00           H  
ATOM   2536 1HB  GLU A 158     -31.956 -19.063 -96.365  1.00  0.00           H  
ATOM   2537 2HB  GLU A 158     -33.275 -18.742 -97.483  1.00  0.00           H  
ATOM   2538 1HG  GLU A 158     -34.537 -17.636 -95.683  1.00  0.00           H  
ATOM   2539 2HG  GLU A 158     -33.218 -17.962 -94.559  1.00  0.00           H  
ATOM   2540  N   VAL A 159     -35.832 -19.981 -97.150  1.00  0.00           N  
ATOM   2541  CA  VAL A 159     -37.281 -19.836 -97.238  1.00  0.00           C  
ATOM   2542  C   VAL A 159     -37.988 -21.100 -96.768  1.00  0.00           C  
ATOM   2543  O   VAL A 159     -39.036 -21.034 -96.120  1.00  0.00           O  
ATOM   2544  CB  VAL A 159     -37.699 -19.525 -98.686  1.00  0.00           C  
ATOM   2545  CG1 VAL A 159     -39.215 -19.525 -98.816  1.00  0.00           C  
ATOM   2546  CG2 VAL A 159     -37.122 -18.185 -99.116  1.00  0.00           C  
ATOM   2547  H   VAL A 159     -35.287 -19.990 -98.001  1.00  0.00           H  
ATOM   2548  HA  VAL A 159     -37.589 -19.021 -96.583  1.00  0.00           H  
ATOM   2549  HB  VAL A 159     -37.321 -20.312 -99.341  1.00  0.00           H  
ATOM   2550 1HG1 VAL A 159     -39.493 -19.305 -99.847  1.00  0.00           H  
ATOM   2551 2HG1 VAL A 159     -39.604 -20.506 -98.538  1.00  0.00           H  
ATOM   2552 3HG1 VAL A 159     -39.636 -18.767 -98.157  1.00  0.00           H  
ATOM   2553 1HG2 VAL A 159     -37.421 -17.972-100.143  1.00  0.00           H  
ATOM   2554 2HG2 VAL A 159     -37.495 -17.399 -98.459  1.00  0.00           H  
ATOM   2555 3HG2 VAL A 159     -36.034 -18.221 -99.056  1.00  0.00           H  
ATOM   2556  N   ALA A 160     -37.416 -22.252 -97.097  1.00  0.00           N  
ATOM   2557  CA  ALA A 160     -37.966 -23.533 -96.667  1.00  0.00           C  
ATOM   2558  C   ALA A 160     -38.046 -23.616 -95.148  1.00  0.00           C  
ATOM   2559  O   ALA A 160     -39.053 -24.054 -94.593  1.00  0.00           O  
ATOM   2560  CB  ALA A 160     -37.131 -24.680 -97.217  1.00  0.00           C  
ATOM   2561  H   ALA A 160     -36.577 -22.242 -97.659  1.00  0.00           H  
ATOM   2562  HA  ALA A 160     -38.981 -23.622 -97.057  1.00  0.00           H  
ATOM   2563 1HB  ALA A 160     -37.554 -25.628 -96.888  1.00  0.00           H  
ATOM   2564 2HB  ALA A 160     -37.132 -24.640 -98.307  1.00  0.00           H  
ATOM   2565 3HB  ALA A 160     -36.109 -24.592 -96.853  1.00  0.00           H  
ATOM   2566  N   MET A 161     -36.978 -23.191 -94.479  1.00  0.00           N  
ATOM   2567  CA  MET A 161     -36.947 -23.168 -93.022  1.00  0.00           C  
ATOM   2568  C   MET A 161     -37.996 -22.213 -92.465  1.00  0.00           C  
ATOM   2569  O   MET A 161     -38.661 -22.517 -91.475  1.00  0.00           O  
ATOM   2570  CB  MET A 161     -35.554 -22.777 -92.531  1.00  0.00           C  
ATOM   2571  CG  MET A 161     -34.487 -23.839 -92.754  1.00  0.00           C  
ATOM   2572  SD  MET A 161     -32.923 -23.433 -91.951  1.00  0.00           S  
ATOM   2573  CE  MET A 161     -32.316 -22.138 -93.027  1.00  0.00           C  
ATOM   2574  H   MET A 161     -36.167 -22.880 -94.995  1.00  0.00           H  
ATOM   2575  HA  MET A 161     -37.180 -24.166 -92.654  1.00  0.00           H  
ATOM   2576 1HB  MET A 161     -35.232 -21.868 -93.037  1.00  0.00           H  
ATOM   2577 2HB  MET A 161     -35.593 -22.561 -91.462  1.00  0.00           H  
ATOM   2578 1HG  MET A 161     -34.837 -24.794 -92.365  1.00  0.00           H  
ATOM   2579 2HG  MET A 161     -34.305 -23.952 -93.822  1.00  0.00           H  
ATOM   2580 1HE  MET A 161     -31.352 -21.782 -92.660  1.00  0.00           H  
ATOM   2581 2HE  MET A 161     -32.198 -22.530 -94.037  1.00  0.00           H  
ATOM   2582 3HE  MET A 161     -33.027 -21.312 -93.038  1.00  0.00           H  
ATOM   2583  N   ARG A 162     -38.140 -21.059 -93.107  1.00  0.00           N  
ATOM   2584  CA  ARG A 162     -39.154 -20.087 -92.718  1.00  0.00           C  
ATOM   2585  C   ARG A 162     -40.553 -20.678 -92.831  1.00  0.00           C  
ATOM   2586  O   ARG A 162     -41.409 -20.435 -91.980  1.00  0.00           O  
ATOM   2587  CB  ARG A 162     -39.063 -18.841 -93.587  1.00  0.00           C  
ATOM   2588  CG  ARG A 162     -37.812 -18.003 -93.374  1.00  0.00           C  
ATOM   2589  CD  ARG A 162     -37.785 -16.819 -94.271  1.00  0.00           C  
ATOM   2590  NE  ARG A 162     -36.513 -16.118 -94.204  1.00  0.00           N  
ATOM   2591  CZ  ARG A 162     -36.195 -15.197 -93.273  1.00  0.00           C  
ATOM   2592  NH1 ARG A 162     -37.064 -14.879 -92.340  1.00  0.00           N  
ATOM   2593  NH2 ARG A 162     -35.010 -14.614 -93.299  1.00  0.00           N  
ATOM   2594  H   ARG A 162     -37.528 -20.847 -93.885  1.00  0.00           H  
ATOM   2595  HA  ARG A 162     -38.993 -19.816 -91.676  1.00  0.00           H  
ATOM   2596 1HB  ARG A 162     -39.093 -19.127 -94.638  1.00  0.00           H  
ATOM   2597 2HB  ARG A 162     -39.925 -18.201 -93.398  1.00  0.00           H  
ATOM   2598 1HG  ARG A 162     -37.779 -17.653 -92.342  1.00  0.00           H  
ATOM   2599 2HG  ARG A 162     -36.929 -18.610 -93.580  1.00  0.00           H  
ATOM   2600 1HD  ARG A 162     -37.944 -17.139 -95.301  1.00  0.00           H  
ATOM   2601 2HD  ARG A 162     -38.573 -16.125 -93.981  1.00  0.00           H  
ATOM   2602  HE  ARG A 162     -35.818 -16.336 -94.906  1.00  0.00           H  
ATOM   2603 1HH1 ARG A 162     -37.971 -15.325 -92.321  1.00  0.00           H  
ATOM   2604 2HH1 ARG A 162     -36.826 -14.189 -91.642  1.00  0.00           H  
ATOM   2605 1HH2 ARG A 162     -34.342 -14.858 -94.016  1.00  0.00           H  
ATOM   2606 2HH2 ARG A 162     -34.772 -13.924 -92.601  1.00  0.00           H  
ATOM   2607  N   ALA A 163     -40.780 -21.454 -93.885  1.00  0.00           N  
ATOM   2608  CA  ALA A 163     -42.081 -22.073 -94.114  1.00  0.00           C  
ATOM   2609  C   ALA A 163     -42.450 -23.016 -92.977  1.00  0.00           C  
ATOM   2610  O   ALA A 163     -43.539 -22.921 -92.412  1.00  0.00           O  
ATOM   2611  CB  ALA A 163     -42.085 -22.820 -95.441  1.00  0.00           C  
ATOM   2612  H   ALA A 163     -40.032 -21.618 -94.544  1.00  0.00           H  
ATOM   2613  HA  ALA A 163     -42.836 -21.288 -94.154  1.00  0.00           H  
ATOM   2614 1HB  ALA A 163     -43.061 -23.277 -95.597  1.00  0.00           H  
ATOM   2615 2HB  ALA A 163     -41.877 -22.121 -96.252  1.00  0.00           H  
ATOM   2616 3HB  ALA A 163     -41.320 -23.594 -95.425  1.00  0.00           H  
ATOM   2617  N   VAL A 164     -41.538 -23.924 -92.645  1.00  0.00           N  
ATOM   2618  CA  VAL A 164     -41.789 -24.920 -91.614  1.00  0.00           C  
ATOM   2619  C   VAL A 164     -41.699 -24.308 -90.222  1.00  0.00           C  
ATOM   2620  O   VAL A 164     -42.295 -24.813 -89.270  1.00  0.00           O  
ATOM   2621  CB  VAL A 164     -40.778 -26.075 -91.730  1.00  0.00           C  
ATOM   2622  CG1 VAL A 164     -40.894 -26.751 -93.089  1.00  0.00           C  
ATOM   2623  CG2 VAL A 164     -39.367 -25.552 -91.507  1.00  0.00           C  
ATOM   2624  H   VAL A 164     -40.648 -23.921 -93.123  1.00  0.00           H  
ATOM   2625  HA  VAL A 164     -42.803 -25.301 -91.741  1.00  0.00           H  
ATOM   2626  HB  VAL A 164     -41.011 -26.828 -90.977  1.00  0.00           H  
ATOM   2627 1HG1 VAL A 164     -40.172 -27.564 -93.154  1.00  0.00           H  
ATOM   2628 2HG1 VAL A 164     -41.902 -27.149 -93.212  1.00  0.00           H  
ATOM   2629 3HG1 VAL A 164     -40.691 -26.024 -93.875  1.00  0.00           H  
ATOM   2630 1HG2 VAL A 164     -38.657 -26.375 -91.590  1.00  0.00           H  
ATOM   2631 2HG2 VAL A 164     -39.137 -24.796 -92.257  1.00  0.00           H  
ATOM   2632 3HG2 VAL A 164     -39.296 -25.111 -90.513  1.00  0.00           H  
ATOM   2633  N   SER A 165     -40.951 -23.216 -90.109  1.00  0.00           N  
ATOM   2634  CA  SER A 165     -40.891 -22.451 -88.870  1.00  0.00           C  
ATOM   2635  C   SER A 165     -42.277 -21.969 -88.455  1.00  0.00           C  
ATOM   2636  O   SER A 165     -42.716 -22.210 -87.329  1.00  0.00           O  
ATOM   2637  CB  SER A 165     -39.960 -21.265 -89.031  1.00  0.00           C  
ATOM   2638  OG  SER A 165     -39.771 -20.605 -87.810  1.00  0.00           O  
ATOM   2639  H   SER A 165     -40.407 -22.908 -90.903  1.00  0.00           H  
ATOM   2640  HA  SER A 165     -40.517 -23.100 -88.077  1.00  0.00           H  
ATOM   2641 1HB  SER A 165     -39.000 -21.607 -89.416  1.00  0.00           H  
ATOM   2642 2HB  SER A 165     -40.377 -20.573 -89.761  1.00  0.00           H  
ATOM   2643  HG  SER A 165     -38.841 -20.366 -87.780  1.00  0.00           H  
ATOM   2644  N   LEU A 166     -42.960 -21.290 -89.368  1.00  0.00           N  
ATOM   2645  CA  LEU A 166     -44.311 -20.804 -89.110  1.00  0.00           C  
ATOM   2646  C   LEU A 166     -45.293 -21.961 -88.965  1.00  0.00           C  
ATOM   2647  O   LEU A 166     -46.206 -21.912 -88.139  1.00  0.00           O  
ATOM   2648  CB  LEU A 166     -44.767 -19.878 -90.245  1.00  0.00           C  
ATOM   2649  CG  LEU A 166     -46.130 -19.205 -90.046  1.00  0.00           C  
ATOM   2650  CD1 LEU A 166     -46.129 -18.426 -88.737  1.00  0.00           C  
ATOM   2651  CD2 LEU A 166     -46.421 -18.287 -91.226  1.00  0.00           C  
ATOM   2652  H   LEU A 166     -42.533 -21.104 -90.265  1.00  0.00           H  
ATOM   2653  HA  LEU A 166     -44.308 -20.253 -88.171  1.00  0.00           H  
ATOM   2654 1HB  LEU A 166     -44.025 -19.090 -90.370  1.00  0.00           H  
ATOM   2655 2HB  LEU A 166     -44.813 -20.454 -91.168  1.00  0.00           H  
ATOM   2656  HG  LEU A 166     -46.906 -19.967 -89.979  1.00  0.00           H  
ATOM   2657 1HD1 LEU A 166     -47.098 -17.948 -88.596  1.00  0.00           H  
ATOM   2658 2HD1 LEU A 166     -45.938 -19.110 -87.909  1.00  0.00           H  
ATOM   2659 3HD1 LEU A 166     -45.349 -17.666 -88.768  1.00  0.00           H  
ATOM   2660 1HD2 LEU A 166     -47.391 -17.810 -91.085  1.00  0.00           H  
ATOM   2661 2HD2 LEU A 166     -45.646 -17.524 -91.292  1.00  0.00           H  
ATOM   2662 3HD2 LEU A 166     -46.434 -18.872 -92.146  1.00  0.00           H  
ATOM   2663  N   ALA A 167     -45.101 -22.997 -89.773  1.00  0.00           N  
ATOM   2664  CA  ALA A 167     -45.942 -24.187 -89.705  1.00  0.00           C  
ATOM   2665  C   ALA A 167     -45.909 -24.803 -88.313  1.00  0.00           C  
ATOM   2666  O   ALA A 167     -46.946 -25.196 -87.774  1.00  0.00           O  
ATOM   2667  CB  ALA A 167     -45.503 -25.207 -90.745  1.00  0.00           C  
ATOM   2668  H   ALA A 167     -44.355 -22.961 -90.452  1.00  0.00           H  
ATOM   2669  HA  ALA A 167     -46.972 -23.896 -89.915  1.00  0.00           H  
ATOM   2670 1HB  ALA A 167     -46.139 -26.090 -90.681  1.00  0.00           H  
ATOM   2671 2HB  ALA A 167     -45.585 -24.770 -91.741  1.00  0.00           H  
ATOM   2672 3HB  ALA A 167     -44.468 -25.491 -90.560  1.00  0.00           H  
ATOM   2673  N   LEU A 168     -44.717 -24.886 -87.733  1.00  0.00           N  
ATOM   2674  CA  LEU A 168     -44.558 -25.399 -86.378  1.00  0.00           C  
ATOM   2675  C   LEU A 168     -45.181 -24.457 -85.355  1.00  0.00           C  
ATOM   2676  O   LEU A 168     -45.820 -24.900 -84.399  1.00  0.00           O  
ATOM   2677  CB  LEU A 168     -43.071 -25.601 -86.059  1.00  0.00           C  
ATOM   2678  CG  LEU A 168     -42.410 -26.822 -86.711  1.00  0.00           C  
ATOM   2679  CD1 LEU A 168     -40.910 -26.788 -86.448  1.00  0.00           C  
ATOM   2680  CD2 LEU A 168     -43.034 -28.094 -86.157  1.00  0.00           C  
ATOM   2681  H   LEU A 168     -43.899 -24.586 -88.245  1.00  0.00           H  
ATOM   2682  HA  LEU A 168     -45.075 -26.355 -86.306  1.00  0.00           H  
ATOM   2683 1HB  LEU A 168     -42.524 -24.716 -86.380  1.00  0.00           H  
ATOM   2684 2HB  LEU A 168     -42.958 -25.700 -84.978  1.00  0.00           H  
ATOM   2685  HG  LEU A 168     -42.560 -26.783 -87.790  1.00  0.00           H  
ATOM   2686 1HD1 LEU A 168     -40.440 -27.656 -86.912  1.00  0.00           H  
ATOM   2687 2HD1 LEU A 168     -40.487 -25.877 -86.871  1.00  0.00           H  
ATOM   2688 3HD1 LEU A 168     -40.729 -26.809 -85.374  1.00  0.00           H  
ATOM   2689 1HD2 LEU A 168     -42.564 -28.961 -86.622  1.00  0.00           H  
ATOM   2690 2HD2 LEU A 168     -42.882 -28.134 -85.078  1.00  0.00           H  
ATOM   2691 3HD2 LEU A 168     -44.102 -28.099 -86.375  1.00  0.00           H  
ATOM   2692  N   LYS A 169     -44.995 -23.160 -85.561  1.00  0.00           N  
ATOM   2693  CA  LYS A 169     -45.603 -22.152 -84.704  1.00  0.00           C  
ATOM   2694  C   LYS A 169     -47.117 -22.320 -84.647  1.00  0.00           C  
ATOM   2695  O   LYS A 169     -47.724 -22.215 -83.581  1.00  0.00           O  
ATOM   2696  CB  LYS A 169     -45.247 -20.747 -85.191  1.00  0.00           C  
ATOM   2697  CG  LYS A 169     -45.781 -19.622 -84.314  1.00  0.00           C  
ATOM   2698  CD  LYS A 169     -45.319 -18.262 -84.817  1.00  0.00           C  
ATOM   2699  CE  LYS A 169     -45.880 -17.135 -83.961  1.00  0.00           C  
ATOM   2700  NZ  LYS A 169     -45.435 -15.798 -84.440  1.00  0.00           N  
ATOM   2701  H   LYS A 169     -44.414 -22.863 -86.334  1.00  0.00           H  
ATOM   2702  HA  LYS A 169     -45.220 -22.280 -83.692  1.00  0.00           H  
ATOM   2703 1HB  LYS A 169     -44.163 -20.643 -85.244  1.00  0.00           H  
ATOM   2704 2HB  LYS A 169     -45.639 -20.600 -86.198  1.00  0.00           H  
ATOM   2705 1HG  LYS A 169     -46.872 -19.648 -84.313  1.00  0.00           H  
ATOM   2706 2HG  LYS A 169     -45.431 -19.760 -83.292  1.00  0.00           H  
ATOM   2707 1HD  LYS A 169     -44.230 -18.216 -84.794  1.00  0.00           H  
ATOM   2708 2HD  LYS A 169     -45.650 -18.123 -85.845  1.00  0.00           H  
ATOM   2709 1HE  LYS A 169     -46.968 -17.171 -83.982  1.00  0.00           H  
ATOM   2710 2HE  LYS A 169     -45.554 -17.265 -82.930  1.00  0.00           H  
ATOM   2711 1HZ  LYS A 169     -45.826 -15.080 -83.848  1.00  0.00           H  
ATOM   2712 2HZ  LYS A 169     -44.426 -15.747 -84.408  1.00  0.00           H  
ATOM   2713 3HZ  LYS A 169     -45.748 -15.659 -85.390  1.00  0.00           H  
ATOM   2714  N   SER A 170     -47.721 -22.580 -85.801  1.00  0.00           N  
ATOM   2715  CA  SER A 170     -49.153 -22.850 -85.873  1.00  0.00           C  
ATOM   2716  C   SER A 170     -49.490 -24.202 -85.255  1.00  0.00           C  
ATOM   2717  O   SER A 170     -50.433 -24.320 -84.472  1.00  0.00           O  
ATOM   2718  CB  SER A 170     -49.620 -22.811 -87.313  1.00  0.00           C  
ATOM   2719  OG  SER A 170     -50.979 -23.137 -87.411  1.00  0.00           O  
ATOM   2720  H   SER A 170     -47.176 -22.592 -86.652  1.00  0.00           H  
ATOM   2721  HA  SER A 170     -49.677 -22.084 -85.299  1.00  0.00           H  
ATOM   2722 1HB  SER A 170     -49.452 -21.817 -87.724  1.00  0.00           H  
ATOM   2723 2HB  SER A 170     -49.033 -23.512 -87.905  1.00  0.00           H  
ATOM   2724  HG  SER A 170     -51.437 -22.313 -87.590  1.00  0.00           H  
ATOM   2725  N   ASN A 171     -48.715 -25.219 -85.614  1.00  0.00           N  
ATOM   2726  CA  ASN A 171     -48.947 -26.570 -85.117  1.00  0.00           C  
ATOM   2727  C   ASN A 171     -47.650 -27.209 -84.635  1.00  0.00           C  
ATOM   2728  O   ASN A 171     -46.915 -27.811 -85.419  1.00  0.00           O  
ATOM   2729  CB  ASN A 171     -49.601 -27.429 -86.185  1.00  0.00           C  
ATOM   2730  CG  ASN A 171     -49.960 -28.799 -85.683  1.00  0.00           C  
ATOM   2731  OD1 ASN A 171     -49.559 -29.198 -84.583  1.00  0.00           O  
ATOM   2732  ND2 ASN A 171     -50.711 -29.530 -86.467  1.00  0.00           N  
ATOM   2733  H   ASN A 171     -47.947 -25.054 -86.248  1.00  0.00           H  
ATOM   2734  HA  ASN A 171     -49.623 -26.514 -84.265  1.00  0.00           H  
ATOM   2735 1HB  ASN A 171     -50.504 -26.938 -86.544  1.00  0.00           H  
ATOM   2736 2HB  ASN A 171     -48.924 -27.532 -87.033  1.00  0.00           H  
ATOM   2737 1HD2 ASN A 171     -50.981 -30.452 -86.186  1.00  0.00           H  
ATOM   2738 2HD2 ASN A 171     -51.012 -29.169 -87.349  1.00  0.00           H  
ATOM   2739  N   PRO A 172     -47.375 -27.075 -83.343  1.00  0.00           N  
ATOM   2740  CA  PRO A 172     -46.138 -27.583 -82.764  1.00  0.00           C  
ATOM   2741  C   PRO A 172     -46.011 -29.087 -82.968  1.00  0.00           C  
ATOM   2742  O   PRO A 172     -44.910 -29.636 -82.945  1.00  0.00           O  
ATOM   2743  CB  PRO A 172     -46.278 -27.224 -81.281  1.00  0.00           C  
ATOM   2744  CG  PRO A 172     -47.173 -26.032 -81.277  1.00  0.00           C  
ATOM   2745  CD  PRO A 172     -48.169 -26.308 -82.373  1.00  0.00           C  
ATOM   2746  HA  PRO A 172     -45.299 -27.109 -83.275  1.00  0.00           H  
ATOM   2747 1HB  PRO A 172     -46.698 -28.074 -80.727  1.00  0.00           H  
ATOM   2748 2HB  PRO A 172     -45.288 -27.017 -80.851  1.00  0.00           H  
ATOM   2749 1HG  PRO A 172     -47.647 -25.917 -80.291  1.00  0.00           H  
ATOM   2750 2HG  PRO A 172     -46.587 -25.118 -81.457  1.00  0.00           H  
ATOM   2751 1HD  PRO A 172     -49.005 -26.897 -81.969  1.00  0.00           H  
ATOM   2752 2HD  PRO A 172     -48.531 -25.355 -82.788  1.00  0.00           H  
ATOM   2753  N   ASP A 173     -47.145 -29.750 -83.169  1.00  0.00           N  
ATOM   2754  CA  ASP A 173     -47.178 -31.204 -83.260  1.00  0.00           C  
ATOM   2755  C   ASP A 173     -46.996 -31.670 -84.698  1.00  0.00           C  
ATOM   2756  O   ASP A 173     -47.088 -32.862 -84.993  1.00  0.00           O  
ATOM   2757  CB  ASP A 173     -48.497 -31.746 -82.703  1.00  0.00           C  
ATOM   2758  CG  ASP A 173     -48.641 -31.531 -81.203  1.00  0.00           C  
ATOM   2759  OD1 ASP A 173     -47.636 -31.450 -80.536  1.00  0.00           O  
ATOM   2760  OD2 ASP A 173     -49.752 -31.452 -80.739  1.00  0.00           O  
ATOM   2761  H   ASP A 173     -48.008 -29.231 -83.261  1.00  0.00           H  
ATOM   2762  HA  ASP A 173     -46.348 -31.606 -82.675  1.00  0.00           H  
ATOM   2763 1HB  ASP A 173     -49.332 -31.260 -83.208  1.00  0.00           H  
ATOM   2764 2HB  ASP A 173     -48.567 -32.816 -82.911  1.00  0.00           H  
ATOM   2765  N   ASN A 174     -46.734 -30.722 -85.593  1.00  0.00           N  
ATOM   2766  CA  ASN A 174     -46.479 -31.040 -86.994  1.00  0.00           C  
ATOM   2767  C   ASN A 174     -45.126 -31.719 -87.166  1.00  0.00           C  
ATOM   2768  O   ASN A 174     -44.133 -31.068 -87.486  1.00  0.00           O  
ATOM   2769  CB  ASN A 174     -46.563 -29.790 -87.850  1.00  0.00           C  
ATOM   2770  CG  ASN A 174     -46.530 -30.093 -89.322  1.00  0.00           C  
ATOM   2771  OD1 ASN A 174     -45.941 -31.094 -89.748  1.00  0.00           O  
ATOM   2772  ND2 ASN A 174     -47.151 -29.251 -90.107  1.00  0.00           N  
ATOM   2773  H   ASN A 174     -46.714 -29.757 -85.297  1.00  0.00           H  
ATOM   2774  HA  ASN A 174     -47.245 -31.739 -87.336  1.00  0.00           H  
ATOM   2775 1HB  ASN A 174     -47.486 -29.255 -87.622  1.00  0.00           H  
ATOM   2776 2HB  ASN A 174     -45.732 -29.128 -87.608  1.00  0.00           H  
ATOM   2777 1HD2 ASN A 174     -47.162 -29.402 -91.095  1.00  0.00           H  
ATOM   2778 2HD2 ASN A 174     -47.614 -28.455 -89.718  1.00  0.00           H  
ATOM   2779  N   GLU A 175     -45.096 -33.029 -86.950  1.00  0.00           N  
ATOM   2780  CA  GLU A 175     -43.849 -33.784 -86.991  1.00  0.00           C  
ATOM   2781  C   GLU A 175     -43.151 -33.627 -88.335  1.00  0.00           C  
ATOM   2782  O   GLU A 175     -41.923 -33.574 -88.405  1.00  0.00           O  
ATOM   2783  CB  GLU A 175     -44.114 -35.266 -86.713  1.00  0.00           C  
ATOM   2784  CG  GLU A 175     -42.860 -36.126 -86.644  1.00  0.00           C  
ATOM   2785  CD  GLU A 175     -43.152 -37.557 -86.289  1.00  0.00           C  
ATOM   2786  OE1 GLU A 175     -44.112 -37.795 -85.597  1.00  0.00           O  
ATOM   2787  OE2 GLU A 175     -42.413 -38.415 -86.712  1.00  0.00           O  
ATOM   2788  H   GLU A 175     -45.960 -33.514 -86.756  1.00  0.00           H  
ATOM   2789  HA  GLU A 175     -43.188 -33.385 -86.220  1.00  0.00           H  
ATOM   2790 1HB  GLU A 175     -44.644 -35.369 -85.766  1.00  0.00           H  
ATOM   2791 2HB  GLU A 175     -44.756 -35.673 -87.494  1.00  0.00           H  
ATOM   2792 1HG  GLU A 175     -42.359 -36.098 -87.612  1.00  0.00           H  
ATOM   2793 2HG  GLU A 175     -42.183 -35.704 -85.903  1.00  0.00           H  
ATOM   2794  N   GLU A 176     -43.941 -33.554 -89.399  1.00  0.00           N  
ATOM   2795  CA  GLU A 176     -43.400 -33.425 -90.748  1.00  0.00           C  
ATOM   2796  C   GLU A 176     -42.561 -32.162 -90.887  1.00  0.00           C  
ATOM   2797  O   GLU A 176     -41.459 -32.192 -91.430  1.00  0.00           O  
ATOM   2798  CB  GLU A 176     -44.531 -33.415 -91.777  1.00  0.00           C  
ATOM   2799  CG  GLU A 176     -44.061 -33.406 -93.226  1.00  0.00           C  
ATOM   2800  CD  GLU A 176     -45.200 -33.407 -94.209  1.00  0.00           C  
ATOM   2801  OE1 GLU A 176     -46.329 -33.390 -93.782  1.00  0.00           O  
ATOM   2802  OE2 GLU A 176     -44.938 -33.426 -95.389  1.00  0.00           O  
ATOM   2803  H   GLU A 176     -44.942 -33.588 -89.273  1.00  0.00           H  
ATOM   2804  HA  GLU A 176     -42.748 -34.277 -90.939  1.00  0.00           H  
ATOM   2805 1HB  GLU A 176     -45.161 -34.293 -91.635  1.00  0.00           H  
ATOM   2806 2HB  GLU A 176     -45.156 -32.536 -91.624  1.00  0.00           H  
ATOM   2807 1HG  GLU A 176     -43.452 -32.518 -93.395  1.00  0.00           H  
ATOM   2808 2HG  GLU A 176     -43.436 -34.281 -93.399  1.00  0.00           H  
ATOM   2809  N   ALA A 177     -43.095 -31.048 -90.392  1.00  0.00           N  
ATOM   2810  CA  ALA A 177     -42.374 -29.780 -90.411  1.00  0.00           C  
ATOM   2811  C   ALA A 177     -41.117 -29.848 -89.553  1.00  0.00           C  
ATOM   2812  O   ALA A 177     -40.073 -29.306 -89.918  1.00  0.00           O  
ATOM   2813  CB  ALA A 177     -43.276 -28.652 -89.939  1.00  0.00           C  
ATOM   2814  H   ALA A 177     -44.020 -31.082 -89.990  1.00  0.00           H  
ATOM   2815  HA  ALA A 177     -42.063 -29.575 -91.437  1.00  0.00           H  
ATOM   2816 1HB  ALA A 177     -42.723 -27.711 -89.959  1.00  0.00           H  
ATOM   2817 2HB  ALA A 177     -44.141 -28.576 -90.597  1.00  0.00           H  
ATOM   2818 3HB  ALA A 177     -43.610 -28.852 -88.923  1.00  0.00           H  
ATOM   2819  N   ARG A 178     -41.222 -30.517 -88.409  1.00  0.00           N  
ATOM   2820  CA  ARG A 178     -40.090 -30.666 -87.502  1.00  0.00           C  
ATOM   2821  C   ARG A 178     -38.950 -31.431 -88.164  1.00  0.00           C  
ATOM   2822  O   ARG A 178     -37.803 -30.987 -88.150  1.00  0.00           O  
ATOM   2823  CB  ARG A 178     -40.514 -31.391 -86.233  1.00  0.00           C  
ATOM   2824  CG  ARG A 178     -39.424 -31.532 -85.182  1.00  0.00           C  
ATOM   2825  CD  ARG A 178     -39.903 -32.277 -83.990  1.00  0.00           C  
ATOM   2826  NE  ARG A 178     -40.984 -31.580 -83.311  1.00  0.00           N  
ATOM   2827  CZ  ARG A 178     -40.812 -30.570 -82.436  1.00  0.00           C  
ATOM   2828  NH1 ARG A 178     -39.600 -30.153 -82.145  1.00  0.00           N  
ATOM   2829  NH2 ARG A 178     -41.862 -30.000 -81.872  1.00  0.00           N  
ATOM   2830  H   ARG A 178     -42.109 -30.930 -88.160  1.00  0.00           H  
ATOM   2831  HA  ARG A 178     -39.718 -29.674 -87.245  1.00  0.00           H  
ATOM   2832 1HB  ARG A 178     -41.349 -30.863 -85.774  1.00  0.00           H  
ATOM   2833 2HB  ARG A 178     -40.860 -32.393 -86.485  1.00  0.00           H  
ATOM   2834 1HG  ARG A 178     -38.577 -32.071 -85.607  1.00  0.00           H  
ATOM   2835 2HG  ARG A 178     -39.101 -30.542 -84.859  1.00  0.00           H  
ATOM   2836 1HD  ARG A 178     -40.270 -33.257 -84.298  1.00  0.00           H  
ATOM   2837 2HD  ARG A 178     -39.082 -32.402 -83.286  1.00  0.00           H  
ATOM   2838  HE  ARG A 178     -41.931 -31.873 -83.511  1.00  0.00           H  
ATOM   2839 1HH1 ARG A 178     -38.797 -30.589 -82.576  1.00  0.00           H  
ATOM   2840 2HH1 ARG A 178     -39.471 -29.396 -81.488  1.00  0.00           H  
ATOM   2841 1HH2 ARG A 178     -42.793 -30.320 -82.096  1.00  0.00           H  
ATOM   2842 2HH2 ARG A 178     -41.732 -29.243 -81.216  1.00  0.00           H  
ATOM   2843  N   ARG A 179     -39.276 -32.582 -88.746  1.00  0.00           N  
ATOM   2844  CA  ARG A 179     -38.290 -33.382 -89.461  1.00  0.00           C  
ATOM   2845  C   ARG A 179     -37.686 -32.604 -90.623  1.00  0.00           C  
ATOM   2846  O   ARG A 179     -36.469 -32.583 -90.804  1.00  0.00           O  
ATOM   2847  CB  ARG A 179     -38.920 -34.663 -89.986  1.00  0.00           C  
ATOM   2848  CG  ARG A 179     -39.270 -35.688 -88.918  1.00  0.00           C  
ATOM   2849  CD  ARG A 179     -39.855 -36.919 -89.508  1.00  0.00           C  
ATOM   2850  NE  ARG A 179     -40.264 -37.869 -88.486  1.00  0.00           N  
ATOM   2851  CZ  ARG A 179     -39.442 -38.758 -87.897  1.00  0.00           C  
ATOM   2852  NH1 ARG A 179     -38.173 -38.807 -88.236  1.00  0.00           N  
ATOM   2853  NH2 ARG A 179     -39.911 -39.582 -86.976  1.00  0.00           N  
ATOM   2854  H   ARG A 179     -40.229 -32.909 -88.689  1.00  0.00           H  
ATOM   2855  HA  ARG A 179     -37.480 -33.629 -88.775  1.00  0.00           H  
ATOM   2856 1HB  ARG A 179     -39.836 -34.424 -90.525  1.00  0.00           H  
ATOM   2857 2HB  ARG A 179     -38.240 -35.142 -90.691  1.00  0.00           H  
ATOM   2858 1HG  ARG A 179     -38.368 -35.965 -88.370  1.00  0.00           H  
ATOM   2859 2HG  ARG A 179     -39.997 -35.260 -88.227  1.00  0.00           H  
ATOM   2860 1HD  ARG A 179     -40.731 -36.657 -90.101  1.00  0.00           H  
ATOM   2861 2HD  ARG A 179     -39.117 -37.402 -90.147  1.00  0.00           H  
ATOM   2862  HE  ARG A 179     -41.233 -37.861 -88.198  1.00  0.00           H  
ATOM   2863 1HH1 ARG A 179     -37.814 -38.178 -88.940  1.00  0.00           H  
ATOM   2864 2HH1 ARG A 179     -37.558 -39.474 -87.794  1.00  0.00           H  
ATOM   2865 1HH2 ARG A 179     -40.887 -39.545 -86.714  1.00  0.00           H  
ATOM   2866 2HH2 ARG A 179     -39.296 -40.249 -86.533  1.00  0.00           H  
ATOM   2867  N   VAL A 180     -38.546 -31.964 -91.409  1.00  0.00           N  
ATOM   2868  CA  VAL A 180     -38.099 -31.184 -92.558  1.00  0.00           C  
ATOM   2869  C   VAL A 180     -37.113 -30.101 -92.137  1.00  0.00           C  
ATOM   2870  O   VAL A 180     -36.076 -29.914 -92.774  1.00  0.00           O  
ATOM   2871  CB  VAL A 180     -39.303 -30.532 -93.262  1.00  0.00           C  
ATOM   2872  CG1 VAL A 180     -38.835 -29.462 -94.237  1.00  0.00           C  
ATOM   2873  CG2 VAL A 180     -40.121 -31.595 -93.980  1.00  0.00           C  
ATOM   2874  H   VAL A 180     -39.534 -32.020 -91.206  1.00  0.00           H  
ATOM   2875  HA  VAL A 180     -37.584 -31.850 -93.249  1.00  0.00           H  
ATOM   2876  HB  VAL A 180     -39.925 -30.036 -92.516  1.00  0.00           H  
ATOM   2877 1HG1 VAL A 180     -39.699 -29.012 -94.726  1.00  0.00           H  
ATOM   2878 2HG1 VAL A 180     -38.283 -28.694 -93.697  1.00  0.00           H  
ATOM   2879 3HG1 VAL A 180     -38.188 -29.913 -94.990  1.00  0.00           H  
ATOM   2880 1HG2 VAL A 180     -40.972 -31.127 -94.475  1.00  0.00           H  
ATOM   2881 2HG2 VAL A 180     -39.498 -32.094 -94.722  1.00  0.00           H  
ATOM   2882 3HG2 VAL A 180     -40.481 -32.327 -93.257  1.00  0.00           H  
ATOM   2883  N   ALA A 181     -37.440 -29.393 -91.063  1.00  0.00           N  
ATOM   2884  CA  ALA A 181     -36.587 -28.325 -90.560  1.00  0.00           C  
ATOM   2885  C   ALA A 181     -35.182 -28.834 -90.267  1.00  0.00           C  
ATOM   2886  O   ALA A 181     -34.192 -28.198 -90.628  1.00  0.00           O  
ATOM   2887  CB  ALA A 181     -37.196 -27.704 -89.311  1.00  0.00           C  
ATOM   2888  H   ALA A 181     -38.304 -29.600 -90.582  1.00  0.00           H  
ATOM   2889  HA  ALA A 181     -36.506 -27.556 -91.329  1.00  0.00           H  
ATOM   2890 1HB  ALA A 181     -36.547 -26.908 -88.946  1.00  0.00           H  
ATOM   2891 2HB  ALA A 181     -38.177 -27.292 -89.550  1.00  0.00           H  
ATOM   2892 3HB  ALA A 181     -37.301 -28.467 -88.541  1.00  0.00           H  
ATOM   2893  N   ALA A 182     -35.101 -29.985 -89.607  1.00  0.00           N  
ATOM   2894  CA  ALA A 182     -33.818 -30.591 -89.279  1.00  0.00           C  
ATOM   2895  C   ALA A 182     -33.049 -30.971 -90.540  1.00  0.00           C  
ATOM   2896  O   ALA A 182     -31.845 -30.742 -90.636  1.00  0.00           O  
ATOM   2897  CB  ALA A 182     -34.020 -31.813 -88.395  1.00  0.00           C  
ATOM   2898  H   ALA A 182     -35.952 -30.451 -89.326  1.00  0.00           H  
ATOM   2899  HA  ALA A 182     -33.218 -29.863 -88.736  1.00  0.00           H  
ATOM   2900 1HB  ALA A 182     -33.052 -32.255 -88.158  1.00  0.00           H  
ATOM   2901 2HB  ALA A 182     -34.520 -31.516 -87.472  1.00  0.00           H  
ATOM   2902 3HB  ALA A 182     -34.633 -32.544 -88.919  1.00  0.00           H  
ATOM   2903  N   GLU A 183     -33.756 -31.552 -91.505  1.00  0.00           N  
ATOM   2904  CA  GLU A 183     -33.149 -31.929 -92.776  1.00  0.00           C  
ATOM   2905  C   GLU A 183     -32.652 -30.707 -93.536  1.00  0.00           C  
ATOM   2906  O   GLU A 183     -31.599 -30.745 -94.171  1.00  0.00           O  
ATOM   2907  CB  GLU A 183     -34.151 -32.702 -93.637  1.00  0.00           C  
ATOM   2908  CG  GLU A 183     -34.520 -34.075 -93.092  1.00  0.00           C  
ATOM   2909  CD  GLU A 183     -33.350 -35.018 -93.040  1.00  0.00           C  
ATOM   2910  OE1 GLU A 183     -32.824 -35.341 -94.079  1.00  0.00           O  
ATOM   2911  OE2 GLU A 183     -32.979 -35.414 -91.960  1.00  0.00           O  
ATOM   2912  H   GLU A 183     -34.737 -31.735 -91.354  1.00  0.00           H  
ATOM   2913  HA  GLU A 183     -32.286 -32.566 -92.572  1.00  0.00           H  
ATOM   2914 1HB  GLU A 183     -35.070 -32.124 -93.734  1.00  0.00           H  
ATOM   2915 2HB  GLU A 183     -33.742 -32.838 -94.639  1.00  0.00           H  
ATOM   2916 1HG  GLU A 183     -34.923 -33.960 -92.087  1.00  0.00           H  
ATOM   2917 2HG  GLU A 183     -35.299 -34.506 -93.720  1.00  0.00           H  
ATOM   2918  N   LEU A 184     -33.417 -29.622 -93.463  1.00  0.00           N  
ATOM   2919  CA  LEU A 184     -33.027 -28.367 -94.096  1.00  0.00           C  
ATOM   2920  C   LEU A 184     -31.750 -27.814 -93.480  1.00  0.00           C  
ATOM   2921  O   LEU A 184     -30.910 -27.243 -94.175  1.00  0.00           O  
ATOM   2922  CB  LEU A 184     -34.153 -27.334 -93.967  1.00  0.00           C  
ATOM   2923  CG  LEU A 184     -35.423 -27.630 -94.775  1.00  0.00           C  
ATOM   2924  CD1 LEU A 184     -36.502 -26.618 -94.414  1.00  0.00           C  
ATOM   2925  CD2 LEU A 184     -35.102 -27.581 -96.262  1.00  0.00           C  
ATOM   2926  H   LEU A 184     -34.289 -29.667 -92.956  1.00  0.00           H  
ATOM   2927  HA  LEU A 184     -32.833 -28.558 -95.152  1.00  0.00           H  
ATOM   2928 1HB  LEU A 184     -34.438 -27.261 -92.918  1.00  0.00           H  
ATOM   2929 2HB  LEU A 184     -33.775 -26.364 -94.287  1.00  0.00           H  
ATOM   2930  HG  LEU A 184     -35.797 -28.621 -94.517  1.00  0.00           H  
ATOM   2931 1HD1 LEU A 184     -37.404 -26.827 -94.989  1.00  0.00           H  
ATOM   2932 2HD1 LEU A 184     -36.726 -26.687 -93.350  1.00  0.00           H  
ATOM   2933 3HD1 LEU A 184     -36.151 -25.613 -94.647  1.00  0.00           H  
ATOM   2934 1HD2 LEU A 184     -36.005 -27.791 -96.836  1.00  0.00           H  
ATOM   2935 2HD2 LEU A 184     -34.730 -26.589 -96.520  1.00  0.00           H  
ATOM   2936 3HD2 LEU A 184     -34.341 -28.326 -96.494  1.00  0.00           H  
ATOM   2937  N   VAL A 185     -31.718 -28.051 -92.140  1.00  0.00           N  
ATOM   2938  CA  VAL A 185     -30.507 -27.589 -91.472  1.00  0.00           C  
ATOM   2939  C   VAL A 185     -29.271 -28.286 -92.027  1.00  0.00           C  
ATOM   2940  O   VAL A 185     -28.251 -27.649 -92.287  1.00  0.00           O  
ATOM   2941  CB  VAL A 185     -30.600 -27.844 -89.956  1.00  0.00           C  
ATOM   2942  CG1 VAL A 185     -29.237 -27.673 -89.302  1.00  0.00           C  
ATOM   2943  CG2 VAL A 185     -31.619 -26.902 -89.334  1.00  0.00           C  
ATOM   2944  H   VAL A 185     -32.438 -28.503 -91.594  1.00  0.00           H  
ATOM   2945  HA  VAL A 185     -30.407 -26.516 -91.641  1.00  0.00           H  
ATOM   2946  HB  VAL A 185     -30.909 -28.876 -89.790  1.00  0.00           H  
ATOM   2947 1HG1 VAL A 185     -29.322 -27.858 -88.231  1.00  0.00           H  
ATOM   2948 2HG1 VAL A 185     -28.533 -28.382 -89.737  1.00  0.00           H  
ATOM   2949 3HG1 VAL A 185     -28.879 -26.657 -89.467  1.00  0.00           H  
ATOM   2950 1HG2 VAL A 185     -31.681 -27.089 -88.262  1.00  0.00           H  
ATOM   2951 2HG2 VAL A 185     -31.313 -25.870 -89.505  1.00  0.00           H  
ATOM   2952 3HG2 VAL A 185     -32.596 -27.071 -89.788  1.00  0.00           H  
ATOM   2953  N   LEU A 186     -29.365 -29.601 -92.207  1.00  0.00           N  
ATOM   2954  CA  LEU A 186     -28.236 -30.388 -92.691  1.00  0.00           C  
ATOM   2955  C   LEU A 186     -27.837 -29.971 -94.099  1.00  0.00           C  
ATOM   2956  O   LEU A 186     -26.653 -29.942 -94.437  1.00  0.00           O  
ATOM   2957  CB  LEU A 186     -28.585 -31.882 -92.673  1.00  0.00           C  
ATOM   2958  CG  LEU A 186     -28.891 -32.478 -91.294  1.00  0.00           C  
ATOM   2959  CD1 LEU A 186     -29.382 -33.910 -91.456  1.00  0.00           C  
ATOM   2960  CD2 LEU A 186     -27.641 -32.423 -90.428  1.00  0.00           C  
ATOM   2961  H   LEU A 186     -30.238 -30.066 -92.005  1.00  0.00           H  
ATOM   2962  HA  LEU A 186     -27.388 -30.218 -92.028  1.00  0.00           H  
ATOM   2963 1HB  LEU A 186     -29.458 -32.042 -93.304  1.00  0.00           H  
ATOM   2964 2HB  LEU A 186     -27.750 -32.439 -93.097  1.00  0.00           H  
ATOM   2965  HG  LEU A 186     -29.687 -31.904 -90.817  1.00  0.00           H  
ATOM   2966 1HD1 LEU A 186     -29.600 -34.333 -90.474  1.00  0.00           H  
ATOM   2967 2HD1 LEU A 186     -30.288 -33.917 -92.062  1.00  0.00           H  
ATOM   2968 3HD1 LEU A 186     -28.612 -34.505 -91.944  1.00  0.00           H  
ATOM   2969 1HD2 LEU A 186     -27.859 -32.845 -89.447  1.00  0.00           H  
ATOM   2970 2HD2 LEU A 186     -26.845 -32.997 -90.902  1.00  0.00           H  
ATOM   2971 3HD2 LEU A 186     -27.322 -31.387 -90.314  1.00  0.00           H  
ATOM   2972  N   LEU A 187     -28.831 -29.645 -94.924  1.00  0.00           N  
ATOM   2973  CA  LEU A 187     -28.581 -29.172 -96.279  1.00  0.00           C  
ATOM   2974  C   LEU A 187     -27.862 -27.828 -96.271  1.00  0.00           C  
ATOM   2975  O   LEU A 187     -26.963 -27.590 -97.077  1.00  0.00           O  
ATOM   2976  CB  LEU A 187     -29.901 -29.047 -97.050  1.00  0.00           C  
ATOM   2977  CG  LEU A 187     -30.604 -30.370 -97.382  1.00  0.00           C  
ATOM   2978  CD1 LEU A 187     -31.974 -30.081 -97.982  1.00  0.00           C  
ATOM   2979  CD2 LEU A 187     -29.745 -31.175 -98.345  1.00  0.00           C  
ATOM   2980  H   LEU A 187     -29.784 -29.729 -94.600  1.00  0.00           H  
ATOM   2981  HA  LEU A 187     -27.936 -29.892 -96.784  1.00  0.00           H  
ATOM   2982 1HB  LEU A 187     -30.591 -28.445 -96.461  1.00  0.00           H  
ATOM   2983 2HB  LEU A 187     -29.709 -28.529 -97.989  1.00  0.00           H  
ATOM   2984  HG  LEU A 187     -30.756 -30.941 -96.466  1.00  0.00           H  
ATOM   2985 1HD1 LEU A 187     -32.473 -31.020 -98.218  1.00  0.00           H  
ATOM   2986 2HD1 LEU A 187     -32.575 -29.521 -97.265  1.00  0.00           H  
ATOM   2987 3HD1 LEU A 187     -31.855 -29.495 -98.893  1.00  0.00           H  
ATOM   2988 1HD2 LEU A 187     -30.244 -32.115 -98.581  1.00  0.00           H  
ATOM   2989 2HD2 LEU A 187     -29.594 -30.605 -99.262  1.00  0.00           H  
ATOM   2990 3HD2 LEU A 187     -28.779 -31.382 -97.884  1.00  0.00           H  
ATOM   2991  N   VAL A 188     -28.265 -26.950 -95.355  1.00  0.00           N  
ATOM   2992  CA  VAL A 188     -27.590 -25.671 -95.178  1.00  0.00           C  
ATOM   2993  C   VAL A 188     -26.133 -25.866 -94.782  1.00  0.00           C  
ATOM   2994  O   VAL A 188     -25.245 -25.171 -95.276  1.00  0.00           O  
ATOM   2995  CB  VAL A 188     -28.304 -24.835 -94.100  1.00  0.00           C  
ATOM   2996  CG1 VAL A 188     -27.437 -23.659 -93.676  1.00  0.00           C  
ATOM   2997  CG2 VAL A 188     -29.648 -24.352 -94.625  1.00  0.00           C  
ATOM   2998  H   VAL A 188     -29.055 -27.175 -94.768  1.00  0.00           H  
ATOM   2999  HA  VAL A 188     -27.617 -25.131 -96.126  1.00  0.00           H  
ATOM   3000  HB  VAL A 188     -28.460 -25.455 -93.217  1.00  0.00           H  
ATOM   3001 1HG1 VAL A 188     -27.958 -23.079 -92.913  1.00  0.00           H  
ATOM   3002 2HG1 VAL A 188     -26.495 -24.029 -93.270  1.00  0.00           H  
ATOM   3003 3HG1 VAL A 188     -27.237 -23.025 -94.539  1.00  0.00           H  
ATOM   3004 1HG2 VAL A 188     -30.148 -23.763 -93.857  1.00  0.00           H  
ATOM   3005 2HG2 VAL A 188     -29.493 -23.737 -95.512  1.00  0.00           H  
ATOM   3006 3HG2 VAL A 188     -30.268 -25.211 -94.883  1.00  0.00           H  
ATOM   3007  N   ILE A 189     -25.896 -26.821 -93.885  1.00  0.00           N  
ATOM   3008  CA  ILE A 189     -24.543 -27.154 -93.457  1.00  0.00           C  
ATOM   3009  C   ILE A 189     -23.712 -27.681 -94.619  1.00  0.00           C  
ATOM   3010  O   ILE A 189     -22.564 -27.278 -94.808  1.00  0.00           O  
ATOM   3011  CB  ILE A 189     -24.566 -28.197 -92.325  1.00  0.00           C  
ATOM   3012  CG1 ILE A 189     -25.180 -27.597 -91.058  1.00  0.00           C  
ATOM   3013  CG2 ILE A 189     -23.162 -28.713 -92.048  1.00  0.00           C  
ATOM   3014  CD1 ILE A 189     -25.545 -28.625 -90.011  1.00  0.00           C  
ATOM   3015  H   ILE A 189     -26.675 -27.327 -93.490  1.00  0.00           H  
ATOM   3016  HA  ILE A 189     -24.066 -26.249 -93.081  1.00  0.00           H  
ATOM   3017  HB  ILE A 189     -25.201 -29.035 -92.616  1.00  0.00           H  
ATOM   3018 1HG1 ILE A 189     -24.480 -26.891 -90.614  1.00  0.00           H  
ATOM   3019 2HG1 ILE A 189     -26.081 -27.042 -91.318  1.00  0.00           H  
ATOM   3020 1HG2 ILE A 189     -23.198 -29.450 -91.246  1.00  0.00           H  
ATOM   3021 2HG2 ILE A 189     -22.761 -29.177 -92.949  1.00  0.00           H  
ATOM   3022 3HG2 ILE A 189     -22.522 -27.883 -91.751  1.00  0.00           H  
ATOM   3023 1HD1 ILE A 189     -25.974 -28.123 -89.143  1.00  0.00           H  
ATOM   3024 2HD1 ILE A 189     -26.275 -29.323 -90.425  1.00  0.00           H  
ATOM   3025 3HD1 ILE A 189     -24.652 -29.170 -89.709  1.00  0.00           H  
ATOM   3026  N   ARG A 190     -24.300 -28.588 -95.394  1.00  0.00           N  
ATOM   3027  CA  ARG A 190     -23.633 -29.178 -96.546  1.00  0.00           C  
ATOM   3028  C   ARG A 190     -23.207 -28.107 -97.543  1.00  0.00           C  
ATOM   3029  O   ARG A 190     -22.084 -28.137 -98.052  1.00  0.00           O  
ATOM   3030  CB  ARG A 190     -24.544 -30.180 -97.240  1.00  0.00           C  
ATOM   3031  CG  ARG A 190     -23.915 -30.911 -98.414  1.00  0.00           C  
ATOM   3032  CD  ARG A 190     -24.871 -31.854 -99.050  1.00  0.00           C  
ATOM   3033  NE  ARG A 190     -25.254 -32.929 -98.149  1.00  0.00           N  
ATOM   3034  CZ  ARG A 190     -26.346 -33.703 -98.300  1.00  0.00           C  
ATOM   3035  NH1 ARG A 190     -27.153 -33.508 -99.320  1.00  0.00           N  
ATOM   3036  NH2 ARG A 190     -26.607 -34.657 -97.424  1.00  0.00           N  
ATOM   3037  H   ARG A 190     -25.245 -28.875 -95.176  1.00  0.00           H  
ATOM   3038  HA  ARG A 190     -22.736 -29.695 -96.200  1.00  0.00           H  
ATOM   3039 1HB  ARG A 190     -24.873 -30.930 -96.522  1.00  0.00           H  
ATOM   3040 2HB  ARG A 190     -25.434 -29.668 -97.608  1.00  0.00           H  
ATOM   3041 1HG  ARG A 190     -23.597 -30.188 -99.165  1.00  0.00           H  
ATOM   3042 2HG  ARG A 190     -23.051 -31.481 -98.068  1.00  0.00           H  
ATOM   3043 1HD  ARG A 190     -25.773 -31.316 -99.341  1.00  0.00           H  
ATOM   3044 2HD  ARG A 190     -24.412 -32.296 -99.933  1.00  0.00           H  
ATOM   3045  HE  ARG A 190     -24.657 -33.109 -97.352  1.00  0.00           H  
ATOM   3046 1HH1 ARG A 190     -26.954 -32.779 -99.990  1.00  0.00           H  
ATOM   3047 2HH1 ARG A 190     -27.971 -34.088 -99.434  1.00  0.00           H  
ATOM   3048 1HH2 ARG A 190     -25.987 -34.806 -96.639  1.00  0.00           H  
ATOM   3049 2HH2 ARG A 190     -27.425 -35.236 -97.537  1.00  0.00           H  
ATOM   3050  N   ALA A 191     -24.103 -27.166 -97.821  1.00  0.00           N  
ATOM   3051  CA  ALA A 191     -23.794 -26.063 -98.725  1.00  0.00           C  
ATOM   3052  C   ALA A 191     -22.596 -25.264 -98.228  1.00  0.00           C  
ATOM   3053  O   ALA A 191     -21.704 -24.924 -99.006  1.00  0.00           O  
ATOM   3054  CB  ALA A 191     -25.005 -25.155 -98.886  1.00  0.00           C  
ATOM   3055  H   ALA A 191     -25.019 -27.213 -97.398  1.00  0.00           H  
ATOM   3056  HA  ALA A 191     -23.546 -26.476 -99.702  1.00  0.00           H  
ATOM   3057 1HB  ALA A 191     -24.758 -24.337 -99.563  1.00  0.00           H  
ATOM   3058 2HB  ALA A 191     -25.837 -25.727 -99.297  1.00  0.00           H  
ATOM   3059 3HB  ALA A 191     -25.288 -24.750 -97.915  1.00  0.00           H  
ATOM   3060  N   ALA A 192     -22.581 -24.961 -96.931  1.00  0.00           N  
ATOM   3061  CA  ALA A 192     -21.467 -24.233 -96.337  1.00  0.00           C  
ATOM   3062  C   ALA A 192     -20.167 -25.018 -96.463  1.00  0.00           C  
ATOM   3063  O   ALA A 192     -19.126 -24.451 -96.792  1.00  0.00           O  
ATOM   3064  CB  ALA A 192     -21.758 -23.921 -94.877  1.00  0.00           C  
ATOM   3065  H   ALA A 192     -23.357 -25.242 -96.348  1.00  0.00           H  
ATOM   3066  HA  ALA A 192     -21.345 -23.293 -96.871  1.00  0.00           H  
ATOM   3067 1HB  ALA A 192     -20.917 -23.377 -94.447  1.00  0.00           H  
ATOM   3068 2HB  ALA A 192     -22.658 -23.310 -94.807  1.00  0.00           H  
ATOM   3069 3HB  ALA A 192     -21.907 -24.850 -94.330  1.00  0.00           H  
ATOM   3070  N   VAL A 193     -20.232 -26.322 -96.202  1.00  0.00           N  
ATOM   3071  CA  VAL A 193     -19.065 -27.192 -96.297  1.00  0.00           C  
ATOM   3072  C   VAL A 193     -18.488 -27.188 -97.707  1.00  0.00           C  
ATOM   3073  O   VAL A 193     -17.273 -27.113 -97.885  1.00  0.00           O  
ATOM   3074  CB  VAL A 193     -19.440 -28.633 -95.902  1.00  0.00           C  
ATOM   3075  CG1 VAL A 193     -18.338 -29.600 -96.309  1.00  0.00           C  
ATOM   3076  CG2 VAL A 193     -19.699 -28.709 -94.406  1.00  0.00           C  
ATOM   3077  H   VAL A 193     -21.118 -26.721 -95.931  1.00  0.00           H  
ATOM   3078  HA  VAL A 193     -18.304 -26.826 -95.606  1.00  0.00           H  
ATOM   3079  HB  VAL A 193     -20.340 -28.925 -96.443  1.00  0.00           H  
ATOM   3080 1HG1 VAL A 193     -18.620 -30.614 -96.023  1.00  0.00           H  
ATOM   3081 2HG1 VAL A 193     -18.195 -29.555 -97.389  1.00  0.00           H  
ATOM   3082 3HG1 VAL A 193     -17.410 -29.327 -95.807  1.00  0.00           H  
ATOM   3083 1HG2 VAL A 193     -19.964 -29.730 -94.134  1.00  0.00           H  
ATOM   3084 2HG2 VAL A 193     -18.800 -28.411 -93.865  1.00  0.00           H  
ATOM   3085 3HG2 VAL A 193     -20.518 -28.040 -94.144  1.00  0.00           H  
ATOM   3086  N   ILE A 194     -19.360 -27.272 -98.704  1.00  0.00           N  
ATOM   3087  CA  ILE A 194     -18.919 -27.267-100.095  1.00  0.00           C  
ATOM   3088  C   ILE A 194     -18.205 -25.967-100.440  1.00  0.00           C  
ATOM   3089  O   ILE A 194     -17.199 -25.970-101.153  1.00  0.00           O  
ATOM   3090  CB  ILE A 194     -20.109 -27.470-101.050  1.00  0.00           C  
ATOM   3091  CG1 ILE A 194     -20.673 -28.886-100.907  1.00  0.00           C  
ATOM   3092  CG2 ILE A 194     -19.688 -27.204-102.487  1.00  0.00           C  
ATOM   3093  CD1 ILE A 194     -22.000 -29.087-101.602  1.00  0.00           C  
ATOM   3094  H   ILE A 194     -20.347 -27.339 -98.498  1.00  0.00           H  
ATOM   3095  HA  ILE A 194     -18.223 -28.094-100.240  1.00  0.00           H  
ATOM   3096  HB  ILE A 194     -20.911 -26.782-100.784  1.00  0.00           H  
ATOM   3097 1HG1 ILE A 194     -19.962 -29.604-101.313  1.00  0.00           H  
ATOM   3098 2HG1 ILE A 194     -20.805 -29.120 -99.850  1.00  0.00           H  
ATOM   3099 1HG2 ILE A 194     -20.540 -27.354-103.150  1.00  0.00           H  
ATOM   3100 2HG2 ILE A 194     -19.332 -26.179-102.579  1.00  0.00           H  
ATOM   3101 3HG2 ILE A 194     -18.888 -27.892-102.765  1.00  0.00           H  
ATOM   3102 1HD1 ILE A 194     -22.336 -30.115-101.455  1.00  0.00           H  
ATOM   3103 2HD1 ILE A 194     -22.738 -28.401-101.185  1.00  0.00           H  
ATOM   3104 3HD1 ILE A 194     -21.885 -28.894-102.668  1.00  0.00           H  
ATOM   3105  N   GLU A 195     -18.726 -24.857 -99.928  1.00  0.00           N  
ATOM   3106  CA  GLU A 195     -18.130 -23.547-100.162  1.00  0.00           C  
ATOM   3107  C   GLU A 195     -16.803 -23.406 -99.428  1.00  0.00           C  
ATOM   3108  O   GLU A 195     -15.855 -22.821 -99.950  1.00  0.00           O  
ATOM   3109  CB  GLU A 195     -19.088 -22.439 -99.722  1.00  0.00           C  
ATOM   3110  CG  GLU A 195     -18.599 -21.029-100.020  1.00  0.00           C  
ATOM   3111  CD  GLU A 195     -19.614 -19.973 -99.683  1.00  0.00           C  
ATOM   3112  OE1 GLU A 195     -20.686 -20.323 -99.249  1.00  0.00           O  
ATOM   3113  OE2 GLU A 195     -19.320 -18.814 -99.862  1.00  0.00           O  
ATOM   3114  H   GLU A 195     -19.558 -24.921 -99.358  1.00  0.00           H  
ATOM   3115  HA  GLU A 195     -17.932 -23.443-101.229  1.00  0.00           H  
ATOM   3116 1HB  GLU A 195     -20.050 -22.571-100.217  1.00  0.00           H  
ATOM   3117 2HB  GLU A 195     -19.261 -22.512 -98.648  1.00  0.00           H  
ATOM   3118 1HG  GLU A 195     -17.692 -20.840 -99.446  1.00  0.00           H  
ATOM   3119 2HG  GLU A 195     -18.346 -20.960-101.078  1.00  0.00           H  
ATOM   3120  N   MET A 196     -16.740 -23.948 -98.214  1.00  0.00           N  
ATOM   3121  CA  MET A 196     -15.526 -23.904 -97.409  1.00  0.00           C  
ATOM   3122  C   MET A 196     -14.437 -24.784 -98.006  1.00  0.00           C  
ATOM   3123  O   MET A 196     -13.246 -24.523 -97.825  1.00  0.00           O  
ATOM   3124  CB  MET A 196     -15.827 -24.330 -95.974  1.00  0.00           C  
ATOM   3125  CG  MET A 196     -16.672 -23.338 -95.187  1.00  0.00           C  
ATOM   3126  SD  MET A 196     -16.709 -23.703 -93.421  1.00  0.00           S  
ATOM   3127  CE  MET A 196     -17.648 -25.226 -93.409  1.00  0.00           C  
ATOM   3128  H   MET A 196     -17.559 -24.404 -97.837  1.00  0.00           H  
ATOM   3129  HA  MET A 196     -15.155 -22.880 -97.400  1.00  0.00           H  
ATOM   3130 1HB  MET A 196     -16.351 -25.284 -95.980  1.00  0.00           H  
ATOM   3131 2HB  MET A 196     -14.891 -24.474 -95.432  1.00  0.00           H  
ATOM   3132 1HG  MET A 196     -16.275 -22.333 -95.324  1.00  0.00           H  
ATOM   3133 2HG  MET A 196     -17.695 -23.354 -95.563  1.00  0.00           H  
ATOM   3134 1HE  MET A 196     -17.757 -25.579 -92.383  1.00  0.00           H  
ATOM   3135 2HE  MET A 196     -18.635 -25.048 -93.838  1.00  0.00           H  
ATOM   3136 3HE  MET A 196     -17.127 -25.980 -93.999  1.00  0.00           H  
ATOM   3137  N   GLY A 197     -14.844 -25.831 -98.718  1.00  0.00           N  
ATOM   3138  CA  GLY A 197     -13.901 -26.699 -99.413  1.00  0.00           C  
ATOM   3139  C   GLY A 197     -13.302 -27.732 -98.467  1.00  0.00           C  
ATOM   3140  O   GLY A 197     -12.142 -28.115 -98.606  1.00  0.00           O  
ATOM   3141  H   GLY A 197     -15.832 -26.033 -98.779  1.00  0.00           H  
ATOM   3142 1HA  GLY A 197     -14.409 -27.206-100.235  1.00  0.00           H  
ATOM   3143 2HA  GLY A 197     -13.107 -26.096 -99.849  1.00  0.00           H  
ATOM   3144  N   VAL A 198     -14.101 -28.178 -97.502  1.00  0.00           N  
ATOM   3145  CA  VAL A 198     -13.631 -29.117 -96.491  1.00  0.00           C  
ATOM   3146  C   VAL A 198     -14.459 -30.398 -96.503  1.00  0.00           C  
ATOM   3147  O   VAL A 198     -15.439 -30.506 -97.240  1.00  0.00           O  
ATOM   3148  CB  VAL A 198     -13.700 -28.477 -95.093  1.00  0.00           C  
ATOM   3149  CG1 VAL A 198     -12.836 -27.226 -95.036  1.00  0.00           C  
ATOM   3150  CG2 VAL A 198     -15.144 -28.151 -94.743  1.00  0.00           C  
ATOM   3151  H   VAL A 198     -15.056 -27.849 -97.463  1.00  0.00           H  
ATOM   3152  HA  VAL A 198     -12.593 -29.372 -96.712  1.00  0.00           H  
ATOM   3153  HB  VAL A 198     -13.298 -29.179 -94.362  1.00  0.00           H  
ATOM   3154 1HG1 VAL A 198     -12.896 -26.786 -94.040  1.00  0.00           H  
ATOM   3155 2HG1 VAL A 198     -11.801 -27.489 -95.254  1.00  0.00           H  
ATOM   3156 3HG1 VAL A 198     -13.191 -26.505 -95.773  1.00  0.00           H  
ATOM   3157 1HG2 VAL A 198     -15.185 -27.699 -93.752  1.00  0.00           H  
ATOM   3158 2HG2 VAL A 198     -15.547 -27.454 -95.477  1.00  0.00           H  
ATOM   3159 3HG2 VAL A 198     -15.735 -29.067 -94.748  1.00  0.00           H  
ATOM   3160  N   THR A 199     -14.059 -31.363 -95.680  1.00  0.00           N  
ATOM   3161  CA  THR A 199     -14.656 -32.692 -95.703  1.00  0.00           C  
ATOM   3162  C   THR A 199     -15.623 -32.882 -94.543  1.00  0.00           C  
ATOM   3163  O   THR A 199     -15.297 -32.575 -93.395  1.00  0.00           O  
ATOM   3164  CB  THR A 199     -13.575 -33.787 -95.660  1.00  0.00           C  
ATOM   3165  OG1 THR A 199     -12.738 -33.682 -96.819  1.00  0.00           O  
ATOM   3166  CG2 THR A 199     -14.213 -35.167 -95.624  1.00  0.00           C  
ATOM   3167  H   THR A 199     -13.318 -31.169 -95.021  1.00  0.00           H  
ATOM   3168  HA  THR A 199     -15.219 -32.802 -96.631  1.00  0.00           H  
ATOM   3169  HB  THR A 199     -12.959 -33.655 -94.771  1.00  0.00           H  
ATOM   3170  HG1 THR A 199     -12.214 -32.879 -96.763  1.00  0.00           H  
ATOM   3171 1HG2 THR A 199     -13.434 -35.928 -95.594  1.00  0.00           H  
ATOM   3172 2HG2 THR A 199     -14.841 -35.254 -94.738  1.00  0.00           H  
ATOM   3173 3HG2 THR A 199     -14.822 -35.309 -96.515  1.00  0.00           H  
ATOM   3174  N   MET A 200     -16.813 -33.392 -94.841  1.00  0.00           N  
ATOM   3175  CA  MET A 200     -17.815 -33.639 -93.812  1.00  0.00           C  
ATOM   3176  C   MET A 200     -18.210 -35.110 -93.770  1.00  0.00           C  
ATOM   3177  O   MET A 200     -18.320 -35.765 -94.805  1.00  0.00           O  
ATOM   3178  CB  MET A 200     -19.044 -32.764 -94.050  1.00  0.00           C  
ATOM   3179  CG  MET A 200     -19.845 -33.127 -95.292  1.00  0.00           C  
ATOM   3180  SD  MET A 200     -21.158 -31.943 -95.644  1.00  0.00           S  
ATOM   3181  CE  MET A 200     -22.296 -32.293 -94.307  1.00  0.00           C  
ATOM   3182  H   MET A 200     -17.033 -33.611 -95.802  1.00  0.00           H  
ATOM   3183  HA  MET A 200     -17.386 -33.383 -92.843  1.00  0.00           H  
ATOM   3184 1HB  MET A 200     -19.710 -32.831 -93.191  1.00  0.00           H  
ATOM   3185 2HB  MET A 200     -18.735 -31.721 -94.145  1.00  0.00           H  
ATOM   3186 1HG  MET A 200     -19.180 -33.171 -96.153  1.00  0.00           H  
ATOM   3187 2HG  MET A 200     -20.295 -34.111 -95.159  1.00  0.00           H  
ATOM   3188 1HE  MET A 200     -23.164 -31.637 -94.387  1.00  0.00           H  
ATOM   3189 2HE  MET A 200     -22.620 -33.333 -94.366  1.00  0.00           H  
ATOM   3190 3HE  MET A 200     -21.799 -32.121 -93.352  1.00  0.00           H  
ATOM   3191  N   GLU A 201     -18.431 -35.619 -92.561  1.00  0.00           N  
ATOM   3192  CA  GLU A 201     -19.025 -36.937 -92.378  1.00  0.00           C  
ATOM   3193  C   GLU A 201     -20.419 -36.833 -91.772  1.00  0.00           C  
ATOM   3194  O   GLU A 201     -20.656 -36.034 -90.869  1.00  0.00           O  
ATOM   3195  CB  GLU A 201     -18.135 -37.806 -91.487  1.00  0.00           C  
ATOM   3196  CG  GLU A 201     -16.730 -38.029 -92.030  1.00  0.00           C  
ATOM   3197  CD  GLU A 201     -15.850 -38.792 -91.077  1.00  0.00           C  
ATOM   3198  OE1 GLU A 201     -16.362 -39.326 -90.123  1.00  0.00           O  
ATOM   3199  OE2 GLU A 201     -14.665 -38.841 -91.306  1.00  0.00           O  
ATOM   3200  H   GLU A 201     -18.190 -35.071 -91.747  1.00  0.00           H  
ATOM   3201  HA  GLU A 201     -19.115 -37.416 -93.354  1.00  0.00           H  
ATOM   3202 1HB  GLU A 201     -18.045 -37.345 -90.502  1.00  0.00           H  
ATOM   3203 2HB  GLU A 201     -18.599 -38.782 -91.348  1.00  0.00           H  
ATOM   3204 1HG  GLU A 201     -16.796 -38.580 -92.966  1.00  0.00           H  
ATOM   3205 2HG  GLU A 201     -16.275 -37.061 -92.239  1.00  0.00           H  
ATOM   3206  N   GLU A 202     -21.343 -37.647 -92.272  1.00  0.00           N  
ATOM   3207  CA  GLU A 202     -22.704 -37.650 -91.752  1.00  0.00           C  
ATOM   3208  C   GLU A 202     -23.042 -38.986 -91.105  1.00  0.00           C  
ATOM   3209  O   GLU A 202     -22.960 -40.036 -91.743  1.00  0.00           O  
ATOM   3210  CB  GLU A 202     -23.702 -37.345 -92.871  1.00  0.00           C  
ATOM   3211  CG  GLU A 202     -23.564 -35.955 -93.476  1.00  0.00           C  
ATOM   3212  CD  GLU A 202     -24.560 -35.692 -94.570  1.00  0.00           C  
ATOM   3213  OE1 GLU A 202     -25.275 -36.597 -94.927  1.00  0.00           O  
ATOM   3214  OE2 GLU A 202     -24.606 -34.584 -95.051  1.00  0.00           O  
ATOM   3215  H   GLU A 202     -21.096 -38.272 -93.025  1.00  0.00           H  
ATOM   3216  HA  GLU A 202     -22.784 -36.875 -90.987  1.00  0.00           H  
ATOM   3217 1HB  GLU A 202     -23.584 -38.072 -93.673  1.00  0.00           H  
ATOM   3218 2HB  GLU A 202     -24.718 -37.443 -92.488  1.00  0.00           H  
ATOM   3219 1HG  GLU A 202     -23.700 -35.212 -92.690  1.00  0.00           H  
ATOM   3220 2HG  GLU A 202     -22.556 -35.843 -93.873  1.00  0.00           H  
ATOM   3221  N   HIS A 203     -23.429 -38.939 -89.834  1.00  0.00           N  
ATOM   3222  CA  HIS A 203     -23.758 -40.145 -89.085  1.00  0.00           C  
ATOM   3223  C   HIS A 203     -25.137 -40.039 -88.447  1.00  0.00           C  
ATOM   3224  O   HIS A 203     -25.321 -39.355 -87.440  1.00  0.00           O  
ATOM   3225  CB  HIS A 203     -22.708 -40.413 -88.002  1.00  0.00           C  
ATOM   3226  CG  HIS A 203     -21.316 -40.557 -88.537  1.00  0.00           C  
ATOM   3227  ND1 HIS A 203     -20.811 -41.760 -88.982  1.00  0.00           N  
ATOM   3228  CD2 HIS A 203     -20.324 -39.650 -88.696  1.00  0.00           C  
ATOM   3229  CE1 HIS A 203     -19.567 -41.586 -89.394  1.00  0.00           C  
ATOM   3230  NE2 HIS A 203     -19.247 -40.317 -89.230  1.00  0.00           N  
ATOM   3231  H   HIS A 203     -23.509 -38.042 -89.378  1.00  0.00           H  
ATOM   3232  HA  HIS A 203     -23.772 -41.000 -89.759  1.00  0.00           H  
ATOM   3233 1HB  HIS A 203     -22.712 -39.596 -87.281  1.00  0.00           H  
ATOM   3234 2HB  HIS A 203     -22.963 -41.326 -87.465  1.00  0.00           H  
ATOM   3235  HD2 HIS A 203     -20.369 -38.589 -88.446  1.00  0.00           H  
ATOM   3236  HE1 HIS A 203     -18.917 -42.359 -89.800  1.00  0.00           H  
ATOM   3237  HE2 HIS A 203     -18.358 -39.896 -89.460  1.00  0.00           H  
ATOM   3238  N   ARG A 204     -26.107 -40.706 -89.059  1.00  0.00           N  
ATOM   3239  CA  ARG A 204     -27.497 -40.633 -88.624  1.00  0.00           C  
ATOM   3240  C   ARG A 204     -27.806 -41.706 -87.585  1.00  0.00           C  
ATOM   3241  O   ARG A 204     -27.431 -42.866 -87.743  1.00  0.00           O  
ATOM   3242  CB  ARG A 204     -28.438 -40.792 -89.808  1.00  0.00           C  
ATOM   3243  CG  ARG A 204     -29.917 -40.771 -89.457  1.00  0.00           C  
ATOM   3244  CD  ARG A 204     -30.771 -40.891 -90.667  1.00  0.00           C  
ATOM   3245  NE  ARG A 204     -30.679 -39.713 -91.515  1.00  0.00           N  
ATOM   3246  CZ  ARG A 204     -31.373 -38.575 -91.321  1.00  0.00           C  
ATOM   3247  NH1 ARG A 204     -32.203 -38.476 -90.307  1.00  0.00           N  
ATOM   3248  NH2 ARG A 204     -31.218 -37.557 -92.149  1.00  0.00           N  
ATOM   3249  H   ARG A 204     -25.877 -41.268 -89.866  1.00  0.00           H  
ATOM   3250  HA  ARG A 204     -27.667 -39.655 -88.174  1.00  0.00           H  
ATOM   3251 1HB  ARG A 204     -28.259 -39.992 -90.525  1.00  0.00           H  
ATOM   3252 2HB  ARG A 204     -28.232 -41.736 -90.313  1.00  0.00           H  
ATOM   3253 1HG  ARG A 204     -30.146 -41.604 -88.792  1.00  0.00           H  
ATOM   3254 2HG  ARG A 204     -30.160 -39.832 -88.958  1.00  0.00           H  
ATOM   3255 1HD  ARG A 204     -30.456 -41.755 -91.251  1.00  0.00           H  
ATOM   3256 2HD  ARG A 204     -31.811 -41.015 -90.368  1.00  0.00           H  
ATOM   3257  HE  ARG A 204     -30.049 -39.751 -92.305  1.00  0.00           H  
ATOM   3258 1HH1 ARG A 204     -32.322 -39.254 -89.672  1.00  0.00           H  
ATOM   3259 2HH1 ARG A 204     -32.723 -37.623 -90.161  1.00  0.00           H  
ATOM   3260 1HH2 ARG A 204     -30.579 -37.633 -92.929  1.00  0.00           H  
ATOM   3261 2HH2 ARG A 204     -31.738 -36.704 -92.005  1.00  0.00           H  
ATOM   3262  N   SER A 205     -28.501 -41.303 -86.526  1.00  0.00           N  
ATOM   3263  CA  SER A 205     -28.975 -42.240 -85.514  1.00  0.00           C  
ATOM   3264  C   SER A 205     -30.157 -41.665 -84.742  1.00  0.00           C  
ATOM   3265  O   SER A 205     -30.105 -40.530 -84.267  1.00  0.00           O  
ATOM   3266  CB  SER A 205     -27.854 -42.584 -84.555  1.00  0.00           C  
ATOM   3267  OG  SER A 205     -28.298 -43.459 -83.554  1.00  0.00           O  
ATOM   3268  H   SER A 205     -28.719 -40.323 -86.428  1.00  0.00           H  
ATOM   3269  HA  SER A 205     -29.303 -43.153 -86.012  1.00  0.00           H  
ATOM   3270 1HB  SER A 205     -27.033 -43.044 -85.105  1.00  0.00           H  
ATOM   3271 2HB  SER A 205     -27.470 -41.671 -84.100  1.00  0.00           H  
ATOM   3272  HG  SER A 205     -27.535 -43.636 -83.000  1.00  0.00           H  
ATOM   3273  N   GLY A 206     -31.219 -42.450 -84.619  1.00  0.00           N  
ATOM   3274  CA  GLY A 206     -32.390 -42.014 -83.867  1.00  0.00           C  
ATOM   3275  C   GLY A 206     -33.004 -40.761 -84.479  1.00  0.00           C  
ATOM   3276  O   GLY A 206     -33.280 -40.719 -85.678  1.00  0.00           O  
ATOM   3277  H   GLY A 206     -31.220 -43.359 -85.056  1.00  0.00           H  
ATOM   3278 1HA  GLY A 206     -33.131 -42.815 -83.850  1.00  0.00           H  
ATOM   3279 2HA  GLY A 206     -32.107 -41.817 -82.834  1.00  0.00           H  
ATOM   3280  N   ASN A 207     -33.203 -39.740 -83.653  1.00  0.00           N  
ATOM   3281  CA  ASN A 207     -33.791 -38.487 -84.111  1.00  0.00           C  
ATOM   3282  C   ASN A 207     -32.739 -37.390 -84.209  1.00  0.00           C  
ATOM   3283  O   ASN A 207     -33.063 -36.201 -84.219  1.00  0.00           O  
ATOM   3284  CB  ASN A 207     -34.924 -38.063 -83.195  1.00  0.00           C  
ATOM   3285  CG  ASN A 207     -34.451 -37.738 -81.805  1.00  0.00           C  
ATOM   3286  OD1 ASN A 207     -33.364 -38.156 -81.392  1.00  0.00           O  
ATOM   3287  ND2 ASN A 207     -35.248 -37.000 -81.075  1.00  0.00           N  
ATOM   3288  H   ASN A 207     -32.926 -39.823 -82.686  1.00  0.00           H  
ATOM   3289  HA  ASN A 207     -34.194 -38.640 -85.112  1.00  0.00           H  
ATOM   3290 1HB  ASN A 207     -35.420 -37.185 -83.612  1.00  0.00           H  
ATOM   3291 2HB  ASN A 207     -35.664 -38.861 -83.136  1.00  0.00           H  
ATOM   3292 1HD2 ASN A 207     -34.986 -36.753 -80.142  1.00  0.00           H  
ATOM   3293 2HD2 ASN A 207     -36.120 -36.684 -81.449  1.00  0.00           H  
ATOM   3294  N   ARG A 208     -31.476 -37.795 -84.290  1.00  0.00           N  
ATOM   3295  CA  ARG A 208     -30.381 -36.848 -84.458  1.00  0.00           C  
ATOM   3296  C   ARG A 208     -29.493 -37.233 -85.633  1.00  0.00           C  
ATOM   3297  O   ARG A 208     -29.373 -38.408 -85.977  1.00  0.00           O  
ATOM   3298  CB  ARG A 208     -29.538 -36.776 -83.192  1.00  0.00           C  
ATOM   3299  CG  ARG A 208     -30.266 -36.241 -81.969  1.00  0.00           C  
ATOM   3300  CD  ARG A 208     -29.372 -36.174 -80.785  1.00  0.00           C  
ATOM   3301  NE  ARG A 208     -30.068 -35.680 -79.607  1.00  0.00           N  
ATOM   3302  CZ  ARG A 208     -29.496 -35.498 -78.401  1.00  0.00           C  
ATOM   3303  NH1 ARG A 208     -28.222 -35.772 -78.229  1.00  0.00           N  
ATOM   3304  NH2 ARG A 208     -30.217 -35.045 -77.390  1.00  0.00           N  
ATOM   3305  H   ARG A 208     -31.267 -38.783 -84.259  1.00  0.00           H  
ATOM   3306  HA  ARG A 208     -30.802 -35.863 -84.660  1.00  0.00           H  
ATOM   3307 1HB  ARG A 208     -29.165 -37.770 -82.947  1.00  0.00           H  
ATOM   3308 2HB  ARG A 208     -28.673 -36.136 -83.367  1.00  0.00           H  
ATOM   3309 1HG  ARG A 208     -30.638 -35.238 -82.176  1.00  0.00           H  
ATOM   3310 2HG  ARG A 208     -31.103 -36.898 -81.729  1.00  0.00           H  
ATOM   3311 1HD  ARG A 208     -28.986 -37.167 -80.562  1.00  0.00           H  
ATOM   3312 2HD  ARG A 208     -28.540 -35.501 -80.995  1.00  0.00           H  
ATOM   3313  HE  ARG A 208     -31.051 -35.459 -79.700  1.00  0.00           H  
ATOM   3314 1HH1 ARG A 208     -27.671 -36.119 -79.002  1.00  0.00           H  
ATOM   3315 2HH1 ARG A 208     -27.794 -35.635 -77.324  1.00  0.00           H  
ATOM   3316 1HH2 ARG A 208     -31.197 -34.834 -77.522  1.00  0.00           H  
ATOM   3317 2HH2 ARG A 208     -29.790 -34.907 -76.487  1.00  0.00           H  
ATOM   3318  N   VAL A 209     -28.856 -36.238 -86.241  1.00  0.00           N  
ATOM   3319  CA  VAL A 209     -27.777 -36.493 -87.187  1.00  0.00           C  
ATOM   3320  C   VAL A 209     -26.491 -35.799 -86.757  1.00  0.00           C  
ATOM   3321  O   VAL A 209     -26.478 -34.588 -86.536  1.00  0.00           O  
ATOM   3322  CB  VAL A 209     -28.174 -36.006 -88.593  1.00  0.00           C  
ATOM   3323  CG1 VAL A 209     -27.032 -36.224 -89.574  1.00  0.00           C  
ATOM   3324  CG2 VAL A 209     -29.429 -36.730 -89.057  1.00  0.00           C  
ATOM   3325  H   VAL A 209     -29.125 -35.285 -86.042  1.00  0.00           H  
ATOM   3326  HA  VAL A 209     -27.599 -37.568 -87.227  1.00  0.00           H  
ATOM   3327  HB  VAL A 209     -28.366 -34.934 -88.556  1.00  0.00           H  
ATOM   3328 1HG1 VAL A 209     -27.330 -35.874 -90.563  1.00  0.00           H  
ATOM   3329 2HG1 VAL A 209     -26.156 -35.667 -89.242  1.00  0.00           H  
ATOM   3330 3HG1 VAL A 209     -26.792 -37.286 -89.624  1.00  0.00           H  
ATOM   3331 1HG2 VAL A 209     -29.705 -36.380 -90.052  1.00  0.00           H  
ATOM   3332 2HG2 VAL A 209     -29.239 -37.803 -89.089  1.00  0.00           H  
ATOM   3333 3HG2 VAL A 209     -30.245 -36.527 -88.363  1.00  0.00           H  
ATOM   3334  N   LYS A 210     -25.415 -36.568 -86.637  1.00  0.00           N  
ATOM   3335  CA  LYS A 210     -24.128 -36.000 -86.253  1.00  0.00           C  
ATOM   3336  C   LYS A 210     -23.274 -35.692 -87.476  1.00  0.00           C  
ATOM   3337  O   LYS A 210     -22.987 -36.571 -88.290  1.00  0.00           O  
ATOM   3338  CB  LYS A 210     -23.382 -36.950 -85.317  1.00  0.00           C  
ATOM   3339  CG  LYS A 210     -22.066 -36.402 -84.780  1.00  0.00           C  
ATOM   3340  CD  LYS A 210     -21.361 -37.420 -83.898  1.00  0.00           C  
ATOM   3341  CE  LYS A 210     -20.092 -36.842 -83.288  1.00  0.00           C  
ATOM   3342  NZ  LYS A 210     -19.320 -37.865 -82.534  1.00  0.00           N  
ATOM   3343  H   LYS A 210     -25.485 -37.558 -86.817  1.00  0.00           H  
ATOM   3344  HA  LYS A 210     -24.308 -35.061 -85.727  1.00  0.00           H  
ATOM   3345 1HB  LYS A 210     -24.016 -37.193 -84.463  1.00  0.00           H  
ATOM   3346 2HB  LYS A 210     -23.167 -37.883 -85.839  1.00  0.00           H  
ATOM   3347 1HG  LYS A 210     -21.413 -36.142 -85.615  1.00  0.00           H  
ATOM   3348 2HG  LYS A 210     -22.258 -35.500 -84.199  1.00  0.00           H  
ATOM   3349 1HD  LYS A 210     -22.030 -37.732 -83.095  1.00  0.00           H  
ATOM   3350 2HD  LYS A 210     -21.100 -38.297 -84.491  1.00  0.00           H  
ATOM   3351 1HE  LYS A 210     -19.462 -36.436 -84.078  1.00  0.00           H  
ATOM   3352 2HE  LYS A 210     -20.353 -36.030 -82.609  1.00  0.00           H  
ATOM   3353 1HZ  LYS A 210     -18.488 -37.443 -82.146  1.00  0.00           H  
ATOM   3354 2HZ  LYS A 210     -19.890 -38.236 -81.786  1.00  0.00           H  
ATOM   3355 3HZ  LYS A 210     -19.056 -38.615 -83.158  1.00  0.00           H  
ATOM   3356  N   VAL A 211     -22.871 -34.434 -87.600  1.00  0.00           N  
ATOM   3357  CA  VAL A 211     -22.038 -33.995 -88.712  1.00  0.00           C  
ATOM   3358  C   VAL A 211     -20.662 -33.557 -88.231  1.00  0.00           C  
ATOM   3359  O   VAL A 211     -20.543 -32.672 -87.384  1.00  0.00           O  
ATOM   3360  CB  VAL A 211     -22.714 -32.828 -89.457  1.00  0.00           C  
ATOM   3361  CG1 VAL A 211     -21.829 -32.340 -90.595  1.00  0.00           C  
ATOM   3362  CG2 VAL A 211     -24.074 -33.266 -89.980  1.00  0.00           C  
ATOM   3363  H   VAL A 211     -23.148 -33.757 -86.902  1.00  0.00           H  
ATOM   3364  HA  VAL A 211     -21.917 -34.830 -89.405  1.00  0.00           H  
ATOM   3365  HB  VAL A 211     -22.840 -31.994 -88.768  1.00  0.00           H  
ATOM   3366 1HG1 VAL A 211     -22.322 -31.515 -91.111  1.00  0.00           H  
ATOM   3367 2HG1 VAL A 211     -20.876 -31.999 -90.194  1.00  0.00           H  
ATOM   3368 3HG1 VAL A 211     -21.658 -33.155 -91.298  1.00  0.00           H  
ATOM   3369 1HG2 VAL A 211     -24.545 -32.435 -90.505  1.00  0.00           H  
ATOM   3370 2HG2 VAL A 211     -23.947 -34.104 -90.665  1.00  0.00           H  
ATOM   3371 3HG2 VAL A 211     -24.704 -33.571 -89.145  1.00  0.00           H  
ATOM   3372  N   VAL A 212     -19.618 -34.176 -88.769  1.00  0.00           N  
ATOM   3373  CA  VAL A 212     -18.260 -33.835 -88.361  1.00  0.00           C  
ATOM   3374  C   VAL A 212     -17.459 -33.276 -89.529  1.00  0.00           C  
ATOM   3375  O   VAL A 212     -17.260 -33.948 -90.541  1.00  0.00           O  
ATOM   3376  CB  VAL A 212     -17.543 -35.077 -87.799  1.00  0.00           C  
ATOM   3377  CG1 VAL A 212     -16.128 -34.724 -87.365  1.00  0.00           C  
ATOM   3378  CG2 VAL A 212     -18.338 -35.650 -86.634  1.00  0.00           C  
ATOM   3379  H   VAL A 212     -19.766 -34.890 -89.469  1.00  0.00           H  
ATOM   3380  HA  VAL A 212     -18.315 -33.077 -87.579  1.00  0.00           H  
ATOM   3381  HB  VAL A 212     -17.461 -35.826 -88.586  1.00  0.00           H  
ATOM   3382 1HG1 VAL A 212     -15.637 -35.614 -86.970  1.00  0.00           H  
ATOM   3383 2HG1 VAL A 212     -15.568 -34.351 -88.222  1.00  0.00           H  
ATOM   3384 3HG1 VAL A 212     -16.166 -33.958 -86.591  1.00  0.00           H  
ATOM   3385 1HG2 VAL A 212     -17.826 -36.528 -86.242  1.00  0.00           H  
ATOM   3386 2HG2 VAL A 212     -18.424 -34.899 -85.848  1.00  0.00           H  
ATOM   3387 3HG2 VAL A 212     -19.333 -35.933 -86.977  1.00  0.00           H  
ATOM   3388  N   ILE A 213     -17.007 -32.037 -89.383  1.00  0.00           N  
ATOM   3389  CA  ILE A 213     -16.285 -31.351 -90.448  1.00  0.00           C  
ATOM   3390  C   ILE A 213     -14.796 -31.264 -90.138  1.00  0.00           C  
ATOM   3391  O   ILE A 213     -14.403 -30.666 -89.136  1.00  0.00           O  
ATOM   3392  CB  ILE A 213     -16.846 -29.935 -90.669  1.00  0.00           C  
ATOM   3393  CG1 ILE A 213     -18.330 -30.002 -91.042  1.00  0.00           C  
ATOM   3394  CG2 ILE A 213     -16.055 -29.212 -91.747  1.00  0.00           C  
ATOM   3395  CD1 ILE A 213     -19.038 -28.668 -90.969  1.00  0.00           C  
ATOM   3396  H   ILE A 213     -17.163 -31.556 -88.508  1.00  0.00           H  
ATOM   3397  HA  ILE A 213     -16.408 -31.920 -91.369  1.00  0.00           H  
ATOM   3398  HB  ILE A 213     -16.780 -29.369 -89.741  1.00  0.00           H  
ATOM   3399 1HG1 ILE A 213     -18.432 -30.388 -92.056  1.00  0.00           H  
ATOM   3400 2HG1 ILE A 213     -18.842 -30.696 -90.375  1.00  0.00           H  
ATOM   3401 1HG2 ILE A 213     -16.466 -28.212 -91.890  1.00  0.00           H  
ATOM   3402 2HG2 ILE A 213     -15.012 -29.134 -91.443  1.00  0.00           H  
ATOM   3403 3HG2 ILE A 213     -16.120 -29.768 -92.682  1.00  0.00           H  
ATOM   3404 1HD1 ILE A 213     -20.085 -28.796 -91.247  1.00  0.00           H  
ATOM   3405 2HD1 ILE A 213     -18.978 -28.279 -89.952  1.00  0.00           H  
ATOM   3406 3HD1 ILE A 213     -18.565 -27.967 -91.655  1.00  0.00           H  
ATOM   3407  N   LYS A 214     -13.971 -31.858 -90.994  1.00  0.00           N  
ATOM   3408  CA  LYS A 214     -12.552 -32.001 -90.702  1.00  0.00           C  
ATOM   3409  C   LYS A 214     -11.706 -31.183 -91.668  1.00  0.00           C  
ATOM   3410  O   LYS A 214     -12.103 -30.935 -92.807  1.00  0.00           O  
ATOM   3411  CB  LYS A 214     -12.138 -33.473 -90.758  1.00  0.00           C  
ATOM   3412  CG  LYS A 214     -12.810 -34.356 -89.714  1.00  0.00           C  
ATOM   3413  CD  LYS A 214     -12.473 -35.823 -89.930  1.00  0.00           C  
ATOM   3414  CE  LYS A 214     -13.106 -36.701 -88.860  1.00  0.00           C  
ATOM   3415  NZ  LYS A 214     -12.900 -38.148 -89.136  1.00  0.00           N  
ATOM   3416  H   LYS A 214     -14.339 -32.217 -91.863  1.00  0.00           H  
ATOM   3417  HA  LYS A 214     -12.365 -31.626 -89.695  1.00  0.00           H  
ATOM   3418 1HB  LYS A 214     -12.374 -33.881 -91.742  1.00  0.00           H  
ATOM   3419 2HB  LYS A 214     -11.060 -33.555 -90.619  1.00  0.00           H  
ATOM   3420 1HG  LYS A 214     -12.481 -34.058 -88.718  1.00  0.00           H  
ATOM   3421 2HG  LYS A 214     -13.891 -34.228 -89.774  1.00  0.00           H  
ATOM   3422 1HD  LYS A 214     -12.833 -36.140 -90.910  1.00  0.00           H  
ATOM   3423 2HD  LYS A 214     -11.391 -35.955 -89.902  1.00  0.00           H  
ATOM   3424 1HE  LYS A 214     -12.672 -36.462 -87.891  1.00  0.00           H  
ATOM   3425 2HE  LYS A 214     -14.175 -36.502 -88.815  1.00  0.00           H  
ATOM   3426 1HZ  LYS A 214     -13.333 -38.695 -88.405  1.00  0.00           H  
ATOM   3427 2HZ  LYS A 214     -13.315 -38.386 -90.024  1.00  0.00           H  
ATOM   3428 3HZ  LYS A 214     -11.910 -38.349 -89.162  1.00  0.00           H  
ATOM   3429  N   GLY A 215     -10.529 -30.766 -91.205  1.00  0.00           N  
ATOM   3430  CA  GLY A 215      -9.608 -29.989 -92.025  1.00  0.00           C  
ATOM   3431  C   GLY A 215     -10.110 -28.562 -92.213  1.00  0.00           C  
ATOM   3432  O   GLY A 215      -9.861 -27.936 -93.244  1.00  0.00           O  
ATOM   3433  H   GLY A 215     -10.269 -30.994 -90.255  1.00  0.00           H  
ATOM   3434 1HA  GLY A 215      -8.625 -29.973 -91.555  1.00  0.00           H  
ATOM   3435 2HA  GLY A 215      -9.492 -30.468 -92.996  1.00  0.00           H  
ATOM   3436  N   LEU A 216     -10.825 -28.059 -91.213  1.00  0.00           N  
ATOM   3437  CA  LEU A 216     -11.502 -26.773 -91.323  1.00  0.00           C  
ATOM   3438  C   LEU A 216     -10.701 -25.669 -90.642  1.00  0.00           C  
ATOM   3439  O   LEU A 216     -10.424 -25.741 -89.444  1.00  0.00           O  
ATOM   3440  CB  LEU A 216     -12.902 -26.854 -90.704  1.00  0.00           C  
ATOM   3441  CG  LEU A 216     -13.701 -25.545 -90.689  1.00  0.00           C  
ATOM   3442  CD1 LEU A 216     -13.940 -25.080 -92.119  1.00  0.00           C  
ATOM   3443  CD2 LEU A 216     -15.017 -25.761 -89.957  1.00  0.00           C  
ATOM   3444  H   LEU A 216     -10.930 -28.594 -90.363  1.00  0.00           H  
ATOM   3445  HA  LEU A 216     -11.601 -26.522 -92.380  1.00  0.00           H  
ATOM   3446 1HB  LEU A 216     -13.483 -27.591 -91.256  1.00  0.00           H  
ATOM   3447 2HB  LEU A 216     -12.806 -27.196 -89.674  1.00  0.00           H  
ATOM   3448  HG  LEU A 216     -13.124 -24.773 -90.180  1.00  0.00           H  
ATOM   3449 1HD1 LEU A 216     -14.508 -24.150 -92.109  1.00  0.00           H  
ATOM   3450 2HD1 LEU A 216     -12.983 -24.915 -92.614  1.00  0.00           H  
ATOM   3451 3HD1 LEU A 216     -14.502 -25.842 -92.660  1.00  0.00           H  
ATOM   3452 1HD2 LEU A 216     -15.584 -24.830 -89.946  1.00  0.00           H  
ATOM   3453 2HD2 LEU A 216     -15.595 -26.533 -90.466  1.00  0.00           H  
ATOM   3454 3HD2 LEU A 216     -14.815 -26.075 -88.933  1.00  0.00           H  
ATOM   3455  N   HIS A 217     -10.332 -24.648 -91.413  1.00  0.00           N  
ATOM   3456  CA  HIS A 217      -9.469 -23.581 -90.921  1.00  0.00           C  
ATOM   3457  C   HIS A 217     -10.190 -22.722 -89.890  1.00  0.00           C  
ATOM   3458  O   HIS A 217     -11.397 -22.506 -89.992  1.00  0.00           O  
ATOM   3459  CB  HIS A 217      -8.981 -22.702 -92.076  1.00  0.00           C  
ATOM   3460  CG  HIS A 217      -7.846 -21.796 -91.706  1.00  0.00           C  
ATOM   3461  ND1 HIS A 217      -8.036 -20.593 -91.059  1.00  0.00           N  
ATOM   3462  CD2 HIS A 217      -6.511 -21.918 -91.893  1.00  0.00           C  
ATOM   3463  CE1 HIS A 217      -6.864 -20.013 -90.862  1.00  0.00           C  
ATOM   3464  NE2 HIS A 217      -5.925 -20.798 -91.358  1.00  0.00           N  
ATOM   3465  H   HIS A 217     -10.651 -24.618 -92.371  1.00  0.00           H  
ATOM   3466  HA  HIS A 217      -8.595 -24.015 -90.434  1.00  0.00           H  
ATOM   3467 1HB  HIS A 217      -8.656 -23.335 -92.903  1.00  0.00           H  
ATOM   3468 2HB  HIS A 217      -9.803 -22.087 -92.438  1.00  0.00           H  
ATOM   3469  HD2 HIS A 217      -5.999 -22.749 -92.376  1.00  0.00           H  
ATOM   3470  HE1 HIS A 217      -6.704 -19.054 -90.373  1.00  0.00           H  
ATOM   3471  HE2 HIS A 217      -4.932 -20.606 -91.350  1.00  0.00           H  
ATOM   3472  N   GLU A 218      -9.443 -22.234 -88.902  1.00  0.00           N  
ATOM   3473  CA  GLU A 218     -10.000 -21.462 -87.799  1.00  0.00           C  
ATOM   3474  C   GLU A 218     -10.796 -20.268 -88.308  1.00  0.00           C  
ATOM   3475  O   GLU A 218     -11.834 -19.919 -87.745  1.00  0.00           O  
ATOM   3476  CB  GLU A 218      -8.885 -20.981 -86.866  1.00  0.00           C  
ATOM   3477  CG  GLU A 218      -8.223 -22.087 -86.057  1.00  0.00           C  
ATOM   3478  CD  GLU A 218      -7.106 -21.586 -85.185  1.00  0.00           C  
ATOM   3479  OE1 GLU A 218      -6.796 -20.421 -85.261  1.00  0.00           O  
ATOM   3480  OE2 GLU A 218      -6.563 -22.368 -84.441  1.00  0.00           O  
ATOM   3481  H   GLU A 218      -8.447 -22.406 -88.916  1.00  0.00           H  
ATOM   3482  HA  GLU A 218     -10.675 -22.104 -87.232  1.00  0.00           H  
ATOM   3483 1HB  GLU A 218      -8.111 -20.484 -87.450  1.00  0.00           H  
ATOM   3484 2HB  GLU A 218      -9.288 -20.250 -86.165  1.00  0.00           H  
ATOM   3485 1HG  GLU A 218      -8.974 -22.564 -85.428  1.00  0.00           H  
ATOM   3486 2HG  GLU A 218      -7.832 -22.840 -86.741  1.00  0.00           H  
ATOM   3487  N   SER A 219     -10.309 -19.634 -89.371  1.00  0.00           N  
ATOM   3488  CA  SER A 219     -10.983 -18.463 -89.922  1.00  0.00           C  
ATOM   3489  C   SER A 219     -12.305 -18.845 -90.576  1.00  0.00           C  
ATOM   3490  O   SER A 219     -13.184 -18.005 -90.767  1.00  0.00           O  
ATOM   3491  CB  SER A 219     -10.090 -17.774 -90.935  1.00  0.00           C  
ATOM   3492  OG  SER A 219      -9.909 -18.573 -92.071  1.00  0.00           O  
ATOM   3493  H   SER A 219      -9.462 -19.969 -89.807  1.00  0.00           H  
ATOM   3494  HA  SER A 219     -11.193 -17.769 -89.107  1.00  0.00           H  
ATOM   3495 1HB  SER A 219     -10.534 -16.821 -91.223  1.00  0.00           H  
ATOM   3496 2HB  SER A 219      -9.123 -17.560 -90.481  1.00  0.00           H  
ATOM   3497  HG  SER A 219      -9.250 -19.229 -91.833  1.00  0.00           H  
ATOM   3498  N   GLN A 220     -12.433 -20.123 -90.915  1.00  0.00           N  
ATOM   3499  CA  GLN A 220     -13.661 -20.647 -91.504  1.00  0.00           C  
ATOM   3500  C   GLN A 220     -14.630 -21.119 -90.427  1.00  0.00           C  
ATOM   3501  O   GLN A 220     -15.846 -21.084 -90.617  1.00  0.00           O  
ATOM   3502  CB  GLN A 220     -13.347 -21.796 -92.464  1.00  0.00           C  
ATOM   3503  CG  GLN A 220     -12.498 -21.395 -93.659  1.00  0.00           C  
ATOM   3504  CD  GLN A 220     -12.164 -22.574 -94.555  1.00  0.00           C  
ATOM   3505  OE1 GLN A 220     -11.538 -23.544 -94.119  1.00  0.00           O  
ATOM   3506  NE2 GLN A 220     -12.580 -22.496 -95.813  1.00  0.00           N  
ATOM   3507  H   GLN A 220     -11.661 -20.752 -90.761  1.00  0.00           H  
ATOM   3508  HA  GLN A 220     -14.144 -19.846 -92.063  1.00  0.00           H  
ATOM   3509 1HB  GLN A 220     -12.820 -22.586 -91.928  1.00  0.00           H  
ATOM   3510 2HB  GLN A 220     -14.276 -22.221 -92.841  1.00  0.00           H  
ATOM   3511 1HG  GLN A 220     -13.045 -20.660 -94.250  1.00  0.00           H  
ATOM   3512 2HG  GLN A 220     -11.564 -20.963 -93.299  1.00  0.00           H  
ATOM   3513 1HE2 GLN A 220     -12.390 -23.243 -96.450  1.00  0.00           H  
ATOM   3514 2HE2 GLN A 220     -13.086 -21.691 -96.125  1.00  0.00           H  
ATOM   3515  N   GLN A 221     -14.083 -21.542 -89.289  1.00  0.00           N  
ATOM   3516  CA  GLN A 221     -14.898 -21.980 -88.162  1.00  0.00           C  
ATOM   3517  C   GLN A 221     -15.744 -20.837 -87.615  1.00  0.00           C  
ATOM   3518  O   GLN A 221     -16.877 -21.041 -87.179  1.00  0.00           O  
ATOM   3519  CB  GLN A 221     -14.012 -22.554 -87.052  1.00  0.00           C  
ATOM   3520  CG  GLN A 221     -13.332 -23.863 -87.411  1.00  0.00           C  
ATOM   3521  CD  GLN A 221     -12.444 -24.380 -86.295  1.00  0.00           C  
ATOM   3522  OE1 GLN A 221     -12.780 -24.268 -85.114  1.00  0.00           O  
ATOM   3523  NE2 GLN A 221     -11.304 -24.951 -86.665  1.00  0.00           N  
ATOM   3524  H   GLN A 221     -13.077 -21.545 -89.195  1.00  0.00           H  
ATOM   3525  HA  GLN A 221     -15.575 -22.762 -88.508  1.00  0.00           H  
ATOM   3526 1HB  GLN A 221     -13.237 -21.831 -86.795  1.00  0.00           H  
ATOM   3527 2HB  GLN A 221     -14.612 -22.720 -86.158  1.00  0.00           H  
ATOM   3528 1HG  GLN A 221     -14.097 -24.614 -87.616  1.00  0.00           H  
ATOM   3529 2HG  GLN A 221     -12.715 -23.710 -88.296  1.00  0.00           H  
ATOM   3530 1HE2 GLN A 221     -10.676 -25.311 -85.972  1.00  0.00           H  
ATOM   3531 2HE2 GLN A 221     -11.069 -25.022 -87.635  1.00  0.00           H  
ATOM   3532  N   GLU A 222     -15.178 -19.634 -87.648  1.00  0.00           N  
ATOM   3533  CA  GLU A 222     -15.882 -18.438 -87.200  1.00  0.00           C  
ATOM   3534  C   GLU A 222     -17.146 -18.202 -88.019  1.00  0.00           C  
ATOM   3535  O   GLU A 222     -18.199 -17.887 -87.468  1.00  0.00           O  
ATOM   3536  CB  GLU A 222     -14.968 -17.213 -87.293  1.00  0.00           C  
ATOM   3537  CG  GLU A 222     -13.795 -17.231 -86.323  1.00  0.00           C  
ATOM   3538  CD  GLU A 222     -12.871 -16.060 -86.503  1.00  0.00           C  
ATOM   3539  OE1 GLU A 222     -12.995 -15.374 -87.490  1.00  0.00           O  
ATOM   3540  OE2 GLU A 222     -12.037 -15.849 -85.653  1.00  0.00           O  
ATOM   3541  H   GLU A 222     -14.236 -19.545 -88.002  1.00  0.00           H  
ATOM   3542  HA  GLU A 222     -16.174 -18.578 -86.159  1.00  0.00           H  
ATOM   3543 1HB  GLU A 222     -14.566 -17.136 -88.303  1.00  0.00           H  
ATOM   3544 2HB  GLU A 222     -15.548 -16.311 -87.100  1.00  0.00           H  
ATOM   3545 1HG  GLU A 222     -14.180 -17.221 -85.303  1.00  0.00           H  
ATOM   3546 2HG  GLU A 222     -13.236 -18.154 -86.462  1.00  0.00           H  
ATOM   3547  N   GLN A 223     -17.031 -18.356 -89.337  1.00  0.00           N  
ATOM   3548  CA  GLN A 223     -18.169 -18.167 -90.228  1.00  0.00           C  
ATOM   3549  C   GLN A 223     -19.175 -19.302 -90.084  1.00  0.00           C  
ATOM   3550  O   GLN A 223     -20.385 -19.071 -90.104  1.00  0.00           O  
ATOM   3551  CB  GLN A 223     -17.702 -18.065 -91.682  1.00  0.00           C  
ATOM   3552  CG  GLN A 223     -18.796 -17.680 -92.664  1.00  0.00           C  
ATOM   3553  CD  GLN A 223     -19.338 -16.286 -92.408  1.00  0.00           C  
ATOM   3554  OE1 GLN A 223     -18.575 -15.336 -92.205  1.00  0.00           O  
ATOM   3555  NE2 GLN A 223     -20.659 -16.155 -92.416  1.00  0.00           N  
ATOM   3556  H   GLN A 223     -16.133 -18.599 -89.731  1.00  0.00           H  
ATOM   3557  HA  GLN A 223     -18.669 -17.236 -89.958  1.00  0.00           H  
ATOM   3558 1HB  GLN A 223     -16.907 -17.325 -91.757  1.00  0.00           H  
ATOM   3559 2HB  GLN A 223     -17.288 -19.023 -91.999  1.00  0.00           H  
ATOM   3560 1HG  GLN A 223     -18.390 -17.709 -93.674  1.00  0.00           H  
ATOM   3561 2HG  GLN A 223     -19.619 -18.388 -92.570  1.00  0.00           H  
ATOM   3562 1HE2 GLN A 223     -21.074 -15.260 -92.255  1.00  0.00           H  
ATOM   3563 2HE2 GLN A 223     -21.240 -16.950 -92.586  1.00  0.00           H  
ATOM   3564  N   LEU A 224     -18.672 -20.525 -89.939  1.00  0.00           N  
ATOM   3565  CA  LEU A 224     -19.532 -21.688 -89.756  1.00  0.00           C  
ATOM   3566  C   LEU A 224     -20.414 -21.534 -88.524  1.00  0.00           C  
ATOM   3567  O   LEU A 224     -21.601 -21.860 -88.554  1.00  0.00           O  
ATOM   3568  CB  LEU A 224     -18.682 -22.959 -89.626  1.00  0.00           C  
ATOM   3569  CG  LEU A 224     -19.463 -24.264 -89.427  1.00  0.00           C  
ATOM   3570  CD1 LEU A 224     -20.307 -24.546 -90.662  1.00  0.00           C  
ATOM   3571  CD2 LEU A 224     -18.490 -25.403 -89.158  1.00  0.00           C  
ATOM   3572  H   LEU A 224     -17.671 -20.651 -89.954  1.00  0.00           H  
ATOM   3573  HA  LEU A 224     -20.175 -21.784 -90.630  1.00  0.00           H  
ATOM   3574 1HB  LEU A 224     -18.081 -23.068 -90.529  1.00  0.00           H  
ATOM   3575 2HB  LEU A 224     -18.008 -22.843 -88.778  1.00  0.00           H  
ATOM   3576  HG  LEU A 224     -20.139 -24.157 -88.578  1.00  0.00           H  
ATOM   3577 1HD1 LEU A 224     -20.862 -25.473 -90.519  1.00  0.00           H  
ATOM   3578 2HD1 LEU A 224     -21.008 -23.725 -90.819  1.00  0.00           H  
ATOM   3579 3HD1 LEU A 224     -19.659 -24.642 -91.531  1.00  0.00           H  
ATOM   3580 1HD2 LEU A 224     -19.045 -26.330 -89.015  1.00  0.00           H  
ATOM   3581 2HD2 LEU A 224     -17.815 -25.511 -90.006  1.00  0.00           H  
ATOM   3582 3HD2 LEU A 224     -17.911 -25.183 -88.260  1.00  0.00           H  
ATOM   3583  N   LEU A 225     -19.825 -21.032 -87.444  1.00  0.00           N  
ATOM   3584  CA  LEU A 225     -20.553 -20.779 -86.207  1.00  0.00           C  
ATOM   3585  C   LEU A 225     -21.835 -19.998 -86.471  1.00  0.00           C  
ATOM   3586  O   LEU A 225     -22.927 -20.441 -86.115  1.00  0.00           O  
ATOM   3587  CB  LEU A 225     -19.669 -20.005 -85.221  1.00  0.00           C  
ATOM   3588  CG  LEU A 225     -20.253 -19.807 -83.816  1.00  0.00           C  
ATOM   3589  CD1 LEU A 225     -19.133 -19.865 -82.786  1.00  0.00           C  
ATOM   3590  CD2 LEU A 225     -20.987 -18.477 -83.752  1.00  0.00           C  
ATOM   3591  H   LEU A 225     -18.840 -20.811 -87.480  1.00  0.00           H  
ATOM   3592  HA  LEU A 225     -20.831 -21.736 -85.766  1.00  0.00           H  
ATOM   3593 1HB  LEU A 225     -18.722 -20.532 -85.114  1.00  0.00           H  
ATOM   3594 2HB  LEU A 225     -19.466 -19.018 -85.637  1.00  0.00           H  
ATOM   3595  HG  LEU A 225     -20.950 -20.617 -83.595  1.00  0.00           H  
ATOM   3596 1HD1 LEU A 225     -19.548 -19.725 -81.788  1.00  0.00           H  
ATOM   3597 2HD1 LEU A 225     -18.638 -20.835 -82.841  1.00  0.00           H  
ATOM   3598 3HD1 LEU A 225     -18.410 -19.077 -82.992  1.00  0.00           H  
ATOM   3599 1HD2 LEU A 225     -21.403 -18.337 -82.754  1.00  0.00           H  
ATOM   3600 2HD2 LEU A 225     -20.290 -17.667 -83.973  1.00  0.00           H  
ATOM   3601 3HD2 LEU A 225     -21.793 -18.470 -84.486  1.00  0.00           H  
ATOM   3602  N   GLU A 226     -21.689 -18.836 -87.104  1.00  0.00           N  
ATOM   3603  CA  GLU A 226     -22.814 -17.942 -87.353  1.00  0.00           C  
ATOM   3604  C   GLU A 226     -23.796 -18.553 -88.346  1.00  0.00           C  
ATOM   3605  O   GLU A 226     -25.009 -18.473 -88.155  1.00  0.00           O  
ATOM   3606  CB  GLU A 226     -22.317 -16.594 -87.877  1.00  0.00           C  
ATOM   3607  CG  GLU A 226     -23.418 -15.578 -88.145  1.00  0.00           C  
ATOM   3608  CD  GLU A 226     -22.889 -14.190 -88.376  1.00  0.00           C  
ATOM   3609  OE1 GLU A 226     -21.697 -14.010 -88.315  1.00  0.00           O  
ATOM   3610  OE2 GLU A 226     -23.679 -13.307 -88.615  1.00  0.00           O  
ATOM   3611  H   GLU A 226     -20.770 -18.560 -87.413  1.00  0.00           H  
ATOM   3612  HA  GLU A 226     -23.344 -17.783 -86.414  1.00  0.00           H  
ATOM   3613 1HB  GLU A 226     -21.626 -16.156 -87.156  1.00  0.00           H  
ATOM   3614 2HB  GLU A 226     -21.766 -16.744 -88.805  1.00  0.00           H  
ATOM   3615 1HG  GLU A 226     -23.981 -15.891 -89.024  1.00  0.00           H  
ATOM   3616 2HG  GLU A 226     -24.100 -15.566 -87.296  1.00  0.00           H  
ATOM   3617  N   ASP A 227     -23.270 -19.158 -89.409  1.00  0.00           N  
ATOM   3618  CA  ASP A 227     -24.109 -19.672 -90.486  1.00  0.00           C  
ATOM   3619  C   ASP A 227     -25.116 -20.688 -89.962  1.00  0.00           C  
ATOM   3620  O   ASP A 227     -26.306 -20.613 -90.267  1.00  0.00           O  
ATOM   3621  CB  ASP A 227     -23.249 -20.314 -91.577  1.00  0.00           C  
ATOM   3622  CG  ASP A 227     -22.468 -19.292 -92.393  1.00  0.00           C  
ATOM   3623  OD1 ASP A 227     -22.797 -18.132 -92.328  1.00  0.00           O  
ATOM   3624  OD2 ASP A 227     -21.550 -19.683 -93.074  1.00  0.00           O  
ATOM   3625  H   ASP A 227     -22.268 -19.255 -89.477  1.00  0.00           H  
ATOM   3626  HA  ASP A 227     -24.662 -18.838 -90.921  1.00  0.00           H  
ATOM   3627 1HB  ASP A 227     -22.544 -21.009 -91.122  1.00  0.00           H  
ATOM   3628 2HB  ASP A 227     -23.886 -20.887 -92.251  1.00  0.00           H  
ATOM   3629  N   VAL A 228     -24.624 -21.642 -89.180  1.00  0.00           N  
ATOM   3630  CA  VAL A 228     -25.427 -22.778 -88.742  1.00  0.00           C  
ATOM   3631  C   VAL A 228     -26.427 -22.364 -87.669  1.00  0.00           C  
ATOM   3632  O   VAL A 228     -27.583 -22.786 -87.700  1.00  0.00           O  
ATOM   3633  CB  VAL A 228     -24.518 -23.893 -88.189  1.00  0.00           C  
ATOM   3634  CG1 VAL A 228     -25.354 -25.042 -87.649  1.00  0.00           C  
ATOM   3635  CG2 VAL A 228     -23.573 -24.378 -89.279  1.00  0.00           C  
ATOM   3636  H   VAL A 228     -23.658 -21.589 -88.890  1.00  0.00           H  
ATOM   3637  HA  VAL A 228     -25.976 -23.166 -89.602  1.00  0.00           H  
ATOM   3638  HB  VAL A 228     -23.938 -23.497 -87.355  1.00  0.00           H  
ATOM   3639 1HG1 VAL A 228     -24.696 -25.821 -87.263  1.00  0.00           H  
ATOM   3640 2HG1 VAL A 228     -25.996 -24.680 -86.846  1.00  0.00           H  
ATOM   3641 3HG1 VAL A 228     -25.969 -25.453 -88.449  1.00  0.00           H  
ATOM   3642 1HG2 VAL A 228     -22.934 -25.165 -88.881  1.00  0.00           H  
ATOM   3643 2HG2 VAL A 228     -24.153 -24.769 -90.116  1.00  0.00           H  
ATOM   3644 3HG2 VAL A 228     -22.956 -23.547 -89.622  1.00  0.00           H  
ATOM   3645  N   LEU A 229     -25.980 -21.542 -86.725  1.00  0.00           N  
ATOM   3646  CA  LEU A 229     -26.843 -21.097 -85.637  1.00  0.00           C  
ATOM   3647  C   LEU A 229     -28.032 -20.306 -86.166  1.00  0.00           C  
ATOM   3648  O   LEU A 229     -29.152 -20.461 -85.678  1.00  0.00           O  
ATOM   3649  CB  LEU A 229     -26.049 -20.239 -84.647  1.00  0.00           C  
ATOM   3650  CG  LEU A 229     -25.025 -20.991 -83.786  1.00  0.00           C  
ATOM   3651  CD1 LEU A 229     -24.154 -19.989 -83.040  1.00  0.00           C  
ATOM   3652  CD2 LEU A 229     -25.754 -21.909 -82.817  1.00  0.00           C  
ATOM   3653  H   LEU A 229     -25.024 -21.216 -86.758  1.00  0.00           H  
ATOM   3654  HA  LEU A 229     -27.227 -21.977 -85.118  1.00  0.00           H  
ATOM   3655 1HB  LEU A 229     -25.513 -19.472 -85.204  1.00  0.00           H  
ATOM   3656 2HB  LEU A 229     -26.750 -19.746 -83.973  1.00  0.00           H  
ATOM   3657  HG  LEU A 229     -24.375 -21.584 -84.429  1.00  0.00           H  
ATOM   3658 1HD1 LEU A 229     -23.427 -20.523 -82.429  1.00  0.00           H  
ATOM   3659 2HD1 LEU A 229     -23.630 -19.358 -83.758  1.00  0.00           H  
ATOM   3660 3HD1 LEU A 229     -24.781 -19.368 -82.400  1.00  0.00           H  
ATOM   3661 1HD2 LEU A 229     -25.026 -22.444 -82.205  1.00  0.00           H  
ATOM   3662 2HD2 LEU A 229     -26.404 -21.317 -82.172  1.00  0.00           H  
ATOM   3663 3HD2 LEU A 229     -26.355 -22.626 -83.376  1.00  0.00           H  
ATOM   3664  N   ARG A 230     -27.786 -19.460 -87.164  1.00  0.00           N  
ATOM   3665  CA  ARG A 230     -28.855 -18.668 -87.762  1.00  0.00           C  
ATOM   3666  C   ARG A 230     -29.902 -19.560 -88.417  1.00  0.00           C  
ATOM   3667  O   ARG A 230     -31.104 -19.334 -88.270  1.00  0.00           O  
ATOM   3668  CB  ARG A 230     -28.294 -17.707 -88.799  1.00  0.00           C  
ATOM   3669  CG  ARG A 230     -27.575 -16.497 -88.225  1.00  0.00           C  
ATOM   3670  CD  ARG A 230     -27.204 -15.524 -89.284  1.00  0.00           C  
ATOM   3671  NE  ARG A 230     -26.215 -16.069 -90.200  1.00  0.00           N  
ATOM   3672  CZ  ARG A 230     -25.919 -15.548 -91.406  1.00  0.00           C  
ATOM   3673  NH1 ARG A 230     -26.544 -14.472 -91.829  1.00  0.00           N  
ATOM   3674  NH2 ARG A 230     -25.002 -16.120 -92.167  1.00  0.00           N  
ATOM   3675  H   ARG A 230     -26.846 -19.369 -87.520  1.00  0.00           H  
ATOM   3676  HA  ARG A 230     -29.344 -18.094 -86.973  1.00  0.00           H  
ATOM   3677 1HB  ARG A 230     -27.590 -18.235 -89.441  1.00  0.00           H  
ATOM   3678 2HB  ARG A 230     -29.102 -17.341 -89.431  1.00  0.00           H  
ATOM   3679 1HG  ARG A 230     -28.224 -15.992 -87.508  1.00  0.00           H  
ATOM   3680 2HG  ARG A 230     -26.663 -16.820 -87.722  1.00  0.00           H  
ATOM   3681 1HD  ARG A 230     -28.090 -15.258 -89.860  1.00  0.00           H  
ATOM   3682 2HD  ARG A 230     -26.787 -14.628 -88.827  1.00  0.00           H  
ATOM   3683  HE  ARG A 230     -25.713 -16.898 -89.910  1.00  0.00           H  
ATOM   3684 1HH1 ARG A 230     -27.246 -14.035 -91.247  1.00  0.00           H  
ATOM   3685 2HH1 ARG A 230     -26.323 -14.081 -92.733  1.00  0.00           H  
ATOM   3686 1HH2 ARG A 230     -24.521 -16.948 -91.842  1.00  0.00           H  
ATOM   3687 2HH2 ARG A 230     -24.780 -15.730 -93.070  1.00  0.00           H  
ATOM   3688  N   ALA A 231     -29.439 -20.576 -89.139  1.00  0.00           N  
ATOM   3689  CA  ALA A 231     -30.336 -21.527 -89.787  1.00  0.00           C  
ATOM   3690  C   ALA A 231     -31.188 -22.266 -88.763  1.00  0.00           C  
ATOM   3691  O   ALA A 231     -32.391 -22.440 -88.952  1.00  0.00           O  
ATOM   3692  CB  ALA A 231     -29.544 -22.517 -90.628  1.00  0.00           C  
ATOM   3693  H   ALA A 231     -28.441 -20.695 -89.242  1.00  0.00           H  
ATOM   3694  HA  ALA A 231     -31.007 -20.974 -90.446  1.00  0.00           H  
ATOM   3695 1HB  ALA A 231     -30.228 -23.220 -91.103  1.00  0.00           H  
ATOM   3696 2HB  ALA A 231     -28.985 -21.978 -91.394  1.00  0.00           H  
ATOM   3697 3HB  ALA A 231     -28.849 -23.062 -89.989  1.00  0.00           H  
ATOM   3698  N   ALA A 232     -30.555 -22.699 -87.675  1.00  0.00           N  
ATOM   3699  CA  ALA A 232     -31.238 -23.448 -86.627  1.00  0.00           C  
ATOM   3700  C   ALA A 232     -32.358 -22.624 -86.002  1.00  0.00           C  
ATOM   3701  O   ALA A 232     -33.432 -23.146 -85.705  1.00  0.00           O  
ATOM   3702  CB  ALA A 232     -30.249 -23.890 -85.561  1.00  0.00           C  
ATOM   3703  H   ALA A 232     -29.570 -22.511 -87.572  1.00  0.00           H  
ATOM   3704  HA  ALA A 232     -31.680 -24.342 -87.071  1.00  0.00           H  
ATOM   3705 1HB  ALA A 232     -30.772 -24.446 -84.785  1.00  0.00           H  
ATOM   3706 2HB  ALA A 232     -29.487 -24.526 -86.012  1.00  0.00           H  
ATOM   3707 3HB  ALA A 232     -29.774 -23.015 -85.120  1.00  0.00           H  
ATOM   3708  N   GLU A 233     -32.099 -21.336 -85.799  1.00  0.00           N  
ATOM   3709  CA  GLU A 233     -33.071 -20.444 -85.176  1.00  0.00           C  
ATOM   3710  C   GLU A 233     -34.251 -20.183 -86.103  1.00  0.00           C  
ATOM   3711  O   GLU A 233     -35.397 -20.125 -85.657  1.00  0.00           O  
ATOM   3712  CB  GLU A 233     -32.410 -19.118 -84.792  1.00  0.00           C  
ATOM   3713  CG  GLU A 233     -31.453 -19.213 -83.612  1.00  0.00           C  
ATOM   3714  CD  GLU A 233     -32.138 -19.607 -82.332  1.00  0.00           C  
ATOM   3715  OE1 GLU A 233     -33.041 -18.916 -81.927  1.00  0.00           O  
ATOM   3716  OE2 GLU A 233     -31.759 -20.602 -81.762  1.00  0.00           O  
ATOM   3717  H   GLU A 233     -31.205 -20.960 -86.082  1.00  0.00           H  
ATOM   3718  HA  GLU A 233     -33.453 -20.926 -84.275  1.00  0.00           H  
ATOM   3719 1HB  GLU A 233     -31.852 -18.729 -85.644  1.00  0.00           H  
ATOM   3720 2HB  GLU A 233     -33.178 -18.387 -84.542  1.00  0.00           H  
ATOM   3721 1HG  GLU A 233     -30.683 -19.949 -83.839  1.00  0.00           H  
ATOM   3722 2HG  GLU A 233     -30.965 -18.248 -83.474  1.00  0.00           H  
ATOM   3723  N   ILE A 234     -33.966 -20.027 -87.392  1.00  0.00           N  
ATOM   3724  CA  ILE A 234     -35.012 -19.821 -88.387  1.00  0.00           C  
ATOM   3725  C   ILE A 234     -35.918 -21.042 -88.499  1.00  0.00           C  
ATOM   3726  O   ILE A 234     -37.130 -20.910 -88.667  1.00  0.00           O  
ATOM   3727  CB  ILE A 234     -34.404 -19.504 -89.765  1.00  0.00           C  
ATOM   3728  CG1 ILE A 234     -33.709 -18.140 -89.741  1.00  0.00           C  
ATOM   3729  CG2 ILE A 234     -35.477 -19.539 -90.842  1.00  0.00           C  
ATOM   3730  CD1 ILE A 234     -32.861 -17.865 -90.962  1.00  0.00           C  
ATOM   3731  H   ILE A 234     -33.004 -20.051 -87.695  1.00  0.00           H  
ATOM   3732  HA  ILE A 234     -35.629 -18.978 -88.070  1.00  0.00           H  
ATOM   3733  HB  ILE A 234     -33.640 -20.243 -90.004  1.00  0.00           H  
ATOM   3734 1HG1 ILE A 234     -34.457 -17.352 -89.661  1.00  0.00           H  
ATOM   3735 2HG1 ILE A 234     -33.069 -18.073 -88.861  1.00  0.00           H  
ATOM   3736 1HG2 ILE A 234     -35.031 -19.312 -91.809  1.00  0.00           H  
ATOM   3737 2HG2 ILE A 234     -35.928 -20.529 -90.874  1.00  0.00           H  
ATOM   3738 3HG2 ILE A 234     -36.245 -18.799 -90.614  1.00  0.00           H  
ATOM   3739 1HD1 ILE A 234     -32.401 -16.881 -90.872  1.00  0.00           H  
ATOM   3740 2HD1 ILE A 234     -32.082 -18.624 -91.042  1.00  0.00           H  
ATOM   3741 3HD1 ILE A 234     -33.487 -17.892 -91.853  1.00  0.00           H  
ATOM   3742  N   ALA A 235     -35.326 -22.229 -88.402  1.00  0.00           N  
ATOM   3743  CA  ALA A 235     -36.095 -23.467 -88.466  1.00  0.00           C  
ATOM   3744  C   ALA A 235     -36.817 -23.734 -87.151  1.00  0.00           C  
ATOM   3745  O   ALA A 235     -37.906 -24.308 -87.139  1.00  0.00           O  
ATOM   3746  CB  ALA A 235     -35.187 -24.637 -88.817  1.00  0.00           C  
ATOM   3747  H   ALA A 235     -34.324 -22.277 -88.285  1.00  0.00           H  
ATOM   3748  HA  ALA A 235     -36.845 -23.369 -89.248  1.00  0.00           H  
ATOM   3749 1HB  ALA A 235     -35.775 -25.554 -88.860  1.00  0.00           H  
ATOM   3750 2HB  ALA A 235     -34.722 -24.458 -89.787  1.00  0.00           H  
ATOM   3751 3HB  ALA A 235     -34.413 -24.738 -88.058  1.00  0.00           H  
ATOM   3752  N   GLY A 236     -36.210 -23.317 -86.045  1.00  0.00           N  
ATOM   3753  CA  GLY A 236     -36.799 -23.518 -84.726  1.00  0.00           C  
ATOM   3754  C   GLY A 236     -36.463 -24.898 -84.176  1.00  0.00           C  
ATOM   3755  O   GLY A 236     -37.287 -25.531 -83.517  1.00  0.00           O  
ATOM   3756  H   GLY A 236     -35.318 -22.850 -86.114  1.00  0.00           H  
ATOM   3757 1HA  GLY A 236     -36.433 -22.751 -84.043  1.00  0.00           H  
ATOM   3758 2HA  GLY A 236     -37.880 -23.403 -84.789  1.00  0.00           H  
ATOM   3759  N   VAL A 237     -35.243 -25.358 -84.445  1.00  0.00           N  
ATOM   3760  CA  VAL A 237     -34.801 -26.668 -83.981  1.00  0.00           C  
ATOM   3761  C   VAL A 237     -33.539 -26.554 -83.135  1.00  0.00           C  
ATOM   3762  O   VAL A 237     -32.869 -25.521 -83.134  1.00  0.00           O  
ATOM   3763  CB  VAL A 237     -34.531 -27.597 -85.180  1.00  0.00           C  
ATOM   3764  CG1 VAL A 237     -35.802 -27.806 -85.989  1.00  0.00           C  
ATOM   3765  CG2 VAL A 237     -33.429 -27.013 -86.049  1.00  0.00           C  
ATOM   3766  H   VAL A 237     -34.610 -24.782 -84.983  1.00  0.00           H  
ATOM   3767  HA  VAL A 237     -35.592 -27.106 -83.372  1.00  0.00           H  
ATOM   3768  HB  VAL A 237     -34.223 -28.574 -84.808  1.00  0.00           H  
ATOM   3769 1HG1 VAL A 237     -35.593 -28.464 -86.832  1.00  0.00           H  
ATOM   3770 2HG1 VAL A 237     -36.567 -28.258 -85.356  1.00  0.00           H  
ATOM   3771 3HG1 VAL A 237     -36.159 -26.844 -86.360  1.00  0.00           H  
ATOM   3772 1HG2 VAL A 237     -33.242 -27.675 -86.894  1.00  0.00           H  
ATOM   3773 2HG2 VAL A 237     -33.734 -26.033 -86.416  1.00  0.00           H  
ATOM   3774 3HG2 VAL A 237     -32.516 -26.911 -85.461  1.00  0.00           H  
ATOM   3775  N   ARG A 238     -33.215 -27.626 -82.416  1.00  0.00           N  
ATOM   3776  CA  ARG A 238     -32.071 -27.631 -81.515  1.00  0.00           C  
ATOM   3777  C   ARG A 238     -30.807 -28.089 -82.232  1.00  0.00           C  
ATOM   3778  O   ARG A 238     -30.734 -29.221 -82.711  1.00  0.00           O  
ATOM   3779  CB  ARG A 238     -32.331 -28.539 -80.322  1.00  0.00           C  
ATOM   3780  CG  ARG A 238     -31.238 -28.538 -79.266  1.00  0.00           C  
ATOM   3781  CD  ARG A 238     -31.559 -29.454 -78.141  1.00  0.00           C  
ATOM   3782  NE  ARG A 238     -32.755 -29.037 -77.427  1.00  0.00           N  
ATOM   3783  CZ  ARG A 238     -32.782 -28.091 -76.468  1.00  0.00           C  
ATOM   3784  NH1 ARG A 238     -31.675 -27.474 -76.122  1.00  0.00           N  
ATOM   3785  NH2 ARG A 238     -33.923 -27.782 -75.876  1.00  0.00           N  
ATOM   3786  H   ARG A 238     -33.775 -28.463 -82.499  1.00  0.00           H  
ATOM   3787  HA  ARG A 238     -31.908 -26.613 -81.158  1.00  0.00           H  
ATOM   3788 1HB  ARG A 238     -33.260 -28.244 -79.837  1.00  0.00           H  
ATOM   3789 2HB  ARG A 238     -32.455 -29.566 -80.667  1.00  0.00           H  
ATOM   3790 1HG  ARG A 238     -30.298 -28.861 -79.714  1.00  0.00           H  
ATOM   3791 2HG  ARG A 238     -31.121 -27.530 -78.865  1.00  0.00           H  
ATOM   3792 1HD  ARG A 238     -31.726 -30.459 -78.527  1.00  0.00           H  
ATOM   3793 2HD  ARG A 238     -30.728 -29.469 -77.437  1.00  0.00           H  
ATOM   3794  HE  ARG A 238     -33.627 -29.490 -77.667  1.00  0.00           H  
ATOM   3795 1HH1 ARG A 238     -30.802 -27.709 -76.574  1.00  0.00           H  
ATOM   3796 2HH1 ARG A 238     -31.695 -26.765 -75.403  1.00  0.00           H  
ATOM   3797 1HH2 ARG A 238     -34.775 -28.257 -76.143  1.00  0.00           H  
ATOM   3798 2HH2 ARG A 238     -33.944 -27.073 -75.159  1.00  0.00           H  
ATOM   3799  N   VAL A 239     -29.818 -27.208 -82.320  1.00  0.00           N  
ATOM   3800  CA  VAL A 239     -28.552 -27.579 -82.939  1.00  0.00           C  
ATOM   3801  C   VAL A 239     -27.372 -27.214 -82.045  1.00  0.00           C  
ATOM   3802  O   VAL A 239     -27.226 -26.064 -81.629  1.00  0.00           O  
ATOM   3803  CB  VAL A 239     -28.398 -26.877 -84.301  1.00  0.00           C  
ATOM   3804  CG1 VAL A 239     -27.068 -27.244 -84.942  1.00  0.00           C  
ATOM   3805  CG2 VAL A 239     -29.557 -27.251 -85.210  1.00  0.00           C  
ATOM   3806  H   VAL A 239     -29.951 -26.271 -81.970  1.00  0.00           H  
ATOM   3807  HA  VAL A 239     -28.540 -28.660 -83.083  1.00  0.00           H  
ATOM   3808  HB  VAL A 239     -28.392 -25.797 -84.144  1.00  0.00           H  
ATOM   3809 1HG1 VAL A 239     -26.976 -26.738 -85.904  1.00  0.00           H  
ATOM   3810 2HG1 VAL A 239     -26.251 -26.934 -84.291  1.00  0.00           H  
ATOM   3811 3HG1 VAL A 239     -27.024 -28.323 -85.094  1.00  0.00           H  
ATOM   3812 1HG2 VAL A 239     -29.443 -26.751 -86.172  1.00  0.00           H  
ATOM   3813 2HG2 VAL A 239     -29.567 -28.331 -85.363  1.00  0.00           H  
ATOM   3814 3HG2 VAL A 239     -30.496 -26.942 -84.751  1.00  0.00           H  
ATOM   3815  N   ARG A 240     -26.529 -28.200 -81.767  1.00  0.00           N  
ATOM   3816  CA  ARG A 240     -25.374 -28.015 -80.896  1.00  0.00           C  
ATOM   3817  C   ARG A 240     -24.071 -28.099 -81.681  1.00  0.00           C  
ATOM   3818  O   ARG A 240     -23.841 -29.062 -82.413  1.00  0.00           O  
ATOM   3819  CB  ARG A 240     -25.365 -29.062 -79.791  1.00  0.00           C  
ATOM   3820  CG  ARG A 240     -24.177 -28.982 -78.845  1.00  0.00           C  
ATOM   3821  CD  ARG A 240     -24.285 -29.973 -77.744  1.00  0.00           C  
ATOM   3822  NE  ARG A 240     -25.353 -29.639 -76.815  1.00  0.00           N  
ATOM   3823  CZ  ARG A 240     -25.795 -30.449 -75.833  1.00  0.00           C  
ATOM   3824  NH1 ARG A 240     -25.251 -31.634 -75.665  1.00  0.00           N  
ATOM   3825  NH2 ARG A 240     -26.773 -30.052 -75.039  1.00  0.00           N  
ATOM   3826  H   ARG A 240     -26.683 -29.107 -82.186  1.00  0.00           H  
ATOM   3827  HA  ARG A 240     -25.441 -27.027 -80.439  1.00  0.00           H  
ATOM   3828 1HB  ARG A 240     -26.270 -28.967 -79.193  1.00  0.00           H  
ATOM   3829 2HB  ARG A 240     -25.368 -30.058 -80.233  1.00  0.00           H  
ATOM   3830 1HG  ARG A 240     -23.259 -29.181 -79.396  1.00  0.00           H  
ATOM   3831 2HG  ARG A 240     -24.129 -27.985 -78.405  1.00  0.00           H  
ATOM   3832 1HD  ARG A 240     -24.492 -30.958 -78.161  1.00  0.00           H  
ATOM   3833 2HD  ARG A 240     -23.348 -30.005 -77.189  1.00  0.00           H  
ATOM   3834  HE  ARG A 240     -25.795 -28.734 -76.913  1.00  0.00           H  
ATOM   3835 1HH1 ARG A 240     -24.504 -31.938 -76.272  1.00  0.00           H  
ATOM   3836 2HH1 ARG A 240     -25.583 -32.241 -74.929  1.00  0.00           H  
ATOM   3837 1HH2 ARG A 240     -27.191 -29.140 -75.168  1.00  0.00           H  
ATOM   3838 2HH2 ARG A 240     -27.104 -30.658 -74.303  1.00  0.00           H  
ATOM   3839  N   ILE A 241     -23.222 -27.089 -81.534  1.00  0.00           N  
ATOM   3840  CA  ILE A 241     -21.962 -27.063 -82.268  1.00  0.00           C  
ATOM   3841  C   ILE A 241     -20.771 -27.046 -81.318  1.00  0.00           C  
ATOM   3842  O   ILE A 241     -20.699 -26.213 -80.416  1.00  0.00           O  
ATOM   3843  CB  ILE A 241     -21.895 -25.837 -83.198  1.00  0.00           C  
ATOM   3844  CG1 ILE A 241     -23.134 -25.780 -84.095  1.00  0.00           C  
ATOM   3845  CG2 ILE A 241     -20.626 -25.875 -84.037  1.00  0.00           C  
ATOM   3846  CD1 ILE A 241     -23.365 -24.428 -84.732  1.00  0.00           C  
ATOM   3847  H   ILE A 241     -23.453 -26.328 -80.912  1.00  0.00           H  
ATOM   3848  HA  ILE A 241     -21.898 -27.961 -82.879  1.00  0.00           H  
ATOM   3849  HB  ILE A 241     -21.897 -24.926 -82.600  1.00  0.00           H  
ATOM   3850 1HG1 ILE A 241     -23.041 -26.519 -84.890  1.00  0.00           H  
ATOM   3851 2HG1 ILE A 241     -24.018 -26.036 -83.513  1.00  0.00           H  
ATOM   3852 1HG2 ILE A 241     -20.596 -25.002 -84.689  1.00  0.00           H  
ATOM   3853 2HG2 ILE A 241     -19.757 -25.869 -83.381  1.00  0.00           H  
ATOM   3854 3HG2 ILE A 241     -20.618 -26.781 -84.643  1.00  0.00           H  
ATOM   3855 1HD1 ILE A 241     -24.260 -24.467 -85.352  1.00  0.00           H  
ATOM   3856 2HD1 ILE A 241     -23.495 -23.677 -83.953  1.00  0.00           H  
ATOM   3857 3HD1 ILE A 241     -22.507 -24.166 -85.350  1.00  0.00           H  
ATOM   3858  N   ARG A 242     -19.836 -27.966 -81.530  1.00  0.00           N  
ATOM   3859  CA  ARG A 242     -18.645 -28.060 -80.693  1.00  0.00           C  
ATOM   3860  C   ARG A 242     -17.387 -27.747 -81.490  1.00  0.00           C  
ATOM   3861  O   ARG A 242     -17.141 -28.340 -82.540  1.00  0.00           O  
ATOM   3862  CB  ARG A 242     -18.526 -29.449 -80.085  1.00  0.00           C  
ATOM   3863  CG  ARG A 242     -17.343 -29.636 -79.148  1.00  0.00           C  
ATOM   3864  CD  ARG A 242     -17.376 -30.964 -78.482  1.00  0.00           C  
ATOM   3865  NE  ARG A 242     -18.458 -31.059 -77.515  1.00  0.00           N  
ATOM   3866  CZ  ARG A 242     -18.807 -32.186 -76.865  1.00  0.00           C  
ATOM   3867  NH1 ARG A 242     -18.151 -33.303 -77.088  1.00  0.00           N  
ATOM   3868  NH2 ARG A 242     -19.809 -32.168 -76.002  1.00  0.00           N  
ATOM   3869  H   ARG A 242     -19.948 -28.611 -82.301  1.00  0.00           H  
ATOM   3870  HA  ARG A 242     -18.731 -27.326 -79.890  1.00  0.00           H  
ATOM   3871 1HB  ARG A 242     -19.430 -29.681 -79.524  1.00  0.00           H  
ATOM   3872 2HB  ARG A 242     -18.436 -30.188 -80.882  1.00  0.00           H  
ATOM   3873 1HG  ARG A 242     -16.414 -29.560 -79.714  1.00  0.00           H  
ATOM   3874 2HG  ARG A 242     -17.363 -28.865 -78.377  1.00  0.00           H  
ATOM   3875 1HD  ARG A 242     -17.519 -31.743 -79.229  1.00  0.00           H  
ATOM   3876 2HD  ARG A 242     -16.437 -31.131 -77.958  1.00  0.00           H  
ATOM   3877  HE  ARG A 242     -18.986 -30.219 -77.316  1.00  0.00           H  
ATOM   3878 1HH1 ARG A 242     -17.386 -33.317 -77.747  1.00  0.00           H  
ATOM   3879 2HH1 ARG A 242     -18.413 -34.148 -76.601  1.00  0.00           H  
ATOM   3880 1HH2 ARG A 242     -20.314 -31.309 -75.831  1.00  0.00           H  
ATOM   3881 2HH2 ARG A 242     -20.070 -33.012 -75.515  1.00  0.00           H  
ATOM   3882  N   PHE A 243     -16.587 -26.813 -80.990  1.00  0.00           N  
ATOM   3883  CA  PHE A 243     -15.354 -26.440 -81.674  1.00  0.00           C  
ATOM   3884  C   PHE A 243     -14.130 -26.931 -80.911  1.00  0.00           C  
ATOM   3885  O   PHE A 243     -13.963 -26.640 -79.727  1.00  0.00           O  
ATOM   3886  CB  PHE A 243     -15.278 -24.921 -81.847  1.00  0.00           C  
ATOM   3887  CG  PHE A 243     -16.383 -24.350 -82.690  1.00  0.00           C  
ATOM   3888  CD1 PHE A 243     -17.619 -24.057 -82.135  1.00  0.00           C  
ATOM   3889  CD2 PHE A 243     -16.188 -24.108 -84.042  1.00  0.00           C  
ATOM   3890  CE1 PHE A 243     -18.635 -23.532 -82.910  1.00  0.00           C  
ATOM   3891  CE2 PHE A 243     -17.202 -23.583 -84.820  1.00  0.00           C  
ATOM   3892  CZ  PHE A 243     -18.427 -23.296 -84.252  1.00  0.00           C  
ATOM   3893  H   PHE A 243     -16.837 -26.358 -80.125  1.00  0.00           H  
ATOM   3894  HA  PHE A 243     -15.351 -26.903 -82.661  1.00  0.00           H  
ATOM   3895 1HB  PHE A 243     -15.315 -24.442 -80.869  1.00  0.00           H  
ATOM   3896 2HB  PHE A 243     -14.327 -24.655 -82.306  1.00  0.00           H  
ATOM   3897  HD1 PHE A 243     -17.783 -24.243 -81.073  1.00  0.00           H  
ATOM   3898  HD2 PHE A 243     -15.220 -24.336 -84.490  1.00  0.00           H  
ATOM   3899  HE1 PHE A 243     -19.602 -23.306 -82.460  1.00  0.00           H  
ATOM   3900  HE2 PHE A 243     -17.036 -23.397 -85.880  1.00  0.00           H  
ATOM   3901  HZ  PHE A 243     -19.229 -22.884 -84.865  1.00  0.00           H  
ATOM   3902  N   LYS A 244     -13.282 -27.684 -81.601  1.00  0.00           N  
ATOM   3903  CA  LYS A 244     -12.008 -28.130 -81.053  1.00  0.00           C  
ATOM   3904  C   LYS A 244     -10.969 -28.317 -82.151  1.00  0.00           C  
ATOM   3905  O   LYS A 244     -11.185 -29.070 -83.103  1.00  0.00           O  
ATOM   3906  CB  LYS A 244     -12.187 -29.432 -80.270  1.00  0.00           C  
ATOM   3907  CG  LYS A 244     -10.946 -29.887 -79.514  1.00  0.00           C  
ATOM   3908  CD  LYS A 244     -11.224 -31.145 -78.703  1.00  0.00           C  
ATOM   3909  CE  LYS A 244      -9.986 -31.600 -77.945  1.00  0.00           C  
ATOM   3910  NZ  LYS A 244      -9.688 -30.720 -76.783  1.00  0.00           N  
ATOM   3911  H   LYS A 244     -13.524 -27.960 -82.543  1.00  0.00           H  
ATOM   3912  HA  LYS A 244     -11.624 -27.377 -80.361  1.00  0.00           H  
ATOM   3913 1HB  LYS A 244     -12.995 -29.314 -79.548  1.00  0.00           H  
ATOM   3914 2HB  LYS A 244     -12.473 -30.231 -80.956  1.00  0.00           H  
ATOM   3915 1HG  LYS A 244     -10.142 -30.094 -80.223  1.00  0.00           H  
ATOM   3916 2HG  LYS A 244     -10.619 -29.096 -78.841  1.00  0.00           H  
ATOM   3917 1HD  LYS A 244     -12.024 -30.947 -77.988  1.00  0.00           H  
ATOM   3918 2HD  LYS A 244     -11.546 -31.944 -79.370  1.00  0.00           H  
ATOM   3919 1HE  LYS A 244     -10.133 -32.618 -77.587  1.00  0.00           H  
ATOM   3920 2HE  LYS A 244      -9.126 -31.596 -78.617  1.00  0.00           H  
ATOM   3921 1HZ  LYS A 244      -8.861 -31.057 -76.309  1.00  0.00           H  
ATOM   3922 2HZ  LYS A 244      -9.531 -29.777 -77.106  1.00  0.00           H  
ATOM   3923 3HZ  LYS A 244     -10.470 -30.732 -76.144  1.00  0.00           H  
ATOM   3924  N   GLY A 245      -9.840 -27.632 -82.016  1.00  0.00           N  
ATOM   3925  CA  GLY A 245      -8.760 -27.749 -82.989  1.00  0.00           C  
ATOM   3926  C   GLY A 245      -9.222 -27.327 -84.377  1.00  0.00           C  
ATOM   3927  O   GLY A 245      -9.712 -26.214 -84.565  1.00  0.00           O  
ATOM   3928  H   GLY A 245      -9.728 -27.015 -81.226  1.00  0.00           H  
ATOM   3929 1HA  GLY A 245      -7.920 -27.131 -82.678  1.00  0.00           H  
ATOM   3930 2HA  GLY A 245      -8.409 -28.781 -83.017  1.00  0.00           H  
ATOM   3931  N   ASP A 246      -9.077 -28.225 -85.347  1.00  0.00           N  
ATOM   3932  CA  ASP A 246      -9.488 -27.936 -86.716  1.00  0.00           C  
ATOM   3933  C   ASP A 246     -10.713 -28.753 -87.108  1.00  0.00           C  
ATOM   3934  O   ASP A 246     -10.997 -28.926 -88.293  1.00  0.00           O  
ATOM   3935  CB  ASP A 246      -8.344 -28.221 -87.692  1.00  0.00           C  
ATOM   3936  CG  ASP A 246      -7.883 -29.671 -87.656  1.00  0.00           C  
ATOM   3937  OD1 ASP A 246      -8.243 -30.366 -86.737  1.00  0.00           O  
ATOM   3938  OD2 ASP A 246      -7.171 -30.070 -88.549  1.00  0.00           O  
ATOM   3939  H   ASP A 246      -8.676 -29.127 -85.131  1.00  0.00           H  
ATOM   3940  HA  ASP A 246      -9.749 -26.879 -86.783  1.00  0.00           H  
ATOM   3941 1HB  ASP A 246      -8.664 -27.981 -88.706  1.00  0.00           H  
ATOM   3942 2HB  ASP A 246      -7.495 -27.578 -87.457  1.00  0.00           H  
ATOM   3943  N   THR A 247     -11.438 -29.254 -86.109  1.00  0.00           N  
ATOM   3944  CA  THR A 247     -12.628 -30.057 -86.363  1.00  0.00           C  
ATOM   3945  C   THR A 247     -13.843 -29.487 -85.642  1.00  0.00           C  
ATOM   3946  O   THR A 247     -13.766 -29.122 -84.468  1.00  0.00           O  
ATOM   3947  CB  THR A 247     -12.412 -31.519 -85.933  1.00  0.00           C  
ATOM   3948  OG1 THR A 247     -11.297 -32.071 -86.648  1.00  0.00           O  
ATOM   3949  CG2 THR A 247     -13.653 -32.350 -86.221  1.00  0.00           C  
ATOM   3950  H   THR A 247     -11.165 -29.078 -85.153  1.00  0.00           H  
ATOM   3951  HA  THR A 247     -12.833 -30.040 -87.434  1.00  0.00           H  
ATOM   3952  HB  THR A 247     -12.195 -31.558 -84.866  1.00  0.00           H  
ATOM   3953  HG1 THR A 247     -10.483 -31.677 -86.324  1.00  0.00           H  
ATOM   3954 1HG2 THR A 247     -13.482 -33.380 -85.911  1.00  0.00           H  
ATOM   3955 2HG2 THR A 247     -14.499 -31.940 -85.670  1.00  0.00           H  
ATOM   3956 3HG2 THR A 247     -13.868 -32.323 -87.289  1.00  0.00           H  
ATOM   3957  N   VAL A 248     -14.966 -29.411 -86.350  1.00  0.00           N  
ATOM   3958  CA  VAL A 248     -16.208 -28.932 -85.758  1.00  0.00           C  
ATOM   3959  C   VAL A 248     -17.315 -29.971 -85.884  1.00  0.00           C  
ATOM   3960  O   VAL A 248     -17.553 -30.515 -86.962  1.00  0.00           O  
ATOM   3961  CB  VAL A 248     -16.655 -27.624 -86.439  1.00  0.00           C  
ATOM   3962  CG1 VAL A 248     -17.965 -27.133 -85.841  1.00  0.00           C  
ATOM   3963  CG2 VAL A 248     -15.568 -26.569 -86.299  1.00  0.00           C  
ATOM   3964  H   VAL A 248     -14.955 -29.690 -87.320  1.00  0.00           H  
ATOM   3965  HA  VAL A 248     -16.035 -28.734 -84.701  1.00  0.00           H  
ATOM   3966  HB  VAL A 248     -16.837 -27.820 -87.496  1.00  0.00           H  
ATOM   3967 1HG1 VAL A 248     -18.266 -26.209 -86.335  1.00  0.00           H  
ATOM   3968 2HG1 VAL A 248     -18.737 -27.889 -85.986  1.00  0.00           H  
ATOM   3969 3HG1 VAL A 248     -17.832 -26.948 -84.776  1.00  0.00           H  
ATOM   3970 1HG2 VAL A 248     -15.891 -25.649 -86.783  1.00  0.00           H  
ATOM   3971 2HG2 VAL A 248     -15.382 -26.378 -85.241  1.00  0.00           H  
ATOM   3972 3HG2 VAL A 248     -14.652 -26.926 -86.770  1.00  0.00           H  
ATOM   3973  N   THR A 249     -17.992 -30.244 -84.774  1.00  0.00           N  
ATOM   3974  CA  THR A 249     -19.089 -31.204 -84.764  1.00  0.00           C  
ATOM   3975  C   THR A 249     -20.431 -30.505 -84.583  1.00  0.00           C  
ATOM   3976  O   THR A 249     -20.606 -29.704 -83.665  1.00  0.00           O  
ATOM   3977  CB  THR A 249     -18.899 -32.255 -83.654  1.00  0.00           C  
ATOM   3978  OG1 THR A 249     -17.694 -32.993 -83.893  1.00  0.00           O  
ATOM   3979  CG2 THR A 249     -20.078 -33.214 -83.618  1.00  0.00           C  
ATOM   3980  H   THR A 249     -17.742 -29.771 -83.917  1.00  0.00           H  
ATOM   3981  HA  THR A 249     -19.106 -31.720 -85.724  1.00  0.00           H  
ATOM   3982  HB  THR A 249     -18.816 -31.754 -82.689  1.00  0.00           H  
ATOM   3983  HG1 THR A 249     -16.936 -32.420 -83.759  1.00  0.00           H  
ATOM   3984 1HG2 THR A 249     -19.926 -33.948 -82.828  1.00  0.00           H  
ATOM   3985 2HG2 THR A 249     -20.995 -32.657 -83.425  1.00  0.00           H  
ATOM   3986 3HG2 THR A 249     -20.161 -33.724 -84.577  1.00  0.00           H  
ATOM   3987  N   ILE A 250     -21.377 -30.818 -85.461  1.00  0.00           N  
ATOM   3988  CA  ILE A 250     -22.725 -30.269 -85.373  1.00  0.00           C  
ATOM   3989  C   ILE A 250     -23.760 -31.376 -85.206  1.00  0.00           C  
ATOM   3990  O   ILE A 250     -23.811 -32.312 -86.003  1.00  0.00           O  
ATOM   3991  CB  ILE A 250     -23.060 -29.436 -86.623  1.00  0.00           C  
ATOM   3992  CG1 ILE A 250     -21.989 -28.367 -86.856  1.00  0.00           C  
ATOM   3993  CG2 ILE A 250     -24.433 -28.797 -86.485  1.00  0.00           C  
ATOM   3994  CD1 ILE A 250     -21.000 -28.719 -87.943  1.00  0.00           C  
ATOM   3995  H   ILE A 250     -21.156 -31.454 -86.213  1.00  0.00           H  
ATOM   3996  HA  ILE A 250     -22.777 -29.618 -84.502  1.00  0.00           H  
ATOM   3997  HB  ILE A 250     -23.057 -30.081 -87.502  1.00  0.00           H  
ATOM   3998 1HG1 ILE A 250     -22.467 -27.425 -87.121  1.00  0.00           H  
ATOM   3999 2HG1 ILE A 250     -21.434 -28.201 -85.932  1.00  0.00           H  
ATOM   4000 1HG2 ILE A 250     -24.654 -28.211 -87.376  1.00  0.00           H  
ATOM   4001 2HG2 ILE A 250     -25.186 -29.574 -86.366  1.00  0.00           H  
ATOM   4002 3HG2 ILE A 250     -24.444 -28.145 -85.611  1.00  0.00           H  
ATOM   4003 1HD1 ILE A 250     -20.272 -27.914 -88.049  1.00  0.00           H  
ATOM   4004 2HD1 ILE A 250     -20.483 -29.643 -87.680  1.00  0.00           H  
ATOM   4005 3HD1 ILE A 250     -21.529 -28.855 -88.885  1.00  0.00           H  
ATOM   4006  N   VAL A 251     -24.582 -31.270 -84.168  1.00  0.00           N  
ATOM   4007  CA  VAL A 251     -25.647 -32.242 -83.957  1.00  0.00           C  
ATOM   4008  C   VAL A 251     -27.019 -31.605 -84.133  1.00  0.00           C  
ATOM   4009  O   VAL A 251     -27.373 -30.663 -83.424  1.00  0.00           O  
ATOM   4010  CB  VAL A 251     -25.543 -32.851 -82.546  1.00  0.00           C  
ATOM   4011  CG1 VAL A 251     -26.663 -33.855 -82.314  1.00  0.00           C  
ATOM   4012  CG2 VAL A 251     -24.183 -33.508 -82.364  1.00  0.00           C  
ATOM   4013  H   VAL A 251     -24.465 -30.507 -83.517  1.00  0.00           H  
ATOM   4014  HA  VAL A 251     -25.536 -33.042 -84.691  1.00  0.00           H  
ATOM   4015  HB  VAL A 251     -25.666 -32.057 -81.809  1.00  0.00           H  
ATOM   4016 1HG1 VAL A 251     -26.574 -34.274 -81.312  1.00  0.00           H  
ATOM   4017 2HG1 VAL A 251     -27.626 -33.354 -82.414  1.00  0.00           H  
ATOM   4018 3HG1 VAL A 251     -26.590 -34.656 -83.050  1.00  0.00           H  
ATOM   4019 1HG2 VAL A 251     -24.116 -33.935 -81.364  1.00  0.00           H  
ATOM   4020 2HG2 VAL A 251     -24.058 -34.298 -83.105  1.00  0.00           H  
ATOM   4021 3HG2 VAL A 251     -23.398 -32.762 -82.492  1.00  0.00           H  
ATOM   4022  N   VAL A 252     -27.787 -32.119 -85.088  1.00  0.00           N  
ATOM   4023  CA  VAL A 252     -29.093 -31.557 -85.412  1.00  0.00           C  
ATOM   4024  C   VAL A 252     -30.217 -32.471 -84.943  1.00  0.00           C  
ATOM   4025  O   VAL A 252     -30.323 -33.615 -85.383  1.00  0.00           O  
ATOM   4026  CB  VAL A 252     -29.218 -31.333 -86.931  1.00  0.00           C  
ATOM   4027  CG1 VAL A 252     -30.592 -30.778 -87.276  1.00  0.00           C  
ATOM   4028  CG2 VAL A 252     -28.120 -30.394 -87.407  1.00  0.00           C  
ATOM   4029  H   VAL A 252     -27.450 -32.913 -85.614  1.00  0.00           H  
ATOM   4030  HA  VAL A 252     -29.190 -30.595 -84.907  1.00  0.00           H  
ATOM   4031  HB  VAL A 252     -29.122 -32.293 -87.439  1.00  0.00           H  
ATOM   4032 1HG1 VAL A 252     -30.662 -30.626 -88.353  1.00  0.00           H  
ATOM   4033 2HG1 VAL A 252     -31.359 -31.483 -86.958  1.00  0.00           H  
ATOM   4034 3HG1 VAL A 252     -30.737 -29.826 -86.765  1.00  0.00           H  
ATOM   4035 1HG2 VAL A 252     -28.214 -30.240 -88.482  1.00  0.00           H  
ATOM   4036 2HG2 VAL A 252     -28.213 -29.436 -86.895  1.00  0.00           H  
ATOM   4037 3HG2 VAL A 252     -27.146 -30.831 -87.188  1.00  0.00           H  
ATOM   4038  N   GLU A 253     -31.059 -31.958 -84.051  1.00  0.00           N  
ATOM   4039  CA  GLU A 253     -32.160 -32.736 -83.494  1.00  0.00           C  
ATOM   4040  C   GLU A 253     -33.504 -32.226 -83.994  1.00  0.00           C  
ATOM   4041  O   GLU A 253     -33.707 -31.022 -84.141  1.00  0.00           O  
ATOM   4042  CB  GLU A 253     -32.124 -32.692 -81.965  1.00  0.00           C  
ATOM   4043  CG  GLU A 253     -33.208 -33.518 -81.287  1.00  0.00           C  
ATOM   4044  CD  GLU A 253     -33.114 -33.487 -79.786  1.00  0.00           C  
ATOM   4045  OE1 GLU A 253     -33.690 -32.607 -79.192  1.00  0.00           O  
ATOM   4046  OE2 GLU A 253     -32.465 -34.343 -79.234  1.00  0.00           O  
ATOM   4047  H   GLU A 253     -30.929 -31.006 -83.743  1.00  0.00           H  
ATOM   4048  HA  GLU A 253     -32.043 -33.774 -83.809  1.00  0.00           H  
ATOM   4049 1HB  GLU A 253     -31.158 -33.055 -81.613  1.00  0.00           H  
ATOM   4050 2HB  GLU A 253     -32.229 -31.661 -81.628  1.00  0.00           H  
ATOM   4051 1HG  GLU A 253     -34.183 -33.135 -81.587  1.00  0.00           H  
ATOM   4052 2HG  GLU A 253     -33.132 -34.549 -81.629  1.00  0.00           H  
ATOM   4053  N   GLY A 254     -34.422 -33.151 -84.256  1.00  0.00           N  
ATOM   4054  CA  GLY A 254     -35.816 -32.794 -84.494  1.00  0.00           C  
ATOM   4055  C   GLY A 254     -36.760 -33.830 -83.898  1.00  0.00           C  
ATOM   4056  O   GLY A 254     -37.005 -33.812 -82.723  1.00  0.00           O  
ATOM   4057  OXT GLY A 254     -37.257 -34.665 -84.601  1.00  0.00           O  
ATOM   4058  H   GLY A 254     -34.148 -34.122 -84.293  1.00  0.00           H  
ATOM   4059 1HA  GLY A 254     -36.020 -31.816 -84.058  1.00  0.00           H  
ATOM   4060 2HA  GLY A 254     -35.992 -32.711 -85.566  1.00  0.00           H  
TER                                                                             
ATOM   4062  N   THR B 255     -41.166 -10.681 -21.740  1.00  0.00           N  
ATOM   4063  CA  THR B 255     -40.727  -9.304 -21.937  1.00  0.00           C  
ATOM   4064  C   THR B 255     -39.397  -9.055 -21.232  1.00  0.00           C  
ATOM   4065  O   THR B 255     -39.258  -9.318 -20.038  1.00  0.00           O  
ATOM   4066  CB  THR B 255     -41.782  -8.305 -21.428  1.00  0.00           C  
ATOM   4067  OG1 THR B 255     -43.034  -8.553 -22.082  1.00  0.00           O  
ATOM   4068  CG2 THR B 255     -41.343  -6.877 -21.707  1.00  0.00           C  
ATOM   4069 1H   THR B 255     -42.038 -10.824 -22.208  1.00  0.00           H  
ATOM   4070 2H   THR B 255     -40.481 -11.306 -22.113  1.00  0.00           H  
ATOM   4071 3H   THR B 255     -41.281 -10.858 -20.762  1.00  0.00           H  
ATOM   4072  HA  THR B 255     -40.591  -9.135 -23.005  1.00  0.00           H  
ATOM   4073  HB  THR B 255     -41.917  -8.434 -20.354  1.00  0.00           H  
ATOM   4074  HG1 THR B 255     -43.730  -8.066 -21.634  1.00  0.00           H  
ATOM   4075 1HG2 THR B 255     -42.101  -6.185 -21.340  1.00  0.00           H  
ATOM   4076 2HG2 THR B 255     -40.397  -6.681 -21.203  1.00  0.00           H  
ATOM   4077 3HG2 THR B 255     -41.216  -6.739 -22.780  1.00  0.00           H  
ATOM   4078  N   THR B 256     -38.422  -8.545 -21.980  1.00  0.00           N  
ATOM   4079  CA  THR B 256     -37.086  -8.294 -21.462  1.00  0.00           C  
ATOM   4080  C   THR B 256     -36.756  -6.812 -21.578  1.00  0.00           C  
ATOM   4081  O   THR B 256     -36.979  -6.189 -22.619  1.00  0.00           O  
ATOM   4082  CB  THR B 256     -36.028  -9.129 -22.206  1.00  0.00           C  
ATOM   4083  OG1 THR B 256     -36.343 -10.522 -22.085  1.00  0.00           O  
ATOM   4084  CG2 THR B 256     -34.644  -8.874 -21.627  1.00  0.00           C  
ATOM   4085  H   THR B 256     -38.623  -8.327 -22.945  1.00  0.00           H  
ATOM   4086  HA  THR B 256     -37.064  -8.580 -20.411  1.00  0.00           H  
ATOM   4087  HB  THR B 256     -36.029  -8.860 -23.262  1.00  0.00           H  
ATOM   4088  HG1 THR B 256     -37.139 -10.714 -22.586  1.00  0.00           H  
ATOM   4089 1HG2 THR B 256     -33.909  -9.472 -22.165  1.00  0.00           H  
ATOM   4090 2HG2 THR B 256     -34.397  -7.817 -21.728  1.00  0.00           H  
ATOM   4091 3HG2 THR B 256     -34.634  -9.149 -20.573  1.00  0.00           H  
ATOM   4092  N   ASN B 257     -36.219  -6.254 -20.494  1.00  0.00           N  
ATOM   4093  CA  ASN B 257     -35.817  -4.856 -20.466  1.00  0.00           C  
ATOM   4094  C   ASN B 257     -34.387  -4.746 -19.962  1.00  0.00           C  
ATOM   4095  O   ASN B 257     -34.021  -5.394 -18.977  1.00  0.00           O  
ATOM   4096  CB  ASN B 257     -36.760  -4.034 -19.607  1.00  0.00           C  
ATOM   4097  CG  ASN B 257     -38.143  -3.944 -20.192  1.00  0.00           C  
ATOM   4098  OD1 ASN B 257     -38.407  -3.111 -21.067  1.00  0.00           O  
ATOM   4099  ND2 ASN B 257     -39.030  -4.785 -19.725  1.00  0.00           N  
ATOM   4100  H   ASN B 257     -36.089  -6.820 -19.668  1.00  0.00           H  
ATOM   4101  HA  ASN B 257     -35.867  -4.461 -21.480  1.00  0.00           H  
ATOM   4102 1HB  ASN B 257     -36.827  -4.477 -18.613  1.00  0.00           H  
ATOM   4103 2HB  ASN B 257     -36.362  -3.026 -19.491  1.00  0.00           H  
ATOM   4104 1HD2 ASN B 257     -39.966  -4.771 -20.077  1.00  0.00           H  
ATOM   4105 2HD2 ASN B 257     -38.772  -5.442 -19.017  1.00  0.00           H  
ATOM   4106  N   PHE B 258     -33.584  -3.930 -20.640  1.00  0.00           N  
ATOM   4107  CA  PHE B 258     -32.255  -3.553 -20.179  1.00  0.00           C  
ATOM   4108  C   PHE B 258     -32.171  -2.039 -20.078  1.00  0.00           C  
ATOM   4109  O   PHE B 258     -32.602  -1.327 -20.992  1.00  0.00           O  
ATOM   4110  CB  PHE B 258     -31.175  -4.078 -21.128  1.00  0.00           C  
ATOM   4111  CG  PHE B 258     -30.989  -5.567 -21.070  1.00  0.00           C  
ATOM   4112  CD1 PHE B 258     -31.696  -6.402 -21.922  1.00  0.00           C  
ATOM   4113  CD2 PHE B 258     -30.108  -6.136 -20.164  1.00  0.00           C  
ATOM   4114  CE1 PHE B 258     -31.526  -7.773 -21.870  1.00  0.00           C  
ATOM   4115  CE2 PHE B 258     -29.935  -7.506 -20.110  1.00  0.00           C  
ATOM   4116  CZ  PHE B 258     -30.645  -8.325 -20.964  1.00  0.00           C  
ATOM   4117  H   PHE B 258     -33.924  -3.560 -21.517  1.00  0.00           H  
ATOM   4118  HA  PHE B 258     -32.095  -3.989 -19.194  1.00  0.00           H  
ATOM   4119 1HB  PHE B 258     -31.428  -3.806 -22.152  1.00  0.00           H  
ATOM   4120 2HB  PHE B 258     -30.222  -3.606 -20.891  1.00  0.00           H  
ATOM   4121  HD1 PHE B 258     -32.392  -5.966 -22.640  1.00  0.00           H  
ATOM   4122  HD2 PHE B 258     -29.547  -5.489 -19.488  1.00  0.00           H  
ATOM   4123  HE1 PHE B 258     -32.088  -8.418 -22.545  1.00  0.00           H  
ATOM   4124  HE2 PHE B 258     -29.238  -7.940 -19.393  1.00  0.00           H  
ATOM   4125  HZ  PHE B 258     -30.511  -9.405 -20.921  1.00  0.00           H  
ATOM   4126  N   HIS B 259     -31.621  -1.552 -18.971  1.00  0.00           N  
ATOM   4127  CA  HIS B 259     -31.411  -0.126 -18.749  1.00  0.00           C  
ATOM   4128  C   HIS B 259     -29.914   0.091 -18.579  1.00  0.00           C  
ATOM   4129  O   HIS B 259     -29.280  -0.522 -17.710  1.00  0.00           O  
ATOM   4130  CB  HIS B 259     -32.172   0.375 -17.517  1.00  0.00           C  
ATOM   4131  CG  HIS B 259     -33.660   0.368 -17.685  1.00  0.00           C  
ATOM   4132  ND1 HIS B 259     -34.444  -0.708 -17.325  1.00  0.00           N  
ATOM   4133  CD2 HIS B 259     -34.506   1.303 -18.176  1.00  0.00           C  
ATOM   4134  CE1 HIS B 259     -35.710  -0.432 -17.586  1.00  0.00           C  
ATOM   4135  NE2 HIS B 259     -35.774   0.781 -18.103  1.00  0.00           N  
ATOM   4136  H   HIS B 259     -31.341  -2.208 -18.256  1.00  0.00           H  
ATOM   4137  HA  HIS B 259     -31.762   0.417 -19.626  1.00  0.00           H  
ATOM   4138 1HB  HIS B 259     -31.923  -0.246 -16.657  1.00  0.00           H  
ATOM   4139 2HB  HIS B 259     -31.860   1.394 -17.287  1.00  0.00           H  
ATOM   4140  HD2 HIS B 259     -34.233   2.287 -18.559  1.00  0.00           H  
ATOM   4141  HE1 HIS B 259     -36.557  -1.094 -17.405  1.00  0.00           H  
ATOM   4142  HE2 HIS B 259     -36.616   1.253 -18.399  1.00  0.00           H  
ATOM   4143  N   LEU B 260     -29.348   0.963 -19.408  1.00  0.00           N  
ATOM   4144  CA  LEU B 260     -27.937   1.324 -19.342  1.00  0.00           C  
ATOM   4145  C   LEU B 260     -27.809   2.705 -18.708  1.00  0.00           C  
ATOM   4146  O   LEU B 260     -28.193   3.709 -19.317  1.00  0.00           O  
ATOM   4147  CB  LEU B 260     -27.307   1.320 -20.740  1.00  0.00           C  
ATOM   4148  CG  LEU B 260     -27.515   0.040 -21.560  1.00  0.00           C  
ATOM   4149  CD1 LEU B 260     -26.854   0.195 -22.922  1.00  0.00           C  
ATOM   4150  CD2 LEU B 260     -26.937  -1.147 -20.803  1.00  0.00           C  
ATOM   4151  H   LEU B 260     -29.932   1.389 -20.113  1.00  0.00           H  
ATOM   4152  HA  LEU B 260     -27.421   0.594 -18.720  1.00  0.00           H  
ATOM   4153 1HB  LEU B 260     -27.722   2.149 -21.311  1.00  0.00           H  
ATOM   4154 2HB  LEU B 260     -26.233   1.477 -20.638  1.00  0.00           H  
ATOM   4155  HG  LEU B 260     -28.582  -0.119 -21.723  1.00  0.00           H  
ATOM   4156 1HD1 LEU B 260     -27.002  -0.714 -23.505  1.00  0.00           H  
ATOM   4157 2HD1 LEU B 260     -27.300   1.039 -23.449  1.00  0.00           H  
ATOM   4158 3HD1 LEU B 260     -25.787   0.371 -22.790  1.00  0.00           H  
ATOM   4159 1HD2 LEU B 260     -27.086  -2.057 -21.386  1.00  0.00           H  
ATOM   4160 2HD2 LEU B 260     -25.871  -0.991 -20.641  1.00  0.00           H  
ATOM   4161 3HD2 LEU B 260     -27.441  -1.246 -19.841  1.00  0.00           H  
ATOM   4162  N   ILE B 261     -27.268   2.752 -17.491  1.00  0.00           N  
ATOM   4163  CA  ILE B 261     -27.133   3.990 -16.731  1.00  0.00           C  
ATOM   4164  C   ILE B 261     -25.685   4.456 -16.802  1.00  0.00           C  
ATOM   4165  O   ILE B 261     -24.773   3.733 -16.381  1.00  0.00           O  
ATOM   4166  CB  ILE B 261     -27.557   3.801 -15.263  1.00  0.00           C  
ATOM   4167  CG1 ILE B 261     -29.055   3.498 -15.175  1.00  0.00           C  
ATOM   4168  CG2 ILE B 261     -27.212   5.037 -14.447  1.00  0.00           C  
ATOM   4169  CD1 ILE B 261     -29.379   2.021 -15.152  1.00  0.00           C  
ATOM   4170  H   ILE B 261     -26.940   1.887 -17.086  1.00  0.00           H  
ATOM   4171  HA  ILE B 261     -27.771   4.747 -17.187  1.00  0.00           H  
ATOM   4172  HB  ILE B 261     -27.036   2.942 -14.842  1.00  0.00           H  
ATOM   4173 1HG1 ILE B 261     -29.465   3.951 -14.273  1.00  0.00           H  
ATOM   4174 2HG1 ILE B 261     -29.568   3.945 -16.026  1.00  0.00           H  
ATOM   4175 1HG2 ILE B 261     -27.519   4.887 -13.412  1.00  0.00           H  
ATOM   4176 2HG2 ILE B 261     -26.137   5.210 -14.485  1.00  0.00           H  
ATOM   4177 3HG2 ILE B 261     -27.733   5.902 -14.858  1.00  0.00           H  
ATOM   4178 1HD1 ILE B 261     -30.459   1.886 -15.089  1.00  0.00           H  
ATOM   4179 2HD1 ILE B 261     -29.007   1.553 -16.064  1.00  0.00           H  
ATOM   4180 3HD1 ILE B 261     -28.905   1.558 -14.287  1.00  0.00           H  
ATOM   4181  N   ASN B 262     -25.481   5.666 -17.328  1.00  0.00           N  
ATOM   4182  CA  ASN B 262     -24.150   6.251 -17.505  1.00  0.00           C  
ATOM   4183  C   ASN B 262     -23.287   5.401 -18.436  1.00  0.00           C  
ATOM   4184  O   ASN B 262     -22.074   5.280 -18.255  1.00  0.00           O  
ATOM   4185  CB  ASN B 262     -23.464   6.432 -16.164  1.00  0.00           C  
ATOM   4186  CG  ASN B 262     -22.341   7.431 -16.219  1.00  0.00           C  
ATOM   4187  OD1 ASN B 262     -22.447   8.466 -16.887  1.00  0.00           O  
ATOM   4188  ND2 ASN B 262     -21.267   7.142 -15.529  1.00  0.00           N  
ATOM   4189  H   ASN B 262     -26.294   6.196 -17.615  1.00  0.00           H  
ATOM   4190  HA  ASN B 262     -24.260   7.223 -17.990  1.00  0.00           H  
ATOM   4191 1HB  ASN B 262     -24.193   6.764 -15.423  1.00  0.00           H  
ATOM   4192 2HB  ASN B 262     -23.066   5.475 -15.826  1.00  0.00           H  
ATOM   4193 1HD2 ASN B 262     -20.489   7.770 -15.529  1.00  0.00           H  
ATOM   4194 2HD2 ASN B 262     -21.225   6.293 -15.003  1.00  0.00           H  
ATOM   4195  N   GLY B 263     -23.918   4.808 -19.442  1.00  0.00           N  
ATOM   4196  CA  GLY B 263     -23.227   4.022 -20.455  1.00  0.00           C  
ATOM   4197  C   GLY B 263     -22.606   4.976 -21.465  1.00  0.00           C  
ATOM   4198  O   GLY B 263     -23.063   6.116 -21.619  1.00  0.00           O  
ATOM   4199  H   GLY B 263     -24.921   4.912 -19.499  1.00  0.00           H  
ATOM   4200 1HA  GLY B 263     -22.465   3.404 -19.979  1.00  0.00           H  
ATOM   4201 2HA  GLY B 263     -23.933   3.346 -20.936  1.00  0.00           H  
ATOM   4202  N   SER B 264     -21.556   4.512 -22.141  1.00  0.00           N  
ATOM   4203  CA  SER B 264     -20.928   5.279 -23.206  1.00  0.00           C  
ATOM   4204  C   SER B 264     -21.721   5.165 -24.507  1.00  0.00           C  
ATOM   4205  O   SER B 264     -22.533   4.257 -24.701  1.00  0.00           O  
ATOM   4206  CB  SER B 264     -19.506   4.800 -23.424  1.00  0.00           C  
ATOM   4207  OG  SER B 264     -19.489   3.511 -23.975  1.00  0.00           O  
ATOM   4208  H   SER B 264     -21.186   3.600 -21.907  1.00  0.00           H  
ATOM   4209  HA  SER B 264     -20.911   6.329 -22.913  1.00  0.00           H  
ATOM   4210 1HB  SER B 264     -18.987   5.489 -24.089  1.00  0.00           H  
ATOM   4211 2HB  SER B 264     -18.973   4.799 -22.474  1.00  0.00           H  
ATOM   4212  HG  SER B 264     -18.565   3.254 -24.017  1.00  0.00           H  
ATOM   4213  N   GLU B 265     -21.468   6.115 -25.412  1.00  0.00           N  
ATOM   4214  CA  GLU B 265     -22.119   6.095 -26.716  1.00  0.00           C  
ATOM   4215  C   GLU B 265     -21.690   4.889 -27.544  1.00  0.00           C  
ATOM   4216  O   GLU B 265     -22.521   4.284 -28.230  1.00  0.00           O  
ATOM   4217  CB  GLU B 265     -21.811   7.382 -27.483  1.00  0.00           C  
ATOM   4218  CG  GLU B 265     -22.465   7.469 -28.854  1.00  0.00           C  
ATOM   4219  CD  GLU B 265     -23.967   7.482 -28.787  1.00  0.00           C  
ATOM   4220  OE1 GLU B 265     -24.493   7.793 -27.745  1.00  0.00           O  
ATOM   4221  OE2 GLU B 265     -24.589   7.180 -29.778  1.00  0.00           O  
ATOM   4222  H   GLU B 265     -20.820   6.859 -25.197  1.00  0.00           H  
ATOM   4223  HA  GLU B 265     -23.196   6.010 -26.564  1.00  0.00           H  
ATOM   4224 1HB  GLU B 265     -22.142   8.242 -26.899  1.00  0.00           H  
ATOM   4225 2HB  GLU B 265     -20.733   7.476 -27.620  1.00  0.00           H  
ATOM   4226 1HG  GLU B 265     -22.128   8.380 -29.349  1.00  0.00           H  
ATOM   4227 2HG  GLU B 265     -22.140   6.621 -29.455  1.00  0.00           H  
ATOM   4228  N   GLU B 266     -20.407   4.525 -27.489  1.00  0.00           N  
ATOM   4229  CA  GLU B 266     -19.954   3.321 -28.178  1.00  0.00           C  
ATOM   4230  C   GLU B 266     -20.663   2.082 -27.646  1.00  0.00           C  
ATOM   4231  O   GLU B 266     -21.095   1.225 -28.425  1.00  0.00           O  
ATOM   4232  CB  GLU B 266     -18.440   3.158 -28.026  1.00  0.00           C  
ATOM   4233  CG  GLU B 266     -17.860   1.957 -28.760  1.00  0.00           C  
ATOM   4234  CD  GLU B 266     -16.379   1.802 -28.551  1.00  0.00           C  
ATOM   4235  OE1 GLU B 266     -15.810   2.605 -27.850  1.00  0.00           O  
ATOM   4236  OE2 GLU B 266     -15.816   0.880 -29.092  1.00  0.00           O  
ATOM   4237  H   GLU B 266     -19.738   5.077 -26.970  1.00  0.00           H  
ATOM   4238  HA  GLU B 266     -20.199   3.416 -29.236  1.00  0.00           H  
ATOM   4239 1HB  GLU B 266     -17.938   4.052 -28.398  1.00  0.00           H  
ATOM   4240 2HB  GLU B 266     -18.188   3.057 -26.970  1.00  0.00           H  
ATOM   4241 1HG  GLU B 266     -18.361   1.055 -28.412  1.00  0.00           H  
ATOM   4242 2HG  GLU B 266     -18.062   2.064 -29.825  1.00  0.00           H  
ATOM   4243  N   ALA B 267     -20.797   1.972 -26.324  1.00  0.00           N  
ATOM   4244  CA  ALA B 267     -21.501   0.832 -25.748  1.00  0.00           C  
ATOM   4245  C   ALA B 267     -22.970   0.817 -26.155  1.00  0.00           C  
ATOM   4246  O   ALA B 267     -23.524  -0.249 -26.443  1.00  0.00           O  
ATOM   4247  CB  ALA B 267     -21.373   0.845 -24.231  1.00  0.00           C  
ATOM   4248  H   ALA B 267     -20.413   2.676 -25.708  1.00  0.00           H  
ATOM   4249  HA  ALA B 267     -21.047  -0.079 -26.139  1.00  0.00           H  
ATOM   4250 1HB  ALA B 267     -21.901  -0.013 -23.815  1.00  0.00           H  
ATOM   4251 2HB  ALA B 267     -20.320   0.793 -23.955  1.00  0.00           H  
ATOM   4252 3HB  ALA B 267     -21.808   1.763 -23.839  1.00  0.00           H  
ATOM   4253  N   ARG B 268     -23.615   1.986 -26.189  1.00  0.00           N  
ATOM   4254  CA  ARG B 268     -25.022   2.041 -26.579  1.00  0.00           C  
ATOM   4255  C   ARG B 268     -25.219   1.557 -28.010  1.00  0.00           C  
ATOM   4256  O   ARG B 268     -26.165   0.818 -28.303  1.00  0.00           O  
ATOM   4257  CB  ARG B 268     -25.559   3.458 -26.449  1.00  0.00           C  
ATOM   4258  CG  ARG B 268     -25.853   3.903 -25.025  1.00  0.00           C  
ATOM   4259  CD  ARG B 268     -26.606   5.183 -24.994  1.00  0.00           C  
ATOM   4260  NE  ARG B 268     -25.763   6.317 -25.337  1.00  0.00           N  
ATOM   4261  CZ  ARG B 268     -25.040   7.029 -24.451  1.00  0.00           C  
ATOM   4262  NH1 ARG B 268     -25.068   6.713 -23.175  1.00  0.00           N  
ATOM   4263  NH2 ARG B 268     -24.303   8.046 -24.864  1.00  0.00           N  
ATOM   4264  H   ARG B 268     -23.138   2.843 -25.946  1.00  0.00           H  
ATOM   4265  HA  ARG B 268     -25.588   1.372 -25.929  1.00  0.00           H  
ATOM   4266 1HB  ARG B 268     -24.841   4.159 -26.872  1.00  0.00           H  
ATOM   4267 2HB  ARG B 268     -26.482   3.551 -27.021  1.00  0.00           H  
ATOM   4268 1HG  ARG B 268     -26.449   3.142 -24.522  1.00  0.00           H  
ATOM   4269 2HG  ARG B 268     -24.915   4.044 -24.487  1.00  0.00           H  
ATOM   4270 1HD  ARG B 268     -27.427   5.140 -25.710  1.00  0.00           H  
ATOM   4271 2HD  ARG B 268     -27.005   5.346 -23.994  1.00  0.00           H  
ATOM   4272  HE  ARG B 268     -25.716   6.590 -26.310  1.00  0.00           H  
ATOM   4273 1HH1 ARG B 268     -25.632   5.936 -22.860  1.00  0.00           H  
ATOM   4274 2HH1 ARG B 268     -24.527   7.247 -22.511  1.00  0.00           H  
ATOM   4275 1HH2 ARG B 268     -24.282   8.289 -25.845  1.00  0.00           H  
ATOM   4276 2HH2 ARG B 268     -23.762   8.579 -24.200  1.00  0.00           H  
ATOM   4277  N   GLN B 269     -24.329   1.966 -28.918  1.00  0.00           N  
ATOM   4278  CA  GLN B 269     -24.470   1.565 -30.315  1.00  0.00           C  
ATOM   4279  C   GLN B 269     -24.171   0.082 -30.498  1.00  0.00           C  
ATOM   4280  O   GLN B 269     -24.874  -0.609 -31.244  1.00  0.00           O  
ATOM   4281  CB  GLN B 269     -23.544   2.397 -31.207  1.00  0.00           C  
ATOM   4282  CG  GLN B 269     -23.939   3.859 -31.322  1.00  0.00           C  
ATOM   4283  CD  GLN B 269     -22.976   4.653 -32.184  1.00  0.00           C  
ATOM   4284  OE1 GLN B 269     -22.227   4.087 -32.985  1.00  0.00           O  
ATOM   4285  NE2 GLN B 269     -22.991   5.971 -32.025  1.00  0.00           N  
ATOM   4286  H   GLN B 269     -23.553   2.555 -28.651  1.00  0.00           H  
ATOM   4287  HA  GLN B 269     -25.504   1.724 -30.617  1.00  0.00           H  
ATOM   4288 1HB  GLN B 269     -22.527   2.352 -30.817  1.00  0.00           H  
ATOM   4289 2HB  GLN B 269     -23.530   1.973 -32.211  1.00  0.00           H  
ATOM   4290 1HG  GLN B 269     -24.932   3.923 -31.769  1.00  0.00           H  
ATOM   4291 2HG  GLN B 269     -23.950   4.301 -30.325  1.00  0.00           H  
ATOM   4292 1HE2 GLN B 269     -22.377   6.548 -32.567  1.00  0.00           H  
ATOM   4293 2HE2 GLN B 269     -23.614   6.389 -31.364  1.00  0.00           H  
ATOM   4294  N   LEU B 270     -23.137  -0.424 -29.825  1.00  0.00           N  
ATOM   4295  CA  LEU B 270     -22.807  -1.841 -29.939  1.00  0.00           C  
ATOM   4296  C   LEU B 270     -23.887  -2.707 -29.302  1.00  0.00           C  
ATOM   4297  O   LEU B 270     -24.239  -3.764 -29.838  1.00  0.00           O  
ATOM   4298  CB  LEU B 270     -21.454  -2.127 -29.275  1.00  0.00           C  
ATOM   4299  CG  LEU B 270     -20.227  -1.551 -29.992  1.00  0.00           C  
ATOM   4300  CD1 LEU B 270     -19.017  -1.628 -29.069  1.00  0.00           C  
ATOM   4301  CD2 LEU B 270     -19.981  -2.323 -31.279  1.00  0.00           C  
ATOM   4302  H   LEU B 270     -22.572   0.166 -29.232  1.00  0.00           H  
ATOM   4303  HA  LEU B 270     -22.759  -2.100 -30.996  1.00  0.00           H  
ATOM   4304 1HB  LEU B 270     -21.470  -1.719 -28.266  1.00  0.00           H  
ATOM   4305 2HB  LEU B 270     -21.322  -3.207 -29.208  1.00  0.00           H  
ATOM   4306  HG  LEU B 270     -20.401  -0.500 -30.227  1.00  0.00           H  
ATOM   4307 1HD1 LEU B 270     -18.145  -1.218 -29.579  1.00  0.00           H  
ATOM   4308 2HD1 LEU B 270     -19.212  -1.051 -28.166  1.00  0.00           H  
ATOM   4309 3HD1 LEU B 270     -18.828  -2.667 -28.805  1.00  0.00           H  
ATOM   4310 1HD2 LEU B 270     -19.109  -1.912 -31.790  1.00  0.00           H  
ATOM   4311 2HD2 LEU B 270     -19.805  -3.373 -31.047  1.00  0.00           H  
ATOM   4312 3HD2 LEU B 270     -20.854  -2.237 -31.928  1.00  0.00           H  
ATOM   4313  N   ILE B 271     -24.426  -2.274 -28.161  1.00  0.00           N  
ATOM   4314  CA  ILE B 271     -25.459  -3.053 -27.485  1.00  0.00           C  
ATOM   4315  C   ILE B 271     -26.766  -2.997 -28.267  1.00  0.00           C  
ATOM   4316  O   ILE B 271     -27.426  -4.023 -28.470  1.00  0.00           O  
ATOM   4317  CB  ILE B 271     -25.690  -2.541 -26.051  1.00  0.00           C  
ATOM   4318  CG1 ILE B 271     -24.481  -2.860 -25.168  1.00  0.00           C  
ATOM   4319  CG2 ILE B 271     -26.956  -3.149 -25.467  1.00  0.00           C  
ATOM   4320  CD1 ILE B 271     -24.460  -2.099 -23.863  1.00  0.00           C  
ATOM   4321  H   ILE B 271     -24.123  -1.400 -27.753  1.00  0.00           H  
ATOM   4322  HA  ILE B 271     -25.148  -4.097 -27.467  1.00  0.00           H  
ATOM   4323  HB  ILE B 271     -25.793  -1.456 -26.064  1.00  0.00           H  
ATOM   4324 1HG1 ILE B 271     -24.467  -3.926 -24.942  1.00  0.00           H  
ATOM   4325 2HG1 ILE B 271     -23.564  -2.630 -25.711  1.00  0.00           H  
ATOM   4326 1HG2 ILE B 271     -27.104  -2.777 -24.453  1.00  0.00           H  
ATOM   4327 2HG2 ILE B 271     -27.810  -2.873 -26.083  1.00  0.00           H  
ATOM   4328 3HG2 ILE B 271     -26.861  -4.235 -25.444  1.00  0.00           H  
ATOM   4329 1HD1 ILE B 271     -23.573  -2.378 -23.293  1.00  0.00           H  
ATOM   4330 2HD1 ILE B 271     -24.438  -1.028 -24.066  1.00  0.00           H  
ATOM   4331 3HD1 ILE B 271     -25.352  -2.340 -23.286  1.00  0.00           H  
ATOM   4332  N   GLU B 272     -27.154  -1.805 -28.729  1.00  0.00           N  
ATOM   4333  CA  GLU B 272     -28.367  -1.675 -29.532  1.00  0.00           C  
ATOM   4334  C   GLU B 272     -28.325  -2.596 -30.747  1.00  0.00           C  
ATOM   4335  O   GLU B 272     -29.322  -3.243 -31.086  1.00  0.00           O  
ATOM   4336  CB  GLU B 272     -28.553  -0.226 -29.986  1.00  0.00           C  
ATOM   4337  CG  GLU B 272     -29.769   0.004 -30.872  1.00  0.00           C  
ATOM   4338  CD  GLU B 272     -31.070  -0.201 -30.146  1.00  0.00           C  
ATOM   4339  OE1 GLU B 272     -31.073  -0.130 -28.941  1.00  0.00           O  
ATOM   4340  OE2 GLU B 272     -32.061  -0.430 -30.798  1.00  0.00           O  
ATOM   4341  H   GLU B 272     -26.608  -0.979 -28.525  1.00  0.00           H  
ATOM   4342  HA  GLU B 272     -29.221  -1.968 -28.921  1.00  0.00           H  
ATOM   4343 1HB  GLU B 272     -28.650   0.419 -29.113  1.00  0.00           H  
ATOM   4344 2HB  GLU B 272     -27.671   0.100 -30.538  1.00  0.00           H  
ATOM   4345 1HG  GLU B 272     -29.738   1.023 -31.257  1.00  0.00           H  
ATOM   4346 2HG  GLU B 272     -29.721  -0.677 -31.721  1.00  0.00           H  
ATOM   4347  N   LYS B 273     -27.172  -2.663 -31.415  1.00  0.00           N  
ATOM   4348  CA  LYS B 273     -27.014  -3.589 -32.530  1.00  0.00           C  
ATOM   4349  C   LYS B 273     -27.054  -5.039 -32.069  1.00  0.00           C  
ATOM   4350  O   LYS B 273     -27.654  -5.885 -32.743  1.00  0.00           O  
ATOM   4351  CB  LYS B 273     -25.704  -3.312 -33.269  1.00  0.00           C  
ATOM   4352  CG  LYS B 273     -25.691  -2.012 -34.061  1.00  0.00           C  
ATOM   4353  CD  LYS B 273     -24.319  -1.743 -34.661  1.00  0.00           C  
ATOM   4354  CE  LYS B 273     -24.045  -2.654 -35.849  1.00  0.00           C  
ATOM   4355  NZ  LYS B 273     -22.752  -2.332 -36.511  1.00  0.00           N  
ATOM   4356  H   LYS B 273     -26.396  -2.072 -31.153  1.00  0.00           H  
ATOM   4357  HA  LYS B 273     -27.848  -3.446 -33.219  1.00  0.00           H  
ATOM   4358 1HB  LYS B 273     -24.882  -3.276 -32.553  1.00  0.00           H  
ATOM   4359 2HB  LYS B 273     -25.498  -4.128 -33.963  1.00  0.00           H  
ATOM   4360 1HG  LYS B 273     -26.425  -2.068 -34.866  1.00  0.00           H  
ATOM   4361 2HG  LYS B 273     -25.960  -1.184 -33.406  1.00  0.00           H  
ATOM   4362 1HD  LYS B 273     -24.262  -0.705 -34.990  1.00  0.00           H  
ATOM   4363 2HD  LYS B 273     -23.552  -1.909 -33.904  1.00  0.00           H  
ATOM   4364 1HE  LYS B 273     -24.020  -3.690 -35.514  1.00  0.00           H  
ATOM   4365 2HE  LYS B 273     -24.848  -2.551 -36.579  1.00  0.00           H  
ATOM   4366 1HZ  LYS B 273     -22.608  -2.957 -37.291  1.00  0.00           H  
ATOM   4367 2HZ  LYS B 273     -22.771  -1.378 -36.842  1.00  0.00           H  
ATOM   4368 3HZ  LYS B 273     -21.997  -2.443 -35.848  1.00  0.00           H  
ATOM   4369  N   ALA B 274     -26.431  -5.347 -30.929  1.00  0.00           N  
ATOM   4370  CA  ALA B 274     -26.408  -6.726 -30.453  1.00  0.00           C  
ATOM   4371  C   ALA B 274     -27.805  -7.210 -30.095  1.00  0.00           C  
ATOM   4372  O   ALA B 274     -28.163  -8.357 -30.384  1.00  0.00           O  
ATOM   4373  CB  ALA B 274     -25.470  -6.853 -29.253  1.00  0.00           C  
ATOM   4374  H   ALA B 274     -25.970  -4.631 -30.386  1.00  0.00           H  
ATOM   4375  HA  ALA B 274     -26.039  -7.358 -31.261  1.00  0.00           H  
ATOM   4376 1HB  ALA B 274     -25.461  -7.886 -28.906  1.00  0.00           H  
ATOM   4377 2HB  ALA B 274     -24.462  -6.560 -29.547  1.00  0.00           H  
ATOM   4378 3HB  ALA B 274     -25.817  -6.205 -28.451  1.00  0.00           H  
ATOM   4379  N   VAL B 275     -28.611  -6.352 -29.464  1.00  0.00           N  
ATOM   4380  CA  VAL B 275     -29.964  -6.747 -29.088  1.00  0.00           C  
ATOM   4381  C   VAL B 275     -30.808  -7.005 -30.330  1.00  0.00           C  
ATOM   4382  O   VAL B 275     -31.552  -7.989 -30.400  1.00  0.00           O  
ATOM   4383  CB  VAL B 275     -30.628  -5.652 -28.232  1.00  0.00           C  
ATOM   4384  CG1 VAL B 275     -32.104  -5.958 -28.026  1.00  0.00           C  
ATOM   4385  CG2 VAL B 275     -29.910  -5.532 -26.896  1.00  0.00           C  
ATOM   4386  H   VAL B 275     -28.289  -5.421 -29.240  1.00  0.00           H  
ATOM   4387  HA  VAL B 275     -29.910  -7.684 -28.533  1.00  0.00           H  
ATOM   4388  HB  VAL B 275     -30.568  -4.702 -28.764  1.00  0.00           H  
ATOM   4389 1HG1 VAL B 275     -32.557  -5.174 -27.420  1.00  0.00           H  
ATOM   4390 2HG1 VAL B 275     -32.604  -6.003 -28.993  1.00  0.00           H  
ATOM   4391 3HG1 VAL B 275     -32.209  -6.916 -27.517  1.00  0.00           H  
ATOM   4392 1HG2 VAL B 275     -30.384  -4.755 -26.297  1.00  0.00           H  
ATOM   4393 2HG2 VAL B 275     -29.965  -6.484 -26.367  1.00  0.00           H  
ATOM   4394 3HG2 VAL B 275     -28.865  -5.272 -27.067  1.00  0.00           H  
ATOM   4395  N   ARG B 276     -30.703  -6.126 -31.329  1.00  0.00           N  
ATOM   4396  CA  ARG B 276     -31.398  -6.357 -32.590  1.00  0.00           C  
ATOM   4397  C   ARG B 276     -30.832  -7.544 -33.358  1.00  0.00           C  
ATOM   4398  O   ARG B 276     -31.602  -8.290 -33.973  1.00  0.00           O  
ATOM   4399  CB  ARG B 276     -31.323  -5.116 -33.467  1.00  0.00           C  
ATOM   4400  CG  ARG B 276     -32.147  -3.935 -32.978  1.00  0.00           C  
ATOM   4401  CD  ARG B 276     -31.937  -2.732 -33.822  1.00  0.00           C  
ATOM   4402  NE  ARG B 276     -32.661  -1.578 -33.312  1.00  0.00           N  
ATOM   4403  CZ  ARG B 276     -33.940  -1.282 -33.617  1.00  0.00           C  
ATOM   4404  NH1 ARG B 276     -34.620  -2.061 -34.428  1.00  0.00           N  
ATOM   4405  NH2 ARG B 276     -34.510  -0.208 -33.100  1.00  0.00           N  
ATOM   4406  H   ARG B 276     -30.141  -5.293 -31.223  1.00  0.00           H  
ATOM   4407  HA  ARG B 276     -32.439  -6.596 -32.371  1.00  0.00           H  
ATOM   4408 1HB  ARG B 276     -30.288  -4.786 -33.543  1.00  0.00           H  
ATOM   4409 2HB  ARG B 276     -31.663  -5.361 -34.473  1.00  0.00           H  
ATOM   4410 1HG  ARG B 276     -33.206  -4.194 -33.006  1.00  0.00           H  
ATOM   4411 2HG  ARG B 276     -31.860  -3.691 -31.954  1.00  0.00           H  
ATOM   4412 1HD  ARG B 276     -30.876  -2.484 -33.846  1.00  0.00           H  
ATOM   4413 2HD  ARG B 276     -32.286  -2.932 -34.835  1.00  0.00           H  
ATOM   4414  HE  ARG B 276     -32.171  -0.955 -32.685  1.00  0.00           H  
ATOM   4415 1HH1 ARG B 276     -34.184  -2.882 -34.823  1.00  0.00           H  
ATOM   4416 2HH1 ARG B 276     -35.578  -1.839 -34.657  1.00  0.00           H  
ATOM   4417 1HH2 ARG B 276     -33.987   0.392 -32.476  1.00  0.00           H  
ATOM   4418 2HH2 ARG B 276     -35.468   0.015 -33.328  1.00  0.00           H  
ATOM   4419  N   ALA B 277     -29.511  -7.742 -33.335  1.00  0.00           N  
ATOM   4420  CA  ALA B 277     -28.924  -8.889 -34.017  1.00  0.00           C  
ATOM   4421  C   ALA B 277     -29.398 -10.200 -33.403  1.00  0.00           C  
ATOM   4422  O   ALA B 277     -29.574 -11.195 -34.118  1.00  0.00           O  
ATOM   4423  CB  ALA B 277     -27.399  -8.804 -33.979  1.00  0.00           C  
ATOM   4424  H   ALA B 277     -28.907  -7.099 -32.844  1.00  0.00           H  
ATOM   4425  HA  ALA B 277     -29.255  -8.871 -35.056  1.00  0.00           H  
ATOM   4426 1HB  ALA B 277     -26.974  -9.666 -34.492  1.00  0.00           H  
ATOM   4427 2HB  ALA B 277     -27.074  -7.889 -34.476  1.00  0.00           H  
ATOM   4428 3HB  ALA B 277     -27.061  -8.794 -32.945  1.00  0.00           H  
ATOM   4429  N   ILE B 278     -29.607 -10.221 -32.086  1.00  0.00           N  
ATOM   4430  CA  ILE B 278     -30.150 -11.409 -31.435  1.00  0.00           C  
ATOM   4431  C   ILE B 278     -31.657 -11.495 -31.643  1.00  0.00           C  
ATOM   4432  O   ILE B 278     -32.178 -12.545 -32.042  1.00  0.00           O  
ATOM   4433  CB  ILE B 278     -29.836 -11.406 -29.928  1.00  0.00           C  
ATOM   4434  CG1 ILE B 278     -28.326 -11.518 -29.697  1.00  0.00           C  
ATOM   4435  CG2 ILE B 278     -30.570 -12.540 -29.230  1.00  0.00           C  
ATOM   4436  CD1 ILE B 278     -27.896 -11.164 -28.292  1.00  0.00           C  
ATOM   4437  H   ILE B 278     -29.388  -9.409 -31.526  1.00  0.00           H  
ATOM   4438  HA  ILE B 278     -29.714 -12.290 -31.904  1.00  0.00           H  
ATOM   4439  HB  ILE B 278     -30.152 -10.458 -29.492  1.00  0.00           H  
ATOM   4440 1HG1 ILE B 278     -28.000 -12.536 -29.907  1.00  0.00           H  
ATOM   4441 2HG1 ILE B 278     -27.803 -10.858 -30.390  1.00  0.00           H  
ATOM   4442 1HG2 ILE B 278     -30.335 -12.525 -28.165  1.00  0.00           H  
ATOM   4443 2HG2 ILE B 278     -31.643 -12.418 -29.367  1.00  0.00           H  
ATOM   4444 3HG2 ILE B 278     -30.255 -13.494 -29.655  1.00  0.00           H  
ATOM   4445 1HD1 ILE B 278     -26.813 -11.266 -28.206  1.00  0.00           H  
ATOM   4446 2HD1 ILE B 278     -28.181 -10.134 -28.072  1.00  0.00           H  
ATOM   4447 3HD1 ILE B 278     -28.380 -11.835 -27.584  1.00  0.00           H  
ATOM   4448  N   SER B 279     -32.381 -10.402 -31.397  1.00  0.00           N  
ATOM   4449  CA  SER B 279     -33.837 -10.460 -31.452  1.00  0.00           C  
ATOM   4450  C   SER B 279     -34.334 -10.815 -32.848  1.00  0.00           C  
ATOM   4451  O   SER B 279     -35.320 -11.549 -32.984  1.00  0.00           O  
ATOM   4452  CB  SER B 279     -34.426  -9.131 -31.022  1.00  0.00           C  
ATOM   4453  OG  SER B 279     -35.825  -9.194 -30.974  1.00  0.00           O  
ATOM   4454  H   SER B 279     -31.932  -9.527 -31.171  1.00  0.00           H  
ATOM   4455  HA  SER B 279     -34.178 -11.248 -30.778  1.00  0.00           H  
ATOM   4456 1HB  SER B 279     -34.038  -8.861 -30.040  1.00  0.00           H  
ATOM   4457 2HB  SER B 279     -34.118  -8.354 -31.721  1.00  0.00           H  
ATOM   4458  HG  SER B 279     -36.136  -8.803 -31.794  1.00  0.00           H  
ATOM   4459  N   LYS B 280     -33.675 -10.303 -33.891  1.00  0.00           N  
ATOM   4460  CA  LYS B 280     -34.154 -10.554 -35.245  1.00  0.00           C  
ATOM   4461  C   LYS B 280     -34.180 -12.045 -35.556  1.00  0.00           C  
ATOM   4462  O   LYS B 280     -34.954 -12.480 -36.415  1.00  0.00           O  
ATOM   4463  CB  LYS B 280     -33.281  -9.820 -36.265  1.00  0.00           C  
ATOM   4464  CG  LYS B 280     -31.896 -10.423 -36.456  1.00  0.00           C  
ATOM   4465  CD  LYS B 280     -31.059  -9.589 -37.415  1.00  0.00           C  
ATOM   4466  CE  LYS B 280     -29.713 -10.244 -37.689  1.00  0.00           C  
ATOM   4467  NZ  LYS B 280     -28.843  -9.391 -38.544  1.00  0.00           N  
ATOM   4468  H   LYS B 280     -32.846  -9.742 -33.758  1.00  0.00           H  
ATOM   4469  HA  LYS B 280     -35.178 -10.188 -35.323  1.00  0.00           H  
ATOM   4470 1HB  LYS B 280     -33.781  -9.815 -37.234  1.00  0.00           H  
ATOM   4471 2HB  LYS B 280     -33.155  -8.783 -35.956  1.00  0.00           H  
ATOM   4472 1HG  LYS B 280     -31.385 -10.475 -35.494  1.00  0.00           H  
ATOM   4473 2HG  LYS B 280     -31.990 -11.433 -36.853  1.00  0.00           H  
ATOM   4474 1HD  LYS B 280     -31.595  -9.471 -38.358  1.00  0.00           H  
ATOM   4475 2HD  LYS B 280     -30.891  -8.601 -36.987  1.00  0.00           H  
ATOM   4476 1HE  LYS B 280     -29.202 -10.432 -36.746  1.00  0.00           H  
ATOM   4477 2HE  LYS B 280     -29.868 -11.199 -38.190  1.00  0.00           H  
ATOM   4478 1HZ  LYS B 280     -27.962  -9.860 -38.702  1.00  0.00           H  
ATOM   4479 2HZ  LYS B 280     -29.299  -9.225 -39.430  1.00  0.00           H  
ATOM   4480 3HZ  LYS B 280     -28.676  -8.509 -38.081  1.00  0.00           H  
ATOM   4481  N   LYS B 281     -33.354 -12.837 -34.866  1.00  0.00           N  
ATOM   4482  CA  LYS B 281     -33.314 -14.272 -35.132  1.00  0.00           C  
ATOM   4483  C   LYS B 281     -34.657 -14.926 -34.831  1.00  0.00           C  
ATOM   4484  O   LYS B 281     -34.993 -15.963 -35.411  1.00  0.00           O  
ATOM   4485  CB  LYS B 281     -32.209 -14.939 -34.311  1.00  0.00           C  
ATOM   4486  CG  LYS B 281     -30.796 -14.584 -34.753  1.00  0.00           C  
ATOM   4487  CD  LYS B 281     -29.755 -15.282 -33.890  1.00  0.00           C  
ATOM   4488  CE  LYS B 281     -28.342 -14.944 -34.343  1.00  0.00           C  
ATOM   4489  NZ  LYS B 281     -27.313 -15.604 -33.495  1.00  0.00           N  
ATOM   4490  H   LYS B 281     -32.751 -12.451 -34.154  1.00  0.00           H  
ATOM   4491  HA  LYS B 281     -33.106 -14.422 -36.191  1.00  0.00           H  
ATOM   4492 1HB  LYS B 281     -32.312 -14.655 -33.263  1.00  0.00           H  
ATOM   4493 2HB  LYS B 281     -32.316 -16.022 -34.369  1.00  0.00           H  
ATOM   4494 1HG  LYS B 281     -30.654 -14.884 -35.792  1.00  0.00           H  
ATOM   4495 2HG  LYS B 281     -30.651 -13.507 -34.682  1.00  0.00           H  
ATOM   4496 1HD  LYS B 281     -29.879 -14.974 -32.851  1.00  0.00           H  
ATOM   4497 2HD  LYS B 281     -29.897 -16.361 -33.950  1.00  0.00           H  
ATOM   4498 1HE  LYS B 281     -28.205 -15.263 -35.375  1.00  0.00           H  
ATOM   4499 2HE  LYS B 281     -28.194 -13.865 -34.297  1.00  0.00           H  
ATOM   4500 1HZ  LYS B 281     -26.392 -15.355 -33.826  1.00  0.00           H  
ATOM   4501 2HZ  LYS B 281     -27.419 -15.301 -32.537  1.00  0.00           H  
ATOM   4502 3HZ  LYS B 281     -27.428 -16.607 -33.544  1.00  0.00           H  
ATOM   4503  N   GLU B 282     -35.439 -14.331 -33.934  1.00  0.00           N  
ATOM   4504  CA  GLU B 282     -36.740 -14.868 -33.561  1.00  0.00           C  
ATOM   4505  C   GLU B 282     -37.887 -14.138 -34.253  1.00  0.00           C  
ATOM   4506  O   GLU B 282     -39.048 -14.531 -34.091  1.00  0.00           O  
ATOM   4507  CB  GLU B 282     -36.922 -14.792 -32.043  1.00  0.00           C  
ATOM   4508  CG  GLU B 282     -35.880 -15.563 -31.245  1.00  0.00           C  
ATOM   4509  CD  GLU B 282     -35.978 -17.050 -31.439  1.00  0.00           C  
ATOM   4510  OE1 GLU B 282     -37.035 -17.516 -31.791  1.00  0.00           O  
ATOM   4511  OE2 GLU B 282     -34.994 -17.722 -31.235  1.00  0.00           O  
ATOM   4512  H   GLU B 282     -35.117 -13.477 -33.500  1.00  0.00           H  
ATOM   4513  HA  GLU B 282     -36.792 -15.907 -33.890  1.00  0.00           H  
ATOM   4514 1HB  GLU B 282     -36.884 -13.750 -31.724  1.00  0.00           H  
ATOM   4515 2HB  GLU B 282     -37.904 -15.181 -31.775  1.00  0.00           H  
ATOM   4516 1HG  GLU B 282     -34.887 -15.233 -31.549  1.00  0.00           H  
ATOM   4517 2HG  GLU B 282     -36.002 -15.330 -30.188  1.00  0.00           H  
ATOM   4518  N   GLY B 283     -37.587 -13.096 -35.025  1.00  0.00           N  
ATOM   4519  CA  GLY B 283     -38.598 -12.191 -35.534  1.00  0.00           C  
ATOM   4520  C   GLY B 283     -39.235 -11.309 -34.480  1.00  0.00           C  
ATOM   4521  O   GLY B 283     -40.395 -10.914 -34.616  1.00  0.00           O  
ATOM   4522  H   GLY B 283     -36.619 -12.933 -35.260  1.00  0.00           H  
ATOM   4523 1HA  GLY B 283     -38.159 -11.546 -36.295  1.00  0.00           H  
ATOM   4524 2HA  GLY B 283     -39.389 -12.765 -36.017  1.00  0.00           H  
ATOM   4525  N   THR B 284     -38.488 -10.998 -33.424  1.00  0.00           N  
ATOM   4526  CA  THR B 284     -39.029 -10.317 -32.256  1.00  0.00           C  
ATOM   4527  C   THR B 284     -38.718  -8.832 -32.347  1.00  0.00           C  
ATOM   4528  O   THR B 284     -37.606  -8.443 -32.720  1.00  0.00           O  
ATOM   4529  CB  THR B 284     -38.461 -10.897 -30.948  1.00  0.00           C  
ATOM   4530  OG1 THR B 284     -38.885 -12.258 -30.801  1.00  0.00           O  
ATOM   4531  CG2 THR B 284     -38.942 -10.088 -29.753  1.00  0.00           C  
ATOM   4532  H   THR B 284     -37.509 -11.244 -33.439  1.00  0.00           H  
ATOM   4533  HA  THR B 284     -40.110 -10.465 -32.239  1.00  0.00           H  
ATOM   4534  HB  THR B 284     -37.372 -10.871 -30.982  1.00  0.00           H  
ATOM   4535  HG1 THR B 284     -38.503 -12.789 -31.504  1.00  0.00           H  
ATOM   4536 1HG2 THR B 284     -38.530 -10.512 -28.837  1.00  0.00           H  
ATOM   4537 2HG2 THR B 284     -38.611  -9.055 -29.856  1.00  0.00           H  
ATOM   4538 3HG2 THR B 284     -40.030 -10.117 -29.708  1.00  0.00           H  
ATOM   4539  N   GLU B 285     -39.700  -8.008 -31.995  1.00  0.00           N  
ATOM   4540  CA  GLU B 285     -39.548  -6.566 -32.095  1.00  0.00           C  
ATOM   4541  C   GLU B 285     -38.571  -6.053 -31.043  1.00  0.00           C  
ATOM   4542  O   GLU B 285     -38.495  -6.575 -29.926  1.00  0.00           O  
ATOM   4543  CB  GLU B 285     -40.902  -5.872 -31.935  1.00  0.00           C  
ATOM   4544  CG  GLU B 285     -41.889  -6.153 -33.059  1.00  0.00           C  
ATOM   4545  CD  GLU B 285     -43.217  -5.479 -32.854  1.00  0.00           C  
ATOM   4546  OE1 GLU B 285     -43.239  -4.278 -32.729  1.00  0.00           O  
ATOM   4547  OE2 GLU B 285     -44.211  -6.165 -32.824  1.00  0.00           O  
ATOM   4548  H   GLU B 285     -40.570  -8.388 -31.651  1.00  0.00           H  
ATOM   4549  HA  GLU B 285     -39.148  -6.327 -33.081  1.00  0.00           H  
ATOM   4550 1HB  GLU B 285     -41.364  -6.186 -30.998  1.00  0.00           H  
ATOM   4551 2HB  GLU B 285     -40.755  -4.793 -31.881  1.00  0.00           H  
ATOM   4552 1HG  GLU B 285     -41.460  -5.808 -34.000  1.00  0.00           H  
ATOM   4553 2HG  GLU B 285     -42.041  -7.229 -33.134  1.00  0.00           H  
ATOM   4554  N   VAL B 286     -37.817  -5.027 -31.415  1.00  0.00           N  
ATOM   4555  CA  VAL B 286     -36.962  -4.307 -30.483  1.00  0.00           C  
ATOM   4556  C   VAL B 286     -37.332  -2.833 -30.520  1.00  0.00           C  
ATOM   4557  O   VAL B 286     -37.412  -2.217 -31.588  1.00  0.00           O  
ATOM   4558  CB  VAL B 286     -35.476  -4.485 -30.846  1.00  0.00           C  
ATOM   4559  CG1 VAL B 286     -34.594  -3.716 -29.874  1.00  0.00           C  
ATOM   4560  CG2 VAL B 286     -35.117  -5.964 -30.846  1.00  0.00           C  
ATOM   4561  H   VAL B 286     -37.840  -4.738 -32.383  1.00  0.00           H  
ATOM   4562  HA  VAL B 286     -37.143  -4.692 -29.479  1.00  0.00           H  
ATOM   4563  HB  VAL B 286     -35.301  -4.068 -31.838  1.00  0.00           H  
ATOM   4564 1HG1 VAL B 286     -33.547  -3.853 -30.146  1.00  0.00           H  
ATOM   4565 2HG1 VAL B 286     -34.843  -2.656 -29.917  1.00  0.00           H  
ATOM   4566 3HG1 VAL B 286     -34.757  -4.088 -28.862  1.00  0.00           H  
ATOM   4567 1HG2 VAL B 286     -34.065  -6.082 -31.105  1.00  0.00           H  
ATOM   4568 2HG2 VAL B 286     -35.297  -6.382 -29.856  1.00  0.00           H  
ATOM   4569 3HG2 VAL B 286     -35.731  -6.487 -31.579  1.00  0.00           H  
ATOM   4570  N   HIS B 287     -37.566  -2.268 -29.337  1.00  0.00           N  
ATOM   4571  CA  HIS B 287     -37.867  -0.851 -29.186  1.00  0.00           C  
ATOM   4572  C   HIS B 287     -37.039  -0.293 -28.039  1.00  0.00           C  
ATOM   4573  O   HIS B 287     -36.595  -1.046 -27.166  1.00  0.00           O  
ATOM   4574  CB  HIS B 287     -39.359  -0.623 -28.924  1.00  0.00           C  
ATOM   4575  CG  HIS B 287     -40.243  -1.071 -30.046  1.00  0.00           C  
ATOM   4576  ND1 HIS B 287     -40.565  -0.255 -31.110  1.00  0.00           N  
ATOM   4577  CD2 HIS B 287     -40.873  -2.248 -30.270  1.00  0.00           C  
ATOM   4578  CE1 HIS B 287     -41.355  -0.912 -31.942  1.00  0.00           C  
ATOM   4579  NE2 HIS B 287     -41.556  -2.123 -31.455  1.00  0.00           N  
ATOM   4580  H   HIS B 287     -37.531  -2.855 -28.516  1.00  0.00           H  
ATOM   4581  HA  HIS B 287     -37.605  -0.324 -30.103  1.00  0.00           H  
ATOM   4582 1HB  HIS B 287     -39.656  -1.158 -28.021  1.00  0.00           H  
ATOM   4583 2HB  HIS B 287     -39.540   0.438 -28.750  1.00  0.00           H  
ATOM   4584  HD2 HIS B 287     -40.843  -3.130 -29.630  1.00  0.00           H  
ATOM   4585  HE1 HIS B 287     -41.768  -0.522 -32.871  1.00  0.00           H  
ATOM   4586  HE2 HIS B 287     -42.121  -2.844 -31.880  1.00  0.00           H  
ATOM   4587  N   PHE B 288     -36.829   1.018 -28.048  1.00  0.00           N  
ATOM   4588  CA  PHE B 288     -36.014   1.693 -27.050  1.00  0.00           C  
ATOM   4589  C   PHE B 288     -36.608   3.060 -26.749  1.00  0.00           C  
ATOM   4590  O   PHE B 288     -37.378   3.601 -27.549  1.00  0.00           O  
ATOM   4591  CB  PHE B 288     -34.571   1.841 -27.533  1.00  0.00           C  
ATOM   4592  CG  PHE B 288     -34.417   2.765 -28.708  1.00  0.00           C  
ATOM   4593  CD1 PHE B 288     -34.178   4.118 -28.517  1.00  0.00           C  
ATOM   4594  CD2 PHE B 288     -34.511   2.284 -30.005  1.00  0.00           C  
ATOM   4595  CE1 PHE B 288     -34.037   4.969 -29.597  1.00  0.00           C  
ATOM   4596  CE2 PHE B 288     -34.368   3.132 -31.086  1.00  0.00           C  
ATOM   4597  CZ  PHE B 288     -34.131   4.476 -30.881  1.00  0.00           C  
ATOM   4598  H   PHE B 288     -37.256   1.563 -28.784  1.00  0.00           H  
ATOM   4599  HA  PHE B 288     -36.013   1.091 -26.139  1.00  0.00           H  
ATOM   4600 1HB  PHE B 288     -33.952   2.219 -26.720  1.00  0.00           H  
ATOM   4601 2HB  PHE B 288     -34.179   0.865 -27.815  1.00  0.00           H  
ATOM   4602  HD1 PHE B 288     -34.102   4.508 -27.502  1.00  0.00           H  
ATOM   4603  HD2 PHE B 288     -34.698   1.222 -30.166  1.00  0.00           H  
ATOM   4604  HE1 PHE B 288     -33.850   6.030 -29.433  1.00  0.00           H  
ATOM   4605  HE2 PHE B 288     -34.444   2.741 -32.100  1.00  0.00           H  
ATOM   4606  HZ  PHE B 288     -34.021   5.146 -31.733  1.00  0.00           H  
ATOM   4607  N   GLU B 289     -36.253   3.611 -25.590  1.00  0.00           N  
ATOM   4608  CA  GLU B 289     -36.622   4.970 -25.222  1.00  0.00           C  
ATOM   4609  C   GLU B 289     -35.486   5.590 -24.422  1.00  0.00           C  
ATOM   4610  O   GLU B 289     -34.881   4.928 -23.575  1.00  0.00           O  
ATOM   4611  CB  GLU B 289     -37.919   4.987 -24.410  1.00  0.00           C  
ATOM   4612  CG  GLU B 289     -38.406   6.379 -24.032  1.00  0.00           C  
ATOM   4613  CD  GLU B 289     -39.736   6.363 -23.331  1.00  0.00           C  
ATOM   4614  OE1 GLU B 289     -39.757   6.160 -22.141  1.00  0.00           O  
ATOM   4615  OE2 GLU B 289     -40.733   6.553 -23.988  1.00  0.00           O  
ATOM   4616  H   GLU B 289     -35.707   3.058 -24.946  1.00  0.00           H  
ATOM   4617  HA  GLU B 289     -36.782   5.545 -26.135  1.00  0.00           H  
ATOM   4618 1HB  GLU B 289     -38.711   4.499 -24.978  1.00  0.00           H  
ATOM   4619 2HB  GLU B 289     -37.779   4.420 -23.490  1.00  0.00           H  
ATOM   4620 1HG  GLU B 289     -37.670   6.845 -23.377  1.00  0.00           H  
ATOM   4621 2HG  GLU B 289     -38.483   6.983 -24.934  1.00  0.00           H  
ATOM   4622  N   LYS B 290     -35.199   6.861 -24.699  1.00  0.00           N  
ATOM   4623  CA  LYS B 290     -34.158   7.610 -24.006  1.00  0.00           C  
ATOM   4624  C   LYS B 290     -34.811   8.585 -23.037  1.00  0.00           C  
ATOM   4625  O   LYS B 290     -35.716   9.333 -23.420  1.00  0.00           O  
ATOM   4626  CB  LYS B 290     -33.261   8.354 -24.997  1.00  0.00           C  
ATOM   4627  CG  LYS B 290     -32.429   7.448 -25.894  1.00  0.00           C  
ATOM   4628  CD  LYS B 290     -31.540   8.259 -26.826  1.00  0.00           C  
ATOM   4629  CE  LYS B 290     -30.708   7.355 -27.724  1.00  0.00           C  
ATOM   4630  NZ  LYS B 290     -29.834   8.135 -28.642  1.00  0.00           N  
ATOM   4631  H   LYS B 290     -35.733   7.318 -25.426  1.00  0.00           H  
ATOM   4632  HA  LYS B 290     -33.541   6.906 -23.447  1.00  0.00           H  
ATOM   4633 1HB  LYS B 290     -33.874   8.988 -25.638  1.00  0.00           H  
ATOM   4634 2HB  LYS B 290     -32.577   9.004 -24.451  1.00  0.00           H  
ATOM   4635 1HG  LYS B 290     -31.801   6.802 -25.279  1.00  0.00           H  
ATOM   4636 2HG  LYS B 290     -33.090   6.820 -26.491  1.00  0.00           H  
ATOM   4637 1HD  LYS B 290     -32.160   8.905 -27.450  1.00  0.00           H  
ATOM   4638 2HD  LYS B 290     -30.871   8.885 -26.237  1.00  0.00           H  
ATOM   4639 1HE  LYS B 290     -30.083   6.708 -27.110  1.00  0.00           H  
ATOM   4640 2HE  LYS B 290     -31.368   6.726 -28.320  1.00  0.00           H  
ATOM   4641 1HZ  LYS B 290     -29.300   7.501 -29.219  1.00  0.00           H  
ATOM   4642 2HZ  LYS B 290     -30.405   8.726 -29.230  1.00  0.00           H  
ATOM   4643 3HZ  LYS B 290     -29.203   8.709 -28.100  1.00  0.00           H  
ATOM   4644  N   SER B 291     -34.348   8.577 -21.787  1.00  0.00           N  
ATOM   4645  CA  SER B 291     -34.874   9.456 -20.747  1.00  0.00           C  
ATOM   4646  C   SER B 291     -33.715  10.133 -20.037  1.00  0.00           C  
ATOM   4647  O   SER B 291     -32.995   9.487 -19.269  1.00  0.00           O  
ATOM   4648  CB  SER B 291     -35.714   8.675 -19.756  1.00  0.00           C  
ATOM   4649  OG  SER B 291     -36.184   9.507 -18.731  1.00  0.00           O  
ATOM   4650  H   SER B 291     -33.603   7.934 -21.557  1.00  0.00           H  
ATOM   4651  HA  SER B 291     -35.505  10.209 -21.219  1.00  0.00           H  
ATOM   4652 1HB  SER B 291     -36.558   8.219 -20.273  1.00  0.00           H  
ATOM   4653 2HB  SER B 291     -35.118   7.870 -19.329  1.00  0.00           H  
ATOM   4654  HG  SER B 291     -36.664   8.937 -18.126  1.00  0.00           H  
ATOM   4655  N   ASP B 292     -33.535  11.428 -20.298  1.00  0.00           N  
ATOM   4656  CA  ASP B 292     -32.486  12.214 -19.652  1.00  0.00           C  
ATOM   4657  C   ASP B 292     -31.123  11.540 -19.796  1.00  0.00           C  
ATOM   4658  O   ASP B 292     -30.279  11.595 -18.900  1.00  0.00           O  
ATOM   4659  CB  ASP B 292     -32.807  12.420 -18.169  1.00  0.00           C  
ATOM   4660  CG  ASP B 292     -34.049  13.271 -17.944  1.00  0.00           C  
ATOM   4661  OD1 ASP B 292     -34.229  14.226 -18.663  1.00  0.00           O  
ATOM   4662  OD2 ASP B 292     -34.805  12.959 -17.056  1.00  0.00           O  
ATOM   4663  H   ASP B 292     -34.146  11.877 -20.967  1.00  0.00           H  
ATOM   4664  HA  ASP B 292     -32.416  13.178 -20.157  1.00  0.00           H  
ATOM   4665 1HB  ASP B 292     -32.956  11.451 -17.692  1.00  0.00           H  
ATOM   4666 2HB  ASP B 292     -31.960  12.900 -17.677  1.00  0.00           H  
ATOM   4667  N   GLY B 293     -30.916  10.881 -20.933  1.00  0.00           N  
ATOM   4668  CA  GLY B 293     -29.656  10.229 -21.214  1.00  0.00           C  
ATOM   4669  C   GLY B 293     -29.600   8.755 -20.885  1.00  0.00           C  
ATOM   4670  O   GLY B 293     -28.694   8.067 -21.366  1.00  0.00           O  
ATOM   4671  H   GLY B 293     -31.658  10.837 -21.618  1.00  0.00           H  
ATOM   4672 1HA  GLY B 293     -29.420  10.337 -22.273  1.00  0.00           H  
ATOM   4673 2HA  GLY B 293     -28.861  10.719 -20.656  1.00  0.00           H  
ATOM   4674  N   THR B 294     -30.531   8.246 -20.083  1.00  0.00           N  
ATOM   4675  CA  THR B 294     -30.603   6.832 -19.738  1.00  0.00           C  
ATOM   4676  C   THR B 294     -31.346   6.108 -20.852  1.00  0.00           C  
ATOM   4677  O   THR B 294     -32.416   6.553 -21.284  1.00  0.00           O  
ATOM   4678  CB  THR B 294     -31.308   6.603 -18.388  1.00  0.00           C  
ATOM   4679  OG1 THR B 294     -30.537   7.200 -17.337  1.00  0.00           O  
ATOM   4680  CG2 THR B 294     -31.466   5.115 -18.114  1.00  0.00           C  
ATOM   4681  H   THR B 294     -31.218   8.882 -19.700  1.00  0.00           H  
ATOM   4682  HA  THR B 294     -29.588   6.441 -19.668  1.00  0.00           H  
ATOM   4683  HB  THR B 294     -32.292   7.070 -18.408  1.00  0.00           H  
ATOM   4684  HG1 THR B 294     -30.705   8.145 -17.315  1.00  0.00           H  
ATOM   4685 1HG2 THR B 294     -31.966   4.973 -17.156  1.00  0.00           H  
ATOM   4686 2HG2 THR B 294     -32.061   4.661 -18.906  1.00  0.00           H  
ATOM   4687 3HG2 THR B 294     -30.484   4.645 -18.084  1.00  0.00           H  
ATOM   4688  N   LEU B 295     -30.778   4.999 -21.317  1.00  0.00           N  
ATOM   4689  CA  LEU B 295     -31.322   4.249 -22.442  1.00  0.00           C  
ATOM   4690  C   LEU B 295     -32.077   3.032 -21.923  1.00  0.00           C  
ATOM   4691  O   LEU B 295     -31.509   2.202 -21.204  1.00  0.00           O  
ATOM   4692  CB  LEU B 295     -30.202   3.810 -23.393  1.00  0.00           C  
ATOM   4693  CG  LEU B 295     -30.641   2.955 -24.588  1.00  0.00           C  
ATOM   4694  CD1 LEU B 295     -31.548   3.776 -25.495  1.00  0.00           C  
ATOM   4695  CD2 LEU B 295     -29.412   2.466 -25.341  1.00  0.00           C  
ATOM   4696  H   LEU B 295     -29.937   4.669 -20.867  1.00  0.00           H  
ATOM   4697  HA  LEU B 295     -32.014   4.893 -22.985  1.00  0.00           H  
ATOM   4698 1HB  LEU B 295     -29.711   4.700 -23.785  1.00  0.00           H  
ATOM   4699 2HB  LEU B 295     -29.469   3.236 -22.826  1.00  0.00           H  
ATOM   4700  HG  LEU B 295     -31.213   2.098 -24.232  1.00  0.00           H  
ATOM   4701 1HD1 LEU B 295     -31.860   3.168 -26.344  1.00  0.00           H  
ATOM   4702 2HD1 LEU B 295     -32.427   4.096 -24.936  1.00  0.00           H  
ATOM   4703 3HD1 LEU B 295     -31.007   4.651 -25.855  1.00  0.00           H  
ATOM   4704 1HD2 LEU B 295     -29.724   1.857 -26.191  1.00  0.00           H  
ATOM   4705 2HD2 LEU B 295     -28.840   3.322 -25.699  1.00  0.00           H  
ATOM   4706 3HD2 LEU B 295     -28.791   1.868 -24.675  1.00  0.00           H  
ATOM   4707  N   GLU B 296     -33.352   2.927 -22.288  1.00  0.00           N  
ATOM   4708  CA  GLU B 296     -34.150   1.735 -22.028  1.00  0.00           C  
ATOM   4709  C   GLU B 296     -34.307   0.953 -23.326  1.00  0.00           C  
ATOM   4710  O   GLU B 296     -34.738   1.508 -24.341  1.00  0.00           O  
ATOM   4711  CB  GLU B 296     -35.521   2.106 -21.458  1.00  0.00           C  
ATOM   4712  CG  GLU B 296     -36.473   0.929 -21.295  1.00  0.00           C  
ATOM   4713  CD  GLU B 296     -37.788   1.321 -20.681  1.00  0.00           C  
ATOM   4714  OE1 GLU B 296     -37.788   1.776 -19.562  1.00  0.00           O  
ATOM   4715  OE2 GLU B 296     -38.794   1.167 -21.333  1.00  0.00           O  
ATOM   4716  H   GLU B 296     -33.778   3.709 -22.765  1.00  0.00           H  
ATOM   4717  HA  GLU B 296     -33.640   1.110 -21.295  1.00  0.00           H  
ATOM   4718 1HB  GLU B 296     -35.395   2.572 -20.481  1.00  0.00           H  
ATOM   4719 2HB  GLU B 296     -36.001   2.836 -22.110  1.00  0.00           H  
ATOM   4720 1HG  GLU B 296     -36.659   0.487 -22.273  1.00  0.00           H  
ATOM   4721 2HG  GLU B 296     -35.997   0.174 -20.671  1.00  0.00           H  
ATOM   4722  N   ILE B 297     -33.962  -0.330 -23.287  1.00  0.00           N  
ATOM   4723  CA  ILE B 297     -34.144  -1.238 -24.414  1.00  0.00           C  
ATOM   4724  C   ILE B 297     -35.160  -2.288 -23.993  1.00  0.00           C  
ATOM   4725  O   ILE B 297     -34.961  -2.984 -22.991  1.00  0.00           O  
ATOM   4726  CB  ILE B 297     -32.823  -1.907 -24.835  1.00  0.00           C  
ATOM   4727  CG1 ILE B 297     -31.799  -0.850 -25.256  1.00  0.00           C  
ATOM   4728  CG2 ILE B 297     -33.064  -2.898 -25.963  1.00  0.00           C  
ATOM   4729  CD1 ILE B 297     -30.398  -1.391 -25.429  1.00  0.00           C  
ATOM   4730  H   ILE B 297     -33.556  -0.682 -22.433  1.00  0.00           H  
ATOM   4731  HA  ILE B 297     -34.526  -0.667 -25.260  1.00  0.00           H  
ATOM   4732  HB  ILE B 297     -32.397  -2.437 -23.984  1.00  0.00           H  
ATOM   4733 1HG1 ILE B 297     -32.109  -0.398 -26.197  1.00  0.00           H  
ATOM   4734 2HG1 ILE B 297     -31.766  -0.057 -24.508  1.00  0.00           H  
ATOM   4735 1HG2 ILE B 297     -32.120  -3.361 -26.249  1.00  0.00           H  
ATOM   4736 2HG2 ILE B 297     -33.760  -3.667 -25.629  1.00  0.00           H  
ATOM   4737 3HG2 ILE B 297     -33.486  -2.375 -26.822  1.00  0.00           H  
ATOM   4738 1HD1 ILE B 297     -29.730  -0.583 -25.728  1.00  0.00           H  
ATOM   4739 2HD1 ILE B 297     -30.053  -1.818 -24.487  1.00  0.00           H  
ATOM   4740 3HD1 ILE B 297     -30.399  -2.163 -26.198  1.00  0.00           H  
ATOM   4741  N   ARG B 298     -36.242  -2.414 -24.756  1.00  0.00           N  
ATOM   4742  CA  ARG B 298     -37.305  -3.368 -24.465  1.00  0.00           C  
ATOM   4743  C   ARG B 298     -37.478  -4.300 -25.655  1.00  0.00           C  
ATOM   4744  O   ARG B 298     -37.553  -3.841 -26.799  1.00  0.00           O  
ATOM   4745  CB  ARG B 298     -38.618  -2.658 -24.171  1.00  0.00           C  
ATOM   4746  CG  ARG B 298     -39.807  -3.578 -23.947  1.00  0.00           C  
ATOM   4747  CD  ARG B 298     -41.023  -2.819 -23.555  1.00  0.00           C  
ATOM   4748  NE  ARG B 298     -40.916  -2.284 -22.207  1.00  0.00           N  
ATOM   4749  CZ  ARG B 298     -41.848  -1.512 -21.614  1.00  0.00           C  
ATOM   4750  NH1 ARG B 298     -42.947  -1.194 -22.262  1.00  0.00           N  
ATOM   4751  NH2 ARG B 298     -41.657  -1.074 -20.382  1.00  0.00           N  
ATOM   4752  H   ARG B 298     -36.323  -1.820 -25.569  1.00  0.00           H  
ATOM   4753  HA  ARG B 298     -37.017  -3.950 -23.589  1.00  0.00           H  
ATOM   4754 1HB  ARG B 298     -38.506  -2.041 -23.281  1.00  0.00           H  
ATOM   4755 2HB  ARG B 298     -38.866  -1.994 -25.000  1.00  0.00           H  
ATOM   4756 1HG  ARG B 298     -40.025  -4.122 -24.867  1.00  0.00           H  
ATOM   4757 2HG  ARG B 298     -39.574  -4.287 -23.152  1.00  0.00           H  
ATOM   4758 1HD  ARG B 298     -41.169  -1.986 -24.242  1.00  0.00           H  
ATOM   4759 2HD  ARG B 298     -41.890  -3.477 -23.593  1.00  0.00           H  
ATOM   4760  HE  ARG B 298     -40.084  -2.508 -21.677  1.00  0.00           H  
ATOM   4761 1HH1 ARG B 298     -43.093  -1.529 -23.204  1.00  0.00           H  
ATOM   4762 2HH1 ARG B 298     -43.645  -0.616 -21.818  1.00  0.00           H  
ATOM   4763 1HH2 ARG B 298     -40.812  -1.319 -19.884  1.00  0.00           H  
ATOM   4764 2HH2 ARG B 298     -42.355  -0.496 -19.938  1.00  0.00           H  
ATOM   4765  N   VAL B 299     -37.542  -5.603 -25.387  1.00  0.00           N  
ATOM   4766  CA  VAL B 299     -37.750  -6.607 -26.421  1.00  0.00           C  
ATOM   4767  C   VAL B 299     -38.908  -7.501 -25.999  1.00  0.00           C  
ATOM   4768  O   VAL B 299     -38.987  -7.919 -24.838  1.00  0.00           O  
ATOM   4769  CB  VAL B 299     -36.481  -7.453 -26.635  1.00  0.00           C  
ATOM   4770  CG1 VAL B 299     -36.652  -8.376 -27.833  1.00  0.00           C  
ATOM   4771  CG2 VAL B 299     -35.278  -6.542 -26.823  1.00  0.00           C  
ATOM   4772  H   VAL B 299     -37.441  -5.898 -24.427  1.00  0.00           H  
ATOM   4773  HA  VAL B 299     -38.016  -6.100 -27.349  1.00  0.00           H  
ATOM   4774  HB  VAL B 299     -36.326  -8.086 -25.761  1.00  0.00           H  
ATOM   4775 1HG1 VAL B 299     -35.746  -8.967 -27.969  1.00  0.00           H  
ATOM   4776 2HG1 VAL B 299     -37.497  -9.043 -27.660  1.00  0.00           H  
ATOM   4777 3HG1 VAL B 299     -36.835  -7.781 -28.727  1.00  0.00           H  
ATOM   4778 1HG2 VAL B 299     -34.384  -7.147 -26.974  1.00  0.00           H  
ATOM   4779 2HG2 VAL B 299     -35.436  -5.905 -27.694  1.00  0.00           H  
ATOM   4780 3HG2 VAL B 299     -35.150  -5.920 -25.937  1.00  0.00           H  
ATOM   4781  N   LYS B 300     -39.807  -7.787 -26.934  1.00  0.00           N  
ATOM   4782  CA  LYS B 300     -41.004  -8.549 -26.619  1.00  0.00           C  
ATOM   4783  C   LYS B 300     -40.665 -10.017 -26.369  1.00  0.00           C  
ATOM   4784  O   LYS B 300     -39.787 -10.598 -27.011  1.00  0.00           O  
ATOM   4785  CB  LYS B 300     -42.028  -8.425 -27.749  1.00  0.00           C  
ATOM   4786  CG  LYS B 300     -42.618  -7.031 -27.912  1.00  0.00           C  
ATOM   4787  CD  LYS B 300     -43.686  -7.007 -28.996  1.00  0.00           C  
ATOM   4788  CE  LYS B 300     -44.275  -5.613 -29.163  1.00  0.00           C  
ATOM   4789  NZ  LYS B 300     -45.331  -5.578 -30.211  1.00  0.00           N  
ATOM   4790  H   LYS B 300     -39.658  -7.472 -27.882  1.00  0.00           H  
ATOM   4791  HA  LYS B 300     -41.440  -8.147 -25.704  1.00  0.00           H  
ATOM   4792 1HB  LYS B 300     -41.562  -8.704 -28.694  1.00  0.00           H  
ATOM   4793 2HB  LYS B 300     -42.851  -9.118 -27.572  1.00  0.00           H  
ATOM   4794 1HG  LYS B 300     -43.062  -6.710 -26.969  1.00  0.00           H  
ATOM   4795 2HG  LYS B 300     -41.828  -6.330 -28.178  1.00  0.00           H  
ATOM   4796 1HD  LYS B 300     -43.251  -7.324 -29.944  1.00  0.00           H  
ATOM   4797 2HD  LYS B 300     -44.486  -7.699 -28.733  1.00  0.00           H  
ATOM   4798 1HE  LYS B 300     -44.706  -5.285 -28.218  1.00  0.00           H  
ATOM   4799 2HE  LYS B 300     -43.484  -4.915 -29.438  1.00  0.00           H  
ATOM   4800 1HZ  LYS B 300     -45.695  -4.638 -30.291  1.00  0.00           H  
ATOM   4801 2HZ  LYS B 300     -44.937  -5.863 -31.096  1.00  0.00           H  
ATOM   4802 3HZ  LYS B 300     -46.079  -6.207 -29.957  1.00  0.00           H  
ATOM   4803  N   ASN B 301     -41.385 -10.604 -25.412  1.00  0.00           N  
ATOM   4804  CA  ASN B 301     -41.352 -12.042 -25.123  1.00  0.00           C  
ATOM   4805  C   ASN B 301     -39.892 -12.462 -24.998  1.00  0.00           C  
ATOM   4806  O   ASN B 301     -39.342 -12.364 -23.886  1.00  0.00           O  
ATOM   4807  CB  ASN B 301     -42.067 -12.845 -26.194  1.00  0.00           C  
ATOM   4808  CG  ASN B 301     -43.549 -12.590 -26.215  1.00  0.00           C  
ATOM   4809  OD1 ASN B 301     -44.137 -12.190 -25.204  1.00  0.00           O  
ATOM   4810  ND2 ASN B 301     -44.164 -12.814 -27.348  1.00  0.00           N  
ATOM   4811  H   ASN B 301     -41.984 -10.006 -24.862  1.00  0.00           H  
ATOM   4812  HA  ASN B 301     -41.790 -12.207 -24.138  1.00  0.00           H  
ATOM   4813 1HB  ASN B 301     -41.654 -12.597 -27.173  1.00  0.00           H  
ATOM   4814 2HB  ASN B 301     -41.896 -13.909 -26.027  1.00  0.00           H  
ATOM   4815 1HD2 ASN B 301     -45.150 -12.661 -27.421  1.00  0.00           H  
ATOM   4816 2HD2 ASN B 301     -43.649 -13.137 -28.142  1.00  0.00           H  
ATOM   4817  N   LEU B 302     -39.235 -12.923 -26.066  1.00  0.00           N  
ATOM   4818  CA  LEU B 302     -37.976 -13.663 -25.984  1.00  0.00           C  
ATOM   4819  C   LEU B 302     -38.107 -14.900 -25.099  1.00  0.00           C  
ATOM   4820  O   LEU B 302     -39.220 -15.335 -24.785  1.00  0.00           O  
ATOM   4821  CB  LEU B 302     -36.866 -12.756 -25.439  1.00  0.00           C  
ATOM   4822  CG  LEU B 302     -36.464 -11.582 -26.340  1.00  0.00           C  
ATOM   4823  CD1 LEU B 302     -35.364 -10.775 -25.663  1.00  0.00           C  
ATOM   4824  CD2 LEU B 302     -36.002 -12.112 -27.689  1.00  0.00           C  
ATOM   4825  H   LEU B 302     -39.641 -12.744 -26.972  1.00  0.00           H  
ATOM   4826  HA  LEU B 302     -37.713 -14.009 -26.982  1.00  0.00           H  
ATOM   4827 1HB  LEU B 302     -37.191 -12.345 -24.484  1.00  0.00           H  
ATOM   4828 2HB  LEU B 302     -35.976 -13.362 -25.266  1.00  0.00           H  
ATOM   4829  HG  LEU B 302     -37.321 -10.923 -26.484  1.00  0.00           H  
ATOM   4830 1HD1 LEU B 302     -35.079  -9.940 -26.304  1.00  0.00           H  
ATOM   4831 2HD1 LEU B 302     -35.728 -10.392 -24.710  1.00  0.00           H  
ATOM   4832 3HD1 LEU B 302     -34.498 -11.413 -25.492  1.00  0.00           H  
ATOM   4833 1HD2 LEU B 302     -35.716 -11.278 -28.330  1.00  0.00           H  
ATOM   4834 2HD2 LEU B 302     -35.144 -12.770 -27.547  1.00  0.00           H  
ATOM   4835 3HD2 LEU B 302     -36.812 -12.670 -28.158  1.00  0.00           H  
ATOM   4836  N   HIS B 303     -36.973 -15.474 -24.698  1.00  0.00           N  
ATOM   4837  CA  HIS B 303     -36.952 -16.637 -23.821  1.00  0.00           C  
ATOM   4838  C   HIS B 303     -35.682 -16.584 -22.983  1.00  0.00           C  
ATOM   4839  O   HIS B 303     -34.694 -15.948 -23.360  1.00  0.00           O  
ATOM   4840  CB  HIS B 303     -37.010 -17.944 -24.620  1.00  0.00           C  
ATOM   4841  CG  HIS B 303     -36.969 -19.172 -23.766  1.00  0.00           C  
ATOM   4842  ND1 HIS B 303     -35.794 -19.689 -23.261  1.00  0.00           N  
ATOM   4843  CD2 HIS B 303     -37.957 -19.988 -23.330  1.00  0.00           C  
ATOM   4844  CE1 HIS B 303     -36.062 -20.770 -22.550  1.00  0.00           C  
ATOM   4845  NE2 HIS B 303     -37.366 -20.973 -22.575  1.00  0.00           N  
ATOM   4846  H   HIS B 303     -36.098 -15.084 -25.018  1.00  0.00           H  
ATOM   4847  HA  HIS B 303     -37.812 -16.605 -23.154  1.00  0.00           H  
ATOM   4848 1HB  HIS B 303     -37.926 -17.968 -25.210  1.00  0.00           H  
ATOM   4849 2HB  HIS B 303     -36.171 -17.982 -25.315  1.00  0.00           H  
ATOM   4850  HD2 HIS B 303     -39.023 -19.884 -23.537  1.00  0.00           H  
ATOM   4851  HE1 HIS B 303     -35.331 -21.388 -22.029  1.00  0.00           H  
ATOM   4852  HE2 HIS B 303     -37.856 -21.727 -22.117  1.00  0.00           H  
ATOM   4853  N   GLU B 304     -35.723 -17.267 -21.834  1.00  0.00           N  
ATOM   4854  CA  GLU B 304     -34.599 -17.250 -20.902  1.00  0.00           C  
ATOM   4855  C   GLU B 304     -33.252 -17.406 -21.595  1.00  0.00           C  
ATOM   4856  O   GLU B 304     -32.297 -16.712 -21.227  1.00  0.00           O  
ATOM   4857  CB  GLU B 304     -34.768 -18.360 -19.862  1.00  0.00           C  
ATOM   4858  CG  GLU B 304     -33.650 -18.431 -18.832  1.00  0.00           C  
ATOM   4859  CD  GLU B 304     -33.843 -19.539 -17.834  1.00  0.00           C  
ATOM   4860  OE1 GLU B 304     -34.891 -20.140 -17.838  1.00  0.00           O  
ATOM   4861  OE2 GLU B 304     -32.943 -19.784 -17.067  1.00  0.00           O  
ATOM   4862  H   GLU B 304     -36.545 -17.806 -21.604  1.00  0.00           H  
ATOM   4863  HA  GLU B 304     -34.584 -16.284 -20.396  1.00  0.00           H  
ATOM   4864 1HB  GLU B 304     -35.707 -18.218 -19.328  1.00  0.00           H  
ATOM   4865 2HB  GLU B 304     -34.821 -19.326 -20.366  1.00  0.00           H  
ATOM   4866 1HG  GLU B 304     -32.703 -18.585 -19.349  1.00  0.00           H  
ATOM   4867 2HG  GLU B 304     -33.595 -17.479 -18.305  1.00  0.00           H  
ATOM   4868  N   LYS B 305     -33.148 -18.301 -22.580  1.00  0.00           N  
ATOM   4869  CA  LYS B 305     -31.879 -18.481 -23.279  1.00  0.00           C  
ATOM   4870  C   LYS B 305     -31.429 -17.190 -23.949  1.00  0.00           C  
ATOM   4871  O   LYS B 305     -30.259 -16.803 -23.842  1.00  0.00           O  
ATOM   4872  CB  LYS B 305     -31.993 -19.598 -24.318  1.00  0.00           C  
ATOM   4873  CG  LYS B 305     -30.699 -19.900 -25.062  1.00  0.00           C  
ATOM   4874  CD  LYS B 305     -30.878 -21.058 -26.033  1.00  0.00           C  
ATOM   4875  CE  LYS B 305     -29.548 -21.484 -26.637  1.00  0.00           C  
ATOM   4876  NZ  LYS B 305     -28.960 -20.420 -27.495  1.00  0.00           N  
ATOM   4877  H   LYS B 305     -33.943 -18.861 -22.851  1.00  0.00           H  
ATOM   4878  HA  LYS B 305     -31.117 -18.754 -22.549  1.00  0.00           H  
ATOM   4879 1HB  LYS B 305     -32.321 -20.517 -23.830  1.00  0.00           H  
ATOM   4880 2HB  LYS B 305     -32.750 -19.332 -25.056  1.00  0.00           H  
ATOM   4881 1HG  LYS B 305     -30.384 -19.016 -25.617  1.00  0.00           H  
ATOM   4882 2HG  LYS B 305     -29.919 -20.155 -24.345  1.00  0.00           H  
ATOM   4883 1HD  LYS B 305     -31.319 -21.907 -25.510  1.00  0.00           H  
ATOM   4884 2HD  LYS B 305     -31.551 -20.758 -26.836  1.00  0.00           H  
ATOM   4885 1HE  LYS B 305     -28.845 -21.720 -25.839  1.00  0.00           H  
ATOM   4886 2HE  LYS B 305     -29.693 -22.380 -27.240  1.00  0.00           H  
ATOM   4887 1HZ  LYS B 305     -28.081 -20.741 -27.876  1.00  0.00           H  
ATOM   4888 2HZ  LYS B 305     -29.596 -20.206 -28.251  1.00  0.00           H  
ATOM   4889 3HZ  LYS B 305     -28.803 -19.589 -26.943  1.00  0.00           H  
ATOM   4890  N   ARG B 306     -32.341 -16.508 -24.642  1.00  0.00           N  
ATOM   4891  CA  ARG B 306     -32.005 -15.264 -25.317  1.00  0.00           C  
ATOM   4892  C   ARG B 306     -31.728 -14.122 -24.351  1.00  0.00           C  
ATOM   4893  O   ARG B 306     -30.840 -13.304 -24.619  1.00  0.00           O  
ATOM   4894  CB  ARG B 306     -33.132 -14.855 -26.254  1.00  0.00           C  
ATOM   4895  CG  ARG B 306     -33.414 -15.836 -27.381  1.00  0.00           C  
ATOM   4896  CD  ARG B 306     -32.233 -16.012 -28.265  1.00  0.00           C  
ATOM   4897  NE  ARG B 306     -32.571 -16.720 -29.488  1.00  0.00           N  
ATOM   4898  CZ  ARG B 306     -31.672 -17.271 -30.328  1.00  0.00           C  
ATOM   4899  NH1 ARG B 306     -30.387 -17.186 -30.061  1.00  0.00           N  
ATOM   4900  NH2 ARG B 306     -32.081 -17.896 -31.417  1.00  0.00           N  
ATOM   4901  H   ARG B 306     -33.286 -16.859 -24.700  1.00  0.00           H  
ATOM   4902  HA  ARG B 306     -31.092 -15.419 -25.893  1.00  0.00           H  
ATOM   4903 1HB  ARG B 306     -34.052 -14.735 -25.685  1.00  0.00           H  
ATOM   4904 2HB  ARG B 306     -32.899 -13.891 -26.707  1.00  0.00           H  
ATOM   4905 1HG  ARG B 306     -33.676 -16.807 -26.962  1.00  0.00           H  
ATOM   4906 2HG  ARG B 306     -34.243 -15.467 -27.987  1.00  0.00           H  
ATOM   4907 1HD  ARG B 306     -31.833 -15.035 -28.536  1.00  0.00           H  
ATOM   4908 2HD  ARG B 306     -31.468 -16.583 -27.740  1.00  0.00           H  
ATOM   4909  HE  ARG B 306     -33.550 -16.806 -29.727  1.00  0.00           H  
ATOM   4910 1HH1 ARG B 306     -30.074 -16.708 -29.228  1.00  0.00           H  
ATOM   4911 2HH1 ARG B 306     -29.713 -17.599 -30.690  1.00  0.00           H  
ATOM   4912 1HH2 ARG B 306     -33.069 -17.961 -31.622  1.00  0.00           H  
ATOM   4913 2HH2 ARG B 306     -31.407 -18.309 -32.046  1.00  0.00           H  
ATOM   4914  N   GLU B 307     -32.464 -14.045 -23.240  1.00  0.00           N  
ATOM   4915  CA  GLU B 307     -32.185 -13.016 -22.245  1.00  0.00           C  
ATOM   4916  C   GLU B 307     -30.773 -13.156 -21.694  1.00  0.00           C  
ATOM   4917  O   GLU B 307     -30.072 -12.156 -21.497  1.00  0.00           O  
ATOM   4918  CB  GLU B 307     -33.198 -13.090 -21.100  1.00  0.00           C  
ATOM   4919  CG  GLU B 307     -32.992 -12.048 -20.010  1.00  0.00           C  
ATOM   4920  CD  GLU B 307     -34.030 -12.124 -18.925  1.00  0.00           C  
ATOM   4921  OE1 GLU B 307     -34.959 -12.881 -19.069  1.00  0.00           O  
ATOM   4922  OE2 GLU B 307     -33.893 -11.423 -17.950  1.00  0.00           O  
ATOM   4923  H   GLU B 307     -33.219 -14.695 -23.078  1.00  0.00           H  
ATOM   4924  HA  GLU B 307     -32.255 -12.044 -22.733  1.00  0.00           H  
ATOM   4925 1HB  GLU B 307     -34.205 -12.964 -21.498  1.00  0.00           H  
ATOM   4926 2HB  GLU B 307     -33.151 -14.074 -20.635  1.00  0.00           H  
ATOM   4927 1HG  GLU B 307     -32.007 -12.191 -19.566  1.00  0.00           H  
ATOM   4928 2HG  GLU B 307     -33.016 -11.056 -20.461  1.00  0.00           H  
ATOM   4929  N   ARG B 308     -30.337 -14.393 -21.435  1.00  0.00           N
[truncated: 1,039,879 more chars]
