# Supplementary material for: Reconfigurable asymmetric protein assemblies through implicit negative design
Source: Science. Author manuscript; Available in PMC 2023 Jan 27. (PMC9881579; doi:10.1126/science.abj7662)
Supplement: Data S2 [file NIHMS1843281-supplement-Data_S2.gz › without_all_supplement_resubmit_20211001/assemblies/validated/trimer_284A82_DF284B_101A53.pdb]

HEADER                                            28-MAY-21   XXXX              
EXPDTA    THEORETICAL MODEL                                                     
REMARK 220                                                                      
REMARK 220 EXPERIMENTAL DETAILS                                                 
REMARK 220  EXPERIMENT TYPE                : THEORETICAL MODELLING              
REMARK 220  DATE OF DATA COLLECTION        : 28-MAY-21                          
REMARK 220                                                                      
REMARK 220 REMARK: MODEL GENERATED BY ROSETTA                                   
REMARK 220  VERSION 2021.20+release.47c4f8c                                     
ATOM      1  N   ASP A   1     150.503 145.784 -18.488  1.00  0.00           N  
ATOM      2  CA  ASP A   1     150.025 145.188 -17.247  1.00  0.00           C  
ATOM      3  C   ASP A   1     150.306 143.690 -17.212  1.00  0.00           C  
ATOM      4  O   ASP A   1     150.728 143.152 -16.188  1.00  0.00           O  
ATOM      5  CB  ASP A   1     148.524 145.434 -17.077  1.00  0.00           C  
ATOM      6  CG  ASP A   1     148.181 146.908 -16.905  1.00  0.00           C  
ATOM      7  OD1 ASP A   1     148.707 147.518 -16.004  1.00  0.00           O  
ATOM      8  OD2 ASP A   1     147.399 147.410 -17.677  1.00  0.00           O  
ATOM      9 1H   ASP A   1     150.305 146.765 -18.484  1.00  0.00           H  
ATOM     10 2H   ASP A   1     151.489 145.645 -18.567  1.00  0.00           H  
ATOM     11 3H   ASP A   1     150.041 145.356 -19.264  1.00  0.00           H  
ATOM     12  HA  ASP A   1     150.564 145.648 -16.420  1.00  0.00           H  
ATOM     13 1HB  ASP A   1     147.991 145.051 -17.946  1.00  0.00           H  
ATOM     14 2HB  ASP A   1     148.162 144.888 -16.205  1.00  0.00           H  
ATOM     15  N   GLU A   2     150.072 143.023 -18.336  1.00  0.00           N  
ATOM     16  CA  GLU A   2     150.176 141.571 -18.400  1.00  0.00           C  
ATOM     17  C   GLU A   2     151.569 141.100 -17.999  1.00  0.00           C  
ATOM     18  O   GLU A   2     151.721 140.064 -17.350  1.00  0.00           O  
ATOM     19  CB  GLU A   2     149.846 141.074 -19.810  1.00  0.00           C  
ATOM     20  CG  GLU A   2     149.807 139.559 -19.950  1.00  0.00           C  
ATOM     21  CD  GLU A   2     149.375 139.107 -21.318  1.00  0.00           C  
ATOM     22  OE1 GLU A   2     149.170 139.947 -22.161  1.00  0.00           O  
ATOM     23  OE2 GLU A   2     149.250 137.923 -21.518  1.00  0.00           O  
ATOM     24  H   GLU A   2     149.813 143.535 -19.168  1.00  0.00           H  
ATOM     25  HA  GLU A   2     149.465 141.139 -17.695  1.00  0.00           H  
ATOM     26 1HB  GLU A   2     148.874 141.463 -20.115  1.00  0.00           H  
ATOM     27 2HB  GLU A   2     150.587 141.456 -20.514  1.00  0.00           H  
ATOM     28 1HG  GLU A   2     150.801 139.161 -19.746  1.00  0.00           H  
ATOM     29 2HG  GLU A   2     149.124 139.153 -19.205  1.00  0.00           H  
ATOM     30  N   GLU A   3     152.582 141.865 -18.390  1.00  0.00           N  
ATOM     31  CA  GLU A   3     153.965 141.510 -18.103  1.00  0.00           C  
ATOM     32  C   GLU A   3     154.223 141.466 -16.602  1.00  0.00           C  
ATOM     33  O   GLU A   3     155.059 140.697 -16.129  1.00  0.00           O  
ATOM     34  CB  GLU A   3     154.920 142.505 -18.766  1.00  0.00           C  
ATOM     35  CG  GLU A   3     154.965 142.416 -20.285  1.00  0.00           C  
ATOM     36  CD  GLU A   3     155.945 143.376 -20.898  1.00  0.00           C  
ATOM     37  OE1 GLU A   3     156.539 144.135 -20.170  1.00  0.00           O  
ATOM     38  OE2 GLU A   3     156.099 143.351 -22.097  1.00  0.00           O  
ATOM     39  H   GLU A   3     152.388 142.718 -18.898  1.00  0.00           H  
ATOM     40  HA  GLU A   3     154.155 140.512 -18.499  1.00  0.00           H  
ATOM     41 1HB  GLU A   3     154.629 143.521 -18.499  1.00  0.00           H  
ATOM     42 2HB  GLU A   3     155.931 142.343 -18.392  1.00  0.00           H  
ATOM     43 1HG  GLU A   3     155.241 141.401 -20.571  1.00  0.00           H  
ATOM     44 2HG  GLU A   3     153.969 142.617 -20.680  1.00  0.00           H  
ATOM     45  N   VAL A   4     153.502 142.297 -15.858  1.00  0.00           N  
ATOM     46  CA  VAL A   4     153.647 142.353 -14.409  1.00  0.00           C  
ATOM     47  C   VAL A   4     153.128 141.079 -13.754  1.00  0.00           C  
ATOM     48  O   VAL A   4     153.778 140.512 -12.876  1.00  0.00           O  
ATOM     49  CB  VAL A   4     152.886 143.566 -13.843  1.00  0.00           C  
ATOM     50  CG1 VAL A   4     152.869 143.522 -12.323  1.00  0.00           C  
ATOM     51  CG2 VAL A   4     153.523 144.856 -14.338  1.00  0.00           C  
ATOM     52  H   VAL A   4     152.832 142.906 -16.310  1.00  0.00           H  
ATOM     53  HA  VAL A   4     154.708 142.437 -14.173  1.00  0.00           H  
ATOM     54  HB  VAL A   4     151.849 143.521 -14.177  1.00  0.00           H  
ATOM     55 1HG1 VAL A   4     152.326 144.386 -11.939  1.00  0.00           H  
ATOM     56 2HG1 VAL A   4     152.376 142.609 -11.991  1.00  0.00           H  
ATOM     57 3HG1 VAL A   4     153.891 143.540 -11.947  1.00  0.00           H  
ATOM     58 1HG2 VAL A   4     152.980 145.709 -13.933  1.00  0.00           H  
ATOM     59 2HG2 VAL A   4     154.561 144.897 -14.008  1.00  0.00           H  
ATOM     60 3HG2 VAL A   4     153.487 144.884 -15.427  1.00  0.00           H  
ATOM     61  N   GLN A   5     151.952 140.636 -14.185  1.00  0.00           N  
ATOM     62  CA  GLN A   5     151.365 139.402 -13.676  1.00  0.00           C  
ATOM     63  C   GLN A   5     152.178 138.187 -14.100  1.00  0.00           C  
ATOM     64  O   GLN A   5     152.374 137.254 -13.319  1.00  0.00           O  
ATOM     65  CB  GLN A   5     149.920 139.258 -14.159  1.00  0.00           C  
ATOM     66  CG  GLN A   5     149.185 138.061 -13.578  1.00  0.00           C  
ATOM     67  CD  GLN A   5     149.043 138.145 -12.070  1.00  0.00           C  
ATOM     68  OE1 GLN A   5     148.913 139.234 -11.506  1.00  0.00           O  
ATOM     69  NE2 GLN A   5     149.066 136.994 -11.410  1.00  0.00           N  
ATOM     70  H   GLN A   5     151.453 141.164 -14.886  1.00  0.00           H  
ATOM     71  HA  GLN A   5     151.373 139.442 -12.585  1.00  0.00           H  
ATOM     72 1HB  GLN A   5     149.357 140.155 -13.899  1.00  0.00           H  
ATOM     73 2HB  GLN A   5     149.906 139.166 -15.245  1.00  0.00           H  
ATOM     74 1HG  GLN A   5     148.188 138.013 -14.015  1.00  0.00           H  
ATOM     75 2HG  GLN A   5     149.742 137.155 -13.819  1.00  0.00           H  
ATOM     76 1HE2 GLN A   5     148.977 136.987 -10.413  1.00  0.00           H  
ATOM     77 2HE2 GLN A   5     149.174 136.132 -11.908  1.00  0.00           H  
ATOM     78  N   GLU A   6     152.654 138.204 -15.340  1.00  0.00           N  
ATOM     79  CA  GLU A   6     153.450 137.101 -15.871  1.00  0.00           C  
ATOM     80  C   GLU A   6     154.737 136.920 -15.075  1.00  0.00           C  
ATOM     81  O   GLU A   6     155.125 135.799 -14.753  1.00  0.00           O  
ATOM     82  CB  GLU A   6     153.781 137.344 -17.346  1.00  0.00           C  
ATOM     83  CG  GLU A   6     154.620 136.250 -17.990  1.00  0.00           C  
ATOM     84  CD  GLU A   6     154.884 136.497 -19.449  1.00  0.00           C  
ATOM     85  OE1 GLU A   6     154.272 137.378 -20.003  1.00  0.00           O  
ATOM     86  OE2 GLU A   6     155.699 135.804 -20.011  1.00  0.00           O  
ATOM     87  H   GLU A   6     152.457 138.998 -15.931  1.00  0.00           H  
ATOM     88  HA  GLU A   6     152.871 136.183 -15.778  1.00  0.00           H  
ATOM     89 1HB  GLU A   6     152.856 137.436 -17.916  1.00  0.00           H  
ATOM     90 2HB  GLU A   6     154.323 138.284 -17.448  1.00  0.00           H  
ATOM     91 1HG  GLU A   6     155.574 136.183 -17.467  1.00  0.00           H  
ATOM     92 2HG  GLU A   6     154.105 135.296 -17.875  1.00  0.00           H  
ATOM     93  N   ALA A   7     155.395 138.031 -14.764  1.00  0.00           N  
ATOM     94  CA  ALA A   7     156.650 137.996 -14.021  1.00  0.00           C  
ATOM     95  C   ALA A   7     156.475 137.299 -12.677  1.00  0.00           C  
ATOM     96  O   ALA A   7     157.333 136.526 -12.250  1.00  0.00           O  
ATOM     97  CB  ALA A   7     157.188 139.404 -13.819  1.00  0.00           C  
ATOM     98  H   ALA A   7     155.018 138.923 -15.047  1.00  0.00           H  
ATOM     99  HA  ALA A   7     157.376 137.423 -14.598  1.00  0.00           H  
ATOM    100 1HB  ALA A   7     158.124 139.359 -13.263  1.00  0.00           H  
ATOM    101 2HB  ALA A   7     157.362 139.869 -14.790  1.00  0.00           H  
ATOM    102 3HB  ALA A   7     156.462 139.994 -13.261  1.00  0.00           H  
ATOM    103  N   VAL A   8     155.357 137.577 -12.014  1.00  0.00           N  
ATOM    104  CA  VAL A   8     155.076 136.992 -10.708  1.00  0.00           C  
ATOM    105  C   VAL A   8     154.803 135.499 -10.820  1.00  0.00           C  
ATOM    106  O   VAL A   8     155.305 134.704 -10.025  1.00  0.00           O  
ATOM    107  CB  VAL A   8     153.862 137.685 -10.062  1.00  0.00           C  
ATOM    108  CG1 VAL A   8     153.477 136.987  -8.766  1.00  0.00           C  
ATOM    109  CG2 VAL A   8     154.177 139.153  -9.811  1.00  0.00           C  
ATOM    110  H   VAL A   8     154.686 138.209 -12.424  1.00  0.00           H  
ATOM    111  HA  VAL A   8     155.955 137.120 -10.077  1.00  0.00           H  
ATOM    112  HB  VAL A   8     153.009 137.606 -10.735  1.00  0.00           H  
ATOM    113 1HG1 VAL A   8     152.618 137.490  -8.323  1.00  0.00           H  
ATOM    114 2HG1 VAL A   8     153.222 135.949  -8.974  1.00  0.00           H  
ATOM    115 3HG1 VAL A   8     154.315 137.023  -8.070  1.00  0.00           H  
ATOM    116 1HG2 VAL A   8     153.314 139.637  -9.355  1.00  0.00           H  
ATOM    117 2HG2 VAL A   8     155.034 139.232  -9.142  1.00  0.00           H  
ATOM    118 3HG2 VAL A   8     154.409 139.642 -10.758  1.00  0.00           H  
ATOM    119  N   GLU A   9     154.003 135.121 -11.813  1.00  0.00           N  
ATOM    120  CA  GLU A   9     153.661 133.721 -12.032  1.00  0.00           C  
ATOM    121  C   GLU A   9     154.897 132.902 -12.388  1.00  0.00           C  
ATOM    122  O   GLU A   9     155.047 131.763 -11.947  1.00  0.00           O  
ATOM    123  CB  GLU A   9     152.616 133.594 -13.144  1.00  0.00           C  
ATOM    124  CG  GLU A   9     151.235 134.111 -12.768  1.00  0.00           C  
ATOM    125  CD  GLU A   9     150.244 134.004 -13.895  1.00  0.00           C  
ATOM    126  OE1 GLU A   9     150.571 133.411 -14.894  1.00  0.00           O  
ATOM    127  OE2 GLU A   9     149.157 134.515 -13.755  1.00  0.00           O  
ATOM    128  H   GLU A   9     153.622 135.824 -12.432  1.00  0.00           H  
ATOM    129  HA  GLU A   9     153.253 133.314 -11.106  1.00  0.00           H  
ATOM    130 1HB  GLU A   9     152.952 134.144 -14.022  1.00  0.00           H  
ATOM    131 2HB  GLU A   9     152.515 132.547 -13.430  1.00  0.00           H  
ATOM    132 1HG  GLU A   9     150.863 133.541 -11.917  1.00  0.00           H  
ATOM    133 2HG  GLU A   9     151.318 135.153 -12.463  1.00  0.00           H  
ATOM    134  N   ARG A  10     155.778 133.490 -13.190  1.00  0.00           N  
ATOM    135  CA  ARG A  10     157.040 132.851 -13.541  1.00  0.00           C  
ATOM    136  C   ARG A  10     157.920 132.654 -12.312  1.00  0.00           C  
ATOM    137  O   ARG A  10     158.604 131.641 -12.181  1.00  0.00           O  
ATOM    138  CB  ARG A  10     157.792 133.679 -14.572  1.00  0.00           C  
ATOM    139  CG  ARG A  10     157.240 133.597 -15.986  1.00  0.00           C  
ATOM    140  CD  ARG A  10     158.053 134.392 -16.941  1.00  0.00           C  
ATOM    141  NE  ARG A  10     157.526 134.319 -18.294  1.00  0.00           N  
ATOM    142  CZ  ARG A  10     157.797 133.331 -19.169  1.00  0.00           C  
ATOM    143  NH1 ARG A  10     158.588 132.342 -18.818  1.00  0.00           N  
ATOM    144  NH2 ARG A  10     157.267 133.357 -20.379  1.00  0.00           N  
ATOM    145  H   ARG A  10     155.570 134.403 -13.567  1.00  0.00           H  
ATOM    146  HA  ARG A  10     156.825 131.862 -13.952  1.00  0.00           H  
ATOM    147 1HB  ARG A  10     157.780 134.728 -14.274  1.00  0.00           H  
ATOM    148 2HB  ARG A  10     158.835 133.362 -14.605  1.00  0.00           H  
ATOM    149 1HG  ARG A  10     157.241 132.558 -16.317  1.00  0.00           H  
ATOM    150 2HG  ARG A  10     156.219 133.981 -16.001  1.00  0.00           H  
ATOM    151 1HD  ARG A  10     158.058 135.437 -16.632  1.00  0.00           H  
ATOM    152 2HD  ARG A  10     159.075 134.012 -16.952  1.00  0.00           H  
ATOM    153  HE  ARG A  10     156.912 135.063 -18.600  1.00  0.00           H  
ATOM    154 1HH1 ARG A  10     158.993 132.322 -17.893  1.00  0.00           H  
ATOM    155 2HH1 ARG A  10     158.790 131.601 -19.473  1.00  0.00           H  
ATOM    156 1HH2 ARG A  10     156.658 134.117 -20.648  1.00  0.00           H  
ATOM    157 2HH2 ARG A  10     157.468 132.616 -21.034  1.00  0.00           H  
ATOM    158  N   ALA A  11     157.896 133.631 -11.412  1.00  0.00           N  
ATOM    159  CA  ALA A  11     158.638 133.540 -10.162  1.00  0.00           C  
ATOM    160  C   ALA A  11     158.191 132.338  -9.342  1.00  0.00           C  
ATOM    161  O   ALA A  11     159.007 131.662  -8.716  1.00  0.00           O  
ATOM    162  CB  ALA A  11     158.479 134.820  -9.354  1.00  0.00           C  
ATOM    163  H   ALA A  11     157.348 134.459 -11.599  1.00  0.00           H  
ATOM    164  HA  ALA A  11     159.695 133.406 -10.394  1.00  0.00           H  
ATOM    165 1HB  ALA A  11     159.039 134.736  -8.424  1.00  0.00           H  
ATOM    166 2HB  ALA A  11     158.858 135.664  -9.931  1.00  0.00           H  
ATOM    167 3HB  ALA A  11     157.425 134.978  -9.128  1.00  0.00           H  
ATOM    168  N   GLU A  12     156.889 132.075  -9.347  1.00  0.00           N  
ATOM    169  CA  GLU A  12     156.334 130.929  -8.636  1.00  0.00           C  
ATOM    170  C   GLU A  12     156.762 129.620  -9.283  1.00  0.00           C  
ATOM    171  O   GLU A  12     157.045 128.640  -8.593  1.00  0.00           O  
ATOM    172  CB  GLU A  12     154.806 131.014  -8.596  1.00  0.00           C  
ATOM    173  CG  GLU A  12     154.259 132.090  -7.668  1.00  0.00           C  
ATOM    174  CD  GLU A  12     154.536 131.807  -6.217  1.00  0.00           C  
ATOM    175  OE1 GLU A  12     154.688 130.658  -5.874  1.00  0.00           O  
ATOM    176  OE2 GLU A  12     154.595 132.739  -5.452  1.00  0.00           O  
ATOM    177  H   GLU A  12     156.265 132.686  -9.859  1.00  0.00           H  
ATOM    178  HA  GLU A  12     156.720 130.937  -7.616  1.00  0.00           H  
ATOM    179 1HB  GLU A  12     154.427 131.213  -9.598  1.00  0.00           H  
ATOM    180 2HB  GLU A  12     154.397 130.056  -8.276  1.00  0.00           H  
ATOM    181 1HG  GLU A  12     154.711 133.046  -7.931  1.00  0.00           H  
ATOM    182 2HG  GLU A  12     153.184 132.172  -7.818  1.00  0.00           H  
ATOM    183  N   GLU A  13     156.807 129.608 -10.611  1.00  0.00           N  
ATOM    184  CA  GLU A  13     157.254 128.435 -11.351  1.00  0.00           C  
ATOM    185  C   GLU A  13     158.718 128.127 -11.064  1.00  0.00           C  
ATOM    186  O   GLU A  13     159.101 126.967 -10.919  1.00  0.00           O  
ATOM    187  CB  GLU A  13     157.051 128.643 -12.854  1.00  0.00           C  
ATOM    188  CG  GLU A  13     155.597 128.623 -13.301  1.00  0.00           C  
ATOM    189  CD  GLU A  13     155.438 128.832 -14.782  1.00  0.00           C  
ATOM    190  OE1 GLU A  13     156.420 129.091 -15.436  1.00  0.00           O  
ATOM    191  OE2 GLU A  13     154.333 128.732 -15.260  1.00  0.00           O  
ATOM    192  H   GLU A  13     156.522 130.433 -11.120  1.00  0.00           H  
ATOM    193  HA  GLU A  13     156.665 127.577 -11.030  1.00  0.00           H  
ATOM    194 1HB  GLU A  13     157.479 129.602 -13.149  1.00  0.00           H  
ATOM    195 2HB  GLU A  13     157.582 127.865 -13.403  1.00  0.00           H  
ATOM    196 1HG  GLU A  13     155.158 127.662 -13.032  1.00  0.00           H  
ATOM    197 2HG  GLU A  13     155.053 129.402 -12.769  1.00  0.00           H  
ATOM    198  N   LEU A  14     159.532 129.174 -10.981  1.00  0.00           N  
ATOM    199  CA  LEU A  14     160.942 129.023 -10.644  1.00  0.00           C  
ATOM    200  C   LEU A  14     161.116 128.493  -9.226  1.00  0.00           C  
ATOM    201  O   LEU A  14     161.998 127.675  -8.963  1.00  0.00           O  
ATOM    202  CB  LEU A  14     161.667 130.367 -10.787  1.00  0.00           C  
ATOM    203  CG  LEU A  14     161.899 130.848 -12.226  1.00  0.00           C  
ATOM    204  CD1 LEU A  14     162.331 132.308 -12.211  1.00  0.00           C  
ATOM    205  CD2 LEU A  14     162.954 129.973 -12.889  1.00  0.00           C  
ATOM    206  H   LEU A  14     159.165 130.098 -11.157  1.00  0.00           H  
ATOM    207  HA  LEU A  14     161.386 128.296 -11.326  1.00  0.00           H  
ATOM    208 1HB  LEU A  14     161.086 131.131 -10.273  1.00  0.00           H  
ATOM    209 2HB  LEU A  14     162.640 130.290 -10.302  1.00  0.00           H  
ATOM    210  HG  LEU A  14     160.967 130.781 -12.786  1.00  0.00           H  
ATOM    211 1HD1 LEU A  14     162.495 132.648 -13.232  1.00  0.00           H  
ATOM    212 2HD1 LEU A  14     161.550 132.914 -11.748  1.00  0.00           H  
ATOM    213 3HD1 LEU A  14     163.254 132.408 -11.640  1.00  0.00           H  
ATOM    214 1HD2 LEU A  14     163.118 130.314 -13.912  1.00  0.00           H  
ATOM    215 2HD2 LEU A  14     163.886 130.040 -12.329  1.00  0.00           H  
ATOM    216 3HD2 LEU A  14     162.611 128.938 -12.902  1.00  0.00           H  
ATOM    217  N   ARG A  15     160.271 128.965  -8.317  1.00  0.00           N  
ATOM    218  CA  ARG A  15     160.274 128.474  -6.943  1.00  0.00           C  
ATOM    219  C   ARG A  15     160.015 126.973  -6.893  1.00  0.00           C  
ATOM    220  O   ARG A  15     160.696 126.241  -6.177  1.00  0.00           O  
ATOM    221  CB  ARG A  15     159.217 129.194  -6.116  1.00  0.00           C  
ATOM    222  CG  ARG A  15     159.156 128.779  -4.654  1.00  0.00           C  
ATOM    223  CD  ARG A  15     157.988 129.381  -3.961  1.00  0.00           C  
ATOM    224  NE  ARG A  15     156.748 129.146  -4.683  1.00  0.00           N  
ATOM    225  CZ  ARG A  15     156.135 127.949  -4.781  1.00  0.00           C  
ATOM    226  NH1 ARG A  15     156.658 126.894  -4.199  1.00  0.00           N  
ATOM    227  NH2 ARG A  15     155.008 127.839  -5.462  1.00  0.00           N  
ATOM    228  H   ARG A  15     159.610 129.680  -8.582  1.00  0.00           H  
ATOM    229  HA  ARG A  15     161.259 128.655  -6.512  1.00  0.00           H  
ATOM    230 1HB  ARG A  15     159.401 130.268  -6.146  1.00  0.00           H  
ATOM    231 2HB  ARG A  15     158.232 129.019  -6.550  1.00  0.00           H  
ATOM    232 1HG  ARG A  15     159.073 127.694  -4.587  1.00  0.00           H  
ATOM    233 2HG  ARG A  15     160.063 129.106  -4.145  1.00  0.00           H  
ATOM    234 1HD  ARG A  15     157.892 128.947  -2.968  1.00  0.00           H  
ATOM    235 2HD  ARG A  15     158.132 130.457  -3.874  1.00  0.00           H  
ATOM    236  HE  ARG A  15     156.316 129.935  -5.144  1.00  0.00           H  
ATOM    237 1HH1 ARG A  15     157.522 126.978  -3.679  1.00  0.00           H  
ATOM    238 2HH1 ARG A  15     156.201 125.996  -4.272  1.00  0.00           H  
ATOM    239 1HH2 ARG A  15     154.605 128.650  -5.909  1.00  0.00           H  
ATOM    240 2HH2 ARG A  15     154.550 126.943  -5.535  1.00  0.00           H  
ATOM    241  N   GLU A  16     159.028 126.524  -7.659  1.00  0.00           N  
ATOM    242  CA  GLU A  16     158.698 125.104  -7.725  1.00  0.00           C  
ATOM    243  C   GLU A  16     159.867 124.293  -8.268  1.00  0.00           C  
ATOM    244  O   GLU A  16     160.156 123.199  -7.781  1.00  0.00           O  
ATOM    245  CB  GLU A  16     157.462 124.883  -8.600  1.00  0.00           C  
ATOM    246  CG  GLU A  16     156.157 125.355  -7.973  1.00  0.00           C  
ATOM    247  CD  GLU A  16     155.659 124.433  -6.896  1.00  0.00           C  
ATOM    248  OE1 GLU A  16     155.679 123.244  -7.101  1.00  0.00           O  
ATOM    249  OE2 GLU A  16     155.256 124.920  -5.866  1.00  0.00           O  
ATOM    250  H   GLU A  16     158.492 127.180  -8.208  1.00  0.00           H  
ATOM    251  HA  GLU A  16     158.490 124.749  -6.715  1.00  0.00           H  
ATOM    252 1HB  GLU A  16     157.587 125.409  -9.547  1.00  0.00           H  
ATOM    253 2HB  GLU A  16     157.361 123.822  -8.825  1.00  0.00           H  
ATOM    254 1HG  GLU A  16     156.308 126.346  -7.547  1.00  0.00           H  
ATOM    255 2HG  GLU A  16     155.401 125.437  -8.754  1.00  0.00           H  
ATOM    256  N   GLU A  17     160.537 124.832  -9.281  1.00  0.00           N  
ATOM    257  CA  GLU A  17     161.732 124.203  -9.829  1.00  0.00           C  
ATOM    258  C   GLU A  17     162.824 124.081  -8.775  1.00  0.00           C  
ATOM    259  O   GLU A  17     163.488 123.048  -8.671  1.00  0.00           O  
ATOM    260  CB  GLU A  17     162.253 125.003 -11.027  1.00  0.00           C  
ATOM    261  CG  GLU A  17     163.487 124.408 -11.690  1.00  0.00           C  
ATOM    262  CD  GLU A  17     163.953 125.205 -12.876  1.00  0.00           C  
ATOM    263  OE1 GLU A  17     163.327 126.188 -13.193  1.00  0.00           O  
ATOM    264  OE2 GLU A  17     164.938 124.831 -13.468  1.00  0.00           O  
ATOM    265  H   GLU A  17     160.209 125.701  -9.680  1.00  0.00           H  
ATOM    266  HA  GLU A  17     161.474 123.195 -10.158  1.00  0.00           H  
ATOM    267 1HB  GLU A  17     161.470 125.078 -11.782  1.00  0.00           H  
ATOM    268 2HB  GLU A  17     162.498 126.016 -10.708  1.00  0.00           H  
ATOM    269 1HG  GLU A  17     164.294 124.363 -10.958  1.00  0.00           H  
ATOM    270 2HG  GLU A  17     163.263 123.391 -12.006  1.00  0.00           H  
ATOM    271  N   ALA A  18     163.008 125.139  -7.994  1.00  0.00           N  
ATOM    272  CA  ALA A  18     164.032 125.159  -6.957  1.00  0.00           C  
ATOM    273  C   ALA A  18     163.803 124.050  -5.937  1.00  0.00           C  
ATOM    274  O   ALA A  18     164.751 123.409  -5.481  1.00  0.00           O  
ATOM    275  CB  ALA A  18     164.061 126.513  -6.265  1.00  0.00           C  
ATOM    276  H   ALA A  18     162.422 125.954  -8.122  1.00  0.00           H  
ATOM    277  HA  ALA A  18     165.002 124.984  -7.425  1.00  0.00           H  
ATOM    278 1HB  ALA A  18     164.830 126.512  -5.493  1.00  0.00           H  
ATOM    279 2HB  ALA A  18     164.284 127.292  -6.997  1.00  0.00           H  
ATOM    280 3HB  ALA A  18     163.092 126.710  -5.811  1.00  0.00           H  
ATOM    281  N   GLU A  19     162.542 123.827  -5.584  1.00  0.00           N  
ATOM    282  CA  GLU A  19     162.187 122.789  -4.624  1.00  0.00           C  
ATOM    283  C   GLU A  19     162.545 121.406  -5.151  1.00  0.00           C  
ATOM    284  O   GLU A  19     163.038 120.557  -4.407  1.00  0.00           O  
ATOM    285  CB  GLU A  19     160.694 122.851  -4.299  1.00  0.00           C  
ATOM    286  CG  GLU A  19     160.279 124.057  -3.467  1.00  0.00           C  
ATOM    287  CD  GLU A  19     158.838 124.011  -3.046  1.00  0.00           C  
ATOM    288  OE1 GLU A  19     158.266 122.947  -3.067  1.00  0.00           O  
ATOM    289  OE2 GLU A  19     158.307 125.041  -2.703  1.00  0.00           O  
ATOM    290  H   GLU A  19     161.811 124.392  -5.992  1.00  0.00           H  
ATOM    291  HA  GLU A  19     162.760 122.954  -3.709  1.00  0.00           H  
ATOM    292 1HB  GLU A  19     160.120 122.872  -5.226  1.00  0.00           H  
ATOM    293 2HB  GLU A  19     160.401 121.954  -3.753  1.00  0.00           H  
ATOM    294 1HG  GLU A  19     160.906 124.104  -2.577  1.00  0.00           H  
ATOM    295 2HG  GLU A  19     160.455 124.962  -4.049  1.00  0.00           H  
ATOM    296  N   GLU A  20     162.293 121.184  -6.435  1.00  0.00           N  
ATOM    297  CA  GLU A  20     162.600 119.905  -7.068  1.00  0.00           C  
ATOM    298  C   GLU A  20     164.105 119.673  -7.141  1.00  0.00           C  
ATOM    299  O   GLU A  20     164.576 118.552  -6.964  1.00  0.00           O  
ATOM    300  CB  GLU A  20     161.996 119.847  -8.473  1.00  0.00           C  
ATOM    301  CG  GLU A  20     160.477 119.756  -8.499  1.00  0.00           C  
ATOM    302  CD  GLU A  20     159.955 118.490  -7.876  1.00  0.00           C  
ATOM    303  OE1 GLU A  20     160.437 117.438  -8.220  1.00  0.00           O  
ATOM    304  OE2 GLU A  20     159.073 118.577  -7.054  1.00  0.00           O  
ATOM    305  H   GLU A  20     161.880 121.920  -6.991  1.00  0.00           H  
ATOM    306  HA  GLU A  20     162.172 119.109  -6.460  1.00  0.00           H  
ATOM    307 1HB  GLU A  20     162.288 120.736  -9.031  1.00  0.00           H  
ATOM    308 2HB  GLU A  20     162.393 118.982  -9.003  1.00  0.00           H  
ATOM    309 1HG  GLU A  20     160.062 120.608  -7.965  1.00  0.00           H  
ATOM    310 2HG  GLU A  20     160.138 119.811  -9.534  1.00  0.00           H  
ATOM    311  N   LEU A  21     164.849 120.743  -7.403  1.00  0.00           N  
ATOM    312  CA  LEU A  21     166.304 120.666  -7.460  1.00  0.00           C  
ATOM    313  C   LEU A  21     166.890 120.303  -6.099  1.00  0.00           C  
ATOM    314  O   LEU A  21     167.843 119.535  -6.008  1.00  0.00           O  
ATOM    315  CB  LEU A  21     166.887 122.004  -7.933  1.00  0.00           C  
ATOM    316  CG  LEU A  21     166.635 122.357  -9.405  1.00  0.00           C  
ATOM    317  CD1 LEU A  21     166.942 123.830  -9.635  1.00  0.00           C  
ATOM    318  CD2 LEU A  21     167.494 121.473 -10.294  1.00  0.00           C  
ATOM    319  H   LEU A  21     164.396 121.629  -7.571  1.00  0.00           H  
ATOM    320  HA  LEU A  21     166.582 119.878  -8.160  1.00  0.00           H  
ATOM    321 1HB  LEU A  21     166.466 122.802  -7.324  1.00  0.00           H  
ATOM    322 2HB  LEU A  21     167.967 121.988  -7.777  1.00  0.00           H  
ATOM    323  HG  LEU A  21     165.582 122.195  -9.641  1.00  0.00           H  
ATOM    324 1HD1 LEU A  21     166.761 124.080 -10.680  1.00  0.00           H  
ATOM    325 2HD1 LEU A  21     166.299 124.440  -9.000  1.00  0.00           H  
ATOM    326 3HD1 LEU A  21     167.985 124.025  -9.390  1.00  0.00           H  
ATOM    327 1HD2 LEU A  21     167.313 121.722 -11.340  1.00  0.00           H  
ATOM    328 2HD2 LEU A  21     168.547 121.635 -10.060  1.00  0.00           H  
ATOM    329 3HD2 LEU A  21     167.241 120.426 -10.123  1.00  0.00           H  
ATOM    330  N   ILE A  22     166.309 120.863  -5.043  1.00  0.00           N  
ATOM    331  CA  ILE A  22     166.760 120.590  -3.685  1.00  0.00           C  
ATOM    332  C   ILE A  22     166.498 119.138  -3.300  1.00  0.00           C  
ATOM    333  O   ILE A  22     167.371 118.464  -2.755  1.00  0.00           O  
ATOM    334  CB  ILE A  22     166.065 121.522  -2.677  1.00  0.00           C  
ATOM    335  CG1 ILE A  22     166.514 122.970  -2.892  1.00  0.00           C  
ATOM    336  CG2 ILE A  22     166.357 121.079  -1.252  1.00  0.00           C  
ATOM    337  CD1 ILE A  22     165.625 123.991  -2.220  1.00  0.00           C  
ATOM    338  H   ILE A  22     165.533 121.497  -5.186  1.00  0.00           H  
ATOM    339  HA  ILE A  22     167.837 120.755  -3.639  1.00  0.00           H  
ATOM    340  HB  ILE A  22     164.987 121.498  -2.842  1.00  0.00           H  
ATOM    341 1HG1 ILE A  22     167.527 123.097  -2.514  1.00  0.00           H  
ATOM    342 2HG1 ILE A  22     166.535 123.189  -3.960  1.00  0.00           H  
ATOM    343 1HG2 ILE A  22     165.858 121.749  -0.553  1.00  0.00           H  
ATOM    344 2HG2 ILE A  22     165.989 120.062  -1.106  1.00  0.00           H  
ATOM    345 3HG2 ILE A  22     167.433 121.105  -1.076  1.00  0.00           H  
ATOM    346 1HD1 ILE A  22     166.006 124.993  -2.418  1.00  0.00           H  
ATOM    347 2HD1 ILE A  22     164.611 123.905  -2.610  1.00  0.00           H  
ATOM    348 3HD1 ILE A  22     165.617 123.813  -1.145  1.00  0.00           H  
ATOM    349  N   LYS A  23     165.291 118.663  -3.589  1.00  0.00           N  
ATOM    350  CA  LYS A  23     164.923 117.283  -3.301  1.00  0.00           C  
ATOM    351  C   LYS A  23     165.852 116.306  -4.008  1.00  0.00           C  
ATOM    352  O   LYS A  23     166.310 115.329  -3.415  1.00  0.00           O  
ATOM    353  CB  LYS A  23     163.473 117.018  -3.709  1.00  0.00           C  
ATOM    354  CG  LYS A  23     162.435 117.634  -2.780  1.00  0.00           C  
ATOM    355  CD  LYS A  23     161.038 117.120  -3.095  1.00  0.00           C  
ATOM    356  CE  LYS A  23     160.539 117.655  -4.429  1.00  0.00           C  
ATOM    357  NZ  LYS A  23     159.114 117.304  -4.673  1.00  0.00           N  
ATOM    358  H   LYS A  23     164.611 119.275  -4.017  1.00  0.00           H  
ATOM    359  HA  LYS A  23     165.022 117.115  -2.227  1.00  0.00           H  
ATOM    360 1HB  LYS A  23     163.299 117.411  -4.711  1.00  0.00           H  
ATOM    361 2HB  LYS A  23     163.295 115.944  -3.744  1.00  0.00           H  
ATOM    362 1HG  LYS A  23     162.680 117.385  -1.747  1.00  0.00           H  
ATOM    363 2HG  LYS A  23     162.449 118.718  -2.887  1.00  0.00           H  
ATOM    364 1HD  LYS A  23     161.050 116.030  -3.130  1.00  0.00           H  
ATOM    365 2HD  LYS A  23     160.350 117.433  -2.310  1.00  0.00           H  
ATOM    366 1HE  LYS A  23     160.643 118.739  -4.450  1.00  0.00           H  
ATOM    367 2HE  LYS A  23     161.144 117.239  -5.236  1.00  0.00           H  
ATOM    368 1HZ  LYS A  23     158.823 117.675  -5.565  1.00  0.00           H  
ATOM    369 2HZ  LYS A  23     159.010 116.298  -4.676  1.00  0.00           H  
ATOM    370 3HZ  LYS A  23     158.540 117.699  -3.941  1.00  0.00           H  
ATOM    371  N   LYS A  24     166.130 116.573  -5.281  1.00  0.00           N  
ATOM    372  CA  LYS A  24     167.053 115.754  -6.054  1.00  0.00           C  
ATOM    373  C   LYS A  24     168.462 115.821  -5.476  1.00  0.00           C  
ATOM    374  O   LYS A  24     169.170 114.815  -5.429  1.00  0.00           O  
ATOM    375  CB  LYS A  24     167.062 116.195  -7.518  1.00  0.00           C  
ATOM    376  CG  LYS A  24     165.802 115.829  -8.293  1.00  0.00           C  
ATOM    377  CD  LYS A  24     165.872 116.329  -9.728  1.00  0.00           C  
ATOM    378  CE  LYS A  24     164.610 115.971 -10.501  1.00  0.00           C  
ATOM    379  NZ  LYS A  24     164.663 116.456 -11.907  1.00  0.00           N  
ATOM    380  H   LYS A  24     165.687 117.367  -5.723  1.00  0.00           H  
ATOM    381  HA  LYS A  24     166.723 114.717  -6.001  1.00  0.00           H  
ATOM    382 1HB  LYS A  24     167.186 117.277  -7.572  1.00  0.00           H  
ATOM    383 2HB  LYS A  24     167.913 115.742  -8.029  1.00  0.00           H  
ATOM    384 1HG  LYS A  24     165.682 114.744  -8.301  1.00  0.00           H  
ATOM    385 2HG  LYS A  24     164.934 116.270  -7.804  1.00  0.00           H  
ATOM    386 1HD  LYS A  24     165.993 117.413  -9.730  1.00  0.00           H  
ATOM    387 2HD  LYS A  24     166.731 115.883 -10.228  1.00  0.00           H  
ATOM    388 1HE  LYS A  24     164.483 114.889 -10.508  1.00  0.00           H  
ATOM    389 2HE  LYS A  24     163.745 116.413 -10.010  1.00  0.00           H  
ATOM    390 1HZ  LYS A  24     163.811 116.199 -12.384  1.00  0.00           H  
ATOM    391 2HZ  LYS A  24     164.763 117.461 -11.912  1.00  0.00           H  
ATOM    392 3HZ  LYS A  24     165.451 116.037 -12.378  1.00  0.00           H  
ATOM    393  N   ALA A  25     168.863 117.009  -5.042  1.00  0.00           N  
ATOM    394  CA  ALA A  25     170.195 117.212  -4.485  1.00  0.00           C  
ATOM    395  C   ALA A  25     170.413 116.343  -3.251  1.00  0.00           C  
ATOM    396  O   ALA A  25     171.491 115.780  -3.061  1.00  0.00           O  
ATOM    397  CB  ALA A  25     170.410 118.678  -4.143  1.00  0.00           C  
ATOM    398  H   ALA A  25     168.228 117.794  -5.099  1.00  0.00           H  
ATOM    399  HA  ALA A  25     170.932 116.916  -5.233  1.00  0.00           H  
ATOM    400 1HB  ALA A  25     171.409 118.813  -3.728  1.00  0.00           H  
ATOM    401 2HB  ALA A  25     170.307 119.281  -5.047  1.00  0.00           H  
ATOM    402 3HB  ALA A  25     169.667 118.993  -3.411  1.00  0.00           H  
ATOM    403  N   ARG A  26     169.384 116.242  -2.417  1.00  0.00           N  
ATOM    404  CA  ARG A  26     169.480 115.486  -1.175  1.00  0.00           C  
ATOM    405  C   ARG A  26     169.498 113.985  -1.441  1.00  0.00           C  
ATOM    406  O   ARG A  26     170.106 113.221  -0.694  1.00  0.00           O  
ATOM    407  CB  ARG A  26     168.317 115.820  -0.253  1.00  0.00           C  
ATOM    408  CG  ARG A  26     168.334 117.230   0.313  1.00  0.00           C  
ATOM    409  CD  ARG A  26     167.097 117.530   1.080  1.00  0.00           C  
ATOM    410  NE  ARG A  26     167.075 118.904   1.556  1.00  0.00           N  
ATOM    411  CZ  ARG A  26     166.057 119.457   2.242  1.00  0.00           C  
ATOM    412  NH1 ARG A  26     164.988 118.746   2.523  1.00  0.00           N  
ATOM    413  NH2 ARG A  26     166.133 120.718   2.634  1.00  0.00           N  
ATOM    414  H   ARG A  26     168.515 116.698  -2.651  1.00  0.00           H  
ATOM    415  HA  ARG A  26     170.419 115.744  -0.682  1.00  0.00           H  
ATOM    416 1HB  ARG A  26     167.378 115.692  -0.792  1.00  0.00           H  
ATOM    417 2HB  ARG A  26     168.308 115.126   0.587  1.00  0.00           H  
ATOM    418 1HG  ARG A  26     169.188 117.343   0.981  1.00  0.00           H  
ATOM    419 2HG  ARG A  26     168.415 117.949  -0.502  1.00  0.00           H  
ATOM    420 1HD  ARG A  26     166.228 117.377   0.441  1.00  0.00           H  
ATOM    421 2HD  ARG A  26     167.035 116.869   1.943  1.00  0.00           H  
ATOM    422  HE  ARG A  26     167.881 119.482   1.360  1.00  0.00           H  
ATOM    423 1HH1 ARG A  26     164.930 117.782   2.224  1.00  0.00           H  
ATOM    424 2HH1 ARG A  26     164.225 119.162   3.038  1.00  0.00           H  
ATOM    425 1HH2 ARG A  26     166.954 121.266   2.418  1.00  0.00           H  
ATOM    426 2HH2 ARG A  26     165.370 121.135   3.147  1.00  0.00           H  
ATOM    427  N   LYS A  27     168.828 113.571  -2.511  1.00  0.00           N  
ATOM    428  CA  LYS A  27     168.791 112.167  -2.897  1.00  0.00           C  
ATOM    429  C   LYS A  27     169.995 111.797  -3.754  1.00  0.00           C  
ATOM    430  O   LYS A  27     170.382 110.631  -3.827  1.00  0.00           O  
ATOM    431  CB  LYS A  27     167.496 111.852  -3.647  1.00  0.00           C  
ATOM    432  CG  LYS A  27     166.238 111.930  -2.792  1.00  0.00           C  
ATOM    433  CD  LYS A  27     164.994 111.619  -3.609  1.00  0.00           C  
ATOM    434  CE  LYS A  27     163.738 111.684  -2.752  1.00  0.00           C  
ATOM    435  NZ  LYS A  27     162.509 111.403  -3.544  1.00  0.00           N  
ATOM    436  H   LYS A  27     168.331 114.248  -3.072  1.00  0.00           H  
ATOM    437  HA  LYS A  27     168.829 111.560  -1.991  1.00  0.00           H  
ATOM    438 1HB  LYS A  27     167.379 112.548  -4.478  1.00  0.00           H  
ATOM    439 2HB  LYS A  27     167.553 110.847  -4.067  1.00  0.00           H  
ATOM    440 1HG  LYS A  27     166.312 111.214  -1.971  1.00  0.00           H  
ATOM    441 2HG  LYS A  27     166.146 112.930  -2.371  1.00  0.00           H  
ATOM    442 1HD  LYS A  27     164.905 112.338  -4.425  1.00  0.00           H  
ATOM    443 2HD  LYS A  27     165.079 110.621  -4.037  1.00  0.00           H  
ATOM    444 1HE  LYS A  27     163.809 110.954  -1.947  1.00  0.00           H  
ATOM    445 2HE  LYS A  27     163.650 112.675  -2.310  1.00  0.00           H  
ATOM    446 1HZ  LYS A  27     161.700 111.456  -2.942  1.00  0.00           H  
ATOM    447 2HZ  LYS A  27     162.422 112.086  -4.285  1.00  0.00           H  
ATOM    448 3HZ  LYS A  27     162.570 110.478  -3.947  1.00  0.00           H  
ATOM    449  N   THR A  28     170.584 112.798  -4.398  1.00  0.00           N  
ATOM    450  CA  THR A  28     171.689 112.569  -5.322  1.00  0.00           C  
ATOM    451  C   THR A  28     173.031 112.830  -4.651  1.00  0.00           C  
ATOM    452  O   THR A  28     174.033 112.193  -4.978  1.00  0.00           O  
ATOM    453  CB  THR A  28     171.557 113.456  -6.574  1.00  0.00           C  
ATOM    454  OG1 THR A  28     170.285 113.223  -7.195  1.00  0.00           O  
ATOM    455  CG2 THR A  28     172.665 113.145  -7.568  1.00  0.00           C  
ATOM    456  H   THR A  28     170.259 113.742  -4.244  1.00  0.00           H  
ATOM    457  HA  THR A  28     171.672 111.524  -5.630  1.00  0.00           H  
ATOM    458  HB  THR A  28     171.618 114.505  -6.286  1.00  0.00           H  
ATOM    459  HG1 THR A  28     169.590 113.607  -6.654  1.00  0.00           H  
ATOM    460 1HG2 THR A  28     172.557 113.781  -8.446  1.00  0.00           H  
ATOM    461 2HG2 THR A  28     173.634 113.332  -7.103  1.00  0.00           H  
ATOM    462 3HG2 THR A  28     172.603 112.100  -7.867  1.00  0.00           H  
ATOM    463  N   GLY A  29     173.046 113.771  -3.713  1.00  0.00           N  
ATOM    464  CA  GLY A  29     174.285 114.198  -3.075  1.00  0.00           C  
ATOM    465  C   GLY A  29     175.064 115.151  -3.971  1.00  0.00           C  
ATOM    466  O   GLY A  29     176.293 115.211  -3.908  1.00  0.00           O  
ATOM    467  H   GLY A  29     172.177 114.202  -3.435  1.00  0.00           H  
ATOM    468 1HA  GLY A  29     174.056 114.688  -2.127  1.00  0.00           H  
ATOM    469 2HA  GLY A  29     174.896 113.326  -2.846  1.00  0.00           H  
ATOM    470  N   ASP A  30     174.346 115.894  -4.804  1.00  0.00           N  
ATOM    471  CA  ASP A  30     174.974 116.789  -5.769  1.00  0.00           C  
ATOM    472  C   ASP A  30     174.770 118.248  -5.384  1.00  0.00           C  
ATOM    473  O   ASP A  30     173.684 118.802  -5.566  1.00  0.00           O  
ATOM    474  CB  ASP A  30     174.414 116.541  -7.171  1.00  0.00           C  
ATOM    475  CG  ASP A  30     175.118 117.361  -8.245  1.00  0.00           C  
ATOM    476  OD1 ASP A  30     175.812 118.287  -7.897  1.00  0.00           O  
ATOM    477  OD2 ASP A  30     174.956 117.053  -9.401  1.00  0.00           O  
ATOM    478  H   ASP A  30     173.338 115.840  -4.767  1.00  0.00           H  
ATOM    479  HA  ASP A  30     176.047 116.594  -5.772  1.00  0.00           H  
ATOM    480 1HB  ASP A  30     174.511 115.484  -7.421  1.00  0.00           H  
ATOM    481 2HB  ASP A  30     173.351 116.785  -7.188  1.00  0.00           H  
ATOM    482  N   ALA A  31     175.819 118.867  -4.853  1.00  0.00           N  
ATOM    483  CA  ALA A  31     175.708 120.200  -4.274  1.00  0.00           C  
ATOM    484  C   ALA A  31     175.371 121.238  -5.337  1.00  0.00           C  
ATOM    485  O   ALA A  31     174.771 122.270  -5.043  1.00  0.00           O  
ATOM    486  CB  ALA A  31     176.998 120.576  -3.559  1.00  0.00           C  
ATOM    487  H   ALA A  31     176.715 118.402  -4.850  1.00  0.00           H  
ATOM    488  HA  ALA A  31     174.896 120.196  -3.548  1.00  0.00           H  
ATOM    489 1HB  ALA A  31     176.900 121.574  -3.131  1.00  0.00           H  
ATOM    490 2HB  ALA A  31     177.195 119.858  -2.763  1.00  0.00           H  
ATOM    491 3HB  ALA A  31     177.824 120.565  -4.268  1.00  0.00           H  
ATOM    492  N   GLU A  32     175.764 120.955  -6.575  1.00  0.00           N  
ATOM    493  CA  GLU A  32     175.620 121.916  -7.662  1.00  0.00           C  
ATOM    494  C   GLU A  32     174.157 122.273  -7.891  1.00  0.00           C  
ATOM    495  O   GLU A  32     173.840 123.367  -8.359  1.00  0.00           O  
ATOM    496  CB  GLU A  32     176.226 121.359  -8.952  1.00  0.00           C  
ATOM    497  CG  GLU A  32     176.297 122.359 -10.098  1.00  0.00           C  
ATOM    498  CD  GLU A  32     177.136 121.875 -11.246  1.00  0.00           C  
ATOM    499  OE1 GLU A  32     177.491 120.720 -11.254  1.00  0.00           O  
ATOM    500  OE2 GLU A  32     177.425 122.661 -12.118  1.00  0.00           O  
ATOM    501  H   GLU A  32     176.175 120.053  -6.768  1.00  0.00           H  
ATOM    502  HA  GLU A  32     176.144 122.833  -7.387  1.00  0.00           H  
ATOM    503 1HB  GLU A  32     177.238 121.004  -8.754  1.00  0.00           H  
ATOM    504 2HB  GLU A  32     175.639 120.504  -9.290  1.00  0.00           H  
ATOM    505 1HG  GLU A  32     175.287 122.554 -10.457  1.00  0.00           H  
ATOM    506 2HG  GLU A  32     176.707 123.297  -9.723  1.00  0.00           H  
ATOM    507  N   LEU A  33     173.269 121.342  -7.557  1.00  0.00           N  
ATOM    508  CA  LEU A  33     171.838 121.537  -7.770  1.00  0.00           C  
ATOM    509  C   LEU A  33     171.279 122.586  -6.817  1.00  0.00           C  
ATOM    510  O   LEU A  33     170.237 123.187  -7.082  1.00  0.00           O  
ATOM    511  CB  LEU A  33     171.087 120.213  -7.581  1.00  0.00           C  
ATOM    512  CG  LEU A  33     171.344 119.144  -8.650  1.00  0.00           C  
ATOM    513  CD1 LEU A  33     170.712 117.829  -8.216  1.00  0.00           C  
ATOM    514  CD2 LEU A  33     170.776 119.612  -9.982  1.00  0.00           C  
ATOM    515  H   LEU A  33     173.589 120.478  -7.145  1.00  0.00           H  
ATOM    516  HA  LEU A  33     171.686 121.901  -8.786  1.00  0.00           H  
ATOM    517 1HB  LEU A  33     171.366 119.791  -6.616  1.00  0.00           H  
ATOM    518 2HB  LEU A  33     170.017 120.419  -7.568  1.00  0.00           H  
ATOM    519  HG  LEU A  33     172.417 118.980  -8.751  1.00  0.00           H  
ATOM    520 1HD1 LEU A  33     170.894 117.069  -8.976  1.00  0.00           H  
ATOM    521 2HD1 LEU A  33     171.150 117.508  -7.271  1.00  0.00           H  
ATOM    522 3HD1 LEU A  33     169.638 117.965  -8.091  1.00  0.00           H  
ATOM    523 1HD2 LEU A  33     170.958 118.851 -10.743  1.00  0.00           H  
ATOM    524 2HD2 LEU A  33     169.702 119.774  -9.882  1.00  0.00           H  
ATOM    525 3HD2 LEU A  33     171.257 120.544 -10.277  1.00  0.00           H  
ATOM    526  N   LEU A  34     171.975 122.803  -5.706  1.00  0.00           N  
ATOM    527  CA  LEU A  34     171.620 123.867  -4.775  1.00  0.00           C  
ATOM    528  C   LEU A  34     172.009 125.233  -5.327  1.00  0.00           C  
ATOM    529  O   LEU A  34     171.309 126.222  -5.112  1.00  0.00           O  
ATOM    530  CB  LEU A  34     172.310 123.638  -3.423  1.00  0.00           C  
ATOM    531  CG  LEU A  34     171.508 122.828  -2.397  1.00  0.00           C  
ATOM    532  CD1 LEU A  34     170.381 123.686  -1.838  1.00  0.00           C  
ATOM    533  CD2 LEU A  34     170.963 121.570  -3.057  1.00  0.00           C  
ATOM    534  H   LEU A  34     172.769 122.214  -5.503  1.00  0.00           H  
ATOM    535  HA  LEU A  34     170.539 123.861  -4.637  1.00  0.00           H  
ATOM    536 1HB  LEU A  34     173.250 123.118  -3.596  1.00  0.00           H  
ATOM    537 2HB  LEU A  34     172.532 124.609  -2.979  1.00  0.00           H  
ATOM    538  HG  LEU A  34     172.158 122.549  -1.567  1.00  0.00           H  
ATOM    539 1HD1 LEU A  34     169.813 123.109  -1.109  1.00  0.00           H  
ATOM    540 2HD1 LEU A  34     170.801 124.568  -1.355  1.00  0.00           H  
ATOM    541 3HD1 LEU A  34     169.723 123.994  -2.650  1.00  0.00           H  
ATOM    542 1HD2 LEU A  34     170.394 120.993  -2.327  1.00  0.00           H  
ATOM    543 2HD2 LEU A  34     170.312 121.848  -3.887  1.00  0.00           H  
ATOM    544 3HD2 LEU A  34     171.790 120.967  -3.431  1.00  0.00           H  
ATOM    545  N   ARG A  35     173.131 125.282  -6.039  1.00  0.00           N  
ATOM    546  CA  ARG A  35     173.523 126.482  -6.770  1.00  0.00           C  
ATOM    547  C   ARG A  35     172.512 126.820  -7.856  1.00  0.00           C  
ATOM    548  O   ARG A  35     172.191 127.987  -8.077  1.00  0.00           O  
ATOM    549  CB  ARG A  35     174.897 126.301  -7.398  1.00  0.00           C  
ATOM    550  CG  ARG A  35     175.486 127.557  -8.019  1.00  0.00           C  
ATOM    551  CD  ARG A  35     175.279 127.592  -9.489  1.00  0.00           C  
ATOM    552  NE  ARG A  35     175.998 126.524 -10.164  1.00  0.00           N  
ATOM    553  CZ  ARG A  35     177.304 126.571 -10.497  1.00  0.00           C  
ATOM    554  NH1 ARG A  35     178.016 127.639 -10.212  1.00  0.00           N  
ATOM    555  NH2 ARG A  35     177.866 125.545 -11.111  1.00  0.00           N  
ATOM    556  H   ARG A  35     173.726 124.466  -6.073  1.00  0.00           H  
ATOM    557  HA  ARG A  35     173.550 127.317  -6.070  1.00  0.00           H  
ATOM    558 1HB  ARG A  35     175.598 125.945  -6.644  1.00  0.00           H  
ATOM    559 2HB  ARG A  35     174.843 125.541  -8.178  1.00  0.00           H  
ATOM    560 1HG  ARG A  35     175.010 128.436  -7.584  1.00  0.00           H  
ATOM    561 2HG  ARG A  35     176.558 127.591  -7.824  1.00  0.00           H  
ATOM    562 1HD  ARG A  35     174.218 127.481  -9.710  1.00  0.00           H  
ATOM    563 2HD  ARG A  35     175.634 128.543  -9.884  1.00  0.00           H  
ATOM    564  HE  ARG A  35     175.483 125.686 -10.401  1.00  0.00           H  
ATOM    565 1HH1 ARG A  35     177.585 128.423  -9.743  1.00  0.00           H  
ATOM    566 2HH1 ARG A  35     178.994 127.674 -10.461  1.00  0.00           H  
ATOM    567 1HH2 ARG A  35     177.318 124.724 -11.330  1.00  0.00           H  
ATOM    568 2HH2 ARG A  35     178.844 125.581 -11.360  1.00  0.00           H  
ATOM    569  N   LYS A  36     172.017 125.791  -8.535  1.00  0.00           N  
ATOM    570  CA  LYS A  36     170.986 125.970  -9.552  1.00  0.00           C  
ATOM    571  C   LYS A  36     169.673 126.428  -8.927  1.00  0.00           C  
ATOM    572  O   LYS A  36     168.999 127.312  -9.460  1.00  0.00           O  
ATOM    573  CB  LYS A  36     170.772 124.672 -10.334  1.00  0.00           C  
ATOM    574  CG  LYS A  36     169.800 124.795 -11.500  1.00  0.00           C  
ATOM    575  CD  LYS A  36     170.401 125.609 -12.637  1.00  0.00           C  
ATOM    576  CE  LYS A  36     171.364 124.775 -13.468  1.00  0.00           C  
ATOM    577  NZ  LYS A  36     170.665 123.690 -14.209  1.00  0.00           N  
ATOM    578  H   LYS A  36     172.361 124.861  -8.343  1.00  0.00           H  
ATOM    579  HA  LYS A  36     171.311 126.747 -10.242  1.00  0.00           H  
ATOM    580 1HB  LYS A  36     171.727 124.325 -10.728  1.00  0.00           H  
ATOM    581 2HB  LYS A  36     170.394 123.901  -9.663  1.00  0.00           H  
ATOM    582 1HG  LYS A  36     169.550 123.800 -11.871  1.00  0.00           H  
ATOM    583 2HG  LYS A  36     168.885 125.278 -11.162  1.00  0.00           H  
ATOM    584 1HD  LYS A  36     169.602 125.978 -13.282  1.00  0.00           H  
ATOM    585 2HD  LYS A  36     170.937 126.465 -12.227  1.00  0.00           H  
ATOM    586 1HE  LYS A  36     171.875 125.417 -14.185  1.00  0.00           H  
ATOM    587 2HE  LYS A  36     172.114 124.327 -12.816  1.00  0.00           H  
ATOM    588 1HZ  LYS A  36     171.337 123.161 -14.746  1.00  0.00           H  
ATOM    589 2HZ  LYS A  36     170.203 123.077 -13.551  1.00  0.00           H  
ATOM    590 3HZ  LYS A  36     169.981 124.093 -14.830  1.00  0.00           H  
ATOM    591  N   ALA A  37     169.314 125.822  -7.801  1.00  0.00           N  
ATOM    592  CA  ALA A  37     168.139 126.240  -7.046  1.00  0.00           C  
ATOM    593  C   ALA A  37     168.256 127.694  -6.603  1.00  0.00           C  
ATOM    594  O   ALA A  37     167.276 128.438  -6.614  1.00  0.00           O  
ATOM    595  CB  ALA A  37     167.936 125.334  -5.840  1.00  0.00           C  
ATOM    596  H   ALA A  37     169.870 125.052  -7.460  1.00  0.00           H  
ATOM    597  HA  ALA A  37     167.268 126.163  -7.696  1.00  0.00           H  
ATOM    598 1HB  ALA A  37     167.054 125.656  -5.286  1.00  0.00           H  
ATOM    599 2HB  ALA A  37     167.797 124.306  -6.176  1.00  0.00           H  
ATOM    600 3HB  ALA A  37     168.812 125.388  -5.193  1.00  0.00           H  
ATOM    601  N   LEU A  38     169.463 128.090  -6.214  1.00  0.00           N  
ATOM    602  CA  LEU A  38     169.737 129.480  -5.869  1.00  0.00           C  
ATOM    603  C   LEU A  38     169.423 130.410  -7.035  1.00  0.00           C  
ATOM    604  O   LEU A  38     168.732 131.417  -6.871  1.00  0.00           O  
ATOM    605  CB  LEU A  38     171.206 129.645  -5.457  1.00  0.00           C  
ATOM    606  CG  LEU A  38     171.565 130.980  -4.793  1.00  0.00           C  
ATOM    607  CD1 LEU A  38     172.719 130.771  -3.823  1.00  0.00           C  
ATOM    608  CD2 LEU A  38     171.929 131.997  -5.865  1.00  0.00           C  
ATOM    609  H   LEU A  38     170.210 127.414  -6.156  1.00  0.00           H  
ATOM    610  HA  LEU A  38     169.092 129.765  -5.037  1.00  0.00           H  
ATOM    611 1HB  LEU A  38     171.462 128.849  -4.759  1.00  0.00           H  
ATOM    612 2HB  LEU A  38     171.829 129.536  -6.343  1.00  0.00           H  
ATOM    613  HG  LEU A  38     170.710 131.345  -4.222  1.00  0.00           H  
ATOM    614 1HD1 LEU A  38     172.975 131.721  -3.351  1.00  0.00           H  
ATOM    615 2HD1 LEU A  38     172.425 130.054  -3.055  1.00  0.00           H  
ATOM    616 3HD1 LEU A  38     173.585 130.391  -4.363  1.00  0.00           H  
ATOM    617 1HD2 LEU A  38     172.184 132.947  -5.393  1.00  0.00           H  
ATOM    618 2HD2 LEU A  38     172.784 131.634  -6.435  1.00  0.00           H  
ATOM    619 3HD2 LEU A  38     171.081 132.141  -6.533  1.00  0.00           H  
ATOM    620  N   GLU A  39     169.929 130.066  -8.212  1.00  0.00           N  
ATOM    621  CA  GLU A  39     169.743 130.893  -9.398  1.00  0.00           C  
ATOM    622  C   GLU A  39     168.269 131.005  -9.767  1.00  0.00           C  
ATOM    623  O   GLU A  39     167.793 132.076 -10.141  1.00  0.00           O  
ATOM    624  CB  GLU A  39     170.532 130.320 -10.578  1.00  0.00           C  
ATOM    625  CG  GLU A  39     172.042 130.471 -10.455  1.00  0.00           C  
ATOM    626  CD  GLU A  39     172.786 129.872 -11.618  1.00  0.00           C  
ATOM    627  OE1 GLU A  39     172.152 129.309 -12.478  1.00  0.00           O  
ATOM    628  OE2 GLU A  39     173.990 129.977 -11.645  1.00  0.00           O  
ATOM    629  H   GLU A  39     170.460 129.209  -8.288  1.00  0.00           H  
ATOM    630  HA  GLU A  39     170.106 131.898  -9.181  1.00  0.00           H  
ATOM    631 1HB  GLU A  39     170.309 129.259 -10.683  1.00  0.00           H  
ATOM    632 2HB  GLU A  39     170.220 130.813 -11.498  1.00  0.00           H  
ATOM    633 1HG  GLU A  39     172.288 131.530 -10.390  1.00  0.00           H  
ATOM    634 2HG  GLU A  39     172.372 129.992  -9.534  1.00  0.00           H  
ATOM    635  N   ALA A  40     167.553 129.891  -9.658  1.00  0.00           N  
ATOM    636  CA  ALA A  40     166.123 129.869  -9.945  1.00  0.00           C  
ATOM    637  C   ALA A  40     165.361 130.814  -9.025  1.00  0.00           C  
ATOM    638  O   ALA A  40     164.495 131.565  -9.470  1.00  0.00           O  
ATOM    639  CB  ALA A  40     165.578 128.455  -9.819  1.00  0.00           C  
ATOM    640  H   ALA A  40     168.009 129.039  -9.367  1.00  0.00           H  
ATOM    641  HA  ALA A  40     165.972 130.213 -10.971  1.00  0.00           H  
ATOM    642 1HB  ALA A  40     164.510 128.455 -10.037  1.00  0.00           H  
ATOM    643 2HB  ALA A  40     166.093 127.802 -10.525  1.00  0.00           H  
ATOM    644 3HB  ALA A  40     165.741 128.091  -8.807  1.00  0.00           H  
ATOM    645  N   LEU A  41     165.690 130.770  -7.738  1.00  0.00           N  
ATOM    646  CA  LEU A  41     165.051 131.635  -6.754  1.00  0.00           C  
ATOM    647  C   LEU A  41     165.492 133.082  -6.927  1.00  0.00           C  
ATOM    648  O   LEU A  41     164.690 134.008  -6.788  1.00  0.00           O  
ATOM    649  CB  LEU A  41     165.384 131.159  -5.334  1.00  0.00           C  
ATOM    650  CG  LEU A  41     164.754 129.825  -4.915  1.00  0.00           C  
ATOM    651  CD1 LEU A  41     165.420 129.327  -3.640  1.00  0.00           C  
ATOM    652  CD2 LEU A  41     163.257 130.011  -4.714  1.00  0.00           C  
ATOM    653  H   LEU A  41     166.401 130.119  -7.434  1.00  0.00           H  
ATOM    654  HA  LEU A  41     163.973 131.599  -6.909  1.00  0.00           H  
ATOM    655 1HB  LEU A  41     166.464 131.057  -5.246  1.00  0.00           H  
ATOM    656 2HB  LEU A  41     165.053 131.918  -4.626  1.00  0.00           H  
ATOM    657  HG  LEU A  41     164.926 129.081  -5.693  1.00  0.00           H  
ATOM    658 1HD1 LEU A  41     164.971 128.378  -3.341  1.00  0.00           H  
ATOM    659 2HD1 LEU A  41     166.486 129.185  -3.817  1.00  0.00           H  
ATOM    660 3HD1 LEU A  41     165.278 130.059  -2.845  1.00  0.00           H  
ATOM    661 1HD2 LEU A  41     162.809 129.063  -4.417  1.00  0.00           H  
ATOM    662 2HD2 LEU A  41     163.084 130.754  -3.935  1.00  0.00           H  
ATOM    663 3HD2 LEU A  41     162.804 130.350  -5.645  1.00  0.00           H  
ATOM    664  N   GLU A  42     166.770 133.276  -7.233  1.00  0.00           N  
ATOM    665  CA  GLU A  42     167.323 134.611  -7.412  1.00  0.00           C  
ATOM    666  C   GLU A  42     166.637 135.344  -8.558  1.00  0.00           C  
ATOM    667  O   GLU A  42     166.291 136.517  -8.441  1.00  0.00           O  
ATOM    668  CB  GLU A  42     168.830 134.535  -7.672  1.00  0.00           C  
ATOM    669  CG  GLU A  42     169.511 135.886  -7.822  1.00  0.00           C  
ATOM    670  CD  GLU A  42     171.011 135.784  -7.867  1.00  0.00           C  
ATOM    671  OE1 GLU A  42     171.511 134.686  -7.930  1.00  0.00           O  
ATOM    672  OE2 GLU A  42     171.657 136.805  -7.837  1.00  0.00           O  
ATOM    673  H   GLU A  42     167.377 132.475  -7.341  1.00  0.00           H  
ATOM    674  HA  GLU A  42     167.145 135.186  -6.501  1.00  0.00           H  
ATOM    675 1HB  GLU A  42     169.314 134.006  -6.850  1.00  0.00           H  
ATOM    676 2HB  GLU A  42     169.013 133.965  -8.582  1.00  0.00           H  
ATOM    677 1HG  GLU A  42     169.164 136.356  -8.741  1.00  0.00           H  
ATOM    678 2HG  GLU A  42     169.221 136.525  -6.989  1.00  0.00           H  
ATOM    679  N   GLU A  43     166.443 134.639  -9.670  1.00  0.00           N  
ATOM    680  CA  GLU A  43     165.726 135.192 -10.812  1.00  0.00           C  
ATOM    681  C   GLU A  43     164.259 135.435 -10.478  1.00  0.00           C  
ATOM    682  O   GLU A  43     163.659 136.406 -10.935  1.00  0.00           O  
ATOM    683  CB  GLU A  43     165.839 134.255 -12.017  1.00  0.00           C  
ATOM    684  CG  GLU A  43     167.213 134.231 -12.668  1.00  0.00           C  
ATOM    685  CD  GLU A  43     167.578 135.537 -13.317  1.00  0.00           C  
ATOM    686  OE1 GLU A  43     166.863 135.965 -14.190  1.00  0.00           O  
ATOM    687  OE2 GLU A  43     168.572 136.110 -12.936  1.00  0.00           O  
ATOM    688  H   GLU A  43     166.799 133.695  -9.723  1.00  0.00           H  
ATOM    689  HA  GLU A  43     166.169 136.157 -11.064  1.00  0.00           H  
ATOM    690 1HB  GLU A  43     165.596 133.238 -11.710  1.00  0.00           H  
ATOM    691 2HB  GLU A  43     165.114 134.551 -12.775  1.00  0.00           H  
ATOM    692 1HG  GLU A  43     167.960 133.995 -11.909  1.00  0.00           H  
ATOM    693 2HG  GLU A  43     167.235 133.440 -13.417  1.00  0.00           H  
ATOM    694  N   ALA A  44     163.686 134.539  -9.679  1.00  0.00           N  
ATOM    695  CA  ALA A  44     162.309 134.692  -9.222  1.00  0.00           C  
ATOM    696  C   ALA A  44     162.133 135.977  -8.422  1.00  0.00           C  
ATOM    697  O   ALA A  44     161.120 136.664  -8.549  1.00  0.00           O  
ATOM    698  CB  ALA A  44     161.889 133.489  -8.390  1.00  0.00           C  
ATOM    699  H   ALA A  44     164.217 133.734  -9.381  1.00  0.00           H  
ATOM    700  HA  ALA A  44     161.660 134.755 -10.096  1.00  0.00           H  
ATOM    701 1HB  ALA A  44     160.861 133.617  -8.059  1.00  0.00           H  
ATOM    702 2HB  ALA A  44     161.965 132.583  -8.997  1.00  0.00           H  
ATOM    703 3HB  ALA A  44     162.543 133.401  -7.526  1.00  0.00           H  
ATOM    704  N   VAL A  45     163.125 136.294  -7.597  1.00  0.00           N  
ATOM    705  CA  VAL A  45     163.104 137.521  -6.810  1.00  0.00           C  
ATOM    706  C   VAL A  45     163.195 138.751  -7.706  1.00  0.00           C  
ATOM    707  O   VAL A  45     162.505 139.746  -7.483  1.00  0.00           O  
ATOM    708  CB  VAL A  45     164.273 137.532  -5.807  1.00  0.00           C  
ATOM    709  CG1 VAL A  45     164.419 138.908  -5.175  1.00  0.00           C  
ATOM    710  CG2 VAL A  45     164.049 136.470  -4.742  1.00  0.00           C  
ATOM    711  H   VAL A  45     163.915 135.669  -7.512  1.00  0.00           H  
ATOM    712  HA  VAL A  45     162.159 137.573  -6.275  1.00  0.00           H  
ATOM    713  HB  VAL A  45     165.200 137.325  -6.342  1.00  0.00           H  
ATOM    714 1HG1 VAL A  45     165.249 138.899  -4.469  1.00  0.00           H  
ATOM    715 2HG1 VAL A  45     164.612 139.648  -5.952  1.00  0.00           H  
ATOM    716 3HG1 VAL A  45     163.500 139.166  -4.650  1.00  0.00           H  
ATOM    717 1HG2 VAL A  45     164.880 136.483  -4.037  1.00  0.00           H  
ATOM    718 2HG2 VAL A  45     163.120 136.675  -4.212  1.00  0.00           H  
ATOM    719 3HG2 VAL A  45     163.991 135.489  -5.214  1.00  0.00           H  
ATOM    720  N   ARG A  46     164.051 138.677  -8.722  1.00  0.00           N  
ATOM    721  CA  ARG A  46     164.172 139.749  -9.703  1.00  0.00           C  
ATOM    722  C   ARG A  46     162.858 139.967 -10.442  1.00  0.00           C  
ATOM    723  O   ARG A  46     162.477 141.102 -10.730  1.00  0.00           O  
ATOM    724  CB  ARG A  46     165.271 139.436 -10.707  1.00  0.00           C  
ATOM    725  CG  ARG A  46     166.682 139.468 -10.141  1.00  0.00           C  
ATOM    726  CD  ARG A  46     167.695 139.146 -11.178  1.00  0.00           C  
ATOM    727  NE  ARG A  46     167.851 140.226 -12.140  1.00  0.00           N  
ATOM    728  CZ  ARG A  46     168.364 140.082 -13.377  1.00  0.00           C  
ATOM    729  NH1 ARG A  46     168.768 138.901 -13.787  1.00  0.00           N  
ATOM    730  NH2 ARG A  46     168.463 141.128 -14.177  1.00  0.00           N  
ATOM    731  H   ARG A  46     164.634 137.856  -8.815  1.00  0.00           H  
ATOM    732  HA  ARG A  46     164.413 140.672  -9.177  1.00  0.00           H  
ATOM    733 1HB  ARG A  46     165.107 138.445 -11.127  1.00  0.00           H  
ATOM    734 2HB  ARG A  46     165.228 140.150 -11.529  1.00  0.00           H  
ATOM    735 1HG  ARG A  46     166.895 140.464  -9.752  1.00  0.00           H  
ATOM    736 2HG  ARG A  46     166.770 138.736  -9.339  1.00  0.00           H  
ATOM    737 1HD  ARG A  46     168.660 138.973 -10.702  1.00  0.00           H  
ATOM    738 2HD  ARG A  46     167.392 138.250 -11.719  1.00  0.00           H  
ATOM    739  HE  ARG A  46     167.550 141.152 -11.860  1.00  0.00           H  
ATOM    740 1HH1 ARG A  46     168.691 138.100 -13.176  1.00  0.00           H  
ATOM    741 2HH1 ARG A  46     169.152 138.792 -14.715  1.00  0.00           H  
ATOM    742 1HH2 ARG A  46     168.153 142.038 -13.862  1.00  0.00           H  
ATOM    743 2HH2 ARG A  46     168.848 141.020 -15.104  1.00  0.00           H  
ATOM    744  N   ALA A  47     162.165 138.873 -10.746  1.00  0.00           N  
ATOM    745  CA  ALA A  47     160.919 138.941 -11.498  1.00  0.00           C  
ATOM    746  C   ALA A  47     159.854 139.714 -10.731  1.00  0.00           C  
ATOM    747  O   ALA A  47     159.175 140.575 -11.289  1.00  0.00           O  
ATOM    748  CB  ALA A  47     160.421 137.540 -11.825  1.00  0.00           C  
ATOM    749  H   ALA A  47     162.514 137.974 -10.449  1.00  0.00           H  
ATOM    750  HA  ALA A  47     161.106 139.472 -12.431  1.00  0.00           H  
ATOM    751 1HB  ALA A  47     159.489 137.607 -12.386  1.00  0.00           H  
ATOM    752 2HB  ALA A  47     161.168 137.019 -12.423  1.00  0.00           H  
ATOM    753 3HB  ALA A  47     160.250 136.989 -10.901  1.00  0.00           H  
ATOM    754  N   VAL A  48     159.714 139.400  -9.446  1.00  0.00           N  
ATOM    755  CA  VAL A  48     158.717 140.053  -8.604  1.00  0.00           C  
ATOM    756  C   VAL A  48     159.147 141.466  -8.233  1.00  0.00           C  
ATOM    757  O   VAL A  48     158.311 142.347  -8.034  1.00  0.00           O  
ATOM    758  CB  VAL A  48     158.486 139.237  -7.319  1.00  0.00           C  
ATOM    759  CG1 VAL A  48     157.884 137.879  -7.650  1.00  0.00           C  
ATOM    760  CG2 VAL A  48     159.798 139.076  -6.565  1.00  0.00           C  
ATOM    761  H   VAL A  48     160.311 138.694  -9.043  1.00  0.00           H  
ATOM    762  HA  VAL A  48     157.785 140.126  -9.167  1.00  0.00           H  
ATOM    763  HB  VAL A  48     157.768 139.762  -6.690  1.00  0.00           H  
ATOM    764 1HG1 VAL A  48     157.728 137.316  -6.730  1.00  0.00           H  
ATOM    765 2HG1 VAL A  48     156.930 138.019  -8.157  1.00  0.00           H  
ATOM    766 3HG1 VAL A  48     158.565 137.329  -8.301  1.00  0.00           H  
ATOM    767 1HG2 VAL A  48     159.627 138.498  -5.657  1.00  0.00           H  
ATOM    768 2HG2 VAL A  48     160.519 138.556  -7.197  1.00  0.00           H  
ATOM    769 3HG2 VAL A  48     160.189 140.059  -6.303  1.00  0.00           H  
ATOM    770  N   GLU A  49     160.456 141.676  -8.146  1.00  0.00           N  
ATOM    771  CA  GLU A  49     161.004 143.010  -7.925  1.00  0.00           C  
ATOM    772  C   GLU A  49     160.575 143.970  -9.023  1.00  0.00           C  
ATOM    773  O   GLU A  49     160.171 145.101  -8.751  1.00  0.00           O  
ATOM    774  CB  GLU A  49     162.531 142.955  -7.852  1.00  0.00           C  
ATOM    775  CG  GLU A  49     163.209 144.317  -7.815  1.00  0.00           C  
ATOM    776  CD  GLU A  49     164.673 144.234  -7.478  1.00  0.00           C  
ATOM    777  OE1 GLU A  49     165.077 143.249  -6.910  1.00  0.00           O  
ATOM    778  OE2 GLU A  49     165.386 145.159  -7.789  1.00  0.00           O  
ATOM    779  H   GLU A  49     161.087 140.892  -8.234  1.00  0.00           H  
ATOM    780  HA  GLU A  49     160.614 143.390  -6.979  1.00  0.00           H  
ATOM    781 1HB  GLU A  49     162.835 142.407  -6.959  1.00  0.00           H  
ATOM    782 2HB  GLU A  49     162.919 142.412  -8.716  1.00  0.00           H  
ATOM    783 1HG  GLU A  49     163.099 144.793  -8.789  1.00  0.00           H  
ATOM    784 2HG  GLU A  49     162.707 144.941  -7.078  1.00  0.00           H  
ATOM    785  N   GLU A  50     160.663 143.517 -10.270  1.00  0.00           N  
ATOM    786  CA  GLU A  50     160.220 144.311 -11.408  1.00  0.00           C  
ATOM    787  C   GLU A  50     158.709 144.510 -11.386  1.00  0.00           C  
ATOM    788  O   GLU A  50     158.210 145.582 -11.724  1.00  0.00           O  
ATOM    789  CB  GLU A  50     160.637 143.641 -12.719  1.00  0.00           C  
ATOM    790  CG  GLU A  50     162.128 143.713 -13.016  1.00  0.00           C  
ATOM    791  CD  GLU A  50     162.614 145.117 -13.239  1.00  0.00           C  
ATOM    792  OE1 GLU A  50     162.039 145.802 -14.051  1.00  0.00           O  
ATOM    793  OE2 GLU A  50     163.560 145.507 -12.596  1.00  0.00           O  
ATOM    794  H   GLU A  50     161.048 142.596 -10.431  1.00  0.00           H  
ATOM    795  HA  GLU A  50     160.684 145.294 -11.346  1.00  0.00           H  
ATOM    796 1HB  GLU A  50     160.350 142.588 -12.698  1.00  0.00           H  
ATOM    797 2HB  GLU A  50     160.109 144.107 -13.552  1.00  0.00           H  
ATOM    798 1HG  GLU A  50     162.676 143.280 -12.179  1.00  0.00           H  
ATOM    799 2HG  GLU A  50     162.342 143.115 -13.902  1.00  0.00           H  
ATOM    800  N   ALA A  51     157.986 143.470 -10.984  1.00  0.00           N  
ATOM    801  CA  ALA A  51     156.536 143.549 -10.854  1.00  0.00           C  
ATOM    802  C   ALA A  51     156.133 144.593  -9.819  1.00  0.00           C  
ATOM    803  O   ALA A  51     155.166 145.329 -10.010  1.00  0.00           O  
ATOM    804  CB  ALA A  51     155.963 142.189 -10.486  1.00  0.00           C  
ATOM    805  H   ALA A  51     158.453 142.602 -10.764  1.00  0.00           H  
ATOM    806  HA  ALA A  51     156.120 143.858 -11.813  1.00  0.00           H  
ATOM    807 1HB  ALA A  51     154.880 142.263 -10.395  1.00  0.00           H  
ATOM    808 2HB  ALA A  51     156.212 141.467 -11.265  1.00  0.00           H  
ATOM    809 3HB  ALA A  51     156.386 141.860  -9.539  1.00  0.00           H  
ATOM    810  N   ILE A  52     156.880 144.648  -8.721  1.00  0.00           N  
ATOM    811  CA  ILE A  52     156.613 145.617  -7.663  1.00  0.00           C  
ATOM    812  C   ILE A  52     157.000 147.023  -8.094  1.00  0.00           C  
ATOM    813  O   ILE A  52     156.271 147.983  -7.843  1.00  0.00           O  
ATOM    814  CB  ILE A  52     157.374 145.247  -6.376  1.00  0.00           C  
ATOM    815  CG1 ILE A  52     156.816 143.952  -5.779  1.00  0.00           C  
ATOM    816  CG2 ILE A  52     157.293 146.381  -5.365  1.00  0.00           C  
ATOM    817  CD1 ILE A  52     157.705 143.335  -4.723  1.00  0.00           C  
ATOM    818  H   ILE A  52     157.652 144.004  -8.618  1.00  0.00           H  
ATOM    819  HA  ILE A  52     155.544 145.614  -7.454  1.00  0.00           H  
ATOM    820  HB  ILE A  52     158.420 145.059  -6.612  1.00  0.00           H  
ATOM    821 1HG1 ILE A  52     155.841 144.148  -5.334  1.00  0.00           H  
ATOM    822 2HG1 ILE A  52     156.670 143.219  -6.572  1.00  0.00           H  
ATOM    823 1HG2 ILE A  52     157.834 146.103  -4.462  1.00  0.00           H  
ATOM    824 2HG2 ILE A  52     157.735 147.281  -5.792  1.00  0.00           H  
ATOM    825 3HG2 ILE A  52     156.247 146.574  -5.118  1.00  0.00           H  
ATOM    826 1HD1 ILE A  52     157.242 142.421  -4.347  1.00  0.00           H  
ATOM    827 2HD1 ILE A  52     158.675 143.097  -5.158  1.00  0.00           H  
ATOM    828 3HD1 ILE A  52     157.836 144.037  -3.901  1.00  0.00           H  
ATOM    829  N   LYS A  53     158.151 147.145  -8.747  1.00  0.00           N  
ATOM    830  CA  LYS A  53     158.608 148.426  -9.267  1.00  0.00           C  
ATOM    831  C   LYS A  53     157.589 149.025 -10.228  1.00  0.00           C  
ATOM    832  O   LYS A  53     157.343 150.231 -10.216  1.00  0.00           O  
ATOM    833  CB  LYS A  53     159.960 148.270  -9.965  1.00  0.00           C  
ATOM    834  CG  LYS A  53     161.145 148.135  -9.017  1.00  0.00           C  
ATOM    835  CD  LYS A  53     162.368 147.590  -9.738  1.00  0.00           C  
ATOM    836  CE  LYS A  53     162.846 148.545 -10.822  1.00  0.00           C  
ATOM    837  NZ  LYS A  53     164.071 148.047 -11.504  1.00  0.00           N  
ATOM    838  H   LYS A  53     158.725 146.324  -8.884  1.00  0.00           H  
ATOM    839  HA  LYS A  53     158.721 149.119  -8.431  1.00  0.00           H  
ATOM    840 1HB  LYS A  53     159.940 147.386 -10.603  1.00  0.00           H  
ATOM    841 2HB  LYS A  53     160.140 149.133 -10.606  1.00  0.00           H  
ATOM    842 1HG  LYS A  53     161.386 149.112  -8.596  1.00  0.00           H  
ATOM    843 2HG  LYS A  53     160.884 147.462  -8.201  1.00  0.00           H  
ATOM    844 1HD  LYS A  53     163.176 147.438  -9.018  1.00  0.00           H  
ATOM    845 2HD  LYS A  53     162.125 146.631 -10.194  1.00  0.00           H  
ATOM    846 1HE  LYS A  53     162.059 148.674 -11.564  1.00  0.00           H  
ATOM    847 2HE  LYS A  53     163.062 149.518 -10.381  1.00  0.00           H  
ATOM    848 1HZ  LYS A  53     164.354 148.706 -12.214  1.00  0.00           H  
ATOM    849 2HZ  LYS A  53     164.814 147.940 -10.827  1.00  0.00           H  
ATOM    850 3HZ  LYS A  53     163.878 147.153 -11.934  1.00  0.00           H  
ATOM    851  N   ARG A  54     156.998 148.174 -11.062  1.00  0.00           N  
ATOM    852  CA  ARG A  54     155.972 148.610 -12.002  1.00  0.00           C  
ATOM    853  C   ARG A  54     154.628 148.788 -11.306  1.00  0.00           C  
ATOM    854  O   ARG A  54     153.844 149.665 -11.667  1.00  0.00           O  
ATOM    855  CB  ARG A  54     155.822 147.607 -13.136  1.00  0.00           C  
ATOM    856  CG  ARG A  54     156.983 147.577 -14.119  1.00  0.00           C  
ATOM    857  CD  ARG A  54     156.762 146.583 -15.201  1.00  0.00           C  
ATOM    858  NE  ARG A  54     157.835 146.600 -16.181  1.00  0.00           N  
ATOM    859  CZ  ARG A  54     157.815 145.928 -17.349  1.00  0.00           C  
ATOM    860  NH1 ARG A  54     156.772 145.192 -17.666  1.00  0.00           N  
ATOM    861  NH2 ARG A  54     158.843 146.008 -18.175  1.00  0.00           N  
ATOM    862  H   ARG A  54     157.265 147.201 -11.042  1.00  0.00           H  
ATOM    863  HA  ARG A  54     156.263 149.577 -12.408  1.00  0.00           H  
ATOM    864 1HB  ARG A  54     155.714 146.606 -12.725  1.00  0.00           H  
ATOM    865 2HB  ARG A  54     154.918 147.829 -13.702  1.00  0.00           H  
ATOM    866 1HG  ARG A  54     157.100 148.560 -14.575  1.00  0.00           H  
ATOM    867 2HG  ARG A  54     157.900 147.310 -13.591  1.00  0.00           H  
ATOM    868 1HD  ARG A  54     156.708 145.584 -14.771  1.00  0.00           H  
ATOM    869 2HD  ARG A  54     155.827 146.808 -15.714  1.00  0.00           H  
ATOM    870  HE  ARG A  54     158.654 147.155 -15.972  1.00  0.00           H  
ATOM    871 1HH1 ARG A  54     155.987 145.131 -17.035  1.00  0.00           H  
ATOM    872 2HH1 ARG A  54     156.757 144.689 -18.541  1.00  0.00           H  
ATOM    873 1HH2 ARG A  54     159.644 146.574 -17.931  1.00  0.00           H  
ATOM    874 2HH2 ARG A  54     158.828 145.505 -19.050  1.00  0.00           H  
ATOM    875  N   ASN A  55     154.369 147.951 -10.308  1.00  0.00           N  
ATOM    876  CA  ASN A  55     153.119 148.013  -9.561  1.00  0.00           C  
ATOM    877  C   ASN A  55     153.354 147.797  -8.071  1.00  0.00           C  
ATOM    878  O   ASN A  55     153.305 146.670  -7.584  1.00  0.00           O  
ATOM    879  CB  ASN A  55     152.126 146.998 -10.098  1.00  0.00           C  
ATOM    880  CG  ASN A  55     150.780 147.099  -9.436  1.00  0.00           C  
ATOM    881  OD1 ASN A  55     150.623 147.792  -8.425  1.00  0.00           O  
ATOM    882  ND2 ASN A  55     149.806 146.419  -9.986  1.00  0.00           N  
ATOM    883  H   ASN A  55     155.057 147.254 -10.058  1.00  0.00           H  
ATOM    884  HA  ASN A  55     152.689 149.007  -9.687  1.00  0.00           H  
ATOM    885 1HB  ASN A  55     152.002 147.142 -11.171  1.00  0.00           H  
ATOM    886 2HB  ASN A  55     152.518 145.991  -9.947  1.00  0.00           H  
ATOM    887 1HD2 ASN A  55     148.888 146.449  -9.588  1.00  0.00           H  
ATOM    888 2HD2 ASN A  55     149.978 145.870 -10.803  1.00  0.00           H  
ATOM    889  N   PRO A  56     153.609 148.888  -7.354  1.00  0.00           N  
ATOM    890  CA  PRO A  56     153.968 148.807  -5.944  1.00  0.00           C  
ATOM    891  C   PRO A  56     152.849 148.180  -5.123  1.00  0.00           C  
ATOM    892  O   PRO A  56     153.063 147.746  -3.993  1.00  0.00           O  
ATOM    893  CB  PRO A  56     154.196 150.274  -5.564  1.00  0.00           C  
ATOM    894  CG  PRO A  56     154.604 150.924  -6.841  1.00  0.00           C  
ATOM    895  CD  PRO A  56     153.761 150.252  -7.891  1.00  0.00           C  
ATOM    896  HA  PRO A  56     154.847 148.171  -5.846  1.00  0.00           H  
ATOM    897 1HB  PRO A  56     153.271 150.702  -5.144  1.00  0.00           H  
ATOM    898 2HB  PRO A  56     154.967 150.346  -4.783  1.00  0.00           H  
ATOM    899 1HG  PRO A  56     154.431 152.009  -6.788  1.00  0.00           H  
ATOM    900 2HG  PRO A  56     155.683 150.783  -7.011  1.00  0.00           H  
ATOM    901 1HD  PRO A  56     152.794 150.770  -7.972  1.00  0.00           H  
ATOM    902 2HD  PRO A  56     154.292 150.267  -8.853  1.00  0.00           H  
ATOM    903  N   ASP A  57     151.652 148.136  -5.701  1.00  0.00           N  
ATOM    904  CA  ASP A  57     150.484 147.615  -5.002  1.00  0.00           C  
ATOM    905  C   ASP A  57     150.218 146.163  -5.377  1.00  0.00           C  
ATOM    906  O   ASP A  57     149.152 145.621  -5.089  1.00  0.00           O  
ATOM    907  CB  ASP A  57     149.249 148.462  -5.317  1.00  0.00           C  
ATOM    908  CG  ASP A  57     149.349 149.881  -4.773  1.00  0.00           C  
ATOM    909  OD1 ASP A  57     149.841 150.045  -3.682  1.00  0.00           O  
ATOM    910  OD2 ASP A  57     148.931 150.788  -5.454  1.00  0.00           O  
ATOM    911  H   ASP A  57     151.551 148.473  -6.648  1.00  0.00           H  
ATOM    912  HA  ASP A  57     150.677 147.648  -3.931  1.00  0.00           H  
ATOM    913 1HB  ASP A  57     149.107 148.512  -6.397  1.00  0.00           H  
ATOM    914 2HB  ASP A  57     148.364 147.988  -4.894  1.00  0.00           H  
ATOM    915  N   ASN A  58     151.198 145.536  -6.022  1.00  0.00           N  
ATOM    916  CA  ASN A  58     151.086 144.135  -6.409  1.00  0.00           C  
ATOM    917  C   ASN A  58     151.305 143.213  -5.216  1.00  0.00           C  
ATOM    918  O   ASN A  58     152.405 142.703  -5.006  1.00  0.00           O  
ATOM    919  CB  ASN A  58     152.067 143.810  -7.521  1.00  0.00           C  
ATOM    920  CG  ASN A  58     151.865 142.429  -8.084  1.00  0.00           C  
ATOM    921  OD1 ASN A  58     151.396 141.523  -7.386  1.00  0.00           O  
ATOM    922  ND2 ASN A  58     152.208 142.253  -9.335  1.00  0.00           N  
ATOM    923  H   ASN A  58     152.041 146.043  -6.248  1.00  0.00           H  
ATOM    924  HA  ASN A  58     150.078 143.958  -6.783  1.00  0.00           H  
ATOM    925 1HB  ASN A  58     151.958 144.537  -8.326  1.00  0.00           H  
ATOM    926 2HB  ASN A  58     153.086 143.888  -7.144  1.00  0.00           H  
ATOM    927 1HD2 ASN A  58     152.096 141.354  -9.762  1.00  0.00           H  
ATOM    928 2HD2 ASN A  58     152.584 143.014  -9.862  1.00  0.00           H  
ATOM    929  N   ASP A  59     150.250 143.006  -4.434  1.00  0.00           N  
ATOM    930  CA  ASP A  59     150.352 142.246  -3.194  1.00  0.00           C  
ATOM    931  C   ASP A  59     150.913 140.852  -3.448  1.00  0.00           C  
ATOM    932  O   ASP A  59     151.661 140.316  -2.629  1.00  0.00           O  
ATOM    933  CB  ASP A  59     148.984 142.139  -2.516  1.00  0.00           C  
ATOM    934  CG  ASP A  59     148.542 143.441  -1.864  1.00  0.00           C  
ATOM    935  OD1 ASP A  59     149.368 144.305  -1.684  1.00  0.00           O  
ATOM    936  OD2 ASP A  59     147.380 143.562  -1.553  1.00  0.00           O  
ATOM    937  H   ASP A  59     149.354 143.384  -4.708  1.00  0.00           H  
ATOM    938  HA  ASP A  59     151.044 142.769  -2.534  1.00  0.00           H  
ATOM    939 1HB  ASP A  59     148.236 141.845  -3.252  1.00  0.00           H  
ATOM    940 2HB  ASP A  59     149.016 141.361  -1.752  1.00  0.00           H  
ATOM    941  N   GLU A  60     150.547 140.269  -4.584  1.00  0.00           N  
ATOM    942  CA  GLU A  60     150.980 138.921  -4.929  1.00  0.00           C  
ATOM    943  C   GLU A  60     152.492 138.857  -5.104  1.00  0.00           C  
ATOM    944  O   GLU A  60     153.142 137.922  -4.634  1.00  0.00           O  
ATOM    945  CB  GLU A  60     150.288 138.450  -6.211  1.00  0.00           C  
ATOM    946  CG  GLU A  60     150.459 136.968  -6.509  1.00  0.00           C  
ATOM    947  CD  GLU A  60     149.799 136.549  -7.793  1.00  0.00           C  
ATOM    948  OE1 GLU A  60     149.267 137.396  -8.468  1.00  0.00           O  
ATOM    949  OE2 GLU A  60     149.828 135.380  -8.098  1.00  0.00           O  
ATOM    950  H   GLU A  60     149.951 140.774  -5.225  1.00  0.00           H  
ATOM    951  HA  GLU A  60     150.713 138.252  -4.112  1.00  0.00           H  
ATOM    952 1HB  GLU A  60     149.221 138.657  -6.145  1.00  0.00           H  
ATOM    953 2HB  GLU A  60     150.679 139.009  -7.062  1.00  0.00           H  
ATOM    954 1HG  GLU A  60     151.523 136.740  -6.570  1.00  0.00           H  
ATOM    955 2HG  GLU A  60     150.039 136.391  -5.685  1.00  0.00           H  
ATOM    956  N   ALA A  61     153.047 139.857  -5.780  1.00  0.00           N  
ATOM    957  CA  ALA A  61     154.493 139.959  -5.947  1.00  0.00           C  
ATOM    958  C   ALA A  61     155.193 140.129  -4.605  1.00  0.00           C  
ATOM    959  O   ALA A  61     156.281 139.595  -4.389  1.00  0.00           O  
ATOM    960  CB  ALA A  61     154.838 141.118  -6.871  1.00  0.00           C  
ATOM    961  H   ALA A  61     152.455 140.564  -6.190  1.00  0.00           H  
ATOM    962  HA  ALA A  61     154.856 139.035  -6.395  1.00  0.00           H  
ATOM    963 1HB  ALA A  61     155.922 141.184  -6.985  1.00  0.00           H  
ATOM    964 2HB  ALA A  61     154.380 140.956  -7.847  1.00  0.00           H  
ATOM    965 3HB  ALA A  61     154.463 142.049  -6.446  1.00  0.00           H  
ATOM    966  N   VAL A  62     154.559 140.871  -3.704  1.00  0.00           N  
ATOM    967  CA  VAL A  62     155.118 141.110  -2.376  1.00  0.00           C  
ATOM    968  C   VAL A  62     155.162 139.825  -1.560  1.00  0.00           C  
ATOM    969  O   VAL A  62     156.178 139.502  -0.945  1.00  0.00           O  
ATOM    970  CB  VAL A  62     154.284 142.164  -1.625  1.00  0.00           C  
ATOM    971  CG1 VAL A  62     154.737 142.267  -0.176  1.00  0.00           C  
ATOM    972  CG2 VAL A  62     154.400 143.510  -2.323  1.00  0.00           C  
ATOM    973  H   VAL A  62     153.670 141.285  -3.942  1.00  0.00           H  
ATOM    974  HA  VAL A  62     156.143 141.462  -2.492  1.00  0.00           H  
ATOM    975  HB  VAL A  62     153.241 141.847  -1.614  1.00  0.00           H  
ATOM    976 1HG1 VAL A  62     154.136 143.017   0.340  1.00  0.00           H  
ATOM    977 2HG1 VAL A  62     154.611 141.302   0.314  1.00  0.00           H  
ATOM    978 3HG1 VAL A  62     155.786 142.558  -0.142  1.00  0.00           H  
ATOM    979 1HG2 VAL A  62     153.807 144.250  -1.787  1.00  0.00           H  
ATOM    980 2HG2 VAL A  62     155.444 143.824  -2.339  1.00  0.00           H  
ATOM    981 3HG2 VAL A  62     154.033 143.421  -3.345  1.00  0.00           H  
ATOM    982  N   GLU A  63     154.053 139.093  -1.560  1.00  0.00           N  
ATOM    983  CA  GLU A  63     153.979 137.815  -0.859  1.00  0.00           C  
ATOM    984  C   GLU A  63     154.984 136.819  -1.423  1.00  0.00           C  
ATOM    985  O   GLU A  63     155.672 136.127  -0.672  1.00  0.00           O  
ATOM    986  CB  GLU A  63     152.565 137.237  -0.951  1.00  0.00           C  
ATOM    987  CG  GLU A  63     152.391 135.890  -0.263  1.00  0.00           C  
ATOM    988  CD  GLU A  63     150.989 135.358  -0.366  1.00  0.00           C  
ATOM    989  OE1 GLU A  63     150.108 136.116  -0.697  1.00  0.00           O  
ATOM    990  OE2 GLU A  63     150.797 134.191  -0.114  1.00  0.00           O  
ATOM    991  H   GLU A  63     153.240 139.430  -2.055  1.00  0.00           H  
ATOM    992  HA  GLU A  63     154.229 137.982   0.190  1.00  0.00           H  
ATOM    993 1HB  GLU A  63     151.856 137.935  -0.505  1.00  0.00           H  
ATOM    994 2HB  GLU A  63     152.290 137.115  -1.998  1.00  0.00           H  
ATOM    995 1HG  GLU A  63     153.073 135.171  -0.716  1.00  0.00           H  
ATOM    996 2HG  GLU A  63     152.660 135.993   0.788  1.00  0.00           H  
ATOM    997  N   THR A  64     155.061 136.751  -2.747  1.00  0.00           N  
ATOM    998  CA  THR A  64     155.999 135.853  -3.412  1.00  0.00           C  
ATOM    999  C   THR A  64     157.439 136.186  -3.040  1.00  0.00           C  
ATOM   1000  O   THR A  64     158.243 135.291  -2.781  1.00  0.00           O  
ATOM   1001  CB  THR A  64     155.833 135.915  -4.942  1.00  0.00           C  
ATOM   1002  OG1 THR A  64     154.519 135.469  -5.301  1.00  0.00           O  
ATOM   1003  CG2 THR A  64     156.868 135.034  -5.626  1.00  0.00           C  
ATOM   1004  H   THR A  64     154.457 137.335  -3.305  1.00  0.00           H  
ATOM   1005  HA  THR A  64     155.797 134.835  -3.081  1.00  0.00           H  
ATOM   1006  HB  THR A  64     155.960 136.942  -5.282  1.00  0.00           H  
ATOM   1007  HG1 THR A  64     154.483 134.511  -5.259  1.00  0.00           H  
ATOM   1008 1HG2 THR A  64     156.736 135.088  -6.706  1.00  0.00           H  
ATOM   1009 2HG2 THR A  64     157.868 135.376  -5.364  1.00  0.00           H  
ATOM   1010 3HG2 THR A  64     156.740 134.002  -5.298  1.00  0.00           H  
ATOM   1011  N   ALA A  65     157.756 137.475  -3.016  1.00  0.00           N  
ATOM   1012  CA  ALA A  65     159.101 137.927  -2.678  1.00  0.00           C  
ATOM   1013  C   ALA A  65     159.528 137.412  -1.309  1.00  0.00           C  
ATOM   1014  O   ALA A  65     160.669 136.990  -1.122  1.00  0.00           O  
ATOM   1015  CB  ALA A  65     159.175 139.446  -2.719  1.00  0.00           C  
ATOM   1016  H   ALA A  65     157.048 138.161  -3.235  1.00  0.00           H  
ATOM   1017  HA  ALA A  65     159.797 137.522  -3.415  1.00  0.00           H  
ATOM   1018 1HB  ALA A  65     160.185 139.768  -2.466  1.00  0.00           H  
ATOM   1019 2HB  ALA A  65     158.924 139.796  -3.721  1.00  0.00           H  
ATOM   1020 3HB  ALA A  65     158.470 139.864  -2.002  1.00  0.00           H  
ATOM   1021  N   VAL A  66     158.604 137.446  -0.355  1.00  0.00           N  
ATOM   1022  CA  VAL A  66     158.879 136.973   0.996  1.00  0.00           C  
ATOM   1023  C   VAL A  66     159.057 135.461   1.023  1.00  0.00           C  
ATOM   1024  O   VAL A  66     159.970 134.944   1.668  1.00  0.00           O  
ATOM   1025  CB  VAL A  66     157.734 137.370   1.946  1.00  0.00           C  
ATOM   1026  CG1 VAL A  66     157.940 136.748   3.318  1.00  0.00           C  
ATOM   1027  CG2 VAL A  66     157.649 138.885   2.049  1.00  0.00           C  
ATOM   1028  H   VAL A  66     157.687 137.811  -0.572  1.00  0.00           H  
ATOM   1029  HA  VAL A  66     159.814 137.421   1.335  1.00  0.00           H  
ATOM   1030  HB  VAL A  66     156.796 136.978   1.553  1.00  0.00           H  
ATOM   1031 1HG1 VAL A  66     157.121 137.038   3.977  1.00  0.00           H  
ATOM   1032 2HG1 VAL A  66     157.962 135.661   3.227  1.00  0.00           H  
ATOM   1033 3HG1 VAL A  66     158.883 137.096   3.738  1.00  0.00           H  
ATOM   1034 1HG2 VAL A  66     156.836 139.159   2.722  1.00  0.00           H  
ATOM   1035 2HG2 VAL A  66     158.588 139.277   2.436  1.00  0.00           H  
ATOM   1036 3HG2 VAL A  66     157.459 139.307   1.062  1.00  0.00           H  
ATOM   1037  N   ARG A  67     158.175 134.754   0.323  1.00  0.00           N  
ATOM   1038  CA  ARG A  67     158.256 133.301   0.234  1.00  0.00           C  
ATOM   1039  C   ARG A  67     159.570 132.859  -0.396  1.00  0.00           C  
ATOM   1040  O   ARG A  67     160.183 131.886   0.040  1.00  0.00           O  
ATOM   1041  CB  ARG A  67     157.097 132.748  -0.580  1.00  0.00           C  
ATOM   1042  CG  ARG A  67     155.745 132.804   0.113  1.00  0.00           C  
ATOM   1043  CD  ARG A  67     154.665 132.246  -0.741  1.00  0.00           C  
ATOM   1044  NE  ARG A  67     153.359 132.365  -0.113  1.00  0.00           N  
ATOM   1045  CZ  ARG A  67     152.864 131.497   0.791  1.00  0.00           C  
ATOM   1046  NH1 ARG A  67     153.576 130.454   1.161  1.00  0.00           N  
ATOM   1047  NH2 ARG A  67     151.663 131.692   1.306  1.00  0.00           N  
ATOM   1048  H   ARG A  67     157.433 135.235  -0.161  1.00  0.00           H  
ATOM   1049  HA  ARG A  67     158.220 132.890   1.246  1.00  0.00           H  
ATOM   1050 1HB  ARG A  67     157.011 133.302  -1.514  1.00  0.00           H  
ATOM   1051 2HB  ARG A  67     157.295 131.706  -0.834  1.00  0.00           H  
ATOM   1052 1HG  ARG A  67     155.785 132.225   1.036  1.00  0.00           H  
ATOM   1053 2HG  ARG A  67     155.497 133.840   0.345  1.00  0.00           H  
ATOM   1054 1HD  ARG A  67     154.637 132.783  -1.689  1.00  0.00           H  
ATOM   1055 2HD  ARG A  67     154.859 131.190  -0.929  1.00  0.00           H  
ATOM   1056  HE  ARG A  67     152.783 133.153  -0.373  1.00  0.00           H  
ATOM   1057 1HH1 ARG A  67     154.494 130.305   0.766  1.00  0.00           H  
ATOM   1058 2HH1 ARG A  67     153.205 129.804   1.838  1.00  0.00           H  
ATOM   1059 1HH2 ARG A  67     151.116 132.493   1.021  1.00  0.00           H  
ATOM   1060 2HH2 ARG A  67     151.292 131.042   1.983  1.00  0.00           H  
ATOM   1061  N   LEU A  68     159.998 133.580  -1.428  1.00  0.00           N  
ATOM   1062  CA  LEU A  68     161.261 133.291  -2.094  1.00  0.00           C  
ATOM   1063  C   LEU A  68     162.439 133.489  -1.151  1.00  0.00           C  
ATOM   1064  O   LEU A  68     163.395 132.713  -1.163  1.00  0.00           O  
ATOM   1065  CB  LEU A  68     161.428 134.188  -3.326  1.00  0.00           C  
ATOM   1066  CG  LEU A  68     160.477 133.898  -4.495  1.00  0.00           C  
ATOM   1067  CD1 LEU A  68     160.540 135.042  -5.497  1.00  0.00           C  
ATOM   1068  CD2 LEU A  68     160.864 132.578  -5.147  1.00  0.00           C  
ATOM   1069  H   LEU A  68     159.432 134.348  -1.758  1.00  0.00           H  
ATOM   1070  HA  LEU A  68     161.257 132.245  -2.404  1.00  0.00           H  
ATOM   1071 1HB  LEU A  68     161.274 135.224  -3.024  1.00  0.00           H  
ATOM   1072 2HB  LEU A  68     162.448 134.087  -3.694  1.00  0.00           H  
ATOM   1073  HG  LEU A  68     159.454 133.833  -4.125  1.00  0.00           H  
ATOM   1074 1HD1 LEU A  68     159.865 134.835  -6.328  1.00  0.00           H  
ATOM   1075 2HD1 LEU A  68     160.240 135.970  -5.010  1.00  0.00           H  
ATOM   1076 3HD1 LEU A  68     161.557 135.143  -5.874  1.00  0.00           H  
ATOM   1077 1HD2 LEU A  68     160.189 132.371  -5.977  1.00  0.00           H  
ATOM   1078 2HD2 LEU A  68     161.888 132.642  -5.518  1.00  0.00           H  
ATOM   1079 3HD2 LEU A  68     160.794 131.775  -4.413  1.00  0.00           H  
ATOM   1080  N   ALA A  69     162.367 134.534  -0.334  1.00  0.00           N  
ATOM   1081  CA  ALA A  69     163.413 134.817   0.644  1.00  0.00           C  
ATOM   1082  C   ALA A  69     163.585 133.660   1.617  1.00  0.00           C  
ATOM   1083  O   ALA A  69     164.704 133.320   2.003  1.00  0.00           O  
ATOM   1084  CB  ALA A  69     163.102 136.101   1.400  1.00  0.00           C  
ATOM   1085  H   ALA A  69     161.566 135.148  -0.388  1.00  0.00           H  
ATOM   1086  HA  ALA A  69     164.356 134.945   0.112  1.00  0.00           H  
ATOM   1087 1HB  ALA A  69     163.891 136.297   2.123  1.00  0.00           H  
ATOM   1088 2HB  ALA A  69     163.041 136.931   0.695  1.00  0.00           H  
ATOM   1089 3HB  ALA A  69     162.151 135.995   1.918  1.00  0.00           H  
ATOM   1090  N   ARG A  70     162.469 133.054   2.013  1.00  0.00           N  
ATOM   1091  CA  ARG A  70     162.494 131.944   2.958  1.00  0.00           C  
ATOM   1092  C   ARG A  70     163.002 130.668   2.295  1.00  0.00           C  
ATOM   1093  O   ARG A  70     163.653 129.842   2.935  1.00  0.00           O  
ATOM   1094  CB  ARG A  70     161.105 131.698   3.530  1.00  0.00           C  
ATOM   1095  CG  ARG A  70     160.596 132.785   4.462  1.00  0.00           C  
ATOM   1096  CD  ARG A  70     159.201 132.526   4.899  1.00  0.00           C  
ATOM   1097  NE  ARG A  70     158.701 133.575   5.773  1.00  0.00           N  
ATOM   1098  CZ  ARG A  70     157.439 133.648   6.237  1.00  0.00           C  
ATOM   1099  NH1 ARG A  70     156.561 132.728   5.903  1.00  0.00           N  
ATOM   1100  NH2 ARG A  70     157.082 134.644   7.029  1.00  0.00           N  
ATOM   1101  H   ARG A  70     161.583 133.371   1.649  1.00  0.00           H  
ATOM   1102  HA  ARG A  70     163.182 132.192   3.766  1.00  0.00           H  
ATOM   1103 1HB  ARG A  70     160.389 131.600   2.715  1.00  0.00           H  
ATOM   1104 2HB  ARG A  70     161.101 130.760   4.084  1.00  0.00           H  
ATOM   1105 1HG  ARG A  70     161.230 132.831   5.348  1.00  0.00           H  
ATOM   1106 2HG  ARG A  70     160.621 133.747   3.949  1.00  0.00           H  
ATOM   1107 1HD  ARG A  70     158.551 132.472   4.026  1.00  0.00           H  
ATOM   1108 2HD  ARG A  70     159.159 131.582   5.441  1.00  0.00           H  
ATOM   1109  HE  ARG A  70     159.347 134.301   6.052  1.00  0.00           H  
ATOM   1110 1HH1 ARG A  70     156.834 131.966   5.298  1.00  0.00           H  
ATOM   1111 2HH1 ARG A  70     155.615 132.783   6.250  1.00  0.00           H  
ATOM   1112 1HH2 ARG A  70     157.757 135.351   7.287  1.00  0.00           H  
ATOM   1113 2HH2 ARG A  70     156.136 134.699   7.376  1.00  0.00           H  
ATOM   1114  N   GLU A  71     162.695 130.513   1.012  1.00  0.00           N  
ATOM   1115  CA  GLU A  71     163.226 129.405   0.228  1.00  0.00           C  
ATOM   1116  C   GLU A  71     164.728 129.540   0.024  1.00  0.00           C  
ATOM   1117  O   GLU A  71     165.463 128.554   0.062  1.00  0.00           O  
ATOM   1118  CB  GLU A  71     162.523 129.327  -1.129  1.00  0.00           C  
ATOM   1119  CG  GLU A  71     161.085 128.832  -1.066  1.00  0.00           C  
ATOM   1120  CD  GLU A  71     160.972 127.425  -0.550  1.00  0.00           C  
ATOM   1121  OE1 GLU A  71     161.739 126.595  -0.971  1.00  0.00           O  
ATOM   1122  OE2 GLU A  71     160.117 127.180   0.268  1.00  0.00           O  
ATOM   1123  H   GLU A  71     162.080 131.181   0.567  1.00  0.00           H  
ATOM   1124  HA  GLU A  71     163.048 128.478   0.776  1.00  0.00           H  
ATOM   1125 1HB  GLU A  71     162.518 130.313  -1.594  1.00  0.00           H  
ATOM   1126 2HB  GLU A  71     163.078 128.658  -1.788  1.00  0.00           H  
ATOM   1127 1HG  GLU A  71     160.514 129.493  -0.415  1.00  0.00           H  
ATOM   1128 2HG  GLU A  71     160.649 128.885  -2.063  1.00  0.00           H  
ATOM   1129  N   LEU A  72     165.182 130.771  -0.193  1.00  0.00           N  
ATOM   1130  CA  LEU A  72     166.608 131.059  -0.283  1.00  0.00           C  
ATOM   1131  C   LEU A  72     167.311 130.775   1.038  1.00  0.00           C  
ATOM   1132  O   LEU A  72     168.440 130.288   1.058  1.00  0.00           O  
ATOM   1133  CB  LEU A  72     166.830 132.522  -0.683  1.00  0.00           C  
ATOM   1134  CG  LEU A  72     166.582 132.853  -2.160  1.00  0.00           C  
ATOM   1135  CD1 LEU A  72     166.487 134.362  -2.334  1.00  0.00           C  
ATOM   1136  CD2 LEU A  72     167.709 132.276  -3.005  1.00  0.00           C  
ATOM   1137  H   LEU A  72     164.520 131.527  -0.297  1.00  0.00           H  
ATOM   1138  HA  LEU A  72     167.045 130.403  -1.037  1.00  0.00           H  
ATOM   1139 1HB  LEU A  72     166.167 133.150  -0.089  1.00  0.00           H  
ATOM   1140 2HB  LEU A  72     167.858 132.794  -0.450  1.00  0.00           H  
ATOM   1141  HG  LEU A  72     165.633 132.419  -2.477  1.00  0.00           H  
ATOM   1142 1HD1 LEU A  72     166.311 134.597  -3.384  1.00  0.00           H  
ATOM   1143 2HD1 LEU A  72     165.661 134.746  -1.735  1.00  0.00           H  
ATOM   1144 3HD1 LEU A  72     167.416 134.826  -2.010  1.00  0.00           H  
ATOM   1145 1HD2 LEU A  72     167.533 132.511  -4.055  1.00  0.00           H  
ATOM   1146 2HD2 LEU A  72     168.659 132.710  -2.690  1.00  0.00           H  
ATOM   1147 3HD2 LEU A  72     167.744 131.194  -2.875  1.00  0.00           H  
ATOM   1148  N   LYS A  73     166.635 131.083   2.140  1.00  0.00           N  
ATOM   1149  CA  LYS A  73     167.154 130.772   3.467  1.00  0.00           C  
ATOM   1150  C   LYS A  73     167.437 129.283   3.612  1.00  0.00           C  
ATOM   1151  O   LYS A  73     168.511 128.887   4.067  1.00  0.00           O  
ATOM   1152  CB  LYS A  73     166.171 131.230   4.546  1.00  0.00           C  
ATOM   1153  CG  LYS A  73     166.660 131.016   5.973  1.00  0.00           C  
ATOM   1154  CD  LYS A  73     165.631 131.494   6.987  1.00  0.00           C  
ATOM   1155  CE  LYS A  73     166.137 131.326   8.412  1.00  0.00           C  
ATOM   1156  NZ  LYS A  73     166.246 129.893   8.799  1.00  0.00           N  
ATOM   1157  H   LYS A  73     165.742 131.543   2.055  1.00  0.00           H  
ATOM   1158  HA  LYS A  73     168.098 131.304   3.603  1.00  0.00           H  
ATOM   1159 1HB  LYS A  73     165.961 132.292   4.420  1.00  0.00           H  
ATOM   1160 2HB  LYS A  73     165.229 130.694   4.432  1.00  0.00           H  
ATOM   1161 1HG  LYS A  73     166.853 129.955   6.137  1.00  0.00           H  
ATOM   1162 2HG  LYS A  73     167.589 131.563   6.125  1.00  0.00           H  
ATOM   1163 1HD  LYS A  73     165.408 132.547   6.810  1.00  0.00           H  
ATOM   1164 2HD  LYS A  73     164.711 130.920   6.869  1.00  0.00           H  
ATOM   1165 1HE  LYS A  73     167.118 131.790   8.506  1.00  0.00           H  
ATOM   1166 2HE  LYS A  73     165.455 131.825   9.100  1.00  0.00           H  
ATOM   1167 1HZ  LYS A  73     166.584 129.826   9.749  1.00  0.00           H  
ATOM   1168 2HZ  LYS A  73     165.337 129.456   8.733  1.00  0.00           H  
ATOM   1169 3HZ  LYS A  73     166.889 129.424   8.179  1.00  0.00           H  
ATOM   1170  N   LYS A  74     166.469 128.461   3.225  1.00  0.00           N  
ATOM   1171  CA  LYS A  74     166.620 127.013   3.291  1.00  0.00           C  
ATOM   1172  C   LYS A  74     167.778 126.541   2.420  1.00  0.00           C  
ATOM   1173  O   LYS A  74     168.534 125.649   2.805  1.00  0.00           O  
ATOM   1174  CB  LYS A  74     165.324 126.318   2.865  1.00  0.00           C  
ATOM   1175  CG  LYS A  74     164.201 126.403   3.890  1.00  0.00           C  
ATOM   1176  CD  LYS A  74     163.034 125.507   3.504  1.00  0.00           C  
ATOM   1177  CE  LYS A  74     162.216 126.118   2.376  1.00  0.00           C  
ATOM   1178  NZ  LYS A  74     160.962 125.357   2.121  1.00  0.00           N  
ATOM   1179  H   LYS A  74     165.603 128.849   2.877  1.00  0.00           H  
ATOM   1180  HA  LYS A  74     166.847 126.734   4.321  1.00  0.00           H  
ATOM   1181 1HB  LYS A  74     164.964 126.759   1.936  1.00  0.00           H  
ATOM   1182 2HB  LYS A  74     165.523 125.264   2.673  1.00  0.00           H  
ATOM   1183 1HG  LYS A  74     164.576 126.096   4.867  1.00  0.00           H  
ATOM   1184 2HG  LYS A  74     163.851 127.432   3.960  1.00  0.00           H  
ATOM   1185 1HD  LYS A  74     163.411 124.536   3.181  1.00  0.00           H  
ATOM   1186 2HD  LYS A  74     162.387 125.359   4.369  1.00  0.00           H  
ATOM   1187 1HE  LYS A  74     161.956 127.146   2.631  1.00  0.00           H  
ATOM   1188 2HE  LYS A  74     162.809 126.134   1.462  1.00  0.00           H  
ATOM   1189 1HZ  LYS A  74     160.450 125.794   1.367  1.00  0.00           H  
ATOM   1190 2HZ  LYS A  74     161.192 124.408   1.865  1.00  0.00           H  
ATOM   1191 3HZ  LYS A  74     160.394 125.353   2.955  1.00  0.00           H  
ATOM   1192  N   VAL A  75     167.911 127.145   1.244  1.00  0.00           N  
ATOM   1193  CA  VAL A  75     169.045 126.875   0.367  1.00  0.00           C  
ATOM   1194  C   VAL A  75     170.359 127.257   1.036  1.00  0.00           C  
ATOM   1195  O   VAL A  75     171.338 126.513   0.975  1.00  0.00           O  
ATOM   1196  CB  VAL A  75     168.898 127.654  -0.953  1.00  0.00           C  
ATOM   1197  CG1 VAL A  75     170.203 127.628  -1.734  1.00  0.00           C  
ATOM   1198  CG2 VAL A  75     167.763 127.067  -1.778  1.00  0.00           C  
ATOM   1199  H   VAL A  75     167.208 127.806   0.947  1.00  0.00           H  
ATOM   1200  HA  VAL A  75     169.078 125.804   0.163  1.00  0.00           H  
ATOM   1201  HB  VAL A  75     168.681 128.697  -0.726  1.00  0.00           H  
ATOM   1202 1HG1 VAL A  75     170.080 128.184  -2.664  1.00  0.00           H  
ATOM   1203 2HG1 VAL A  75     170.993 128.087  -1.139  1.00  0.00           H  
ATOM   1204 3HG1 VAL A  75     170.470 126.597  -1.961  1.00  0.00           H  
ATOM   1205 1HG2 VAL A  75     167.665 127.623  -2.709  1.00  0.00           H  
ATOM   1206 2HG2 VAL A  75     167.979 126.022  -1.999  1.00  0.00           H  
ATOM   1207 3HG2 VAL A  75     166.832 127.134  -1.215  1.00  0.00           H  
ATOM   1208  N   ALA A  76     170.377 128.423   1.674  1.00  0.00           N  
ATOM   1209  CA  ALA A  76     171.564 128.897   2.373  1.00  0.00           C  
ATOM   1210  C   ALA A  76     171.953 127.948   3.501  1.00  0.00           C  
ATOM   1211  O   ALA A  76     173.134 127.671   3.711  1.00  0.00           O  
ATOM   1212  CB  ALA A  76     171.335 130.300   2.917  1.00  0.00           C  
ATOM   1213  H   ALA A  76     169.544 128.997   1.674  1.00  0.00           H  
ATOM   1214  HA  ALA A  76     172.394 128.926   1.665  1.00  0.00           H  
ATOM   1215 1HB  ALA A  76     172.230 130.640   3.436  1.00  0.00           H  
ATOM   1216 2HB  ALA A  76     171.113 130.978   2.092  1.00  0.00           H  
ATOM   1217 3HB  ALA A  76     170.495 130.287   3.611  1.00  0.00           H  
ATOM   1218  N   GLU A  77     170.954 127.454   4.224  1.00  0.00           N  
ATOM   1219  CA  GLU A  77     171.191 126.553   5.344  1.00  0.00           C  
ATOM   1220  C   GLU A  77     171.864 125.265   4.885  1.00  0.00           C  
ATOM   1221  O   GLU A  77     172.828 124.804   5.493  1.00  0.00           O  
ATOM   1222  CB  GLU A  77     169.875 126.228   6.053  1.00  0.00           C  
ATOM   1223  CG  GLU A  77     169.312 127.369   6.891  1.00  0.00           C  
ATOM   1224  CD  GLU A  77     167.993 127.033   7.527  1.00  0.00           C  
ATOM   1225  OE1 GLU A  77     167.513 125.945   7.317  1.00  0.00           O  
ATOM   1226  OE2 GLU A  77     167.463 127.866   8.225  1.00  0.00           O  
ATOM   1227  H   GLU A  77     170.005 127.708   3.988  1.00  0.00           H  
ATOM   1228  HA  GLU A  77     171.866 127.044   6.047  1.00  0.00           H  
ATOM   1229 1HB  GLU A  77     169.122 125.952   5.315  1.00  0.00           H  
ATOM   1230 2HB  GLU A  77     170.017 125.371   6.711  1.00  0.00           H  
ATOM   1231 1HG  GLU A  77     170.029 127.617   7.674  1.00  0.00           H  
ATOM   1232 2HG  GLU A  77     169.193 128.246   6.256  1.00  0.00           H  
ATOM   1233  N   GLU A  78     171.347 124.688   3.802  1.00  0.00           N  
ATOM   1234  CA  GLU A  78     171.893 123.449   3.261  1.00  0.00           C  
ATOM   1235  C   GLU A  78     173.294 123.663   2.703  1.00  0.00           C  
ATOM   1236  O   GLU A  78     174.169 122.809   2.849  1.00  0.00           O  
ATOM   1237  CB  GLU A  78     170.977 122.896   2.168  1.00  0.00           C  
ATOM   1238  CG  GLU A  78     171.435 121.571   1.575  1.00  0.00           C  
ATOM   1239  CD  GLU A  78     170.344 120.854   0.831  1.00  0.00           C  
ATOM   1240  OE1 GLU A  78     169.196 121.089   1.125  1.00  0.00           O  
ATOM   1241  OE2 GLU A  78     170.657 120.071  -0.035  1.00  0.00           O  
ATOM   1242  H   GLU A  78     170.555 125.117   3.347  1.00  0.00           H  
ATOM   1243  HA  GLU A  78     171.968 122.721   4.071  1.00  0.00           H  
ATOM   1244 1HB  GLU A  78     169.975 122.753   2.570  1.00  0.00           H  
ATOM   1245 2HB  GLU A  78     170.903 123.617   1.354  1.00  0.00           H  
ATOM   1246 1HG  GLU A  78     172.263 121.756   0.892  1.00  0.00           H  
ATOM   1247 2HG  GLU A  78     171.800 120.931   2.379  1.00  0.00           H  
ATOM   1248  N   LEU A  79     173.501 124.810   2.063  1.00  0.00           N  
ATOM   1249  CA  LEU A  79     174.811 125.158   1.521  1.00  0.00           C  
ATOM   1250  C   LEU A  79     175.848 125.280   2.629  1.00  0.00           C  
ATOM   1251  O   LEU A  79     176.997 124.869   2.464  1.00  0.00           O  
ATOM   1252  CB  LEU A  79     174.729 126.478   0.744  1.00  0.00           C  
ATOM   1253  CG  LEU A  79     174.061 126.396  -0.636  1.00  0.00           C  
ATOM   1254  CD1 LEU A  79     173.760 127.802  -1.137  1.00  0.00           C  
ATOM   1255  CD2 LEU A  79     174.976 125.655  -1.600  1.00  0.00           C  
ATOM   1256  H   LEU A  79     172.732 125.454   1.948  1.00  0.00           H  
ATOM   1257  HA  LEU A  79     175.132 124.360   0.853  1.00  0.00           H  
ATOM   1258 1HB  LEU A  79     174.172 127.199   1.339  1.00  0.00           H  
ATOM   1259 2HB  LEU A  79     175.740 126.860   0.600  1.00  0.00           H  
ATOM   1260  HG  LEU A  79     173.115 125.862  -0.550  1.00  0.00           H  
ATOM   1261 1HD1 LEU A  79     173.285 127.744  -2.117  1.00  0.00           H  
ATOM   1262 2HD1 LEU A  79     173.089 128.302  -0.439  1.00  0.00           H  
ATOM   1263 3HD1 LEU A  79     174.688 128.366  -1.217  1.00  0.00           H  
ATOM   1264 1HD2 LEU A  79     174.501 125.597  -2.580  1.00  0.00           H  
ATOM   1265 2HD2 LEU A  79     175.923 126.189  -1.686  1.00  0.00           H  
ATOM   1266 3HD2 LEU A  79     175.161 124.648  -1.225  1.00  0.00           H  
ATOM   1267  N   GLN A  80     175.439 125.847   3.758  1.00  0.00           N  
ATOM   1268  CA  GLN A  80     176.319 125.979   4.914  1.00  0.00           C  
ATOM   1269  C   GLN A  80     176.721 124.615   5.460  1.00  0.00           C  
ATOM   1270  O   GLN A  80     177.879 124.392   5.809  1.00  0.00           O  
ATOM   1271  CB  GLN A  80     175.641 126.802   6.013  1.00  0.00           C  
ATOM   1272  CG  GLN A  80     175.533 128.286   5.703  1.00  0.00           C  
ATOM   1273  CD  GLN A  80     174.723 129.036   6.742  1.00  0.00           C  
ATOM   1274  OE1 GLN A  80     175.197 129.293   7.853  1.00  0.00           O  
ATOM   1275  NE2 GLN A  80     173.494 129.395   6.387  1.00  0.00           N  
ATOM   1276  H   GLN A  80     174.492 126.196   3.820  1.00  0.00           H  
ATOM   1277  HA  GLN A  80     177.229 126.489   4.597  1.00  0.00           H  
ATOM   1278 1HB  GLN A  80     174.634 126.421   6.184  1.00  0.00           H  
ATOM   1279 2HB  GLN A  80     176.196 126.693   6.945  1.00  0.00           H  
ATOM   1280 1HG  GLN A  80     176.534 128.714   5.675  1.00  0.00           H  
ATOM   1281 2HG  GLN A  80     175.047 128.410   4.735  1.00  0.00           H  
ATOM   1282 1HE2 GLN A  80     172.912 129.894   7.032  1.00  0.00           H  
ATOM   1283 2HE2 GLN A  80     173.150 129.168   5.477  1.00  0.00           H  
ATOM   1284  N   GLU A  81     175.755 123.705   5.529  1.00  0.00           N  
ATOM   1285  CA  GLU A  81     176.012 122.350   6.004  1.00  0.00           C  
ATOM   1286  C   GLU A  81     176.900 121.584   5.032  1.00  0.00           C  
ATOM   1287  O   GLU A  81     177.809 120.862   5.441  1.00  0.00           O  
ATOM   1288  CB  GLU A  81     174.695 121.598   6.211  1.00  0.00           C  
ATOM   1289  CG  GLU A  81     173.866 122.093   7.388  1.00  0.00           C  
ATOM   1290  CD  GLU A  81     172.604 121.300   7.589  1.00  0.00           C  
ATOM   1291  OE1 GLU A  81     172.377 120.381   6.839  1.00  0.00           O  
ATOM   1292  OE2 GLU A  81     171.866 121.615   8.492  1.00  0.00           O  
ATOM   1293  H   GLU A  81     174.819 123.958   5.247  1.00  0.00           H  
ATOM   1294  HA  GLU A  81     176.542 122.412   6.958  1.00  0.00           H  
ATOM   1295 1HB  GLU A  81     174.084 121.682   5.312  1.00  0.00           H  
ATOM   1296 2HB  GLU A  81     174.903 120.539   6.369  1.00  0.00           H  
ATOM   1297 1HG  GLU A  81     174.468 122.031   8.294  1.00  0.00           H  
ATOM   1298 2HG  GLU A  81     173.611 123.138   7.225  1.00  0.00           H  
ATOM   1299  N   ARG A  82     176.629 121.746   3.741  1.00  0.00           N  
ATOM   1300  CA  ARG A  82     177.438 121.115   2.704  1.00  0.00           C  
ATOM   1301  C   ARG A  82     178.849 121.691   2.681  1.00  0.00           C  
ATOM   1302  O   ARG A  82     179.822 120.965   2.469  1.00  0.00           O  
ATOM   1303  CB  ARG A  82     176.795 121.299   1.337  1.00  0.00           C  
ATOM   1304  CG  ARG A  82     175.549 120.462   1.098  1.00  0.00           C  
ATOM   1305  CD  ARG A  82     174.945 120.741  -0.231  1.00  0.00           C  
ATOM   1306  NE  ARG A  82     173.748 119.948  -0.460  1.00  0.00           N  
ATOM   1307  CZ  ARG A  82     173.744 118.693  -0.951  1.00  0.00           C  
ATOM   1308  NH1 ARG A  82     174.877 118.104  -1.258  1.00  0.00           N  
ATOM   1309  NH2 ARG A  82     172.599 118.056  -1.124  1.00  0.00           N  
ATOM   1310  H   ARG A  82     175.844 122.321   3.471  1.00  0.00           H  
ATOM   1311  HA  ARG A  82     177.518 120.052   2.927  1.00  0.00           H  
ATOM   1312 1HB  ARG A  82     176.519 122.344   1.202  1.00  0.00           H  
ATOM   1313 2HB  ARG A  82     177.515 121.048   0.558  1.00  0.00           H  
ATOM   1314 1HG  ARG A  82     175.809 119.403   1.140  1.00  0.00           H  
ATOM   1315 2HG  ARG A  82     174.807 120.684   1.865  1.00  0.00           H  
ATOM   1316 1HD  ARG A  82     174.674 121.794  -0.292  1.00  0.00           H  
ATOM   1317 2HD  ARG A  82     175.665 120.505  -1.014  1.00  0.00           H  
ATOM   1318  HE  ARG A  82     172.856 120.368  -0.235  1.00  0.00           H  
ATOM   1319 1HH1 ARG A  82     175.752 118.591  -1.127  1.00  0.00           H  
ATOM   1320 2HH1 ARG A  82     174.873 117.164  -1.626  1.00  0.00           H  
ATOM   1321 1HH2 ARG A  82     171.728 118.509  -0.886  1.00  0.00           H  
ATOM   1322 2HH2 ARG A  82     172.595 117.116  -1.491  1.00  0.00           H  
ATOM   1323  N   ALA A  83     178.955 122.996   2.901  1.00  0.00           N  
ATOM   1324  CA  ALA A  83     180.251 123.662   2.948  1.00  0.00           C  
ATOM   1325  C   ALA A  83     181.126 123.090   4.058  1.00  0.00           C  
ATOM   1326  O   ALA A  83     182.328 122.899   3.876  1.00  0.00           O  
ATOM   1327  CB  ALA A  83     180.070 125.161   3.135  1.00  0.00           C  
ATOM   1328  H   ALA A  83     178.115 123.541   3.041  1.00  0.00           H  
ATOM   1329  HA  ALA A  83     180.765 123.490   2.003  1.00  0.00           H  
ATOM   1330 1HB  ALA A  83     181.047 125.645   3.167  1.00  0.00           H  
ATOM   1331 2HB  ALA A  83     179.491 125.563   2.304  1.00  0.00           H  
ATOM   1332 3HB  ALA A  83     179.540 125.349   4.069  1.00  0.00           H  
ATOM   1333  N   LYS A  84     180.515 122.820   5.206  1.00  0.00           N  
ATOM   1334  CA  LYS A  84     181.232 122.250   6.339  1.00  0.00           C  
ATOM   1335  C   LYS A  84     181.695 120.829   6.039  1.00  0.00           C  
ATOM   1336  O   LYS A  84     182.812 120.444   6.382  1.00  0.00           O  
ATOM   1337  CB  LYS A  84     180.354 122.263   7.591  1.00  0.00           C  
ATOM   1338  CG  LYS A  84     180.132 123.645   8.190  1.00  0.00           C  
ATOM   1339  CD  LYS A  84     179.202 123.586   9.391  1.00  0.00           C  
ATOM   1340  CE  LYS A  84     179.002 124.962  10.007  1.00  0.00           C  
ATOM   1341  NZ  LYS A  84     178.061 124.925  11.160  1.00  0.00           N  
ATOM   1342  H   LYS A  84     179.528 123.016   5.296  1.00  0.00           H  
ATOM   1343  HA  LYS A  84     182.119 122.853   6.527  1.00  0.00           H  
ATOM   1344 1HB  LYS A  84     179.377 121.841   7.356  1.00  0.00           H  
ATOM   1345 2HB  LYS A  84     180.805 121.635   8.359  1.00  0.00           H  
ATOM   1346 1HG  LYS A  84     181.089 124.064   8.503  1.00  0.00           H  
ATOM   1347 2HG  LYS A  84     179.698 124.303   7.437  1.00  0.00           H  
ATOM   1348 1HD  LYS A  84     178.232 123.191   9.082  1.00  0.00           H  
ATOM   1349 2HD  LYS A  84     179.622 122.920  10.144  1.00  0.00           H  
ATOM   1350 1HE  LYS A  84     179.960 125.352  10.347  1.00  0.00           H  
ATOM   1351 2HE  LYS A  84     178.604 125.643   9.255  1.00  0.00           H  
ATOM   1352 1HZ  LYS A  84     177.955 125.855  11.539  1.00  0.00           H  
ATOM   1353 2HZ  LYS A  84     177.162 124.583  10.853  1.00  0.00           H  
ATOM   1354 3HZ  LYS A  84     178.428 124.311  11.874  1.00  0.00           H  
ATOM   1355  N   LYS A  85     180.828 120.053   5.396  1.00  0.00           N  
ATOM   1356  CA  LYS A  85     181.130 118.661   5.086  1.00  0.00           C  
ATOM   1357  C   LYS A  85     182.202 118.557   4.010  1.00  0.00           C  
ATOM   1358  O   LYS A  85     183.061 117.677   4.059  1.00  0.00           O  
ATOM   1359  CB  LYS A  85     179.865 117.924   4.641  1.00  0.00           C  
ATOM   1360  CG  LYS A  85     178.877 117.637   5.765  1.00  0.00           C  
ATOM   1361  CD  LYS A  85     177.683 116.843   5.260  1.00  0.00           C  
ATOM   1362  CE  LYS A  85     176.791 116.392   6.408  1.00  0.00           C  
ATOM   1363  NZ  LYS A  85     176.076 117.535   7.039  1.00  0.00           N  
ATOM   1364  H   LYS A  85     179.937 120.437   5.115  1.00  0.00           H  
ATOM   1365  HA  LYS A  85     181.517 118.181   5.985  1.00  0.00           H  
ATOM   1366 1HB  LYS A  85     179.348 118.514   3.885  1.00  0.00           H  
ATOM   1367 2HB  LYS A  85     180.139 116.973   4.186  1.00  0.00           H  
ATOM   1368 1HG  LYS A  85     179.375 117.069   6.551  1.00  0.00           H  
ATOM   1369 2HG  LYS A  85     178.525 118.577   6.189  1.00  0.00           H  
ATOM   1370 1HD  LYS A  85     177.097 117.459   4.576  1.00  0.00           H  
ATOM   1371 2HD  LYS A  85     178.032 115.963   4.719  1.00  0.00           H  
ATOM   1372 1HE  LYS A  85     176.056 115.678   6.039  1.00  0.00           H  
ATOM   1373 2HE  LYS A  85     177.397 115.896   7.166  1.00  0.00           H  
ATOM   1374 1HZ  LYS A  85     175.497 117.195   7.794  1.00  0.00           H  
ATOM   1375 2HZ  LYS A  85     176.749 118.195   7.401  1.00  0.00           H  
ATOM   1376 3HZ  LYS A  85     175.495 117.991   6.349  1.00  0.00           H  
ATOM   1377  N   THR A  86     182.147 119.461   3.038  1.00  0.00           N  
ATOM   1378  CA  THR A  86     183.068 119.427   1.908  1.00  0.00           C  
ATOM   1379  C   THR A  86     184.272 120.329   2.150  1.00  0.00           C  
ATOM   1380  O   THR A  86     185.345 120.109   1.591  1.00  0.00           O  
ATOM   1381  CB  THR A  86     182.361 119.847   0.605  1.00  0.00           C  
ATOM   1382  OG1 THR A  86     181.831 121.171   0.751  1.00  0.00           O  
ATOM   1383  CG2 THR A  86     181.229 118.884   0.279  1.00  0.00           C  
ATOM   1384  H   THR A  86     181.450 120.189   3.084  1.00  0.00           H  
ATOM   1385  HA  THR A  86     183.435 118.408   1.791  1.00  0.00           H  
ATOM   1386  HB  THR A  86     183.079 119.845  -0.214  1.00  0.00           H  
ATOM   1387  HG1 THR A  86     181.062 121.145   1.325  1.00  0.00           H  
ATOM   1388 1HG2 THR A  86     180.742 119.197  -0.644  1.00  0.00           H  
ATOM   1389 2HG2 THR A  86     181.630 117.879   0.156  1.00  0.00           H  
ATOM   1390 3HG2 THR A  86     180.503 118.889   1.091  1.00  0.00           H  
ATOM   1391  N   GLY A  87     184.084 121.344   2.986  1.00  0.00           N  
ATOM   1392  CA  GLY A  87     185.132 122.322   3.250  1.00  0.00           C  
ATOM   1393  C   GLY A  87     185.248 123.329   2.114  1.00  0.00           C  
ATOM   1394  O   GLY A  87     186.255 124.023   1.985  1.00  0.00           O  
ATOM   1395  H   GLY A  87     183.191 121.442   3.450  1.00  0.00           H  
ATOM   1396 1HA  GLY A  87     184.917 122.844   4.183  1.00  0.00           H  
ATOM   1397 2HA  GLY A  87     186.084 121.808   3.382  1.00  0.00           H  
ATOM   1398  N   ASP A  88     184.208 123.403   1.290  1.00  0.00           N  
ATOM   1399  CA  ASP A  88     184.241 124.228   0.087  1.00  0.00           C  
ATOM   1400  C   ASP A  88     183.677 125.617   0.356  1.00  0.00           C  
ATOM   1401  O   ASP A  88     182.472 125.784   0.538  1.00  0.00           O  
ATOM   1402  CB  ASP A  88     183.454 123.562  -1.043  1.00  0.00           C  
ATOM   1403  CG  ASP A  88     184.204 122.401  -1.684  1.00  0.00           C  
ATOM   1404  OD1 ASP A  88     185.413 122.431  -1.688  1.00  0.00           O  
ATOM   1405  OD2 ASP A  88     183.563 121.497  -2.163  1.00  0.00           O  
ATOM   1406  H   ASP A  88     183.373 122.875   1.502  1.00  0.00           H  
ATOM   1407  HA  ASP A  88     185.280 124.348  -0.223  1.00  0.00           H  
ATOM   1408 1HB  ASP A  88     182.504 123.191  -0.657  1.00  0.00           H  
ATOM   1409 2HB  ASP A  88     183.229 124.300  -1.814  1.00  0.00           H  
ATOM   1410  N   ALA A  89     184.557 126.613   0.383  1.00  0.00           N  
ATOM   1411  CA  ALA A  89     184.153 127.985   0.660  1.00  0.00           C  
ATOM   1412  C   ALA A  89     183.168 128.492  -0.387  1.00  0.00           C  
ATOM   1413  O   ALA A  89     182.362 129.382  -0.115  1.00  0.00           O  
ATOM   1414  CB  ALA A  89     185.372 128.893   0.724  1.00  0.00           C  
ATOM   1415  H   ALA A  89     185.531 126.412   0.206  1.00  0.00           H  
ATOM   1416  HA  ALA A  89     183.650 128.009   1.627  1.00  0.00           H  
ATOM   1417 1HB  ALA A  89     185.054 129.914   0.933  1.00  0.00           H  
ATOM   1418 2HB  ALA A  89     186.039 128.552   1.516  1.00  0.00           H  
ATOM   1419 3HB  ALA A  89     185.897 128.865  -0.229  1.00  0.00           H  
ATOM   1420  N   GLU A  90     183.239 127.920  -1.585  1.00  0.00           N  
ATOM   1421  CA  GLU A  90     182.370 128.327  -2.681  1.00  0.00           C  
ATOM   1422  C   GLU A  90     180.903 128.131  -2.323  1.00  0.00           C  
ATOM   1423  O   GLU A  90     180.047 128.930  -2.705  1.00  0.00           O  
ATOM   1424  CB  GLU A  90     182.706 127.539  -3.949  1.00  0.00           C  
ATOM   1425  CG  GLU A  90     184.048 127.895  -4.573  1.00  0.00           C  
ATOM   1426  CD  GLU A  90     184.376 127.052  -5.774  1.00  0.00           C  
ATOM   1427  OE1 GLU A  90     183.658 126.116  -6.034  1.00  0.00           O  
ATOM   1428  OE2 GLU A  90     185.347 127.343  -6.433  1.00  0.00           O  
ATOM   1429  H   GLU A  90     183.913 127.184  -1.738  1.00  0.00           H  
ATOM   1430  HA  GLU A  90     182.525 129.391  -2.868  1.00  0.00           H  
ATOM   1431 1HB  GLU A  90     182.715 126.473  -3.723  1.00  0.00           H  
ATOM   1432 2HB  GLU A  90     181.933 127.709  -4.699  1.00  0.00           H  
ATOM   1433 1HG  GLU A  90     184.031 128.943  -4.874  1.00  0.00           H  
ATOM   1434 2HG  GLU A  90     184.829 127.773  -3.824  1.00  0.00           H  
ATOM   1435  N   LEU A  91     180.619 127.062  -1.586  1.00  0.00           N  
ATOM   1436  CA  LEU A  91     179.253 126.764  -1.166  1.00  0.00           C  
ATOM   1437  C   LEU A  91     178.781 127.737  -0.096  1.00  0.00           C  
ATOM   1438  O   LEU A  91     177.618 128.144  -0.080  1.00  0.00           O  
ATOM   1439  CB  LEU A  91     179.163 125.328  -0.635  1.00  0.00           C  
ATOM   1440  CG  LEU A  91     179.399 124.221  -1.669  1.00  0.00           C  
ATOM   1441  CD1 LEU A  91     179.486 122.875  -0.962  1.00  0.00           C  
ATOM   1442  CD2 LEU A  91     178.272 124.230  -2.690  1.00  0.00           C  
ATOM   1443  H   LEU A  91     181.365 126.441  -1.310  1.00  0.00           H  
ATOM   1444  HA  LEU A  91     178.594 126.873  -2.029  1.00  0.00           H  
ATOM   1445 1HB  LEU A  91     179.899 125.204   0.158  1.00  0.00           H  
ATOM   1446 2HB  LEU A  91     178.171 125.177  -0.208  1.00  0.00           H  
ATOM   1447  HG  LEU A  91     180.350 124.393  -2.176  1.00  0.00           H  
ATOM   1448 1HD1 LEU A  91     179.655 122.087  -1.697  1.00  0.00           H  
ATOM   1449 2HD1 LEU A  91     180.314 122.890  -0.251  1.00  0.00           H  
ATOM   1450 3HD1 LEU A  91     178.554 122.683  -0.431  1.00  0.00           H  
ATOM   1451 1HD2 LEU A  91     178.441 123.443  -3.426  1.00  0.00           H  
ATOM   1452 2HD2 LEU A  91     177.322 124.056  -2.185  1.00  0.00           H  
ATOM   1453 3HD2 LEU A  91     178.244 125.196  -3.193  1.00  0.00           H  
ATOM   1454  N   LEU A  92     179.688 128.110   0.800  1.00  0.00           N  
ATOM   1455  CA  LEU A  92     179.395 129.111   1.818  1.00  0.00           C  
ATOM   1456  C   LEU A  92     179.179 130.485   1.194  1.00  0.00           C  
ATOM   1457  O   LEU A  92     178.325 131.251   1.635  1.00  0.00           O  
ATOM   1458  CB  LEU A  92     180.537 129.179   2.839  1.00  0.00           C  
ATOM   1459  CG  LEU A  92     180.318 130.135   4.019  1.00  0.00           C  
ATOM   1460  CD1 LEU A  92     179.075 129.714   4.790  1.00  0.00           C  
ATOM   1461  CD2 LEU A  92     181.547 130.125   4.916  1.00  0.00           C  
ATOM   1462  H   LEU A  92     180.605 127.687   0.777  1.00  0.00           H  
ATOM   1463  HA  LEU A  92     178.470 128.830   2.324  1.00  0.00           H  
ATOM   1464 1HB  LEU A  92     180.700 128.183   3.245  1.00  0.00           H  
ATOM   1465 2HB  LEU A  92     181.446 129.492   2.323  1.00  0.00           H  
ATOM   1466  HG  LEU A  92     180.152 131.145   3.644  1.00  0.00           H  
ATOM   1467 1HD1 LEU A  92     178.919 130.393   5.629  1.00  0.00           H  
ATOM   1468 2HD1 LEU A  92     178.208 129.749   4.130  1.00  0.00           H  
ATOM   1469 3HD1 LEU A  92     179.206 128.699   5.165  1.00  0.00           H  
ATOM   1470 1HD2 LEU A  92     181.392 130.804   5.754  1.00  0.00           H  
ATOM   1471 2HD2 LEU A  92     181.714 129.115   5.293  1.00  0.00           H  
ATOM   1472 3HD2 LEU A  92     182.418 130.447   4.344  1.00  0.00           H  
ATOM   1473  N   LYS A  93     179.963 130.789   0.163  1.00  0.00           N  
ATOM   1474  CA  LYS A  93     179.787 132.024  -0.592  1.00  0.00           C  
ATOM   1475  C   LYS A  93     178.402 132.095  -1.221  1.00  0.00           C  
ATOM   1476  O   LYS A  93     177.755 133.141  -1.204  1.00  0.00           O  
ATOM   1477  CB  LYS A  93     180.862 132.149  -1.672  1.00  0.00           C  
ATOM   1478  CG  LYS A  93     180.947 133.525  -2.321  1.00  0.00           C  
ATOM   1479  CD  LYS A  93     180.283 133.531  -3.689  1.00  0.00           C  
ATOM   1480  CE  LYS A  93     181.189 132.919  -4.748  1.00  0.00           C  
ATOM   1481  NZ  LYS A  93     182.329 133.814  -5.088  1.00  0.00           N  
ATOM   1482  H   LYS A  93     180.696 130.147  -0.103  1.00  0.00           H  
ATOM   1483  HA  LYS A  93     179.882 132.865   0.096  1.00  0.00           H  
ATOM   1484 1HB  LYS A  93     181.838 131.923  -1.242  1.00  0.00           H  
ATOM   1485 2HB  LYS A  93     180.674 131.419  -2.459  1.00  0.00           H  
ATOM   1486 1HG  LYS A  93     180.452 134.258  -1.682  1.00  0.00           H  
ATOM   1487 2HG  LYS A  93     181.992 133.812  -2.431  1.00  0.00           H  
ATOM   1488 1HD  LYS A  93     179.353 132.962  -3.646  1.00  0.00           H  
ATOM   1489 2HD  LYS A  93     180.048 134.557  -3.975  1.00  0.00           H  
ATOM   1490 1HE  LYS A  93     181.583 131.971  -4.385  1.00  0.00           H  
ATOM   1491 2HE  LYS A  93     180.613 132.726  -5.652  1.00  0.00           H  
ATOM   1492 1HZ  LYS A  93     182.905 133.373  -5.791  1.00  0.00           H  
ATOM   1493 2HZ  LYS A  93     181.976 134.691  -5.443  1.00  0.00           H  
ATOM   1494 3HZ  LYS A  93     182.882 133.985  -4.261  1.00  0.00           H  
ATOM   1495  N   LEU A  94     177.953 130.974  -1.777  1.00  0.00           N  
ATOM   1496  CA  LEU A  94     176.613 130.885  -2.343  1.00  0.00           C  
ATOM   1497  C   LEU A  94     175.548 131.097  -1.275  1.00  0.00           C  
ATOM   1498  O   LEU A  94     174.530 131.745  -1.519  1.00  0.00           O  
ATOM   1499  CB  LEU A  94     176.412 129.519  -3.012  1.00  0.00           C  
ATOM   1500  CG  LEU A  94     177.170 129.303  -4.327  1.00  0.00           C  
ATOM   1501  CD1 LEU A  94     177.105 127.833  -4.717  1.00  0.00           C  
ATOM   1502  CD2 LEU A  94     176.566 130.184  -5.412  1.00  0.00           C  
ATOM   1503  H   LEU A  94     178.556 130.164  -1.807  1.00  0.00           H  
ATOM   1504  HA  LEU A  94     176.499 131.675  -3.085  1.00  0.00           H  
ATOM   1505 1HB  LEU A  94     176.727 128.742  -2.316  1.00  0.00           H  
ATOM   1506 2HB  LEU A  94     175.350 129.385  -3.215  1.00  0.00           H  
ATOM   1507  HG  LEU A  94     178.220 129.567  -4.191  1.00  0.00           H  
ATOM   1508 1HD1 LEU A  94     177.645 127.681  -5.652  1.00  0.00           H  
ATOM   1509 2HD1 LEU A  94     177.562 127.228  -3.933  1.00  0.00           H  
ATOM   1510 3HD1 LEU A  94     176.065 127.537  -4.845  1.00  0.00           H  
ATOM   1511 1HD2 LEU A  94     177.105 130.031  -6.347  1.00  0.00           H  
ATOM   1512 2HD2 LEU A  94     175.517 129.920  -5.550  1.00  0.00           H  
ATOM   1513 3HD2 LEU A  94     176.641 131.230  -5.116  1.00  0.00           H  
ATOM   1514  N   ALA A  95     175.787 130.544  -0.091  1.00  0.00           N  
ATOM   1515  CA  ALA A  95     174.889 130.738   1.043  1.00  0.00           C  
ATOM   1516  C   ALA A  95     174.752 132.214   1.389  1.00  0.00           C  
ATOM   1517  O   ALA A  95     173.667 132.686   1.721  1.00  0.00           O  
ATOM   1518  CB  ALA A  95     175.383 129.954   2.250  1.00  0.00           C  
ATOM   1519  H   ALA A  95     176.614 129.975   0.029  1.00  0.00           H  
ATOM   1520  HA  ALA A  95     173.902 130.372   0.766  1.00  0.00           H  
ATOM   1521 1HB  ALA A  95     174.702 130.108   3.087  1.00  0.00           H  
ATOM   1522 2HB  ALA A  95     175.419 128.893   2.005  1.00  0.00           H  
ATOM   1523 3HB  ALA A  95     176.377 130.297   2.525  1.00  0.00           H  
ATOM   1524  N   LEU A  96     175.863 132.941   1.312  1.00  0.00           N  
ATOM   1525  CA  LEU A  96     175.850 134.385   1.512  1.00  0.00           C  
ATOM   1526  C   LEU A  96     174.957 135.075   0.488  1.00  0.00           C  
ATOM   1527  O   LEU A  96     174.134 135.919   0.836  1.00  0.00           O  
ATOM   1528  CB  LEU A  96     177.275 134.946   1.417  1.00  0.00           C  
ATOM   1529  CG  LEU A  96     177.429 136.433   1.763  1.00  0.00           C  
ATOM   1530  CD1 LEU A  96     178.780 136.663   2.425  1.00  0.00           C  
ATOM   1531  CD2 LEU A  96     177.292 137.265   0.497  1.00  0.00           C  
ATOM   1532  H   LEU A  96     176.740 132.481   1.110  1.00  0.00           H  
ATOM   1533  HA  LEU A  96     175.440 134.594   2.501  1.00  0.00           H  
ATOM   1534 1HB  LEU A  96     177.917 134.382   2.092  1.00  0.00           H  
ATOM   1535 2HB  LEU A  96     177.638 134.803   0.400  1.00  0.00           H  
ATOM   1536  HG  LEU A  96     176.654 136.723   2.474  1.00  0.00           H  
ATOM   1537 1HD1 LEU A  96     178.889 137.720   2.672  1.00  0.00           H  
ATOM   1538 2HD1 LEU A  96     178.843 136.071   3.339  1.00  0.00           H  
ATOM   1539 3HD1 LEU A  96     179.575 136.366   1.744  1.00  0.00           H  
ATOM   1540 1HD2 LEU A  96     177.400 138.322   0.742  1.00  0.00           H  
ATOM   1541 2HD2 LEU A  96     178.067 136.976  -0.214  1.00  0.00           H  
ATOM   1542 3HD2 LEU A  96     176.311 137.095   0.053  1.00  0.00           H  
ATOM   1543  N   ARG A  97     175.126 134.708  -0.779  1.00  0.00           N  
ATOM   1544  CA  ARG A  97     174.381 135.335  -1.863  1.00  0.00           C  
ATOM   1545  C   ARG A  97     172.889 135.051  -1.743  1.00  0.00           C  
ATOM   1546  O   ARG A  97     172.059 135.930  -1.980  1.00  0.00           O  
ATOM   1547  CB  ARG A  97     174.882 134.840  -3.212  1.00  0.00           C  
ATOM   1548  CG  ARG A  97     174.143 135.404  -4.416  1.00  0.00           C  
ATOM   1549  CD  ARG A  97     174.301 136.879  -4.513  1.00  0.00           C  
ATOM   1550  NE  ARG A  97     173.574 137.427  -5.647  1.00  0.00           N  
ATOM   1551  CZ  ARG A  97     173.421 138.743  -5.892  1.00  0.00           C  
ATOM   1552  NH1 ARG A  97     173.946 139.630  -5.078  1.00  0.00           N  
ATOM   1553  NH2 ARG A  97     172.740 139.142  -6.953  1.00  0.00           N  
ATOM   1554  H   ARG A  97     175.789 133.977  -0.995  1.00  0.00           H  
ATOM   1555  HA  ARG A  97     174.519 136.415  -1.798  1.00  0.00           H  
ATOM   1556 1HB  ARG A  97     175.935 135.090  -3.325  1.00  0.00           H  
ATOM   1557 2HB  ARG A  97     174.798 133.753  -3.255  1.00  0.00           H  
ATOM   1558 1HG  ARG A  97     174.538 134.956  -5.329  1.00  0.00           H  
ATOM   1559 2HG  ARG A  97     173.080 135.179  -4.332  1.00  0.00           H  
ATOM   1560 1HD  ARG A  97     173.920 137.347  -3.606  1.00  0.00           H  
ATOM   1561 2HD  ARG A  97     175.355 137.125  -4.632  1.00  0.00           H  
ATOM   1562  HE  ARG A  97     173.154 136.776  -6.297  1.00  0.00           H  
ATOM   1563 1HH1 ARG A  97     174.465 139.325  -4.266  1.00  0.00           H  
ATOM   1564 2HH1 ARG A  97     173.832 140.617  -5.261  1.00  0.00           H  
ATOM   1565 1HH2 ARG A  97     172.334 138.461  -7.580  1.00  0.00           H  
ATOM   1566 2HH2 ARG A  97     172.624 140.128  -7.136  1.00  0.00           H  
ATOM   1567  N   ALA A  98     172.555 133.821  -1.371  1.00  0.00           N  
ATOM   1568  CA  ALA A  98     171.165 133.437  -1.153  1.00  0.00           C  
ATOM   1569  C   ALA A  98     170.517 134.302  -0.078  1.00  0.00           C  
ATOM   1570  O   ALA A  98     169.376 134.738  -0.224  1.00  0.00           O  
ATOM   1571  CB  ALA A  98     171.075 131.966  -0.773  1.00  0.00           C  
ATOM   1572  H   ALA A  98     173.281 133.133  -1.239  1.00  0.00           H  
ATOM   1573  HA  ALA A  98     170.612 133.595  -2.081  1.00  0.00           H  
ATOM   1574 1HB  ALA A  98     170.031 131.695  -0.613  1.00  0.00           H  
ATOM   1575 2HB  ALA A  98     171.489 131.356  -1.575  1.00  0.00           H  
ATOM   1576 3HB  ALA A  98     171.639 131.793   0.141  1.00  0.00           H  
ATOM   1577  N   LEU A  99     171.255 134.546   0.999  1.00  0.00           N  
ATOM   1578  CA  LEU A  99     170.765 135.383   2.088  1.00  0.00           C  
ATOM   1579  C   LEU A  99     170.727 136.851   1.681  1.00  0.00           C  
ATOM   1580  O   LEU A  99     169.795 137.578   2.026  1.00  0.00           O  
ATOM   1581  CB  LEU A  99     171.652 135.213   3.328  1.00  0.00           C  
ATOM   1582  CG  LEU A  99     171.615 133.828   3.986  1.00  0.00           C  
ATOM   1583  CD1 LEU A  99     172.771 133.703   4.970  1.00  0.00           C  
ATOM   1584  CD2 LEU A  99     170.279 133.634   4.686  1.00  0.00           C  
ATOM   1585  H   LEU A  99     172.178 134.143   1.065  1.00  0.00           H  
ATOM   1586  HA  LEU A  99     169.745 135.080   2.326  1.00  0.00           H  
ATOM   1587 1HB  LEU A  99     172.683 135.420   3.048  1.00  0.00           H  
ATOM   1588 2HB  LEU A  99     171.346 135.944   4.077  1.00  0.00           H  
ATOM   1589  HG  LEU A  99     171.740 133.059   3.223  1.00  0.00           H  
ATOM   1590 1HD1 LEU A  99     172.745 132.718   5.437  1.00  0.00           H  
ATOM   1591 2HD1 LEU A  99     173.715 133.827   4.438  1.00  0.00           H  
ATOM   1592 3HD1 LEU A  99     172.681 134.472   5.735  1.00  0.00           H  
ATOM   1593 1HD2 LEU A  99     170.252 132.649   5.153  1.00  0.00           H  
ATOM   1594 2HD2 LEU A  99     170.152 134.401   5.450  1.00  0.00           H  
ATOM   1595 3HD2 LEU A  99     169.471 133.710   3.957  1.00  0.00           H  
ATOM   1596  N   GLU A 100     171.745 137.282   0.946  1.00  0.00           N  
ATOM   1597  CA  GLU A 100     171.813 138.656   0.461  1.00  0.00           C  
ATOM   1598  C   GLU A 100     170.594 139.001  -0.388  1.00  0.00           C  
ATOM   1599  O   GLU A 100     169.979 140.051  -0.207  1.00  0.00           O  
ATOM   1600  CB  GLU A 100     173.091 138.872  -0.351  1.00  0.00           C  
ATOM   1601  CG  GLU A 100     173.249 140.279  -0.912  1.00  0.00           C  
ATOM   1602  CD  GLU A 100     174.511 140.452  -1.710  1.00  0.00           C  
ATOM   1603  OE1 GLU A 100     174.940 139.502  -2.321  1.00  0.00           O  
ATOM   1604  OE2 GLU A 100     175.047 141.535  -1.709  1.00  0.00           O  
ATOM   1605  H   GLU A 100     172.492 136.643   0.717  1.00  0.00           H  
ATOM   1606  HA  GLU A 100     171.818 139.326   1.321  1.00  0.00           H  
ATOM   1607 1HB  GLU A 100     173.959 138.661   0.273  1.00  0.00           H  
ATOM   1608 2HB  GLU A 100     173.112 138.174  -1.189  1.00  0.00           H  
ATOM   1609 1HG  GLU A 100     172.395 140.502  -1.551  1.00  0.00           H  
ATOM   1610 2HG  GLU A 100     173.246 140.989  -0.087  1.00  0.00           H  
ATOM   1611  N   VAL A 101     170.253 138.111  -1.312  1.00  0.00           N  
ATOM   1612  CA  VAL A 101     169.072 138.290  -2.148  1.00  0.00           C  
ATOM   1613  C   VAL A 101     167.793 138.166  -1.330  1.00  0.00           C  
ATOM   1614  O   VAL A 101     166.844 138.925  -1.523  1.00  0.00           O  
ATOM   1615  CB  VAL A 101     169.058 137.245  -3.281  1.00  0.00           C  
ATOM   1616  CG1 VAL A 101     167.749 137.315  -4.052  1.00  0.00           C  
ATOM   1617  CG2 VAL A 101     170.242 137.472  -4.208  1.00  0.00           C  
ATOM   1618  H   VAL A 101     170.825 137.286  -1.438  1.00  0.00           H  
ATOM   1619  HA  VAL A 101     169.097 139.294  -2.572  1.00  0.00           H  
ATOM   1620  HB  VAL A 101     169.123 136.249  -2.845  1.00  0.00           H  
ATOM   1621 1HG1 VAL A 101     167.755 136.569  -4.848  1.00  0.00           H  
ATOM   1622 2HG1 VAL A 101     166.917 137.114  -3.375  1.00  0.00           H  
ATOM   1623 3HG1 VAL A 101     167.634 138.307  -4.485  1.00  0.00           H  
ATOM   1624 1HG2 VAL A 101     170.226 136.731  -5.007  1.00  0.00           H  
ATOM   1625 2HG2 VAL A 101     170.181 138.471  -4.640  1.00  0.00           H  
ATOM   1626 3HG2 VAL A 101     171.171 137.377  -3.644  1.00  0.00           H  
ATOM   1627  N   ALA A 102     167.774 137.204  -0.414  1.00  0.00           N  
ATOM   1628  CA  ALA A 102     166.612 136.979   0.438  1.00  0.00           C  
ATOM   1629  C   ALA A 102     166.255 138.235   1.223  1.00  0.00           C  
ATOM   1630  O   ALA A 102     165.083 138.585   1.351  1.00  0.00           O  
ATOM   1631  CB  ALA A 102     166.865 135.816   1.386  1.00  0.00           C  
ATOM   1632  H   ALA A 102     168.584 136.611  -0.305  1.00  0.00           H  
ATOM   1633  HA  ALA A 102     165.761 136.734  -0.195  1.00  0.00           H  
ATOM   1634 1HB  ALA A 102     165.987 135.662   2.013  1.00  0.00           H  
ATOM   1635 2HB  ALA A 102     167.062 134.913   0.808  1.00  0.00           H  
ATOM   1636 3HB  ALA A 102     167.726 136.040   2.011  1.00  0.00           H  
ATOM   1637  N   VAL A 103     167.273 138.909   1.745  1.00  0.00           N  
ATOM   1638  CA  VAL A 103     167.072 140.150   2.484  1.00  0.00           C  
ATOM   1639  C   VAL A 103     166.551 141.255   1.574  1.00  0.00           C  
ATOM   1640  O   VAL A 103     165.652 142.008   1.947  1.00  0.00           O  
ATOM   1641  CB  VAL A 103     168.392 140.605   3.135  1.00  0.00           C  
ATOM   1642  CG1 VAL A 103     168.265 142.026   3.662  1.00  0.00           C  
ATOM   1643  CG2 VAL A 103     168.773 139.647   4.255  1.00  0.00           C  
ATOM   1644  H   VAL A 103     168.211 138.555   1.628  1.00  0.00           H  
ATOM   1645  HA  VAL A 103     166.321 139.976   3.256  1.00  0.00           H  
ATOM   1646  HB  VAL A 103     169.176 140.612   2.379  1.00  0.00           H  
ATOM   1647 1HG1 VAL A 103     169.206 142.332   4.120  1.00  0.00           H  
ATOM   1648 2HG1 VAL A 103     168.027 142.700   2.839  1.00  0.00           H  
ATOM   1649 3HG1 VAL A 103     167.471 142.068   4.407  1.00  0.00           H  
ATOM   1650 1HG2 VAL A 103     169.708 139.974   4.710  1.00  0.00           H  
ATOM   1651 2HG2 VAL A 103     167.987 139.635   5.009  1.00  0.00           H  
ATOM   1652 3HG2 VAL A 103     168.900 138.644   3.847  1.00  0.00           H  
ATOM   1653  N   ARG A 104     167.122 141.348   0.377  1.00  0.00           N  
ATOM   1654  CA  ARG A 104     166.655 142.300  -0.622  1.00  0.00           C  
ATOM   1655  C   ARG A 104     165.177 142.097  -0.927  1.00  0.00           C  
ATOM   1656  O   ARG A 104     164.423 143.059  -1.067  1.00  0.00           O  
ATOM   1657  CB  ARG A 104     167.459 142.166  -1.906  1.00  0.00           C  
ATOM   1658  CG  ARG A 104     167.106 143.173  -2.989  1.00  0.00           C  
ATOM   1659  CD  ARG A 104     167.862 142.918  -4.243  1.00  0.00           C  
ATOM   1660  NE  ARG A 104     167.515 143.869  -5.288  1.00  0.00           N  
ATOM   1661  CZ  ARG A 104     168.122 145.056  -5.474  1.00  0.00           C  
ATOM   1662  NH1 ARG A 104     169.103 145.425  -4.681  1.00  0.00           N  
ATOM   1663  NH2 ARG A 104     167.732 145.852  -6.456  1.00  0.00           N  
ATOM   1664  H   ARG A 104     167.901 140.744   0.158  1.00  0.00           H  
ATOM   1665  HA  ARG A 104     166.774 143.307  -0.225  1.00  0.00           H  
ATOM   1666 1HB  ARG A 104     168.519 142.277  -1.684  1.00  0.00           H  
ATOM   1667 2HB  ARG A 104     167.314 141.170  -2.323  1.00  0.00           H  
ATOM   1668 1HG  ARG A 104     166.041 143.110  -3.213  1.00  0.00           H  
ATOM   1669 2HG  ARG A 104     167.346 144.179  -2.642  1.00  0.00           H  
ATOM   1670 1HD  ARG A 104     168.930 143.004  -4.047  1.00  0.00           H  
ATOM   1671 2HD  ARG A 104     167.638 141.917  -4.605  1.00  0.00           H  
ATOM   1672  HE  ARG A 104     166.765 143.620  -5.919  1.00  0.00           H  
ATOM   1673 1HH1 ARG A 104     169.402 144.818  -3.930  1.00  0.00           H  
ATOM   1674 2HH1 ARG A 104     169.559 146.316  -4.820  1.00  0.00           H  
ATOM   1675 1HH2 ARG A 104     166.979 145.568  -7.067  1.00  0.00           H  
ATOM   1676 2HH2 ARG A 104     168.188 146.741  -6.595  1.00  0.00           H  
ATOM   1677  N   ALA A 105     164.765 140.838  -1.028  1.00  0.00           N  
ATOM   1678  CA  ALA A 105     163.391 140.505  -1.385  1.00  0.00           C  
ATOM   1679  C   ALA A 105     162.409 141.015  -0.339  1.00  0.00           C  
ATOM   1680  O   ALA A 105     161.390 141.623  -0.671  1.00  0.00           O  
ATOM   1681  CB  ALA A 105     163.239 139.003  -1.566  1.00  0.00           C  
ATOM   1682  H   ALA A 105     165.421 140.090  -0.850  1.00  0.00           H  
ATOM   1683  HA  ALA A 105     163.152 140.997  -2.330  1.00  0.00           H  
ATOM   1684 1HB  ALA A 105     162.207 138.770  -1.831  1.00  0.00           H  
ATOM   1685 2HB  ALA A 105     163.904 138.662  -2.358  1.00  0.00           H  
ATOM   1686 3HB  ALA A 105     163.494 138.498  -0.634  1.00  0.00           H  
ATOM   1687  N   VAL A 106     162.722 140.768   0.930  1.00  0.00           N  
ATOM   1688  CA  VAL A 106     161.852 141.175   2.025  1.00  0.00           C  
ATOM   1689  C   VAL A 106     161.973 142.668   2.298  1.00  0.00           C  
ATOM   1690  O   VAL A 106     161.010 143.311   2.722  1.00  0.00           O  
ATOM   1691  CB  VAL A 106     162.203 140.392   3.306  1.00  0.00           C  
ATOM   1692  CG1 VAL A 106     161.902 138.912   3.122  1.00  0.00           C  
ATOM   1693  CG2 VAL A 106     163.666 140.605   3.658  1.00  0.00           C  
ATOM   1694  H   VAL A 106     163.586 140.285   1.136  1.00  0.00           H  
ATOM   1695  HA  VAL A 106     160.819 140.973   1.740  1.00  0.00           H  
ATOM   1696  HB  VAL A 106     161.576 140.750   4.122  1.00  0.00           H  
ATOM   1697 1HG1 VAL A 106     162.156 138.374   4.036  1.00  0.00           H  
ATOM   1698 2HG1 VAL A 106     160.843 138.779   2.907  1.00  0.00           H  
ATOM   1699 3HG1 VAL A 106     162.494 138.520   2.295  1.00  0.00           H  
ATOM   1700 1HG2 VAL A 106     163.908 140.050   4.563  1.00  0.00           H  
ATOM   1701 2HG2 VAL A 106     164.294 140.253   2.839  1.00  0.00           H  
ATOM   1702 3HG2 VAL A 106     163.850 141.666   3.825  1.00  0.00           H  
ATOM   1703  N   GLU A 107     163.157 143.218   2.053  1.00  0.00           N  
ATOM   1704  CA  GLU A 107     163.373 144.655   2.160  1.00  0.00           C  
ATOM   1705  C   GLU A 107     162.420 145.423   1.252  1.00  0.00           C  
ATOM   1706  O   GLU A 107     161.808 146.409   1.669  1.00  0.00           O  
ATOM   1707  CB  GLU A 107     164.821 145.004   1.810  1.00  0.00           C  
ATOM   1708  CG  GLU A 107     165.168 146.478   1.968  1.00  0.00           C  
ATOM   1709  CD  GLU A 107     166.560 146.804   1.501  1.00  0.00           C  
ATOM   1710  OE1 GLU A 107     167.220 145.925   1.001  1.00  0.00           O  
ATOM   1711  OE2 GLU A 107     166.963 147.934   1.646  1.00  0.00           O  
ATOM   1712  H   GLU A 107     163.930 142.622   1.787  1.00  0.00           H  
ATOM   1713  HA  GLU A 107     163.169 144.961   3.187  1.00  0.00           H  
ATOM   1714 1HB  GLU A 107     165.498 144.432   2.446  1.00  0.00           H  
ATOM   1715 2HB  GLU A 107     165.024 144.722   0.777  1.00  0.00           H  
ATOM   1716 1HG  GLU A 107     164.457 147.071   1.394  1.00  0.00           H  
ATOM   1717 2HG  GLU A 107     165.067 146.754   3.016  1.00  0.00           H  
ATOM   1718  N   LEU A 108     162.298 144.968   0.010  1.00  0.00           N  
ATOM   1719  CA  LEU A 108     161.369 145.570  -0.939  1.00  0.00           C  
ATOM   1720  C   LEU A 108     159.923 145.317  -0.531  1.00  0.00           C  
ATOM   1721  O   LEU A 108     159.069 146.196  -0.662  1.00  0.00           O  
ATOM   1722  CB  LEU A 108     161.615 145.013  -2.346  1.00  0.00           C  
ATOM   1723  CG  LEU A 108     160.720 145.583  -3.453  1.00  0.00           C  
ATOM   1724  CD1 LEU A 108     160.910 147.091  -3.534  1.00  0.00           C  
ATOM   1725  CD2 LEU A 108     161.063 144.917  -4.778  1.00  0.00           C  
ATOM   1726  H   LEU A 108     162.861 144.182  -0.285  1.00  0.00           H  
ATOM   1727  HA  LEU A 108     161.527 146.649  -0.940  1.00  0.00           H  
ATOM   1728 1HB  LEU A 108     162.650 145.209  -2.621  1.00  0.00           H  
ATOM   1729 2HB  LEU A 108     161.466 143.932  -2.324  1.00  0.00           H  
ATOM   1730  HG  LEU A 108     159.674 145.392  -3.212  1.00  0.00           H  
ATOM   1731 1HD1 LEU A 108     160.273 147.498  -4.321  1.00  0.00           H  
ATOM   1732 2HD1 LEU A 108     160.639 147.543  -2.580  1.00  0.00           H  
ATOM   1733 3HD1 LEU A 108     161.953 147.315  -3.760  1.00  0.00           H  
ATOM   1734 1HD2 LEU A 108     160.427 145.322  -5.564  1.00  0.00           H  
ATOM   1735 2HD2 LEU A 108     162.108 145.109  -5.022  1.00  0.00           H  
ATOM   1736 3HD2 LEU A 108     160.901 143.841  -4.698  1.00  0.00           H  
ATOM   1737  N   ALA A 109     159.655 144.114  -0.038  1.00  0.00           N  
ATOM   1738  CA  ALA A 109     158.320 143.757   0.430  1.00  0.00           C  
ATOM   1739  C   ALA A 109     157.845 144.712   1.517  1.00  0.00           C  
ATOM   1740  O   ALA A 109     156.669 145.074   1.566  1.00  0.00           O  
ATOM   1741  CB  ALA A 109     158.303 142.324   0.939  1.00  0.00           C  
ATOM   1742  H   ALA A 109     160.394 143.427   0.014  1.00  0.00           H  
ATOM   1743  HA  ALA A 109     157.627 143.838  -0.409  1.00  0.00           H  
ATOM   1744 1HB  ALA A 109     157.301 142.070   1.284  1.00  0.00           H  
ATOM   1745 2HB  ALA A 109     158.591 141.648   0.133  1.00  0.00           H  
ATOM   1746 3HB  ALA A 109     159.007 142.222   1.765  1.00  0.00           H  
ATOM   1747  N   ILE A 110     158.763 145.117   2.386  1.00  0.00           N  
ATOM   1748  CA  ILE A 110     158.449 146.066   3.448  1.00  0.00           C  
ATOM   1749  C   ILE A 110     158.203 147.460   2.883  1.00  0.00           C  
ATOM   1750  O   ILE A 110     157.275 148.152   3.299  1.00  0.00           O  
ATOM   1751  CB  ILE A 110     159.585 146.123   4.486  1.00  0.00           C  
ATOM   1752  CG1 ILE A 110     159.689 144.792   5.236  1.00  0.00           C  
ATOM   1753  CG2 ILE A 110     159.357 147.270   5.459  1.00  0.00           C  
ATOM   1754  CD1 ILE A 110     160.973 144.634   6.020  1.00  0.00           C  
ATOM   1755  H   ILE A 110     159.702 144.756   2.311  1.00  0.00           H  
ATOM   1756  HA  ILE A 110     157.533 145.742   3.941  1.00  0.00           H  
ATOM   1757  HB  ILE A 110     160.535 146.275   3.977  1.00  0.00           H  
ATOM   1758 1HG1 ILE A 110     158.854 144.698   5.928  1.00  0.00           H  
ATOM   1759 2HG1 ILE A 110     159.620 143.968   4.526  1.00  0.00           H  
ATOM   1760 1HG2 ILE A 110     160.168 147.295   6.187  1.00  0.00           H  
ATOM   1761 2HG2 ILE A 110     159.329 148.211   4.913  1.00  0.00           H  
ATOM   1762 3HG2 ILE A 110     158.408 147.124   5.978  1.00  0.00           H  
ATOM   1763 1HD1 ILE A 110     160.975 143.666   6.523  1.00  0.00           H  
ATOM   1764 2HD1 ILE A 110     161.824 144.690   5.339  1.00  0.00           H  
ATOM   1765 3HD1 ILE A 110     161.047 145.427   6.761  1.00  0.00           H  
ATOM   1766  N   LYS A 111     159.041 147.865   1.935  1.00  0.00           N  
ATOM   1767  CA  LYS A 111     158.882 149.151   1.272  1.00  0.00           C  
ATOM   1768  C   LYS A 111     157.518 149.259   0.599  1.00  0.00           C  
ATOM   1769  O   LYS A 111     156.870 150.306   0.655  1.00  0.00           O  
ATOM   1770  CB  LYS A 111     159.993 149.366   0.243  1.00  0.00           C  
ATOM   1771  CG  LYS A 111     161.360 149.660   0.846  1.00  0.00           C  
ATOM   1772  CD  LYS A 111     162.418 149.826  -0.236  1.00  0.00           C  
ATOM   1773  CE  LYS A 111     163.777 150.154   0.364  1.00  0.00           C  
ATOM   1774  NZ  LYS A 111     164.834 150.259  -0.678  1.00  0.00           N  
ATOM   1775  H   LYS A 111     159.810 147.266   1.668  1.00  0.00           H  
ATOM   1776  HA  LYS A 111     158.943 149.941   2.024  1.00  0.00           H  
ATOM   1777 1HB  LYS A 111     160.088 148.475  -0.381  1.00  0.00           H  
ATOM   1778 2HB  LYS A 111     159.731 150.197  -0.411  1.00  0.00           H  
ATOM   1779 1HG  LYS A 111     161.309 150.575   1.436  1.00  0.00           H  
ATOM   1780 2HG  LYS A 111     161.651 148.841   1.504  1.00  0.00           H  
ATOM   1781 1HD  LYS A 111     162.497 148.903  -0.813  1.00  0.00           H  
ATOM   1782 2HD  LYS A 111     162.126 150.631  -0.910  1.00  0.00           H  
ATOM   1783 1HE  LYS A 111     163.719 151.098   0.902  1.00  0.00           H  
ATOM   1784 2HE  LYS A 111     164.060 149.375   1.072  1.00  0.00           H  
ATOM   1785 1HZ  LYS A 111     165.719 150.477  -0.240  1.00  0.00           H  
ATOM   1786 2HZ  LYS A 111     164.910 149.382  -1.173  1.00  0.00           H  
ATOM   1787 3HZ  LYS A 111     164.592 150.992  -1.331  1.00  0.00           H  
ATOM   1788  N   SER A 112     157.089 148.174  -0.033  1.00  0.00           N  
ATOM   1789  CA  SER A 112     155.759 148.109  -0.628  1.00  0.00           C  
ATOM   1790  C   SER A 112     154.677 148.091   0.442  1.00  0.00           C  
ATOM   1791  O   SER A 112     153.677 148.803   0.341  1.00  0.00           O  
ATOM   1792  CB  SER A 112     155.639 146.876  -1.503  1.00  0.00           C  
ATOM   1793  OG  SER A 112     154.336 146.740  -2.002  1.00  0.00           O  
ATOM   1794  H   SER A 112     157.699 147.374  -0.105  1.00  0.00           H  
ATOM   1795  HA  SER A 112     155.608 149.002  -1.237  1.00  0.00           H  
ATOM   1796 1HB  SER A 112     156.342 146.947  -2.331  1.00  0.00           H  
ATOM   1797 2HB  SER A 112     155.902 145.992  -0.924  1.00  0.00           H  
ATOM   1798  HG  SER A 112     154.288 147.308  -2.773  1.00  0.00           H  
ATOM   1799  N   ASN A 113     154.881 147.273   1.468  1.00  0.00           N  
ATOM   1800  CA  ASN A 113     153.917 147.152   2.556  1.00  0.00           C  
ATOM   1801  C   ASN A 113     154.610 147.196   3.913  1.00  0.00           C  
ATOM   1802  O   ASN A 113     155.061 146.173   4.425  1.00  0.00           O  
ATOM   1803  CB  ASN A 113     153.106 145.879   2.411  1.00  0.00           C  
ATOM   1804  CG  ASN A 113     152.036 145.754   3.462  1.00  0.00           C  
ATOM   1805  OD1 ASN A 113     152.012 146.516   4.434  1.00  0.00           O  
ATOM   1806  ND2 ASN A 113     151.152 144.806   3.283  1.00  0.00           N  
ATOM   1807  H   ASN A 113     155.727 146.723   1.498  1.00  0.00           H  
ATOM   1808  HA  ASN A 113     153.232 148.000   2.508  1.00  0.00           H  
ATOM   1809 1HB  ASN A 113     152.637 145.856   1.427  1.00  0.00           H  
ATOM   1810 2HB  ASN A 113     153.767 145.016   2.480  1.00  0.00           H  
ATOM   1811 1HD2 ASN A 113     150.417 144.674   3.949  1.00  0.00           H  
ATOM   1812 2HD2 ASN A 113     151.211 144.212   2.482  1.00  0.00           H  
ATOM   1813  N   PRO A 114     154.689 148.389   4.492  1.00  0.00           N  
ATOM   1814  CA  PRO A 114     155.432 148.594   5.731  1.00  0.00           C  
ATOM   1815  C   PRO A 114     154.861 147.747   6.860  1.00  0.00           C  
ATOM   1816  O   PRO A 114     155.517 147.530   7.880  1.00  0.00           O  
ATOM   1817  CB  PRO A 114     155.252 150.091   6.000  1.00  0.00           C  
ATOM   1818  CG  PRO A 114     155.065 150.687   4.646  1.00  0.00           C  
ATOM   1819  CD  PRO A 114     154.242 149.669   3.901  1.00  0.00           C  
ATOM   1820  HA  PRO A 114     156.463 148.277   5.571  1.00  0.00           H  
ATOM   1821 1HB  PRO A 114     154.385 150.253   6.660  1.00  0.00           H  
ATOM   1822 2HB  PRO A 114     156.134 150.489   6.522  1.00  0.00           H  
ATOM   1823 1HG  PRO A 114     154.562 151.661   4.726  1.00  0.00           H  
ATOM   1824 2HG  PRO A 114     156.041 150.868   4.173  1.00  0.00           H  
ATOM   1825 1HD  PRO A 114     153.173 149.855   4.087  1.00  0.00           H  
ATOM   1826 2HD  PRO A 114     154.465 149.733   2.825  1.00  0.00           H  
ATOM   1827  N   ASP A 115     153.632 147.273   6.675  1.00  0.00           N  
ATOM   1828  CA  ASP A 115     152.952 146.485   7.698  1.00  0.00           C  
ATOM   1829  C   ASP A 115     153.083 144.994   7.421  1.00  0.00           C  
ATOM   1830  O   ASP A 115     152.370 144.179   8.009  1.00  0.00           O  
ATOM   1831  CB  ASP A 115     151.472 146.870   7.774  1.00  0.00           C  
ATOM   1832  CG  ASP A 115     151.254 148.293   8.265  1.00  0.00           C  
ATOM   1833  OD1 ASP A 115     151.952 148.706   9.160  1.00  0.00           O  
ATOM   1834  OD2 ASP A 115     150.390 148.956   7.739  1.00  0.00           O  
ATOM   1835  H   ASP A 115     153.158 147.462   5.803  1.00  0.00           H  
ATOM   1836  HA  ASP A 115     153.426 146.687   8.660  1.00  0.00           H  
ATOM   1837 1HB  ASP A 115     151.018 146.766   6.788  1.00  0.00           H  
ATOM   1838 2HB  ASP A 115     150.952 146.184   8.447  1.00  0.00           H  
ATOM   1839  N   ASN A 116     153.997 144.641   6.524  1.00  0.00           N  
ATOM   1840  CA  ASN A 116     154.239 143.243   6.187  1.00  0.00           C  
ATOM   1841  C   ASN A 116     155.051 142.547   7.271  1.00  0.00           C  
ATOM   1842  O   ASN A 116     156.264 142.384   7.145  1.00  0.00           O  
ATOM   1843  CB  ASN A 116     154.937 143.133   4.843  1.00  0.00           C  
ATOM   1844  CG  ASN A 116     155.031 141.712   4.357  1.00  0.00           C  
ATOM   1845  OD1 ASN A 116     155.082 140.771   5.157  1.00  0.00           O  
ATOM   1846  ND2 ASN A 116     155.053 141.540   3.059  1.00  0.00           N  
ATOM   1847  H   ASN A 116     154.537 145.361   6.065  1.00  0.00           H  
ATOM   1848  HA  ASN A 116     153.279 142.732   6.114  1.00  0.00           H  
ATOM   1849 1HB  ASN A 116     154.397 143.724   4.103  1.00  0.00           H  
ATOM   1850 2HB  ASN A 116     155.944 143.544   4.922  1.00  0.00           H  
ATOM   1851 1HD2 ASN A 116     155.115 140.618   2.679  1.00  0.00           H  
ATOM   1852 2HD2 ASN A 116     155.009 142.332   2.449  1.00  0.00           H  
ATOM   1853  N   ASP A 117     154.374 142.138   8.338  1.00  0.00           N  
ATOM   1854  CA  ASP A 117     155.042 141.541   9.488  1.00  0.00           C  
ATOM   1855  C   ASP A 117     155.870 140.330   9.076  1.00  0.00           C  
ATOM   1856  O   ASP A 117     156.919 140.057   9.659  1.00  0.00           O  
ATOM   1857  CB  ASP A 117     154.020 141.129  10.551  1.00  0.00           C  
ATOM   1858  CG  ASP A 117     153.432 142.318  11.298  1.00  0.00           C  
ATOM   1859  OD1 ASP A 117     153.987 143.387  11.204  1.00  0.00           O  
ATOM   1860  OD2 ASP A 117     152.432 142.144  11.954  1.00  0.00           O  
ATOM   1861  H   ASP A 117     153.369 142.247   8.354  1.00  0.00           H  
ATOM   1862  HA  ASP A 117     155.723 142.283   9.908  1.00  0.00           H  
ATOM   1863 1HB  ASP A 117     153.209 140.576  10.079  1.00  0.00           H  
ATOM   1864 2HB  ASP A 117     154.494 140.463  11.272  1.00  0.00           H  
ATOM   1865  N   GLU A 118     155.391 139.609   8.069  1.00  0.00           N  
ATOM   1866  CA  GLU A 118     156.058 138.397   7.609  1.00  0.00           C  
ATOM   1867  C   GLU A 118     157.427 138.713   7.014  1.00  0.00           C  
ATOM   1868  O   GLU A 118     158.389 137.976   7.224  1.00  0.00           O  
ATOM   1869  CB  GLU A 118     155.195 137.674   6.573  1.00  0.00           C  
ATOM   1870  CG  GLU A 118     153.854 137.186   7.102  1.00  0.00           C  
ATOM   1871  CD  GLU A 118     153.994 136.199   8.229  1.00  0.00           C  
ATOM   1872  OE1 GLU A 118     154.746 135.265   8.085  1.00  0.00           O  
ATOM   1873  OE2 GLU A 118     153.347 136.380   9.232  1.00  0.00           O  
ATOM   1874  H   GLU A 118     154.542 139.907   7.610  1.00  0.00           H  
ATOM   1875  HA  GLU A 118     156.215 137.741   8.465  1.00  0.00           H  
ATOM   1876 1HB  GLU A 118     155.000 138.340   5.732  1.00  0.00           H  
ATOM   1877 2HB  GLU A 118     155.737 136.810   6.187  1.00  0.00           H  
ATOM   1878 1HG  GLU A 118     153.281 138.042   7.454  1.00  0.00           H  
ATOM   1879 2HG  GLU A 118     153.301 136.723   6.287  1.00  0.00           H  
ATOM   1880  N   ALA A 119     157.504 139.812   6.275  1.00  0.00           N  
ATOM   1881  CA  ALA A 119     158.771 140.275   5.719  1.00  0.00           C  
ATOM   1882  C   ALA A 119     159.699 140.781   6.817  1.00  0.00           C  
ATOM   1883  O   ALA A 119     160.915 140.601   6.745  1.00  0.00           O  
ATOM   1884  CB  ALA A 119     158.530 141.365   4.686  1.00  0.00           C  
ATOM   1885  H   ALA A 119     156.661 140.343   6.090  1.00  0.00           H  
ATOM   1886  HA  ALA A 119     159.263 139.434   5.231  1.00  0.00           H  
ATOM   1887 1HB  ALA A 119     159.487 141.702   4.282  1.00  0.00           H  
ATOM   1888 2HB  ALA A 119     157.914 140.973   3.878  1.00  0.00           H  
ATOM   1889 3HB  ALA A 119     158.022 142.206   5.156  1.00  0.00           H  
ATOM   1890  N   VAL A 120     159.120 141.413   7.832  1.00  0.00           N  
ATOM   1891  CA  VAL A 120     159.899 141.980   8.925  1.00  0.00           C  
ATOM   1892  C   VAL A 120     160.587 140.887   9.734  1.00  0.00           C  
ATOM   1893  O   VAL A 120     161.788 140.960   9.999  1.00  0.00           O  
ATOM   1894  CB  VAL A 120     158.992 142.808   9.855  1.00  0.00           C  
ATOM   1895  CG1 VAL A 120     159.744 143.212  11.114  1.00  0.00           C  
ATOM   1896  CG2 VAL A 120     158.475 144.035   9.117  1.00  0.00           C  
ATOM   1897  H   VAL A 120     158.115 141.504   7.844  1.00  0.00           H  
ATOM   1898  HA  VAL A 120     160.677 142.617   8.504  1.00  0.00           H  
ATOM   1899  HB  VAL A 120     158.149 142.191  10.169  1.00  0.00           H  
ATOM   1900 1HG1 VAL A 120     159.088 143.796  11.760  1.00  0.00           H  
ATOM   1901 2HG1 VAL A 120     160.072 142.318  11.644  1.00  0.00           H  
ATOM   1902 3HG1 VAL A 120     160.612 143.813  10.841  1.00  0.00           H  
ATOM   1903 1HG2 VAL A 120     157.834 144.614   9.780  1.00  0.00           H  
ATOM   1904 2HG2 VAL A 120     159.319 144.648   8.798  1.00  0.00           H  
ATOM   1905 3HG2 VAL A 120     157.905 143.720   8.244  1.00  0.00           H  
ATOM   1906  N   GLU A 121     159.821 139.875  10.125  1.00  0.00           N  
ATOM   1907  CA  GLU A 121     160.364 138.747  10.871  1.00  0.00           C  
ATOM   1908  C   GLU A 121     161.398 137.988  10.048  1.00  0.00           C  
ATOM   1909  O   GLU A 121     162.447 137.600  10.561  1.00  0.00           O  
ATOM   1910  CB  GLU A 121     159.240 137.799  11.295  1.00  0.00           C  
ATOM   1911  CG  GLU A 121     159.708 136.576  12.073  1.00  0.00           C  
ATOM   1912  CD  GLU A 121     158.573 135.710  12.540  1.00  0.00           C  
ATOM   1913  OE1 GLU A 121     157.467 136.192  12.596  1.00  0.00           O  
ATOM   1914  OE2 GLU A 121     158.810 134.564  12.841  1.00  0.00           O  
ATOM   1915  H   GLU A 121     158.835 139.887   9.899  1.00  0.00           H  
ATOM   1916  HA  GLU A 121     160.865 139.129  11.762  1.00  0.00           H  
ATOM   1917 1HB  GLU A 121     158.525 138.337  11.918  1.00  0.00           H  
ATOM   1918 2HB  GLU A 121     158.706 137.449  10.412  1.00  0.00           H  
ATOM   1919 1HG  GLU A 121     160.364 135.984  11.435  1.00  0.00           H  
ATOM   1920 2HG  GLU A 121     160.286 136.907  12.935  1.00  0.00           H  
ATOM   1921  N   THR A 122     161.095 137.782   8.773  1.00  0.00           N  
ATOM   1922  CA  THR A 122     161.991 137.056   7.881  1.00  0.00           C  
ATOM   1923  C   THR A 122     163.326 137.778   7.733  1.00  0.00           C  
ATOM   1924  O   THR A 122     164.385 137.153   7.747  1.00  0.00           O  
ATOM   1925  CB  THR A 122     161.354 136.859   6.493  1.00  0.00           C  
ATOM   1926  OG1 THR A 122     160.131 136.121   6.627  1.00  0.00           O  
ATOM   1927  CG2 THR A 122     162.300 136.102   5.573  1.00  0.00           C  
ATOM   1928  H   THR A 122     160.221 138.136   8.410  1.00  0.00           H  
ATOM   1929  HA  THR A 122     162.193 136.076   8.315  1.00  0.00           H  
ATOM   1930  HB  THR A 122     161.128 137.831   6.055  1.00  0.00           H  
ATOM   1931  HG1 THR A 122     159.441 136.704   6.952  1.00  0.00           H  
ATOM   1932 1HG2 THR A 122     161.833 135.973   4.598  1.00  0.00           H  
ATOM   1933 2HG2 THR A 122     163.226 136.667   5.461  1.00  0.00           H  
ATOM   1934 3HG2 THR A 122     162.520 135.126   6.003  1.00  0.00           H  
ATOM   1935  N   ALA A 123     163.267 139.098   7.593  1.00  0.00           N  
ATOM   1936  CA  ALA A 123     164.468 139.906   7.439  1.00  0.00           C  
ATOM   1937  C   ALA A 123     165.418 139.710   8.617  1.00  0.00           C  
ATOM   1938  O   ALA A 123     166.632 139.623   8.438  1.00  0.00           O  
ATOM   1939  CB  ALA A 123     164.102 141.375   7.293  1.00  0.00           C  
ATOM   1940  H   ALA A 123     162.364 139.552   7.590  1.00  0.00           H  
ATOM   1941  HA  ALA A 123     164.992 139.584   6.538  1.00  0.00           H  
ATOM   1942 1HB  ALA A 123     165.010 141.968   7.179  1.00  0.00           H  
ATOM   1943 2HB  ALA A 123     163.470 141.507   6.414  1.00  0.00           H  
ATOM   1944 3HB  ALA A 123     163.563 141.706   8.180  1.00  0.00           H  
ATOM   1945  N   VAL A 124     164.854 139.644   9.818  1.00  0.00           N  
ATOM   1946  CA  VAL A 124     165.649 139.463  11.027  1.00  0.00           C  
ATOM   1947  C   VAL A 124     166.257 138.066  11.081  1.00  0.00           C  
ATOM   1948  O   VAL A 124     167.429 137.903  11.420  1.00  0.00           O  
ATOM   1949  CB  VAL A 124     164.778 139.692  12.276  1.00  0.00           C  
ATOM   1950  CG1 VAL A 124     165.563 139.364  13.539  1.00  0.00           C  
ATOM   1951  CG2 VAL A 124     164.282 141.129  12.307  1.00  0.00           C  
ATOM   1952  H   VAL A 124     163.850 139.723   9.896  1.00  0.00           H  
ATOM   1953  HA  VAL A 124     166.469 140.181  11.014  1.00  0.00           H  
ATOM   1954  HB  VAL A 124     163.925 139.012  12.243  1.00  0.00           H  
ATOM   1955 1HG1 VAL A 124     164.933 139.529  14.413  1.00  0.00           H  
ATOM   1956 2HG1 VAL A 124     165.876 138.321  13.512  1.00  0.00           H  
ATOM   1957 3HG1 VAL A 124     166.441 140.007  13.599  1.00  0.00           H  
ATOM   1958 1HG2 VAL A 124     163.667 141.283  13.194  1.00  0.00           H  
ATOM   1959 2HG2 VAL A 124     165.134 141.807  12.335  1.00  0.00           H  
ATOM   1960 3HG2 VAL A 124     163.689 141.327  11.415  1.00  0.00           H  
ATOM   1961  N   ARG A 125     165.454 137.064  10.746  1.00  0.00           N  
ATOM   1962  CA  ARG A 125     165.922 135.684  10.722  1.00  0.00           C  
ATOM   1963  C   ARG A 125     167.052 135.503   9.716  1.00  0.00           C  
ATOM   1964  O   ARG A 125     168.007 134.767   9.966  1.00  0.00           O  
ATOM   1965  CB  ARG A 125     164.783 134.737  10.376  1.00  0.00           C  
ATOM   1966  CG  ARG A 125     163.744 134.558  11.471  1.00  0.00           C  
ATOM   1967  CD  ARG A 125     162.676 133.610  11.066  1.00  0.00           C  
ATOM   1968  NE  ARG A 125     161.645 133.486  12.085  1.00  0.00           N  
ATOM   1969  CZ  ARG A 125     161.728 132.682  13.163  1.00  0.00           C  
ATOM   1970  NH1 ARG A 125     162.797 131.939  13.349  1.00  0.00           N  
ATOM   1971  NH2 ARG A 125     160.735 132.640  14.034  1.00  0.00           N  
ATOM   1972  H   ARG A 125     164.494 137.262  10.502  1.00  0.00           H  
ATOM   1973  HA  ARG A 125     166.314 135.433  11.708  1.00  0.00           H  
ATOM   1974 1HB  ARG A 125     164.266 135.100   9.488  1.00  0.00           H  
ATOM   1975 2HB  ARG A 125     165.186 133.752  10.140  1.00  0.00           H  
ATOM   1976 1HG  ARG A 125     164.225 134.169  12.369  1.00  0.00           H  
ATOM   1977 2HG  ARG A 125     163.281 135.520  11.696  1.00  0.00           H  
ATOM   1978 1HD  ARG A 125     162.207 133.961  10.148  1.00  0.00           H  
ATOM   1979 2HD  ARG A 125     163.108 132.624  10.898  1.00  0.00           H  
ATOM   1980  HE  ARG A 125     160.807 134.041  11.976  1.00  0.00           H  
ATOM   1981 1HH1 ARG A 125     163.556 131.971  12.683  1.00  0.00           H  
ATOM   1982 2HH1 ARG A 125     162.859 131.338  14.157  1.00  0.00           H  
ATOM   1983 1HH2 ARG A 125     159.913 133.211  13.891  1.00  0.00           H  
ATOM   1984 2HH2 ARG A 125     160.797 132.038  14.842  1.00  0.00           H  
ATOM   1985  N   LEU A 126     166.939 136.179   8.578  1.00  0.00           N  
ATOM   1986  CA  LEU A 126     167.987 136.159   7.567  1.00  0.00           C  
ATOM   1987  C   LEU A 126     169.266 136.809   8.085  1.00  0.00           C  
ATOM   1988  O   LEU A 126     170.368 136.331   7.820  1.00  0.00           O  
ATOM   1989  CB  LEU A 126     167.516 136.884   6.301  1.00  0.00           C  
ATOM   1990  CG  LEU A 126     166.392 136.192   5.517  1.00  0.00           C  
ATOM   1991  CD1 LEU A 126     165.798 137.170   4.512  1.00  0.00           C  
ATOM   1992  CD2 LEU A 126     166.946 134.959   4.821  1.00  0.00           C  
ATOM   1993  H   LEU A 126     166.104 136.721   8.410  1.00  0.00           H  
ATOM   1994  HA  LEU A 126     168.220 135.121   7.329  1.00  0.00           H  
ATOM   1995 1HB  LEU A 126     167.164 137.876   6.578  1.00  0.00           H  
ATOM   1996 2HB  LEU A 126     168.368 136.998   5.629  1.00  0.00           H  
ATOM   1997  HG  LEU A 126     165.600 135.896   6.205  1.00  0.00           H  
ATOM   1998 1HD1 LEU A 126     165.000 136.678   3.957  1.00  0.00           H  
ATOM   1999 2HD1 LEU A 126     165.393 138.032   5.040  1.00  0.00           H  
ATOM   2000 3HD1 LEU A 126     166.573 137.496   3.821  1.00  0.00           H  
ATOM   2001 1HD2 LEU A 126     166.146 134.467   4.264  1.00  0.00           H  
ATOM   2002 2HD2 LEU A 126     167.739 135.253   4.131  1.00  0.00           H  
ATOM   2003 3HD2 LEU A 126     167.348 134.270   5.564  1.00  0.00           H  
ATOM   2004  N   ALA A 127     169.108 137.900   8.828  1.00  0.00           N  
ATOM   2005  CA  ALA A 127     170.245 138.584   9.432  1.00  0.00           C  
ATOM   2006  C   ALA A 127     170.997 137.666  10.386  1.00  0.00           C  
ATOM   2007  O   ALA A 127     172.222 137.715  10.473  1.00  0.00           O  
ATOM   2008  CB  ALA A 127     169.785 139.838  10.162  1.00  0.00           C  
ATOM   2009  H   ALA A 127     168.180 138.265   8.977  1.00  0.00           H  
ATOM   2010  HA  ALA A 127     170.936 138.876   8.640  1.00  0.00           H  
ATOM   2011 1HB  ALA A 127     170.645 140.337  10.607  1.00  0.00           H  
ATOM   2012 2HB  ALA A 127     169.301 140.513   9.454  1.00  0.00           H  
ATOM   2013 3HB  ALA A 127     169.078 139.565  10.944  1.00  0.00           H  
ATOM   2014  N   LYS A 128     170.255 136.826  11.101  1.00  0.00           N  
ATOM   2015  CA  LYS A 128     170.854 135.865  12.018  1.00  0.00           C  
ATOM   2016  C   LYS A 128     171.714 134.854  11.269  1.00  0.00           C  
ATOM   2017  O   LYS A 128     172.794 134.486  11.727  1.00  0.00           O  
ATOM   2018  CB  LYS A 128     169.770 135.143  12.821  1.00  0.00           C  
ATOM   2019  CG  LYS A 128     170.301 134.123  13.819  1.00  0.00           C  
ATOM   2020  CD  LYS A 128     170.924 134.806  15.028  1.00  0.00           C  
ATOM   2021  CE  LYS A 128     171.318 133.794  16.094  1.00  0.00           C  
ATOM   2022  NZ  LYS A 128     171.903 134.450  17.295  1.00  0.00           N  
ATOM   2023  H   LYS A 128     169.250 136.856  11.006  1.00  0.00           H  
ATOM   2024  HA  LYS A 128     171.501 136.402  12.710  1.00  0.00           H  
ATOM   2025 1HB  LYS A 128     169.178 135.874  13.372  1.00  0.00           H  
ATOM   2026 2HB  LYS A 128     169.097 134.624  12.138  1.00  0.00           H  
ATOM   2027 1HG  LYS A 128     169.485 133.483  14.155  1.00  0.00           H  
ATOM   2028 2HG  LYS A 128     171.053 133.499  13.337  1.00  0.00           H  
ATOM   2029 1HD  LYS A 128     171.812 135.358  14.717  1.00  0.00           H  
ATOM   2030 2HD  LYS A 128     170.211 135.510  15.456  1.00  0.00           H  
ATOM   2031 1HE  LYS A 128     170.441 133.225  16.397  1.00  0.00           H  
ATOM   2032 2HE  LYS A 128     172.050 133.099  15.683  1.00  0.00           H  
ATOM   2033 1HZ  LYS A 128     172.150 133.747  17.976  1.00  0.00           H  
ATOM   2034 2HZ  LYS A 128     172.729 134.967  17.028  1.00  0.00           H  
ATOM   2035 3HZ  LYS A 128     171.226 135.083  17.696  1.00  0.00           H  
ATOM   2036  N   GLU A 129     171.227 134.407  10.117  1.00  0.00           N  
ATOM   2037  CA  GLU A 129     171.969 133.468   9.285  1.00  0.00           C  
ATOM   2038  C   GLU A 129     173.217 134.116   8.700  1.00  0.00           C  
ATOM   2039  O   GLU A 129     174.271 133.486   8.608  1.00  0.00           O  
ATOM   2040  CB  GLU A 129     171.082 132.939   8.155  1.00  0.00           C  
ATOM   2041  CG  GLU A 129     170.019 131.946   8.603  1.00  0.00           C  
ATOM   2042  CD  GLU A 129     170.602 130.681   9.170  1.00  0.00           C  
ATOM   2043  OE1 GLU A 129     171.515 130.154   8.581  1.00  0.00           O  
ATOM   2044  OE2 GLU A 129     170.135 130.242  10.194  1.00  0.00           O  
ATOM   2045  H   GLU A 129     170.320 134.727   9.809  1.00  0.00           H  
ATOM   2046  HA  GLU A 129     172.291 132.633   9.908  1.00  0.00           H  
ATOM   2047 1HB  GLU A 129     170.577 133.773   7.669  1.00  0.00           H  
ATOM   2048 2HB  GLU A 129     171.702 132.450   7.404  1.00  0.00           H  
ATOM   2049 1HG  GLU A 129     169.394 132.417   9.361  1.00  0.00           H  
ATOM   2050 2HG  GLU A 129     169.386 131.699   7.752  1.00  0.00           H  
ATOM   2051  N   LEU A 130     173.092 135.379   8.305  1.00  0.00           N  
ATOM   2052  CA  LEU A 130     174.217 136.123   7.753  1.00  0.00           C  
ATOM   2053  C   LEU A 130     175.338 136.269   8.776  1.00  0.00           C  
ATOM   2054  O   LEU A 130     176.517 136.220   8.429  1.00  0.00           O  
ATOM   2055  CB  LEU A 130     173.758 137.510   7.286  1.00  0.00           C  
ATOM   2056  CG  LEU A 130     172.993 137.545   5.958  1.00  0.00           C  
ATOM   2057  CD1 LEU A 130     172.318 138.901   5.795  1.00  0.00           C  
ATOM   2058  CD2 LEU A 130     173.954 137.273   4.810  1.00  0.00           C  
ATOM   2059  H   LEU A 130     172.195 135.835   8.391  1.00  0.00           H  
ATOM   2060  HA  LEU A 130     174.616 135.569   6.903  1.00  0.00           H  
ATOM   2061 1HB  LEU A 130     173.112 137.937   8.052  1.00  0.00           H  
ATOM   2062 2HB  LEU A 130     174.635 138.150   7.182  1.00  0.00           H  
ATOM   2063  HG  LEU A 130     172.212 136.784   5.966  1.00  0.00           H  
ATOM   2064 1HD1 LEU A 130     171.774 138.926   4.851  1.00  0.00           H  
ATOM   2065 2HD1 LEU A 130     171.622 139.061   6.618  1.00  0.00           H  
ATOM   2066 3HD1 LEU A 130     173.073 139.686   5.800  1.00  0.00           H  
ATOM   2067 1HD2 LEU A 130     173.410 137.297   3.866  1.00  0.00           H  
ATOM   2068 2HD2 LEU A 130     174.734 138.034   4.800  1.00  0.00           H  
ATOM   2069 3HD2 LEU A 130     174.409 136.291   4.942  1.00  0.00           H  
ATOM   2070  N   LEU A 131     174.959 136.446  10.038  1.00  0.00           N  
ATOM   2071  CA  LEU A 131     175.928 136.498  11.127  1.00  0.00           C  
ATOM   2072  C   LEU A 131     176.746 135.214  11.198  1.00  0.00           C  
ATOM   2073  O   LEU A 131     177.974 135.253  11.262  1.00  0.00           O  
ATOM   2074  CB  LEU A 131     175.213 136.730  12.464  1.00  0.00           C  
ATOM   2075  CG  LEU A 131     176.086 136.600  13.718  1.00  0.00           C  
ATOM   2076  CD1 LEU A 131     177.237 137.594  13.640  1.00  0.00           C  
ATOM   2077  CD2 LEU A 131     175.236 136.843  14.956  1.00  0.00           C  
ATOM   2078  H   LEU A 131     173.977 136.549  10.248  1.00  0.00           H  
ATOM   2079  HA  LEU A 131     176.620 137.319  10.936  1.00  0.00           H  
ATOM   2080 1HB  LEU A 131     174.785 137.731  12.460  1.00  0.00           H  
ATOM   2081 2HB  LEU A 131     174.398 136.011  12.551  1.00  0.00           H  
ATOM   2082  HG  LEU A 131     176.514 135.598  13.761  1.00  0.00           H  
ATOM   2083 1HD1 LEU A 131     177.858 137.502  14.531  1.00  0.00           H  
ATOM   2084 2HD1 LEU A 131     177.839 137.385  12.756  1.00  0.00           H  
ATOM   2085 3HD1 LEU A 131     176.839 138.607  13.579  1.00  0.00           H  
ATOM   2086 1HD2 LEU A 131     175.857 136.749  15.848  1.00  0.00           H  
ATOM   2087 2HD2 LEU A 131     174.809 137.845  14.914  1.00  0.00           H  
ATOM   2088 3HD2 LEU A 131     174.432 136.108  14.996  1.00  0.00           H  
ATOM   2089  N   LYS A 132     176.057 134.078  11.184  1.00  0.00           N  
ATOM   2090  CA  LYS A 132     176.718 132.780  11.225  1.00  0.00           C  
ATOM   2091  C   LYS A 132     177.643 132.597  10.029  1.00  0.00           C  
ATOM   2092  O   LYS A 132     178.758 132.093  10.163  1.00  0.00           O  
ATOM   2093  CB  LYS A 132     175.684 131.655  11.272  1.00  0.00           C  
ATOM   2094  CG  LYS A 132     174.955 131.523  12.603  1.00  0.00           C  
ATOM   2095  CD  LYS A 132     174.128 130.247  12.656  1.00  0.00           C  
ATOM   2096  CE  LYS A 132     172.901 130.346  11.761  1.00  0.00           C  
ATOM   2097  NZ  LYS A 132     172.003 129.170  11.917  1.00  0.00           N  
ATOM   2098  H   LYS A 132     175.048 134.115  11.148  1.00  0.00           H  
ATOM   2099  HA  LYS A 132     177.331 132.732  12.126  1.00  0.00           H  
ATOM   2100 1HB  LYS A 132     174.936 131.816  10.495  1.00  0.00           H  
ATOM   2101 2HB  LYS A 132     176.173 130.703  11.062  1.00  0.00           H  
ATOM   2102 1HG  LYS A 132     175.683 131.509  13.415  1.00  0.00           H  
ATOM   2103 2HG  LYS A 132     174.297 132.379  12.743  1.00  0.00           H  
ATOM   2104 1HD  LYS A 132     174.738 129.404  12.330  1.00  0.00           H  
ATOM   2105 2HD  LYS A 132     173.805 130.066  13.680  1.00  0.00           H  
ATOM   2106 1HE  LYS A 132     172.343 131.248  12.007  1.00  0.00           H  
ATOM   2107 2HE  LYS A 132     173.214 130.412  10.719  1.00  0.00           H  
ATOM   2108 1HZ  LYS A 132     171.203 129.272  11.309  1.00  0.00           H  
ATOM   2109 2HZ  LYS A 132     172.505 128.327  11.673  1.00  0.00           H  
ATOM   2110 3HZ  LYS A 132     171.690 129.108  12.875  1.00  0.00           H  
ATOM   2111  N   VAL A 133     177.173 133.007   8.855  1.00  0.00           N  
ATOM   2112  CA  VAL A 133     177.969 132.917   7.638  1.00  0.00           C  
ATOM   2113  C   VAL A 133     179.209 133.798   7.726  1.00  0.00           C  
ATOM   2114  O   VAL A 133     180.302 133.388   7.333  1.00  0.00           O  
ATOM   2115  CB  VAL A 133     177.128 133.338   6.418  1.00  0.00           C  
ATOM   2116  CG1 VAL A 133     178.016 133.524   5.198  1.00  0.00           C  
ATOM   2117  CG2 VAL A 133     176.051 132.298   6.149  1.00  0.00           C  
ATOM   2118  H   VAL A 133     176.240 133.389   8.807  1.00  0.00           H  
ATOM   2119  HA  VAL A 133     178.303 131.886   7.516  1.00  0.00           H  
ATOM   2120  HB  VAL A 133     176.661 134.301   6.626  1.00  0.00           H  
ATOM   2121 1HG1 VAL A 133     177.405 133.821   4.345  1.00  0.00           H  
ATOM   2122 2HG1 VAL A 133     178.756 134.297   5.401  1.00  0.00           H  
ATOM   2123 3HG1 VAL A 133     178.523 132.586   4.970  1.00  0.00           H  
ATOM   2124 1HG2 VAL A 133     175.458 132.603   5.286  1.00  0.00           H  
ATOM   2125 2HG2 VAL A 133     176.517 131.335   5.948  1.00  0.00           H  
ATOM   2126 3HG2 VAL A 133     175.402 132.213   7.021  1.00  0.00           H  
ATOM   2127  N   ALA A 134     179.036 135.008   8.244  1.00  0.00           N  
ATOM   2128  CA  ALA A 134     180.146 135.939   8.407  1.00  0.00           C  
ATOM   2129  C   ALA A 134     181.235 135.347   9.294  1.00  0.00           C  
ATOM   2130  O   ALA A 134     182.425 135.509   9.023  1.00  0.00           O  
ATOM   2131  CB  ALA A 134     179.654 137.256   8.986  1.00  0.00           C  
ATOM   2132  H   ALA A 134     178.110 135.290   8.533  1.00  0.00           H  
ATOM   2133  HA  ALA A 134     180.584 136.130   7.428  1.00  0.00           H  
ATOM   2134 1HB  ALA A 134     180.495 137.941   9.100  1.00  0.00           H  
ATOM   2135 2HB  ALA A 134     178.919 137.697   8.310  1.00  0.00           H  
ATOM   2136 3HB  ALA A 134     179.194 137.079   9.956  1.00  0.00           H  
ATOM   2137  N   ILE A 135     180.821 134.664  10.356  1.00  0.00           N  
ATOM   2138  CA  ILE A 135     181.760 134.032  11.275  1.00  0.00           C  
ATOM   2139  C   ILE A 135     182.466 132.854  10.617  1.00  0.00           C  
ATOM   2140  O   ILE A 135     183.677 132.678  10.773  1.00  0.00           O  
ATOM   2141  CB  ILE A 135     181.044 133.555  12.550  1.00  0.00           C  
ATOM   2142  CG1 ILE A 135     180.446 134.745  13.305  1.00  0.00           C  
ATOM   2143  CG2 ILE A 135     182.004 132.784  13.443  1.00  0.00           C  
ATOM   2144  CD1 ILE A 135     181.480 135.692  13.869  1.00  0.00           C  
ATOM   2145  H   ILE A 135     179.829 134.578  10.529  1.00  0.00           H  
ATOM   2146  HA  ILE A 135     182.519 134.763  11.547  1.00  0.00           H  
ATOM   2147  HB  ILE A 135     180.213 132.905  12.279  1.00  0.00           H  
ATOM   2148 1HG1 ILE A 135     179.795 135.309  12.637  1.00  0.00           H  
ATOM   2149 2HG1 ILE A 135     179.831 134.383  14.129  1.00  0.00           H  
ATOM   2150 1HG2 ILE A 135     181.481 132.454  14.341  1.00  0.00           H  
ATOM   2151 2HG2 ILE A 135     182.383 131.916  12.905  1.00  0.00           H  
ATOM   2152 3HG2 ILE A 135     182.837 133.429  13.724  1.00  0.00           H  
ATOM   2153 1HD1 ILE A 135     180.979 136.510  14.389  1.00  0.00           H  
ATOM   2154 2HD1 ILE A 135     182.121 135.156  14.569  1.00  0.00           H  
ATOM   2155 3HD1 ILE A 135     182.085 136.096  13.058  1.00  0.00           H  
ATOM   2156  N   LEU A 136     181.710 132.051   9.881  1.00  0.00           N  
ATOM   2157  CA  LEU A 136     182.268 130.914   9.162  1.00  0.00           C  
ATOM   2158  C   LEU A 136     183.283 131.366   8.120  1.00  0.00           C  
ATOM   2159  O   LEU A 136     184.328 130.738   7.942  1.00  0.00           O  
ATOM   2160  CB  LEU A 136     181.149 130.115   8.482  1.00  0.00           C  
ATOM   2161  CG  LEU A 136     180.217 129.341   9.424  1.00  0.00           C  
ATOM   2162  CD1 LEU A 136     179.009 128.841   8.646  1.00  0.00           C  
ATOM   2163  CD2 LEU A 136     180.979 128.184  10.053  1.00  0.00           C  
ATOM   2164  H   LEU A 136     180.716 132.233   9.819  1.00  0.00           H  
ATOM   2165  HA  LEU A 136     182.790 130.276   9.874  1.00  0.00           H  
ATOM   2166 1HB  LEU A 136     180.536 130.801   7.901  1.00  0.00           H  
ATOM   2167 2HB  LEU A 136     181.601 129.396   7.799  1.00  0.00           H  
ATOM   2168  HG  LEU A 136     179.858 130.008  10.208  1.00  0.00           H  
ATOM   2169 1HD1 LEU A 136     178.346 128.293   9.315  1.00  0.00           H  
ATOM   2170 2HD1 LEU A 136     178.472 129.691   8.223  1.00  0.00           H  
ATOM   2171 3HD1 LEU A 136     179.339 128.184   7.842  1.00  0.00           H  
ATOM   2172 1HD2 LEU A 136     180.317 127.634  10.724  1.00  0.00           H  
ATOM   2173 2HD2 LEU A 136     181.339 127.516   9.270  1.00  0.00           H  
ATOM   2174 3HD2 LEU A 136     181.828 128.570  10.618  1.00  0.00           H  
ATOM   2175  N   LEU A 137     182.970 132.459   7.433  1.00  0.00           N  
ATOM   2176  CA  LEU A 137     183.905 133.067   6.492  1.00  0.00           C  
ATOM   2177  C   LEU A 137     185.137 133.605   7.210  1.00  0.00           C  
ATOM   2178  O   LEU A 137     186.261 133.446   6.734  1.00  0.00           O  
ATOM   2179  CB  LEU A 137     183.219 134.201   5.720  1.00  0.00           C  
ATOM   2180  CG  LEU A 137     182.188 133.764   4.673  1.00  0.00           C  
ATOM   2181  CD1 LEU A 137     181.317 134.953   4.291  1.00  0.00           C  
ATOM   2182  CD2 LEU A 137     182.908 133.200   3.456  1.00  0.00           C  
ATOM   2183  H   LEU A 137     182.062 132.882   7.566  1.00  0.00           H  
ATOM   2184  HA  LEU A 137     184.239 132.300   5.791  1.00  0.00           H  
ATOM   2185 1HB  LEU A 137     182.712 134.849   6.434  1.00  0.00           H  
ATOM   2186 2HB  LEU A 137     183.984 134.786   5.210  1.00  0.00           H  
ATOM   2187  HG  LEU A 137     181.539 132.998   5.097  1.00  0.00           H  
ATOM   2188 1HD1 LEU A 137     180.583 134.643   3.546  1.00  0.00           H  
ATOM   2189 2HD1 LEU A 137     180.799 135.324   5.174  1.00  0.00           H  
ATOM   2190 3HD1 LEU A 137     181.942 135.743   3.876  1.00  0.00           H  
ATOM   2191 1HD2 LEU A 137     182.174 132.888   2.711  1.00  0.00           H  
ATOM   2192 2HD2 LEU A 137     183.556 133.966   3.030  1.00  0.00           H  
ATOM   2193 3HD2 LEU A 137     183.509 132.341   3.755  1.00  0.00           H  
ATOM   2194  N   ALA A 138     184.917 134.241   8.355  1.00  0.00           N  
ATOM   2195  CA  ALA A 138     186.013 134.765   9.161  1.00  0.00           C  
ATOM   2196  C   ALA A 138     186.922 133.644   9.650  1.00  0.00           C  
ATOM   2197  O   ALA A 138     188.143 133.788   9.675  1.00  0.00           O  
ATOM   2198  CB  ALA A 138     185.470 135.560  10.341  1.00  0.00           C  
ATOM   2199  H   ALA A 138     183.967 134.366   8.675  1.00  0.00           H  
ATOM   2200  HA  ALA A 138     186.614 135.430   8.541  1.00  0.00           H  
ATOM   2201 1HB  ALA A 138     186.301 135.944  10.933  1.00  0.00           H  
ATOM   2202 2HB  ALA A 138     184.870 136.392   9.973  1.00  0.00           H  
ATOM   2203 3HB  ALA A 138     184.852 134.912  10.961  1.00  0.00           H  
ATOM   2204  N   LYS A 139     186.318 132.527  10.039  1.00  0.00           N  
ATOM   2205  CA  LYS A 139     187.073 131.358  10.472  1.00  0.00           C  
ATOM   2206  C   LYS A 139     187.975 130.840   9.357  1.00  0.00           C  
ATOM   2207  O   LYS A 139     189.151 130.553   9.580  1.00  0.00           O  
ATOM   2208  CB  LYS A 139     186.125 130.252  10.938  1.00  0.00           C  
ATOM   2209  CG  LYS A 139     186.823 128.990  11.427  1.00  0.00           C  
ATOM   2210  CD  LYS A 139     185.820 127.966  11.937  1.00  0.00           C  
ATOM   2211  CE  LYS A 139     186.508 126.672  12.347  1.00  0.00           C  
ATOM   2212  NZ  LYS A 139     185.545 125.680  12.899  1.00  0.00           N  
ATOM   2213  H   LYS A 139     185.308 132.486  10.033  1.00  0.00           H  
ATOM   2214  HA  LYS A 139     187.713 131.647  11.305  1.00  0.00           H  
ATOM   2215 1HB  LYS A 139     185.501 130.626  11.750  1.00  0.00           H  
ATOM   2216 2HB  LYS A 139     185.462 129.972  10.119  1.00  0.00           H  
ATOM   2217 1HG  LYS A 139     187.395 128.550  10.609  1.00  0.00           H  
ATOM   2218 2HG  LYS A 139     187.510 129.244  12.232  1.00  0.00           H  
ATOM   2219 1HD  LYS A 139     185.288 128.373  12.798  1.00  0.00           H  
ATOM   2220 2HD  LYS A 139     185.093 127.747  11.154  1.00  0.00           H  
ATOM   2221 1HE  LYS A 139     187.005 126.235  11.482  1.00  0.00           H  
ATOM   2222 2HE  LYS A 139     187.263 126.885  13.102  1.00  0.00           H  
ATOM   2223 1HZ  LYS A 139     186.039 124.839  13.158  1.00  0.00           H  
ATOM   2224 2HZ  LYS A 139     185.091 126.069  13.713  1.00  0.00           H  
ATOM   2225 3HZ  LYS A 139     184.850 125.460  12.200  1.00  0.00           H  
ATOM   2226  N   ARG A 140     187.418 130.728   8.156  1.00  0.00           N  
ATOM   2227  CA  ARG A 140     188.198 130.355   6.982  1.00  0.00           C  
ATOM   2228  C   ARG A 140     189.274 131.393   6.682  1.00  0.00           C  
ATOM   2229  O   ARG A 140     190.395 131.049   6.310  1.00  0.00           O  
ATOM   2230  CB  ARG A 140     187.296 130.199   5.766  1.00  0.00           C  
ATOM   2231  CG  ARG A 140     186.363 128.999   5.811  1.00  0.00           C  
ATOM   2232  CD  ARG A 140     185.421 128.992   4.664  1.00  0.00           C  
ATOM   2233  NE  ARG A 140     184.494 127.874   4.730  1.00  0.00           N  
ATOM   2234  CZ  ARG A 140     184.736 126.648   4.225  1.00  0.00           C  
ATOM   2235  NH1 ARG A 140     185.877 126.400   3.622  1.00  0.00           N  
ATOM   2236  NH2 ARG A 140     183.826 125.697   4.336  1.00  0.00           N  
ATOM   2237  H   ARG A 140     186.429 130.904   8.054  1.00  0.00           H  
ATOM   2238  HA  ARG A 140     188.701 129.409   7.185  1.00  0.00           H  
ATOM   2239 1HB  ARG A 140     186.680 131.090   5.654  1.00  0.00           H  
ATOM   2240 2HB  ARG A 140     187.907 130.108   4.868  1.00  0.00           H  
ATOM   2241 1HG  ARG A 140     186.951 128.081   5.780  1.00  0.00           H  
ATOM   2242 2HG  ARG A 140     185.781 129.025   6.734  1.00  0.00           H  
ATOM   2243 1HD  ARG A 140     184.843 129.915   4.662  1.00  0.00           H  
ATOM   2244 2HD  ARG A 140     185.983 128.915   3.734  1.00  0.00           H  
ATOM   2245  HE  ARG A 140     183.606 128.027   5.188  1.00  0.00           H  
ATOM   2246 1HH1 ARG A 140     186.571 127.128   3.536  1.00  0.00           H  
ATOM   2247 2HH1 ARG A 140     186.058 125.481   3.243  1.00  0.00           H  
ATOM   2248 1HH2 ARG A 140     182.948 125.888   4.801  1.00  0.00           H  
ATOM   2249 2HH2 ARG A 140     184.007 124.778   3.959  1.00  0.00           H  
ATOM   2250  N   ALA A 141     188.925 132.664   6.851  1.00  0.00           N  
ATOM   2251  CA  ALA A 141     189.863 133.754   6.608  1.00  0.00           C  
ATOM   2252  C   ALA A 141     191.065 133.662   7.540  1.00  0.00           C  
ATOM   2253  O   ALA A 141     192.199 133.908   7.130  1.00  0.00           O  
ATOM   2254  CB  ALA A 141     189.167 135.097   6.771  1.00  0.00           C  
ATOM   2255  H   ALA A 141     187.985 132.881   7.152  1.00  0.00           H  
ATOM   2256  HA  ALA A 141     190.230 133.673   5.586  1.00  0.00           H  
ATOM   2257 1HB  ALA A 141     189.880 135.901   6.586  1.00  0.00           H  
ATOM   2258 2HB  ALA A 141     188.345 135.170   6.057  1.00  0.00           H  
ATOM   2259 3HB  ALA A 141     188.777 135.184   7.784  1.00  0.00           H  
ATOM   2260  N   GLN A 142     190.808 133.308   8.794  1.00  0.00           N  
ATOM   2261  CA  GLN A 142     191.878 133.124   9.770  1.00  0.00           C  
ATOM   2262  C   GLN A 142     192.786 131.965   9.382  1.00  0.00           C  
ATOM   2263  O   GLN A 142     194.002 132.030   9.561  1.00  0.00           O  
ATOM   2264  CB  GLN A 142     191.294 132.885  11.165  1.00  0.00           C  
ATOM   2265  CG  GLN A 142     190.697 134.124  11.810  1.00  0.00           C  
ATOM   2266  CD  GLN A 142     190.226 133.867  13.229  1.00  0.00           C  
ATOM   2267  OE1 GLN A 142     189.338 133.042  13.463  1.00  0.00           O  
ATOM   2268  NE2 GLN A 142     190.818 134.573  14.186  1.00  0.00           N  
ATOM   2269  H   GLN A 142     189.852 133.161   9.081  1.00  0.00           H  
ATOM   2270  HA  GLN A 142     192.486 134.028   9.791  1.00  0.00           H  
ATOM   2271 1HB  GLN A 142     190.515 132.126  11.109  1.00  0.00           H  
ATOM   2272 2HB  GLN A 142     192.074 132.505  11.825  1.00  0.00           H  
ATOM   2273 1HG  GLN A 142     191.454 134.907  11.839  1.00  0.00           H  
ATOM   2274 2HG  GLN A 142     189.842 134.451  11.220  1.00  0.00           H  
ATOM   2275 1HE2 GLN A 142     190.548 134.446  15.141  1.00  0.00           H  
ATOM   2276 2HE2 GLN A 142     191.534 135.231  13.952  1.00  0.00           H  
ATOM   2277  N   GLU A 143     192.187 130.904   8.848  1.00  0.00           N  
ATOM   2278  CA  GLU A 143     192.937 129.711   8.474  1.00  0.00           C  
ATOM   2279  C   GLU A 143     193.834 129.981   7.273  1.00  0.00           C  
ATOM   2280  O   GLU A 143     194.980 129.533   7.230  1.00  0.00           O  
ATOM   2281  CB  GLU A 143     191.982 128.558   8.160  1.00  0.00           C  
ATOM   2282  CG  GLU A 143     191.234 128.013   9.369  1.00  0.00           C  
ATOM   2283  CD  GLU A 143     190.260 126.925   9.014  1.00  0.00           C  
ATOM   2284  OE1 GLU A 143     190.079 126.675   7.846  1.00  0.00           O  
ATOM   2285  OE2 GLU A 143     189.696 126.343   9.910  1.00  0.00           O  
ATOM   2286  H   GLU A 143     191.188 130.925   8.702  1.00  0.00           H  
ATOM   2287  HA  GLU A 143     193.577 129.428   9.308  1.00  0.00           H  
ATOM   2288 1HB  GLU A 143     191.242 128.886   7.430  1.00  0.00           H  
ATOM   2289 2HB  GLU A 143     192.540 127.734   7.713  1.00  0.00           H  
ATOM   2290 1HG  GLU A 143     191.958 127.618  10.082  1.00  0.00           H  
ATOM   2291 2HG  GLU A 143     190.700 128.830   9.851  1.00  0.00           H  
ATOM   2292  N   THR A 144     193.308 130.717   6.299  1.00  0.00           N  
ATOM   2293  CA  THR A 144     194.001 130.919   5.032  1.00  0.00           C  
ATOM   2294  C   THR A 144     194.689 132.278   4.992  1.00  0.00           C  
ATOM   2295  O   THR A 144     195.610 132.496   4.206  1.00  0.00           O  
ATOM   2296  CB  THR A 144     193.029 130.796   3.844  1.00  0.00           C  
ATOM   2297  OG1 THR A 144     192.049 131.839   3.914  1.00  0.00           O  
ATOM   2298  CG2 THR A 144     192.330 129.445   3.865  1.00  0.00           C  
ATOM   2299  H   THR A 144     192.405 131.146   6.442  1.00  0.00           H  
ATOM   2300  HA  THR A 144     194.772 130.158   4.934  1.00  0.00           H  
ATOM   2301  HB  THR A 144     193.582 130.898   2.910  1.00  0.00           H  
ATOM   2302  HG1 THR A 144     191.547 131.862   3.096  1.00  0.00           H  
ATOM   2303 1HG2 THR A 144     191.648 129.375   3.017  1.00  0.00           H  
ATOM   2304 2HG2 THR A 144     193.072 128.650   3.800  1.00  0.00           H  
ATOM   2305 3HG2 THR A 144     191.767 129.341   4.791  1.00  0.00           H  
ATOM   2306  N   GLY A 145     194.233 133.192   5.842  1.00  0.00           N  
ATOM   2307  CA  GLY A 145     194.732 134.563   5.836  1.00  0.00           C  
ATOM   2308  C   GLY A 145     194.227 135.325   4.617  1.00  0.00           C  
ATOM   2309  O   GLY A 145     194.886 136.244   4.131  1.00  0.00           O  
ATOM   2310  H   GLY A 145     193.525 132.930   6.514  1.00  0.00           H  
ATOM   2311 1HA  GLY A 145     194.412 135.071   6.745  1.00  0.00           H  
ATOM   2312 2HA  GLY A 145     195.821 134.554   5.839  1.00  0.00           H  
ATOM   2313  N   ASP A 146     193.054 134.937   4.127  1.00  0.00           N  
ATOM   2314  CA  ASP A 146     192.521 135.493   2.889  1.00  0.00           C  
ATOM   2315  C   ASP A 146     191.610 136.683   3.164  1.00  0.00           C  
ATOM   2316  O   ASP A 146     190.546 136.536   3.765  1.00  0.00           O  
ATOM   2317  CB  ASP A 146     191.751 134.424   2.109  1.00  0.00           C  
ATOM   2318  CG  ASP A 146     191.287 134.908   0.741  1.00  0.00           C  
ATOM   2319  OD1 ASP A 146     191.320 136.093   0.508  1.00  0.00           O  
ATOM   2320  OD2 ASP A 146     190.907 134.087  -0.059  1.00  0.00           O  
ATOM   2321  H   ASP A 146     192.518 134.240   4.626  1.00  0.00           H  
ATOM   2322  HA  ASP A 146     193.352 135.846   2.281  1.00  0.00           H  
ATOM   2323 1HB  ASP A 146     192.382 133.546   1.974  1.00  0.00           H  
ATOM   2324 2HB  ASP A 146     190.877 134.114   2.683  1.00  0.00           H  
ATOM   2325  N   LYS A 147     192.039 137.862   2.729  1.00  0.00           N  
ATOM   2326  CA  LYS A 147     191.295 139.090   2.981  1.00  0.00           C  
ATOM   2327  C   LYS A 147     189.947 139.074   2.271  1.00  0.00           C  
ATOM   2328  O   LYS A 147     188.998 139.725   2.707  1.00  0.00           O  
ATOM   2329  CB  LYS A 147     192.108 140.308   2.540  1.00  0.00           C  
ATOM   2330  CG  LYS A 147     193.372 140.549   3.354  1.00  0.00           C  
ATOM   2331  CD  LYS A 147     193.043 140.861   4.807  1.00  0.00           C  
ATOM   2332  CE  LYS A 147     192.428 142.245   4.951  1.00  0.00           C  
ATOM   2333  NZ  LYS A 147     192.187 142.601   6.376  1.00  0.00           N  
ATOM   2334  H   LYS A 147     192.905 137.909   2.209  1.00  0.00           H  
ATOM   2335  HA  LYS A 147     191.103 139.164   4.053  1.00  0.00           H  
ATOM   2336 1HB  LYS A 147     192.398 140.193   1.497  1.00  0.00           H  
ATOM   2337 2HB  LYS A 147     191.488 141.203   2.612  1.00  0.00           H  
ATOM   2338 1HG  LYS A 147     194.004 139.661   3.316  1.00  0.00           H  
ATOM   2339 2HG  LYS A 147     193.925 141.385   2.929  1.00  0.00           H  
ATOM   2340 1HD  LYS A 147     192.342 140.118   5.190  1.00  0.00           H  
ATOM   2341 2HD  LYS A 147     193.954 140.815   5.404  1.00  0.00           H  
ATOM   2342 1HE  LYS A 147     193.093 142.987   4.511  1.00  0.00           H  
ATOM   2343 2HE  LYS A 147     191.479 142.278   4.417  1.00  0.00           H  
ATOM   2344 1HZ  LYS A 147     191.778 143.524   6.428  1.00  0.00           H  
ATOM   2345 2HZ  LYS A 147     191.555 141.930   6.789  1.00  0.00           H  
ATOM   2346 3HZ  LYS A 147     193.063 142.593   6.878  1.00  0.00           H  
ATOM   2347  N   GLU A 148     189.872 138.327   1.175  1.00  0.00           N  
ATOM   2348  CA  GLU A 148     188.671 138.299   0.349  1.00  0.00           C  
ATOM   2349  C   GLU A 148     187.510 137.642   1.086  1.00  0.00           C  
ATOM   2350  O   GLU A 148     186.355 138.035   0.920  1.00  0.00           O  
ATOM   2351  CB  GLU A 148     188.943 137.556  -0.962  1.00  0.00           C  
ATOM   2352  CG  GLU A 148     189.905 138.269  -1.901  1.00  0.00           C  
ATOM   2353  CD  GLU A 148     189.409 139.621  -2.331  1.00  0.00           C  
ATOM   2354  OE1 GLU A 148     188.307 139.702  -2.815  1.00  0.00           O  
ATOM   2355  OE2 GLU A 148     190.135 140.575  -2.175  1.00  0.00           O  
ATOM   2356  H   GLU A 148     190.667 137.765   0.907  1.00  0.00           H  
ATOM   2357  HA  GLU A 148     188.381 139.328   0.124  1.00  0.00           H  
ATOM   2358 1HB  GLU A 148     189.355 136.572  -0.743  1.00  0.00           H  
ATOM   2359 2HB  GLU A 148     188.004 137.406  -1.496  1.00  0.00           H  
ATOM   2360 1HG  GLU A 148     190.865 138.389  -1.398  1.00  0.00           H  
ATOM   2361 2HG  GLU A 148     190.064 137.648  -2.781  1.00  0.00           H  
ATOM   2362  N   LEU A 149     187.825 136.639   1.898  1.00  0.00           N  
ATOM   2363  CA  LEU A 149     186.826 135.992   2.738  1.00  0.00           C  
ATOM   2364  C   LEU A 149     186.336 136.932   3.834  1.00  0.00           C  
ATOM   2365  O   LEU A 149     185.154 136.934   4.179  1.00  0.00           O  
ATOM   2366  CB  LEU A 149     187.407 134.719   3.367  1.00  0.00           C  
ATOM   2367  CG  LEU A 149     187.691 133.567   2.397  1.00  0.00           C  
ATOM   2368  CD1 LEU A 149     188.442 132.461   3.126  1.00  0.00           C  
ATOM   2369  CD2 LEU A 149     186.379 133.052   1.822  1.00  0.00           C  
ATOM   2370  H   LEU A 149     188.780 136.315   1.933  1.00  0.00           H  
ATOM   2371  HA  LEU A 149     185.966 135.733   2.118  1.00  0.00           H  
ATOM   2372 1HB  LEU A 149     188.342 134.974   3.864  1.00  0.00           H  
ATOM   2373 2HB  LEU A 149     186.709 134.354   4.121  1.00  0.00           H  
ATOM   2374  HG  LEU A 149     188.327 133.922   1.586  1.00  0.00           H  
ATOM   2375 1HD1 LEU A 149     188.644 131.642   2.436  1.00  0.00           H  
ATOM   2376 2HD1 LEU A 149     189.384 132.852   3.508  1.00  0.00           H  
ATOM   2377 3HD1 LEU A 149     187.836 132.096   3.954  1.00  0.00           H  
ATOM   2378 1HD2 LEU A 149     186.582 132.232   1.132  1.00  0.00           H  
ATOM   2379 2HD2 LEU A 149     185.743 132.693   2.633  1.00  0.00           H  
ATOM   2380 3HD2 LEU A 149     185.872 133.857   1.292  1.00  0.00           H  
ATOM   2381  N   GLU A 150     187.250 137.727   4.376  1.00  0.00           N  
ATOM   2382  CA  GLU A 150     186.894 138.752   5.349  1.00  0.00           C  
ATOM   2383  C   GLU A 150     185.950 139.784   4.746  1.00  0.00           C  
ATOM   2384  O   GLU A 150     184.987 140.205   5.384  1.00  0.00           O  
ATOM   2385  CB  GLU A 150     188.153 139.445   5.876  1.00  0.00           C  
ATOM   2386  CG  GLU A 150     187.888 140.521   6.919  1.00  0.00           C  
ATOM   2387  CD  GLU A 150     189.137 141.235   7.354  1.00  0.00           C  
ATOM   2388  OE1 GLU A 150     190.171 140.613   7.391  1.00  0.00           O  
ATOM   2389  OE2 GLU A 150     189.057 142.404   7.650  1.00  0.00           O  
ATOM   2390  H   GLU A 150     188.217 137.622   4.105  1.00  0.00           H  
ATOM   2391  HA  GLU A 150     186.375 138.274   6.179  1.00  0.00           H  
ATOM   2392 1HB  GLU A 150     188.817 138.705   6.321  1.00  0.00           H  
ATOM   2393 2HB  GLU A 150     188.688 139.908   5.047  1.00  0.00           H  
ATOM   2394 1HG  GLU A 150     187.193 141.251   6.504  1.00  0.00           H  
ATOM   2395 2HG  GLU A 150     187.416 140.063   7.787  1.00  0.00           H  
ATOM   2396  N   LYS A 151     186.231 140.184   3.510  1.00  0.00           N  
ATOM   2397  CA  LYS A 151     185.383 141.133   2.802  1.00  0.00           C  
ATOM   2398  C   LYS A 151     183.956 140.615   2.679  1.00  0.00           C  
ATOM   2399  O   LYS A 151     182.994 141.361   2.870  1.00  0.00           O  
ATOM   2400  CB  LYS A 151     185.955 141.430   1.414  1.00  0.00           C  
ATOM   2401  CG  LYS A 151     187.226 142.268   1.424  1.00  0.00           C  
ATOM   2402  CD  LYS A 151     187.772 142.461   0.017  1.00  0.00           C  
ATOM   2403  CE  LYS A 151     189.135 143.137   0.039  1.00  0.00           C  
ATOM   2404  NZ  LYS A 151     189.738 143.218  -1.319  1.00  0.00           N  
ATOM   2405  H   LYS A 151     187.052 139.821   3.050  1.00  0.00           H  
ATOM   2406  HA  LYS A 151     185.350 142.062   3.373  1.00  0.00           H  
ATOM   2407 1HB  LYS A 151     186.177 140.491   0.904  1.00  0.00           H  
ATOM   2408 2HB  LYS A 151     185.210 141.957   0.818  1.00  0.00           H  
ATOM   2409 1HG  LYS A 151     187.014 143.246   1.859  1.00  0.00           H  
ATOM   2410 2HG  LYS A 151     187.983 141.775   2.033  1.00  0.00           H  
ATOM   2411 1HD  LYS A 151     187.865 141.491  -0.473  1.00  0.00           H  
ATOM   2412 2HD  LYS A 151     187.081 143.076  -0.560  1.00  0.00           H  
ATOM   2413 1HE  LYS A 151     189.033 144.146   0.438  1.00  0.00           H  
ATOM   2414 2HE  LYS A 151     189.808 142.580   0.689  1.00  0.00           H  
ATOM   2415 1HZ  LYS A 151     190.639 143.672  -1.261  1.00  0.00           H  
ATOM   2416 2HZ  LYS A 151     189.854 142.285  -1.692  1.00  0.00           H  
ATOM   2417 3HZ  LYS A 151     189.131 143.750  -1.927  1.00  0.00           H  
ATOM   2418  N   LEU A 152     183.823 139.332   2.359  1.00  0.00           N  
ATOM   2419  CA  LEU A 152     182.515 138.692   2.279  1.00  0.00           C  
ATOM   2420  C   LEU A 152     181.823 138.684   3.637  1.00  0.00           C  
ATOM   2421  O   LEU A 152     180.621 138.929   3.733  1.00  0.00           O  
ATOM   2422  CB  LEU A 152     182.659 137.255   1.762  1.00  0.00           C  
ATOM   2423  CG  LEU A 152     183.011 137.114   0.275  1.00  0.00           C  
ATOM   2424  CD1 LEU A 152     183.412 135.676  -0.019  1.00  0.00           C  
ATOM   2425  CD2 LEU A 152     181.818 137.534  -0.571  1.00  0.00           C  
ATOM   2426  H   LEU A 152     184.650 138.786   2.167  1.00  0.00           H  
ATOM   2427  HA  LEU A 152     181.891 139.267   1.594  1.00  0.00           H  
ATOM   2428 1HB  LEU A 152     183.438 136.755   2.336  1.00  0.00           H  
ATOM   2429 2HB  LEU A 152     181.719 136.730   1.931  1.00  0.00           H  
ATOM   2430  HG  LEU A 152     183.864 137.753   0.042  1.00  0.00           H  
ATOM   2431 1HD1 LEU A 152     183.663 135.576  -1.074  1.00  0.00           H  
ATOM   2432 2HD1 LEU A 152     184.279 135.408   0.586  1.00  0.00           H  
ATOM   2433 3HD1 LEU A 152     182.583 135.011   0.222  1.00  0.00           H  
ATOM   2434 1HD2 LEU A 152     182.069 137.435  -1.627  1.00  0.00           H  
ATOM   2435 2HD2 LEU A 152     180.965 136.895  -0.339  1.00  0.00           H  
ATOM   2436 3HD2 LEU A 152     181.564 138.571  -0.354  1.00  0.00           H  
ATOM   2437  N   ALA A 153     182.592 138.398   4.684  1.00  0.00           N  
ATOM   2438  CA  ALA A 153     182.063 138.396   6.043  1.00  0.00           C  
ATOM   2439  C   ALA A 153     181.541 139.771   6.432  1.00  0.00           C  
ATOM   2440  O   ALA A 153     180.503 139.891   7.084  1.00  0.00           O  
ATOM   2441  CB  ALA A 153     183.132 137.941   7.026  1.00  0.00           C  
ATOM   2442  H   ALA A 153     183.565 138.174   4.535  1.00  0.00           H  
ATOM   2443  HA  ALA A 153     181.224 137.698   6.087  1.00  0.00           H  
ATOM   2444 1HB  ALA A 153     182.723 137.944   8.036  1.00  0.00           H  
ATOM   2445 2HB  ALA A 153     183.455 136.930   6.769  1.00  0.00           H  
ATOM   2446 3HB  ALA A 153     183.984 138.616   6.976  1.00  0.00           H  
ATOM   2447  N   ARG A 154     182.264 140.811   6.030  1.00  0.00           N  
ATOM   2448  CA  ARG A 154     181.848 142.183   6.290  1.00  0.00           C  
ATOM   2449  C   ARG A 154     180.575 142.527   5.526  1.00  0.00           C  
ATOM   2450  O   ARG A 154     179.689 143.203   6.050  1.00  0.00           O  
ATOM   2451  CB  ARG A 154     182.948 143.160   5.901  1.00  0.00           C  
ATOM   2452  CG  ARG A 154     184.154 143.167   6.828  1.00  0.00           C  
ATOM   2453  CD  ARG A 154     185.223 144.071   6.332  1.00  0.00           C  
ATOM   2454  NE  ARG A 154     186.396 144.047   7.191  1.00  0.00           N  
ATOM   2455  CZ  ARG A 154     186.565 144.822   8.279  1.00  0.00           C  
ATOM   2456  NH1 ARG A 154     185.629 145.676   8.628  1.00  0.00           N  
ATOM   2457  NH2 ARG A 154     187.670 144.724   8.995  1.00  0.00           N  
ATOM   2458  H   ARG A 154     183.126 140.645   5.529  1.00  0.00           H  
ATOM   2459  HA  ARG A 154     181.632 142.282   7.355  1.00  0.00           H  
ATOM   2460 1HB  ARG A 154     183.305 142.926   4.899  1.00  0.00           H  
ATOM   2461 2HB  ARG A 154     182.546 144.172   5.876  1.00  0.00           H  
ATOM   2462 1HG  ARG A 154     183.850 143.506   7.818  1.00  0.00           H  
ATOM   2463 2HG  ARG A 154     184.564 142.158   6.900  1.00  0.00           H  
ATOM   2464 1HD  ARG A 154     185.525 143.763   5.332  1.00  0.00           H  
ATOM   2465 2HD  ARG A 154     184.847 145.094   6.298  1.00  0.00           H  
ATOM   2466  HE  ARG A 154     187.138 143.401   6.954  1.00  0.00           H  
ATOM   2467 1HH1 ARG A 154     184.783 145.751   8.080  1.00  0.00           H  
ATOM   2468 2HH1 ARG A 154     185.754 146.258   9.444  1.00  0.00           H  
ATOM   2469 1HH2 ARG A 154     188.390 144.067   8.727  1.00  0.00           H  
ATOM   2470 2HH2 ARG A 154     187.797 145.304   9.811  1.00  0.00           H  
ATOM   2471  N   ARG A 155     180.492 142.060   4.286  1.00  0.00           N  
ATOM   2472  CA  ARG A 155     179.315 142.292   3.457  1.00  0.00           C  
ATOM   2473  C   ARG A 155     178.087 141.598   4.034  1.00  0.00           C  
ATOM   2474  O   ARG A 155     176.987 142.151   4.025  1.00  0.00           O  
ATOM   2475  CB  ARG A 155     179.553 141.795   2.039  1.00  0.00           C  
ATOM   2476  CG  ARG A 155     178.333 141.835   1.134  1.00  0.00           C  
ATOM   2477  CD  ARG A 155     177.841 143.222   0.934  1.00  0.00           C  
ATOM   2478  NE  ARG A 155     176.670 143.265   0.073  1.00  0.00           N  
ATOM   2479  CZ  ARG A 155     175.904 144.354  -0.123  1.00  0.00           C  
ATOM   2480  NH1 ARG A 155     176.196 145.482   0.488  1.00  0.00           N  
ATOM   2481  NH2 ARG A 155     174.857 144.291  -0.928  1.00  0.00           N  
ATOM   2482  H   ARG A 155     181.261 141.528   3.906  1.00  0.00           H  
ATOM   2483  HA  ARG A 155     179.111 143.364   3.439  1.00  0.00           H  
ATOM   2484 1HB  ARG A 155     180.331 142.396   1.569  1.00  0.00           H  
ATOM   2485 2HB  ARG A 155     179.910 140.765   2.069  1.00  0.00           H  
ATOM   2486 1HG  ARG A 155     178.587 141.418   0.159  1.00  0.00           H  
ATOM   2487 2HG  ARG A 155     177.530 141.247   1.580  1.00  0.00           H  
ATOM   2488 1HD  ARG A 155     177.570 143.653   1.897  1.00  0.00           H  
ATOM   2489 2HD  ARG A 155     178.625 143.823   0.474  1.00  0.00           H  
ATOM   2490  HE  ARG A 155     176.414 142.416  -0.413  1.00  0.00           H  
ATOM   2491 1HH1 ARG A 155     176.995 145.529   1.102  1.00  0.00           H  
ATOM   2492 2HH1 ARG A 155     175.620 146.299   0.340  1.00  0.00           H  
ATOM   2493 1HH2 ARG A 155     174.632 143.424  -1.397  1.00  0.00           H  
ATOM   2494 2HH2 ARG A 155     174.283 145.107  -1.075  1.00  0.00           H  
ATOM   2495  N   ALA A 156     178.283 140.384   4.538  1.00  0.00           N  
ATOM   2496  CA  ALA A 156     177.200 139.627   5.156  1.00  0.00           C  
ATOM   2497  C   ALA A 156     176.590 140.392   6.324  1.00  0.00           C  
ATOM   2498  O   ALA A 156     175.370 140.427   6.485  1.00  0.00           O  
ATOM   2499  CB  ALA A 156     177.702 138.268   5.620  1.00  0.00           C  
ATOM   2500  H   ALA A 156     179.203 139.975   4.490  1.00  0.00           H  
ATOM   2501  HA  ALA A 156     176.415 139.477   4.413  1.00  0.00           H  
ATOM   2502 1HB  ALA A 156     176.884 137.714   6.078  1.00  0.00           H  
ATOM   2503 2HB  ALA A 156     178.084 137.709   4.764  1.00  0.00           H  
ATOM   2504 3HB  ALA A 156     178.502 138.405   6.348  1.00  0.00           H  
ATOM   2505  N   LEU A 157     177.446 141.003   7.134  1.00  0.00           N  
ATOM   2506  CA  LEU A 157     176.992 141.776   8.285  1.00  0.00           C  
ATOM   2507  C   LEU A 157     176.396 143.108   7.852  1.00  0.00           C  
ATOM   2508  O   LEU A 157     175.426 143.587   8.442  1.00  0.00           O  
ATOM   2509  CB  LEU A 157     178.158 142.019   9.253  1.00  0.00           C  
ATOM   2510  CG  LEU A 157     178.704 140.775   9.962  1.00  0.00           C  
ATOM   2511  CD1 LEU A 157     179.934 141.152  10.775  1.00  0.00           C  
ATOM   2512  CD2 LEU A 157     177.622 140.180  10.852  1.00  0.00           C  
ATOM   2513  H   LEU A 157     178.436 140.931   6.949  1.00  0.00           H  
ATOM   2514  HA  LEU A 157     176.211 141.213   8.794  1.00  0.00           H  
ATOM   2515 1HB  LEU A 157     178.979 142.473   8.700  1.00  0.00           H  
ATOM   2516 2HB  LEU A 157     177.831 142.722  10.019  1.00  0.00           H  
ATOM   2517  HG  LEU A 157     179.009 140.036   9.220  1.00  0.00           H  
ATOM   2518 1HD1 LEU A 157     180.323 140.267  11.280  1.00  0.00           H  
ATOM   2519 2HD1 LEU A 157     180.700 141.557  10.112  1.00  0.00           H  
ATOM   2520 3HD1 LEU A 157     179.664 141.903  11.517  1.00  0.00           H  
ATOM   2521 1HD2 LEU A 157     178.010 139.295  11.356  1.00  0.00           H  
ATOM   2522 2HD2 LEU A 157     177.318 140.917  11.595  1.00  0.00           H  
ATOM   2523 3HD2 LEU A 157     176.762 139.903  10.242  1.00  0.00           H  
ATOM   2524  N   GLU A 158     176.980 143.707   6.819  1.00  0.00           N  
ATOM   2525  CA  GLU A 158     176.460 144.948   6.259  1.00  0.00           C  
ATOM   2526  C   GLU A 158     175.007 144.793   5.831  1.00  0.00           C  
ATOM   2527  O   GLU A 158     174.173 145.657   6.104  1.00  0.00           O  
ATOM   2528  CB  GLU A 158     177.309 145.390   5.065  1.00  0.00           C  
ATOM   2529  CG  GLU A 158     176.875 146.709   4.441  1.00  0.00           C  
ATOM   2530  CD  GLU A 158     177.758 147.134   3.299  1.00  0.00           C  
ATOM   2531  OE1 GLU A 158     178.335 146.280   2.670  1.00  0.00           O  
ATOM   2532  OE2 GLU A 158     177.854 148.314   3.057  1.00  0.00           O  
ATOM   2533  H   GLU A 158     177.806 143.289   6.413  1.00  0.00           H  
ATOM   2534  HA  GLU A 158     176.498 145.718   7.029  1.00  0.00           H  
ATOM   2535 1HB  GLU A 158     178.348 145.492   5.376  1.00  0.00           H  
ATOM   2536 2HB  GLU A 158     177.271 144.625   4.289  1.00  0.00           H  
ATOM   2537 1HG  GLU A 158     175.853 146.610   4.077  1.00  0.00           H  
ATOM   2538 2HG  GLU A 158     176.885 147.483   5.208  1.00  0.00           H  
ATOM   2539  N   VAL A 159     174.708 143.688   5.158  1.00  0.00           N  
ATOM   2540  CA  VAL A 159     173.340 143.376   4.765  1.00  0.00           C  
ATOM   2541  C   VAL A 159     172.480 143.054   5.981  1.00  0.00           C  
ATOM   2542  O   VAL A 159     171.340 143.511   6.088  1.00  0.00           O  
ATOM   2543  CB  VAL A 159     173.320 142.180   3.795  1.00  0.00           C  
ATOM   2544  CG1 VAL A 159     171.891 141.742   3.516  1.00  0.00           C  
ATOM   2545  CG2 VAL A 159     174.033 142.550   2.503  1.00  0.00           C  
ATOM   2546  H   VAL A 159     175.449 143.045   4.911  1.00  0.00           H  
ATOM   2547  HA  VAL A 159     172.910 144.252   4.280  1.00  0.00           H  
ATOM   2548  HB  VAL A 159     173.830 141.336   4.263  1.00  0.00           H  
ATOM   2549 1HG1 VAL A 159     171.896 140.896   2.830  1.00  0.00           H  
ATOM   2550 2HG1 VAL A 159     171.412 141.448   4.451  1.00  0.00           H  
ATOM   2551 3HG1 VAL A 159     171.338 142.568   3.069  1.00  0.00           H  
ATOM   2552 1HG2 VAL A 159     174.017 141.699   1.823  1.00  0.00           H  
ATOM   2553 2HG2 VAL A 159     173.527 143.397   2.039  1.00  0.00           H  
ATOM   2554 3HG2 VAL A 159     175.066 142.819   2.722  1.00  0.00           H  
ATOM   2555  N   ALA A 160     173.029 142.262   6.896  1.00  0.00           N  
ATOM   2556  CA  ALA A 160     172.304 141.860   8.097  1.00  0.00           C  
ATOM   2557  C   ALA A 160     171.885 143.072   8.918  1.00  0.00           C  
ATOM   2558  O   ALA A 160     170.765 143.130   9.429  1.00  0.00           O  
ATOM   2559  CB  ALA A 160     173.153 140.918   8.938  1.00  0.00           C  
ATOM   2560  H   ALA A 160     173.973 141.931   6.758  1.00  0.00           H  
ATOM   2561  HA  ALA A 160     171.397 141.335   7.794  1.00  0.00           H  
ATOM   2562 1HB  ALA A 160     172.598 140.627   9.828  1.00  0.00           H  
ATOM   2563 2HB  ALA A 160     173.397 140.030   8.355  1.00  0.00           H  
ATOM   2564 3HB  ALA A 160     174.073 141.421   9.229  1.00  0.00           H  
ATOM   2565  N   LYS A 161     172.788 144.040   9.042  1.00  0.00           N  
ATOM   2566  CA  LYS A 161     172.509 145.255   9.797  1.00  0.00           C  
ATOM   2567  C   LYS A 161     171.381 146.056   9.156  1.00  0.00           C  
ATOM   2568  O   LYS A 161     170.537 146.621   9.850  1.00  0.00           O  
ATOM   2569  CB  LYS A 161     173.768 146.116   9.910  1.00  0.00           C  
ATOM   2570  CG  LYS A 161     174.805 145.588  10.892  1.00  0.00           C  
ATOM   2571  CD  LYS A 161     175.918 146.600  11.116  1.00  0.00           C  
ATOM   2572  CE  LYS A 161     176.827 146.705   9.900  1.00  0.00           C  
ATOM   2573  NZ  LYS A 161     178.047 147.507  10.184  1.00  0.00           N  
ATOM   2574  H   LYS A 161     173.690 143.928   8.602  1.00  0.00           H  
ATOM   2575  HA  LYS A 161     172.185 144.974  10.799  1.00  0.00           H  
ATOM   2576 1HB  LYS A 161     174.243 146.196   8.931  1.00  0.00           H  
ATOM   2577 2HB  LYS A 161     173.492 147.123  10.223  1.00  0.00           H  
ATOM   2578 1HG  LYS A 161     174.325 145.370  11.846  1.00  0.00           H  
ATOM   2579 2HG  LYS A 161     175.237 144.666  10.504  1.00  0.00           H  
ATOM   2580 1HD  LYS A 161     175.484 147.579  11.321  1.00  0.00           H  
ATOM   2581 2HD  LYS A 161     176.514 146.300  11.979  1.00  0.00           H  
ATOM   2582 1HE  LYS A 161     177.129 145.707   9.585  1.00  0.00           H  
ATOM   2583 2HE  LYS A 161     176.283 147.171   9.080  1.00  0.00           H  
ATOM   2584 1HZ  LYS A 161     178.621 147.554   9.354  1.00  0.00           H  
ATOM   2585 2HZ  LYS A 161     177.779 148.443  10.460  1.00  0.00           H  
ATOM   2586 3HZ  LYS A 161     178.569 147.074  10.932  1.00  0.00           H  
ATOM   2587  N   ARG A 162     171.372 146.097   7.828  1.00  0.00           N  
ATOM   2588  CA  ARG A 162     170.304 146.757   7.088  1.00  0.00           C  
ATOM   2589  C   ARG A 162     168.980 146.030   7.270  1.00  0.00           C  
ATOM   2590  O   ARG A 162     167.927 146.657   7.395  1.00  0.00           O  
ATOM   2591  CB  ARG A 162     170.642 146.828   5.605  1.00  0.00           C  
ATOM   2592  CG  ARG A 162     169.495 147.266   4.709  1.00  0.00           C  
ATOM   2593  CD  ARG A 162     169.046 148.646   5.025  1.00  0.00           C  
ATOM   2594  NE  ARG A 162     167.938 149.063   4.181  1.00  0.00           N  
ATOM   2595  CZ  ARG A 162     167.153 150.130   4.422  1.00  0.00           C  
ATOM   2596  NH1 ARG A 162     167.365 150.876   5.483  1.00  0.00           N  
ATOM   2597  NH2 ARG A 162     166.168 150.426   3.592  1.00  0.00           N  
ATOM   2598  H   ARG A 162     172.129 145.662   7.316  1.00  0.00           H  
ATOM   2599  HA  ARG A 162     170.183 147.766   7.482  1.00  0.00           H  
ATOM   2600 1HB  ARG A 162     171.464 147.525   5.453  1.00  0.00           H  
ATOM   2601 2HB  ARG A 162     170.975 145.849   5.262  1.00  0.00           H  
ATOM   2602 1HG  ARG A 162     169.816 147.239   3.668  1.00  0.00           H  
ATOM   2603 2HG  ARG A 162     168.648 146.591   4.845  1.00  0.00           H  
ATOM   2604 1HD  ARG A 162     168.721 148.695   6.062  1.00  0.00           H  
ATOM   2605 2HD  ARG A 162     169.872 149.340   4.871  1.00  0.00           H  
ATOM   2606  HE  ARG A 162     167.744 148.514   3.355  1.00  0.00           H  
ATOM   2607 1HH1 ARG A 162     168.117 150.651   6.118  1.00  0.00           H  
ATOM   2608 2HH1 ARG A 162     166.777 151.676   5.664  1.00  0.00           H  
ATOM   2609 1HH2 ARG A 162     166.004 149.853   2.775  1.00  0.00           H  
ATOM   2610 2HH2 ARG A 162     165.579 151.227   3.773  1.00  0.00           H  
ATOM   2611  N   ALA A 163     169.036 144.703   7.280  1.00  0.00           N  
ATOM   2612  CA  ALA A 163     167.834 143.886   7.415  1.00  0.00           C  
ATOM   2613  C   ALA A 163     167.103 144.192   8.715  1.00  0.00           C  
ATOM   2614  O   ALA A 163     165.883 144.352   8.728  1.00  0.00           O  
ATOM   2615  CB  ALA A 163     168.189 142.408   7.344  1.00  0.00           C  
ATOM   2616  H   ALA A 163     169.933 144.248   7.192  1.00  0.00           H  
ATOM   2617  HA  ALA A 163     167.160 144.122   6.591  1.00  0.00           H  
ATOM   2618 1HB  ALA A 163     167.282 141.811   7.447  1.00  0.00           H  
ATOM   2619 2HB  ALA A 163     168.657 142.192   6.384  1.00  0.00           H  
ATOM   2620 3HB  ALA A 163     168.879 142.159   8.148  1.00  0.00           H  
ATOM   2621  N   VAL A 164     167.856 144.275   9.807  1.00  0.00           N  
ATOM   2622  CA  VAL A 164     167.276 144.526  11.119  1.00  0.00           C  
ATOM   2623  C   VAL A 164     166.941 146.000  11.300  1.00  0.00           C  
ATOM   2624  O   VAL A 164     165.980 146.350  11.988  1.00  0.00           O  
ATOM   2625  CB  VAL A 164     168.249 144.085  12.227  1.00  0.00           C  
ATOM   2626  CG1 VAL A 164     168.474 142.580  12.172  1.00  0.00           C  
ATOM   2627  CG2 VAL A 164     169.568 144.832  12.087  1.00  0.00           C  
ATOM   2628  H   VAL A 164     168.856 144.159   9.723  1.00  0.00           H  
ATOM   2629  HA  VAL A 164     166.345 143.963  11.200  1.00  0.00           H  
ATOM   2630  HB  VAL A 164     167.808 144.308  13.199  1.00  0.00           H  
ATOM   2631 1HG1 VAL A 164     169.165 142.287  12.962  1.00  0.00           H  
ATOM   2632 2HG1 VAL A 164     167.523 142.065  12.311  1.00  0.00           H  
ATOM   2633 3HG1 VAL A 164     168.895 142.311  11.204  1.00  0.00           H  
ATOM   2634 1HG2 VAL A 164     170.253 144.514  12.873  1.00  0.00           H  
ATOM   2635 2HG2 VAL A 164     170.007 144.611  11.113  1.00  0.00           H  
ATOM   2636 3HG2 VAL A 164     169.390 145.904  12.171  1.00  0.00           H  
ATOM   2637  N   GLU A 165     167.738 146.864  10.679  1.00  0.00           N  
ATOM   2638  CA  GLU A 165     167.500 148.301  10.731  1.00  0.00           C  
ATOM   2639  C   GLU A 165     166.106 148.646  10.217  1.00  0.00           C  
ATOM   2640  O   GLU A 165     165.368 149.397  10.858  1.00  0.00           O  
ATOM   2641  CB  GLU A 165     168.557 149.047   9.913  1.00  0.00           C  
ATOM   2642  CG  GLU A 165     168.384 150.559   9.892  1.00  0.00           C  
ATOM   2643  CD  GLU A 165     169.398 151.251   9.024  1.00  0.00           C  
ATOM   2644  OE1 GLU A 165     169.362 151.060   7.833  1.00  0.00           O  
ATOM   2645  OE2 GLU A 165     170.210 151.972   9.555  1.00  0.00           O  
ATOM   2646  H   GLU A 165     168.530 146.515  10.159  1.00  0.00           H  
ATOM   2647  HA  GLU A 165     167.559 148.626  11.771  1.00  0.00           H  
ATOM   2648 1HB  GLU A 165     169.547 148.829  10.313  1.00  0.00           H  
ATOM   2649 2HB  GLU A 165     168.535 148.693   8.882  1.00  0.00           H  
ATOM   2650 1HG  GLU A 165     167.387 150.795   9.524  1.00  0.00           H  
ATOM   2651 2HG  GLU A 165     168.464 150.937  10.909  1.00  0.00           H  
ATOM   2652  N   LEU A 166     165.754 148.095   9.064  1.00  0.00           N  
ATOM   2653  CA  LEU A 166     164.440 148.326   8.473  1.00  0.00           C  
ATOM   2654  C   LEU A 166     163.346 147.633   9.277  1.00  0.00           C  
ATOM   2655  O   LEU A 166     162.246 148.162   9.431  1.00  0.00           O  
ATOM   2656  CB  LEU A 166     164.414 147.826   7.023  1.00  0.00           C  
ATOM   2657  CG  LEU A 166     163.097 148.043   6.269  1.00  0.00           C  
ATOM   2658  CD1 LEU A 166     162.751 149.526   6.266  1.00  0.00           C  
ATOM   2659  CD2 LEU A 166     163.231 147.511   4.849  1.00  0.00           C  
ATOM   2660  H   LEU A 166     166.412 147.500   8.580  1.00  0.00           H  
ATOM   2661  HA  LEU A 166     164.235 149.395   8.492  1.00  0.00           H  
ATOM   2662 1HB  LEU A 166     165.202 148.333   6.467  1.00  0.00           H  
ATOM   2663 2HB  LEU A 166     164.626 146.757   7.020  1.00  0.00           H  
ATOM   2664  HG  LEU A 166     162.294 147.513   6.781  1.00  0.00           H  
ATOM   2665 1HD1 LEU A 166     161.813 149.679   5.729  1.00  0.00           H  
ATOM   2666 2HD1 LEU A 166     162.641 149.875   7.294  1.00  0.00           H  
ATOM   2667 3HD1 LEU A 166     163.545 150.084   5.775  1.00  0.00           H  
ATOM   2668 1HD2 LEU A 166     162.294 147.664   4.312  1.00  0.00           H  
ATOM   2669 2HD2 LEU A 166     164.034 148.041   4.337  1.00  0.00           H  
ATOM   2670 3HD2 LEU A 166     163.462 146.446   4.880  1.00  0.00           H  
ATOM   2671  N   ALA A 167     163.657 146.444   9.783  1.00  0.00           N  
ATOM   2672  CA  ALA A 167     162.723 145.703  10.623  1.00  0.00           C  
ATOM   2673  C   ALA A 167     162.317 146.517  11.844  1.00  0.00           C  
ATOM   2674  O   ALA A 167     161.164 146.476  12.274  1.00  0.00           O  
ATOM   2675  CB  ALA A 167     163.333 144.376  11.052  1.00  0.00           C  
ATOM   2676  H   ALA A 167     164.561 146.044   9.583  1.00  0.00           H  
ATOM   2677  HA  ALA A 167     161.821 145.502  10.045  1.00  0.00           H  
ATOM   2678 1HB  ALA A 167     162.624 143.835  11.680  1.00  0.00           H  
ATOM   2679 2HB  ALA A 167     163.566 143.780  10.169  1.00  0.00           H  
ATOM   2680 3HB  ALA A 167     164.246 144.562  11.614  1.00  0.00           H  
ATOM   2681  N   ILE A 168     163.269 147.258  12.401  1.00  0.00           N  
ATOM   2682  CA  ILE A 168     162.995 148.133  13.536  1.00  0.00           C  
ATOM   2683  C   ILE A 168     162.128 149.316  13.121  1.00  0.00           C  
ATOM   2684  O   ILE A 168     161.175 149.671  13.817  1.00  0.00           O  
ATOM   2685  CB  ILE A 168     164.304 148.649  14.160  1.00  0.00           C  
ATOM   2686  CG1 ILE A 168     165.083 147.496  14.797  1.00  0.00           C  
ATOM   2687  CG2 ILE A 168     164.013 149.732  15.189  1.00  0.00           C  
ATOM   2688  CD1 ILE A 168     166.523 147.832  15.113  1.00  0.00           C  
ATOM   2689  H   ILE A 168     164.207 147.214  12.030  1.00  0.00           H  
ATOM   2690  HA  ILE A 168     162.446 147.566  14.286  1.00  0.00           H  
ATOM   2691  HB  ILE A 168     164.940 149.066  13.380  1.00  0.00           H  
ATOM   2692 1HG1 ILE A 168     164.592 147.193  15.723  1.00  0.00           H  
ATOM   2693 2HG1 ILE A 168     165.073 146.635  14.127  1.00  0.00           H  
ATOM   2694 1HG2 ILE A 168     164.949 150.085  15.620  1.00  0.00           H  
ATOM   2695 2HG2 ILE A 168     163.500 150.562  14.705  1.00  0.00           H  
ATOM   2696 3HG2 ILE A 168     163.381 149.323  15.977  1.00  0.00           H  
ATOM   2697 1HD1 ILE A 168     167.008 146.964  15.561  1.00  0.00           H  
ATOM   2698 2HD1 ILE A 168     167.043 148.103  14.194  1.00  0.00           H  
ATOM   2699 3HD1 ILE A 168     166.558 148.667  15.810  1.00  0.00           H  
ATOM   2700  N   LYS A 169     162.461 149.920  11.988  1.00  0.00           N  
ATOM   2701  CA  LYS A 169     161.682 151.030  11.453  1.00  0.00           C  
ATOM   2702  C   LYS A 169     160.228 150.627  11.237  1.00  0.00           C  
ATOM   2703  O   LYS A 169     159.310 151.379  11.571  1.00  0.00           O  
ATOM   2704  CB  LYS A 169     162.290 151.528  10.141  1.00  0.00           C  
ATOM   2705  CG  LYS A 169     161.578 152.730   9.534  1.00  0.00           C  
ATOM   2706  CD  LYS A 169     162.283 153.215   8.277  1.00  0.00           C  
ATOM   2707  CE  LYS A 169     161.556 154.395   7.653  1.00  0.00           C  
ATOM   2708  NZ  LYS A 169     162.240 154.884   6.424  1.00  0.00           N  
ATOM   2709  H   LYS A 169     163.275 149.602  11.481  1.00  0.00           H  
ATOM   2710  HA  LYS A 169     161.695 151.844  12.178  1.00  0.00           H  
ATOM   2711 1HB  LYS A 169     163.332 151.804  10.304  1.00  0.00           H  
ATOM   2712 2HB  LYS A 169     162.276 150.725   9.405  1.00  0.00           H  
ATOM   2713 1HG  LYS A 169     160.553 152.458   9.283  1.00  0.00           H  
ATOM   2714 2HG  LYS A 169     161.551 153.542  10.261  1.00  0.00           H  
ATOM   2715 1HD  LYS A 169     163.303 153.514   8.523  1.00  0.00           H  
ATOM   2716 2HD  LYS A 169     162.329 152.403   7.550  1.00  0.00           H  
ATOM   2717 1HE  LYS A 169     160.540 154.102   7.393  1.00  0.00           H  
ATOM   2718 2HE  LYS A 169     161.503 155.211   8.372  1.00  0.00           H  
ATOM   2719 1HZ  LYS A 169     161.729 155.667   6.043  1.00  0.00           H  
ATOM   2720 2HZ  LYS A 169     163.179 155.179   6.656  1.00  0.00           H  
ATOM   2721 3HZ  LYS A 169     162.281 154.142   5.741  1.00  0.00           H  
ATOM   2722  N   SER A 170     160.025 149.440  10.679  1.00  0.00           N  
ATOM   2723  CA  SER A 170     158.682 148.902  10.490  1.00  0.00           C  
ATOM   2724  C   SER A 170     158.030 148.561  11.824  1.00  0.00           C  
ATOM   2725  O   SER A 170     156.861 148.875  12.053  1.00  0.00           O  
ATOM   2726  CB  SER A 170     158.734 147.667   9.612  1.00  0.00           C  
ATOM   2727  OG  SER A 170     157.464 147.088   9.484  1.00  0.00           O  
ATOM   2728  H   SER A 170     160.819 148.894  10.379  1.00  0.00           H  
ATOM   2729  HA  SER A 170     158.070 149.665  10.007  1.00  0.00           H  
ATOM   2730 1HB  SER A 170     159.116 147.935   8.629  1.00  0.00           H  
ATOM   2731 2HB  SER A 170     159.424 146.943  10.044  1.00  0.00           H  
ATOM   2732  HG  SER A 170     157.032 147.554   8.764  1.00  0.00           H  
ATOM   2733  N   ASN A 171     158.794 147.919  12.702  1.00  0.00           N  
ATOM   2734  CA  ASN A 171     158.285 147.515  14.007  1.00  0.00           C  
ATOM   2735  C   ASN A 171     159.255 147.896  15.118  1.00  0.00           C  
ATOM   2736  O   ASN A 171     160.168 147.137  15.445  1.00  0.00           O  
ATOM   2737  CB  ASN A 171     158.004 146.024  14.032  1.00  0.00           C  
ATOM   2738  CG  ASN A 171     157.398 145.572  15.332  1.00  0.00           C  
ATOM   2739  OD1 ASN A 171     157.340 146.336  16.304  1.00  0.00           O  
ATOM   2740  ND2 ASN A 171     156.944 144.346  15.371  1.00  0.00           N  
ATOM   2741  H   ASN A 171     159.751 147.706  12.460  1.00  0.00           H  
ATOM   2742  HA  ASN A 171     157.348 148.041  14.192  1.00  0.00           H  
ATOM   2743 1HB  ASN A 171     157.322 145.768  13.221  1.00  0.00           H  
ATOM   2744 2HB  ASN A 171     158.930 145.476  13.868  1.00  0.00           H  
ATOM   2745 1HD2 ASN A 171     156.531 143.990  16.211  1.00  0.00           H  
ATOM   2746 2HD2 ASN A 171     157.011 143.762  14.562  1.00  0.00           H  
ATOM   2747  N   PRO A 172     159.052 149.075  15.694  1.00  0.00           N  
ATOM   2748  CA  PRO A 172     159.975 149.614  16.686  1.00  0.00           C  
ATOM   2749  C   PRO A 172     160.071 148.702  17.903  1.00  0.00           C  
ATOM   2750  O   PRO A 172     161.010 148.802  18.692  1.00  0.00           O  
ATOM   2751  CB  PRO A 172     159.348 150.967  17.040  1.00  0.00           C  
ATOM   2752  CG  PRO A 172     158.600 151.357  15.811  1.00  0.00           C  
ATOM   2753  CD  PRO A 172     158.028 150.062  15.294  1.00  0.00           C  
ATOM   2754  HA  PRO A 172     160.968 149.671  16.237  1.00  0.00           H  
ATOM   2755 1HB  PRO A 172     158.697 150.860  17.919  1.00  0.00           H  
ATOM   2756 2HB  PRO A 172     160.135 151.686  17.309  1.00  0.00           H  
ATOM   2757 1HG  PRO A 172     157.823 152.096  16.057  1.00  0.00           H  
ATOM   2758 2HG  PRO A 172     159.279 151.838  15.091  1.00  0.00           H  
ATOM   2759 1HD  PRO A 172     157.060 149.869  15.779  1.00  0.00           H  
ATOM   2760 2HD  PRO A 172     157.910 150.124  14.202  1.00  0.00           H  
ATOM   2761  N   ASP A 173     159.093 147.815  18.049  1.00  0.00           N  
ATOM   2762  CA  ASP A 173     159.037 146.917  19.196  1.00  0.00           C  
ATOM   2763  C   ASP A 173     159.664 145.568  18.870  1.00  0.00           C  
ATOM   2764  O   ASP A 173     159.543 144.614  19.640  1.00  0.00           O  
ATOM   2765  CB  ASP A 173     157.589 146.719  19.651  1.00  0.00           C  
ATOM   2766  CG  ASP A 173     156.964 147.989  20.210  1.00  0.00           C  
ATOM   2767  OD1 ASP A 173     157.663 148.741  20.850  1.00  0.00           O  
ATOM   2768  OD2 ASP A 173     155.795 148.197  19.993  1.00  0.00           O  
ATOM   2769  H   ASP A 173     158.369 147.760  17.345  1.00  0.00           H  
ATOM   2770  HA  ASP A 173     159.613 147.361  20.010  1.00  0.00           H  
ATOM   2771 1HB  ASP A 173     156.989 146.374  18.811  1.00  0.00           H  
ATOM   2772 2HB  ASP A 173     157.553 145.945  20.420  1.00  0.00           H  
ATOM   2773  N   ASN A 174     160.337 145.494  17.727  1.00  0.00           N  
ATOM   2774  CA  ASN A 174     160.989 144.262  17.298  1.00  0.00           C  
ATOM   2775  C   ASN A 174     162.261 144.008  18.097  1.00  0.00           C  
ATOM   2776  O   ASN A 174     163.357 144.363  17.665  1.00  0.00           O  
ATOM   2777  CB  ASN A 174     161.290 144.304  15.812  1.00  0.00           C  
ATOM   2778  CG  ASN A 174     161.767 142.981  15.280  1.00  0.00           C  
ATOM   2779  OD1 ASN A 174     162.432 142.216  15.990  1.00  0.00           O  
ATOM   2780  ND2 ASN A 174     161.440 142.695  14.046  1.00  0.00           N  
ATOM   2781  H   ASN A 174     160.395 146.311  17.136  1.00  0.00           H  
ATOM   2782  HA  ASN A 174     160.310 143.428  17.484  1.00  0.00           H  
ATOM   2783 1HB  ASN A 174     160.393 144.600  15.266  1.00  0.00           H  
ATOM   2784 2HB  ASN A 174     162.055 145.056  15.618  1.00  0.00           H  
ATOM   2785 1HD2 ASN A 174     161.729 141.828  13.640  1.00  0.00           H  
ATOM   2786 2HD2 ASN A 174     160.900 143.343  13.510  1.00  0.00           H  
ATOM   2787  N   LYS A 175     162.106 143.392  19.265  1.00  0.00           N  
ATOM   2788  CA  LYS A 175     163.229 143.172  20.169  1.00  0.00           C  
ATOM   2789  C   LYS A 175     164.315 142.333  19.509  1.00  0.00           C  
ATOM   2790  O   LYS A 175     165.503 142.537  19.753  1.00  0.00           O  
ATOM   2791  CB  LYS A 175     162.754 142.499  21.458  1.00  0.00           C  
ATOM   2792  CG  LYS A 175     161.917 143.392  22.364  1.00  0.00           C  
ATOM   2793  CD  LYS A 175     161.468 142.647  23.613  1.00  0.00           C  
ATOM   2794  CE  LYS A 175     160.626 143.536  24.515  1.00  0.00           C  
ATOM   2795  NZ  LYS A 175     160.147 142.809  25.722  1.00  0.00           N  
ATOM   2796  H   LYS A 175     161.189 143.066  19.530  1.00  0.00           H  
ATOM   2797  HA  LYS A 175     163.659 144.144  20.415  1.00  0.00           H  
ATOM   2798 1HB  LYS A 175     162.157 141.620  21.210  1.00  0.00           H  
ATOM   2799 2HB  LYS A 175     163.617 142.157  22.029  1.00  0.00           H  
ATOM   2800 1HG  LYS A 175     162.506 144.261  22.661  1.00  0.00           H  
ATOM   2801 2HG  LYS A 175     161.039 143.739  21.822  1.00  0.00           H  
ATOM   2802 1HD  LYS A 175     160.881 141.775  23.324  1.00  0.00           H  
ATOM   2803 2HD  LYS A 175     162.343 142.307  24.167  1.00  0.00           H  
ATOM   2804 1HE  LYS A 175     161.216 144.395  24.832  1.00  0.00           H  
ATOM   2805 2HE  LYS A 175     159.762 143.902  23.960  1.00  0.00           H  
ATOM   2806 1HZ  LYS A 175     159.593 143.432  26.293  1.00  0.00           H  
ATOM   2807 2HZ  LYS A 175     159.583 142.021  25.439  1.00  0.00           H  
ATOM   2808 3HZ  LYS A 175     160.940 142.482  26.254  1.00  0.00           H  
ATOM   2809  N   GLU A 176     163.897 141.388  18.674  1.00  0.00           N  
ATOM   2810  CA  GLU A 176     164.833 140.491  18.005  1.00  0.00           C  
ATOM   2811  C   GLU A 176     165.768 141.259  17.080  1.00  0.00           C  
ATOM   2812  O   GLU A 176     166.960 140.967  17.003  1.00  0.00           O  
ATOM   2813  CB  GLU A 176     164.074 139.426  17.210  1.00  0.00           C  
ATOM   2814  CG  GLU A 176     163.263 138.463  18.065  1.00  0.00           C  
ATOM   2815  CD  GLU A 176     164.123 137.581  18.928  1.00  0.00           C  
ATOM   2816  OE1 GLU A 176     165.222 137.280  18.528  1.00  0.00           O  
ATOM   2817  OE2 GLU A 176     163.680 137.208  19.988  1.00  0.00           O  
ATOM   2818  H   GLU A 176     162.909 141.290  18.496  1.00  0.00           H  
ATOM   2819  HA  GLU A 176     165.445 140.004  18.763  1.00  0.00           H  
ATOM   2820 1HB  GLU A 176     163.389 139.911  16.513  1.00  0.00           H  
ATOM   2821 2HB  GLU A 176     164.779 138.840  16.622  1.00  0.00           H  
ATOM   2822 1HG  GLU A 176     162.593 139.036  18.706  1.00  0.00           H  
ATOM   2823 2HG  GLU A 176     162.653 137.840  17.413  1.00  0.00           H  
ATOM   2824  N   ALA A 177     165.215 142.240  16.374  1.00  0.00           N  
ATOM   2825  CA  ALA A 177     166.008 143.083  15.485  1.00  0.00           C  
ATOM   2826  C   ALA A 177     166.955 143.978  16.274  1.00  0.00           C  
ATOM   2827  O   ALA A 177     168.103 144.184  15.880  1.00  0.00           O  
ATOM   2828  CB  ALA A 177     165.099 143.923  14.603  1.00  0.00           C  
ATOM   2829  H   ALA A 177     164.224 142.408  16.456  1.00  0.00           H  
ATOM   2830  HA  ALA A 177     166.616 142.438  14.848  1.00  0.00           H  
ATOM   2831 1HB  ALA A 177     165.706 144.548  13.945  1.00  0.00           H  
ATOM   2832 2HB  ALA A 177     164.468 143.271  14.000  1.00  0.00           H  
ATOM   2833 3HB  ALA A 177     164.471 144.559  15.226  1.00  0.00           H  
ATOM   2834  N   ARG A 178     166.469 144.507  17.392  1.00  0.00           N  
ATOM   2835  CA  ARG A 178     167.262 145.402  18.225  1.00  0.00           C  
ATOM   2836  C   ARG A 178     168.450 144.673  18.841  1.00  0.00           C  
ATOM   2837  O   ARG A 178     169.575 145.168  18.815  1.00  0.00           O  
ATOM   2838  CB  ARG A 178     166.407 146.002  19.332  1.00  0.00           C  
ATOM   2839  CG  ARG A 178     165.399 147.042  18.869  1.00  0.00           C  
ATOM   2840  CD  ARG A 178     164.491 147.454  19.970  1.00  0.00           C  
ATOM   2841  NE  ARG A 178     163.579 148.507  19.555  1.00  0.00           N  
ATOM   2842  CZ  ARG A 178     163.841 149.826  19.645  1.00  0.00           C  
ATOM   2843  NH1 ARG A 178     164.990 150.235  20.135  1.00  0.00           N  
ATOM   2844  NH2 ARG A 178     162.944 150.708  19.239  1.00  0.00           N  
ATOM   2845  H   ARG A 178     165.523 144.286  17.670  1.00  0.00           H  
ATOM   2846  HA  ARG A 178     167.655 146.203  17.597  1.00  0.00           H  
ATOM   2847 1HB  ARG A 178     165.855 145.209  19.835  1.00  0.00           H  
ATOM   2848 2HB  ARG A 178     167.051 146.473  20.074  1.00  0.00           H  
ATOM   2849 1HG  ARG A 178     165.927 147.926  18.511  1.00  0.00           H  
ATOM   2850 2HG  ARG A 178     164.794 146.629  18.061  1.00  0.00           H  
ATOM   2851 1HD  ARG A 178     163.898 146.598  20.292  1.00  0.00           H  
ATOM   2852 2HD  ARG A 178     165.080 147.824  20.808  1.00  0.00           H  
ATOM   2853  HE  ARG A 178     162.684 148.232  19.171  1.00  0.00           H  
ATOM   2854 1HH1 ARG A 178     165.675 149.562  20.446  1.00  0.00           H  
ATOM   2855 2HH1 ARG A 178     165.187 151.223  20.203  1.00  0.00           H  
ATOM   2856 1HH2 ARG A 178     162.061 150.393  18.861  1.00  0.00           H  
ATOM   2857 2HH2 ARG A 178     163.141 151.695  19.307  1.00  0.00           H  
ATOM   2858  N   ILE A 179     168.189 143.492  19.397  1.00  0.00           N  
ATOM   2859  CA  ILE A 179     169.231 142.705  20.042  1.00  0.00           C  
ATOM   2860  C   ILE A 179     170.254 142.207  19.030  1.00  0.00           C  
ATOM   2861  O   ILE A 179     171.461 142.266  19.270  1.00  0.00           O  
ATOM   2862  CB  ILE A 179     168.626 141.506  20.795  1.00  0.00           C  
ATOM   2863  CG1 ILE A 179     167.764 141.989  21.964  1.00  0.00           C  
ATOM   2864  CG2 ILE A 179     169.726 140.578  21.287  1.00  0.00           C  
ATOM   2865  CD1 ILE A 179     166.910 140.905  22.581  1.00  0.00           C  
ATOM   2866  H   ILE A 179     167.246 143.134  19.368  1.00  0.00           H  
ATOM   2867  HA  ILE A 179     169.756 143.343  20.755  1.00  0.00           H  
ATOM   2868  HB  ILE A 179     167.969 140.952  20.126  1.00  0.00           H  
ATOM   2869 1HG1 ILE A 179     168.405 142.403  22.741  1.00  0.00           H  
ATOM   2870 2HG1 ILE A 179     167.106 142.789  21.623  1.00  0.00           H  
ATOM   2871 1HG2 ILE A 179     169.280 139.736  21.818  1.00  0.00           H  
ATOM   2872 2HG2 ILE A 179     170.299 140.210  20.438  1.00  0.00           H  
ATOM   2873 3HG2 ILE A 179     170.386 141.123  21.962  1.00  0.00           H  
ATOM   2874 1HD1 ILE A 179     166.327 141.324  23.402  1.00  0.00           H  
ATOM   2875 2HD1 ILE A 179     166.234 140.500  21.827  1.00  0.00           H  
ATOM   2876 3HD1 ILE A 179     167.550 140.110  22.960  1.00  0.00           H  
ATOM   2877  N   LEU A 180     169.766 141.717  17.896  1.00  0.00           N  
ATOM   2878  CA  LEU A 180     170.637 141.201  16.845  1.00  0.00           C  
ATOM   2879  C   LEU A 180     171.493 142.310  16.248  1.00  0.00           C  
ATOM   2880  O   LEU A 180     172.662 142.096  15.922  1.00  0.00           O  
ATOM   2881  CB  LEU A 180     169.803 140.539  15.742  1.00  0.00           C  
ATOM   2882  CG  LEU A 180     170.599 139.923  14.584  1.00  0.00           C  
ATOM   2883  CD1 LEU A 180     171.595 138.911  15.136  1.00  0.00           C  
ATOM   2884  CD2 LEU A 180     169.641 139.268  13.601  1.00  0.00           C  
ATOM   2885  H   LEU A 180     168.765 141.700  17.758  1.00  0.00           H  
ATOM   2886  HA  LEU A 180     171.310 140.465  17.284  1.00  0.00           H  
ATOM   2887 1HB  LEU A 180     169.201 139.749  16.188  1.00  0.00           H  
ATOM   2888 2HB  LEU A 180     169.129 141.286  15.320  1.00  0.00           H  
ATOM   2889  HG  LEU A 180     171.165 140.704  14.076  1.00  0.00           H  
ATOM   2890 1HD1 LEU A 180     172.161 138.472  14.314  1.00  0.00           H  
ATOM   2891 2HD1 LEU A 180     172.280 139.410  15.822  1.00  0.00           H  
ATOM   2892 3HD1 LEU A 180     171.058 138.125  15.666  1.00  0.00           H  
ATOM   2893 1HD2 LEU A 180     170.208 138.830  12.778  1.00  0.00           H  
ATOM   2894 2HD2 LEU A 180     169.076 138.486  14.108  1.00  0.00           H  
ATOM   2895 3HD2 LEU A 180     168.954 140.017  13.210  1.00  0.00           H  
ATOM   2896  N   LYS A 181     170.908 143.494  16.108  1.00  0.00           N  
ATOM   2897  CA  LYS A 181     171.625 144.645  15.575  1.00  0.00           C  
ATOM   2898  C   LYS A 181     172.860 144.958  16.408  1.00  0.00           C  
ATOM   2899  O   LYS A 181     173.944 145.184  15.869  1.00  0.00           O  
ATOM   2900  CB  LYS A 181     170.706 145.867  15.516  1.00  0.00           C  
ATOM   2901  CG  LYS A 181     171.297 147.064  14.781  1.00  0.00           C  
ATOM   2902  CD  LYS A 181     170.306 148.215  14.713  1.00  0.00           C  
ATOM   2903  CE  LYS A 181     170.858 149.375  13.898  1.00  0.00           C  
ATOM   2904  NZ  LYS A 181     172.026 150.015  14.562  1.00  0.00           N  
ATOM   2905  H   LYS A 181     169.940 143.598  16.377  1.00  0.00           H  
ATOM   2906  HA  LYS A 181     171.960 144.407  14.564  1.00  0.00           H  
ATOM   2907 1HB  LYS A 181     169.773 145.598  15.021  1.00  0.00           H  
ATOM   2908 2HB  LYS A 181     170.459 146.186  16.529  1.00  0.00           H  
ATOM   2909 1HG  LYS A 181     172.197 147.400  15.298  1.00  0.00           H  
ATOM   2910 2HG  LYS A 181     171.569 146.770  13.768  1.00  0.00           H  
ATOM   2911 1HD  LYS A 181     169.377 147.870  14.257  1.00  0.00           H  
ATOM   2912 2HD  LYS A 181     170.085 148.565  15.722  1.00  0.00           H  
ATOM   2913 1HE  LYS A 181     171.164 149.017  12.917  1.00  0.00           H  
ATOM   2914 2HE  LYS A 181     170.080 150.126  13.760  1.00  0.00           H  
ATOM   2915 1HZ  LYS A 181     172.362 150.778  13.991  1.00  0.00           H  
ATOM   2916 2HZ  LYS A 181     171.749 150.369  15.466  1.00  0.00           H  
ATOM   2917 3HZ  LYS A 181     172.762 149.333  14.678  1.00  0.00           H  
ATOM   2918  N   LEU A 182     172.691 144.973  17.727  1.00  0.00           N  
ATOM   2919  CA  LEU A 182     173.814 145.128  18.641  1.00  0.00           C  
ATOM   2920  C   LEU A 182     174.890 144.081  18.376  1.00  0.00           C  
ATOM   2921  O   LEU A 182     176.071 144.406  18.263  1.00  0.00           O  
ATOM   2922  CB  LEU A 182     173.332 145.020  20.093  1.00  0.00           C  
ATOM   2923  CG  LEU A 182     174.432 145.047  21.163  1.00  0.00           C  
ATOM   2924  CD1 LEU A 182     175.064 146.432  21.207  1.00  0.00           C  
ATOM   2925  CD2 LEU A 182     173.837 144.674  22.513  1.00  0.00           C  
ATOM   2926  H   LEU A 182     171.759 144.874  18.104  1.00  0.00           H  
ATOM   2927  HA  LEU A 182     174.251 146.114  18.489  1.00  0.00           H  
ATOM   2928 1HB  LEU A 182     172.653 145.847  20.296  1.00  0.00           H  
ATOM   2929 2HB  LEU A 182     172.781 144.087  20.208  1.00  0.00           H  
ATOM   2930  HG  LEU A 182     175.213 144.332  20.900  1.00  0.00           H  
ATOM   2931 1HD1 LEU A 182     175.845 146.451  21.968  1.00  0.00           H  
ATOM   2932 2HD1 LEU A 182     175.498 146.665  20.235  1.00  0.00           H  
ATOM   2933 3HD1 LEU A 182     174.302 147.171  21.453  1.00  0.00           H  
ATOM   2934 1HD2 LEU A 182     174.619 144.692  23.272  1.00  0.00           H  
ATOM   2935 2HD2 LEU A 182     173.057 145.388  22.777  1.00  0.00           H  
ATOM   2936 3HD2 LEU A 182     173.409 143.673  22.457  1.00  0.00           H  
ATOM   2937  N   LEU A 183     174.490 142.711  18.263  1.00  0.00           N  
ATOM   2938  CA  LEU A 183     175.416 141.623  18.038  1.00  0.00           C  
ATOM   2939  C   LEU A 183     176.073 141.695  16.662  1.00  0.00           C  
ATOM   2940  O   LEU A 183     177.230 141.308  16.495  1.00  0.00           O  
ATOM   2941  CB  LEU A 183     174.686 140.283  18.191  1.00  0.00           C  
ATOM   2942  CG  LEU A 183     174.005 140.047  19.547  1.00  0.00           C  
ATOM   2943  CD1 LEU A 183     173.144 138.794  19.471  1.00  0.00           C  
ATOM   2944  CD2 LEU A 183     175.065 139.918  20.630  1.00  0.00           C  
ATOM   2945  H   LEU A 183     173.504 142.508  18.346  1.00  0.00           H  
ATOM   2946  HA  LEU A 183     176.205 141.680  18.788  1.00  0.00           H  
ATOM   2947 1HB  LEU A 183     173.919 140.215  17.421  1.00  0.00           H  
ATOM   2948 2HB  LEU A 183     175.401 139.477  18.035  1.00  0.00           H  
ATOM   2949  HG  LEU A 183     173.352 140.888  19.776  1.00  0.00           H  
ATOM   2950 1HD1 LEU A 183     172.661 138.626  20.434  1.00  0.00           H  
ATOM   2951 2HD1 LEU A 183     172.383 138.922  18.701  1.00  0.00           H  
ATOM   2952 3HD1 LEU A 183     173.770 137.936  19.226  1.00  0.00           H  
ATOM   2953 1HD2 LEU A 183     174.582 139.751  21.594  1.00  0.00           H  
ATOM   2954 2HD2 LEU A 183     175.719 139.076  20.402  1.00  0.00           H  
ATOM   2955 3HD2 LEU A 183     175.654 140.834  20.674  1.00  0.00           H  
ATOM   2956  N   LEU A 184     175.354 142.190  15.645  1.00  0.00           N  
ATOM   2957  CA  LEU A 184     175.964 142.338  14.328  1.00  0.00           C  
ATOM   2958  C   LEU A 184     177.046 143.407  14.330  1.00  0.00           C  
ATOM   2959  O   LEU A 184     178.106 143.231  13.730  1.00  0.00           O  
ATOM   2960  CB  LEU A 184     174.894 142.692  13.288  1.00  0.00           C  
ATOM   2961  CG  LEU A 184     173.846 141.606  13.015  1.00  0.00           C  
ATOM   2962  CD1 LEU A 184     172.669 142.212  12.264  1.00  0.00           C  
ATOM   2963  CD2 LEU A 184     174.481 140.477  12.216  1.00  0.00           C  
ATOM   2964  H   LEU A 184     174.391 142.465  15.775  1.00  0.00           H  
ATOM   2965  HA  LEU A 184     176.428 141.391  14.054  1.00  0.00           H  
ATOM   2966 1HB  LEU A 184     174.367 143.585  13.621  1.00  0.00           H  
ATOM   2967 2HB  LEU A 184     175.390 142.919  12.344  1.00  0.00           H  
ATOM   2968  HG  LEU A 184     173.473 141.215  13.961  1.00  0.00           H  
ATOM   2969 1HD1 LEU A 184     171.924 141.439  12.071  1.00  0.00           H  
ATOM   2970 2HD1 LEU A 184     172.221 143.003  12.867  1.00  0.00           H  
ATOM   2971 3HD1 LEU A 184     173.015 142.627  11.319  1.00  0.00           H  
ATOM   2972 1HD2 LEU A 184     173.737 139.703  12.023  1.00  0.00           H  
ATOM   2973 2HD2 LEU A 184     174.854 140.866  11.268  1.00  0.00           H  
ATOM   2974 3HD2 LEU A 184     175.309 140.050  12.784  1.00  0.00           H  
ATOM   2975  N   GLU A 185     176.816 144.539  14.999  1.00  0.00           N  
ATOM   2976  CA  GLU A 185     177.870 145.530  15.047  1.00  0.00           C  
ATOM   2977  C   GLU A 185     179.072 144.995  15.832  1.00  0.00           C  
ATOM   2978  O   GLU A 185     180.222 145.237  15.466  1.00  0.00           O  
ATOM   2979  CB  GLU A 185     177.354 146.824  15.680  1.00  0.00           C  
ATOM   2980  CG  GLU A 185     176.346 147.582  14.828  1.00  0.00           C  
ATOM   2981  CD  GLU A 185     175.814 148.814  15.508  1.00  0.00           C  
ATOM   2982  OE1 GLU A 185     176.128 149.017  16.656  1.00  0.00           O  
ATOM   2983  OE2 GLU A 185     175.094 149.551  14.879  1.00  0.00           O  
ATOM   2984  H   GLU A 185     175.942 144.727  15.468  1.00  0.00           H  
ATOM   2985  HA  GLU A 185     178.184 145.750  14.026  1.00  0.00           H  
ATOM   2986 1HB  GLU A 185     176.881 146.598  16.636  1.00  0.00           H  
ATOM   2987 2HB  GLU A 185     178.193 147.491  15.879  1.00  0.00           H  
ATOM   2988 1HG  GLU A 185     176.824 147.875  13.893  1.00  0.00           H  
ATOM   2989 2HG  GLU A 185     175.516 146.919  14.589  1.00  0.00           H  
ATOM   2990  N   LEU A 186     178.804 144.258  16.924  1.00  0.00           N  
ATOM   2991  CA  LEU A 186     179.879 143.626  17.665  1.00  0.00           C  
ATOM   2992  C   LEU A 186     180.575 142.591  16.805  1.00  0.00           C  
ATOM   2993  O   LEU A 186     181.797 142.457  16.844  1.00  0.00           O  
ATOM   2994  CB  LEU A 186     179.330 142.972  18.940  1.00  0.00           C  
ATOM   2995  CG  LEU A 186     178.864 143.940  20.036  1.00  0.00           C  
ATOM   2996  CD1 LEU A 186     178.031 143.182  21.061  1.00  0.00           C  
ATOM   2997  CD2 LEU A 186     180.076 144.590  20.689  1.00  0.00           C  
ATOM   2998  H   LEU A 186     177.852 144.137  17.238  1.00  0.00           H  
ATOM   2999  HA  LEU A 186     180.602 144.391  17.948  1.00  0.00           H  
ATOM   3000 1HB  LEU A 186     178.483 142.344  18.671  1.00  0.00           H  
ATOM   3001 2HB  LEU A 186     180.107 142.338  19.367  1.00  0.00           H  
ATOM   3002  HG  LEU A 186     178.231 144.711  19.596  1.00  0.00           H  
ATOM   3003 1HD1 LEU A 186     177.699 143.870  21.840  1.00  0.00           H  
ATOM   3004 2HD1 LEU A 186     177.161 142.745  20.572  1.00  0.00           H  
ATOM   3005 3HD1 LEU A 186     178.633 142.392  21.508  1.00  0.00           H  
ATOM   3006 1HD2 LEU A 186     179.745 145.278  21.467  1.00  0.00           H  
ATOM   3007 2HD2 LEU A 186     180.708 143.819  21.130  1.00  0.00           H  
ATOM   3008 3HD2 LEU A 186     180.644 145.138  19.937  1.00  0.00           H  
ATOM   3009  N   ALA A 187     179.834 141.818  15.994  1.00  0.00           N  
ATOM   3010  CA  ALA A 187     180.469 140.808  15.165  1.00  0.00           C  
ATOM   3011  C   ALA A 187     181.424 141.428  14.183  1.00  0.00           C  
ATOM   3012  O   ALA A 187     182.496 140.886  13.917  1.00  0.00           O  
ATOM   3013  CB  ALA A 187     179.422 139.985  14.428  1.00  0.00           C  
ATOM   3014  H   ALA A 187     178.830 141.930  15.952  1.00  0.00           H  
ATOM   3015  HA  ALA A 187     181.030 140.132  15.812  1.00  0.00           H  
ATOM   3016 1HB  ALA A 187     179.918 139.238  13.808  1.00  0.00           H  
ATOM   3017 2HB  ALA A 187     178.777 139.486  15.151  1.00  0.00           H  
ATOM   3018 3HB  ALA A 187     178.824 140.640  13.798  1.00  0.00           H  
ATOM   3019  N   GLU A 188     181.053 142.583  13.621  1.00  0.00           N  
ATOM   3020  CA  GLU A 188     181.943 143.213  12.665  1.00  0.00           C  
ATOM   3021  C   GLU A 188     183.275 143.562  13.322  1.00  0.00           C  
ATOM   3022  O   GLU A 188     184.339 143.281  12.752  1.00  0.00           O  
ATOM   3023  CB  GLU A 188     181.295 144.472  12.085  1.00  0.00           C  
ATOM   3024  CG  GLU A 188     182.121 145.166  11.010  1.00  0.00           C  
ATOM   3025  CD  GLU A 188     181.413 146.340  10.394  1.00  0.00           C  
ATOM   3026  OE1 GLU A 188     180.279 146.575  10.742  1.00  0.00           O  
ATOM   3027  OE2 GLU A 188     182.004 147.002   9.575  1.00  0.00           O  
ATOM   3028  H   GLU A 188     180.120 142.970  13.813  1.00  0.00           H  
ATOM   3029  HA  GLU A 188     182.135 142.509  11.857  1.00  0.00           H  
ATOM   3030 1HB  GLU A 188     180.328 144.218  11.651  1.00  0.00           H  
ATOM   3031 2HB  GLU A 188     181.116 145.192  12.885  1.00  0.00           H  
ATOM   3032 1HG  GLU A 188     183.055 145.511  11.452  1.00  0.00           H  
ATOM   3033 2HG  GLU A 188     182.364 144.444  10.232  1.00  0.00           H  
ATOM   3034  N   LEU A 189     183.231 144.114  14.540  1.00  0.00           N  
ATOM   3035  CA  LEU A 189     184.462 144.401  15.251  1.00  0.00           C  
ATOM   3036  C   LEU A 189     185.197 143.144  15.688  1.00  0.00           C  
ATOM   3037  O   LEU A 189     186.420 143.074  15.587  1.00  0.00           O  
ATOM   3038  CB  LEU A 189     184.203 145.261  16.489  1.00  0.00           C  
ATOM   3039  CG  LEU A 189     185.457 145.584  17.339  1.00  0.00           C  
ATOM   3040  CD1 LEU A 189     186.512 146.357  16.534  1.00  0.00           C  
ATOM   3041  CD2 LEU A 189     185.055 146.362  18.510  1.00  0.00           C  
ATOM   3042  H   LEU A 189     182.325 144.394  14.939  1.00  0.00           H  
ATOM   3043  HA  LEU A 189     185.104 144.953  14.567  1.00  0.00           H  
ATOM   3044 1HB  LEU A 189     183.749 146.198  16.171  1.00  0.00           H  
ATOM   3045 2HB  LEU A 189     183.482 144.733  17.127  1.00  0.00           H  
ATOM   3046  HG  LEU A 189     185.893 144.656  17.674  1.00  0.00           H  
ATOM   3047 1HD1 LEU A 189     187.367 146.551  17.171  1.00  0.00           H  
ATOM   3048 2HD1 LEU A 189     186.851 145.786  15.674  1.00  0.00           H  
ATOM   3049 3HD1 LEU A 189     186.094 147.304  16.194  1.00  0.00           H  
ATOM   3050 1HD2 LEU A 189     185.925 146.553  19.114  1.00  0.00           H  
ATOM   3051 2HD2 LEU A 189     184.641 147.288  18.184  1.00  0.00           H  
ATOM   3052 3HD2 LEU A 189     184.324 145.801  19.078  1.00  0.00           H  
ATOM   3053  N   LEU A 190     184.467 142.155  16.175  1.00  0.00           N  
ATOM   3054  CA  LEU A 190     185.080 140.948  16.672  1.00  0.00           C  
ATOM   3055  C   LEU A 190     185.785 140.211  15.546  1.00  0.00           C  
ATOM   3056  O   LEU A 190     186.871 139.666  15.756  1.00  0.00           O  
ATOM   3057  CB  LEU A 190     184.024 140.041  17.315  1.00  0.00           C  
ATOM   3058  CG  LEU A 190     183.449 140.535  18.650  1.00  0.00           C  
ATOM   3059  CD1 LEU A 190     182.221 139.709  19.010  1.00  0.00           C  
ATOM   3060  CD2 LEU A 190     184.514 140.430  19.731  1.00  0.00           C  
ATOM   3061  H   LEU A 190     183.462 142.265  16.247  1.00  0.00           H  
ATOM   3062  HA  LEU A 190     185.837 141.205  17.408  1.00  0.00           H  
ATOM   3063 1HB  LEU A 190     183.194 139.926  16.620  1.00  0.00           H  
ATOM   3064 2HB  LEU A 190     184.467 139.061  17.487  1.00  0.00           H  
ATOM   3065  HG  LEU A 190     183.135 141.573  18.549  1.00  0.00           H  
ATOM   3066 1HD1 LEU A 190     181.812 140.060  19.957  1.00  0.00           H  
ATOM   3067 2HD1 LEU A 190     181.468 139.817  18.229  1.00  0.00           H  
ATOM   3068 3HD1 LEU A 190     182.502 138.660  19.101  1.00  0.00           H  
ATOM   3069 1HD2 LEU A 190     184.106 140.781  20.679  1.00  0.00           H  
ATOM   3070 2HD2 LEU A 190     184.828 139.391  19.834  1.00  0.00           H  
ATOM   3071 3HD2 LEU A 190     185.372 141.043  19.458  1.00  0.00           H  
ATOM   3072  N   ILE A 191     185.204 140.213  14.339  1.00  0.00           N  
ATOM   3073  CA  ILE A 191     185.882 139.571  13.224  1.00  0.00           C  
ATOM   3074  C   ILE A 191     187.181 140.308  12.885  1.00  0.00           C  
ATOM   3075  O   ILE A 191     188.227 139.666  12.736  1.00  0.00           O  
ATOM   3076  CB  ILE A 191     184.971 139.520  11.985  1.00  0.00           C  
ATOM   3077  CG1 ILE A 191     183.821 138.534  12.208  1.00  0.00           C  
ATOM   3078  CG2 ILE A 191     185.773 139.137  10.751  1.00  0.00           C  
ATOM   3079  CD1 ILE A 191     182.731 138.620  11.163  1.00  0.00           C  
ATOM   3080  H   ILE A 191     184.275 140.627  14.209  1.00  0.00           H  
ATOM   3081  HA  ILE A 191     186.138 138.555  13.523  1.00  0.00           H  
ATOM   3082  HB  ILE A 191     184.519 140.499  11.825  1.00  0.00           H  
ATOM   3083 1HG1 ILE A 191     184.210 137.517  12.212  1.00  0.00           H  
ATOM   3084 2HG1 ILE A 191     183.370 138.715  13.184  1.00  0.00           H  
ATOM   3085 1HG2 ILE A 191     185.113 139.105   9.884  1.00  0.00           H  
ATOM   3086 2HG2 ILE A 191     186.556 139.875  10.583  1.00  0.00           H  
ATOM   3087 3HG2 ILE A 191     186.223 138.155  10.900  1.00  0.00           H  
ATOM   3088 1HD1 ILE A 191     181.952 137.891  11.389  1.00  0.00           H  
ATOM   3089 2HD1 ILE A 191     182.302 139.622  11.167  1.00  0.00           H  
ATOM   3090 3HD1 ILE A 191     183.152 138.408  10.181  1.00  0.00           H  
ATOM   3091  N   GLU A 192     187.145 141.651  12.807  1.00  0.00           N  
ATOM   3092  CA  GLU A 192     188.360 142.400  12.490  1.00  0.00           C  
ATOM   3093  C   GLU A 192     189.477 142.129  13.486  1.00  0.00           C  
ATOM   3094  O   GLU A 192     190.635 141.936  13.092  1.00  0.00           O  
ATOM   3095  CB  GLU A 192     188.095 143.911  12.494  1.00  0.00           C  
ATOM   3096  CG  GLU A 192     189.341 144.767  12.179  1.00  0.00           C  
ATOM   3097  CD  GLU A 192     189.052 146.235  12.022  1.00  0.00           C  
ATOM   3098  OE1 GLU A 192     187.908 146.603  11.956  1.00  0.00           O  
ATOM   3099  OE2 GLU A 192     189.993 147.001  12.006  1.00  0.00           O  
ATOM   3100  H   GLU A 192     186.252 142.151  12.913  1.00  0.00           H  
ATOM   3101  HA  GLU A 192     188.698 142.099  11.499  1.00  0.00           H  
ATOM   3102 1HB  GLU A 192     187.316 144.146  11.766  1.00  0.00           H  
ATOM   3103 2HB  GLU A 192     187.722 144.212  13.474  1.00  0.00           H  
ATOM   3104 1HG  GLU A 192     190.057 144.659  12.991  1.00  0.00           H  
ATOM   3105 2HG  GLU A 192     189.810 144.392  11.270  1.00  0.00           H  
ATOM   3106  N   LEU A 193     189.140 142.103  14.774  1.00  0.00           N  
ATOM   3107  CA  LEU A 193     190.127 141.873  15.818  1.00  0.00           C  
ATOM   3108  C   LEU A 193     190.614 140.426  15.776  1.00  0.00           C  
ATOM   3109  O   LEU A 193     191.801 140.148  16.013  1.00  0.00           O  
ATOM   3110  CB  LEU A 193     189.529 142.250  17.167  1.00  0.00           C  
ATOM   3111  CG  LEU A 193     189.157 143.768  17.370  1.00  0.00           C  
ATOM   3112  CD1 LEU A 193     188.440 143.917  18.705  1.00  0.00           C  
ATOM   3113  CD2 LEU A 193     190.388 144.657  17.281  1.00  0.00           C  
ATOM   3114  H   LEU A 193     188.169 142.310  15.034  1.00  0.00           H  
ATOM   3115  HA  LEU A 193     190.988 142.504  15.621  1.00  0.00           H  
ATOM   3116 1HB  LEU A 193     188.613 141.680  17.294  1.00  0.00           H  
ATOM   3117 2HB  LEU A 193     190.238 141.968  17.941  1.00  0.00           H  
ATOM   3118  HG  LEU A 193     188.478 144.075  16.598  1.00  0.00           H  
ATOM   3119 1HD1 LEU A 193     188.154 144.957  18.850  1.00  0.00           H  
ATOM   3120 2HD1 LEU A 193     187.552 143.289  18.711  1.00  0.00           H  
ATOM   3121 3HD1 LEU A 193     189.089 143.617  19.496  1.00  0.00           H  
ATOM   3122 1HD2 LEU A 193     190.078 145.681  17.424  1.00  0.00           H  
ATOM   3123 2HD2 LEU A 193     191.100 144.385  18.037  1.00  0.00           H  
ATOM   3124 3HD2 LEU A 193     190.852 144.573  16.314  1.00  0.00           H  
ATOM   3125  N   ALA A 194     189.702 139.496  15.439  1.00  0.00           N  
ATOM   3126  CA  ALA A 194     190.046 138.087  15.349  1.00  0.00           C  
ATOM   3127  C   ALA A 194     191.046 137.871  14.227  1.00  0.00           C  
ATOM   3128  O   ALA A 194     191.974 137.071  14.366  1.00  0.00           O  
ATOM   3129  CB  ALA A 194     188.801 137.241  15.128  1.00  0.00           C  
ATOM   3130  H   ALA A 194     188.727 139.782  15.283  1.00  0.00           H  
ATOM   3131  HA  ALA A 194     190.496 137.753  16.281  1.00  0.00           H  
ATOM   3132 1HB  ALA A 194     189.084 136.191  15.051  1.00  0.00           H  
ATOM   3133 2HB  ALA A 194     188.118 137.373  15.966  1.00  0.00           H  
ATOM   3134 3HB  ALA A 194     188.309 137.552  14.208  1.00  0.00           H  
ATOM   3135  N   LEU A 195     190.878 138.611  13.128  1.00  0.00           N  
ATOM   3136  CA  LEU A 195     191.776 138.501  11.985  1.00  0.00           C  
ATOM   3137  C   LEU A 195     193.110 139.202  12.257  1.00  0.00           C  
ATOM   3138  O   LEU A 195     194.160 138.732  11.806  1.00  0.00           O  
ATOM   3139  CB  LEU A 195     191.116 139.101  10.738  1.00  0.00           C  
ATOM   3140  CG  LEU A 195     190.384 138.108   9.829  1.00  0.00           C  
ATOM   3141  CD1 LEU A 195     191.395 137.175   9.175  1.00  0.00           C  
ATOM   3142  CD2 LEU A 195     189.368 137.325  10.647  1.00  0.00           C  
ATOM   3143  H   LEU A 195     190.065 139.230  13.070  1.00  0.00           H  
ATOM   3144  HA  LEU A 195     191.982 137.444  11.814  1.00  0.00           H  
ATOM   3145 1HB  LEU A 195     190.396 139.854  11.054  1.00  0.00           H  
ATOM   3146 2HB  LEU A 195     191.885 139.593  10.141  1.00  0.00           H  
ATOM   3147  HG  LEU A 195     189.870 138.651   9.035  1.00  0.00           H  
ATOM   3148 1HD1 LEU A 195     190.874 136.469   8.528  1.00  0.00           H  
ATOM   3149 2HD1 LEU A 195     192.097 137.761   8.581  1.00  0.00           H  
ATOM   3150 3HD1 LEU A 195     191.938 136.629   9.945  1.00  0.00           H  
ATOM   3151 1HD2 LEU A 195     188.845 136.619   9.999  1.00  0.00           H  
ATOM   3152 2HD2 LEU A 195     189.881 136.779  11.439  1.00  0.00           H  
ATOM   3153 3HD2 LEU A 195     188.647 138.013  11.088  1.00  0.00           H  
ATOM   3154  N   ARG A 196     193.071 140.303  13.023  1.00  0.00           N  
ATOM   3155  CA  ARG A 196     194.287 140.991  13.446  1.00  0.00           C  
ATOM   3156  C   ARG A 196     195.057 140.147  14.479  1.00  0.00           C  
ATOM   3157  O   ARG A 196     196.284 140.235  14.560  1.00  0.00           O  
ATOM   3158  CB  ARG A 196     193.984 142.365  14.030  1.00  0.00           C  
ATOM   3159  CG  ARG A 196     193.550 143.405  13.020  1.00  0.00           C  
ATOM   3160  CD  ARG A 196     193.293 144.722  13.657  1.00  0.00           C  
ATOM   3161  NE  ARG A 196     192.767 145.700  12.699  1.00  0.00           N  
ATOM   3162  CZ  ARG A 196     193.492 146.431  11.834  1.00  0.00           C  
ATOM   3163  NH1 ARG A 196     194.812 146.331  11.764  1.00  0.00           N  
ATOM   3164  NH2 ARG A 196     192.835 147.253  11.052  1.00  0.00           N  
ATOM   3165  H   ARG A 196     192.157 140.686  13.270  1.00  0.00           H  
ATOM   3166  HA  ARG A 196     194.925 141.130  12.576  1.00  0.00           H  
ATOM   3167 1HB  ARG A 196     193.200 142.275  14.777  1.00  0.00           H  
ATOM   3168 2HB  ARG A 196     194.871 142.746  14.531  1.00  0.00           H  
ATOM   3169 1HG  ARG A 196     194.330 143.526  12.272  1.00  0.00           H  
ATOM   3170 2HG  ARG A 196     192.635 143.080  12.530  1.00  0.00           H  
ATOM   3171 1HD  ARG A 196     192.543 144.584  14.436  1.00  0.00           H  
ATOM   3172 2HD  ARG A 196     194.200 145.115  14.104  1.00  0.00           H  
ATOM   3173  HE  ARG A 196     191.744 145.865  12.664  1.00  0.00           H  
ATOM   3174 1HH1 ARG A 196     195.309 145.696  12.370  1.00  0.00           H  
ATOM   3175 2HH1 ARG A 196     195.328 146.894  11.103  1.00  0.00           H  
ATOM   3176 1HH2 ARG A 196     191.806 147.289  11.150  1.00  0.00           H  
ATOM   3177 2HH2 ARG A 196     193.315 147.827  10.381  1.00  0.00           H  
ATOM   3178  N   GLY A 197     194.337 139.326  15.253  1.00  0.00           N  
ATOM   3179  CA  GLY A 197     194.944 138.478  16.266  1.00  0.00           C  
ATOM   3180  C   GLY A 197     195.196 139.189  17.582  1.00  0.00           C  
ATOM   3181  O   GLY A 197     196.100 138.804  18.333  1.00  0.00           O  
ATOM   3182  H   GLY A 197     193.315 139.312  15.178  1.00  0.00           H  
ATOM   3183 1HA  GLY A 197     194.282 137.629  16.438  1.00  0.00           H  
ATOM   3184 2HA  GLY A 197     195.877 138.078  15.882  1.00  0.00           H  
ATOM   3185  N   THR A 198     194.445 140.251  17.853  1.00  0.00           N  
ATOM   3186  CA  THR A 198     194.674 141.012  19.073  1.00  0.00           C  
ATOM   3187  C   THR A 198     193.909 140.420  20.252  1.00  0.00           C  
ATOM   3188  O   THR A 198     193.045 139.556  20.079  1.00  0.00           O  
ATOM   3189  CB  THR A 198     194.274 142.487  18.885  1.00  0.00           C  
ATOM   3190  OG1 THR A 198     192.866 142.576  18.635  1.00  0.00           O  
ATOM   3191  CG2 THR A 198     195.032 143.101  17.718  1.00  0.00           C  
ATOM   3192  H   THR A 198     193.670 140.496  17.229  1.00  0.00           H  
ATOM   3193  HA  THR A 198     195.735 140.968  19.314  1.00  0.00           H  
ATOM   3194  HB  THR A 198     194.505 143.045  19.793  1.00  0.00           H  
ATOM   3195  HG1 THR A 198     192.518 143.369  19.048  1.00  0.00           H  
ATOM   3196 1HG2 THR A 198     194.737 144.143  17.600  1.00  0.00           H  
ATOM   3197 2HG2 THR A 198     196.104 143.046  17.910  1.00  0.00           H  
ATOM   3198 3HG2 THR A 198     194.800 142.554  16.806  1.00  0.00           H  
ATOM   3199  N   ILE A 199     194.249 140.858  21.473  1.00  0.00           N  
ATOM   3200  CA  ILE A 199     193.481 140.480  22.665  1.00  0.00           C  
ATOM   3201  C   ILE A 199     192.196 141.286  22.676  1.00  0.00           C  
ATOM   3202  O   ILE A 199     192.246 142.508  22.496  1.00  0.00           O  
ATOM   3203  CB  ILE A 199     194.271 140.732  23.962  1.00  0.00           C  
ATOM   3204  CG1 ILE A 199     195.483 139.800  24.038  1.00  0.00           C  
ATOM   3205  CG2 ILE A 199     193.375 140.544  25.176  1.00  0.00           C  
ATOM   3206  CD1 ILE A 199     196.437 140.128  25.164  1.00  0.00           C  
ATOM   3207  H   ILE A 199     195.026 141.498  21.562  1.00  0.00           H  
ATOM   3208  HA  ILE A 199     193.221 139.424  22.599  1.00  0.00           H  
ATOM   3209  HB  ILE A 199     194.657 141.751  23.962  1.00  0.00           H  
ATOM   3210 1HG1 ILE A 199     195.145 138.772  24.166  1.00  0.00           H  
ATOM   3211 2HG1 ILE A 199     196.038 139.846  23.099  1.00  0.00           H  
ATOM   3212 1HG2 ILE A 199     193.950 140.725  26.084  1.00  0.00           H  
ATOM   3213 2HG2 ILE A 199     192.544 141.247  25.127  1.00  0.00           H  
ATOM   3214 3HG2 ILE A 199     192.987 139.524  25.189  1.00  0.00           H  
ATOM   3215 1HD1 ILE A 199     197.270 139.425  25.153  1.00  0.00           H  
ATOM   3216 2HD1 ILE A 199     196.817 141.143  25.036  1.00  0.00           H  
ATOM   3217 3HD1 ILE A 199     195.914 140.054  26.117  1.00  0.00           H  
ATOM   3218  N   ILE A 200     191.065 140.632  22.934  1.00  0.00           N  
ATOM   3219  CA  ILE A 200     189.793 141.339  22.937  1.00  0.00           C  
ATOM   3220  C   ILE A 200     189.179 141.411  24.337  1.00  0.00           C  
ATOM   3221  O   ILE A 200     188.858 140.377  24.930  1.00  0.00           O  
ATOM   3222  CB  ILE A 200     188.798 140.663  21.976  1.00  0.00           C  
ATOM   3223  CG1 ILE A 200     189.389 140.584  20.566  1.00  0.00           C  
ATOM   3224  CG2 ILE A 200     187.477 141.416  21.962  1.00  0.00           C  
ATOM   3225  CD1 ILE A 200     188.602 139.701  19.623  1.00  0.00           C  
ATOM   3226  H   ILE A 200     191.092 139.630  23.148  1.00  0.00           H  
ATOM   3227  HA  ILE A 200     189.952 142.357  22.586  1.00  0.00           H  
ATOM   3228  HB  ILE A 200     188.618 139.639  22.300  1.00  0.00           H  
ATOM   3229 1HG1 ILE A 200     189.438 141.583  20.136  1.00  0.00           H  
ATOM   3230 2HG1 ILE A 200     190.408 140.201  20.619  1.00  0.00           H  
ATOM   3231 1HG2 ILE A 200     186.785 140.926  21.277  1.00  0.00           H  
ATOM   3232 2HG2 ILE A 200     187.051 141.422  22.964  1.00  0.00           H  
ATOM   3233 3HG2 ILE A 200     187.646 142.442  21.633  1.00  0.00           H  
ATOM   3234 1HD1 ILE A 200     189.083 139.696  18.645  1.00  0.00           H  
ATOM   3235 2HD1 ILE A 200     188.570 138.685  20.018  1.00  0.00           H  
ATOM   3236 3HD1 ILE A 200     187.588 140.085  19.526  1.00  0.00           H  
ATOM   3237  N   ILE A 201     188.972 142.622  24.858  1.00  0.00           N  
ATOM   3238  CA  ILE A 201     188.337 142.750  26.166  1.00  0.00           C  
ATOM   3239  C   ILE A 201     186.947 143.334  26.003  1.00  0.00           C  
ATOM   3240  O   ILE A 201     186.767 144.405  25.428  1.00  0.00           O  
ATOM   3241  CB  ILE A 201     189.167 143.639  27.109  1.00  0.00           C  
ATOM   3242  CG1 ILE A 201     190.566 143.048  27.306  1.00  0.00           C  
ATOM   3243  CG2 ILE A 201     188.460 143.800  28.447  1.00  0.00           C  
ATOM   3244  CD1 ILE A 201     191.534 143.985  27.991  1.00  0.00           C  
ATOM   3245  H   ILE A 201     189.267 143.469  24.356  1.00  0.00           H  
ATOM   3246  HA  ILE A 201     188.226 141.759  26.596  1.00  0.00           H  
ATOM   3247  HB  ILE A 201     189.301 144.622  26.659  1.00  0.00           H  
ATOM   3248 1HG1 ILE A 201     190.495 142.137  27.901  1.00  0.00           H  
ATOM   3249 2HG1 ILE A 201     190.985 142.774  26.338  1.00  0.00           H  
ATOM   3250 1HG2 ILE A 201     189.062 144.431  29.102  1.00  0.00           H  
ATOM   3251 2HG2 ILE A 201     187.488 144.264  28.289  1.00  0.00           H  
ATOM   3252 3HG2 ILE A 201     188.326 142.822  28.908  1.00  0.00           H  
ATOM   3253 1HD1 ILE A 201     192.503 143.496  28.095  1.00  0.00           H  
ATOM   3254 2HD1 ILE A 201     191.647 144.892  27.394  1.00  0.00           H  
ATOM   3255 3HD1 ILE A 201     191.153 144.246  28.977  1.00  0.00           H  
ATOM   3256  N   VAL A 202     185.945 142.609  26.476  1.00  0.00           N  
ATOM   3257  CA  VAL A 202     184.579 143.039  26.252  1.00  0.00           C  
ATOM   3258  C   VAL A 202     183.875 143.309  27.580  1.00  0.00           C  
ATOM   3259  O   VAL A 202     183.754 142.433  28.438  1.00  0.00           O  
ATOM   3260  CB  VAL A 202     183.804 141.967  25.464  1.00  0.00           C  
ATOM   3261  CG1 VAL A 202     182.388 142.441  25.171  1.00  0.00           C  
ATOM   3262  CG2 VAL A 202     184.541 141.636  24.176  1.00  0.00           C  
ATOM   3263  H   VAL A 202     186.167 141.751  26.983  1.00  0.00           H  
ATOM   3264  HA  VAL A 202     184.581 143.955  25.667  1.00  0.00           H  
ATOM   3265  HB  VAL A 202     183.721 141.068  26.076  1.00  0.00           H  
ATOM   3266 1HG1 VAL A 202     181.854 141.670  24.614  1.00  0.00           H  
ATOM   3267 2HG1 VAL A 202     181.868 142.636  26.108  1.00  0.00           H  
ATOM   3268 3HG1 VAL A 202     182.427 143.354  24.578  1.00  0.00           H  
ATOM   3269 1HG2 VAL A 202     183.987 140.877  23.624  1.00  0.00           H  
ATOM   3270 2HG2 VAL A 202     184.629 142.536  23.566  1.00  0.00           H  
ATOM   3271 3HG2 VAL A 202     185.536 141.260  24.412  1.00  0.00           H  
ATOM   3272  N   GLU A 203     183.381 144.526  27.737  1.00  0.00           N  
ATOM   3273  CA  GLU A 203     182.668 144.899  28.949  1.00  0.00           C  
ATOM   3274  C   GLU A 203     181.182 144.980  28.637  1.00  0.00           C  
ATOM   3275  O   GLU A 203     180.767 145.730  27.755  1.00  0.00           O  
ATOM   3276  CB  GLU A 203     183.175 146.233  29.497  1.00  0.00           C  
ATOM   3277  CG  GLU A 203     182.527 146.663  30.807  1.00  0.00           C  
ATOM   3278  CD  GLU A 203     183.113 147.929  31.363  1.00  0.00           C  
ATOM   3279  OE1 GLU A 203     184.306 147.977  31.550  1.00  0.00           O  
ATOM   3280  OE2 GLU A 203     182.370 148.850  31.599  1.00  0.00           O  
ATOM   3281  H   GLU A 203     183.535 145.221  27.007  1.00  0.00           H  
ATOM   3282  HA  GLU A 203     182.820 144.133  29.712  1.00  0.00           H  
ATOM   3283 1HB  GLU A 203     184.251 146.176  29.659  1.00  0.00           H  
ATOM   3284 2HB  GLU A 203     182.996 147.020  28.762  1.00  0.00           H  
ATOM   3285 1HG  GLU A 203     181.459 146.813  30.639  1.00  0.00           H  
ATOM   3286 2HG  GLU A 203     182.643 145.862  31.536  1.00  0.00           H  
ATOM   3287  N   VAL A 204     180.372 144.214  29.356  1.00  0.00           N  
ATOM   3288  CA  VAL A 204     178.964 144.087  29.002  1.00  0.00           C  
ATOM   3289  C   VAL A 204     178.031 144.636  30.086  1.00  0.00           C  
ATOM   3290  O   VAL A 204     178.093 144.218  31.243  1.00  0.00           O  
ATOM   3291  CB  VAL A 204     178.624 142.607  28.746  1.00  0.00           C  
ATOM   3292  CG1 VAL A 204     177.147 142.449  28.418  1.00  0.00           C  
ATOM   3293  CG2 VAL A 204     179.488 142.065  27.616  1.00  0.00           C  
ATOM   3294  H   VAL A 204     180.740 143.653  30.129  1.00  0.00           H  
ATOM   3295  HA  VAL A 204     178.788 144.646  28.090  1.00  0.00           H  
ATOM   3296  HB  VAL A 204     178.813 142.037  29.655  1.00  0.00           H  
ATOM   3297 1HG1 VAL A 204     176.924 141.397  28.239  1.00  0.00           H  
ATOM   3298 2HG1 VAL A 204     176.548 142.810  29.254  1.00  0.00           H  
ATOM   3299 3HG1 VAL A 204     176.909 143.026  27.524  1.00  0.00           H  
ATOM   3300 1HG2 VAL A 204     179.242 141.018  27.441  1.00  0.00           H  
ATOM   3301 2HG2 VAL A 204     179.302 142.639  26.709  1.00  0.00           H  
ATOM   3302 3HG2 VAL A 204     180.540 142.150  27.890  1.00  0.00           H  
ATOM   3303  N   HIS A 205     177.112 145.527  29.705  1.00  0.00           N  
ATOM   3304  CA  HIS A 205     176.131 146.068  30.646  1.00  0.00           C  
ATOM   3305  C   HIS A 205     174.701 145.719  30.240  1.00  0.00           C  
ATOM   3306  O   HIS A 205     174.135 146.266  29.278  1.00  0.00           O  
ATOM   3307  CB  HIS A 205     176.273 147.590  30.756  1.00  0.00           C  
ATOM   3308  CG  HIS A 205     177.584 148.031  31.325  1.00  0.00           C  
ATOM   3309  ND1 HIS A 205     177.721 148.466  32.627  1.00  0.00           N  
ATOM   3310  CD2 HIS A 205     178.818 148.107  30.771  1.00  0.00           C  
ATOM   3311  CE1 HIS A 205     178.984 148.790  32.849  1.00  0.00           C  
ATOM   3312  NE2 HIS A 205     179.668 148.581  31.739  1.00  0.00           N  
ATOM   3313  H   HIS A 205     177.136 145.906  28.760  1.00  0.00           H  
ATOM   3314  HA  HIS A 205     176.313 145.671  31.640  1.00  0.00           H  
ATOM   3315 1HB  HIS A 205     176.161 148.038  29.767  1.00  0.00           H  
ATOM   3316 2HB  HIS A 205     175.477 147.985  31.385  1.00  0.00           H  
ATOM   3317  HD2 HIS A 205     179.085 147.841  29.748  1.00  0.00           H  
ATOM   3318  HE1 HIS A 205     179.390 149.164  33.788  1.00  0.00           H  
ATOM   3319  HE2 HIS A 205     180.659 148.741  31.617  1.00  0.00           H  
ATOM   3320  N   ILE A 206     174.121 144.756  30.959  1.00  0.00           N  
ATOM   3321  CA  ILE A 206     172.757 144.307  30.679  1.00  0.00           C  
ATOM   3322  C   ILE A 206     171.857 144.454  31.883  1.00  0.00           C  
ATOM   3323  O   ILE A 206     172.063 143.811  32.908  1.00  0.00           O  
ATOM   3324  CB  ILE A 206     172.737 142.835  30.202  1.00  0.00           C  
ATOM   3325  CG1 ILE A 206     173.530 142.713  28.904  1.00  0.00           C  
ATOM   3326  CG2 ILE A 206     171.290 142.350  29.992  1.00  0.00           C  
ATOM   3327  CD1 ILE A 206     173.868 141.315  28.481  1.00  0.00           C  
ATOM   3328  H   ILE A 206     174.659 144.362  31.745  1.00  0.00           H  
ATOM   3329  HA  ILE A 206     172.350 144.924  29.881  1.00  0.00           H  
ATOM   3330  HB  ILE A 206     173.221 142.211  30.955  1.00  0.00           H  
ATOM   3331 1HG1 ILE A 206     172.933 143.148  28.128  1.00  0.00           H  
ATOM   3332 2HG1 ILE A 206     174.431 143.282  28.992  1.00  0.00           H  
ATOM   3333 1HG2 ILE A 206     171.283 141.319  29.688  1.00  0.00           H  
ATOM   3334 2HG2 ILE A 206     170.735 142.429  30.915  1.00  0.00           H  
ATOM   3335 3HG2 ILE A 206     170.818 142.959  29.232  1.00  0.00           H  
ATOM   3336 1HD1 ILE A 206     174.404 141.347  27.539  1.00  0.00           H  
ATOM   3337 2HD1 ILE A 206     174.495 140.853  29.240  1.00  0.00           H  
ATOM   3338 3HD1 ILE A 206     172.977 140.734  28.356  1.00  0.00           H  
ATOM   3339  N   ASN A 207     170.844 145.284  31.746  1.00  0.00           N  
ATOM   3340  CA  ASN A 207     169.883 145.540  32.811  1.00  0.00           C  
ATOM   3341  C   ASN A 207     170.577 145.955  34.117  1.00  0.00           C  
ATOM   3342  O   ASN A 207     170.127 145.602  35.206  1.00  0.00           O  
ATOM   3343  CB  ASN A 207     169.025 144.296  33.015  1.00  0.00           C  
ATOM   3344  CG  ASN A 207     167.736 144.549  33.716  1.00  0.00           C  
ATOM   3345  OD1 ASN A 207     167.172 145.649  33.597  1.00  0.00           O  
ATOM   3346  ND2 ASN A 207     167.230 143.554  34.420  1.00  0.00           N  
ATOM   3347  H   ASN A 207     170.749 145.763  30.860  1.00  0.00           H  
ATOM   3348  HA  ASN A 207     169.243 146.370  32.505  1.00  0.00           H  
ATOM   3349 1HB  ASN A 207     168.808 143.850  32.063  1.00  0.00           H  
ATOM   3350 2HB  ASN A 207     169.581 143.556  33.593  1.00  0.00           H  
ATOM   3351 1HD2 ASN A 207     166.362 143.670  34.901  1.00  0.00           H  
ATOM   3352 2HD2 ASN A 207     167.715 142.647  34.467  1.00  0.00           H  
ATOM   3353  N   GLY A 208     171.676 146.697  34.006  1.00  0.00           N  
ATOM   3354  CA  GLY A 208     172.440 147.138  35.169  1.00  0.00           C  
ATOM   3355  C   GLY A 208     173.560 146.186  35.624  1.00  0.00           C  
ATOM   3356  O   GLY A 208     174.376 146.571  36.470  1.00  0.00           O  
ATOM   3357  H   GLY A 208     171.975 146.991  33.088  1.00  0.00           H  
ATOM   3358 1HA  GLY A 208     172.872 148.113  34.953  1.00  0.00           H  
ATOM   3359 2HA  GLY A 208     171.751 147.291  35.997  1.00  0.00           H  
ATOM   3360  N   GLU A 209     173.624 144.964  35.087  1.00  0.00           N  
ATOM   3361  CA  GLU A 209     174.656 144.011  35.492  1.00  0.00           C  
ATOM   3362  C   GLU A 209     175.910 144.104  34.639  1.00  0.00           C  
ATOM   3363  O   GLU A 209     175.843 144.053  33.406  1.00  0.00           O  
ATOM   3364  CB  GLU A 209     174.124 142.578  35.460  1.00  0.00           C  
ATOM   3365  CG  GLU A 209     175.142 141.503  35.912  1.00  0.00           C  
ATOM   3366  CD  GLU A 209     174.549 140.124  35.964  1.00  0.00           C  
ATOM   3367  OE1 GLU A 209     173.338 140.012  35.969  1.00  0.00           O  
ATOM   3368  OE2 GLU A 209     175.292 139.172  35.950  1.00  0.00           O  
ATOM   3369  H   GLU A 209     172.932 144.671  34.392  1.00  0.00           H  
ATOM   3370  HA  GLU A 209     174.940 144.235  36.521  1.00  0.00           H  
ATOM   3371 1HB  GLU A 209     173.254 142.505  36.110  1.00  0.00           H  
ATOM   3372 2HB  GLU A 209     173.795 142.338  34.446  1.00  0.00           H  
ATOM   3373 1HG  GLU A 209     175.982 141.481  35.214  1.00  0.00           H  
ATOM   3374 2HG  GLU A 209     175.530 141.769  36.895  1.00  0.00           H  
ATOM   3375  N   ARG A 210     177.063 144.221  35.303  1.00  0.00           N  
ATOM   3376  CA  ARG A 210     178.341 144.356  34.613  1.00  0.00           C  
ATOM   3377  C   ARG A 210     179.165 143.079  34.682  1.00  0.00           C  
ATOM   3378  O   ARG A 210     179.419 142.542  35.764  1.00  0.00           O  
ATOM   3379  CB  ARG A 210     179.168 145.480  35.216  1.00  0.00           C  
ATOM   3380  CG  ARG A 210     180.535 145.674  34.571  1.00  0.00           C  
ATOM   3381  CD  ARG A 210     181.262 146.816  35.157  1.00  0.00           C  
ATOM   3382  NE  ARG A 210     182.554 146.997  34.519  1.00  0.00           N  
ATOM   3383  CZ  ARG A 210     183.742 146.533  34.946  1.00  0.00           C  
ATOM   3384  NH1 ARG A 210     183.896 145.829  36.051  1.00  0.00           N  
ATOM   3385  NH2 ARG A 210     184.786 146.794  34.217  1.00  0.00           N  
ATOM   3386  H   ARG A 210     177.043 144.215  36.314  1.00  0.00           H  
ATOM   3387  HA  ARG A 210     178.146 144.596  33.564  1.00  0.00           H  
ATOM   3388 1HB  ARG A 210     178.621 146.420  35.115  1.00  0.00           H  
ATOM   3389 2HB  ARG A 210     179.318 145.296  36.277  1.00  0.00           H  
ATOM   3390 1HG  ARG A 210     181.147 144.782  34.711  1.00  0.00           H  
ATOM   3391 2HG  ARG A 210     180.407 145.855  33.499  1.00  0.00           H  
ATOM   3392 1HD  ARG A 210     180.678 147.723  35.012  1.00  0.00           H  
ATOM   3393 2HD  ARG A 210     181.414 146.650  36.220  1.00  0.00           H  
ATOM   3394  HE  ARG A 210     182.584 147.516  33.630  1.00  0.00           H  
ATOM   3395 1HH1 ARG A 210     183.113 145.599  36.642  1.00  0.00           H  
ATOM   3396 2HH1 ARG A 210     184.844 145.500  36.274  1.00  0.00           H  
ATOM   3397 1HH2 ARG A 210     184.659 147.342  33.356  1.00  0.00           H  
ATOM   3398 2HH2 ARG A 210     185.690 146.447  34.524  1.00  0.00           H  
ATOM   3399  N   GLN A 211     179.595 142.614  33.522  1.00  0.00           N  
ATOM   3400  CA  GLN A 211     180.492 141.474  33.360  1.00  0.00           C  
ATOM   3401  C   GLN A 211     181.623 141.830  32.386  1.00  0.00           C  
ATOM   3402  O   GLN A 211     181.446 142.688  31.511  1.00  0.00           O  
ATOM   3403  CB  GLN A 211     179.723 140.248  32.861  1.00  0.00           C  
ATOM   3404  CG  GLN A 211     178.640 139.764  33.811  1.00  0.00           C  
ATOM   3405  CD  GLN A 211     177.986 138.481  33.336  1.00  0.00           C  
ATOM   3406  OE1 GLN A 211     178.431 137.862  32.363  1.00  0.00           O  
ATOM   3407  NE2 GLN A 211     176.923 138.069  34.019  1.00  0.00           N  
ATOM   3408  H   GLN A 211     179.239 143.072  32.677  1.00  0.00           H  
ATOM   3409  HA  GLN A 211     180.935 141.233  34.335  1.00  0.00           H  
ATOM   3410 1HB  GLN A 211     179.252 140.479  31.905  1.00  0.00           H  
ATOM   3411 2HB  GLN A 211     180.417 139.426  32.695  1.00  0.00           H  
ATOM   3412 1HG  GLN A 211     179.084 139.579  34.788  1.00  0.00           H  
ATOM   3413 2HG  GLN A 211     177.870 140.530  33.890  1.00  0.00           H  
ATOM   3414 1HE2 GLN A 211     176.451 137.229  33.752  1.00  0.00           H  
ATOM   3415 2HE2 GLN A 211     176.596 138.600  34.800  1.00  0.00           H  
ATOM   3416  N   THR A 212     182.829 141.311  32.625  1.00  0.00           N  
ATOM   3417  CA  THR A 212     183.910 141.567  31.671  1.00  0.00           C  
ATOM   3418  C   THR A 212     184.551 140.291  31.149  1.00  0.00           C  
ATOM   3419  O   THR A 212     184.962 139.418  31.917  1.00  0.00           O  
ATOM   3420  CB  THR A 212     184.999 142.453  32.303  1.00  0.00           C  
ATOM   3421  OG1 THR A 212     184.419 143.690  32.739  1.00  0.00           O  
ATOM   3422  CG2 THR A 212     186.102 142.743  31.296  1.00  0.00           C  
ATOM   3423  H   THR A 212     182.938 140.676  33.424  1.00  0.00           H  
ATOM   3424  HA  THR A 212     183.481 142.083  30.815  1.00  0.00           H  
ATOM   3425  HB  THR A 212     185.427 141.944  33.166  1.00  0.00           H  
ATOM   3426  HG1 THR A 212     183.802 143.517  33.455  1.00  0.00           H  
ATOM   3427 1HG2 THR A 212     186.863 143.371  31.761  1.00  0.00           H  
ATOM   3428 2HG2 THR A 212     186.553 141.806  30.971  1.00  0.00           H  
ATOM   3429 3HG2 THR A 212     185.682 143.261  30.436  1.00  0.00           H  
ATOM   3430  N   LYS A 213     184.675 140.217  29.829  1.00  0.00           N  
ATOM   3431  CA  LYS A 213     185.338 139.099  29.181  1.00  0.00           C  
ATOM   3432  C   LYS A 213     186.753 139.456  28.747  1.00  0.00           C  
ATOM   3433  O   LYS A 213     186.985 140.459  28.076  1.00  0.00           O  
ATOM   3434  CB  LYS A 213     184.523 138.626  27.976  1.00  0.00           C  
ATOM   3435  CG  LYS A 213     183.049 138.385  28.268  1.00  0.00           C  
ATOM   3436  CD  LYS A 213     182.838 137.063  28.991  1.00  0.00           C  
ATOM   3437  CE  LYS A 213     181.359 136.717  29.095  1.00  0.00           C  
ATOM   3438  NZ  LYS A 213     181.145 135.343  29.625  1.00  0.00           N  
ATOM   3439  H   LYS A 213     184.251 140.953  29.257  1.00  0.00           H  
ATOM   3440  HA  LYS A 213     185.388 138.271  29.885  1.00  0.00           H  
ATOM   3441 1HB  LYS A 213     184.589 139.368  27.179  1.00  0.00           H  
ATOM   3442 2HB  LYS A 213     184.945 137.697  27.593  1.00  0.00           H  
ATOM   3443 1HG  LYS A 213     182.663 139.195  28.890  1.00  0.00           H  
ATOM   3444 2HG  LYS A 213     182.489 138.372  27.334  1.00  0.00           H  
ATOM   3445 1HD  LYS A 213     183.351 136.266  28.451  1.00  0.00           H  
ATOM   3446 2HD  LYS A 213     183.258 137.126  29.995  1.00  0.00           H  
ATOM   3447 1HE  LYS A 213     180.866 137.429  29.756  1.00  0.00           H  
ATOM   3448 2HE  LYS A 213     180.899 136.789  28.110  1.00  0.00           H  
ATOM   3449 1HZ  LYS A 213     180.154 135.153  29.678  1.00  0.00           H  
ATOM   3450 2HZ  LYS A 213     181.584 134.672  29.010  1.00  0.00           H  
ATOM   3451 3HZ  LYS A 213     181.551 135.270  30.546  1.00  0.00           H  
ATOM   3452  N   TYR A 214     187.708 138.624  29.098  1.00  0.00           N  
ATOM   3453  CA  TYR A 214     189.073 138.839  28.637  1.00  0.00           C  
ATOM   3454  C   TYR A 214     189.434 137.733  27.665  1.00  0.00           C  
ATOM   3455  O   TYR A 214     189.687 136.613  28.088  1.00  0.00           O  
ATOM   3456  CB  TYR A 214     190.057 138.880  29.807  1.00  0.00           C  
ATOM   3457  CG  TYR A 214     189.775 139.983  30.803  1.00  0.00           C  
ATOM   3458  CD1 TYR A 214     188.815 139.802  31.786  1.00  0.00           C  
ATOM   3459  CD2 TYR A 214     190.479 141.177  30.733  1.00  0.00           C  
ATOM   3460  CE1 TYR A 214     188.557 140.811  32.696  1.00  0.00           C  
ATOM   3461  CE2 TYR A 214     190.222 142.185  31.641  1.00  0.00           C  
ATOM   3462  CZ  TYR A 214     189.266 142.004  32.619  1.00  0.00           C  
ATOM   3463  OH  TYR A 214     189.011 143.008  33.525  1.00  0.00           O  
ATOM   3464  H   TYR A 214     187.485 137.819  29.695  1.00  0.00           H  
ATOM   3465  HA  TYR A 214     189.142 139.795  28.112  1.00  0.00           H  
ATOM   3466 1HB  TYR A 214     190.029 137.927  30.339  1.00  0.00           H  
ATOM   3467 2HB  TYR A 214     191.069 139.014  29.427  1.00  0.00           H  
ATOM   3468  HD1 TYR A 214     188.262 138.864  31.842  1.00  0.00           H  
ATOM   3469  HD2 TYR A 214     191.234 141.319  29.959  1.00  0.00           H  
ATOM   3470  HE1 TYR A 214     187.802 140.667  33.469  1.00  0.00           H  
ATOM   3471  HE2 TYR A 214     190.775 143.123  31.586  1.00  0.00           H  
ATOM   3472  HH  TYR A 214     188.455 142.668  34.230  1.00  0.00           H  
ATOM   3473  N   LEU A 215     189.511 138.021  26.367  1.00  0.00           N  
ATOM   3474  CA  LEU A 215     189.694 136.915  25.438  1.00  0.00           C  
ATOM   3475  C   LEU A 215     191.046 136.969  24.721  1.00  0.00           C  
ATOM   3476  O   LEU A 215     191.333 137.862  23.917  1.00  0.00           O  
ATOM   3477  CB  LEU A 215     188.564 136.918  24.401  1.00  0.00           C  
ATOM   3478  CG  LEU A 215     187.146 137.077  24.964  1.00  0.00           C  
ATOM   3479  CD1 LEU A 215     186.151 137.179  23.816  1.00  0.00           C  
ATOM   3480  CD2 LEU A 215     186.820 135.895  25.865  1.00  0.00           C  
ATOM   3481  H   LEU A 215     189.371 138.976  26.042  1.00  0.00           H  
ATOM   3482  HA  LEU A 215     189.667 135.992  26.002  1.00  0.00           H  
ATOM   3483 1HB  LEU A 215     188.736 137.734  23.702  1.00  0.00           H  
ATOM   3484 2HB  LEU A 215     188.597 135.979  23.848  1.00  0.00           H  
ATOM   3485  HG  LEU A 215     187.085 138.001  25.541  1.00  0.00           H  
ATOM   3486 1HD1 LEU A 215     185.144 137.293  24.215  1.00  0.00           H  
ATOM   3487 2HD1 LEU A 215     186.396 138.044  23.199  1.00  0.00           H  
ATOM   3488 3HD1 LEU A 215     186.202 136.275  23.210  1.00  0.00           H  
ATOM   3489 1HD2 LEU A 215     185.813 136.009  26.266  1.00  0.00           H  
ATOM   3490 2HD2 LEU A 215     186.880 134.972  25.289  1.00  0.00           H  
ATOM   3491 3HD2 LEU A 215     187.536 135.857  26.687  1.00  0.00           H  
ATOM   3492  N   ILE A 216     191.881 135.983  25.036  1.00  0.00           N  
ATOM   3493  CA  ILE A 216     193.272 135.980  24.573  1.00  0.00           C  
ATOM   3494  C   ILE A 216     193.536 134.823  23.608  1.00  0.00           C  
ATOM   3495  O   ILE A 216     193.343 133.656  23.952  1.00  0.00           O  
ATOM   3496  CB  ILE A 216     194.246 135.885  25.762  1.00  0.00           C  
ATOM   3497  CG1 ILE A 216     194.087 137.100  26.680  1.00  0.00           C  
ATOM   3498  CG2 ILE A 216     195.680 135.773  25.267  1.00  0.00           C  
ATOM   3499  CD1 ILE A 216     194.817 136.970  27.998  1.00  0.00           C  
ATOM   3500  H   ILE A 216     191.487 135.216  25.598  1.00  0.00           H  
ATOM   3501  HA  ILE A 216     193.437 136.902  24.017  1.00  0.00           H  
ATOM   3502  HB  ILE A 216     194.008 135.006  26.359  1.00  0.00           H  
ATOM   3503 1HG1 ILE A 216     194.455 137.991  26.172  1.00  0.00           H  
ATOM   3504 2HG1 ILE A 216     193.029 137.260  26.892  1.00  0.00           H  
ATOM   3505 1HG2 ILE A 216     196.355 135.708  26.120  1.00  0.00           H  
ATOM   3506 2HG2 ILE A 216     195.784 134.879  24.654  1.00  0.00           H  
ATOM   3507 3HG2 ILE A 216     195.930 136.652  24.673  1.00  0.00           H  
ATOM   3508 1HD1 ILE A 216     194.656 137.869  28.592  1.00  0.00           H  
ATOM   3509 2HD1 ILE A 216     194.437 136.103  28.539  1.00  0.00           H  
ATOM   3510 3HD1 ILE A 216     195.882 136.845  27.811  1.00  0.00           H  
ATOM   3511  N   LEU A 217     193.934 135.175  22.370  1.00  0.00           N  
ATOM   3512  CA  LEU A 217     194.190 134.225  21.272  1.00  0.00           C  
ATOM   3513  C   LEU A 217     192.924 133.472  20.922  1.00  0.00           C  
ATOM   3514  O   LEU A 217     192.970 132.377  20.355  1.00  0.00           O  
ATOM   3515  CB  LEU A 217     195.289 133.229  21.658  1.00  0.00           C  
ATOM   3516  CG  LEU A 217     196.670 133.836  21.937  1.00  0.00           C  
ATOM   3517  CD1 LEU A 217     197.621 132.744  22.408  1.00  0.00           C  
ATOM   3518  CD2 LEU A 217     197.193 134.509  20.677  1.00  0.00           C  
ATOM   3519  H   LEU A 217     194.075 136.160  22.178  1.00  0.00           H  
ATOM   3520  HA  LEU A 217     194.505 134.777  20.385  1.00  0.00           H  
ATOM   3521 1HB  LEU A 217     194.976 132.696  22.555  1.00  0.00           H  
ATOM   3522 2HB  LEU A 217     195.403 132.504  20.851  1.00  0.00           H  
ATOM   3523  HG  LEU A 217     196.589 134.574  22.735  1.00  0.00           H  
ATOM   3524 1HD1 LEU A 217     198.602 133.175  22.606  1.00  0.00           H  
ATOM   3525 2HD1 LEU A 217     197.233 132.292  23.322  1.00  0.00           H  
ATOM   3526 3HD1 LEU A 217     197.710 131.981  21.635  1.00  0.00           H  
ATOM   3527 1HD2 LEU A 217     198.174 134.942  20.875  1.00  0.00           H  
ATOM   3528 2HD2 LEU A 217     197.276 133.772  19.878  1.00  0.00           H  
ATOM   3529 3HD2 LEU A 217     196.504 135.297  20.373  1.00  0.00           H  
ATOM   3530  N   ALA A 218     191.790 134.078  21.195  1.00  0.00           N  
ATOM   3531  CA  ALA A 218     190.533 133.460  20.875  1.00  0.00           C  
ATOM   3532  C   ALA A 218     190.244 133.548  19.380  1.00  0.00           C  
ATOM   3533  O   ALA A 218     190.467 134.592  18.753  1.00  0.00           O  
ATOM   3534  CB  ALA A 218     189.414 134.107  21.678  1.00  0.00           C  
ATOM   3535  H   ALA A 218     191.813 134.976  21.647  1.00  0.00           H  
ATOM   3536  HA  ALA A 218     190.593 132.404  21.133  1.00  0.00           H  
ATOM   3537 1HB  ALA A 218     188.466 133.626  21.433  1.00  0.00           H  
ATOM   3538 2HB  ALA A 218     189.615 133.991  22.742  1.00  0.00           H  
ATOM   3539 3HB  ALA A 218     189.356 135.166  21.433  1.00  0.00           H  
ATOM   3540  N   PRO A 219     189.770 132.423  18.831  1.00  0.00           N  
ATOM   3541  CA  PRO A 219     189.285 132.274  17.465  1.00  0.00           C  
ATOM   3542  C   PRO A 219     187.922 132.891  17.262  1.00  0.00           C  
ATOM   3543  O   PRO A 219     187.136 133.011  18.207  1.00  0.00           O  
ATOM   3544  CB  PRO A 219     189.240 130.754  17.284  1.00  0.00           C  
ATOM   3545  CG  PRO A 219     188.864 130.237  18.629  1.00  0.00           C  
ATOM   3546  CD  PRO A 219     189.594 131.134  19.593  1.00  0.00           C  
ATOM   3547  HA  PRO A 219     189.982 132.759  16.802  1.00  0.00           H  
ATOM   3548 1HB  PRO A 219     188.507 130.490  16.506  1.00  0.00           H  
ATOM   3549 2HB  PRO A 219     190.218 130.387  16.943  1.00  0.00           H  
ATOM   3550 1HG  PRO A 219     187.771 130.275  18.761  1.00  0.00           H  
ATOM   3551 2HG  PRO A 219     189.158 129.182  18.727  1.00  0.00           H  
ATOM   3552 1HD  PRO A 219     188.987 131.275  20.499  1.00  0.00           H  
ATOM   3553 2HD  PRO A 219     190.567 130.687  19.845  1.00  0.00           H  
ATOM   3554  N   VAL A 220     187.605 133.250  16.015  1.00  0.00           N  
ATOM   3555  CA  VAL A 220     186.364 133.964  15.753  1.00  0.00           C  
ATOM   3556  C   VAL A 220     185.136 133.123  16.077  1.00  0.00           C  
ATOM   3557  O   VAL A 220     184.101 133.673  16.458  1.00  0.00           O  
ATOM   3558  CB  VAL A 220     186.307 134.392  14.274  1.00  0.00           C  
ATOM   3559  CG1 VAL A 220     185.996 133.197  13.385  1.00  0.00           C  
ATOM   3560  CG2 VAL A 220     185.266 135.486  14.093  1.00  0.00           C  
ATOM   3561  H   VAL A 220     188.231 133.031  15.254  1.00  0.00           H  
ATOM   3562  HA  VAL A 220     186.333 134.843  16.390  1.00  0.00           H  
ATOM   3563  HB  VAL A 220     187.287 134.768  13.977  1.00  0.00           H  
ATOM   3564 1HG1 VAL A 220     185.960 133.519  12.344  1.00  0.00           H  
ATOM   3565 2HG1 VAL A 220     186.774 132.443  13.505  1.00  0.00           H  
ATOM   3566 3HG1 VAL A 220     185.032 132.775  13.668  1.00  0.00           H  
ATOM   3567 1HG2 VAL A 220     185.231 135.785  13.045  1.00  0.00           H  
ATOM   3568 2HG2 VAL A 220     184.288 135.111  14.396  1.00  0.00           H  
ATOM   3569 3HG2 VAL A 220     185.532 136.346  14.707  1.00  0.00           H  
ATOM   3570  N   GLU A 221     185.238 131.799  15.953  1.00  0.00           N  
ATOM   3571  CA  GLU A 221     184.090 130.955  16.268  1.00  0.00           C  
ATOM   3572  C   GLU A 221     183.715 131.072  17.745  1.00  0.00           C  
ATOM   3573  O   GLU A 221     182.533 131.142  18.089  1.00  0.00           O  
ATOM   3574  CB  GLU A 221     184.389 129.494  15.919  1.00  0.00           C  
ATOM   3575  CG  GLU A 221     183.221 128.543  16.142  1.00  0.00           C  
ATOM   3576  CD  GLU A 221     183.521 127.137  15.706  1.00  0.00           C  
ATOM   3577  OE1 GLU A 221     184.602 126.903  15.219  1.00  0.00           O  
ATOM   3578  OE2 GLU A 221     182.668 126.294  15.858  1.00  0.00           O  
ATOM   3579  H   GLU A 221     186.096 131.392  15.610  1.00  0.00           H  
ATOM   3580  HA  GLU A 221     183.237 131.306  15.683  1.00  0.00           H  
ATOM   3581 1HB  GLU A 221     184.683 129.423  14.872  1.00  0.00           H  
ATOM   3582 2HB  GLU A 221     185.227 129.141  16.519  1.00  0.00           H  
ATOM   3583 1HG  GLU A 221     182.969 128.537  17.202  1.00  0.00           H  
ATOM   3584 2HG  GLU A 221     182.356 128.913  15.594  1.00  0.00           H  
ATOM   3585  N   GLU A 222     184.722 131.131  18.618  1.00  0.00           N  
ATOM   3586  CA  GLU A 222     184.442 131.250  20.043  1.00  0.00           C  
ATOM   3587  C   GLU A 222     183.821 132.635  20.339  1.00  0.00           C  
ATOM   3588  O   GLU A 222     182.973 132.763  21.230  1.00  0.00           O  
ATOM   3589  CB  GLU A 222     185.721 131.050  20.858  1.00  0.00           C  
ATOM   3590  CG  GLU A 222     186.235 129.617  20.883  1.00  0.00           C  
ATOM   3591  CD  GLU A 222     185.417 128.717  21.767  1.00  0.00           C  
ATOM   3592  OE1 GLU A 222     185.321 128.996  22.938  1.00  0.00           O  
ATOM   3593  OE2 GLU A 222     184.889 127.750  21.272  1.00  0.00           O  
ATOM   3594  H   GLU A 222     185.683 131.033  18.292  1.00  0.00           H  
ATOM   3595  HA  GLU A 222     183.709 130.493  20.315  1.00  0.00           H  
ATOM   3596 1HB  GLU A 222     186.513 131.682  20.455  1.00  0.00           H  
ATOM   3597 2HB  GLU A 222     185.549 131.360  21.890  1.00  0.00           H  
ATOM   3598 1HG  GLU A 222     186.219 129.220  19.868  1.00  0.00           H  
ATOM   3599 2HG  GLU A 222     187.267 129.617  21.227  1.00  0.00           H  
ATOM   3600  N   LEU A 223     184.221 133.666  19.576  1.00  0.00           N  
ATOM   3601  CA  LEU A 223     183.684 135.016  19.749  1.00  0.00           C  
ATOM   3602  C   LEU A 223     182.183 135.029  19.409  1.00  0.00           C  
ATOM   3603  O   LEU A 223     181.407 135.759  20.040  1.00  0.00           O  
ATOM   3604  CB  LEU A 223     184.437 136.011  18.857  1.00  0.00           C  
ATOM   3605  CG  LEU A 223     185.946 136.122  19.110  1.00  0.00           C  
ATOM   3606  CD1 LEU A 223     186.547 137.146  18.157  1.00  0.00           C  
ATOM   3607  CD2 LEU A 223     186.190 136.514  20.559  1.00  0.00           C  
ATOM   3608  H   LEU A 223     184.958 133.501  18.882  1.00  0.00           H  
ATOM   3609  HA  LEU A 223     183.784 135.289  20.796  1.00  0.00           H  
ATOM   3610 1HB  LEU A 223     184.296 135.720  17.817  1.00  0.00           H  
ATOM   3611 2HB  LEU A 223     184.003 137.002  18.997  1.00  0.00           H  
ATOM   3612  HG  LEU A 223     186.420 135.161  18.909  1.00  0.00           H  
ATOM   3613 1HD1 LEU A 223     187.619 137.225  18.336  1.00  0.00           H  
ATOM   3614 2HD1 LEU A 223     186.374 136.831  17.128  1.00  0.00           H  
ATOM   3615 3HD1 LEU A 223     186.080 138.116  18.323  1.00  0.00           H  
ATOM   3616 1HD2 LEU A 223     187.263 136.592  20.739  1.00  0.00           H  
ATOM   3617 2HD2 LEU A 223     185.718 137.475  20.760  1.00  0.00           H  
ATOM   3618 3HD2 LEU A 223     185.766 135.756  21.217  1.00  0.00           H  
ATOM   3619  N   LEU A 224     181.760 134.203  18.433  1.00  0.00           N  
ATOM   3620  CA  LEU A 224     180.332 134.058  18.130  1.00  0.00           C  
ATOM   3621  C   LEU A 224     179.605 133.461  19.340  1.00  0.00           C  
ATOM   3622  O   LEU A 224     178.515 133.912  19.704  1.00  0.00           O  
ATOM   3623  CB  LEU A 224     180.128 133.164  16.901  1.00  0.00           C  
ATOM   3624  CG  LEU A 224     178.674 132.798  16.577  1.00  0.00           C  
ATOM   3625  CD1 LEU A 224     177.872 134.070  16.336  1.00  0.00           C  
ATOM   3626  CD2 LEU A 224     178.637 131.890  15.358  1.00  0.00           C  
ATOM   3627  H   LEU A 224     182.461 133.716  17.866  1.00  0.00           H  
ATOM   3628  HA  LEU A 224     179.916 135.040  17.936  1.00  0.00           H  
ATOM   3629 1HB  LEU A 224     180.544 133.671  16.031  1.00  0.00           H  
ATOM   3630 2HB  LEU A 224     180.678 132.235  17.051  1.00  0.00           H  
ATOM   3631  HG  LEU A 224     178.231 132.282  17.429  1.00  0.00           H  
ATOM   3632 1HD1 LEU A 224     176.838 133.810  16.106  1.00  0.00           H  
ATOM   3633 2HD1 LEU A 224     177.898 134.692  17.231  1.00  0.00           H  
ATOM   3634 3HD1 LEU A 224     178.303 134.618  15.498  1.00  0.00           H  
ATOM   3635 1HD2 LEU A 224     177.604 131.629  15.129  1.00  0.00           H  
ATOM   3636 2HD2 LEU A 224     179.080 132.406  14.505  1.00  0.00           H  
ATOM   3637 3HD2 LEU A 224     179.204 130.981  15.564  1.00  0.00           H  
ATOM   3638  N   LYS A 225     180.204 132.437  19.967  1.00  0.00           N  
ATOM   3639  CA  LYS A 225     179.586 131.825  21.141  1.00  0.00           C  
ATOM   3640  C   LYS A 225     179.321 132.878  22.219  1.00  0.00           C  
ATOM   3641  O   LYS A 225     178.287 132.819  22.892  1.00  0.00           O  
ATOM   3642  CB  LYS A 225     180.448 130.703  21.711  1.00  0.00           C  
ATOM   3643  CG  LYS A 225     180.528 129.460  20.844  1.00  0.00           C  
ATOM   3644  CD  LYS A 225     181.428 128.419  21.488  1.00  0.00           C  
ATOM   3645  CE  LYS A 225     181.609 127.194  20.611  1.00  0.00           C  
ATOM   3646  NZ  LYS A 225     182.563 126.232  21.223  1.00  0.00           N  
ATOM   3647  H   LYS A 225     181.070 132.059  19.568  1.00  0.00           H  
ATOM   3648  HA  LYS A 225     178.625 131.402  20.844  1.00  0.00           H  
ATOM   3649 1HB  LYS A 225     181.458 131.063  21.865  1.00  0.00           H  
ATOM   3650 2HB  LYS A 225     180.058 130.406  22.681  1.00  0.00           H  
ATOM   3651 1HG  LYS A 225     179.530 129.048  20.702  1.00  0.00           H  
ATOM   3652 2HG  LYS A 225     180.932 129.729  19.870  1.00  0.00           H  
ATOM   3653 1HD  LYS A 225     182.411 128.855  21.681  1.00  0.00           H  
ATOM   3654 2HD  LYS A 225     181.003 128.109  22.440  1.00  0.00           H  
ATOM   3655 1HE  LYS A 225     180.648 126.703  20.474  1.00  0.00           H  
ATOM   3656 2HE  LYS A 225     181.996 127.502  19.640  1.00  0.00           H  
ATOM   3657 1HZ  LYS A 225     182.681 125.432  20.626  1.00  0.00           H  
ATOM   3658 2HZ  LYS A 225     183.474 126.720  21.331  1.00  0.00           H  
ATOM   3659 3HZ  LYS A 225     182.231 125.934  22.123  1.00  0.00           H  
ATOM   3660  N   HIS A 226     180.234 133.851  22.375  1.00  0.00           N  
ATOM   3661  CA  HIS A 226     180.004 134.914  23.351  1.00  0.00           C  
ATOM   3662  C   HIS A 226     178.849 135.804  22.903  1.00  0.00           C  
ATOM   3663  O   HIS A 226     178.065 136.253  23.740  1.00  0.00           O  
ATOM   3664  CB  HIS A 226     181.266 135.759  23.548  1.00  0.00           C  
ATOM   3665  CG  HIS A 226     182.346 135.059  24.313  1.00  0.00           C  
ATOM   3666  ND1 HIS A 226     182.260 134.819  25.669  1.00  0.00           N  
ATOM   3667  CD2 HIS A 226     183.533 134.546  23.914  1.00  0.00           C  
ATOM   3668  CE1 HIS A 226     183.351 134.189  26.070  1.00  0.00           C  
ATOM   3669  NE2 HIS A 226     184.138 134.011  25.025  1.00  0.00           N  
ATOM   3670  H   HIS A 226     181.113 133.785  21.854  1.00  0.00           H  
ATOM   3671  HA  HIS A 226     179.719 134.458  24.293  1.00  0.00           H  
ATOM   3672 1HB  HIS A 226     181.669 136.046  22.575  1.00  0.00           H  
ATOM   3673 2HB  HIS A 226     181.011 136.675  24.080  1.00  0.00           H  
ATOM   3674  HD2 HIS A 226     183.934 134.555  22.900  1.00  0.00           H  
ATOM   3675  HE1 HIS A 226     183.564 133.869  27.089  1.00  0.00           H  
ATOM   3676  HE2 HIS A 226     185.040 133.557  25.034  1.00  0.00           H  
ATOM   3677  N   LEU A 227     178.720 136.053  21.596  1.00  0.00           N  
ATOM   3678  CA  LEU A 227     177.581 136.832  21.114  1.00  0.00           C  
ATOM   3679  C   LEU A 227     176.273 136.118  21.411  1.00  0.00           C  
ATOM   3680  O   LEU A 227     175.286 136.757  21.785  1.00  0.00           O  
ATOM   3681  CB  LEU A 227     177.702 137.083  19.606  1.00  0.00           C  
ATOM   3682  CG  LEU A 227     178.836 138.023  19.177  1.00  0.00           C  
ATOM   3683  CD1 LEU A 227     178.961 138.011  17.660  1.00  0.00           C  
ATOM   3684  CD2 LEU A 227     178.553 139.428  19.692  1.00  0.00           C  
ATOM   3685  H   LEU A 227     179.461 135.742  20.957  1.00  0.00           H  
ATOM   3686  HA  LEU A 227     177.566 137.783  21.639  1.00  0.00           H  
ATOM   3687 1HB  LEU A 227     177.857 136.128  19.107  1.00  0.00           H  
ATOM   3688 2HB  LEU A 227     176.765 137.509  19.248  1.00  0.00           H  
ATOM   3689  HG  LEU A 227     179.779 137.669  19.592  1.00  0.00           H  
ATOM   3690 1HD1 LEU A 227     179.766 138.679  17.356  1.00  0.00           H  
ATOM   3691 2HD1 LEU A 227     179.182 136.999  17.322  1.00  0.00           H  
ATOM   3692 3HD1 LEU A 227     178.024 138.346  17.216  1.00  0.00           H  
ATOM   3693 1HD2 LEU A 227     179.359 140.096  19.387  1.00  0.00           H  
ATOM   3694 2HD2 LEU A 227     177.610 139.784  19.277  1.00  0.00           H  
ATOM   3695 3HD2 LEU A 227     178.487 139.411  20.780  1.00  0.00           H  
ATOM   3696  N   GLU A 228     176.267 134.788  21.289  1.00  0.00           N  
ATOM   3697  CA  GLU A 228     175.041 134.042  21.518  1.00  0.00           C  
ATOM   3698  C   GLU A 228     174.669 134.104  22.997  1.00  0.00           C  
ATOM   3699  O   GLU A 228     173.489 134.199  23.335  1.00  0.00           O  
ATOM   3700  CB  GLU A 228     175.202 132.587  21.070  1.00  0.00           C  
ATOM   3701  CG  GLU A 228     175.402 132.410  19.571  1.00  0.00           C  
ATOM   3702  CD  GLU A 228     174.246 132.929  18.761  1.00  0.00           C  
ATOM   3703  OE1 GLU A 228     173.129 132.590  19.070  1.00  0.00           O  
ATOM   3704  OE2 GLU A 228     174.481 133.665  17.832  1.00  0.00           O  
ATOM   3705  H   GLU A 228     177.114 134.315  20.955  1.00  0.00           H  
ATOM   3706  HA  GLU A 228     174.241 134.507  20.943  1.00  0.00           H  
ATOM   3707 1HB  GLU A 228     176.058 132.143  21.576  1.00  0.00           H  
ATOM   3708 2HB  GLU A 228     174.318 132.018  21.359  1.00  0.00           H  
ATOM   3709 1HG  GLU A 228     176.307 132.937  19.270  1.00  0.00           H  
ATOM   3710 2HG  GLU A 228     175.543 131.351  19.357  1.00  0.00           H  
ATOM   3711  N   ARG A 229     175.678 134.083  23.878  1.00  0.00           N  
ATOM   3712  CA  ARG A 229     175.466 134.169  25.318  1.00  0.00           C  
ATOM   3713  C   ARG A 229     174.959 135.571  25.697  1.00  0.00           C  
ATOM   3714  O   ARG A 229     174.133 135.715  26.611  1.00  0.00           O  
ATOM   3715  CB  ARG A 229     176.754 133.866  26.069  1.00  0.00           C  
ATOM   3716  CG  ARG A 229     177.195 132.412  26.021  1.00  0.00           C  
ATOM   3717  CD  ARG A 229     176.240 131.523  26.731  1.00  0.00           C  
ATOM   3718  NE  ARG A 229     176.754 130.170  26.866  1.00  0.00           N  
ATOM   3719  CZ  ARG A 229     176.022 129.109  27.258  1.00  0.00           C  
ATOM   3720  NH1 ARG A 229     174.749 129.260  27.550  1.00  0.00           N  
ATOM   3721  NH2 ARG A 229     176.585 127.917  27.349  1.00  0.00           N  
ATOM   3722  H   ARG A 229     176.625 133.941  23.517  1.00  0.00           H  
ATOM   3723  HA  ARG A 229     174.715 133.432  25.605  1.00  0.00           H  
ATOM   3724 1HB  ARG A 229     177.563 134.470  25.661  1.00  0.00           H  
ATOM   3725 2HB  ARG A 229     176.637 134.139  27.118  1.00  0.00           H  
ATOM   3726 1HG  ARG A 229     177.260 132.085  24.982  1.00  0.00           H  
ATOM   3727 2HG  ARG A 229     178.173 132.312  26.494  1.00  0.00           H  
ATOM   3728 1HD  ARG A 229     176.050 131.918  27.730  1.00  0.00           H  
ATOM   3729 2HD  ARG A 229     175.303 131.479  26.176  1.00  0.00           H  
ATOM   3730  HE  ARG A 229     177.729 130.015  26.650  1.00  0.00           H  
ATOM   3731 1HH1 ARG A 229     174.320 130.173  27.481  1.00  0.00           H  
ATOM   3732 2HH1 ARG A 229     174.202 128.466  27.846  1.00  0.00           H  
ATOM   3733 1HH2 ARG A 229     177.563 127.801  27.125  1.00  0.00           H  
ATOM   3734 2HH2 ARG A 229     176.036 127.122  27.643  1.00  0.00           H  
ATOM   3735  N   ILE A 230     175.421 136.598  24.966  1.00  0.00           N  
ATOM   3736  CA  ILE A 230     174.941 137.962  25.165  1.00  0.00           C  
ATOM   3737  C   ILE A 230     173.455 138.007  24.833  1.00  0.00           C  
ATOM   3738  O   ILE A 230     172.680 138.595  25.583  1.00  0.00           O  
ATOM   3739  CB  ILE A 230     175.749 139.020  24.345  1.00  0.00           C  
ATOM   3740  CG1 ILE A 230     177.199 139.167  24.939  1.00  0.00           C  
ATOM   3741  CG2 ILE A 230     175.016 140.394  24.346  1.00  0.00           C  
ATOM   3742  CD1 ILE A 230     178.208 139.969  24.068  1.00  0.00           C  
ATOM   3743  H   ILE A 230     176.169 136.411  24.293  1.00  0.00           H  
ATOM   3744  HA  ILE A 230     175.052 138.213  26.223  1.00  0.00           H  
ATOM   3745  HB  ILE A 230     175.853 138.666  23.319  1.00  0.00           H  
ATOM   3746 1HG1 ILE A 230     177.118 139.650  25.907  1.00  0.00           H  
ATOM   3747 2HG1 ILE A 230     177.604 138.171  25.092  1.00  0.00           H  
ATOM   3748 1HG2 ILE A 230     175.567 141.122  23.761  1.00  0.00           H  
ATOM   3749 2HG2 ILE A 230     174.038 140.268  23.907  1.00  0.00           H  
ATOM   3750 3HG2 ILE A 230     174.914 140.754  25.367  1.00  0.00           H  
ATOM   3751 1HD1 ILE A 230     179.173 139.995  24.574  1.00  0.00           H  
ATOM   3752 2HD1 ILE A 230     178.319 139.476  23.100  1.00  0.00           H  
ATOM   3753 3HD1 ILE A 230     177.858 140.983  23.919  1.00  0.00           H  
ATOM   3754  N   GLU A 231     173.049 137.376  23.719  1.00  0.00           N  
ATOM   3755  CA  GLU A 231     171.636 137.294  23.365  1.00  0.00           C  
ATOM   3756  C   GLU A 231     170.817 136.639  24.467  1.00  0.00           C  
ATOM   3757  O   GLU A 231     169.757 137.154  24.842  1.00  0.00           O  
ATOM   3758  CB  GLU A 231     171.459 136.516  22.059  1.00  0.00           C  
ATOM   3759  CG  GLU A 231     170.038 136.512  21.517  1.00  0.00           C  
ATOM   3760  CD  GLU A 231     169.915 135.789  20.203  1.00  0.00           C  
ATOM   3761  OE1 GLU A 231     170.831 135.861  19.420  1.00  0.00           O  
ATOM   3762  OE2 GLU A 231     168.903 135.167  19.984  1.00  0.00           O  
ATOM   3763  H   GLU A 231     173.748 136.974  23.089  1.00  0.00           H  
ATOM   3764  HA  GLU A 231     171.262 138.303  23.197  1.00  0.00           H  
ATOM   3765 1HB  GLU A 231     172.109 136.939  21.292  1.00  0.00           H  
ATOM   3766 2HB  GLU A 231     171.763 135.480  22.209  1.00  0.00           H  
ATOM   3767 1HG  GLU A 231     169.383 136.032  22.245  1.00  0.00           H  
ATOM   3768 2HG  GLU A 231     169.704 137.541  21.393  1.00  0.00           H  
ATOM   3769  N   GLU A 232     171.310 135.515  25.010  1.00  0.00           N  
ATOM   3770  CA  GLU A 232     170.595 134.830  26.075  1.00  0.00           C  
ATOM   3771  C   GLU A 232     170.442 135.702  27.310  1.00  0.00           C  
ATOM   3772  O   GLU A 232     169.353 135.763  27.885  1.00  0.00           O  
ATOM   3773  CB  GLU A 232     171.320 133.535  26.446  1.00  0.00           C  
ATOM   3774  CG  GLU A 232     170.625 132.712  27.523  1.00  0.00           C  
ATOM   3775  CD  GLU A 232     171.362 131.447  27.860  1.00  0.00           C  
ATOM   3776  OE1 GLU A 232     172.436 131.250  27.341  1.00  0.00           O  
ATOM   3777  OE2 GLU A 232     170.852 130.675  28.637  1.00  0.00           O  
ATOM   3778  H   GLU A 232     172.170 135.110  24.626  1.00  0.00           H  
ATOM   3779  HA  GLU A 232     169.595 134.589  25.706  1.00  0.00           H  
ATOM   3780 1HB  GLU A 232     171.420 132.907  25.559  1.00  0.00           H  
ATOM   3781 2HB  GLU A 232     172.324 133.766  26.798  1.00  0.00           H  
ATOM   3782 1HG  GLU A 232     170.533 133.318  28.425  1.00  0.00           H  
ATOM   3783 2HG  GLU A 232     169.620 132.462  27.183  1.00  0.00           H  
ATOM   3784  N   LYS A 233     171.505 136.408  27.707  1.00  0.00           N  
ATOM   3785  CA  LYS A 233     171.437 137.225  28.911  1.00  0.00           C  
ATOM   3786  C   LYS A 233     170.478 138.399  28.735  1.00  0.00           C  
ATOM   3787  O   LYS A 233     169.716 138.721  29.656  1.00  0.00           O  
ATOM   3788  CB  LYS A 233     172.832 137.706  29.315  1.00  0.00           C  
ATOM   3789  CG  LYS A 233     172.906 138.592  30.596  1.00  0.00           C  
ATOM   3790  CD  LYS A 233     172.440 137.875  31.864  1.00  0.00           C  
ATOM   3791  CE  LYS A 233     172.766 138.709  33.111  1.00  0.00           C  
ATOM   3792  NZ  LYS A 233     172.141 138.165  34.360  1.00  0.00           N  
ATOM   3793  H   LYS A 233     172.391 136.313  27.190  1.00  0.00           H  
ATOM   3794  HA  LYS A 233     171.049 136.600  29.711  1.00  0.00           H  
ATOM   3795 1HB  LYS A 233     173.479 136.840  29.460  1.00  0.00           H  
ATOM   3796 2HB  LYS A 233     173.253 138.279  28.483  1.00  0.00           H  
ATOM   3797 1HG  LYS A 233     173.933 138.925  30.738  1.00  0.00           H  
ATOM   3798 2HG  LYS A 233     172.280 139.474  30.465  1.00  0.00           H  
ATOM   3799 1HD  LYS A 233     171.356 137.729  31.829  1.00  0.00           H  
ATOM   3800 2HD  LYS A 233     172.921 136.904  31.945  1.00  0.00           H  
ATOM   3801 1HE  LYS A 233     173.848 138.710  33.242  1.00  0.00           H  
ATOM   3802 2HE  LYS A 233     172.428 139.740  32.971  1.00  0.00           H  
ATOM   3803 1HZ  LYS A 233     172.432 138.767  35.147  1.00  0.00           H  
ATOM   3804 2HZ  LYS A 233     171.112 138.203  34.286  1.00  0.00           H  
ATOM   3805 3HZ  LYS A 233     172.445 137.227  34.534  1.00  0.00           H  
ATOM   3806  N   ILE A 234     170.476 139.016  27.554  1.00  0.00           N  
ATOM   3807  CA  ILE A 234     169.613 140.162  27.324  1.00  0.00           C  
ATOM   3808  C   ILE A 234     168.160 139.736  27.388  1.00  0.00           C  
ATOM   3809  O   ILE A 234     167.324 140.418  28.007  1.00  0.00           O  
ATOM   3810  CB  ILE A 234     169.905 140.816  25.961  1.00  0.00           C  
ATOM   3811  CG1 ILE A 234     171.317 141.407  25.945  1.00  0.00           C  
ATOM   3812  CG2 ILE A 234     168.872 141.889  25.654  1.00  0.00           C  
ATOM   3813  CD1 ILE A 234     171.802 141.790  24.565  1.00  0.00           C  
ATOM   3814  H   ILE A 234     171.142 138.709  26.832  1.00  0.00           H  
ATOM   3815  HA  ILE A 234     169.791 140.897  28.105  1.00  0.00           H  
ATOM   3816  HB  ILE A 234     169.871 140.058  25.179  1.00  0.00           H  
ATOM   3817 1HG1 ILE A 234     171.347 142.296  26.575  1.00  0.00           H  
ATOM   3818 2HG1 ILE A 234     172.019 140.686  26.363  1.00  0.00           H  
ATOM   3819 1HG2 ILE A 234     169.093 142.342  24.688  1.00  0.00           H  
ATOM   3820 2HG2 ILE A 234     167.880 141.441  25.626  1.00  0.00           H  
ATOM   3821 3HG2 ILE A 234     168.902 142.655  26.429  1.00  0.00           H  
ATOM   3822 1HD1 ILE A 234     172.810 142.201  24.635  1.00  0.00           H  
ATOM   3823 2HD1 ILE A 234     171.814 140.907  23.925  1.00  0.00           H  
ATOM   3824 3HD1 ILE A 234     171.135 142.538  24.139  1.00  0.00           H  
ATOM   3825  N   LYS A 235     167.846 138.622  26.709  1.00  0.00           N  
ATOM   3826  CA  LYS A 235     166.484 138.112  26.641  1.00  0.00           C  
ATOM   3827  C   LYS A 235     165.986 137.562  27.971  1.00  0.00           C  
ATOM   3828  O   LYS A 235     164.812 137.728  28.304  1.00  0.00           O  
ATOM   3829  CB  LYS A 235     166.386 137.028  25.566  1.00  0.00           C  
ATOM   3830  CG  LYS A 235     166.482 137.548  24.138  1.00  0.00           C  
ATOM   3831  CD  LYS A 235     166.406 136.411  23.129  1.00  0.00           C  
ATOM   3832  CE  LYS A 235     166.294 136.939  21.707  1.00  0.00           C  
ATOM   3833  NZ  LYS A 235     166.302 135.840  20.704  1.00  0.00           N  
ATOM   3834  H   LYS A 235     168.585 138.124  26.203  1.00  0.00           H  
ATOM   3835  HA  LYS A 235     165.830 138.930  26.344  1.00  0.00           H  
ATOM   3836 1HB  LYS A 235     167.184 136.299  25.711  1.00  0.00           H  
ATOM   3837 2HB  LYS A 235     165.438 136.501  25.666  1.00  0.00           H  
ATOM   3838 1HG  LYS A 235     165.665 138.245  23.949  1.00  0.00           H  
ATOM   3839 2HG  LYS A 235     167.425 138.077  24.006  1.00  0.00           H  
ATOM   3840 1HD  LYS A 235     167.302 135.793  23.210  1.00  0.00           H  
ATOM   3841 2HD  LYS A 235     165.538 135.791  23.347  1.00  0.00           H  
ATOM   3842 1HE  LYS A 235     165.369 137.503  21.601  1.00  0.00           H  
ATOM   3843 2HE  LYS A 235     167.128 137.608  21.501  1.00  0.00           H  
ATOM   3844 1HZ  LYS A 235     166.226 136.230  19.775  1.00  0.00           H  
ATOM   3845 2HZ  LYS A 235     167.165 135.320  20.781  1.00  0.00           H  
ATOM   3846 3HZ  LYS A 235     165.521 135.223  20.874  1.00  0.00           H  
ATOM   3847  N   ARG A 236     166.877 136.939  28.759  1.00  0.00           N  
ATOM   3848  CA  ARG A 236     166.497 136.504  30.093  1.00  0.00           C  
ATOM   3849  C   ARG A 236     166.235 137.669  31.027  1.00  0.00           C  
ATOM   3850  O   ARG A 236     165.298 137.612  31.828  1.00  0.00           O  
ATOM   3851  CB  ARG A 236     167.547 135.599  30.717  1.00  0.00           C  
ATOM   3852  CG  ARG A 236     167.614 134.190  30.151  1.00  0.00           C  
ATOM   3853  CD  ARG A 236     168.609 133.360  30.885  1.00  0.00           C  
ATOM   3854  NE  ARG A 236     168.757 132.028  30.304  1.00  0.00           N  
ATOM   3855  CZ  ARG A 236     167.953 130.972  30.518  1.00  0.00           C  
ATOM   3856  NH1 ARG A 236     166.896 131.044  31.312  1.00  0.00           N  
ATOM   3857  NH2 ARG A 236     168.263 129.856  29.899  1.00  0.00           N  
ATOM   3858  H   ARG A 236     167.809 136.721  28.393  1.00  0.00           H  
ATOM   3859  HA  ARG A 236     165.576 135.929  30.003  1.00  0.00           H  
ATOM   3860 1HB  ARG A 236     168.530 136.054  30.571  1.00  0.00           H  
ATOM   3861 2HB  ARG A 236     167.372 135.529  31.788  1.00  0.00           H  
ATOM   3862 1HG  ARG A 236     166.634 133.725  30.232  1.00  0.00           H  
ATOM   3863 2HG  ARG A 236     167.906 134.228  29.101  1.00  0.00           H  
ATOM   3864 1HD  ARG A 236     169.580 133.858  30.827  1.00  0.00           H  
ATOM   3865 2HD  ARG A 236     168.323 133.257  31.928  1.00  0.00           H  
ATOM   3866  HE  ARG A 236     169.552 131.850  29.671  1.00  0.00           H  
ATOM   3867 1HH1 ARG A 236     166.671 131.907  31.784  1.00  0.00           H  
ATOM   3868 2HH1 ARG A 236     166.312 130.233  31.453  1.00  0.00           H  
ATOM   3869 1HH2 ARG A 236     169.101 129.861  29.296  1.00  0.00           H  
ATOM   3870 2HH2 ARG A 236     167.706 129.025  30.013  1.00  0.00           H  
ATOM   3871  N   GLU A 237     167.034 138.734  30.919  1.00  0.00           N  
ATOM   3872  CA  GLU A 237     166.801 139.897  31.759  1.00  0.00           C  
ATOM   3873  C   GLU A 237     165.618 140.710  31.234  1.00  0.00           C  
ATOM   3874  O   GLU A 237     164.876 141.308  32.017  1.00  0.00           O  
ATOM   3875  CB  GLU A 237     168.044 140.780  31.855  1.00  0.00           C  
ATOM   3876  CG  GLU A 237     169.229 140.160  32.623  1.00  0.00           C  
ATOM   3877  CD  GLU A 237     168.941 139.883  34.079  1.00  0.00           C  
ATOM   3878  OE1 GLU A 237     168.254 140.665  34.710  1.00  0.00           O  
ATOM   3879  OE2 GLU A 237     169.455 138.891  34.585  1.00  0.00           O  
ATOM   3880  H   GLU A 237     167.838 138.722  30.284  1.00  0.00           H  
ATOM   3881  HA  GLU A 237     166.550 139.553  32.762  1.00  0.00           H  
ATOM   3882 1HB  GLU A 237     168.390 141.018  30.846  1.00  0.00           H  
ATOM   3883 2HB  GLU A 237     167.776 141.705  32.332  1.00  0.00           H  
ATOM   3884 1HG  GLU A 237     169.505 139.229  32.133  1.00  0.00           H  
ATOM   3885 2HG  GLU A 237     170.084 140.831  32.564  1.00  0.00           H  
ATOM   3886  N   GLY A 238     165.430 140.721  29.902  1.00  0.00           N  
ATOM   3887  CA  GLY A 238     164.396 141.535  29.288  1.00  0.00           C  
ATOM   3888  C   GLY A 238     164.850 142.983  29.284  1.00  0.00           C  
ATOM   3889  O   GLY A 238     164.051 143.902  29.478  1.00  0.00           O  
ATOM   3890  H   GLY A 238     166.056 140.192  29.293  1.00  0.00           H  
ATOM   3891 1HA  GLY A 238     164.234 141.190  28.265  1.00  0.00           H  
ATOM   3892 2HA  GLY A 238     163.458 141.424  29.829  1.00  0.00           H  
ATOM   3893  N   ALA A 239     166.157 143.177  29.144  1.00  0.00           N  
ATOM   3894  CA  ALA A 239     166.725 144.514  29.211  1.00  0.00           C  
ATOM   3895  C   ALA A 239     166.199 145.500  28.178  1.00  0.00           C  
ATOM   3896  O   ALA A 239     166.099 145.201  26.986  1.00  0.00           O  
ATOM   3897  CB  ALA A 239     168.239 144.420  29.089  1.00  0.00           C  
ATOM   3898  H   ALA A 239     166.734 142.356  28.938  1.00  0.00           H  
ATOM   3899  HA  ALA A 239     166.492 144.917  30.197  1.00  0.00           H  
ATOM   3900 1HB  ALA A 239     168.675 145.416  29.175  1.00  0.00           H  
ATOM   3901 2HB  ALA A 239     168.629 143.784  29.884  1.00  0.00           H  
ATOM   3902 3HB  ALA A 239     168.500 143.993  28.122  1.00  0.00           H  
ATOM   3903  N   SER A 240     165.897 146.715  28.658  1.00  0.00           N  
ATOM   3904  CA  SER A 240     165.419 147.823  27.835  1.00  0.00           C  
ATOM   3905  C   SER A 240     166.546 148.608  27.159  1.00  0.00           C  
ATOM   3906  O   SER A 240     166.297 149.395  26.244  1.00  0.00           O  
ATOM   3907  CB  SER A 240     164.592 148.765  28.687  1.00  0.00           C  
ATOM   3908  OG  SER A 240     165.380 149.378  29.668  1.00  0.00           O  
ATOM   3909  H   SER A 240     165.992 146.878  29.654  1.00  0.00           H  
ATOM   3910  HA  SER A 240     164.779 147.412  27.055  1.00  0.00           H  
ATOM   3911 1HB  SER A 240     164.138 149.526  28.052  1.00  0.00           H  
ATOM   3912 2HB  SER A 240     163.783 148.210  29.161  1.00  0.00           H  
ATOM   3913  HG  SER A 240     164.804 149.998  30.122  1.00  0.00           H  
ATOM   3914  N   GLU A 241     167.761 148.454  27.676  1.00  0.00           N  
ATOM   3915  CA  GLU A 241     168.963 149.114  27.160  1.00  0.00           C  
ATOM   3916  C   GLU A 241     170.175 148.224  27.336  1.00  0.00           C  
ATOM   3917  O   GLU A 241     170.396 147.682  28.425  1.00  0.00           O  
ATOM   3918  CB  GLU A 241     169.203 150.433  27.904  1.00  0.00           C  
ATOM   3919  CG  GLU A 241     170.463 151.206  27.476  1.00  0.00           C  
ATOM   3920  CD  GLU A 241     170.615 152.565  28.156  1.00  0.00           C  
ATOM   3921  OE1 GLU A 241     169.702 153.001  28.861  1.00  0.00           O  
ATOM   3922  OE2 GLU A 241     171.640 153.180  27.956  1.00  0.00           O  
ATOM   3923  H   GLU A 241     167.862 147.790  28.441  1.00  0.00           H  
ATOM   3924  HA  GLU A 241     168.831 149.315  26.095  1.00  0.00           H  
ATOM   3925 1HB  GLU A 241     168.347 151.092  27.747  1.00  0.00           H  
ATOM   3926 2HB  GLU A 241     169.273 150.241  28.974  1.00  0.00           H  
ATOM   3927 1HG  GLU A 241     171.341 150.607  27.719  1.00  0.00           H  
ATOM   3928 2HG  GLU A 241     170.451 151.337  26.394  1.00  0.00           H  
ATOM   3929  N   VAL A 242     170.995 148.091  26.300  1.00  0.00           N  
ATOM   3930  CA  VAL A 242     172.214 147.302  26.471  1.00  0.00           C  
ATOM   3931  C   VAL A 242     173.441 148.000  25.933  1.00  0.00           C  
ATOM   3932  O   VAL A 242     173.446 148.509  24.807  1.00  0.00           O  
ATOM   3933  CB  VAL A 242     172.068 145.943  25.763  1.00  0.00           C  
ATOM   3934  CG1 VAL A 242     173.341 145.124  25.915  1.00  0.00           C  
ATOM   3935  CG2 VAL A 242     170.872 145.191  26.326  1.00  0.00           C  
ATOM   3936  H   VAL A 242     170.761 148.544  25.403  1.00  0.00           H  
ATOM   3937  HA  VAL A 242     172.375 147.148  27.541  1.00  0.00           H  
ATOM   3938  HB  VAL A 242     171.922 146.113  24.696  1.00  0.00           H  
ATOM   3939 1HG1 VAL A 242     173.221 144.166  25.409  1.00  0.00           H  
ATOM   3940 2HG1 VAL A 242     174.178 145.665  25.474  1.00  0.00           H  
ATOM   3941 3HG1 VAL A 242     173.538 144.951  26.973  1.00  0.00           H  
ATOM   3942 1HG2 VAL A 242     170.774 144.231  25.821  1.00  0.00           H  
ATOM   3943 2HG2 VAL A 242     171.016 145.026  27.395  1.00  0.00           H  
ATOM   3944 3HG2 VAL A 242     169.967 145.777  26.169  1.00  0.00           H  
ATOM   3945  N   GLU A 243     174.504 147.996  26.729  1.00  0.00           N  
ATOM   3946  CA  GLU A 243     175.729 148.635  26.277  1.00  0.00           C  
ATOM   3947  C   GLU A 243     176.920 147.722  26.352  1.00  0.00           C  
ATOM   3948  O   GLU A 243     177.164 147.078  27.372  1.00  0.00           O  
ATOM   3949  CB  GLU A 243     176.021 149.899  27.091  1.00  0.00           C  
ATOM   3950  CG  GLU A 243     177.264 150.689  26.619  1.00  0.00           C  
ATOM   3951  CD  GLU A 243     177.427 152.028  27.315  1.00  0.00           C  
ATOM   3952  OE1 GLU A 243     176.707 152.952  26.965  1.00  0.00           O  
ATOM   3953  OE2 GLU A 243     178.279 152.142  28.188  1.00  0.00           O  
ATOM   3954  H   GLU A 243     174.449 147.531  27.645  1.00  0.00           H  
ATOM   3955  HA  GLU A 243     175.612 148.915  25.237  1.00  0.00           H  
ATOM   3956 1HB  GLU A 243     175.159 150.555  27.057  1.00  0.00           H  
ATOM   3957 2HB  GLU A 243     176.187 149.629  28.129  1.00  0.00           H  
ATOM   3958 1HG  GLU A 243     178.159 150.098  26.813  1.00  0.00           H  
ATOM   3959 2HG  GLU A 243     177.200 150.843  25.539  1.00  0.00           H  
ATOM   3960  N   VAL A 244     177.652 147.647  25.254  1.00  0.00           N  
ATOM   3961  CA  VAL A 244     178.847 146.827  25.241  1.00  0.00           C  
ATOM   3962  C   VAL A 244     180.060 147.635  24.773  1.00  0.00           C  
ATOM   3963  O   VAL A 244     180.003 148.333  23.760  1.00  0.00           O  
ATOM   3964  CB  VAL A 244     178.657 145.567  24.379  1.00  0.00           C  
ATOM   3965  CG1 VAL A 244     179.924 144.759  24.370  1.00  0.00           C  
ATOM   3966  CG2 VAL A 244     177.504 144.732  24.945  1.00  0.00           C  
ATOM   3967  H   VAL A 244     177.343 148.176  24.430  1.00  0.00           H  
ATOM   3968  HA  VAL A 244     179.036 146.501  26.255  1.00  0.00           H  
ATOM   3969  HB  VAL A 244     178.449 145.859  23.362  1.00  0.00           H  
ATOM   3970 1HG1 VAL A 244     179.779 143.871  23.766  1.00  0.00           H  
ATOM   3971 2HG1 VAL A 244     180.745 145.337  23.962  1.00  0.00           H  
ATOM   3972 3HG1 VAL A 244     180.161 144.471  25.392  1.00  0.00           H  
ATOM   3973 1HG2 VAL A 244     177.360 143.836  24.353  1.00  0.00           H  
ATOM   3974 2HG2 VAL A 244     177.731 144.459  25.951  1.00  0.00           H  
ATOM   3975 3HG2 VAL A 244     176.592 145.321  24.933  1.00  0.00           H  
ATOM   3976  N   LYS A 245     181.139 147.571  25.547  1.00  0.00           N  
ATOM   3977  CA  LYS A 245     182.390 148.244  25.198  1.00  0.00           C  
ATOM   3978  C   LYS A 245     183.458 147.220  24.860  1.00  0.00           C  
ATOM   3979  O   LYS A 245     183.610 146.197  25.537  1.00  0.00           O  
ATOM   3980  CB  LYS A 245     182.864 149.144  26.340  1.00  0.00           C  
ATOM   3981  CG  LYS A 245     181.981 150.359  26.592  1.00  0.00           C  
ATOM   3982  CD  LYS A 245     182.494 151.182  27.765  1.00  0.00           C  
ATOM   3983  CE  LYS A 245     181.656 152.435  27.970  1.00  0.00           C  
ATOM   3984  NZ  LYS A 245     182.048 153.169  29.205  1.00  0.00           N  
ATOM   3985  H   LYS A 245     181.074 147.005  26.394  1.00  0.00           H  
ATOM   3986  HA  LYS A 245     182.228 148.839  24.298  1.00  0.00           H  
ATOM   3987 1HB  LYS A 245     182.910 148.566  27.264  1.00  0.00           H  
ATOM   3988 2HB  LYS A 245     183.872 149.501  26.129  1.00  0.00           H  
ATOM   3989 1HG  LYS A 245     181.963 150.986  25.699  1.00  0.00           H  
ATOM   3990 2HG  LYS A 245     180.964 150.032  26.805  1.00  0.00           H  
ATOM   3991 1HD  LYS A 245     182.461 150.579  28.674  1.00  0.00           H  
ATOM   3992 2HD  LYS A 245     183.528 151.473  27.580  1.00  0.00           H  
ATOM   3993 1HE  LYS A 245     181.778 153.098  27.115  1.00  0.00           H  
ATOM   3994 2HE  LYS A 245     180.604 152.161  28.043  1.00  0.00           H  
ATOM   3995 1HZ  LYS A 245     181.470 153.992  29.306  1.00  0.00           H  
ATOM   3996 2HZ  LYS A 245     181.921 152.569  30.008  1.00  0.00           H  
ATOM   3997 3HZ  LYS A 245     183.017 153.444  29.140  1.00  0.00           H  
ATOM   3998  N   VAL A 246     184.163 147.457  23.774  1.00  0.00           N  
ATOM   3999  CA  VAL A 246     185.210 146.528  23.394  1.00  0.00           C  
ATOM   4000  C   VAL A 246     186.518 147.281  23.305  1.00  0.00           C  
ATOM   4001  O   VAL A 246     186.605 148.315  22.642  1.00  0.00           O  
ATOM   4002  CB  VAL A 246     184.896 145.863  22.040  1.00  0.00           C  
ATOM   4003  CG1 VAL A 246     186.005 144.897  21.650  1.00  0.00           C  
ATOM   4004  CG2 VAL A 246     183.556 145.146  22.114  1.00  0.00           C  
ATOM   4005  H   VAL A 246     183.967 148.309  23.236  1.00  0.00           H  
ATOM   4006  HA  VAL A 246     185.305 145.760  24.164  1.00  0.00           H  
ATOM   4007  HB  VAL A 246     184.854 146.633  21.269  1.00  0.00           H  
ATOM   4008 1HG1 VAL A 246     185.766 144.437  20.691  1.00  0.00           H  
ATOM   4009 2HG1 VAL A 246     186.947 145.440  21.568  1.00  0.00           H  
ATOM   4010 3HG1 VAL A 246     186.096 144.122  22.411  1.00  0.00           H  
ATOM   4011 1HG2 VAL A 246     183.340 144.679  21.153  1.00  0.00           H  
ATOM   4012 2HG2 VAL A 246     183.596 144.380  22.889  1.00  0.00           H  
ATOM   4013 3HG2 VAL A 246     182.772 145.864  22.353  1.00  0.00           H  
ATOM   4014  N   THR A 247     187.521 146.780  24.016  1.00  0.00           N  
ATOM   4015  CA  THR A 247     188.825 147.408  24.029  1.00  0.00           C  
ATOM   4016  C   THR A 247     189.828 146.437  23.419  1.00  0.00           C  
ATOM   4017  O   THR A 247     189.884 145.262  23.809  1.00  0.00           O  
ATOM   4018  CB  THR A 247     189.255 147.804  25.454  1.00  0.00           C  
ATOM   4019  OG1 THR A 247     188.326 148.755  25.990  1.00  0.00           O  
ATOM   4020  CG2 THR A 247     190.649 148.416  25.440  1.00  0.00           C  
ATOM   4021  H   THR A 247     187.355 145.921  24.551  1.00  0.00           H  
ATOM   4022  HA  THR A 247     188.797 148.328  23.438  1.00  0.00           H  
ATOM   4023  HB  THR A 247     189.259 146.921  26.092  1.00  0.00           H  
ATOM   4024  HG1 THR A 247     188.406 148.776  26.947  1.00  0.00           H  
ATOM   4025 1HG2 THR A 247     190.935 148.688  26.456  1.00  0.00           H  
ATOM   4026 2HG2 THR A 247     191.360 147.691  25.044  1.00  0.00           H  
ATOM   4027 3HG2 THR A 247     190.649 149.305  24.812  1.00  0.00           H  
ATOM   4028  N   SER A 248     190.600 146.894  22.444  1.00  0.00           N  
ATOM   4029  CA  SER A 248     191.634 146.013  21.897  1.00  0.00           C  
ATOM   4030  C   SER A 248     192.755 146.822  21.255  1.00  0.00           C  
ATOM   4031  O   SER A 248     192.504 147.730  20.468  1.00  0.00           O  
ATOM   4032  CB  SER A 248     191.045 145.045  20.917  1.00  0.00           C  
ATOM   4033  OG  SER A 248     192.038 144.210  20.429  1.00  0.00           O  
ATOM   4034  H   SER A 248     190.471 147.863  22.131  1.00  0.00           H  
ATOM   4035  HA  SER A 248     192.059 145.433  22.715  1.00  0.00           H  
ATOM   4036 1HB  SER A 248     190.265 144.449  21.381  1.00  0.00           H  
ATOM   4037 2HB  SER A 248     190.598 145.590  20.107  1.00  0.00           H  
ATOM   4038  HG  SER A 248     192.136 143.508  21.125  1.00  0.00           H  
ATOM   4039  N   GLY A 249     194.003 146.568  21.638  1.00  0.00           N  
ATOM   4040  CA  GLY A 249     195.127 147.298  21.034  1.00  0.00           C  
ATOM   4041  C   GLY A 249     195.218 148.702  21.628  1.00  0.00           C  
ATOM   4042  O   GLY A 249     195.944 149.572  21.145  1.00  0.00           O  
ATOM   4043  H   GLY A 249     194.180 145.814  22.286  1.00  0.00           H  
ATOM   4044 1HA  GLY A 249     196.057 146.756  21.214  1.00  0.00           H  
ATOM   4045 2HA  GLY A 249     194.989 147.355  19.953  1.00  0.00           H  
ATOM   4046  N   GLY A 250     194.410 148.934  22.655  1.00  0.00           N  
ATOM   4047  CA  GLY A 250     194.302 150.224  23.312  1.00  0.00           C  
ATOM   4048  C   GLY A 250     193.179 151.060  22.712  1.00  0.00           C  
ATOM   4049  O   GLY A 250     192.917 152.174  23.161  1.00  0.00           O  
ATOM   4050  H   GLY A 250     193.851 148.165  22.987  1.00  0.00           H  
ATOM   4051 1HA  GLY A 250     194.096 150.065  24.371  1.00  0.00           H  
ATOM   4052 2HA  GLY A 250     195.247 150.759  23.224  1.00  0.00           H  
ATOM   4053  N   THR A 251     192.516 150.540  21.685  1.00  0.00           N  
ATOM   4054  CA  THR A 251     191.448 151.269  21.040  1.00  0.00           C  
ATOM   4055  C   THR A 251     190.126 150.803  21.605  1.00  0.00           C  
ATOM   4056  O   THR A 251     189.908 149.603  21.802  1.00  0.00           O  
ATOM   4057  CB  THR A 251     191.471 151.082  19.513  1.00  0.00           C  
ATOM   4058  OG1 THR A 251     192.704 151.590  18.985  1.00  0.00           O  
ATOM   4059  CG2 THR A 251     190.307 151.818  18.867  1.00  0.00           C  
ATOM   4060  H   THR A 251     192.752 149.613  21.324  1.00  0.00           H  
ATOM   4061  HA  THR A 251     191.566 152.336  21.240  1.00  0.00           H  
ATOM   4062  HB  THR A 251     191.400 150.021  19.275  1.00  0.00           H  
ATOM   4063  HG1 THR A 251     193.428 151.024  19.264  1.00  0.00           H  
ATOM   4064 1HG2 THR A 251     190.339 151.674  17.787  1.00  0.00           H  
ATOM   4065 2HG2 THR A 251     189.368 151.427  19.258  1.00  0.00           H  
ATOM   4066 3HG2 THR A 251     190.379 152.881  19.093  1.00  0.00           H  
ATOM   4067  N   THR A 252     189.229 151.738  21.891  1.00  0.00           N  
ATOM   4068  CA  THR A 252     187.959 151.336  22.466  1.00  0.00           C  
ATOM   4069  C   THR A 252     186.767 151.706  21.615  1.00  0.00           C  
ATOM   4070  O   THR A 252     186.638 152.841  21.149  1.00  0.00           O  
ATOM   4071  CB  THR A 252     187.783 151.948  23.869  1.00  0.00           C  
ATOM   4072  OG1 THR A 252     188.850 151.512  24.721  1.00  0.00           O  
ATOM   4073  CG2 THR A 252     186.453 151.525  24.471  1.00  0.00           C  
ATOM   4074  H   THR A 252     189.413 152.713  21.688  1.00  0.00           H  
ATOM   4075  HA  THR A 252     187.965 150.257  22.559  1.00  0.00           H  
ATOM   4076  HB  THR A 252     187.814 153.035  23.797  1.00  0.00           H  
ATOM   4077  HG1 THR A 252     188.778 150.564  24.863  1.00  0.00           H  
ATOM   4078 1HG2 THR A 252     186.345 151.968  25.462  1.00  0.00           H  
ATOM   4079 2HG2 THR A 252     185.639 151.865  23.832  1.00  0.00           H  
ATOM   4080 3HG2 THR A 252     186.419 150.440  24.555  1.00  0.00           H  
ATOM   4081  N   TRP A 253     185.886 150.735  21.442  1.00  0.00           N  
ATOM   4082  CA  TRP A 253     184.661 150.956  20.702  1.00  0.00           C  
ATOM   4083  C   TRP A 253     183.459 150.822  21.633  1.00  0.00           C  
ATOM   4084  O   TRP A 253     183.445 149.969  22.526  1.00  0.00           O  
ATOM   4085  CB  TRP A 253     184.531 149.933  19.585  1.00  0.00           C  
ATOM   4086  CG  TRP A 253     185.580 150.014  18.530  1.00  0.00           C  
ATOM   4087  CD1 TRP A 253     185.496 150.653  17.337  1.00  0.00           C  
ATOM   4088  CD2 TRP A 253     186.889 149.397  18.562  1.00  0.00           C  
ATOM   4089  NE1 TRP A 253     186.661 150.488  16.629  1.00  0.00           N  
ATOM   4090  CE2 TRP A 253     187.523 149.719  17.374  1.00  0.00           C  
ATOM   4091  CE3 TRP A 253     187.557 148.607  19.492  1.00  0.00           C  
ATOM   4092  CZ2 TRP A 253     188.798 149.279  17.087  1.00  0.00           C  
ATOM   4093  CZ3 TRP A 253     188.808 148.171  19.210  1.00  0.00           C  
ATOM   4094  CH2 TRP A 253     189.425 148.493  18.046  1.00  0.00           C  
ATOM   4095  H   TRP A 253     186.109 149.824  21.853  1.00  0.00           H  
ATOM   4096  HA  TRP A 253     184.671 151.959  20.279  1.00  0.00           H  
ATOM   4097 1HB  TRP A 253     184.556 148.939  20.008  1.00  0.00           H  
ATOM   4098 2HB  TRP A 253     183.573 150.071  19.106  1.00  0.00           H  
ATOM   4099  HD1 TRP A 253     184.630 151.212  16.989  1.00  0.00           H  
ATOM   4100  HE1 TRP A 253     186.853 150.866  15.710  1.00  0.00           H  
ATOM   4101  HE3 TRP A 253     187.089 148.338  20.420  1.00  0.00           H  
ATOM   4102  HZ2 TRP A 253     189.306 149.524  16.154  1.00  0.00           H  
ATOM   4103  HZ3 TRP A 253     189.304 147.568  19.948  1.00  0.00           H  
ATOM   4104  HH2 TRP A 253     190.436 148.121  17.871  1.00  0.00           H  
ATOM   4105  N   THR A 254     182.431 151.637  21.406  1.00  0.00           N  
ATOM   4106  CA  THR A 254     181.226 151.551  22.233  1.00  0.00           C  
ATOM   4107  C   THR A 254     180.015 151.233  21.394  1.00  0.00           C  
ATOM   4108  O   THR A 254     179.721 151.909  20.407  1.00  0.00           O  
ATOM   4109  CB  THR A 254     180.979 152.857  23.008  1.00  0.00           C  
ATOM   4110  OG1 THR A 254     182.098 153.128  23.863  1.00  0.00           O  
ATOM   4111  CG2 THR A 254     179.718 152.748  23.851  1.00  0.00           C  
ATOM   4112  H   THR A 254     182.501 152.335  20.681  1.00  0.00           H  
ATOM   4113  HA  THR A 254     181.346 150.741  22.954  1.00  0.00           H  
ATOM   4114  HB  THR A 254     180.868 153.683  22.305  1.00  0.00           H  
ATOM   4115  HG1 THR A 254     182.852 153.389  23.328  1.00  0.00           H  
ATOM   4116 1HG2 THR A 254     179.559 153.681  24.392  1.00  0.00           H  
ATOM   4117 2HG2 THR A 254     178.863 152.554  23.203  1.00  0.00           H  
ATOM   4118 3HG2 THR A 254     179.826 151.931  24.563  1.00  0.00           H  
ATOM   4119  N   PHE A 255     179.278 150.235  21.840  1.00  0.00           N  
ATOM   4120  CA  PHE A 255     178.081 149.800  21.172  1.00  0.00           C  
ATOM   4121  C   PHE A 255     176.869 149.917  22.087  1.00  0.00           C  
ATOM   4122  O   PHE A 255     176.822 149.281  23.140  1.00  0.00           O  
ATOM   4123  CB  PHE A 255     178.252 148.345  20.775  1.00  0.00           C  
ATOM   4124  CG  PHE A 255     179.423 148.099  19.912  1.00  0.00           C  
ATOM   4125  CD1 PHE A 255     180.676 147.903  20.462  1.00  0.00           C  
ATOM   4126  CD2 PHE A 255     179.296 148.085  18.563  1.00  0.00           C  
ATOM   4127  CE1 PHE A 255     181.753 147.680  19.662  1.00  0.00           C  
ATOM   4128  CE2 PHE A 255     180.383 147.867  17.758  1.00  0.00           C  
ATOM   4129  CZ  PHE A 255     181.596 147.656  18.300  1.00  0.00           C  
ATOM   4130  H   PHE A 255     179.615 149.710  22.647  1.00  0.00           H  
ATOM   4131  HA  PHE A 255     177.921 150.417  20.287  1.00  0.00           H  
ATOM   4132 1HB  PHE A 255     178.359 147.733  21.669  1.00  0.00           H  
ATOM   4133 2HB  PHE A 255     177.369 148.018  20.245  1.00  0.00           H  
ATOM   4134  HD1 PHE A 255     180.794 147.930  21.552  1.00  0.00           H  
ATOM   4135  HD2 PHE A 255     178.321 148.255  18.130  1.00  0.00           H  
ATOM   4136  HE1 PHE A 255     182.729 147.525  20.106  1.00  0.00           H  
ATOM   4137  HE2 PHE A 255     180.278 147.862  16.674  1.00  0.00           H  
ATOM   4138  HZ  PHE A 255     182.433 147.484  17.644  1.00  0.00           H  
ATOM   4139  N   ASN A 256     175.914 150.772  21.738  1.00  0.00           N  
ATOM   4140  CA  ASN A 256     174.776 151.000  22.634  1.00  0.00           C  
ATOM   4141  C   ASN A 256     173.463 150.911  21.860  1.00  0.00           C  
ATOM   4142  O   ASN A 256     173.240 151.663  20.906  1.00  0.00           O  
ATOM   4143  CB  ASN A 256     174.909 152.296  23.430  1.00  0.00           C  
ATOM   4144  CG  ASN A 256     173.741 152.504  24.442  1.00  0.00           C  
ATOM   4145  OD1 ASN A 256     172.572 152.393  24.055  1.00  0.00           O  
ATOM   4146  ND2 ASN A 256     174.051 152.781  25.704  1.00  0.00           N  
ATOM   4147  H   ASN A 256     175.963 151.252  20.848  1.00  0.00           H  
ATOM   4148  HA  ASN A 256     174.741 150.198  23.364  1.00  0.00           H  
ATOM   4149 1HB  ASN A 256     175.850 152.287  23.986  1.00  0.00           H  
ATOM   4150 2HB  ASN A 256     174.939 153.144  22.749  1.00  0.00           H  
ATOM   4151 1HD2 ASN A 256     173.306 152.921  26.406  1.00  0.00           H  
ATOM   4152 2HD2 ASN A 256     175.029 152.835  26.005  1.00  0.00           H  
ATOM   4153  N   ILE A 257     172.648 149.915  22.207  1.00  0.00           N  
ATOM   4154  CA  ILE A 257     171.365 149.713  21.541  1.00  0.00           C  
ATOM   4155  C   ILE A 257     170.225 150.187  22.470  1.00  0.00           C  
ATOM   4156  O   ILE A 257     170.201 149.821  23.660  1.00  0.00           O  
ATOM   4157  CB  ILE A 257     171.163 148.234  21.163  1.00  0.00           C  
ATOM   4158  CG1 ILE A 257     169.850 148.054  20.396  1.00  0.00           C  
ATOM   4159  CG2 ILE A 257     171.181 147.360  22.407  1.00  0.00           C  
ATOM   4160  CD1 ILE A 257     169.905 148.543  18.967  1.00  0.00           C  
ATOM   4161  H   ILE A 257     172.908 149.327  23.004  1.00  0.00           H  
ATOM   4162  HA  ILE A 257     171.366 150.302  20.617  1.00  0.00           H  
ATOM   4163  HB  ILE A 257     171.963 147.917  20.495  1.00  0.00           H  
ATOM   4164 1HG1 ILE A 257     169.577 146.999  20.386  1.00  0.00           H  
ATOM   4165 2HG1 ILE A 257     169.052 148.592  20.910  1.00  0.00           H  
ATOM   4166 1HG2 ILE A 257     171.036 146.318  22.121  1.00  0.00           H  
ATOM   4167 2HG2 ILE A 257     172.140 147.467  22.913  1.00  0.00           H  
ATOM   4168 3HG2 ILE A 257     170.379 147.666  23.080  1.00  0.00           H  
ATOM   4169 1HD1 ILE A 257     168.938 148.382  18.490  1.00  0.00           H  
ATOM   4170 2HD1 ILE A 257     170.142 149.608  18.956  1.00  0.00           H  
ATOM   4171 3HD1 ILE A 257     170.673 147.995  18.425  1.00  0.00           H  
ATOM   4172  N   LYS A 258     169.274 150.985  21.919  1.00  0.00           N  
ATOM   4173  CA  LYS A 258     168.087 151.524  22.600  1.00  0.00           C  
ATOM   4174  C   LYS A 258     167.222 152.240  21.542  1.00  0.00           C  
ATOM   4175  O   LYS A 258     165.994 152.182  21.595  1.00  0.00           O  
ATOM   4176  OXT LYS A 258     167.764 152.586  20.480  1.00  0.00           O  
ATOM   4177  CB  LYS A 258     168.501 152.518  23.747  1.00  0.00           C  
ATOM   4178  CG  LYS A 258     167.348 153.023  24.740  1.00  0.00           C  
ATOM   4179  CD  LYS A 258     167.966 153.881  25.930  1.00  0.00           C  
ATOM   4180  CE  LYS A 258     166.956 154.247  27.069  1.00  0.00           C  
ATOM   4181  NZ  LYS A 258     167.660 154.921  28.235  1.00  0.00           N  
ATOM   4182  H   LYS A 258     169.384 151.276  20.950  1.00  0.00           H  
ATOM   4183  HA  LYS A 258     167.504 150.701  23.016  1.00  0.00           H  
ATOM   4184 1HB  LYS A 258     169.263 152.034  24.372  1.00  0.00           H  
ATOM   4185 2HB  LYS A 258     168.987 153.403  23.306  1.00  0.00           H  
ATOM   4186 1HG  LYS A 258     166.617 153.630  24.187  1.00  0.00           H  
ATOM   4187 2HG  LYS A 258     166.818 152.147  25.152  1.00  0.00           H  
ATOM   4188 1HD  LYS A 258     168.779 153.329  26.367  1.00  0.00           H  
ATOM   4189 2HD  LYS A 258     168.381 154.809  25.522  1.00  0.00           H  
ATOM   4190 1HE  LYS A 258     166.189 154.920  26.682  1.00  0.00           H  
ATOM   4191 2HE  LYS A 258     166.478 153.333  27.437  1.00  0.00           H  
ATOM   4192 1HZ  LYS A 258     167.002 155.139  28.964  1.00  0.00           H  
ATOM   4193 2HZ  LYS A 258     168.394 154.266  28.610  1.00  0.00           H  
ATOM   4194 3HZ  LYS A 258     168.104 155.767  27.922  1.00  0.00           H  
TER                                                                             
ATOM   4196  N   PRO B 259     181.896 140.780  38.188  1.00  0.00           N  
ATOM   4197  CA  PRO B 259     182.840 139.650  38.111  1.00  0.00           C  
ATOM   4198  C   PRO B 259     183.578 139.646  36.742  1.00  0.00           C  
ATOM   4199  O   PRO B 259     183.017 140.159  35.758  1.00  0.00           O  
ATOM   4200  CB  PRO B 259     181.930 138.428  38.272  1.00  0.00           C  
ATOM   4201  CG  PRO B 259     180.646 138.843  37.640  1.00  0.00           C  
ATOM   4202  CD  PRO B 259     180.511 140.301  37.988  1.00  0.00           C  
ATOM   4203  HA  PRO B 259     183.589 139.780  38.906  1.00  0.00           H  
ATOM   4204 1HB  PRO B 259     182.384 137.553  37.784  1.00  0.00           H  
ATOM   4205 2HB  PRO B 259     181.820 138.179  39.338  1.00  0.00           H  
ATOM   4206 1HG  PRO B 259     180.684 138.669  36.554  1.00  0.00           H  
ATOM   4207 2HG  PRO B 259     179.816 138.236  38.030  1.00  0.00           H  
ATOM   4208 1HD  PRO B 259     180.037 140.837  37.152  1.00  0.00           H  
ATOM   4209 2HD  PRO B 259     179.913 140.406  38.906  1.00  0.00           H  
ATOM   4210 1H   PRO B 259     182.165 141.380  37.475  1.00  0.00           H  
ATOM   4211 2H   PRO B 259     182.013 141.141  39.083  1.00  0.00           H  
ATOM   4212  N   HIS B 260     184.820 139.102  36.733  1.00  0.00           N  
ATOM   4213  CA  HIS B 260     185.748 139.086  35.588  1.00  0.00           C  
ATOM   4214  C   HIS B 260     185.938 137.639  35.156  1.00  0.00           C  
ATOM   4215  O   HIS B 260     186.232 136.771  35.979  1.00  0.00           O  
ATOM   4216  CB  HIS B 260     187.100 139.716  35.941  1.00  0.00           C  
ATOM   4217  CG  HIS B 260     187.006 141.153  36.349  1.00  0.00           C  
ATOM   4218  ND1 HIS B 260     187.374 142.188  35.515  1.00  0.00           N  
ATOM   4219  CD2 HIS B 260     186.586 141.728  37.501  1.00  0.00           C  
ATOM   4220  CE1 HIS B 260     187.184 143.339  36.138  1.00  0.00           C  
ATOM   4221  NE2 HIS B 260     186.708 143.087  37.343  1.00  0.00           N  
ATOM   4222  H   HIS B 260     185.131 138.652  37.602  1.00  0.00           H  
ATOM   4223  HA  HIS B 260     185.340 139.648  34.739  1.00  0.00           H  
ATOM   4224 1HB  HIS B 260     187.558 139.158  36.759  1.00  0.00           H  
ATOM   4225 2HB  HIS B 260     187.768 139.647  35.084  1.00  0.00           H  
ATOM   4226  HD2 HIS B 260     186.221 141.209  38.388  1.00  0.00           H  
ATOM   4227  HE1 HIS B 260     187.386 144.327  35.726  1.00  0.00           H  
ATOM   4228  HE2 HIS B 260     186.469 143.777  38.041  1.00  0.00           H  
ATOM   4229  N   GLN B 261     185.754 137.372  33.871  1.00  0.00           N  
ATOM   4230  CA  GLN B 261     186.054 136.042  33.351  1.00  0.00           C  
ATOM   4231  C   GLN B 261     187.112 136.068  32.274  1.00  0.00           C  
ATOM   4232  O   GLN B 261     187.052 136.875  31.347  1.00  0.00           O  
ATOM   4233  CB  GLN B 261     184.784 135.386  32.802  1.00  0.00           C  
ATOM   4234  CG  GLN B 261     183.723 135.109  33.853  1.00  0.00           C  
ATOM   4235  CD  GLN B 261     182.680 136.208  33.927  1.00  0.00           C  
ATOM   4236  OE1 GLN B 261     182.131 136.632  32.906  1.00  0.00           O  
ATOM   4237  NE2 GLN B 261     182.401 136.678  35.138  1.00  0.00           N  
ATOM   4238  H   GLN B 261     185.428 138.128  33.261  1.00  0.00           H  
ATOM   4239  HA  GLN B 261     186.429 135.436  34.167  1.00  0.00           H  
ATOM   4240 1HB  GLN B 261     184.343 136.029  32.040  1.00  0.00           H  
ATOM   4241 2HB  GLN B 261     185.040 134.441  32.325  1.00  0.00           H  
ATOM   4242 1HG  GLN B 261     183.218 134.175  33.607  1.00  0.00           H  
ATOM   4243 2HG  GLN B 261     184.203 135.028  34.828  1.00  0.00           H  
ATOM   4244 1HE2 GLN B 261     181.721 137.404  35.249  1.00  0.00           H  
ATOM   4245 2HE2 GLN B 261     182.870 136.306  35.939  1.00  0.00           H  
ATOM   4246  N   PHE B 262     188.029 135.121  32.369  1.00  0.00           N  
ATOM   4247  CA  PHE B 262     189.184 135.050  31.496  1.00  0.00           C  
ATOM   4248  C   PHE B 262     189.124 133.760  30.697  1.00  0.00           C  
ATOM   4249  O   PHE B 262     189.045 132.666  31.258  1.00  0.00           O  
ATOM   4250  CB  PHE B 262     190.483 135.114  32.301  1.00  0.00           C  
ATOM   4251  CG  PHE B 262     190.605 136.341  33.158  1.00  0.00           C  
ATOM   4252  CD1 PHE B 262     190.030 136.384  34.420  1.00  0.00           C  
ATOM   4253  CD2 PHE B 262     191.294 137.456  32.706  1.00  0.00           C  
ATOM   4254  CE1 PHE B 262     190.141 137.513  35.209  1.00  0.00           C  
ATOM   4255  CE2 PHE B 262     191.408 138.585  33.493  1.00  0.00           C  
ATOM   4256  CZ  PHE B 262     190.830 138.613  34.746  1.00  0.00           C  
ATOM   4257  H   PHE B 262     187.926 134.457  33.135  1.00  0.00           H  
ATOM   4258  HA  PHE B 262     189.171 135.895  30.808  1.00  0.00           H  
ATOM   4259 1HB  PHE B 262     190.555 134.239  32.946  1.00  0.00           H  
ATOM   4260 2HB  PHE B 262     191.334 135.089  31.621  1.00  0.00           H  
ATOM   4261  HD1 PHE B 262     189.486 135.512  34.786  1.00  0.00           H  
ATOM   4262  HD2 PHE B 262     191.751 137.434  31.715  1.00  0.00           H  
ATOM   4263  HE1 PHE B 262     189.684 137.532  36.198  1.00  0.00           H  
ATOM   4264  HE2 PHE B 262     191.953 139.454  33.126  1.00  0.00           H  
ATOM   4265  HZ  PHE B 262     190.918 139.504  35.368  1.00  0.00           H  
ATOM   4266  N   TYR B 263     189.092 133.900  29.377  1.00  0.00           N  
ATOM   4267  CA  TYR B 263     188.991 132.782  28.448  1.00  0.00           C  
ATOM   4268  C   TYR B 263     190.256 132.697  27.609  1.00  0.00           C  
ATOM   4269  O   TYR B 263     190.475 133.518  26.709  1.00  0.00           O  
ATOM   4270  CB  TYR B 263     187.758 132.923  27.553  1.00  0.00           C  
ATOM   4271  CG  TYR B 263     186.456 133.010  28.317  1.00  0.00           C  
ATOM   4272  CD1 TYR B 263     186.057 134.217  28.873  1.00  0.00           C  
ATOM   4273  CD2 TYR B 263     185.660 131.884  28.462  1.00  0.00           C  
ATOM   4274  CE1 TYR B 263     184.867 134.296  29.571  1.00  0.00           C  
ATOM   4275  CE2 TYR B 263     184.471 131.963  29.160  1.00  0.00           C  
ATOM   4276  CZ  TYR B 263     184.074 133.163  29.713  1.00  0.00           C  
ATOM   4277  OH  TYR B 263     182.889 133.243  30.408  1.00  0.00           O  
ATOM   4278  H   TYR B 263     189.155 134.839  28.992  1.00  0.00           H  
ATOM   4279  HA  TYR B 263     188.913 131.849  29.014  1.00  0.00           H  
ATOM   4280 1HB  TYR B 263     187.854 133.821  26.941  1.00  0.00           H  
ATOM   4281 2HB  TYR B 263     187.700 132.071  26.877  1.00  0.00           H  
ATOM   4282  HD1 TYR B 263     186.682 135.103  28.760  1.00  0.00           H  
ATOM   4283  HD2 TYR B 263     185.974 130.935  28.026  1.00  0.00           H  
ATOM   4284  HE1 TYR B 263     184.554 135.244  30.008  1.00  0.00           H  
ATOM   4285  HE2 TYR B 263     183.846 131.077  29.274  1.00  0.00           H  
ATOM   4286  HH  TYR B 263     182.605 132.359  30.655  1.00  0.00           H  
ATOM   4287  N   VAL B 264     191.095 131.726  27.910  1.00  0.00           N  
ATOM   4288  CA  VAL B 264     192.385 131.691  27.271  1.00  0.00           C  
ATOM   4289  C   VAL B 264     192.429 130.490  26.323  1.00  0.00           C  
ATOM   4290  O   VAL B 264     192.231 129.339  26.720  1.00  0.00           O  
ATOM   4291  CB  VAL B 264     193.508 131.587  28.320  1.00  0.00           C  
ATOM   4292  CG1 VAL B 264     194.872 131.646  27.648  1.00  0.00           C  
ATOM   4293  CG2 VAL B 264     193.363 132.701  29.345  1.00  0.00           C  
ATOM   4294  H   VAL B 264     190.821 131.019  28.597  1.00  0.00           H  
ATOM   4295  HA  VAL B 264     192.516 132.583  26.663  1.00  0.00           H  
ATOM   4296  HB  VAL B 264     193.437 130.621  28.820  1.00  0.00           H  
ATOM   4297 1HG1 VAL B 264     195.654 131.571  28.404  1.00  0.00           H  
ATOM   4298 2HG1 VAL B 264     194.967 130.818  26.945  1.00  0.00           H  
ATOM   4299 3HG1 VAL B 264     194.974 132.591  27.114  1.00  0.00           H  
ATOM   4300 1HG2 VAL B 264     194.160 132.621  30.084  1.00  0.00           H  
ATOM   4301 2HG2 VAL B 264     193.428 133.667  28.844  1.00  0.00           H  
ATOM   4302 3HG2 VAL B 264     192.397 132.615  29.843  1.00  0.00           H  
ATOM   4303  N   TYR B 265     192.666 130.779  25.052  1.00  0.00           N  
ATOM   4304  CA  TYR B 265     192.656 129.792  23.981  1.00  0.00           C  
ATOM   4305  C   TYR B 265     194.061 129.504  23.452  1.00  0.00           C  
ATOM   4306  O   TYR B 265     194.988 130.297  23.661  1.00  0.00           O  
ATOM   4307  CB  TYR B 265     191.749 130.262  22.842  1.00  0.00           C  
ATOM   4308  CG  TYR B 265     190.310 130.473  23.255  1.00  0.00           C  
ATOM   4309  CD1 TYR B 265     189.905 131.702  23.756  1.00  0.00           C  
ATOM   4310  CD2 TYR B 265     189.394 129.438  23.133  1.00  0.00           C  
ATOM   4311  CE1 TYR B 265     188.590 131.894  24.134  1.00  0.00           C  
ATOM   4312  CE2 TYR B 265     188.079 129.631  23.511  1.00  0.00           C  
ATOM   4313  CZ  TYR B 265     187.677 130.853  24.009  1.00  0.00           C  
ATOM   4314  OH  TYR B 265     186.367 131.045  24.385  1.00  0.00           O  
ATOM   4315  H   TYR B 265     192.844 131.757  24.792  1.00  0.00           H  
ATOM   4316  HA  TYR B 265     192.236 128.865  24.368  1.00  0.00           H  
ATOM   4317 1HB  TYR B 265     192.129 131.202  22.438  1.00  0.00           H  
ATOM   4318 2HB  TYR B 265     191.768 129.528  22.036  1.00  0.00           H  
ATOM   4319  HD1 TYR B 265     190.624 132.515  23.852  1.00  0.00           H  
ATOM   4320  HD2 TYR B 265     189.712 128.473  22.741  1.00  0.00           H  
ATOM   4321  HE1 TYR B 265     188.272 132.860  24.527  1.00  0.00           H  
ATOM   4322  HE2 TYR B 265     187.360 128.817  23.416  1.00  0.00           H  
ATOM   4323  HH  TYR B 265     185.822 130.352  24.007  1.00  0.00           H  
ATOM   4324  N   GLN B 266     194.238 128.334  22.818  1.00  0.00           N  
ATOM   4325  CA  GLN B 266     195.514 127.962  22.202  1.00  0.00           C  
ATOM   4326  C   GLN B 266     196.627 127.988  23.239  1.00  0.00           C  
ATOM   4327  O   GLN B 266     197.710 128.537  23.015  1.00  0.00           O  
ATOM   4328  CB  GLN B 266     195.856 128.900  21.041  1.00  0.00           C  
ATOM   4329  CG  GLN B 266     194.816 128.923  19.933  1.00  0.00           C  
ATOM   4330  CD  GLN B 266     195.247 129.774  18.754  1.00  0.00           C  
ATOM   4331  OE1 GLN B 266     196.112 129.377  17.967  1.00  0.00           O  
ATOM   4332  NE2 GLN B 266     194.647 130.951  18.623  1.00  0.00           N  
ATOM   4333  H   GLN B 266     193.446 127.706  22.725  1.00  0.00           H  
ATOM   4334  HA  GLN B 266     195.434 126.939  21.835  1.00  0.00           H  
ATOM   4335 1HB  GLN B 266     195.968 129.917  21.417  1.00  0.00           H  
ATOM   4336 2HB  GLN B 266     196.809 128.605  20.603  1.00  0.00           H  
ATOM   4337 1HG  GLN B 266     194.656 127.905  19.579  1.00  0.00           H  
ATOM   4338 2HG  GLN B 266     193.887 129.332  20.328  1.00  0.00           H  
ATOM   4339 1HE2 GLN B 266     194.889 131.556  17.864  1.00  0.00           H  
ATOM   4340 2HE2 GLN B 266     193.951 131.233  19.283  1.00  0.00           H  
ATOM   4341  N   ILE B 267     196.322 127.393  24.380  1.00  0.00           N  
ATOM   4342  CA  ILE B 267     197.188 127.365  25.543  1.00  0.00           C  
ATOM   4343  C   ILE B 267     197.729 125.989  25.898  1.00  0.00           C  
ATOM   4344  O   ILE B 267     197.000 125.001  25.916  1.00  0.00           O  
ATOM   4345  CB  ILE B 267     196.445 128.006  26.739  1.00  0.00           C  
ATOM   4346  CG1 ILE B 267     197.324 127.989  27.950  1.00  0.00           C  
ATOM   4347  CG2 ILE B 267     195.090 127.362  26.992  1.00  0.00           C  
ATOM   4348  CD1 ILE B 267     196.855 128.830  29.054  1.00  0.00           C  
ATOM   4349  H   ILE B 267     195.411 126.922  24.416  1.00  0.00           H  
ATOM   4350  HA  ILE B 267     198.047 128.001  25.329  1.00  0.00           H  
ATOM   4351  HB  ILE B 267     196.285 129.043  26.498  1.00  0.00           H  
ATOM   4352 1HG1 ILE B 267     197.388 126.972  28.319  1.00  0.00           H  
ATOM   4353 2HG1 ILE B 267     198.313 128.316  27.664  1.00  0.00           H  
ATOM   4354 1HG2 ILE B 267     194.569 127.856  27.793  1.00  0.00           H  
ATOM   4355 2HG2 ILE B 267     194.502 127.464  26.100  1.00  0.00           H  
ATOM   4356 3HG2 ILE B 267     195.205 126.307  27.240  1.00  0.00           H  
ATOM   4357 1HD1 ILE B 267     197.533 128.738  29.847  1.00  0.00           H  
ATOM   4358 2HD1 ILE B 267     196.827 129.834  28.729  1.00  0.00           H  
ATOM   4359 3HD1 ILE B 267     195.883 128.525  29.400  1.00  0.00           H  
ATOM   4360  N   ASP B 268     199.032 125.941  26.202  1.00  0.00           N  
ATOM   4361  CA  ASP B 268     199.646 124.682  26.605  1.00  0.00           C  
ATOM   4362  C   ASP B 268     199.570 124.533  28.129  1.00  0.00           C  
ATOM   4363  O   ASP B 268     199.196 125.485  28.829  1.00  0.00           O  
ATOM   4364  CB  ASP B 268     201.106 124.666  26.091  1.00  0.00           C  
ATOM   4365  CG  ASP B 268     201.731 123.259  25.916  1.00  0.00           C  
ATOM   4366  OD1 ASP B 268     201.249 122.327  26.522  1.00  0.00           O  
ATOM   4367  OD2 ASP B 268     202.686 123.150  25.198  1.00  0.00           O  
ATOM   4368  H   ASP B 268     199.589 126.786  26.122  1.00  0.00           H  
ATOM   4369  HA  ASP B 268     199.110 123.855  26.144  1.00  0.00           H  
ATOM   4370 1HB  ASP B 268     201.146 125.175  25.128  1.00  0.00           H  
ATOM   4371 2HB  ASP B 268     201.733 125.241  26.778  1.00  0.00           H  
ATOM   4372  N   GLU B 269     200.001 123.389  28.643  1.00  0.00           N  
ATOM   4373  CA  GLU B 269     199.858 123.088  30.059  1.00  0.00           C  
ATOM   4374  C   GLU B 269     200.720 123.903  31.011  1.00  0.00           C  
ATOM   4375  O   GLU B 269     200.206 124.352  32.035  1.00  0.00           O  
ATOM   4376  CB  GLU B 269     200.130 121.599  30.280  1.00  0.00           C  
ATOM   4377  CG  GLU B 269     200.004 121.089  31.723  1.00  0.00           C  
ATOM   4378  CD  GLU B 269     198.599 121.149  32.337  1.00  0.00           C  
ATOM   4379  OE1 GLU B 269     197.614 121.292  31.616  1.00  0.00           O  
ATOM   4380  OE2 GLU B 269     198.531 121.027  33.551  1.00  0.00           O  
ATOM   4381  H   GLU B 269     200.341 122.675  27.999  1.00  0.00           H  
ATOM   4382  HA  GLU B 269     198.816 123.277  30.322  1.00  0.00           H  
ATOM   4383 1HB  GLU B 269     199.453 121.017  29.662  1.00  0.00           H  
ATOM   4384 2HB  GLU B 269     201.145 121.373  29.947  1.00  0.00           H  
ATOM   4385 1HG  GLU B 269     200.332 120.053  31.740  1.00  0.00           H  
ATOM   4386 2HG  GLU B 269     200.691 121.655  32.351  1.00  0.00           H  
ATOM   4387  N   HIS B 270     202.003 124.145  30.722  1.00  0.00           N  
ATOM   4388  CA  HIS B 270     202.755 124.894  31.720  1.00  0.00           C  
ATOM   4389  C   HIS B 270     202.239 126.313  31.842  1.00  0.00           C  
ATOM   4390  O   HIS B 270     202.278 126.906  32.923  1.00  0.00           O  
ATOM   4391  CB  HIS B 270     204.247 124.917  31.372  1.00  0.00           C  
ATOM   4392  CG  HIS B 270     204.568 125.725  30.154  1.00  0.00           C  
ATOM   4393  ND1 HIS B 270     204.355 125.258  28.874  1.00  0.00           N  
ATOM   4394  CD2 HIS B 270     205.087 126.968  30.020  1.00  0.00           C  
ATOM   4395  CE1 HIS B 270     204.729 126.181  28.004  1.00  0.00           C  
ATOM   4396  NE2 HIS B 270     205.177 127.227  28.674  1.00  0.00           N  
ATOM   4397  H   HIS B 270     202.454 123.806  29.876  1.00  0.00           H  
ATOM   4398  HA  HIS B 270     202.638 124.417  32.695  1.00  0.00           H  
ATOM   4399 1HB  HIS B 270     204.810 125.326  32.212  1.00  0.00           H  
ATOM   4400 2HB  HIS B 270     204.598 123.899  31.209  1.00  0.00           H  
ATOM   4401  HD2 HIS B 270     205.380 127.638  30.828  1.00  0.00           H  
ATOM   4402  HE1 HIS B 270     204.676 126.093  26.919  1.00  0.00           H  
ATOM   4403  HE2 HIS B 270     205.530 128.082  28.268  1.00  0.00           H  
ATOM   4404  N   VAL B 271     201.657 126.834  30.765  1.00  0.00           N  
ATOM   4405  CA  VAL B 271     201.151 128.180  30.821  1.00  0.00           C  
ATOM   4406  C   VAL B 271     199.934 128.178  31.702  1.00  0.00           C  
ATOM   4407  O   VAL B 271     199.779 129.063  32.542  1.00  0.00           O  
ATOM   4408  CB  VAL B 271     200.835 128.751  29.435  1.00  0.00           C  
ATOM   4409  CG1 VAL B 271     200.155 130.104  29.571  1.00  0.00           C  
ATOM   4410  CG2 VAL B 271     202.103 128.901  28.652  1.00  0.00           C  
ATOM   4411  H   VAL B 271     201.606 126.303  29.902  1.00  0.00           H  
ATOM   4412  HA  VAL B 271     201.910 128.817  31.277  1.00  0.00           H  
ATOM   4413  HB  VAL B 271     200.169 128.075  28.912  1.00  0.00           H  
ATOM   4414 1HG1 VAL B 271     199.944 130.497  28.601  1.00  0.00           H  
ATOM   4415 2HG1 VAL B 271     199.257 130.025  30.115  1.00  0.00           H  
ATOM   4416 3HG1 VAL B 271     200.791 130.767  30.083  1.00  0.00           H  
ATOM   4417 1HG2 VAL B 271     201.871 129.304  27.675  1.00  0.00           H  
ATOM   4418 2HG2 VAL B 271     202.787 129.565  29.166  1.00  0.00           H  
ATOM   4419 3HG2 VAL B 271     202.560 127.931  28.542  1.00  0.00           H  
ATOM   4420  N   ALA B 272     199.036 127.208  31.496  1.00  0.00           N  
ATOM   4421  CA  ALA B 272     197.828 127.183  32.287  1.00  0.00           C  
ATOM   4422  C   ALA B 272     198.131 127.062  33.771  1.00  0.00           C  
ATOM   4423  O   ALA B 272     197.492 127.741  34.579  1.00  0.00           O  
ATOM   4424  CB  ALA B 272     196.941 126.039  31.841  1.00  0.00           C  
ATOM   4425  H   ALA B 272     199.176 126.500  30.767  1.00  0.00           H  
ATOM   4426  HA  ALA B 272     197.323 128.127  32.137  1.00  0.00           H  
ATOM   4427 1HB  ALA B 272     196.024 126.042  32.419  1.00  0.00           H  
ATOM   4428 2HB  ALA B 272     196.709 126.148  30.782  1.00  0.00           H  
ATOM   4429 3HB  ALA B 272     197.472 125.096  31.999  1.00  0.00           H  
ATOM   4430  N   GLN B 273     199.142 126.257  34.141  1.00  0.00           N  
ATOM   4431  CA  GLN B 273     199.465 126.114  35.559  1.00  0.00           C  
ATOM   4432  C   GLN B 273     200.007 127.415  36.127  1.00  0.00           C  
ATOM   4433  O   GLN B 273     199.658 127.805  37.248  1.00  0.00           O  
ATOM   4434  CB  GLN B 273     200.511 125.025  35.785  1.00  0.00           C  
ATOM   4435  CG  GLN B 273     200.045 123.614  35.527  1.00  0.00           C  
ATOM   4436  CD  GLN B 273     201.170 122.609  35.739  1.00  0.00           C  
ATOM   4437  OE1 GLN B 273     202.175 122.924  36.392  1.00  0.00           O  
ATOM   4438  NE2 GLN B 273     201.016 121.410  35.199  1.00  0.00           N  
ATOM   4439  H   GLN B 273     199.632 125.694  33.437  1.00  0.00           H  
ATOM   4440  HA  GLN B 273     198.554 125.857  36.097  1.00  0.00           H  
ATOM   4441 1HB  GLN B 273     201.366 125.215  35.131  1.00  0.00           H  
ATOM   4442 2HB  GLN B 273     200.870 125.080  36.812  1.00  0.00           H  
ATOM   4443 1HG  GLN B 273     199.234 123.372  36.213  1.00  0.00           H  
ATOM   4444 2HG  GLN B 273     199.697 123.524  34.501  1.00  0.00           H  
ATOM   4445 1HE2 GLN B 273     201.722 120.715  35.305  1.00  0.00           H  
ATOM   4446 2HE2 GLN B 273     200.174 121.194  34.653  1.00  0.00           H  
ATOM   4447  N   LEU B 274     200.831 128.110  35.353  1.00  0.00           N  
ATOM   4448  CA  LEU B 274     201.340 129.394  35.782  1.00  0.00           C  
ATOM   4449  C   LEU B 274     200.225 130.432  35.933  1.00  0.00           C  
ATOM   4450  O   LEU B 274     200.247 131.214  36.889  1.00  0.00           O  
ATOM   4451  CB  LEU B 274     202.386 129.897  34.780  1.00  0.00           C  
ATOM   4452  CG  LEU B 274     203.713 129.128  34.761  1.00  0.00           C  
ATOM   4453  CD1 LEU B 274     204.532 129.557  33.551  1.00  0.00           C  
ATOM   4454  CD2 LEU B 274     204.471 129.390  36.054  1.00  0.00           C  
ATOM   4455  H   LEU B 274     201.163 127.703  34.470  1.00  0.00           H  
ATOM   4456  HA  LEU B 274     201.788 129.262  36.760  1.00  0.00           H  
ATOM   4457 1HB  LEU B 274     201.960 129.847  33.779  1.00  0.00           H  
ATOM   4458 2HB  LEU B 274     202.610 130.940  35.005  1.00  0.00           H  
ATOM   4459  HG  LEU B 274     203.514 128.060  34.667  1.00  0.00           H  
ATOM   4460 1HD1 LEU B 274     205.475 129.010  33.538  1.00  0.00           H  
ATOM   4461 2HD1 LEU B 274     203.975 129.340  32.639  1.00  0.00           H  
ATOM   4462 3HD1 LEU B 274     204.734 130.626  33.609  1.00  0.00           H  
ATOM   4463 1HD2 LEU B 274     205.414 128.843  36.041  1.00  0.00           H  
ATOM   4464 2HD2 LEU B 274     204.672 130.458  36.149  1.00  0.00           H  
ATOM   4465 3HD2 LEU B 274     203.870 129.058  36.901  1.00  0.00           H  
ATOM   4466  N   ILE B 275     199.221 130.416  35.039  1.00  0.00           N  
ATOM   4467  CA  ILE B 275     198.139 131.393  35.144  1.00  0.00           C  
ATOM   4468  C   ILE B 275     197.348 131.101  36.407  1.00  0.00           C  
ATOM   4469  O   ILE B 275     197.023 132.039  37.141  1.00  0.00           O  
ATOM   4470  CB  ILE B 275     197.209 131.351  33.917  1.00  0.00           C  
ATOM   4471  CG1 ILE B 275     197.966 131.781  32.658  1.00  0.00           C  
ATOM   4472  CG2 ILE B 275     195.993 132.237  34.141  1.00  0.00           C  
ATOM   4473  CD1 ILE B 275     197.252 131.441  31.370  1.00  0.00           C  
ATOM   4474  H   ILE B 275     199.262 129.761  34.255  1.00  0.00           H  
ATOM   4475  HA  ILE B 275     198.557 132.381  35.254  1.00  0.00           H  
ATOM   4476  HB  ILE B 275     196.875 130.327  33.750  1.00  0.00           H  
ATOM   4477 1HG1 ILE B 275     198.130 132.858  32.683  1.00  0.00           H  
ATOM   4478 2HG1 ILE B 275     198.945 131.302  32.641  1.00  0.00           H  
ATOM   4479 1HG2 ILE B 275     195.347 132.196  33.264  1.00  0.00           H  
ATOM   4480 2HG2 ILE B 275     195.443 131.887  35.013  1.00  0.00           H  
ATOM   4481 3HG2 ILE B 275     196.317 133.265  34.304  1.00  0.00           H  
ATOM   4482 1HD1 ILE B 275     197.850 131.777  30.523  1.00  0.00           H  
ATOM   4483 2HD1 ILE B 275     197.108 130.362  31.308  1.00  0.00           H  
ATOM   4484 3HD1 ILE B 275     196.283 131.938  31.349  1.00  0.00           H  
ATOM   4485  N   GLU B 276     197.012 129.829  36.657  1.00  0.00           N  
ATOM   4486  CA  GLU B 276     196.275 129.481  37.861  1.00  0.00           C  
ATOM   4487  C   GLU B 276     196.980 129.999  39.106  1.00  0.00           C  
ATOM   4488  O   GLU B 276     196.344 130.620  39.961  1.00  0.00           O  
ATOM   4489  CB  GLU B 276     196.119 127.957  37.982  1.00  0.00           C  
ATOM   4490  CG  GLU B 276     195.418 127.495  39.266  1.00  0.00           C  
ATOM   4491  CD  GLU B 276     195.152 126.020  39.350  1.00  0.00           C  
ATOM   4492  OE1 GLU B 276     195.497 125.293  38.454  1.00  0.00           O  
ATOM   4493  OE2 GLU B 276     194.599 125.615  40.350  1.00  0.00           O  
ATOM   4494  H   GLU B 276     197.274 129.087  36.002  1.00  0.00           H  
ATOM   4495  HA  GLU B 276     195.290 129.936  37.803  1.00  0.00           H  
ATOM   4496 1HB  GLU B 276     195.548 127.582  37.129  1.00  0.00           H  
ATOM   4497 2HB  GLU B 276     197.100 127.486  37.945  1.00  0.00           H  
ATOM   4498 1HG  GLU B 276     196.052 127.759  40.110  1.00  0.00           H  
ATOM   4499 2HG  GLU B 276     194.515 128.012  39.384  1.00  0.00           H  
ATOM   4500  N   LYS B 277     198.301 129.813  39.192  1.00  0.00           N  
ATOM   4501  CA  LYS B 277     199.055 130.275  40.346  1.00  0.00           C  
ATOM   4502  C   LYS B 277     198.990 131.789  40.506  1.00  0.00           C  
ATOM   4503  O   LYS B 277     198.762 132.281  41.612  1.00  0.00           O  
ATOM   4504  CB  LYS B 277     200.516 129.822  40.235  1.00  0.00           C  
ATOM   4505  CG  LYS B 277     201.453 130.234  41.398  1.00  0.00           C  
ATOM   4506  CD  LYS B 277     201.039 129.606  42.730  1.00  0.00           C  
ATOM   4507  CE  LYS B 277     202.165 129.692  43.794  1.00  0.00           C  
ATOM   4508  NZ  LYS B 277     202.599 131.105  44.087  1.00  0.00           N  
ATOM   4509  H   LYS B 277     198.782 129.274  38.462  1.00  0.00           H  
ATOM   4510  HA  LYS B 277     198.612 129.826  41.233  1.00  0.00           H  
ATOM   4511 1HB  LYS B 277     200.541 128.735  40.145  1.00  0.00           H  
ATOM   4512 2HB  LYS B 277     200.937 130.224  39.312  1.00  0.00           H  
ATOM   4513 1HG  LYS B 277     202.468 129.924  41.157  1.00  0.00           H  
ATOM   4514 2HG  LYS B 277     201.439 131.320  41.506  1.00  0.00           H  
ATOM   4515 1HD  LYS B 277     200.162 130.134  43.116  1.00  0.00           H  
ATOM   4516 2HD  LYS B 277     200.777 128.560  42.574  1.00  0.00           H  
ATOM   4517 1HE  LYS B 277     201.803 129.246  44.718  1.00  0.00           H  
ATOM   4518 2HE  LYS B 277     203.026 129.124  43.443  1.00  0.00           H  
ATOM   4519 1HZ  LYS B 277     203.325 131.105  44.786  1.00  0.00           H  
ATOM   4520 2HZ  LYS B 277     202.950 131.551  43.252  1.00  0.00           H  
ATOM   4521 3HZ  LYS B 277     201.795 131.665  44.441  1.00  0.00           H  
ATOM   4522  N   PHE B 278     199.167 132.529  39.409  1.00  0.00           N  
ATOM   4523  CA  PHE B 278     199.153 133.986  39.457  1.00  0.00           C  
ATOM   4524  C   PHE B 278     197.808 134.498  39.946  1.00  0.00           C  
ATOM   4525  O   PHE B 278     197.750 135.369  40.826  1.00  0.00           O  
ATOM   4526  CB  PHE B 278     199.458 134.572  38.077  1.00  0.00           C  
ATOM   4527  CG  PHE B 278     199.534 136.072  38.059  1.00  0.00           C  
ATOM   4528  CD1 PHE B 278     200.629 136.732  38.595  1.00  0.00           C  
ATOM   4529  CD2 PHE B 278     198.510 136.826  37.506  1.00  0.00           C  
ATOM   4530  CE1 PHE B 278     200.699 138.112  38.579  1.00  0.00           C  
ATOM   4531  CE2 PHE B 278     198.578 138.205  37.488  1.00  0.00           C  
ATOM   4532  CZ  PHE B 278     199.674 138.849  38.026  1.00  0.00           C  
ATOM   4533  H   PHE B 278     199.383 132.057  38.523  1.00  0.00           H  
ATOM   4534  HA  PHE B 278     199.915 134.306  40.167  1.00  0.00           H  
ATOM   4535 1HB  PHE B 278     200.408 134.179  37.717  1.00  0.00           H  
ATOM   4536 2HB  PHE B 278     198.688 134.261  37.372  1.00  0.00           H  
ATOM   4537  HD1 PHE B 278     201.440 136.149  39.032  1.00  0.00           H  
ATOM   4538  HD2 PHE B 278     197.643 136.317  37.082  1.00  0.00           H  
ATOM   4539  HE1 PHE B 278     201.566 138.618  39.005  1.00  0.00           H  
ATOM   4540  HE2 PHE B 278     197.766 138.786  37.050  1.00  0.00           H  
ATOM   4541  HZ  PHE B 278     199.728 139.937  38.014  1.00  0.00           H  
ATOM   4542  N   VAL B 279     196.720 133.958  39.384  1.00  0.00           N  
ATOM   4543  CA  VAL B 279     195.409 134.411  39.795  1.00  0.00           C  
ATOM   4544  C   VAL B 279     195.216 134.067  41.264  1.00  0.00           C  
ATOM   4545  O   VAL B 279     194.674 134.886  42.007  1.00  0.00           O  
ATOM   4546  CB  VAL B 279     194.308 133.747  38.947  1.00  0.00           C  
ATOM   4547  CG1 VAL B 279     192.932 134.085  39.502  1.00  0.00           C  
ATOM   4548  CG2 VAL B 279     194.430 134.196  37.498  1.00  0.00           C  
ATOM   4549  H   VAL B 279     196.826 133.244  38.656  1.00  0.00           H  
ATOM   4550  HA  VAL B 279     195.363 135.495  39.676  1.00  0.00           H  
ATOM   4551  HB  VAL B 279     194.421 132.665  39.003  1.00  0.00           H  
ATOM   4552 1HG1 VAL B 279     192.166 133.607  38.890  1.00  0.00           H  
ATOM   4553 2HG1 VAL B 279     192.855 133.723  40.527  1.00  0.00           H  
ATOM   4554 3HG1 VAL B 279     192.788 135.165  39.485  1.00  0.00           H  
ATOM   4555 1HG2 VAL B 279     193.649 133.722  36.904  1.00  0.00           H  
ATOM   4556 2HG2 VAL B 279     194.323 135.279  37.442  1.00  0.00           H  
ATOM   4557 3HG2 VAL B 279     195.406 133.907  37.109  1.00  0.00           H  
ATOM   4558  N   ARG B 280     195.619 132.858  41.694  1.00  0.00           N  
ATOM   4559  CA  ARG B 280     195.501 132.512  43.103  1.00  0.00           C  
ATOM   4560  C   ARG B 280     196.314 133.443  44.009  1.00  0.00           C  
ATOM   4561  O   ARG B 280     195.822 133.816  45.076  1.00  0.00           O  
ATOM   4562  CB  ARG B 280     195.930 131.074  43.366  1.00  0.00           C  
ATOM   4563  CG  ARG B 280     194.962 130.015  42.883  1.00  0.00           C  
ATOM   4564  CD  ARG B 280     195.409 128.647  43.221  1.00  0.00           C  
ATOM   4565  NE  ARG B 280     194.495 127.629  42.704  1.00  0.00           N  
ATOM   4566  CZ  ARG B 280     193.339 127.244  43.264  1.00  0.00           C  
ATOM   4567  NH1 ARG B 280     192.881 127.787  44.383  1.00  0.00           N  
ATOM   4568  NH2 ARG B 280     192.673 126.299  42.649  1.00  0.00           N  
ATOM   4569  H   ARG B 280     195.997 132.176  41.033  1.00  0.00           H  
ATOM   4570  HA  ARG B 280     194.453 132.594  43.378  1.00  0.00           H  
ATOM   4571 1HB  ARG B 280     196.884 130.894  42.879  1.00  0.00           H  
ATOM   4572 2HB  ARG B 280     196.077 130.936  44.436  1.00  0.00           H  
ATOM   4573 1HG  ARG B 280     193.986 130.193  43.325  1.00  0.00           H  
ATOM   4574 2HG  ARG B 280     194.883 130.070  41.806  1.00  0.00           H  
ATOM   4575 1HD  ARG B 280     196.386 128.483  42.759  1.00  0.00           H  
ATOM   4576 2HD  ARG B 280     195.496 128.530  44.297  1.00  0.00           H  
ATOM   4577  HE  ARG B 280     194.751 127.124  41.839  1.00  0.00           H  
ATOM   4578 1HH1 ARG B 280     193.405 128.512  44.847  1.00  0.00           H  
ATOM   4579 2HH1 ARG B 280     192.006 127.470  44.776  1.00  0.00           H  
ATOM   4580 1HH2 ARG B 280     193.083 125.915  41.781  1.00  0.00           H  
ATOM   4581 2HH2 ARG B 280     191.800 125.958  43.010  1.00  0.00           H  
ATOM   4582  N   ASP B 281     197.524 133.867  43.592  1.00  0.00           N  
ATOM   4583  CA  ASP B 281     198.284 134.805  44.426  1.00  0.00           C  
ATOM   4584  C   ASP B 281     197.507 136.104  44.605  1.00  0.00           C  
ATOM   4585  O   ASP B 281     197.428 136.638  45.721  1.00  0.00           O  
ATOM   4586  CB  ASP B 281     199.657 135.133  43.821  1.00  0.00           C  
ATOM   4587  CG  ASP B 281     200.751 133.978  43.873  1.00  0.00           C  
ATOM   4588  OD1 ASP B 281     200.599 132.972  44.582  1.00  0.00           O  
ATOM   4589  OD2 ASP B 281     201.789 134.150  43.216  1.00  0.00           O  
ATOM   4590  H   ASP B 281     197.938 133.464  42.745  1.00  0.00           H  
ATOM   4591  HA  ASP B 281     198.420 134.363  45.402  1.00  0.00           H  
ATOM   4592 1HB  ASP B 281     199.510 135.408  42.770  1.00  0.00           H  
ATOM   4593 2HB  ASP B 281     200.063 136.013  44.327  1.00  0.00           H  
ATOM   4594  N   ILE B 282     196.883 136.582  43.527  1.00  0.00           N  
ATOM   4595  CA  ILE B 282     196.085 137.788  43.632  1.00  0.00           C  
ATOM   4596  C   ILE B 282     194.874 137.580  44.487  1.00  0.00           C  
ATOM   4597  O   ILE B 282     194.602 138.403  45.357  1.00  0.00           O  
ATOM   4598  CB  ILE B 282     195.641 138.280  42.242  1.00  0.00           C  
ATOM   4599  CG1 ILE B 282     196.841 138.820  41.459  1.00  0.00           C  
ATOM   4600  CG2 ILE B 282     194.564 139.345  42.373  1.00  0.00           C  
ATOM   4601  CD1 ILE B 282     196.540 139.113  40.007  1.00  0.00           C  
ATOM   4602  H   ILE B 282     197.013 136.115  42.620  1.00  0.00           H  
ATOM   4603  HA  ILE B 282     196.697 138.555  44.101  1.00  0.00           H  
ATOM   4604  HB  ILE B 282     195.243 137.442  41.670  1.00  0.00           H  
ATOM   4605 1HG1 ILE B 282     197.197 139.737  41.926  1.00  0.00           H  
ATOM   4606 2HG1 ILE B 282     197.656 138.097  41.497  1.00  0.00           H  
ATOM   4607 1HG2 ILE B 282     194.262 139.681  41.382  1.00  0.00           H  
ATOM   4608 2HG2 ILE B 282     193.702 138.928  42.892  1.00  0.00           H  
ATOM   4609 3HG2 ILE B 282     194.955 140.190  42.940  1.00  0.00           H  
ATOM   4610 1HD1 ILE B 282     197.438 139.492  39.518  1.00  0.00           H  
ATOM   4611 2HD1 ILE B 282     196.215 138.199  39.510  1.00  0.00           H  
ATOM   4612 3HD1 ILE B 282     195.751 139.861  39.943  1.00  0.00           H  
ATOM   4613  N   SER B 283     194.171 136.478  44.275  1.00  0.00           N  
ATOM   4614  CA  SER B 283     192.943 136.204  44.975  1.00  0.00           C  
ATOM   4615  C   SER B 283     193.179 136.155  46.472  1.00  0.00           C  
ATOM   4616  O   SER B 283     192.387 136.701  47.248  1.00  0.00           O  
ATOM   4617  CB  SER B 283     192.352 134.892  44.497  1.00  0.00           C  
ATOM   4618  OG  SER B 283     191.118 134.643  45.113  1.00  0.00           O  
ATOM   4619  H   SER B 283     194.476 135.828  43.556  1.00  0.00           H  
ATOM   4620  HA  SER B 283     192.245 137.007  44.756  1.00  0.00           H  
ATOM   4621 1HB  SER B 283     192.222 134.925  43.416  1.00  0.00           H  
ATOM   4622 2HB  SER B 283     193.043 134.080  44.720  1.00  0.00           H  
ATOM   4623  HG  SER B 283     191.322 134.264  45.971  1.00  0.00           H  
ATOM   4624  N   ARG B 284     194.288 135.540  46.898  1.00  0.00           N  
ATOM   4625  CA  ARG B 284     194.601 135.446  48.314  1.00  0.00           C  
ATOM   4626  C   ARG B 284     194.843 136.836  48.904  1.00  0.00           C  
ATOM   4627  O   ARG B 284     194.416 137.116  50.025  1.00  0.00           O  
ATOM   4628  CB  ARG B 284     195.828 134.574  48.535  1.00  0.00           C  
ATOM   4629  CG  ARG B 284     195.609 133.089  48.293  1.00  0.00           C  
ATOM   4630  CD  ARG B 284     196.883 132.328  48.364  1.00  0.00           C  
ATOM   4631  NE  ARG B 284     196.677 130.905  48.145  1.00  0.00           N  
ATOM   4632  CZ  ARG B 284     197.666 130.009  47.961  1.00  0.00           C  
ATOM   4633  NH1 ARG B 284     198.921 130.402  47.973  1.00  0.00           N  
ATOM   4634  NH2 ARG B 284     197.375 128.734  47.769  1.00  0.00           N  
ATOM   4635  H   ARG B 284     194.895 135.073  46.218  1.00  0.00           H  
ATOM   4636  HA  ARG B 284     193.756 134.987  48.825  1.00  0.00           H  
ATOM   4637 1HB  ARG B 284     196.630 134.901  47.874  1.00  0.00           H  
ATOM   4638 2HB  ARG B 284     196.179 134.694  49.560  1.00  0.00           H  
ATOM   4639 1HG  ARG B 284     194.931 132.693  49.049  1.00  0.00           H  
ATOM   4640 2HG  ARG B 284     195.176 132.941  47.303  1.00  0.00           H  
ATOM   4641 1HD  ARG B 284     197.569 132.695  47.601  1.00  0.00           H  
ATOM   4642 2HD  ARG B 284     197.331 132.460  49.348  1.00  0.00           H  
ATOM   4643  HE  ARG B 284     195.725 130.565  48.129  1.00  0.00           H  
ATOM   4644 1HH1 ARG B 284     199.143 131.376  48.120  1.00  0.00           H  
ATOM   4645 2HH1 ARG B 284     199.662 129.730  47.836  1.00  0.00           H  
ATOM   4646 1HH2 ARG B 284     196.411 128.431  47.760  1.00  0.00           H  
ATOM   4647 2HH2 ARG B 284     198.116 128.062  47.632  1.00  0.00           H  
ATOM   4648  N   ARG B 285     195.503 137.712  48.134  1.00  0.00           N  
ATOM   4649  CA  ARG B 285     195.768 139.084  48.563  1.00  0.00           C  
ATOM   4650  C   ARG B 285     194.518 139.985  48.546  1.00  0.00           C  
ATOM   4651  O   ARG B 285     194.355 140.840  49.419  1.00  0.00           O  
ATOM   4652  CB  ARG B 285     196.838 139.705  47.674  1.00  0.00           C  
ATOM   4653  CG  ARG B 285     198.252 139.137  47.861  1.00  0.00           C  
ATOM   4654  CD  ARG B 285     199.239 139.756  46.919  1.00  0.00           C  
ATOM   4655  NE  ARG B 285     199.443 141.180  47.205  1.00  0.00           N  
ATOM   4656  CZ  ARG B 285     200.052 142.074  46.379  1.00  0.00           C  
ATOM   4657  NH1 ARG B 285     200.532 141.700  45.201  1.00  0.00           N  
ATOM   4658  NH2 ARG B 285     200.164 143.339  46.755  1.00  0.00           N  
ATOM   4659  H   ARG B 285     195.884 137.384  47.238  1.00  0.00           H  
ATOM   4660  HA  ARG B 285     196.148 139.046  49.582  1.00  0.00           H  
ATOM   4661 1HB  ARG B 285     196.563 139.550  46.627  1.00  0.00           H  
ATOM   4662 2HB  ARG B 285     196.872 140.777  47.846  1.00  0.00           H  
ATOM   4663 1HG  ARG B 285     198.590 139.321  48.880  1.00  0.00           H  
ATOM   4664 2HG  ARG B 285     198.234 138.062  47.672  1.00  0.00           H  
ATOM   4665 1HD  ARG B 285     200.201 139.242  47.013  1.00  0.00           H  
ATOM   4666 2HD  ARG B 285     198.867 139.651  45.900  1.00  0.00           H  
ATOM   4667  HE  ARG B 285     199.103 141.526  48.091  1.00  0.00           H  
ATOM   4668 1HH1 ARG B 285     200.465 140.741  44.895  1.00  0.00           H  
ATOM   4669 2HH1 ARG B 285     200.989 142.402  44.589  1.00  0.00           H  
ATOM   4670 1HH2 ARG B 285     199.804 143.638  47.646  1.00  0.00           H  
ATOM   4671 2HH2 ARG B 285     200.619 144.022  46.126  1.00  0.00           H  
ATOM   4672  N   GLU B 286     193.639 139.781  47.558  1.00  0.00           N  
ATOM   4673  CA  GLU B 286     192.418 140.569  47.390  1.00  0.00           C  
ATOM   4674  C   GLU B 286     191.235 140.039  48.222  1.00  0.00           C  
ATOM   4675  O   GLU B 286     190.304 140.787  48.520  1.00  0.00           O  
ATOM   4676  CB  GLU B 286     192.013 140.643  45.908  1.00  0.00           C  
ATOM   4677  CG  GLU B 286     192.993 141.384  44.963  1.00  0.00           C  
ATOM   4678  CD  GLU B 286     193.072 142.864  45.176  1.00  0.00           C  
ATOM   4679  OE1 GLU B 286     192.062 143.440  45.499  1.00  0.00           O  
ATOM   4680  OE2 GLU B 286     194.142 143.436  44.990  1.00  0.00           O  
ATOM   4681  H   GLU B 286     193.867 139.080  46.854  1.00  0.00           H  
ATOM   4682  HA  GLU B 286     192.627 141.586  47.727  1.00  0.00           H  
ATOM   4683 1HB  GLU B 286     191.902 139.628  45.522  1.00  0.00           H  
ATOM   4684 2HB  GLU B 286     191.045 141.133  45.826  1.00  0.00           H  
ATOM   4685 1HG  GLU B 286     193.983 140.971  45.107  1.00  0.00           H  
ATOM   4686 2HG  GLU B 286     192.689 141.187  43.935  1.00  0.00           H  
ATOM   4687  N   GLY B 287     191.262 138.756  48.604  1.00  0.00           N  
ATOM   4688  CA  GLY B 287     190.176 138.150  49.366  1.00  0.00           C  
ATOM   4689  C   GLY B 287     189.016 137.705  48.472  1.00  0.00           C  
ATOM   4690  O   GLY B 287     187.853 137.725  48.888  1.00  0.00           O  
ATOM   4691  H   GLY B 287     192.025 138.155  48.308  1.00  0.00           H  
ATOM   4692 1HA  GLY B 287     190.568 137.286  49.906  1.00  0.00           H  
ATOM   4693 2HA  GLY B 287     189.816 138.856  50.110  1.00  0.00           H  
ATOM   4694  N   THR B 288     189.330 137.364  47.225  1.00  0.00           N  
ATOM   4695  CA  THR B 288     188.309 136.951  46.261  1.00  0.00           C  
ATOM   4696  C   THR B 288     188.114 135.434  46.165  1.00  0.00           C  
ATOM   4697  O   THR B 288     188.929 134.642  46.645  1.00  0.00           O  
ATOM   4698  CB  THR B 288     188.647 137.499  44.862  1.00  0.00           C  
ATOM   4699  OG1 THR B 288     189.906 136.968  44.428  1.00  0.00           O  
ATOM   4700  CG2 THR B 288     188.724 139.018  44.889  1.00  0.00           C  
ATOM   4701  H   THR B 288     190.320 137.330  46.975  1.00  0.00           H  
ATOM   4702  HA  THR B 288     187.358 137.387  46.568  1.00  0.00           H  
ATOM   4703  HB  THR B 288     187.876 137.193  44.155  1.00  0.00           H  
ATOM   4704  HG1 THR B 288     190.028 136.092  44.801  1.00  0.00           H  
ATOM   4705 1HG2 THR B 288     188.963 139.388  43.892  1.00  0.00           H  
ATOM   4706 2HG2 THR B 288     187.765 139.426  45.207  1.00  0.00           H  
ATOM   4707 3HG2 THR B 288     189.500 139.330  45.586  1.00  0.00           H  
ATOM   4708  N   GLU B 289     187.016 135.046  45.507  1.00  0.00           N  
ATOM   4709  CA  GLU B 289     186.676 133.649  45.210  1.00  0.00           C  
ATOM   4710  C   GLU B 289     186.929 133.337  43.738  1.00  0.00           C  
ATOM   4711  O   GLU B 289     186.464 134.067  42.853  1.00  0.00           O  
ATOM   4712  CB  GLU B 289     185.211 133.371  45.532  1.00  0.00           C  
ATOM   4713  CG  GLU B 289     184.766 131.921  45.275  1.00  0.00           C  
ATOM   4714  CD  GLU B 289     183.282 131.672  45.492  1.00  0.00           C  
ATOM   4715  OE1 GLU B 289     182.571 132.572  45.891  1.00  0.00           O  
ATOM   4716  OE2 GLU B 289     182.855 130.581  45.230  1.00  0.00           O  
ATOM   4717  H   GLU B 289     186.389 135.768  45.185  1.00  0.00           H  
ATOM   4718  HA  GLU B 289     187.306 132.997  45.815  1.00  0.00           H  
ATOM   4719 1HB  GLU B 289     185.014 133.604  46.579  1.00  0.00           H  
ATOM   4720 2HB  GLU B 289     184.598 134.019  44.934  1.00  0.00           H  
ATOM   4721 1HG  GLU B 289     184.994 131.657  44.244  1.00  0.00           H  
ATOM   4722 2HG  GLU B 289     185.338 131.257  45.924  1.00  0.00           H  
ATOM   4723  N   VAL B 290     187.690 132.268  43.454  1.00  0.00           N  
ATOM   4724  CA  VAL B 290     187.935 131.942  42.052  1.00  0.00           C  
ATOM   4725  C   VAL B 290     187.682 130.496  41.635  1.00  0.00           C  
ATOM   4726  O   VAL B 290     188.122 129.548  42.289  1.00  0.00           O  
ATOM   4727  CB  VAL B 290     189.397 132.288  41.710  1.00  0.00           C  
ATOM   4728  CG1 VAL B 290     189.670 132.045  40.233  1.00  0.00           C  
ATOM   4729  CG2 VAL B 290     189.687 133.734  42.082  1.00  0.00           C  
ATOM   4730  H   VAL B 290     188.084 131.704  44.199  1.00  0.00           H  
ATOM   4731  HA  VAL B 290     187.273 132.560  41.452  1.00  0.00           H  
ATOM   4732  HB  VAL B 290     190.058 131.628  42.272  1.00  0.00           H  
ATOM   4733 1HG1 VAL B 290     190.708 132.294  40.009  1.00  0.00           H  
ATOM   4734 2HG1 VAL B 290     189.491 130.996  39.998  1.00  0.00           H  
ATOM   4735 3HG1 VAL B 290     189.010 132.671  39.633  1.00  0.00           H  
ATOM   4736 1HG2 VAL B 290     190.723 133.971  41.838  1.00  0.00           H  
ATOM   4737 2HG2 VAL B 290     189.023 134.394  41.524  1.00  0.00           H  
ATOM   4738 3HG2 VAL B 290     189.525 133.875  43.150  1.00  0.00           H  
ATOM   4739  N   ARG B 291     186.993 130.356  40.506  1.00  0.00           N  
ATOM   4740  CA  ARG B 291     186.718 129.072  39.873  1.00  0.00           C  
ATOM   4741  C   ARG B 291     187.743 128.794  38.764  1.00  0.00           C  
ATOM   4742  O   ARG B 291     187.999 129.645  37.907  1.00  0.00           O  
ATOM   4743  CB  ARG B 291     185.336 129.061  39.256  1.00  0.00           C  
ATOM   4744  CG  ARG B 291     184.916 127.747  38.607  1.00  0.00           C  
ATOM   4745  CD  ARG B 291     183.511 127.805  38.096  1.00  0.00           C  
ATOM   4746  NE  ARG B 291     183.371 128.780  36.996  1.00  0.00           N  
ATOM   4747  CZ  ARG B 291     183.596 128.531  35.686  1.00  0.00           C  
ATOM   4748  NH1 ARG B 291     183.991 127.326  35.276  1.00  0.00           N  
ATOM   4749  NH2 ARG B 291     183.403 129.531  34.847  1.00  0.00           N  
ATOM   4750  H   ARG B 291     186.682 131.223  40.058  1.00  0.00           H  
ATOM   4751  HA  ARG B 291     186.787 128.286  40.625  1.00  0.00           H  
ATOM   4752 1HB  ARG B 291     184.593 129.320  40.008  1.00  0.00           H  
ATOM   4753 2HB  ARG B 291     185.298 129.814  38.496  1.00  0.00           H  
ATOM   4754 1HG  ARG B 291     185.577 127.529  37.765  1.00  0.00           H  
ATOM   4755 2HG  ARG B 291     184.985 126.940  39.337  1.00  0.00           H  
ATOM   4756 1HD  ARG B 291     183.199 126.827  37.741  1.00  0.00           H  
ATOM   4757 2HD  ARG B 291     182.850 128.118  38.907  1.00  0.00           H  
ATOM   4758  HE  ARG B 291     183.053 129.744  37.214  1.00  0.00           H  
ATOM   4759 1HH1 ARG B 291     184.129 126.586  35.940  1.00  0.00           H  
ATOM   4760 2HH1 ARG B 291     184.153 127.108  34.281  1.00  0.00           H  
ATOM   4761 1HH2 ARG B 291     183.085 130.428  35.247  1.00  0.00           H  
ATOM   4762 2HH2 ARG B 291     183.567 129.433  33.835  1.00  0.00           H  
ATOM   4763  N   PHE B 292     188.324 127.597  38.750  1.00  0.00           N  
ATOM   4764  CA  PHE B 292     189.261 127.246  37.674  1.00  0.00           C  
ATOM   4765  C   PHE B 292     188.787 126.046  36.845  1.00  0.00           C  
ATOM   4766  O   PHE B 292     188.397 125.019  37.407  1.00  0.00           O  
ATOM   4767  CB  PHE B 292     190.641 126.942  38.260  1.00  0.00           C  
ATOM   4768  CG  PHE B 292     191.244 128.091  39.018  1.00  0.00           C  
ATOM   4769  CD1 PHE B 292     190.944 128.290  40.358  1.00  0.00           C  
ATOM   4770  CD2 PHE B 292     192.111 128.975  38.394  1.00  0.00           C  
ATOM   4771  CE1 PHE B 292     191.498 129.346  41.056  1.00  0.00           C  
ATOM   4772  CE2 PHE B 292     192.667 130.030  39.090  1.00  0.00           C  
ATOM   4773  CZ  PHE B 292     192.359 130.216  40.423  1.00  0.00           C  
ATOM   4774  H   PHE B 292     188.141 126.945  39.499  1.00  0.00           H  
ATOM   4775  HA  PHE B 292     189.366 128.102  37.004  1.00  0.00           H  
ATOM   4776 1HB  PHE B 292     190.570 126.090  38.934  1.00  0.00           H  
ATOM   4777 2HB  PHE B 292     191.325 126.669  37.458  1.00  0.00           H  
ATOM   4778  HD1 PHE B 292     190.263 127.601  40.859  1.00  0.00           H  
ATOM   4779  HD2 PHE B 292     192.354 128.828  37.341  1.00  0.00           H  
ATOM   4780  HE1 PHE B 292     191.253 129.491  42.108  1.00  0.00           H  
ATOM   4781  HE2 PHE B 292     193.348 130.717  38.587  1.00  0.00           H  
ATOM   4782  HZ  PHE B 292     192.795 131.049  40.972  1.00  0.00           H  
ATOM   4783  N   GLU B 293     188.831 126.162  35.514  1.00  0.00           N  
ATOM   4784  CA  GLU B 293     188.462 125.057  34.626  1.00  0.00           C  
ATOM   4785  C   GLU B 293     189.492 124.802  33.520  1.00  0.00           C  
ATOM   4786  O   GLU B 293     189.909 125.713  32.797  1.00  0.00           O  
ATOM   4787  CB  GLU B 293     187.093 125.327  33.989  1.00  0.00           C  
ATOM   4788  CG  GLU B 293     186.616 124.247  32.998  1.00  0.00           C  
ATOM   4789  CD  GLU B 293     185.232 124.512  32.418  1.00  0.00           C  
ATOM   4790  OE1 GLU B 293     184.569 125.436  32.833  1.00  0.00           O  
ATOM   4791  OE2 GLU B 293     184.840 123.785  31.528  1.00  0.00           O  
ATOM   4792  H   GLU B 293     189.094 127.052  35.079  1.00  0.00           H  
ATOM   4793  HA  GLU B 293     188.389 124.149  35.226  1.00  0.00           H  
ATOM   4794 1HB  GLU B 293     186.346 125.408  34.777  1.00  0.00           H  
ATOM   4795 2HB  GLU B 293     187.119 126.283  33.470  1.00  0.00           H  
ATOM   4796 1HG  GLU B 293     187.324 124.193  32.167  1.00  0.00           H  
ATOM   4797 2HG  GLU B 293     186.619 123.281  33.499  1.00  0.00           H  
ATOM   4798  N   LYS B 294     189.911 123.549  33.366  1.00  0.00           N  
ATOM   4799  CA  LYS B 294     190.844 123.239  32.282  1.00  0.00           C  
ATOM   4800  C   LYS B 294     190.238 122.290  31.260  1.00  0.00           C  
ATOM   4801  O   LYS B 294     189.540 121.335  31.608  1.00  0.00           O  
ATOM   4802  CB  LYS B 294     192.133 122.640  32.844  1.00  0.00           C  
ATOM   4803  CG  LYS B 294     192.922 123.580  33.747  1.00  0.00           C  
ATOM   4804  CD  LYS B 294     194.277 122.989  34.110  1.00  0.00           C  
ATOM   4805  CE  LYS B 294     194.984 123.831  35.162  1.00  0.00           C  
ATOM   4806  NZ  LYS B 294     194.383 123.655  36.512  1.00  0.00           N  
ATOM   4807  H   LYS B 294     189.578 122.827  33.993  1.00  0.00           H  
ATOM   4808  HA  LYS B 294     191.079 124.161  31.747  1.00  0.00           H  
ATOM   4809 1HB  LYS B 294     191.898 121.744  33.419  1.00  0.00           H  
ATOM   4810 2HB  LYS B 294     192.784 122.340  32.023  1.00  0.00           H  
ATOM   4811 1HG  LYS B 294     193.076 124.531  33.236  1.00  0.00           H  
ATOM   4812 2HG  LYS B 294     192.359 123.765  34.661  1.00  0.00           H  
ATOM   4813 1HD  LYS B 294     194.141 121.978  34.496  1.00  0.00           H  
ATOM   4814 2HD  LYS B 294     194.902 122.938  33.219  1.00  0.00           H  
ATOM   4815 1HE  LYS B 294     196.035 123.549  35.207  1.00  0.00           H  
ATOM   4816 2HE  LYS B 294     194.924 124.884  34.887  1.00  0.00           H  
ATOM   4817 1HZ  LYS B 294     194.879 124.228  37.180  1.00  0.00           H  
ATOM   4818 2HZ  LYS B 294     193.411 123.931  36.487  1.00  0.00           H  
ATOM   4819 3HZ  LYS B 294     194.450 122.685  36.787  1.00  0.00           H  
ATOM   4820  N   ARG B 295     190.569 122.542  30.000  1.00  0.00           N  
ATOM   4821  CA  ARG B 295     190.151 121.769  28.845  1.00  0.00           C  
ATOM   4822  C   ARG B 295     191.372 121.507  27.966  1.00  0.00           C  
ATOM   4823  O   ARG B 295     192.377 122.218  28.047  1.00  0.00           O  
ATOM   4824  CB  ARG B 295     189.125 122.558  28.064  1.00  0.00           C  
ATOM   4825  CG  ARG B 295     187.849 122.900  28.808  1.00  0.00           C  
ATOM   4826  CD  ARG B 295     186.993 123.786  27.999  1.00  0.00           C  
ATOM   4827  NE  ARG B 295     185.783 124.144  28.694  1.00  0.00           N  
ATOM   4828  CZ  ARG B 295     184.811 124.933  28.212  1.00  0.00           C  
ATOM   4829  NH1 ARG B 295     184.890 125.479  27.001  1.00  0.00           N  
ATOM   4830  NH2 ARG B 295     183.770 125.150  28.996  1.00  0.00           N  
ATOM   4831  H   ARG B 295     191.115 123.384  29.804  1.00  0.00           H  
ATOM   4832  HA  ARG B 295     189.728 120.821  29.176  1.00  0.00           H  
ATOM   4833 1HB  ARG B 295     189.573 123.484  27.808  1.00  0.00           H  
ATOM   4834 2HB  ARG B 295     188.871 122.042  27.139  1.00  0.00           H  
ATOM   4835 1HG  ARG B 295     187.295 121.993  29.046  1.00  0.00           H  
ATOM   4836 2HG  ARG B 295     188.086 123.432  29.728  1.00  0.00           H  
ATOM   4837 1HD  ARG B 295     187.544 124.698  27.787  1.00  0.00           H  
ATOM   4838 2HD  ARG B 295     186.724 123.294  27.065  1.00  0.00           H  
ATOM   4839  HE  ARG B 295     185.638 123.778  29.650  1.00  0.00           H  
ATOM   4840 1HH1 ARG B 295     185.707 125.315  26.393  1.00  0.00           H  
ATOM   4841 2HH1 ARG B 295     184.147 126.070  26.660  1.00  0.00           H  
ATOM   4842 1HH2 ARG B 295     183.763 124.705  29.933  1.00  0.00           H  
ATOM   4843 2HH2 ARG B 295     183.012 125.745  28.704  1.00  0.00           H  
ATOM   4844  N   ASP B 296     191.303 120.545  27.066  1.00  0.00           N  
ATOM   4845  CA  ASP B 296     192.505 120.312  26.289  1.00  0.00           C  
ATOM   4846  C   ASP B 296     192.702 121.439  25.272  1.00  0.00           C  
ATOM   4847  O   ASP B 296     192.026 121.507  24.242  1.00  0.00           O  
ATOM   4848  CB  ASP B 296     192.432 118.953  25.579  1.00  0.00           C  
ATOM   4849  CG  ASP B 296     193.716 118.590  24.829  1.00  0.00           C  
ATOM   4850  OD1 ASP B 296     194.626 119.387  24.841  1.00  0.00           O  
ATOM   4851  OD2 ASP B 296     193.781 117.513  24.272  1.00  0.00           O  
ATOM   4852  H   ASP B 296     190.478 119.974  26.951  1.00  0.00           H  
ATOM   4853  HA  ASP B 296     193.365 120.300  26.961  1.00  0.00           H  
ATOM   4854 1HB  ASP B 296     192.229 118.172  26.311  1.00  0.00           H  
ATOM   4855 2HB  ASP B 296     191.607 118.956  24.868  1.00  0.00           H  
ATOM   4856  N   GLY B 297     193.608 122.359  25.628  1.00  0.00           N  
ATOM   4857  CA  GLY B 297     193.955 123.541  24.840  1.00  0.00           C  
ATOM   4858  C   GLY B 297     193.207 124.816  25.234  1.00  0.00           C  
ATOM   4859  O   GLY B 297     193.319 125.840  24.547  1.00  0.00           O  
ATOM   4860  H   GLY B 297     194.072 122.204  26.514  1.00  0.00           H  
ATOM   4861 1HA  GLY B 297     195.027 123.717  24.937  1.00  0.00           H  
ATOM   4862 2HA  GLY B 297     193.775 123.330  23.789  1.00  0.00           H  
ATOM   4863  N   GLN B 298     192.454 124.767  26.333  1.00  0.00           N  
ATOM   4864  CA  GLN B 298     191.693 125.941  26.785  1.00  0.00           C  
ATOM   4865  C   GLN B 298     191.644 126.088  28.310  1.00  0.00           C  
ATOM   4866  O   GLN B 298     191.462 125.129  29.059  1.00  0.00           O  
ATOM   4867  CB  GLN B 298     190.282 125.944  26.181  1.00  0.00           C  
ATOM   4868  CG  GLN B 298     189.405 127.137  26.603  1.00  0.00           C  
ATOM   4869  CD  GLN B 298     188.001 127.025  26.083  1.00  0.00           C  
ATOM   4870  OE1 GLN B 298     187.592 125.954  25.595  1.00  0.00           O  
ATOM   4871  NE2 GLN B 298     187.238 128.108  26.172  1.00  0.00           N  
ATOM   4872  H   GLN B 298     192.443 123.890  26.861  1.00  0.00           H  
ATOM   4873  HA  GLN B 298     192.187 126.826  26.402  1.00  0.00           H  
ATOM   4874 1HB  GLN B 298     190.371 125.989  25.097  1.00  0.00           H  
ATOM   4875 2HB  GLN B 298     189.771 125.043  26.406  1.00  0.00           H  
ATOM   4876 1HG  GLN B 298     189.345 127.185  27.690  1.00  0.00           H  
ATOM   4877 2HG  GLN B 298     189.839 128.060  26.213  1.00  0.00           H  
ATOM   4878 1HE2 GLN B 298     186.288 128.092  25.823  1.00  0.00           H  
ATOM   4879 2HE2 GLN B 298     187.589 128.965  26.600  1.00  0.00           H  
ATOM   4880  N   LEU B 299     191.822 127.316  28.774  1.00  0.00           N  
ATOM   4881  CA  LEU B 299     191.745 127.623  30.195  1.00  0.00           C  
ATOM   4882  C   LEU B 299     190.669 128.661  30.508  1.00  0.00           C  
ATOM   4883  O   LEU B 299     190.602 129.713  29.868  1.00  0.00           O  
ATOM   4884  CB  LEU B 299     193.105 128.129  30.692  1.00  0.00           C  
ATOM   4885  CG  LEU B 299     193.124 128.694  32.118  1.00  0.00           C  
ATOM   4886  CD1 LEU B 299     192.889 127.566  33.114  1.00  0.00           C  
ATOM   4887  CD2 LEU B 299     194.458 129.380  32.375  1.00  0.00           C  
ATOM   4888  H   LEU B 299     192.003 128.069  28.105  1.00  0.00           H  
ATOM   4889  HA  LEU B 299     191.494 126.706  30.732  1.00  0.00           H  
ATOM   4890 1HB  LEU B 299     193.818 127.307  30.652  1.00  0.00           H  
ATOM   4891 2HB  LEU B 299     193.450 128.915  30.020  1.00  0.00           H  
ATOM   4892  HG  LEU B 299     192.316 129.416  32.235  1.00  0.00           H  
ATOM   4893 1HD1 LEU B 299     192.902 127.968  34.128  1.00  0.00           H  
ATOM   4894 2HD1 LEU B 299     191.920 127.106  32.920  1.00  0.00           H  
ATOM   4895 3HD1 LEU B 299     193.674 126.819  33.010  1.00  0.00           H  
ATOM   4896 1HD2 LEU B 299     194.471 129.782  33.389  1.00  0.00           H  
ATOM   4897 2HD2 LEU B 299     195.267 128.658  32.260  1.00  0.00           H  
ATOM   4898 3HD2 LEU B 299     194.592 130.193  31.661  1.00  0.00           H  
ATOM   4899  N   GLU B 300     189.800 128.373  31.479  1.00  0.00           N  
ATOM   4900  CA  GLU B 300     188.783 129.356  31.836  1.00  0.00           C  
ATOM   4901  C   GLU B 300     188.822 129.688  33.322  1.00  0.00           C  
ATOM   4902  O   GLU B 300     188.786 128.803  34.183  1.00  0.00           O  
ATOM   4903  CB  GLU B 300     187.392 128.843  31.456  1.00  0.00           C  
ATOM   4904  CG  GLU B 300     186.258 129.806  31.776  1.00  0.00           C  
ATOM   4905  CD  GLU B 300     184.928 129.338  31.254  1.00  0.00           C  
ATOM   4906  OE1 GLU B 300     184.873 128.898  30.131  1.00  0.00           O  
ATOM   4907  OE2 GLU B 300     183.965 129.419  31.980  1.00  0.00           O  
ATOM   4908  H   GLU B 300     189.864 127.482  31.980  1.00  0.00           H  
ATOM   4909  HA  GLU B 300     188.987 130.274  31.294  1.00  0.00           H  
ATOM   4910 1HB  GLU B 300     187.361 128.633  30.387  1.00  0.00           H  
ATOM   4911 2HB  GLU B 300     187.194 127.907  31.979  1.00  0.00           H  
ATOM   4912 1HG  GLU B 300     186.190 129.924  32.857  1.00  0.00           H  
ATOM   4913 2HG  GLU B 300     186.489 130.779  31.346  1.00  0.00           H  
ATOM   4914  N   ILE B 301     188.896 130.977  33.631  1.00  0.00           N  
ATOM   4915  CA  ILE B 301     188.922 131.375  35.032  1.00  0.00           C  
ATOM   4916  C   ILE B 301     187.877 132.427  35.369  1.00  0.00           C  
ATOM   4917  O   ILE B 301     187.747 133.436  34.679  1.00  0.00           O  
ATOM   4918  CB  ILE B 301     190.321 131.882  35.428  1.00  0.00           C  
ATOM   4919  CG1 ILE B 301     191.350 130.753  35.231  1.00  0.00           C  
ATOM   4920  CG2 ILE B 301     190.302 132.323  36.855  1.00  0.00           C  
ATOM   4921  CD1 ILE B 301     192.798 131.154  35.472  1.00  0.00           C  
ATOM   4922  H   ILE B 301     188.951 131.661  32.869  1.00  0.00           H  
ATOM   4923  HA  ILE B 301     188.705 130.502  35.643  1.00  0.00           H  
ATOM   4924  HB  ILE B 301     190.607 132.711  34.799  1.00  0.00           H  
ATOM   4925 1HG1 ILE B 301     191.079 129.939  35.881  1.00  0.00           H  
ATOM   4926 2HG1 ILE B 301     191.280 130.400  34.214  1.00  0.00           H  
ATOM   4927 1HG2 ILE B 301     191.264 132.667  37.141  1.00  0.00           H  
ATOM   4928 2HG2 ILE B 301     189.590 133.125  37.002  1.00  0.00           H  
ATOM   4929 3HG2 ILE B 301     190.022 131.468  37.464  1.00  0.00           H
[truncated: 642,007 more chars]
