# Supplementary material for: Reconfigurable asymmetric protein assemblies through implicit negative design
Source: Science. Author manuscript; Available in PMC 2023 Jan 27. (PMC9881579; doi:10.1126/science.abj7662)
Supplement: Data S2 [file NIHMS1843281-supplement-Data_S2.gz › without_all_supplement_resubmit_20211001/assemblies/validated/trimer_274A53_DFB0_101B62.pdb]

HEADER                                            28-MAY-21   XXXX              
EXPDTA    THEORETICAL MODEL                                                     
REMARK 220                                                                      
REMARK 220 EXPERIMENTAL DETAILS                                                 
REMARK 220  EXPERIMENT TYPE                : THEORETICAL MODELLING              
REMARK 220  DATE OF DATA COLLECTION        : 28-MAY-21                          
REMARK 220                                                                      
REMARK 220 REMARK: MODEL GENERATED BY ROSETTA                                   
REMARK 220  VERSION 2021.20+release.47c4f8c                                     
ATOM      1  N   THR A   1     -41.166 -10.681 -21.740  1.00  0.00           N  
ATOM      2  CA  THR A   1     -40.727  -9.304 -21.937  1.00  0.00           C  
ATOM      3  C   THR A   1     -39.397  -9.055 -21.232  1.00  0.00           C  
ATOM      4  O   THR A   1     -39.258  -9.318 -20.038  1.00  0.00           O  
ATOM      5  CB  THR A   1     -41.782  -8.305 -21.428  1.00  0.00           C  
ATOM      6  OG1 THR A   1     -43.034  -8.553 -22.082  1.00  0.00           O  
ATOM      7  CG2 THR A   1     -41.343  -6.877 -21.707  1.00  0.00           C  
ATOM      8 1H   THR A   1     -42.038 -10.824 -22.208  1.00  0.00           H  
ATOM      9 2H   THR A   1     -40.481 -11.306 -22.113  1.00  0.00           H  
ATOM     10 3H   THR A   1     -41.281 -10.858 -20.762  1.00  0.00           H  
ATOM     11  HA  THR A   1     -40.591  -9.135 -23.005  1.00  0.00           H  
ATOM     12  HB  THR A   1     -41.917  -8.434 -20.354  1.00  0.00           H  
ATOM     13  HG1 THR A   1     -43.730  -8.066 -21.634  1.00  0.00           H  
ATOM     14 1HG2 THR A   1     -42.101  -6.185 -21.340  1.00  0.00           H  
ATOM     15 2HG2 THR A   1     -40.397  -6.681 -21.203  1.00  0.00           H  
ATOM     16 3HG2 THR A   1     -41.216  -6.739 -22.780  1.00  0.00           H  
ATOM     17  N   THR A   2     -38.422  -8.545 -21.980  1.00  0.00           N  
ATOM     18  CA  THR A   2     -37.086  -8.294 -21.462  1.00  0.00           C  
ATOM     19  C   THR A   2     -36.756  -6.812 -21.578  1.00  0.00           C  
ATOM     20  O   THR A   2     -36.979  -6.189 -22.619  1.00  0.00           O  
ATOM     21  CB  THR A   2     -36.028  -9.129 -22.206  1.00  0.00           C  
ATOM     22  OG1 THR A   2     -36.343 -10.522 -22.085  1.00  0.00           O  
ATOM     23  CG2 THR A   2     -34.644  -8.874 -21.627  1.00  0.00           C  
ATOM     24  H   THR A   2     -38.623  -8.327 -22.945  1.00  0.00           H  
ATOM     25  HA  THR A   2     -37.064  -8.580 -20.411  1.00  0.00           H  
ATOM     26  HB  THR A   2     -36.029  -8.860 -23.262  1.00  0.00           H  
ATOM     27  HG1 THR A   2     -37.139 -10.714 -22.586  1.00  0.00           H  
ATOM     28 1HG2 THR A   2     -33.909  -9.472 -22.165  1.00  0.00           H  
ATOM     29 2HG2 THR A   2     -34.397  -7.817 -21.728  1.00  0.00           H  
ATOM     30 3HG2 THR A   2     -34.634  -9.149 -20.573  1.00  0.00           H  
ATOM     31  N   ASN A   3     -36.219  -6.254 -20.494  1.00  0.00           N  
ATOM     32  CA  ASN A   3     -35.817  -4.856 -20.466  1.00  0.00           C  
ATOM     33  C   ASN A   3     -34.387  -4.746 -19.962  1.00  0.00           C  
ATOM     34  O   ASN A   3     -34.021  -5.394 -18.977  1.00  0.00           O  
ATOM     35  CB  ASN A   3     -36.760  -4.034 -19.607  1.00  0.00           C  
ATOM     36  CG  ASN A   3     -38.143  -3.944 -20.192  1.00  0.00           C  
ATOM     37  OD1 ASN A   3     -38.407  -3.111 -21.067  1.00  0.00           O  
ATOM     38  ND2 ASN A   3     -39.030  -4.785 -19.725  1.00  0.00           N  
ATOM     39  H   ASN A   3     -36.089  -6.820 -19.668  1.00  0.00           H  
ATOM     40  HA  ASN A   3     -35.867  -4.461 -21.480  1.00  0.00           H  
ATOM     41 1HB  ASN A   3     -36.827  -4.477 -18.613  1.00  0.00           H  
ATOM     42 2HB  ASN A   3     -36.362  -3.026 -19.491  1.00  0.00           H  
ATOM     43 1HD2 ASN A   3     -39.966  -4.771 -20.077  1.00  0.00           H  
ATOM     44 2HD2 ASN A   3     -38.772  -5.442 -19.017  1.00  0.00           H  
ATOM     45  N   PHE A   4     -33.584  -3.930 -20.640  1.00  0.00           N  
ATOM     46  CA  PHE A   4     -32.255  -3.553 -20.179  1.00  0.00           C  
ATOM     47  C   PHE A   4     -32.171  -2.039 -20.078  1.00  0.00           C  
ATOM     48  O   PHE A   4     -32.602  -1.327 -20.992  1.00  0.00           O  
ATOM     49  CB  PHE A   4     -31.175  -4.078 -21.128  1.00  0.00           C  
ATOM     50  CG  PHE A   4     -30.989  -5.567 -21.070  1.00  0.00           C  
ATOM     51  CD1 PHE A   4     -31.696  -6.402 -21.922  1.00  0.00           C  
ATOM     52  CD2 PHE A   4     -30.108  -6.136 -20.164  1.00  0.00           C  
ATOM     53  CE1 PHE A   4     -31.526  -7.773 -21.870  1.00  0.00           C  
ATOM     54  CE2 PHE A   4     -29.935  -7.506 -20.110  1.00  0.00           C  
ATOM     55  CZ  PHE A   4     -30.645  -8.325 -20.964  1.00  0.00           C  
ATOM     56  H   PHE A   4     -33.924  -3.560 -21.517  1.00  0.00           H  
ATOM     57  HA  PHE A   4     -32.095  -3.989 -19.194  1.00  0.00           H  
ATOM     58 1HB  PHE A   4     -31.428  -3.806 -22.152  1.00  0.00           H  
ATOM     59 2HB  PHE A   4     -30.222  -3.606 -20.891  1.00  0.00           H  
ATOM     60  HD1 PHE A   4     -32.392  -5.966 -22.640  1.00  0.00           H  
ATOM     61  HD2 PHE A   4     -29.547  -5.489 -19.488  1.00  0.00           H  
ATOM     62  HE1 PHE A   4     -32.088  -8.418 -22.545  1.00  0.00           H  
ATOM     63  HE2 PHE A   4     -29.238  -7.940 -19.393  1.00  0.00           H  
ATOM     64  HZ  PHE A   4     -30.511  -9.405 -20.921  1.00  0.00           H  
ATOM     65  N   HIS A   5     -31.621  -1.552 -18.971  1.00  0.00           N  
ATOM     66  CA  HIS A   5     -31.411  -0.126 -18.749  1.00  0.00           C  
ATOM     67  C   HIS A   5     -29.914   0.091 -18.579  1.00  0.00           C  
ATOM     68  O   HIS A   5     -29.280  -0.522 -17.710  1.00  0.00           O  
ATOM     69  CB  HIS A   5     -32.172   0.375 -17.517  1.00  0.00           C  
ATOM     70  CG  HIS A   5     -33.660   0.368 -17.685  1.00  0.00           C  
ATOM     71  ND1 HIS A   5     -34.444  -0.708 -17.325  1.00  0.00           N  
ATOM     72  CD2 HIS A   5     -34.506   1.303 -18.176  1.00  0.00           C  
ATOM     73  CE1 HIS A   5     -35.710  -0.432 -17.586  1.00  0.00           C  
ATOM     74  NE2 HIS A   5     -35.774   0.781 -18.103  1.00  0.00           N  
ATOM     75  H   HIS A   5     -31.341  -2.208 -18.256  1.00  0.00           H  
ATOM     76  HA  HIS A   5     -31.762   0.417 -19.626  1.00  0.00           H  
ATOM     77 1HB  HIS A   5     -31.923  -0.246 -16.657  1.00  0.00           H  
ATOM     78 2HB  HIS A   5     -31.860   1.394 -17.287  1.00  0.00           H  
ATOM     79  HD2 HIS A   5     -34.233   2.287 -18.559  1.00  0.00           H  
ATOM     80  HE1 HIS A   5     -36.557  -1.094 -17.405  1.00  0.00           H  
ATOM     81  HE2 HIS A   5     -36.616   1.253 -18.399  1.00  0.00           H  
ATOM     82  N   LEU A   6     -29.348   0.963 -19.408  1.00  0.00           N  
ATOM     83  CA  LEU A   6     -27.937   1.324 -19.342  1.00  0.00           C  
ATOM     84  C   LEU A   6     -27.809   2.705 -18.708  1.00  0.00           C  
ATOM     85  O   LEU A   6     -28.193   3.709 -19.317  1.00  0.00           O  
ATOM     86  CB  LEU A   6     -27.307   1.320 -20.740  1.00  0.00           C  
ATOM     87  CG  LEU A   6     -27.515   0.040 -21.560  1.00  0.00           C  
ATOM     88  CD1 LEU A   6     -26.854   0.195 -22.922  1.00  0.00           C  
ATOM     89  CD2 LEU A   6     -26.937  -1.147 -20.803  1.00  0.00           C  
ATOM     90  H   LEU A   6     -29.932   1.389 -20.113  1.00  0.00           H  
ATOM     91  HA  LEU A   6     -27.421   0.594 -18.720  1.00  0.00           H  
ATOM     92 1HB  LEU A   6     -27.722   2.149 -21.311  1.00  0.00           H  
ATOM     93 2HB  LEU A   6     -26.233   1.477 -20.638  1.00  0.00           H  
ATOM     94  HG  LEU A   6     -28.582  -0.119 -21.723  1.00  0.00           H  
ATOM     95 1HD1 LEU A   6     -27.002  -0.714 -23.505  1.00  0.00           H  
ATOM     96 2HD1 LEU A   6     -27.300   1.039 -23.449  1.00  0.00           H  
ATOM     97 3HD1 LEU A   6     -25.787   0.371 -22.790  1.00  0.00           H  
ATOM     98 1HD2 LEU A   6     -27.086  -2.057 -21.386  1.00  0.00           H  
ATOM     99 2HD2 LEU A   6     -25.871  -0.991 -20.641  1.00  0.00           H  
ATOM    100 3HD2 LEU A   6     -27.441  -1.246 -19.841  1.00  0.00           H  
ATOM    101  N   ILE A   7     -27.268   2.752 -17.491  1.00  0.00           N  
ATOM    102  CA  ILE A   7     -27.133   3.990 -16.731  1.00  0.00           C  
ATOM    103  C   ILE A   7     -25.685   4.456 -16.802  1.00  0.00           C  
ATOM    104  O   ILE A   7     -24.773   3.733 -16.381  1.00  0.00           O  
ATOM    105  CB  ILE A   7     -27.557   3.801 -15.263  1.00  0.00           C  
ATOM    106  CG1 ILE A   7     -29.055   3.498 -15.175  1.00  0.00           C  
ATOM    107  CG2 ILE A   7     -27.212   5.037 -14.447  1.00  0.00           C  
ATOM    108  CD1 ILE A   7     -29.379   2.021 -15.152  1.00  0.00           C  
ATOM    109  H   ILE A   7     -26.940   1.887 -17.086  1.00  0.00           H  
ATOM    110  HA  ILE A   7     -27.771   4.747 -17.187  1.00  0.00           H  
ATOM    111  HB  ILE A   7     -27.036   2.942 -14.842  1.00  0.00           H  
ATOM    112 1HG1 ILE A   7     -29.465   3.951 -14.273  1.00  0.00           H  
ATOM    113 2HG1 ILE A   7     -29.568   3.945 -16.026  1.00  0.00           H  
ATOM    114 1HG2 ILE A   7     -27.519   4.887 -13.412  1.00  0.00           H  
ATOM    115 2HG2 ILE A   7     -26.137   5.210 -14.485  1.00  0.00           H  
ATOM    116 3HG2 ILE A   7     -27.733   5.902 -14.858  1.00  0.00           H  
ATOM    117 1HD1 ILE A   7     -30.459   1.886 -15.089  1.00  0.00           H  
ATOM    118 2HD1 ILE A   7     -29.007   1.553 -16.064  1.00  0.00           H  
ATOM    119 3HD1 ILE A   7     -28.905   1.558 -14.287  1.00  0.00           H  
ATOM    120  N   ASN A   8     -25.481   5.666 -17.328  1.00  0.00           N  
ATOM    121  CA  ASN A   8     -24.150   6.251 -17.505  1.00  0.00           C  
ATOM    122  C   ASN A   8     -23.287   5.401 -18.436  1.00  0.00           C  
ATOM    123  O   ASN A   8     -22.074   5.280 -18.255  1.00  0.00           O  
ATOM    124  CB  ASN A   8     -23.464   6.432 -16.164  1.00  0.00           C  
ATOM    125  CG  ASN A   8     -22.341   7.431 -16.219  1.00  0.00           C  
ATOM    126  OD1 ASN A   8     -22.447   8.466 -16.887  1.00  0.00           O  
ATOM    127  ND2 ASN A   8     -21.267   7.142 -15.529  1.00  0.00           N  
ATOM    128  H   ASN A   8     -26.294   6.196 -17.615  1.00  0.00           H  
ATOM    129  HA  ASN A   8     -24.260   7.223 -17.990  1.00  0.00           H  
ATOM    130 1HB  ASN A   8     -24.193   6.764 -15.423  1.00  0.00           H  
ATOM    131 2HB  ASN A   8     -23.066   5.475 -15.826  1.00  0.00           H  
ATOM    132 1HD2 ASN A   8     -20.489   7.770 -15.529  1.00  0.00           H  
ATOM    133 2HD2 ASN A   8     -21.225   6.293 -15.003  1.00  0.00           H  
ATOM    134  N   GLY A   9     -23.918   4.808 -19.442  1.00  0.00           N  
ATOM    135  CA  GLY A   9     -23.227   4.022 -20.455  1.00  0.00           C  
ATOM    136  C   GLY A   9     -22.606   4.976 -21.465  1.00  0.00           C  
ATOM    137  O   GLY A   9     -23.063   6.116 -21.619  1.00  0.00           O  
ATOM    138  H   GLY A   9     -24.921   4.912 -19.499  1.00  0.00           H  
ATOM    139 1HA  GLY A   9     -22.465   3.404 -19.979  1.00  0.00           H  
ATOM    140 2HA  GLY A   9     -23.933   3.346 -20.936  1.00  0.00           H  
ATOM    141  N   SER A  10     -21.556   4.512 -22.141  1.00  0.00           N  
ATOM    142  CA  SER A  10     -20.928   5.279 -23.206  1.00  0.00           C  
ATOM    143  C   SER A  10     -21.721   5.165 -24.507  1.00  0.00           C  
ATOM    144  O   SER A  10     -22.533   4.257 -24.701  1.00  0.00           O  
ATOM    145  CB  SER A  10     -19.506   4.800 -23.424  1.00  0.00           C  
ATOM    146  OG  SER A  10     -19.489   3.511 -23.975  1.00  0.00           O  
ATOM    147  H   SER A  10     -21.186   3.600 -21.907  1.00  0.00           H  
ATOM    148  HA  SER A  10     -20.911   6.329 -22.913  1.00  0.00           H  
ATOM    149 1HB  SER A  10     -18.987   5.489 -24.089  1.00  0.00           H  
ATOM    150 2HB  SER A  10     -18.973   4.799 -22.474  1.00  0.00           H  
ATOM    151  HG  SER A  10     -18.565   3.254 -24.017  1.00  0.00           H  
ATOM    152  N   GLU A  11     -21.468   6.115 -25.412  1.00  0.00           N  
ATOM    153  CA  GLU A  11     -22.119   6.095 -26.716  1.00  0.00           C  
ATOM    154  C   GLU A  11     -21.690   4.889 -27.544  1.00  0.00           C  
ATOM    155  O   GLU A  11     -22.521   4.284 -28.230  1.00  0.00           O  
ATOM    156  CB  GLU A  11     -21.811   7.382 -27.483  1.00  0.00           C  
ATOM    157  CG  GLU A  11     -22.465   7.469 -28.854  1.00  0.00           C  
ATOM    158  CD  GLU A  11     -23.967   7.482 -28.787  1.00  0.00           C  
ATOM    159  OE1 GLU A  11     -24.493   7.793 -27.745  1.00  0.00           O  
ATOM    160  OE2 GLU A  11     -24.589   7.180 -29.778  1.00  0.00           O  
ATOM    161  H   GLU A  11     -20.820   6.859 -25.197  1.00  0.00           H  
ATOM    162  HA  GLU A  11     -23.196   6.010 -26.564  1.00  0.00           H  
ATOM    163 1HB  GLU A  11     -22.142   8.242 -26.899  1.00  0.00           H  
ATOM    164 2HB  GLU A  11     -20.733   7.476 -27.620  1.00  0.00           H  
ATOM    165 1HG  GLU A  11     -22.128   8.380 -29.349  1.00  0.00           H  
ATOM    166 2HG  GLU A  11     -22.140   6.621 -29.455  1.00  0.00           H  
ATOM    167  N   GLU A  12     -20.407   4.525 -27.489  1.00  0.00           N  
ATOM    168  CA  GLU A  12     -19.954   3.321 -28.178  1.00  0.00           C  
ATOM    169  C   GLU A  12     -20.663   2.082 -27.646  1.00  0.00           C  
ATOM    170  O   GLU A  12     -21.095   1.225 -28.425  1.00  0.00           O  
ATOM    171  CB  GLU A  12     -18.440   3.158 -28.026  1.00  0.00           C  
ATOM    172  CG  GLU A  12     -17.860   1.957 -28.760  1.00  0.00           C  
ATOM    173  CD  GLU A  12     -16.379   1.802 -28.551  1.00  0.00           C  
ATOM    174  OE1 GLU A  12     -15.810   2.605 -27.850  1.00  0.00           O  
ATOM    175  OE2 GLU A  12     -15.816   0.880 -29.092  1.00  0.00           O  
ATOM    176  H   GLU A  12     -19.738   5.077 -26.970  1.00  0.00           H  
ATOM    177  HA  GLU A  12     -20.199   3.416 -29.236  1.00  0.00           H  
ATOM    178 1HB  GLU A  12     -17.938   4.052 -28.398  1.00  0.00           H  
ATOM    179 2HB  GLU A  12     -18.188   3.057 -26.970  1.00  0.00           H  
ATOM    180 1HG  GLU A  12     -18.361   1.055 -28.412  1.00  0.00           H  
ATOM    181 2HG  GLU A  12     -18.062   2.064 -29.825  1.00  0.00           H  
ATOM    182  N   ALA A  13     -20.797   1.972 -26.324  1.00  0.00           N  
ATOM    183  CA  ALA A  13     -21.501   0.832 -25.748  1.00  0.00           C  
ATOM    184  C   ALA A  13     -22.970   0.817 -26.155  1.00  0.00           C  
ATOM    185  O   ALA A  13     -23.524  -0.249 -26.443  1.00  0.00           O  
ATOM    186  CB  ALA A  13     -21.373   0.845 -24.231  1.00  0.00           C  
ATOM    187  H   ALA A  13     -20.413   2.676 -25.708  1.00  0.00           H  
ATOM    188  HA  ALA A  13     -21.047  -0.079 -26.139  1.00  0.00           H  
ATOM    189 1HB  ALA A  13     -21.901  -0.013 -23.815  1.00  0.00           H  
ATOM    190 2HB  ALA A  13     -20.320   0.793 -23.955  1.00  0.00           H  
ATOM    191 3HB  ALA A  13     -21.808   1.763 -23.839  1.00  0.00           H  
ATOM    192  N   ARG A  14     -23.615   1.986 -26.189  1.00  0.00           N  
ATOM    193  CA  ARG A  14     -25.022   2.041 -26.579  1.00  0.00           C  
ATOM    194  C   ARG A  14     -25.219   1.557 -28.010  1.00  0.00           C  
ATOM    195  O   ARG A  14     -26.165   0.818 -28.303  1.00  0.00           O  
ATOM    196  CB  ARG A  14     -25.559   3.458 -26.449  1.00  0.00           C  
ATOM    197  CG  ARG A  14     -25.853   3.903 -25.025  1.00  0.00           C  
ATOM    198  CD  ARG A  14     -26.606   5.183 -24.994  1.00  0.00           C  
ATOM    199  NE  ARG A  14     -25.763   6.317 -25.337  1.00  0.00           N  
ATOM    200  CZ  ARG A  14     -25.040   7.029 -24.451  1.00  0.00           C  
ATOM    201  NH1 ARG A  14     -25.068   6.713 -23.175  1.00  0.00           N  
ATOM    202  NH2 ARG A  14     -24.303   8.046 -24.864  1.00  0.00           N  
ATOM    203  H   ARG A  14     -23.138   2.843 -25.946  1.00  0.00           H  
ATOM    204  HA  ARG A  14     -25.588   1.372 -25.929  1.00  0.00           H  
ATOM    205 1HB  ARG A  14     -24.841   4.159 -26.872  1.00  0.00           H  
ATOM    206 2HB  ARG A  14     -26.482   3.551 -27.021  1.00  0.00           H  
ATOM    207 1HG  ARG A  14     -26.449   3.142 -24.522  1.00  0.00           H  
ATOM    208 2HG  ARG A  14     -24.915   4.044 -24.487  1.00  0.00           H  
ATOM    209 1HD  ARG A  14     -27.427   5.140 -25.710  1.00  0.00           H  
ATOM    210 2HD  ARG A  14     -27.005   5.346 -23.994  1.00  0.00           H  
ATOM    211  HE  ARG A  14     -25.716   6.590 -26.310  1.00  0.00           H  
ATOM    212 1HH1 ARG A  14     -25.632   5.936 -22.860  1.00  0.00           H  
ATOM    213 2HH1 ARG A  14     -24.527   7.247 -22.511  1.00  0.00           H  
ATOM    214 1HH2 ARG A  14     -24.282   8.289 -25.845  1.00  0.00           H  
ATOM    215 2HH2 ARG A  14     -23.762   8.579 -24.200  1.00  0.00           H  
ATOM    216  N   GLN A  15     -24.329   1.966 -28.918  1.00  0.00           N  
ATOM    217  CA  GLN A  15     -24.470   1.565 -30.315  1.00  0.00           C  
ATOM    218  C   GLN A  15     -24.171   0.082 -30.498  1.00  0.00           C  
ATOM    219  O   GLN A  15     -24.874  -0.609 -31.244  1.00  0.00           O  
ATOM    220  CB  GLN A  15     -23.544   2.397 -31.207  1.00  0.00           C  
ATOM    221  CG  GLN A  15     -23.939   3.859 -31.322  1.00  0.00           C  
ATOM    222  CD  GLN A  15     -22.976   4.653 -32.184  1.00  0.00           C  
ATOM    223  OE1 GLN A  15     -22.227   4.087 -32.985  1.00  0.00           O  
ATOM    224  NE2 GLN A  15     -22.991   5.971 -32.025  1.00  0.00           N  
ATOM    225  H   GLN A  15     -23.553   2.555 -28.651  1.00  0.00           H  
ATOM    226  HA  GLN A  15     -25.504   1.724 -30.617  1.00  0.00           H  
ATOM    227 1HB  GLN A  15     -22.527   2.352 -30.817  1.00  0.00           H  
ATOM    228 2HB  GLN A  15     -23.530   1.973 -32.211  1.00  0.00           H  
ATOM    229 1HG  GLN A  15     -24.932   3.923 -31.769  1.00  0.00           H  
ATOM    230 2HG  GLN A  15     -23.950   4.301 -30.325  1.00  0.00           H  
ATOM    231 1HE2 GLN A  15     -22.377   6.548 -32.567  1.00  0.00           H  
ATOM    232 2HE2 GLN A  15     -23.614   6.389 -31.364  1.00  0.00           H  
ATOM    233  N   LEU A  16     -23.137  -0.424 -29.825  1.00  0.00           N  
ATOM    234  CA  LEU A  16     -22.807  -1.841 -29.939  1.00  0.00           C  
ATOM    235  C   LEU A  16     -23.887  -2.707 -29.302  1.00  0.00           C  
ATOM    236  O   LEU A  16     -24.239  -3.764 -29.838  1.00  0.00           O  
ATOM    237  CB  LEU A  16     -21.454  -2.127 -29.275  1.00  0.00           C  
ATOM    238  CG  LEU A  16     -20.227  -1.551 -29.992  1.00  0.00           C  
ATOM    239  CD1 LEU A  16     -19.017  -1.628 -29.069  1.00  0.00           C  
ATOM    240  CD2 LEU A  16     -19.981  -2.323 -31.279  1.00  0.00           C  
ATOM    241  H   LEU A  16     -22.572   0.166 -29.232  1.00  0.00           H  
ATOM    242  HA  LEU A  16     -22.759  -2.100 -30.996  1.00  0.00           H  
ATOM    243 1HB  LEU A  16     -21.470  -1.719 -28.266  1.00  0.00           H  
ATOM    244 2HB  LEU A  16     -21.322  -3.207 -29.208  1.00  0.00           H  
ATOM    245  HG  LEU A  16     -20.401  -0.500 -30.227  1.00  0.00           H  
ATOM    246 1HD1 LEU A  16     -18.145  -1.218 -29.579  1.00  0.00           H  
ATOM    247 2HD1 LEU A  16     -19.212  -1.051 -28.166  1.00  0.00           H  
ATOM    248 3HD1 LEU A  16     -18.828  -2.667 -28.805  1.00  0.00           H  
ATOM    249 1HD2 LEU A  16     -19.109  -1.912 -31.790  1.00  0.00           H  
ATOM    250 2HD2 LEU A  16     -19.805  -3.373 -31.047  1.00  0.00           H  
ATOM    251 3HD2 LEU A  16     -20.854  -2.237 -31.928  1.00  0.00           H  
ATOM    252  N   ILE A  17     -24.426  -2.274 -28.161  1.00  0.00           N  
ATOM    253  CA  ILE A  17     -25.459  -3.053 -27.485  1.00  0.00           C  
ATOM    254  C   ILE A  17     -26.766  -2.997 -28.267  1.00  0.00           C  
ATOM    255  O   ILE A  17     -27.426  -4.023 -28.470  1.00  0.00           O  
ATOM    256  CB  ILE A  17     -25.690  -2.541 -26.051  1.00  0.00           C  
ATOM    257  CG1 ILE A  17     -24.481  -2.860 -25.168  1.00  0.00           C  
ATOM    258  CG2 ILE A  17     -26.956  -3.149 -25.467  1.00  0.00           C  
ATOM    259  CD1 ILE A  17     -24.460  -2.099 -23.863  1.00  0.00           C  
ATOM    260  H   ILE A  17     -24.123  -1.400 -27.753  1.00  0.00           H  
ATOM    261  HA  ILE A  17     -25.148  -4.097 -27.467  1.00  0.00           H  
ATOM    262  HB  ILE A  17     -25.793  -1.456 -26.064  1.00  0.00           H  
ATOM    263 1HG1 ILE A  17     -24.467  -3.926 -24.942  1.00  0.00           H  
ATOM    264 2HG1 ILE A  17     -23.564  -2.630 -25.711  1.00  0.00           H  
ATOM    265 1HG2 ILE A  17     -27.104  -2.777 -24.453  1.00  0.00           H  
ATOM    266 2HG2 ILE A  17     -27.810  -2.873 -26.083  1.00  0.00           H  
ATOM    267 3HG2 ILE A  17     -26.861  -4.235 -25.444  1.00  0.00           H  
ATOM    268 1HD1 ILE A  17     -23.573  -2.378 -23.293  1.00  0.00           H  
ATOM    269 2HD1 ILE A  17     -24.438  -1.028 -24.066  1.00  0.00           H  
ATOM    270 3HD1 ILE A  17     -25.352  -2.340 -23.286  1.00  0.00           H  
ATOM    271  N   GLU A  18     -27.154  -1.805 -28.729  1.00  0.00           N  
ATOM    272  CA  GLU A  18     -28.367  -1.675 -29.532  1.00  0.00           C  
ATOM    273  C   GLU A  18     -28.325  -2.596 -30.747  1.00  0.00           C  
ATOM    274  O   GLU A  18     -29.322  -3.243 -31.086  1.00  0.00           O  
ATOM    275  CB  GLU A  18     -28.553  -0.226 -29.986  1.00  0.00           C  
ATOM    276  CG  GLU A  18     -29.769   0.004 -30.872  1.00  0.00           C  
ATOM    277  CD  GLU A  18     -31.070  -0.201 -30.146  1.00  0.00           C  
ATOM    278  OE1 GLU A  18     -31.073  -0.130 -28.941  1.00  0.00           O  
ATOM    279  OE2 GLU A  18     -32.061  -0.430 -30.798  1.00  0.00           O  
ATOM    280  H   GLU A  18     -26.608  -0.979 -28.525  1.00  0.00           H  
ATOM    281  HA  GLU A  18     -29.221  -1.968 -28.921  1.00  0.00           H  
ATOM    282 1HB  GLU A  18     -28.650   0.419 -29.113  1.00  0.00           H  
ATOM    283 2HB  GLU A  18     -27.671   0.100 -30.538  1.00  0.00           H  
ATOM    284 1HG  GLU A  18     -29.738   1.023 -31.257  1.00  0.00           H  
ATOM    285 2HG  GLU A  18     -29.721  -0.677 -31.721  1.00  0.00           H  
ATOM    286  N   LYS A  19     -27.172  -2.663 -31.415  1.00  0.00           N  
ATOM    287  CA  LYS A  19     -27.014  -3.589 -32.530  1.00  0.00           C  
ATOM    288  C   LYS A  19     -27.054  -5.039 -32.069  1.00  0.00           C  
ATOM    289  O   LYS A  19     -27.654  -5.885 -32.743  1.00  0.00           O  
ATOM    290  CB  LYS A  19     -25.704  -3.312 -33.269  1.00  0.00           C  
ATOM    291  CG  LYS A  19     -25.691  -2.012 -34.061  1.00  0.00           C  
ATOM    292  CD  LYS A  19     -24.319  -1.743 -34.661  1.00  0.00           C  
ATOM    293  CE  LYS A  19     -24.045  -2.654 -35.849  1.00  0.00           C  
ATOM    294  NZ  LYS A  19     -22.752  -2.332 -36.511  1.00  0.00           N  
ATOM    295  H   LYS A  19     -26.396  -2.072 -31.153  1.00  0.00           H  
ATOM    296  HA  LYS A  19     -27.848  -3.446 -33.219  1.00  0.00           H  
ATOM    297 1HB  LYS A  19     -24.882  -3.276 -32.553  1.00  0.00           H  
ATOM    298 2HB  LYS A  19     -25.498  -4.128 -33.963  1.00  0.00           H  
ATOM    299 1HG  LYS A  19     -26.425  -2.068 -34.866  1.00  0.00           H  
ATOM    300 2HG  LYS A  19     -25.960  -1.184 -33.406  1.00  0.00           H  
ATOM    301 1HD  LYS A  19     -24.262  -0.705 -34.990  1.00  0.00           H  
ATOM    302 2HD  LYS A  19     -23.552  -1.909 -33.904  1.00  0.00           H  
ATOM    303 1HE  LYS A  19     -24.020  -3.690 -35.514  1.00  0.00           H  
ATOM    304 2HE  LYS A  19     -24.848  -2.551 -36.579  1.00  0.00           H  
ATOM    305 1HZ  LYS A  19     -22.608  -2.957 -37.291  1.00  0.00           H  
ATOM    306 2HZ  LYS A  19     -22.771  -1.378 -36.842  1.00  0.00           H  
ATOM    307 3HZ  LYS A  19     -21.997  -2.443 -35.848  1.00  0.00           H  
ATOM    308  N   ALA A  20     -26.431  -5.347 -30.929  1.00  0.00           N  
ATOM    309  CA  ALA A  20     -26.408  -6.726 -30.453  1.00  0.00           C  
ATOM    310  C   ALA A  20     -27.805  -7.210 -30.095  1.00  0.00           C  
ATOM    311  O   ALA A  20     -28.163  -8.357 -30.384  1.00  0.00           O  
ATOM    312  CB  ALA A  20     -25.470  -6.853 -29.253  1.00  0.00           C  
ATOM    313  H   ALA A  20     -25.970  -4.631 -30.386  1.00  0.00           H  
ATOM    314  HA  ALA A  20     -26.039  -7.358 -31.261  1.00  0.00           H  
ATOM    315 1HB  ALA A  20     -25.461  -7.886 -28.906  1.00  0.00           H  
ATOM    316 2HB  ALA A  20     -24.462  -6.560 -29.547  1.00  0.00           H  
ATOM    317 3HB  ALA A  20     -25.817  -6.205 -28.451  1.00  0.00           H  
ATOM    318  N   VAL A  21     -28.611  -6.352 -29.464  1.00  0.00           N  
ATOM    319  CA  VAL A  21     -29.964  -6.747 -29.088  1.00  0.00           C  
ATOM    320  C   VAL A  21     -30.808  -7.005 -30.330  1.00  0.00           C  
ATOM    321  O   VAL A  21     -31.552  -7.989 -30.400  1.00  0.00           O  
ATOM    322  CB  VAL A  21     -30.628  -5.652 -28.232  1.00  0.00           C  
ATOM    323  CG1 VAL A  21     -32.104  -5.958 -28.026  1.00  0.00           C  
ATOM    324  CG2 VAL A  21     -29.910  -5.532 -26.896  1.00  0.00           C  
ATOM    325  H   VAL A  21     -28.289  -5.421 -29.240  1.00  0.00           H  
ATOM    326  HA  VAL A  21     -29.910  -7.684 -28.533  1.00  0.00           H  
ATOM    327  HB  VAL A  21     -30.568  -4.702 -28.764  1.00  0.00           H  
ATOM    328 1HG1 VAL A  21     -32.557  -5.174 -27.420  1.00  0.00           H  
ATOM    329 2HG1 VAL A  21     -32.604  -6.003 -28.993  1.00  0.00           H  
ATOM    330 3HG1 VAL A  21     -32.209  -6.916 -27.517  1.00  0.00           H  
ATOM    331 1HG2 VAL A  21     -30.384  -4.755 -26.297  1.00  0.00           H  
ATOM    332 2HG2 VAL A  21     -29.965  -6.484 -26.367  1.00  0.00           H  
ATOM    333 3HG2 VAL A  21     -28.865  -5.272 -27.067  1.00  0.00           H  
ATOM    334  N   ARG A  22     -30.703  -6.126 -31.329  1.00  0.00           N  
ATOM    335  CA  ARG A  22     -31.398  -6.357 -32.590  1.00  0.00           C  
ATOM    336  C   ARG A  22     -30.832  -7.544 -33.358  1.00  0.00           C  
ATOM    337  O   ARG A  22     -31.602  -8.290 -33.973  1.00  0.00           O  
ATOM    338  CB  ARG A  22     -31.323  -5.116 -33.467  1.00  0.00           C  
ATOM    339  CG  ARG A  22     -32.147  -3.935 -32.978  1.00  0.00           C  
ATOM    340  CD  ARG A  22     -31.937  -2.732 -33.822  1.00  0.00           C  
ATOM    341  NE  ARG A  22     -32.661  -1.578 -33.312  1.00  0.00           N  
ATOM    342  CZ  ARG A  22     -33.940  -1.282 -33.617  1.00  0.00           C  
ATOM    343  NH1 ARG A  22     -34.620  -2.061 -34.428  1.00  0.00           N  
ATOM    344  NH2 ARG A  22     -34.510  -0.208 -33.100  1.00  0.00           N  
ATOM    345  H   ARG A  22     -30.141  -5.293 -31.223  1.00  0.00           H  
ATOM    346  HA  ARG A  22     -32.439  -6.596 -32.371  1.00  0.00           H  
ATOM    347 1HB  ARG A  22     -30.288  -4.786 -33.543  1.00  0.00           H  
ATOM    348 2HB  ARG A  22     -31.663  -5.361 -34.473  1.00  0.00           H  
ATOM    349 1HG  ARG A  22     -33.206  -4.194 -33.006  1.00  0.00           H  
ATOM    350 2HG  ARG A  22     -31.860  -3.691 -31.954  1.00  0.00           H  
ATOM    351 1HD  ARG A  22     -30.876  -2.484 -33.846  1.00  0.00           H  
ATOM    352 2HD  ARG A  22     -32.286  -2.932 -34.835  1.00  0.00           H  
ATOM    353  HE  ARG A  22     -32.171  -0.955 -32.685  1.00  0.00           H  
ATOM    354 1HH1 ARG A  22     -34.184  -2.882 -34.823  1.00  0.00           H  
ATOM    355 2HH1 ARG A  22     -35.578  -1.839 -34.657  1.00  0.00           H  
ATOM    356 1HH2 ARG A  22     -33.987   0.392 -32.476  1.00  0.00           H  
ATOM    357 2HH2 ARG A  22     -35.468   0.015 -33.328  1.00  0.00           H  
ATOM    358  N   ALA A  23     -29.511  -7.742 -33.335  1.00  0.00           N  
ATOM    359  CA  ALA A  23     -28.924  -8.889 -34.017  1.00  0.00           C  
ATOM    360  C   ALA A  23     -29.398 -10.200 -33.403  1.00  0.00           C  
ATOM    361  O   ALA A  23     -29.574 -11.195 -34.118  1.00  0.00           O  
ATOM    362  CB  ALA A  23     -27.399  -8.804 -33.979  1.00  0.00           C  
ATOM    363  H   ALA A  23     -28.907  -7.099 -32.844  1.00  0.00           H  
ATOM    364  HA  ALA A  23     -29.255  -8.871 -35.056  1.00  0.00           H  
ATOM    365 1HB  ALA A  23     -26.974  -9.666 -34.492  1.00  0.00           H  
ATOM    366 2HB  ALA A  23     -27.074  -7.889 -34.476  1.00  0.00           H  
ATOM    367 3HB  ALA A  23     -27.061  -8.794 -32.945  1.00  0.00           H  
ATOM    368  N   ILE A  24     -29.607 -10.221 -32.086  1.00  0.00           N  
ATOM    369  CA  ILE A  24     -30.150 -11.409 -31.435  1.00  0.00           C  
ATOM    370  C   ILE A  24     -31.657 -11.495 -31.643  1.00  0.00           C  
ATOM    371  O   ILE A  24     -32.178 -12.545 -32.042  1.00  0.00           O  
ATOM    372  CB  ILE A  24     -29.836 -11.406 -29.928  1.00  0.00           C  
ATOM    373  CG1 ILE A  24     -28.326 -11.518 -29.697  1.00  0.00           C  
ATOM    374  CG2 ILE A  24     -30.570 -12.540 -29.230  1.00  0.00           C  
ATOM    375  CD1 ILE A  24     -27.896 -11.164 -28.292  1.00  0.00           C  
ATOM    376  H   ILE A  24     -29.388  -9.409 -31.526  1.00  0.00           H  
ATOM    377  HA  ILE A  24     -29.714 -12.290 -31.904  1.00  0.00           H  
ATOM    378  HB  ILE A  24     -30.152 -10.458 -29.492  1.00  0.00           H  
ATOM    379 1HG1 ILE A  24     -28.000 -12.536 -29.907  1.00  0.00           H  
ATOM    380 2HG1 ILE A  24     -27.803 -10.858 -30.390  1.00  0.00           H  
ATOM    381 1HG2 ILE A  24     -30.335 -12.525 -28.165  1.00  0.00           H  
ATOM    382 2HG2 ILE A  24     -31.643 -12.418 -29.367  1.00  0.00           H  
ATOM    383 3HG2 ILE A  24     -30.255 -13.494 -29.655  1.00  0.00           H  
ATOM    384 1HD1 ILE A  24     -26.813 -11.266 -28.206  1.00  0.00           H  
ATOM    385 2HD1 ILE A  24     -28.181 -10.134 -28.072  1.00  0.00           H  
ATOM    386 3HD1 ILE A  24     -28.380 -11.835 -27.584  1.00  0.00           H  
ATOM    387  N   SER A  25     -32.381 -10.402 -31.397  1.00  0.00           N  
ATOM    388  CA  SER A  25     -33.837 -10.460 -31.452  1.00  0.00           C  
ATOM    389  C   SER A  25     -34.334 -10.815 -32.848  1.00  0.00           C  
ATOM    390  O   SER A  25     -35.320 -11.549 -32.984  1.00  0.00           O  
ATOM    391  CB  SER A  25     -34.426  -9.131 -31.022  1.00  0.00           C  
ATOM    392  OG  SER A  25     -35.825  -9.194 -30.974  1.00  0.00           O  
ATOM    393  H   SER A  25     -31.932  -9.527 -31.171  1.00  0.00           H  
ATOM    394  HA  SER A  25     -34.178 -11.248 -30.778  1.00  0.00           H  
ATOM    395 1HB  SER A  25     -34.038  -8.861 -30.040  1.00  0.00           H  
ATOM    396 2HB  SER A  25     -34.118  -8.354 -31.721  1.00  0.00           H  
ATOM    397  HG  SER A  25     -36.136  -8.803 -31.794  1.00  0.00           H  
ATOM    398  N   LYS A  26     -33.675 -10.303 -33.891  1.00  0.00           N  
ATOM    399  CA  LYS A  26     -34.154 -10.554 -35.245  1.00  0.00           C  
ATOM    400  C   LYS A  26     -34.180 -12.045 -35.556  1.00  0.00           C  
ATOM    401  O   LYS A  26     -34.954 -12.480 -36.415  1.00  0.00           O  
ATOM    402  CB  LYS A  26     -33.281  -9.820 -36.265  1.00  0.00           C  
ATOM    403  CG  LYS A  26     -31.896 -10.423 -36.456  1.00  0.00           C  
ATOM    404  CD  LYS A  26     -31.059  -9.589 -37.415  1.00  0.00           C  
ATOM    405  CE  LYS A  26     -29.713 -10.244 -37.689  1.00  0.00           C  
ATOM    406  NZ  LYS A  26     -28.843  -9.391 -38.544  1.00  0.00           N  
ATOM    407  H   LYS A  26     -32.846  -9.742 -33.758  1.00  0.00           H  
ATOM    408  HA  LYS A  26     -35.178 -10.188 -35.323  1.00  0.00           H  
ATOM    409 1HB  LYS A  26     -33.781  -9.815 -37.234  1.00  0.00           H  
ATOM    410 2HB  LYS A  26     -33.155  -8.783 -35.956  1.00  0.00           H  
ATOM    411 1HG  LYS A  26     -31.385 -10.475 -35.494  1.00  0.00           H  
ATOM    412 2HG  LYS A  26     -31.990 -11.433 -36.853  1.00  0.00           H  
ATOM    413 1HD  LYS A  26     -31.595  -9.471 -38.358  1.00  0.00           H  
ATOM    414 2HD  LYS A  26     -30.891  -8.601 -36.987  1.00  0.00           H  
ATOM    415 1HE  LYS A  26     -29.202 -10.432 -36.746  1.00  0.00           H  
ATOM    416 2HE  LYS A  26     -29.868 -11.199 -38.190  1.00  0.00           H  
ATOM    417 1HZ  LYS A  26     -27.962  -9.860 -38.702  1.00  0.00           H  
ATOM    418 2HZ  LYS A  26     -29.299  -9.225 -39.430  1.00  0.00           H  
ATOM    419 3HZ  LYS A  26     -28.676  -8.509 -38.081  1.00  0.00           H  
ATOM    420  N   LYS A  27     -33.354 -12.837 -34.866  1.00  0.00           N  
ATOM    421  CA  LYS A  27     -33.314 -14.272 -35.132  1.00  0.00           C  
ATOM    422  C   LYS A  27     -34.657 -14.926 -34.831  1.00  0.00           C  
ATOM    423  O   LYS A  27     -34.993 -15.963 -35.411  1.00  0.00           O  
ATOM    424  CB  LYS A  27     -32.209 -14.939 -34.311  1.00  0.00           C  
ATOM    425  CG  LYS A  27     -30.796 -14.584 -34.753  1.00  0.00           C  
ATOM    426  CD  LYS A  27     -29.755 -15.282 -33.890  1.00  0.00           C  
ATOM    427  CE  LYS A  27     -28.342 -14.944 -34.343  1.00  0.00           C  
ATOM    428  NZ  LYS A  27     -27.313 -15.604 -33.495  1.00  0.00           N  
ATOM    429  H   LYS A  27     -32.751 -12.451 -34.154  1.00  0.00           H  
ATOM    430  HA  LYS A  27     -33.106 -14.422 -36.191  1.00  0.00           H  
ATOM    431 1HB  LYS A  27     -32.312 -14.655 -33.263  1.00  0.00           H  
ATOM    432 2HB  LYS A  27     -32.316 -16.022 -34.369  1.00  0.00           H  
ATOM    433 1HG  LYS A  27     -30.654 -14.884 -35.792  1.00  0.00           H  
ATOM    434 2HG  LYS A  27     -30.651 -13.507 -34.682  1.00  0.00           H  
ATOM    435 1HD  LYS A  27     -29.879 -14.974 -32.851  1.00  0.00           H  
ATOM    436 2HD  LYS A  27     -29.897 -16.361 -33.950  1.00  0.00           H  
ATOM    437 1HE  LYS A  27     -28.205 -15.263 -35.375  1.00  0.00           H  
ATOM    438 2HE  LYS A  27     -28.194 -13.865 -34.297  1.00  0.00           H  
ATOM    439 1HZ  LYS A  27     -26.392 -15.355 -33.826  1.00  0.00           H  
ATOM    440 2HZ  LYS A  27     -27.419 -15.301 -32.537  1.00  0.00           H  
ATOM    441 3HZ  LYS A  27     -27.428 -16.607 -33.544  1.00  0.00           H  
ATOM    442  N   GLU A  28     -35.439 -14.331 -33.934  1.00  0.00           N  
ATOM    443  CA  GLU A  28     -36.740 -14.868 -33.561  1.00  0.00           C  
ATOM    444  C   GLU A  28     -37.887 -14.138 -34.253  1.00  0.00           C  
ATOM    445  O   GLU A  28     -39.048 -14.531 -34.091  1.00  0.00           O  
ATOM    446  CB  GLU A  28     -36.922 -14.792 -32.043  1.00  0.00           C  
ATOM    447  CG  GLU A  28     -35.880 -15.563 -31.245  1.00  0.00           C  
ATOM    448  CD  GLU A  28     -35.978 -17.050 -31.439  1.00  0.00           C  
ATOM    449  OE1 GLU A  28     -37.035 -17.516 -31.791  1.00  0.00           O  
ATOM    450  OE2 GLU A  28     -34.994 -17.722 -31.235  1.00  0.00           O  
ATOM    451  H   GLU A  28     -35.117 -13.477 -33.500  1.00  0.00           H  
ATOM    452  HA  GLU A  28     -36.792 -15.907 -33.890  1.00  0.00           H  
ATOM    453 1HB  GLU A  28     -36.884 -13.750 -31.724  1.00  0.00           H  
ATOM    454 2HB  GLU A  28     -37.904 -15.181 -31.775  1.00  0.00           H  
ATOM    455 1HG  GLU A  28     -34.887 -15.233 -31.549  1.00  0.00           H  
ATOM    456 2HG  GLU A  28     -36.002 -15.330 -30.188  1.00  0.00           H  
ATOM    457  N   GLY A  29     -37.587 -13.096 -35.025  1.00  0.00           N  
ATOM    458  CA  GLY A  29     -38.598 -12.191 -35.534  1.00  0.00           C  
ATOM    459  C   GLY A  29     -39.235 -11.309 -34.480  1.00  0.00           C  
ATOM    460  O   GLY A  29     -40.395 -10.914 -34.616  1.00  0.00           O  
ATOM    461  H   GLY A  29     -36.619 -12.933 -35.260  1.00  0.00           H  
ATOM    462 1HA  GLY A  29     -38.159 -11.546 -36.295  1.00  0.00           H  
ATOM    463 2HA  GLY A  29     -39.389 -12.765 -36.017  1.00  0.00           H  
ATOM    464  N   THR A  30     -38.488 -10.998 -33.424  1.00  0.00           N  
ATOM    465  CA  THR A  30     -39.029 -10.317 -32.256  1.00  0.00           C  
ATOM    466  C   THR A  30     -38.718  -8.832 -32.347  1.00  0.00           C  
ATOM    467  O   THR A  30     -37.606  -8.443 -32.720  1.00  0.00           O  
ATOM    468  CB  THR A  30     -38.461 -10.897 -30.948  1.00  0.00           C  
ATOM    469  OG1 THR A  30     -38.885 -12.258 -30.801  1.00  0.00           O  
ATOM    470  CG2 THR A  30     -38.942 -10.088 -29.753  1.00  0.00           C  
ATOM    471  H   THR A  30     -37.509 -11.244 -33.439  1.00  0.00           H  
ATOM    472  HA  THR A  30     -40.110 -10.465 -32.239  1.00  0.00           H  
ATOM    473  HB  THR A  30     -37.372 -10.871 -30.982  1.00  0.00           H  
ATOM    474  HG1 THR A  30     -38.503 -12.789 -31.504  1.00  0.00           H  
ATOM    475 1HG2 THR A  30     -38.530 -10.512 -28.837  1.00  0.00           H  
ATOM    476 2HG2 THR A  30     -38.611  -9.055 -29.856  1.00  0.00           H  
ATOM    477 3HG2 THR A  30     -40.030 -10.117 -29.708  1.00  0.00           H  
ATOM    478  N   GLU A  31     -39.700  -8.008 -31.995  1.00  0.00           N  
ATOM    479  CA  GLU A  31     -39.548  -6.566 -32.095  1.00  0.00           C  
ATOM    480  C   GLU A  31     -38.571  -6.053 -31.043  1.00  0.00           C  
ATOM    481  O   GLU A  31     -38.495  -6.575 -29.926  1.00  0.00           O  
ATOM    482  CB  GLU A  31     -40.902  -5.872 -31.935  1.00  0.00           C  
ATOM    483  CG  GLU A  31     -41.889  -6.153 -33.059  1.00  0.00           C  
ATOM    484  CD  GLU A  31     -43.217  -5.479 -32.854  1.00  0.00           C  
ATOM    485  OE1 GLU A  31     -43.239  -4.278 -32.729  1.00  0.00           O  
ATOM    486  OE2 GLU A  31     -44.211  -6.165 -32.824  1.00  0.00           O  
ATOM    487  H   GLU A  31     -40.570  -8.388 -31.651  1.00  0.00           H  
ATOM    488  HA  GLU A  31     -39.148  -6.327 -33.081  1.00  0.00           H  
ATOM    489 1HB  GLU A  31     -41.364  -6.186 -30.998  1.00  0.00           H  
ATOM    490 2HB  GLU A  31     -40.755  -4.793 -31.881  1.00  0.00           H  
ATOM    491 1HG  GLU A  31     -41.460  -5.808 -34.000  1.00  0.00           H  
ATOM    492 2HG  GLU A  31     -42.041  -7.229 -33.134  1.00  0.00           H  
ATOM    493  N   VAL A  32     -37.817  -5.027 -31.415  1.00  0.00           N  
ATOM    494  CA  VAL A  32     -36.962  -4.307 -30.483  1.00  0.00           C  
ATOM    495  C   VAL A  32     -37.332  -2.833 -30.520  1.00  0.00           C  
ATOM    496  O   VAL A  32     -37.412  -2.217 -31.588  1.00  0.00           O  
ATOM    497  CB  VAL A  32     -35.476  -4.485 -30.846  1.00  0.00           C  
ATOM    498  CG1 VAL A  32     -34.594  -3.716 -29.874  1.00  0.00           C  
ATOM    499  CG2 VAL A  32     -35.117  -5.964 -30.846  1.00  0.00           C  
ATOM    500  H   VAL A  32     -37.840  -4.738 -32.383  1.00  0.00           H  
ATOM    501  HA  VAL A  32     -37.143  -4.692 -29.479  1.00  0.00           H  
ATOM    502  HB  VAL A  32     -35.301  -4.068 -31.838  1.00  0.00           H  
ATOM    503 1HG1 VAL A  32     -33.547  -3.853 -30.146  1.00  0.00           H  
ATOM    504 2HG1 VAL A  32     -34.843  -2.656 -29.917  1.00  0.00           H  
ATOM    505 3HG1 VAL A  32     -34.757  -4.088 -28.862  1.00  0.00           H  
ATOM    506 1HG2 VAL A  32     -34.065  -6.082 -31.105  1.00  0.00           H  
ATOM    507 2HG2 VAL A  32     -35.297  -6.382 -29.856  1.00  0.00           H  
ATOM    508 3HG2 VAL A  32     -35.731  -6.487 -31.579  1.00  0.00           H  
ATOM    509  N   HIS A  33     -37.566  -2.268 -29.337  1.00  0.00           N  
ATOM    510  CA  HIS A  33     -37.867  -0.851 -29.186  1.00  0.00           C  
ATOM    511  C   HIS A  33     -37.039  -0.293 -28.039  1.00  0.00           C  
ATOM    512  O   HIS A  33     -36.595  -1.046 -27.166  1.00  0.00           O  
ATOM    513  CB  HIS A  33     -39.359  -0.623 -28.924  1.00  0.00           C  
ATOM    514  CG  HIS A  33     -40.243  -1.071 -30.046  1.00  0.00           C  
ATOM    515  ND1 HIS A  33     -40.565  -0.255 -31.110  1.00  0.00           N  
ATOM    516  CD2 HIS A  33     -40.873  -2.248 -30.270  1.00  0.00           C  
ATOM    517  CE1 HIS A  33     -41.355  -0.912 -31.942  1.00  0.00           C  
ATOM    518  NE2 HIS A  33     -41.556  -2.123 -31.455  1.00  0.00           N  
ATOM    519  H   HIS A  33     -37.531  -2.855 -28.516  1.00  0.00           H  
ATOM    520  HA  HIS A  33     -37.605  -0.324 -30.103  1.00  0.00           H  
ATOM    521 1HB  HIS A  33     -39.656  -1.158 -28.021  1.00  0.00           H  
ATOM    522 2HB  HIS A  33     -39.540   0.438 -28.750  1.00  0.00           H  
ATOM    523  HD2 HIS A  33     -40.843  -3.130 -29.630  1.00  0.00           H  
ATOM    524  HE1 HIS A  33     -41.768  -0.522 -32.871  1.00  0.00           H  
ATOM    525  HE2 HIS A  33     -42.121  -2.844 -31.880  1.00  0.00           H  
ATOM    526  N   PHE A  34     -36.829   1.018 -28.048  1.00  0.00           N  
ATOM    527  CA  PHE A  34     -36.014   1.693 -27.050  1.00  0.00           C  
ATOM    528  C   PHE A  34     -36.608   3.060 -26.749  1.00  0.00           C  
ATOM    529  O   PHE A  34     -37.378   3.601 -27.549  1.00  0.00           O  
ATOM    530  CB  PHE A  34     -34.571   1.841 -27.533  1.00  0.00           C  
ATOM    531  CG  PHE A  34     -34.417   2.765 -28.708  1.00  0.00           C  
ATOM    532  CD1 PHE A  34     -34.178   4.118 -28.517  1.00  0.00           C  
ATOM    533  CD2 PHE A  34     -34.511   2.284 -30.005  1.00  0.00           C  
ATOM    534  CE1 PHE A  34     -34.037   4.969 -29.597  1.00  0.00           C  
ATOM    535  CE2 PHE A  34     -34.368   3.132 -31.086  1.00  0.00           C  
ATOM    536  CZ  PHE A  34     -34.131   4.476 -30.881  1.00  0.00           C  
ATOM    537  H   PHE A  34     -37.256   1.563 -28.784  1.00  0.00           H  
ATOM    538  HA  PHE A  34     -36.013   1.091 -26.139  1.00  0.00           H  
ATOM    539 1HB  PHE A  34     -33.952   2.219 -26.720  1.00  0.00           H  
ATOM    540 2HB  PHE A  34     -34.179   0.865 -27.815  1.00  0.00           H  
ATOM    541  HD1 PHE A  34     -34.102   4.508 -27.502  1.00  0.00           H  
ATOM    542  HD2 PHE A  34     -34.698   1.222 -30.166  1.00  0.00           H  
ATOM    543  HE1 PHE A  34     -33.850   6.030 -29.433  1.00  0.00           H  
ATOM    544  HE2 PHE A  34     -34.444   2.741 -32.100  1.00  0.00           H  
ATOM    545  HZ  PHE A  34     -34.021   5.146 -31.733  1.00  0.00           H  
ATOM    546  N   GLU A  35     -36.253   3.611 -25.590  1.00  0.00           N  
ATOM    547  CA  GLU A  35     -36.622   4.970 -25.222  1.00  0.00           C  
ATOM    548  C   GLU A  35     -35.486   5.590 -24.422  1.00  0.00           C  
ATOM    549  O   GLU A  35     -34.881   4.928 -23.575  1.00  0.00           O  
ATOM    550  CB  GLU A  35     -37.919   4.987 -24.410  1.00  0.00           C  
ATOM    551  CG  GLU A  35     -38.406   6.379 -24.032  1.00  0.00           C  
ATOM    552  CD  GLU A  35     -39.736   6.363 -23.331  1.00  0.00           C  
ATOM    553  OE1 GLU A  35     -39.757   6.160 -22.141  1.00  0.00           O  
ATOM    554  OE2 GLU A  35     -40.733   6.553 -23.988  1.00  0.00           O  
ATOM    555  H   GLU A  35     -35.707   3.058 -24.946  1.00  0.00           H  
ATOM    556  HA  GLU A  35     -36.782   5.545 -26.135  1.00  0.00           H  
ATOM    557 1HB  GLU A  35     -38.711   4.499 -24.978  1.00  0.00           H  
ATOM    558 2HB  GLU A  35     -37.779   4.420 -23.490  1.00  0.00           H  
ATOM    559 1HG  GLU A  35     -37.670   6.845 -23.377  1.00  0.00           H  
ATOM    560 2HG  GLU A  35     -38.483   6.983 -24.934  1.00  0.00           H  
ATOM    561  N   LYS A  36     -35.199   6.861 -24.699  1.00  0.00           N  
ATOM    562  CA  LYS A  36     -34.158   7.610 -24.006  1.00  0.00           C  
ATOM    563  C   LYS A  36     -34.811   8.585 -23.037  1.00  0.00           C  
ATOM    564  O   LYS A  36     -35.716   9.333 -23.420  1.00  0.00           O  
ATOM    565  CB  LYS A  36     -33.261   8.354 -24.997  1.00  0.00           C  
ATOM    566  CG  LYS A  36     -32.429   7.448 -25.894  1.00  0.00           C  
ATOM    567  CD  LYS A  36     -31.540   8.259 -26.826  1.00  0.00           C  
ATOM    568  CE  LYS A  36     -30.708   7.355 -27.724  1.00  0.00           C  
ATOM    569  NZ  LYS A  36     -29.834   8.135 -28.642  1.00  0.00           N  
ATOM    570  H   LYS A  36     -35.733   7.318 -25.426  1.00  0.00           H  
ATOM    571  HA  LYS A  36     -33.541   6.906 -23.447  1.00  0.00           H  
ATOM    572 1HB  LYS A  36     -33.874   8.988 -25.638  1.00  0.00           H  
ATOM    573 2HB  LYS A  36     -32.577   9.004 -24.451  1.00  0.00           H  
ATOM    574 1HG  LYS A  36     -31.801   6.802 -25.279  1.00  0.00           H  
ATOM    575 2HG  LYS A  36     -33.090   6.820 -26.491  1.00  0.00           H  
ATOM    576 1HD  LYS A  36     -32.160   8.905 -27.450  1.00  0.00           H  
ATOM    577 2HD  LYS A  36     -30.871   8.885 -26.237  1.00  0.00           H  
ATOM    578 1HE  LYS A  36     -30.083   6.708 -27.110  1.00  0.00           H  
ATOM    579 2HE  LYS A  36     -31.368   6.726 -28.320  1.00  0.00           H  
ATOM    580 1HZ  LYS A  36     -29.300   7.501 -29.219  1.00  0.00           H  
ATOM    581 2HZ  LYS A  36     -30.405   8.726 -29.230  1.00  0.00           H  
ATOM    582 3HZ  LYS A  36     -29.203   8.709 -28.100  1.00  0.00           H  
ATOM    583  N   SER A  37     -34.348   8.577 -21.787  1.00  0.00           N  
ATOM    584  CA  SER A  37     -34.874   9.456 -20.747  1.00  0.00           C  
ATOM    585  C   SER A  37     -33.715  10.133 -20.037  1.00  0.00           C  
ATOM    586  O   SER A  37     -32.995   9.487 -19.269  1.00  0.00           O  
ATOM    587  CB  SER A  37     -35.714   8.675 -19.756  1.00  0.00           C  
ATOM    588  OG  SER A  37     -36.184   9.507 -18.731  1.00  0.00           O  
ATOM    589  H   SER A  37     -33.603   7.934 -21.557  1.00  0.00           H  
ATOM    590  HA  SER A  37     -35.505  10.209 -21.219  1.00  0.00           H  
ATOM    591 1HB  SER A  37     -36.558   8.219 -20.273  1.00  0.00           H  
ATOM    592 2HB  SER A  37     -35.118   7.870 -19.329  1.00  0.00           H  
ATOM    593  HG  SER A  37     -36.664   8.937 -18.126  1.00  0.00           H  
ATOM    594  N   ASP A  38     -33.535  11.428 -20.298  1.00  0.00           N  
ATOM    595  CA  ASP A  38     -32.486  12.214 -19.652  1.00  0.00           C  
ATOM    596  C   ASP A  38     -31.123  11.540 -19.796  1.00  0.00           C  
ATOM    597  O   ASP A  38     -30.279  11.595 -18.900  1.00  0.00           O  
ATOM    598  CB  ASP A  38     -32.807  12.420 -18.169  1.00  0.00           C  
ATOM    599  CG  ASP A  38     -34.049  13.271 -17.944  1.00  0.00           C  
ATOM    600  OD1 ASP A  38     -34.229  14.226 -18.663  1.00  0.00           O  
ATOM    601  OD2 ASP A  38     -34.805  12.959 -17.056  1.00  0.00           O  
ATOM    602  H   ASP A  38     -34.146  11.877 -20.967  1.00  0.00           H  
ATOM    603  HA  ASP A  38     -32.416  13.178 -20.157  1.00  0.00           H  
ATOM    604 1HB  ASP A  38     -32.956  11.451 -17.692  1.00  0.00           H  
ATOM    605 2HB  ASP A  38     -31.960  12.900 -17.677  1.00  0.00           H  
ATOM    606  N   GLY A  39     -30.916  10.881 -20.933  1.00  0.00           N  
ATOM    607  CA  GLY A  39     -29.656  10.229 -21.214  1.00  0.00           C  
ATOM    608  C   GLY A  39     -29.600   8.755 -20.885  1.00  0.00           C  
ATOM    609  O   GLY A  39     -28.694   8.067 -21.366  1.00  0.00           O  
ATOM    610  H   GLY A  39     -31.658  10.837 -21.618  1.00  0.00           H  
ATOM    611 1HA  GLY A  39     -29.420  10.337 -22.273  1.00  0.00           H  
ATOM    612 2HA  GLY A  39     -28.861  10.719 -20.656  1.00  0.00           H  
ATOM    613  N   THR A  40     -30.531   8.246 -20.083  1.00  0.00           N  
ATOM    614  CA  THR A  40     -30.603   6.832 -19.738  1.00  0.00           C  
ATOM    615  C   THR A  40     -31.346   6.108 -20.852  1.00  0.00           C  
ATOM    616  O   THR A  40     -32.416   6.553 -21.284  1.00  0.00           O  
ATOM    617  CB  THR A  40     -31.308   6.603 -18.388  1.00  0.00           C  
ATOM    618  OG1 THR A  40     -30.537   7.200 -17.337  1.00  0.00           O  
ATOM    619  CG2 THR A  40     -31.466   5.115 -18.114  1.00  0.00           C  
ATOM    620  H   THR A  40     -31.218   8.882 -19.700  1.00  0.00           H  
ATOM    621  HA  THR A  40     -29.588   6.441 -19.668  1.00  0.00           H  
ATOM    622  HB  THR A  40     -32.292   7.070 -18.408  1.00  0.00           H  
ATOM    623  HG1 THR A  40     -30.705   8.145 -17.315  1.00  0.00           H  
ATOM    624 1HG2 THR A  40     -31.966   4.973 -17.156  1.00  0.00           H  
ATOM    625 2HG2 THR A  40     -32.061   4.661 -18.906  1.00  0.00           H  
ATOM    626 3HG2 THR A  40     -30.484   4.645 -18.084  1.00  0.00           H  
ATOM    627  N   LEU A  41     -30.778   4.999 -21.317  1.00  0.00           N  
ATOM    628  CA  LEU A  41     -31.322   4.249 -22.442  1.00  0.00           C  
ATOM    629  C   LEU A  41     -32.077   3.032 -21.923  1.00  0.00           C  
ATOM    630  O   LEU A  41     -31.509   2.202 -21.204  1.00  0.00           O  
ATOM    631  CB  LEU A  41     -30.202   3.810 -23.393  1.00  0.00           C  
ATOM    632  CG  LEU A  41     -30.641   2.955 -24.588  1.00  0.00           C  
ATOM    633  CD1 LEU A  41     -31.548   3.776 -25.495  1.00  0.00           C  
ATOM    634  CD2 LEU A  41     -29.412   2.466 -25.341  1.00  0.00           C  
ATOM    635  H   LEU A  41     -29.937   4.669 -20.867  1.00  0.00           H  
ATOM    636  HA  LEU A  41     -32.014   4.893 -22.985  1.00  0.00           H  
ATOM    637 1HB  LEU A  41     -29.711   4.700 -23.785  1.00  0.00           H  
ATOM    638 2HB  LEU A  41     -29.469   3.236 -22.826  1.00  0.00           H  
ATOM    639  HG  LEU A  41     -31.213   2.098 -24.232  1.00  0.00           H  
ATOM    640 1HD1 LEU A  41     -31.860   3.168 -26.344  1.00  0.00           H  
ATOM    641 2HD1 LEU A  41     -32.427   4.096 -24.936  1.00  0.00           H  
ATOM    642 3HD1 LEU A  41     -31.007   4.651 -25.855  1.00  0.00           H  
ATOM    643 1HD2 LEU A  41     -29.724   1.857 -26.191  1.00  0.00           H  
ATOM    644 2HD2 LEU A  41     -28.840   3.322 -25.699  1.00  0.00           H  
ATOM    645 3HD2 LEU A  41     -28.791   1.868 -24.675  1.00  0.00           H  
ATOM    646  N   GLU A  42     -33.352   2.927 -22.288  1.00  0.00           N  
ATOM    647  CA  GLU A  42     -34.150   1.735 -22.028  1.00  0.00           C  
ATOM    648  C   GLU A  42     -34.307   0.953 -23.326  1.00  0.00           C  
ATOM    649  O   GLU A  42     -34.738   1.508 -24.341  1.00  0.00           O  
ATOM    650  CB  GLU A  42     -35.521   2.106 -21.458  1.00  0.00           C  
ATOM    651  CG  GLU A  42     -36.473   0.929 -21.295  1.00  0.00           C  
ATOM    652  CD  GLU A  42     -37.788   1.321 -20.681  1.00  0.00           C  
ATOM    653  OE1 GLU A  42     -37.788   1.776 -19.562  1.00  0.00           O  
ATOM    654  OE2 GLU A  42     -38.794   1.167 -21.333  1.00  0.00           O  
ATOM    655  H   GLU A  42     -33.778   3.709 -22.765  1.00  0.00           H  
ATOM    656  HA  GLU A  42     -33.640   1.110 -21.295  1.00  0.00           H  
ATOM    657 1HB  GLU A  42     -35.395   2.572 -20.481  1.00  0.00           H  
ATOM    658 2HB  GLU A  42     -36.001   2.836 -22.110  1.00  0.00           H  
ATOM    659 1HG  GLU A  42     -36.659   0.487 -22.273  1.00  0.00           H  
ATOM    660 2HG  GLU A  42     -35.997   0.174 -20.671  1.00  0.00           H  
ATOM    661  N   ILE A  43     -33.962  -0.330 -23.287  1.00  0.00           N  
ATOM    662  CA  ILE A  43     -34.144  -1.238 -24.414  1.00  0.00           C  
ATOM    663  C   ILE A  43     -35.160  -2.288 -23.993  1.00  0.00           C  
ATOM    664  O   ILE A  43     -34.961  -2.984 -22.991  1.00  0.00           O  
ATOM    665  CB  ILE A  43     -32.823  -1.907 -24.835  1.00  0.00           C  
ATOM    666  CG1 ILE A  43     -31.799  -0.850 -25.256  1.00  0.00           C  
ATOM    667  CG2 ILE A  43     -33.064  -2.898 -25.963  1.00  0.00           C  
ATOM    668  CD1 ILE A  43     -30.398  -1.391 -25.429  1.00  0.00           C  
ATOM    669  H   ILE A  43     -33.556  -0.682 -22.433  1.00  0.00           H  
ATOM    670  HA  ILE A  43     -34.526  -0.667 -25.260  1.00  0.00           H  
ATOM    671  HB  ILE A  43     -32.397  -2.437 -23.984  1.00  0.00           H  
ATOM    672 1HG1 ILE A  43     -32.109  -0.398 -26.197  1.00  0.00           H  
ATOM    673 2HG1 ILE A  43     -31.766  -0.057 -24.508  1.00  0.00           H  
ATOM    674 1HG2 ILE A  43     -32.120  -3.361 -26.249  1.00  0.00           H  
ATOM    675 2HG2 ILE A  43     -33.760  -3.667 -25.629  1.00  0.00           H  
ATOM    676 3HG2 ILE A  43     -33.486  -2.375 -26.822  1.00  0.00           H  
ATOM    677 1HD1 ILE A  43     -29.730  -0.583 -25.728  1.00  0.00           H  
ATOM    678 2HD1 ILE A  43     -30.053  -1.818 -24.487  1.00  0.00           H  
ATOM    679 3HD1 ILE A  43     -30.399  -2.163 -26.198  1.00  0.00           H  
ATOM    680  N   ARG A  44     -36.242  -2.414 -24.756  1.00  0.00           N  
ATOM    681  CA  ARG A  44     -37.305  -3.368 -24.465  1.00  0.00           C  
ATOM    682  C   ARG A  44     -37.478  -4.300 -25.655  1.00  0.00           C  
ATOM    683  O   ARG A  44     -37.553  -3.841 -26.799  1.00  0.00           O  
ATOM    684  CB  ARG A  44     -38.618  -2.658 -24.171  1.00  0.00           C  
ATOM    685  CG  ARG A  44     -39.807  -3.578 -23.947  1.00  0.00           C  
ATOM    686  CD  ARG A  44     -41.023  -2.819 -23.555  1.00  0.00           C  
ATOM    687  NE  ARG A  44     -40.916  -2.284 -22.207  1.00  0.00           N  
ATOM    688  CZ  ARG A  44     -41.848  -1.512 -21.614  1.00  0.00           C  
ATOM    689  NH1 ARG A  44     -42.947  -1.194 -22.262  1.00  0.00           N  
ATOM    690  NH2 ARG A  44     -41.657  -1.074 -20.382  1.00  0.00           N  
ATOM    691  H   ARG A  44     -36.323  -1.820 -25.569  1.00  0.00           H  
ATOM    692  HA  ARG A  44     -37.017  -3.950 -23.589  1.00  0.00           H  
ATOM    693 1HB  ARG A  44     -38.506  -2.041 -23.281  1.00  0.00           H  
ATOM    694 2HB  ARG A  44     -38.866  -1.994 -25.000  1.00  0.00           H  
ATOM    695 1HG  ARG A  44     -40.025  -4.122 -24.867  1.00  0.00           H  
ATOM    696 2HG  ARG A  44     -39.574  -4.287 -23.152  1.00  0.00           H  
ATOM    697 1HD  ARG A  44     -41.169  -1.986 -24.242  1.00  0.00           H  
ATOM    698 2HD  ARG A  44     -41.890  -3.477 -23.593  1.00  0.00           H  
ATOM    699  HE  ARG A  44     -40.084  -2.508 -21.677  1.00  0.00           H  
ATOM    700 1HH1 ARG A  44     -43.093  -1.529 -23.204  1.00  0.00           H  
ATOM    701 2HH1 ARG A  44     -43.645  -0.616 -21.818  1.00  0.00           H  
ATOM    702 1HH2 ARG A  44     -40.812  -1.319 -19.884  1.00  0.00           H  
ATOM    703 2HH2 ARG A  44     -42.355  -0.496 -19.938  1.00  0.00           H  
ATOM    704  N   VAL A  45     -37.542  -5.603 -25.387  1.00  0.00           N  
ATOM    705  CA  VAL A  45     -37.750  -6.607 -26.421  1.00  0.00           C  
ATOM    706  C   VAL A  45     -38.908  -7.501 -25.999  1.00  0.00           C  
ATOM    707  O   VAL A  45     -38.987  -7.919 -24.838  1.00  0.00           O  
ATOM    708  CB  VAL A  45     -36.481  -7.453 -26.635  1.00  0.00           C  
ATOM    709  CG1 VAL A  45     -36.652  -8.376 -27.833  1.00  0.00           C  
ATOM    710  CG2 VAL A  45     -35.278  -6.542 -26.823  1.00  0.00           C  
ATOM    711  H   VAL A  45     -37.441  -5.898 -24.427  1.00  0.00           H  
ATOM    712  HA  VAL A  45     -38.016  -6.100 -27.349  1.00  0.00           H  
ATOM    713  HB  VAL A  45     -36.326  -8.086 -25.761  1.00  0.00           H  
ATOM    714 1HG1 VAL A  45     -35.746  -8.967 -27.969  1.00  0.00           H  
ATOM    715 2HG1 VAL A  45     -37.497  -9.043 -27.660  1.00  0.00           H  
ATOM    716 3HG1 VAL A  45     -36.835  -7.781 -28.727  1.00  0.00           H  
ATOM    717 1HG2 VAL A  45     -34.384  -7.147 -26.974  1.00  0.00           H  
ATOM    718 2HG2 VAL A  45     -35.436  -5.905 -27.694  1.00  0.00           H  
ATOM    719 3HG2 VAL A  45     -35.150  -5.920 -25.937  1.00  0.00           H  
ATOM    720  N   LYS A  46     -39.807  -7.787 -26.934  1.00  0.00           N  
ATOM    721  CA  LYS A  46     -41.004  -8.549 -26.619  1.00  0.00           C  
ATOM    722  C   LYS A  46     -40.665 -10.017 -26.369  1.00  0.00           C  
ATOM    723  O   LYS A  46     -39.787 -10.598 -27.011  1.00  0.00           O  
ATOM    724  CB  LYS A  46     -42.028  -8.425 -27.749  1.00  0.00           C  
ATOM    725  CG  LYS A  46     -42.618  -7.031 -27.912  1.00  0.00           C  
ATOM    726  CD  LYS A  46     -43.686  -7.007 -28.996  1.00  0.00           C  
ATOM    727  CE  LYS A  46     -44.275  -5.613 -29.163  1.00  0.00           C  
ATOM    728  NZ  LYS A  46     -45.331  -5.578 -30.211  1.00  0.00           N  
ATOM    729  H   LYS A  46     -39.658  -7.472 -27.882  1.00  0.00           H  
ATOM    730  HA  LYS A  46     -41.440  -8.147 -25.704  1.00  0.00           H  
ATOM    731 1HB  LYS A  46     -41.562  -8.704 -28.694  1.00  0.00           H  
ATOM    732 2HB  LYS A  46     -42.851  -9.118 -27.572  1.00  0.00           H  
ATOM    733 1HG  LYS A  46     -43.062  -6.710 -26.969  1.00  0.00           H  
ATOM    734 2HG  LYS A  46     -41.828  -6.330 -28.178  1.00  0.00           H  
ATOM    735 1HD  LYS A  46     -43.251  -7.324 -29.944  1.00  0.00           H  
ATOM    736 2HD  LYS A  46     -44.486  -7.699 -28.733  1.00  0.00           H  
ATOM    737 1HE  LYS A  46     -44.706  -5.285 -28.218  1.00  0.00           H  
ATOM    738 2HE  LYS A  46     -43.484  -4.915 -29.438  1.00  0.00           H  
ATOM    739 1HZ  LYS A  46     -45.695  -4.638 -30.291  1.00  0.00           H  
ATOM    740 2HZ  LYS A  46     -44.937  -5.863 -31.096  1.00  0.00           H  
ATOM    741 3HZ  LYS A  46     -46.079  -6.207 -29.957  1.00  0.00           H  
ATOM    742  N   ASN A  47     -41.385 -10.604 -25.412  1.00  0.00           N  
ATOM    743  CA  ASN A  47     -41.352 -12.042 -25.123  1.00  0.00           C  
ATOM    744  C   ASN A  47     -39.892 -12.462 -24.998  1.00  0.00           C  
ATOM    745  O   ASN A  47     -39.342 -12.364 -23.886  1.00  0.00           O  
ATOM    746  CB  ASN A  47     -42.067 -12.845 -26.194  1.00  0.00           C  
ATOM    747  CG  ASN A  47     -43.549 -12.590 -26.215  1.00  0.00           C  
ATOM    748  OD1 ASN A  47     -44.137 -12.190 -25.204  1.00  0.00           O  
ATOM    749  ND2 ASN A  47     -44.164 -12.814 -27.348  1.00  0.00           N  
ATOM    750  H   ASN A  47     -41.984 -10.006 -24.862  1.00  0.00           H  
ATOM    751  HA  ASN A  47     -41.790 -12.207 -24.138  1.00  0.00           H  
ATOM    752 1HB  ASN A  47     -41.654 -12.597 -27.173  1.00  0.00           H  
ATOM    753 2HB  ASN A  47     -41.896 -13.909 -26.027  1.00  0.00           H  
ATOM    754 1HD2 ASN A  47     -45.150 -12.661 -27.421  1.00  0.00           H  
ATOM    755 2HD2 ASN A  47     -43.649 -13.137 -28.142  1.00  0.00           H  
ATOM    756  N   LEU A  48     -39.235 -12.923 -26.066  1.00  0.00           N  
ATOM    757  CA  LEU A  48     -37.976 -13.663 -25.984  1.00  0.00           C  
ATOM    758  C   LEU A  48     -38.107 -14.900 -25.099  1.00  0.00           C  
ATOM    759  O   LEU A  48     -39.220 -15.335 -24.785  1.00  0.00           O  
ATOM    760  CB  LEU A  48     -36.866 -12.756 -25.439  1.00  0.00           C  
ATOM    761  CG  LEU A  48     -36.464 -11.582 -26.340  1.00  0.00           C  
ATOM    762  CD1 LEU A  48     -35.364 -10.775 -25.663  1.00  0.00           C  
ATOM    763  CD2 LEU A  48     -36.002 -12.112 -27.689  1.00  0.00           C  
ATOM    764  H   LEU A  48     -39.641 -12.744 -26.972  1.00  0.00           H  
ATOM    765  HA  LEU A  48     -37.713 -14.009 -26.982  1.00  0.00           H  
ATOM    766 1HB  LEU A  48     -37.191 -12.345 -24.484  1.00  0.00           H  
ATOM    767 2HB  LEU A  48     -35.976 -13.362 -25.266  1.00  0.00           H  
ATOM    768  HG  LEU A  48     -37.321 -10.923 -26.484  1.00  0.00           H  
ATOM    769 1HD1 LEU A  48     -35.079  -9.940 -26.304  1.00  0.00           H  
ATOM    770 2HD1 LEU A  48     -35.728 -10.392 -24.710  1.00  0.00           H  
ATOM    771 3HD1 LEU A  48     -34.498 -11.413 -25.492  1.00  0.00           H  
ATOM    772 1HD2 LEU A  48     -35.716 -11.278 -28.330  1.00  0.00           H  
ATOM    773 2HD2 LEU A  48     -35.144 -12.770 -27.547  1.00  0.00           H  
ATOM    774 3HD2 LEU A  48     -36.812 -12.670 -28.158  1.00  0.00           H  
ATOM    775  N   HIS A  49     -36.973 -15.474 -24.698  1.00  0.00           N  
ATOM    776  CA  HIS A  49     -36.952 -16.637 -23.821  1.00  0.00           C  
ATOM    777  C   HIS A  49     -35.682 -16.584 -22.983  1.00  0.00           C  
ATOM    778  O   HIS A  49     -34.694 -15.948 -23.360  1.00  0.00           O  
ATOM    779  CB  HIS A  49     -37.010 -17.944 -24.620  1.00  0.00           C  
ATOM    780  CG  HIS A  49     -36.969 -19.172 -23.766  1.00  0.00           C  
ATOM    781  ND1 HIS A  49     -35.794 -19.689 -23.261  1.00  0.00           N  
ATOM    782  CD2 HIS A  49     -37.957 -19.988 -23.330  1.00  0.00           C  
ATOM    783  CE1 HIS A  49     -36.062 -20.770 -22.550  1.00  0.00           C  
ATOM    784  NE2 HIS A  49     -37.366 -20.973 -22.575  1.00  0.00           N  
ATOM    785  H   HIS A  49     -36.098 -15.084 -25.018  1.00  0.00           H  
ATOM    786  HA  HIS A  49     -37.812 -16.605 -23.154  1.00  0.00           H  
ATOM    787 1HB  HIS A  49     -37.926 -17.968 -25.210  1.00  0.00           H  
ATOM    788 2HB  HIS A  49     -36.171 -17.982 -25.315  1.00  0.00           H  
ATOM    789  HD2 HIS A  49     -39.023 -19.884 -23.537  1.00  0.00           H  
ATOM    790  HE1 HIS A  49     -35.331 -21.388 -22.029  1.00  0.00           H  
ATOM    791  HE2 HIS A  49     -37.856 -21.727 -22.117  1.00  0.00           H  
ATOM    792  N   GLU A  50     -35.723 -17.267 -21.834  1.00  0.00           N  
ATOM    793  CA  GLU A  50     -34.599 -17.250 -20.902  1.00  0.00           C  
ATOM    794  C   GLU A  50     -33.252 -17.406 -21.595  1.00  0.00           C  
ATOM    795  O   GLU A  50     -32.297 -16.712 -21.227  1.00  0.00           O  
ATOM    796  CB  GLU A  50     -34.768 -18.360 -19.862  1.00  0.00           C  
ATOM    797  CG  GLU A  50     -33.650 -18.431 -18.832  1.00  0.00           C  
ATOM    798  CD  GLU A  50     -33.843 -19.539 -17.834  1.00  0.00           C  
ATOM    799  OE1 GLU A  50     -34.891 -20.140 -17.838  1.00  0.00           O  
ATOM    800  OE2 GLU A  50     -32.943 -19.784 -17.067  1.00  0.00           O  
ATOM    801  H   GLU A  50     -36.545 -17.806 -21.604  1.00  0.00           H  
ATOM    802  HA  GLU A  50     -34.584 -16.284 -20.396  1.00  0.00           H  
ATOM    803 1HB  GLU A  50     -35.707 -18.218 -19.328  1.00  0.00           H  
ATOM    804 2HB  GLU A  50     -34.821 -19.326 -20.366  1.00  0.00           H  
ATOM    805 1HG  GLU A  50     -32.703 -18.585 -19.349  1.00  0.00           H  
ATOM    806 2HG  GLU A  50     -33.595 -17.479 -18.305  1.00  0.00           H  
ATOM    807  N   LYS A  51     -33.148 -18.301 -22.580  1.00  0.00           N  
ATOM    808  CA  LYS A  51     -31.879 -18.481 -23.279  1.00  0.00           C  
ATOM    809  C   LYS A  51     -31.429 -17.190 -23.949  1.00  0.00           C  
ATOM    810  O   LYS A  51     -30.259 -16.803 -23.842  1.00  0.00           O  
ATOM    811  CB  LYS A  51     -31.993 -19.598 -24.318  1.00  0.00           C  
ATOM    812  CG  LYS A  51     -30.699 -19.900 -25.062  1.00  0.00           C  
ATOM    813  CD  LYS A  51     -30.878 -21.058 -26.033  1.00  0.00           C  
ATOM    814  CE  LYS A  51     -29.548 -21.484 -26.637  1.00  0.00           C  
ATOM    815  NZ  LYS A  51     -28.960 -20.420 -27.495  1.00  0.00           N  
ATOM    816  H   LYS A  51     -33.943 -18.861 -22.851  1.00  0.00           H  
ATOM    817  HA  LYS A  51     -31.117 -18.754 -22.549  1.00  0.00           H  
ATOM    818 1HB  LYS A  51     -32.321 -20.517 -23.830  1.00  0.00           H  
ATOM    819 2HB  LYS A  51     -32.750 -19.332 -25.056  1.00  0.00           H  
ATOM    820 1HG  LYS A  51     -30.384 -19.016 -25.617  1.00  0.00           H  
ATOM    821 2HG  LYS A  51     -29.919 -20.155 -24.345  1.00  0.00           H  
ATOM    822 1HD  LYS A  51     -31.319 -21.907 -25.510  1.00  0.00           H  
ATOM    823 2HD  LYS A  51     -31.551 -20.758 -26.836  1.00  0.00           H  
ATOM    824 1HE  LYS A  51     -28.845 -21.720 -25.839  1.00  0.00           H  
ATOM    825 2HE  LYS A  51     -29.693 -22.380 -27.240  1.00  0.00           H  
ATOM    826 1HZ  LYS A  51     -28.081 -20.741 -27.876  1.00  0.00           H  
ATOM    827 2HZ  LYS A  51     -29.596 -20.206 -28.251  1.00  0.00           H  
ATOM    828 3HZ  LYS A  51     -28.803 -19.589 -26.943  1.00  0.00           H  
ATOM    829  N   ARG A  52     -32.341 -16.508 -24.642  1.00  0.00           N  
ATOM    830  CA  ARG A  52     -32.005 -15.264 -25.317  1.00  0.00           C  
ATOM    831  C   ARG A  52     -31.728 -14.122 -24.351  1.00  0.00           C  
ATOM    832  O   ARG A  52     -30.840 -13.304 -24.619  1.00  0.00           O  
ATOM    833  CB  ARG A  52     -33.132 -14.855 -26.254  1.00  0.00           C  
ATOM    834  CG  ARG A  52     -33.414 -15.836 -27.381  1.00  0.00           C  
ATOM    835  CD  ARG A  52     -32.233 -16.012 -28.265  1.00  0.00           C  
ATOM    836  NE  ARG A  52     -32.571 -16.720 -29.488  1.00  0.00           N  
ATOM    837  CZ  ARG A  52     -31.672 -17.271 -30.328  1.00  0.00           C  
ATOM    838  NH1 ARG A  52     -30.387 -17.186 -30.061  1.00  0.00           N  
ATOM    839  NH2 ARG A  52     -32.081 -17.896 -31.417  1.00  0.00           N  
ATOM    840  H   ARG A  52     -33.286 -16.859 -24.700  1.00  0.00           H  
ATOM    841  HA  ARG A  52     -31.092 -15.419 -25.893  1.00  0.00           H  
ATOM    842 1HB  ARG A  52     -34.052 -14.735 -25.685  1.00  0.00           H  
ATOM    843 2HB  ARG A  52     -32.899 -13.891 -26.707  1.00  0.00           H  
ATOM    844 1HG  ARG A  52     -33.676 -16.807 -26.962  1.00  0.00           H  
ATOM    845 2HG  ARG A  52     -34.243 -15.467 -27.987  1.00  0.00           H  
ATOM    846 1HD  ARG A  52     -31.833 -15.035 -28.536  1.00  0.00           H  
ATOM    847 2HD  ARG A  52     -31.468 -16.583 -27.740  1.00  0.00           H  
ATOM    848  HE  ARG A  52     -33.550 -16.806 -29.727  1.00  0.00           H  
ATOM    849 1HH1 ARG A  52     -30.074 -16.708 -29.228  1.00  0.00           H  
ATOM    850 2HH1 ARG A  52     -29.713 -17.599 -30.690  1.00  0.00           H  
ATOM    851 1HH2 ARG A  52     -33.069 -17.961 -31.622  1.00  0.00           H  
ATOM    852 2HH2 ARG A  52     -31.407 -18.309 -32.046  1.00  0.00           H  
ATOM    853  N   GLU A  53     -32.464 -14.045 -23.240  1.00  0.00           N  
ATOM    854  CA  GLU A  53     -32.185 -13.016 -22.245  1.00  0.00           C  
ATOM    855  C   GLU A  53     -30.773 -13.156 -21.694  1.00  0.00           C  
ATOM    856  O   GLU A  53     -30.072 -12.156 -21.497  1.00  0.00           O  
ATOM    857  CB  GLU A  53     -33.198 -13.090 -21.100  1.00  0.00           C  
ATOM    858  CG  GLU A  53     -32.992 -12.048 -20.010  1.00  0.00           C  
ATOM    859  CD  GLU A  53     -34.030 -12.124 -18.925  1.00  0.00           C  
ATOM    860  OE1 GLU A  53     -34.959 -12.881 -19.069  1.00  0.00           O  
ATOM    861  OE2 GLU A  53     -33.893 -11.423 -17.950  1.00  0.00           O  
ATOM    862  H   GLU A  53     -33.219 -14.695 -23.078  1.00  0.00           H  
ATOM    863  HA  GLU A  53     -32.255 -12.044 -22.733  1.00  0.00           H  
ATOM    864 1HB  GLU A  53     -34.205 -12.964 -21.498  1.00  0.00           H  
ATOM    865 2HB  GLU A  53     -33.151 -14.074 -20.635  1.00  0.00           H  
ATOM    866 1HG  GLU A  53     -32.007 -12.191 -19.566  1.00  0.00           H  
ATOM    867 2HG  GLU A  53     -33.016 -11.056 -20.461  1.00  0.00           H  
ATOM    868  N   ARG A  54     -30.337 -14.393 -21.435  1.00  0.00           N  
ATOM    869  CA  ARG A  54     -28.983 -14.609 -20.936  1.00  0.00           C  
ATOM    870  C   ARG A  54     -27.947 -14.235 -21.986  1.00  0.00           C  
ATOM    871  O   ARG A  54     -26.898 -13.666 -21.658  1.00  0.00           O  
ATOM    872  CB  ARG A  54     -28.787 -16.062 -20.529  1.00  0.00           C  
ATOM    873  CG  ARG A  54     -29.539 -16.483 -19.277  1.00  0.00           C  
ATOM    874  CD  ARG A  54     -29.342 -17.924 -18.975  1.00  0.00           C  
ATOM    875  NE  ARG A  54     -30.137 -18.354 -17.837  1.00  0.00           N  
ATOM    876  CZ  ARG A  54     -29.768 -18.214 -16.549  1.00  0.00           C  
ATOM    877  NH1 ARG A  54     -28.615 -17.655 -16.252  1.00  0.00           N  
ATOM    878  NH2 ARG A  54     -30.564 -18.638 -15.583  1.00  0.00           N  
ATOM    879  H   ARG A  54     -30.940 -15.189 -21.582  1.00  0.00           H  
ATOM    880  HA  ARG A  54     -28.827 -13.967 -20.069  1.00  0.00           H  
ATOM    881 1HB  ARG A  54     -29.108 -16.713 -21.341  1.00  0.00           H  
ATOM    882 2HB  ARG A  54     -27.727 -16.251 -20.357  1.00  0.00           H  
ATOM    883 1HG  ARG A  54     -29.183 -15.902 -18.426  1.00  0.00           H  
ATOM    884 2HG  ARG A  54     -30.606 -16.305 -19.416  1.00  0.00           H  
ATOM    885 1HD  ARG A  54     -29.633 -18.519 -19.840  1.00  0.00           H  
ATOM    886 2HD  ARG A  54     -28.292 -18.106 -18.746  1.00  0.00           H  
ATOM    887  HE  ARG A  54     -31.031 -18.788 -18.025  1.00  0.00           H  
ATOM    888 1HH1 ARG A  54     -28.007 -17.331 -16.990  1.00  0.00           H  
ATOM    889 2HH1 ARG A  54     -28.338 -17.551 -15.287  1.00  0.00           H  
ATOM    890 1HH2 ARG A  54     -31.450 -19.068 -15.811  1.00  0.00           H  
ATOM    891 2HH2 ARG A  54     -30.287 -18.534 -14.618  1.00  0.00           H  
ATOM    892  N   GLU A  55     -28.218 -14.549 -23.255  1.00  0.00           N  
ATOM    893  CA  GLU A  55     -27.276 -14.209 -24.316  1.00  0.00           C  
ATOM    894  C   GLU A  55     -27.099 -12.702 -24.428  1.00  0.00           C  
ATOM    895  O   GLU A  55     -25.980 -12.213 -24.626  1.00  0.00           O  
ATOM    896  CB  GLU A  55     -27.749 -14.779 -25.655  1.00  0.00           C  
ATOM    897  CG  GLU A  55     -27.632 -16.292 -25.771  1.00  0.00           C  
ATOM    898  CD  GLU A  55     -28.309 -16.838 -26.997  1.00  0.00           C  
ATOM    899  OE1 GLU A  55     -28.965 -16.086 -27.676  1.00  0.00           O  
ATOM    900  OE2 GLU A  55     -28.169 -18.011 -27.256  1.00  0.00           O  
ATOM    901  H   GLU A  55     -29.077 -15.022 -23.494  1.00  0.00           H  
ATOM    902  HA  GLU A  55     -26.304 -14.637 -24.065  1.00  0.00           H  
ATOM    903 1HB  GLU A  55     -28.794 -14.511 -25.815  1.00  0.00           H  
ATOM    904 2HB  GLU A  55     -27.170 -14.335 -26.464  1.00  0.00           H  
ATOM    905 1HG  GLU A  55     -26.577 -16.563 -25.802  1.00  0.00           H  
ATOM    906 2HG  GLU A  55     -28.071 -16.749 -24.885  1.00  0.00           H  
ATOM    907  N   ILE A  56     -28.195 -11.950 -24.309  1.00  0.00           N  
ATOM    908  CA  ILE A  56     -28.113 -10.494 -24.384  1.00  0.00           C  
ATOM    909  C   ILE A  56     -27.361  -9.947 -23.179  1.00  0.00           C  
ATOM    910  O   ILE A  56     -26.472  -9.099 -23.311  1.00  0.00           O  
ATOM    911  CB  ILE A  56     -29.514  -9.860 -24.454  1.00  0.00           C  
ATOM    912  CG1 ILE A  56     -30.211 -10.248 -25.761  1.00  0.00           C  
ATOM    913  CG2 ILE A  56     -29.420  -8.347 -24.326  1.00  0.00           C  
ATOM    914  CD1 ILE A  56     -31.694  -9.957 -25.772  1.00  0.00           C  
ATOM    915  H   ILE A  56     -29.095 -12.384 -24.166  1.00  0.00           H  
ATOM    916  HA  ILE A  56     -27.546 -10.225 -25.274  1.00  0.00           H  
ATOM    917  HB  ILE A  56     -30.129 -10.247 -23.643  1.00  0.00           H  
ATOM    918 1HG1 ILE A  56     -29.751  -9.712 -26.591  1.00  0.00           H  
ATOM    919 2HG1 ILE A  56     -30.072 -11.314 -25.945  1.00  0.00           H  
ATOM    920 1HG2 ILE A  56     -30.419  -7.915 -24.379  1.00  0.00           H  
ATOM    921 2HG2 ILE A  56     -28.964  -8.091 -23.371  1.00  0.00           H  
ATOM    922 3HG2 ILE A  56     -28.810  -7.951 -25.138  1.00  0.00           H  
ATOM    923 1HD1 ILE A  56     -32.117 -10.259 -26.730  1.00  0.00           H  
ATOM    924 2HD1 ILE A  56     -32.180 -10.513 -24.969  1.00  0.00           H  
ATOM    925 3HD1 ILE A  56     -31.856  -8.890 -25.625  1.00  0.00           H  
ATOM    926  N   LYS A  57     -27.701 -10.440 -21.984  1.00  0.00           N  
ATOM    927  CA  LYS A  57     -27.024  -9.996 -20.771  1.00  0.00           C  
ATOM    928  C   LYS A  57     -25.516 -10.191 -20.880  1.00  0.00           C  
ATOM    929  O   LYS A  57     -24.741  -9.288 -20.544  1.00  0.00           O  
ATOM    930  CB  LYS A  57     -27.564 -10.744 -19.551  1.00  0.00           C  
ATOM    931  CG  LYS A  57     -26.892 -10.371 -18.236  1.00  0.00           C  
ATOM    932  CD  LYS A  57     -27.462 -11.176 -17.077  1.00  0.00           C  
ATOM    933  CE  LYS A  57     -26.666 -10.948 -15.801  1.00  0.00           C  
ATOM    934  NZ  LYS A  57     -27.147 -11.807 -14.685  1.00  0.00           N  
ATOM    935  H   LYS A  57     -28.434 -11.130 -21.914  1.00  0.00           H  
ATOM    936  HA  LYS A  57     -27.200  -8.931 -20.625  1.00  0.00           H  
ATOM    937 1HB  LYS A  57     -28.632 -10.549 -19.449  1.00  0.00           H  
ATOM    938 2HB  LYS A  57     -27.440 -11.817 -19.698  1.00  0.00           H  
ATOM    939 1HG  LYS A  57     -25.821 -10.562 -18.308  1.00  0.00           H  
ATOM    940 2HG  LYS A  57     -27.042  -9.310 -18.040  1.00  0.00           H  
ATOM    941 1HD  LYS A  57     -28.499 -10.883 -16.906  1.00  0.00           H  
ATOM    942 2HD  LYS A  57     -27.438 -12.237 -17.325  1.00  0.00           H  
ATOM    943 1HE  LYS A  57     -25.615 -11.167 -15.984  1.00  0.00           H  
ATOM    944 2HE  LYS A  57     -26.750  -9.904 -15.501  1.00  0.00           H  
ATOM    945 1HZ  LYS A  57     -26.595 -11.626 -13.858  1.00  0.00           H  
ATOM    946 2HZ  LYS A  57     -28.117 -11.599 -14.493  1.00  0.00           H  
ATOM    947 3HZ  LYS A  57     -27.056 -12.779 -14.944  1.00  0.00           H  
ATOM    948  N   LYS A  58     -25.085 -11.360 -21.360  1.00  0.00           N  
ATOM    949  CA  LYS A  58     -23.655 -11.640 -21.467  1.00  0.00           C  
ATOM    950  C   LYS A  58     -22.953 -10.609 -22.338  1.00  0.00           C  
ATOM    951  O   LYS A  58     -21.890 -10.098 -21.966  1.00  0.00           O  
ATOM    952  CB  LYS A  58     -23.425 -13.043 -22.028  1.00  0.00           C  
ATOM    953  CG  LYS A  58     -21.959 -13.430 -22.172  1.00  0.00           C  
ATOM    954  CD  LYS A  58     -21.812 -14.855 -22.685  1.00  0.00           C  
ATOM    955  CE  LYS A  58     -20.360 -15.183 -23.003  1.00  0.00           C  
ATOM    956  NZ  LYS A  58     -19.534 -15.308 -21.772  1.00  0.00           N  
ATOM    957  H   LYS A  58     -25.746 -12.064 -21.653  1.00  0.00           H  
ATOM    958  HA  LYS A  58     -23.216 -11.581 -20.471  1.00  0.00           H  
ATOM    959 1HB  LYS A  58     -23.902 -13.778 -21.379  1.00  0.00           H  
ATOM    960 2HB  LYS A  58     -23.890 -13.124 -23.010  1.00  0.00           H  
ATOM    961 1HG  LYS A  58     -21.470 -12.750 -22.870  1.00  0.00           H  
ATOM    962 2HG  LYS A  58     -21.464 -13.348 -21.205  1.00  0.00           H  
ATOM    963 1HD  LYS A  58     -22.175 -15.553 -21.929  1.00  0.00           H  
ATOM    964 2HD  LYS A  58     -22.409 -14.981 -23.587  1.00  0.00           H  
ATOM    965 1HE  LYS A  58     -20.311 -16.119 -23.556  1.00  0.00           H  
ATOM    966 2HE  LYS A  58     -19.939 -14.396 -23.629  1.00  0.00           H  
ATOM    967 1HZ  LYS A  58     -18.581 -15.524 -22.026  1.00  0.00           H  
ATOM    968 2HZ  LYS A  58     -19.557 -14.436 -21.260  1.00  0.00           H  
ATOM    969 3HZ  LYS A  58     -19.904 -16.048 -21.193  1.00  0.00           H  
ATOM    970  N   VAL A  59     -23.528 -10.291 -23.501  1.00  0.00           N  
ATOM    971  CA  VAL A  59     -22.885  -9.353 -24.417  1.00  0.00           C  
ATOM    972  C   VAL A  59     -22.810  -7.966 -23.790  1.00  0.00           C  
ATOM    973  O   VAL A  59     -21.784  -7.281 -23.883  1.00  0.00           O  
ATOM    974  CB  VAL A  59     -23.660  -9.276 -25.745  1.00  0.00           C  
ATOM    975  CG1 VAL A  59     -23.119  -8.150 -26.614  1.00  0.00           C  
ATOM    976  CG2 VAL A  59     -23.574 -10.608 -26.473  1.00  0.00           C  
ATOM    977  H   VAL A  59     -24.415 -10.700 -23.756  1.00  0.00           H  
ATOM    978  HA  VAL A  59     -21.858  -9.680 -24.584  1.00  0.00           H  
ATOM    979  HB  VAL A  59     -24.704  -9.044 -25.533  1.00  0.00           H  
ATOM    980 1HG1 VAL A  59     -23.679  -8.110 -27.548  1.00  0.00           H  
ATOM    981 2HG1 VAL A  59     -23.223  -7.202 -26.088  1.00  0.00           H  
ATOM    982 3HG1 VAL A  59     -22.066  -8.332 -26.830  1.00  0.00           H  
ATOM    983 1HG2 VAL A  59     -24.126 -10.547 -27.411  1.00  0.00           H  
ATOM    984 2HG2 VAL A  59     -22.530 -10.843 -26.680  1.00  0.00           H  
ATOM    985 3HG2 VAL A  59     -24.005 -11.392 -25.850  1.00  0.00           H  
ATOM    986  N   ILE A  60     -23.886  -7.536 -23.127  1.00  0.00           N  
ATOM    987  CA  ILE A  60     -23.906  -6.193 -22.553  1.00  0.00           C  
ATOM    988  C   ILE A  60     -22.831  -6.034 -21.487  1.00  0.00           C  
ATOM    989  O   ILE A  60     -22.095  -5.040 -21.487  1.00  0.00           O  
ATOM    990  CB  ILE A  60     -25.283  -5.876 -21.943  1.00  0.00           C  
ATOM    991  CG1 ILE A  60     -26.334  -5.726 -23.046  1.00  0.00           C  
ATOM    992  CG2 ILE A  60     -25.212  -4.614 -21.096  1.00  0.00           C  
ATOM    993  CD1 ILE A  60     -27.756  -5.695 -22.534  1.00  0.00           C  
ATOM    994  H   ILE A  60     -24.695  -8.131 -23.015  1.00  0.00           H  
ATOM    995  HA  ILE A  60     -23.688  -5.481 -23.349  1.00  0.00           H  
ATOM    996  HB  ILE A  60     -25.603  -6.706 -21.314  1.00  0.00           H  
ATOM    997 1HG1 ILE A  60     -26.151  -4.807 -23.601  1.00  0.00           H  
ATOM    998 2HG1 ILE A  60     -26.244  -6.555 -23.749  1.00  0.00           H  
ATOM    999 1HG2 ILE A  60     -26.194  -4.404 -20.673  1.00  0.00           H  
ATOM   1000 2HG2 ILE A  60     -24.493  -4.756 -20.291  1.00  0.00           H  
ATOM   1001 3HG2 ILE A  60     -24.898  -3.775 -21.719  1.00  0.00           H  
ATOM   1002 1HD1 ILE A  60     -28.443  -5.588 -23.374  1.00  0.00           H  
ATOM   1003 2HD1 ILE A  60     -27.973  -6.624 -22.005  1.00  0.00           H  
ATOM   1004 3HD1 ILE A  60     -27.880  -4.853 -21.855  1.00  0.00           H  
ATOM   1005  N   GLU A  61     -22.724  -7.001 -20.571  1.00  0.00           N  
ATOM   1006  CA  GLU A  61     -21.760  -6.888 -19.478  1.00  0.00           C  
ATOM   1007  C   GLU A  61     -20.331  -6.903 -20.005  1.00  0.00           C  
ATOM   1008  O   GLU A  61     -19.458  -6.196 -19.490  1.00  0.00           O  
ATOM   1009  CB  GLU A  61     -21.954  -8.025 -18.472  1.00  0.00           C  
ATOM   1010  CG  GLU A  61     -23.202  -7.896 -17.610  1.00  0.00           C  
ATOM   1011  CD  GLU A  61     -23.289  -8.954 -16.545  1.00  0.00           C  
ATOM   1012  OE1 GLU A  61     -22.674  -9.981 -16.703  1.00  0.00           O  
ATOM   1013  OE2 GLU A  61     -23.972  -8.734 -15.572  1.00  0.00           O  
ATOM   1014  H   GLU A  61     -23.309  -7.821 -20.626  1.00  0.00           H  
ATOM   1015  HA  GLU A  61     -21.926  -5.939 -18.967  1.00  0.00           H  
ATOM   1016 1HB  GLU A  61     -22.011  -8.975 -19.004  1.00  0.00           H  
ATOM   1017 2HB  GLU A  61     -21.092  -8.074 -17.807  1.00  0.00           H  
ATOM   1018 1HG  GLU A  61     -23.202  -6.916 -17.134  1.00  0.00           H  
ATOM   1019 2HG  GLU A  61     -24.081  -7.958 -18.250  1.00  0.00           H  
ATOM   1020  N   LEU A  62     -20.075  -7.712 -21.037  1.00  0.00           N  
ATOM   1021  CA  LEU A  62     -18.735  -7.785 -21.609  1.00  0.00           C  
ATOM   1022  C   LEU A  62     -18.339  -6.472 -22.270  1.00  0.00           C  
ATOM   1023  O   LEU A  62     -17.192  -6.029 -22.148  1.00  0.00           O  
ATOM   1024  CB  LEU A  62     -18.660  -8.921 -22.636  1.00  0.00           C  
ATOM   1025  CG  LEU A  62     -18.754 -10.342 -22.064  1.00  0.00           C  
ATOM   1026  CD1 LEU A  62     -18.980 -11.333 -23.199  1.00  0.00           C  
ATOM   1027  CD2 LEU A  62     -17.481 -10.667 -21.299  1.00  0.00           C  
ATOM   1028  H   LEU A  62     -20.810  -8.282 -21.431  1.00  0.00           H  
ATOM   1029  HA  LEU A  62     -18.025  -7.973 -20.805  1.00  0.00           H  
ATOM   1030 1HB  LEU A  62     -19.471  -8.798 -23.351  1.00  0.00           H  
ATOM   1031 2HB  LEU A  62     -17.715  -8.843 -23.173  1.00  0.00           H  
ATOM   1032  HG  LEU A  62     -19.610 -10.407 -21.390  1.00  0.00           H  
ATOM   1033 1HD1 LEU A  62     -19.048 -12.342 -22.792  1.00  0.00           H  
ATOM   1034 2HD1 LEU A  62     -19.907 -11.088 -23.716  1.00  0.00           H  
ATOM   1035 3HD1 LEU A  62     -18.148 -11.279 -23.898  1.00  0.00           H  
ATOM   1036 1HD2 LEU A  62     -17.549 -11.677 -20.892  1.00  0.00           H  
ATOM   1037 2HD2 LEU A  62     -16.626 -10.604 -21.972  1.00  0.00           H  
ATOM   1038 3HD2 LEU A  62     -17.354  -9.956 -20.484  1.00  0.00           H  
ATOM   1039  N   ILE A  63     -19.275  -5.834 -22.977  1.00  0.00           N  
ATOM   1040  CA  ILE A  63     -18.976  -4.554 -23.612  1.00  0.00           C  
ATOM   1041  C   ILE A  63     -18.710  -3.484 -22.560  1.00  0.00           C  
ATOM   1042  O   ILE A  63     -17.754  -2.708 -22.673  1.00  0.00           O  
ATOM   1043  CB  ILE A  63     -20.130  -4.105 -24.526  1.00  0.00           C  
ATOM   1044  CG1 ILE A  63     -20.242  -5.030 -25.741  1.00  0.00           C  
ATOM   1045  CG2 ILE A  63     -19.930  -2.663 -24.967  1.00  0.00           C  
ATOM   1046  CD1 ILE A  63     -21.518  -4.851 -26.531  1.00  0.00           C  
ATOM   1047  H   ILE A  63     -20.198  -6.230 -23.079  1.00  0.00           H  
ATOM   1048  HA  ILE A  63     -18.060  -4.662 -24.192  1.00  0.00           H  
ATOM   1049  HB  ILE A  63     -21.073  -4.181 -23.985  1.00  0.00           H  
ATOM   1050 1HG1 ILE A  63     -19.399  -4.855 -26.409  1.00  0.00           H  
ATOM   1051 2HG1 ILE A  63     -20.187  -6.069 -25.413  1.00  0.00           H  
ATOM   1052 1HG2 ILE A  63     -20.755  -2.362 -25.613  1.00  0.00           H  
ATOM   1053 2HG2 ILE A  63     -19.900  -2.016 -24.092  1.00  0.00           H  
ATOM   1054 3HG2 ILE A  63     -18.991  -2.578 -25.515  1.00  0.00           H  
ATOM   1055 1HD1 ILE A  63     -21.523  -5.541 -27.375  1.00  0.00           H  
ATOM   1056 2HD1 ILE A  63     -22.375  -5.056 -25.889  1.00  0.00           H  
ATOM   1057 3HD1 ILE A  63     -21.577  -3.828 -26.899  1.00  0.00           H  
ATOM   1058  N   LEU A  64     -19.543  -3.426 -21.520  1.00  0.00           N  
ATOM   1059  CA  LEU A  64     -19.335  -2.435 -20.469  1.00  0.00           C  
ATOM   1060  C   LEU A  64     -18.098  -2.751 -19.640  1.00  0.00           C  
ATOM   1061  O   LEU A  64     -17.430  -1.831 -19.151  1.00  0.00           O  
ATOM   1062  CB  LEU A  64     -20.565  -2.369 -19.554  1.00  0.00           C  
ATOM   1063  CG  LEU A  64     -21.852  -1.849 -20.205  1.00  0.00           C  
ATOM   1064  CD1 LEU A  64     -23.026  -2.072 -19.261  1.00  0.00           C  
ATOM   1065  CD2 LEU A  64     -21.692  -0.374 -20.540  1.00  0.00           C  
ATOM   1066  H   LEU A  64     -20.322  -4.064 -21.448  1.00  0.00           H  
ATOM   1067  HA  LEU A  64     -19.177  -1.464 -20.935  1.00  0.00           H  
ATOM   1068 1HB  LEU A  64     -20.767  -3.369 -19.172  1.00  0.00           H  
ATOM   1069 2HB  LEU A  64     -20.335  -1.720 -18.709  1.00  0.00           H  
ATOM   1070  HG  LEU A  64     -22.049  -2.409 -21.120  1.00  0.00           H  
ATOM   1071 1HD1 LEU A  64     -23.941  -1.702 -19.725  1.00  0.00           H  
ATOM   1072 2HD1 LEU A  64     -23.129  -3.137 -19.055  1.00  0.00           H  
ATOM   1073 3HD1 LEU A  64     -22.850  -1.536 -18.329  1.00  0.00           H  
ATOM   1074 1HD2 LEU A  64     -22.607  -0.004 -21.004  1.00  0.00           H  
ATOM   1075 2HD2 LEU A  64     -21.496   0.188 -19.626  1.00  0.00           H  
ATOM   1076 3HD2 LEU A  64     -20.858  -0.245 -21.230  1.00  0.00           H  
ATOM   1077  N   GLU A  65     -17.777  -4.035 -19.469  1.00  0.00           N  
ATOM   1078  CA  GLU A  65     -16.543  -4.401 -18.781  1.00  0.00           C  
ATOM   1079  C   GLU A  65     -15.328  -3.827 -19.499  1.00  0.00           C  
ATOM   1080  O   GLU A  65     -14.390  -3.346 -18.854  1.00  0.00           O  
ATOM   1081  CB  GLU A  65     -16.418  -5.923 -18.680  1.00  0.00           C  
ATOM   1082  CG  GLU A  65     -15.196  -6.403 -17.909  1.00  0.00           C  
ATOM   1083  CD  GLU A  65     -15.162  -7.896 -17.738  1.00  0.00           C  
ATOM   1084  OE1 GLU A  65     -16.071  -8.548 -18.193  1.00  0.00           O  
ATOM   1085  OE2 GLU A  65     -14.225  -8.385 -17.152  1.00  0.00           O  
ATOM   1086  H   GLU A  65     -18.383  -4.766 -19.813  1.00  0.00           H  
ATOM   1087  HA  GLU A  65     -16.566  -3.973 -17.779  1.00  0.00           H  
ATOM   1088 1HB  GLU A  65     -17.303  -6.329 -18.190  1.00  0.00           H  
ATOM   1089 2HB  GLU A  65     -16.371  -6.352 -19.681  1.00  0.00           H  
ATOM   1090 1HG  GLU A  65     -14.298  -6.089 -18.441  1.00  0.00           H  
ATOM   1091 2HG  GLU A  65     -15.189  -5.929 -16.929  1.00  0.00           H  
ATOM   1092  N   VAL A  66     -15.333  -3.866 -20.832  1.00  0.00           N  
ATOM   1093  CA  VAL A  66     -14.252  -3.250 -21.599  1.00  0.00           C  
ATOM   1094  C   VAL A  66     -14.207  -1.751 -21.334  1.00  0.00           C  
ATOM   1095  O   VAL A  66     -13.139  -1.174 -21.093  1.00  0.00           O  
ATOM   1096  CB  VAL A  66     -14.445  -3.502 -23.106  1.00  0.00           C  
ATOM   1097  CG1 VAL A  66     -13.491  -2.638 -23.917  1.00  0.00           C  
ATOM   1098  CG2 VAL A  66     -14.234  -4.976 -23.417  1.00  0.00           C  
ATOM   1099  H   VAL A  66     -16.087  -4.322 -21.325  1.00  0.00           H  
ATOM   1100  HA  VAL A  66     -13.304  -3.671 -21.259  1.00  0.00           H  
ATOM   1101  HB  VAL A  66     -15.458  -3.212 -23.387  1.00  0.00           H  
ATOM   1102 1HG1 VAL A  66     -13.642  -2.828 -24.980  1.00  0.00           H  
ATOM   1103 2HG1 VAL A  66     -13.685  -1.586 -23.706  1.00  0.00           H  
ATOM   1104 3HG1 VAL A  66     -12.463  -2.880 -23.648  1.00  0.00           H  
ATOM   1105 1HG2 VAL A  66     -14.373  -5.147 -24.484  1.00  0.00           H  
ATOM   1106 2HG2 VAL A  66     -13.223  -5.267 -23.131  1.00  0.00           H  
ATOM   1107 3HG2 VAL A  66     -14.955  -5.572 -22.857  1.00  0.00           H  
ATOM   1108  N   ALA A  67     -15.372  -1.097 -21.367  1.00  0.00           N  
ATOM   1109  CA  ALA A  67     -15.427   0.341 -21.125  1.00  0.00           C  
ATOM   1110  C   ALA A  67     -14.898   0.703 -19.743  1.00  0.00           C  
ATOM   1111  O   ALA A  67     -14.189   1.705 -19.596  1.00  0.00           O  
ATOM   1112  CB  ALA A  67     -16.858   0.848 -21.295  1.00  0.00           C  
ATOM   1113  H   ALA A  67     -16.228  -1.595 -21.561  1.00  0.00           H  
ATOM   1114  HA  ALA A  67     -14.787   0.833 -21.858  1.00  0.00           H  
ATOM   1115 1HB  ALA A  67     -16.888   1.923 -21.112  1.00  0.00           H  
ATOM   1116 2HB  ALA A  67     -17.198   0.643 -22.311  1.00  0.00           H  
ATOM   1117 3HB  ALA A  67     -17.510   0.342 -20.586  1.00  0.00           H  
ATOM   1118  N   ALA A  68     -15.228  -0.090 -18.722  1.00  0.00           N  
ATOM   1119  CA  ALA A  68     -14.704   0.176 -17.388  1.00  0.00           C  
ATOM   1120  C   ALA A  68     -13.188   0.016 -17.351  1.00  0.00           C  
ATOM   1121  O   ALA A  68     -12.484   0.852 -16.771  1.00  0.00           O  
ATOM   1122  CB  ALA A  68     -15.370  -0.743 -16.366  1.00  0.00           C  
ATOM   1123  H   ALA A  68     -15.842  -0.881 -18.860  1.00  0.00           H  
ATOM   1124  HA  ALA A  68     -14.931   1.212 -17.136  1.00  0.00           H  
ATOM   1125 1HB  ALA A  68     -14.971  -0.534 -15.374  1.00  0.00           H  
ATOM   1126 2HB  ALA A  68     -16.446  -0.568 -16.368  1.00  0.00           H  
ATOM   1127 3HB  ALA A  68     -15.172  -1.780 -16.626  1.00  0.00           H  
ATOM   1128  N   ALA A  69     -12.665  -1.044 -17.972  1.00  0.00           N  
ATOM   1129  CA  ALA A  69     -11.222  -1.243 -18.012  1.00  0.00           C  
ATOM   1130  C   ALA A  69     -10.518  -0.163 -18.827  1.00  0.00           C  
ATOM   1131  O   ALA A  69      -9.415   0.261 -18.463  1.00  0.00           O  
ATOM   1132  CB  ALA A  69     -10.901  -2.631 -18.567  1.00  0.00           C  
ATOM   1133  H   ALA A  69     -13.268  -1.719 -18.421  1.00  0.00           H  
ATOM   1134  HA  ALA A  69     -10.841  -1.171 -16.993  1.00  0.00           H  
ATOM   1135 1HB  ALA A  69      -9.820  -2.771 -18.594  1.00  0.00           H  
ATOM   1136 2HB  ALA A  69     -11.351  -3.391 -17.928  1.00  0.00           H  
ATOM   1137 3HB  ALA A  69     -11.303  -2.721 -19.575  1.00  0.00           H  
ATOM   1138  N   GLU A  70     -11.135   0.300 -19.917  1.00  0.00           N  
ATOM   1139  CA  GLU A  70     -10.530   1.372 -20.701  1.00  0.00           C  
ATOM   1140  C   GLU A  70     -10.312   2.623 -19.859  1.00  0.00           C  
ATOM   1141  O   GLU A  70      -9.251   3.252 -19.950  1.00  0.00           O  
ATOM   1142  CB  GLU A  70     -11.406   1.708 -21.910  1.00  0.00           C  
ATOM   1143  CG  GLU A  70     -10.904   2.877 -22.745  1.00  0.00           C  
ATOM   1144  CD  GLU A  70     -11.796   3.186 -23.916  1.00  0.00           C  
ATOM   1145  OE1 GLU A  70     -12.638   2.378 -24.226  1.00  0.00           O  
ATOM   1146  OE2 GLU A  70     -11.635   4.231 -24.500  1.00  0.00           O  
ATOM   1147  H   GLU A  70     -12.021  -0.083 -20.211  1.00  0.00           H  
ATOM   1148  HA  GLU A  70      -9.553   1.037 -21.049  1.00  0.00           H  
ATOM   1149 1HB  GLU A  70     -11.476   0.837 -22.562  1.00  0.00           H  
ATOM   1150 2HB  GLU A  70     -12.415   1.946 -21.573  1.00  0.00           H  
ATOM   1151 1HG  GLU A  70     -10.838   3.761 -22.111  1.00  0.00           H  
ATOM   1152 2HG  GLU A  70      -9.903   2.648 -23.108  1.00  0.00           H  
ATOM   1153  N   ARG A  71     -11.299   2.999 -19.040  1.00  0.00           N  
ATOM   1154  CA  ARG A  71     -11.138   4.167 -18.181  1.00  0.00           C  
ATOM   1155  C   ARG A  71      -9.974   3.983 -17.220  1.00  0.00           C  
ATOM   1156  O   ARG A  71      -9.227   4.930 -16.946  1.00  0.00           O  
ATOM   1157  CB  ARG A  71     -12.409   4.430 -17.388  1.00  0.00           C  
ATOM   1158  CG  ARG A  71     -12.403   5.716 -16.577  1.00  0.00           C  
ATOM   1159  CD  ARG A  71     -13.737   6.003 -15.991  1.00  0.00           C  
ATOM   1160  NE  ARG A  71     -13.749   7.258 -15.257  1.00  0.00           N  
ATOM   1161  CZ  ARG A  71     -14.832   7.780 -14.650  1.00  0.00           C  
ATOM   1162  NH1 ARG A  71     -15.982   7.144 -14.698  1.00  0.00           N  
ATOM   1163  NH2 ARG A  71     -14.740   8.930 -14.006  1.00  0.00           N  
ATOM   1164  H   ARG A  71     -12.165   2.480 -19.007  1.00  0.00           H  
ATOM   1165  HA  ARG A  71     -10.916   5.031 -18.809  1.00  0.00           H  
ATOM   1166 1HB  ARG A  71     -13.259   4.474 -18.068  1.00  0.00           H  
ATOM   1167 2HB  ARG A  71     -12.585   3.605 -16.697  1.00  0.00           H  
ATOM   1168 1HG  ARG A  71     -11.682   5.629 -15.763  1.00  0.00           H  
ATOM   1169 2HG  ARG A  71     -12.124   6.551 -17.220  1.00  0.00           H  
ATOM   1170 1HD  ARG A  71     -14.478   6.067 -16.788  1.00  0.00           H  
ATOM   1171 2HD  ARG A  71     -14.012   5.204 -15.304  1.00  0.00           H  
ATOM   1172  HE  ARG A  71     -12.882   7.777 -15.198  1.00  0.00           H  
ATOM   1173 1HH1 ARG A  71     -16.053   6.264 -15.190  1.00  0.00           H  
ATOM   1174 2HH1 ARG A  71     -16.794   7.535 -14.243  1.00  0.00           H  
ATOM   1175 1HH2 ARG A  71     -13.856   9.419 -13.969  1.00  0.00           H  
ATOM   1176 2HH2 ARG A  71     -15.552   9.321 -13.551  1.00  0.00           H  
ATOM   1177  N   ILE A  72      -9.802   2.767 -16.698  1.00  0.00           N  
ATOM   1178  CA  ILE A  72      -8.684   2.498 -15.800  1.00  0.00           C  
ATOM   1179  C   ILE A  72      -7.361   2.704 -16.524  1.00  0.00           C  
ATOM   1180  O   ILE A  72      -6.421   3.291 -15.976  1.00  0.00           O  
ATOM   1181  CB  ILE A  72      -8.751   1.065 -15.243  1.00  0.00           C  
ATOM   1182  CG1 ILE A  72      -9.948   0.914 -14.300  1.00  0.00           C  
ATOM   1183  CG2 ILE A  72      -7.457   0.712 -14.525  1.00  0.00           C  
ATOM   1184  CD1 ILE A  72     -10.265  -0.519 -13.940  1.00  0.00           C  
ATOM   1185  H   ILE A  72     -10.446   2.022 -16.920  1.00  0.00           H  
ATOM   1186  HA  ILE A  72      -8.716   3.216 -14.982  1.00  0.00           H  
ATOM   1187  HB  ILE A  72      -8.905   0.363 -16.062  1.00  0.00           H  
ATOM   1188 1HG1 ILE A  72      -9.757   1.464 -13.379  1.00  0.00           H  
ATOM   1189 2HG1 ILE A  72     -10.833   1.352 -14.763  1.00  0.00           H  
ATOM   1190 1HG2 ILE A  72      -7.522  -0.305 -14.137  1.00  0.00           H  
ATOM   1191 2HG2 ILE A  72      -6.624   0.780 -15.223  1.00  0.00           H  
ATOM   1192 3HG2 ILE A  72      -7.297   1.406 -13.700  1.00  0.00           H  
ATOM   1193 1HD1 ILE A  72     -11.125  -0.544 -13.270  1.00  0.00           H  
ATOM   1194 2HD1 ILE A  72     -10.495  -1.080 -14.846  1.00  0.00           H  
ATOM   1195 3HD1 ILE A  72      -9.406  -0.967 -13.443  1.00  0.00           H  
ATOM   1196  N   VAL A  73      -7.268   2.226 -17.767  1.00  0.00           N  
ATOM   1197  CA  VAL A  73      -6.047   2.409 -18.544  1.00  0.00           C  
ATOM   1198  C   VAL A  73      -5.799   3.890 -18.804  1.00  0.00           C  
ATOM   1199  O   VAL A  73      -4.675   4.382 -18.646  1.00  0.00           O  
ATOM   1200  CB  VAL A  73      -6.143   1.659 -19.886  1.00  0.00           C  
ATOM   1201  CG1 VAL A  73      -4.958   2.006 -20.776  1.00  0.00           C  
ATOM   1202  CG2 VAL A  73      -6.211   0.160 -19.639  1.00  0.00           C  
ATOM   1203  H   VAL A  73      -8.045   1.731 -18.182  1.00  0.00           H  
ATOM   1204  HA  VAL A  73      -5.204   2.048 -17.954  1.00  0.00           H  
ATOM   1205  HB  VAL A  73      -7.043   1.983 -20.409  1.00  0.00           H  
ATOM   1206 1HG1 VAL A  73      -5.043   1.468 -21.721  1.00  0.00           H  
ATOM   1207 2HG1 VAL A  73      -4.950   3.078 -20.970  1.00  0.00           H  
ATOM   1208 3HG1 VAL A  73      -4.033   1.719 -20.277  1.00  0.00           H  
ATOM   1209 1HG2 VAL A  73      -6.280  -0.363 -20.592  1.00  0.00           H  
ATOM   1210 2HG2 VAL A  73      -5.314  -0.163 -19.111  1.00  0.00           H  
ATOM   1211 3HG2 VAL A  73      -7.089  -0.069 -19.035  1.00  0.00           H  
ATOM   1212  N   ARG A  74      -6.846   4.627 -19.188  1.00  0.00           N  
ATOM   1213  CA  ARG A  74      -6.666   6.034 -19.530  1.00  0.00           C  
ATOM   1214  C   ARG A  74      -6.160   6.839 -18.340  1.00  0.00           C  
ATOM   1215  O   ARG A  74      -5.458   7.840 -18.519  1.00  0.00           O  
ATOM   1216  CB  ARG A  74      -7.974   6.635 -20.023  1.00  0.00           C  
ATOM   1217  CG  ARG A  74      -8.388   6.206 -21.422  1.00  0.00           C  
ATOM   1218  CD  ARG A  74      -9.680   6.819 -21.825  1.00  0.00           C  
ATOM   1219  NE  ARG A  74     -10.076   6.416 -23.165  1.00  0.00           N  
ATOM   1220  CZ  ARG A  74      -9.682   7.031 -24.297  1.00  0.00           C  
ATOM   1221  NH1 ARG A  74      -8.881   8.073 -24.234  1.00  0.00           N  
ATOM   1222  NH2 ARG A  74     -10.099   6.588 -25.470  1.00  0.00           N  
ATOM   1223  H   ARG A  74      -7.769   4.221 -19.244  1.00  0.00           H  
ATOM   1224  HA  ARG A  74      -5.912   6.105 -20.315  1.00  0.00           H  
ATOM   1225 1HB  ARG A  74      -8.779   6.361 -19.343  1.00  0.00           H  
ATOM   1226 2HB  ARG A  74      -7.899   7.722 -20.020  1.00  0.00           H  
ATOM   1227 1HG  ARG A  74      -7.625   6.514 -22.138  1.00  0.00           H  
ATOM   1228 2HG  ARG A  74      -8.498   5.122 -21.453  1.00  0.00           H  
ATOM   1229 1HD  ARG A  74     -10.461   6.509 -21.131  1.00  0.00           H  
ATOM   1230 2HD  ARG A  74      -9.588   7.904 -21.808  1.00  0.00           H  
ATOM   1231  HE  ARG A  74     -10.692   5.619 -23.253  1.00  0.00           H  
ATOM   1232 1HH1 ARG A  74      -8.563   8.412 -23.337  1.00  0.00           H  
ATOM   1233 2HH1 ARG A  74      -8.586   8.533 -25.082  1.00  0.00           H  
ATOM   1234 1HH2 ARG A  74     -10.714   5.787 -25.518  1.00  0.00           H  
ATOM   1235 2HH2 ARG A  74      -9.803   7.048 -26.317  1.00  0.00           H  
ATOM   1236  N   GLU A  75      -6.493   6.419 -17.118  1.00  0.00           N  
ATOM   1237  CA  GLU A  75      -6.000   7.132 -15.943  1.00  0.00           C  
ATOM   1238  C   GLU A  75      -4.496   7.005 -15.780  1.00  0.00           C  
ATOM   1239  O   GLU A  75      -3.892   7.833 -15.088  1.00  0.00           O  
ATOM   1240  CB  GLU A  75      -6.696   6.614 -14.682  1.00  0.00           C  
ATOM   1241  CG  GLU A  75      -8.149   7.046 -14.543  1.00  0.00           C  
ATOM   1242  CD  GLU A  75      -8.756   6.643 -13.228  1.00  0.00           C  
ATOM   1243  OE1 GLU A  75      -8.484   5.556 -12.779  1.00  0.00           O  
ATOM   1244  OE2 GLU A  75      -9.493   7.424 -12.673  1.00  0.00           O  
ATOM   1245  H   GLU A  75      -7.085   5.611 -16.990  1.00  0.00           H  
ATOM   1246  HA  GLU A  75      -6.227   8.192 -16.063  1.00  0.00           H  
ATOM   1247 1HB  GLU A  75      -6.669   5.524 -14.673  1.00  0.00           H  
ATOM   1248 2HB  GLU A  75      -6.158   6.963 -13.801  1.00  0.00           H  
ATOM   1249 1HG  GLU A  75      -8.205   8.130 -14.639  1.00  0.00           H  
ATOM   1250 2HG  GLU A  75      -8.727   6.607 -15.355  1.00  0.00           H  
ATOM   1251  N   ARG A  76      -3.885   6.010 -16.427  1.00  0.00           N  
ATOM   1252  CA  ARG A  76      -2.470   5.650 -16.370  1.00  0.00           C  
ATOM   1253  C   ARG A  76      -2.000   5.338 -14.954  1.00  0.00           C  
ATOM   1254  O   ARG A  76      -1.039   5.945 -14.467  1.00  0.00           O  
ATOM   1255  CB  ARG A  76      -1.617   6.775 -16.937  1.00  0.00           C  
ATOM   1256  CG  ARG A  76      -1.979   7.202 -18.351  1.00  0.00           C  
ATOM   1257  CD  ARG A  76      -1.799   6.093 -19.322  1.00  0.00           C  
ATOM   1258  NE  ARG A  76      -2.098   6.510 -20.683  1.00  0.00           N  
ATOM   1259  CZ  ARG A  76      -2.366   5.667 -21.700  1.00  0.00           C  
ATOM   1260  NH1 ARG A  76      -2.368   4.369 -21.495  1.00  0.00           N  
ATOM   1261  NH2 ARG A  76      -2.627   6.147 -22.904  1.00  0.00           N  
ATOM   1262  H   ARG A  76      -4.508   5.470 -17.010  1.00  0.00           H  
ATOM   1263  HA  ARG A  76      -2.324   4.731 -16.940  1.00  0.00           H  
ATOM   1264 1HB  ARG A  76      -1.700   7.652 -16.297  1.00  0.00           H  
ATOM   1265 2HB  ARG A  76      -0.570   6.471 -16.942  1.00  0.00           H  
ATOM   1266 1HG  ARG A  76      -3.022   7.518 -18.380  1.00  0.00           H  
ATOM   1267 2HG  ARG A  76      -1.339   8.031 -18.655  1.00  0.00           H  
ATOM   1268 1HD  ARG A  76      -0.767   5.746 -19.292  1.00  0.00           H  
ATOM   1269 2HD  ARG A  76      -2.466   5.271 -19.063  1.00  0.00           H  
ATOM   1270  HE  ARG A  76      -2.106   7.502 -20.880  1.00  0.00           H  
ATOM   1271 1HH1 ARG A  76      -2.169   4.003 -20.574  1.00  0.00           H  
ATOM   1272 2HH1 ARG A  76      -2.569   3.738 -22.257  1.00  0.00           H  
ATOM   1273 1HH2 ARG A  76      -2.625   7.145 -23.061  1.00  0.00           H  
ATOM   1274 2HH2 ARG A  76      -2.827   5.516 -23.665  1.00  0.00           H  
ATOM   1275  N   PRO A  77      -2.643   4.397 -14.266  1.00  0.00           N  
ATOM   1276  CA  PRO A  77      -2.181   4.032 -12.923  1.00  0.00           C  
ATOM   1277  C   PRO A  77      -0.909   3.206 -12.967  1.00  0.00           C  
ATOM   1278  O   PRO A  77      -0.436   2.831 -14.040  1.00  0.00           O  
ATOM   1279  CB  PRO A  77      -3.353   3.220 -12.362  1.00  0.00           C  
ATOM   1280  CG  PRO A  77      -3.957   2.575 -13.562  1.00  0.00           C  
ATOM   1281  CD  PRO A  77      -3.857   3.622 -14.640  1.00  0.00           C  
ATOM   1282  HA  PRO A  77      -2.012   4.948 -12.337  1.00  0.00           H  
ATOM   1283 1HB  PRO A  77      -2.987   2.490 -11.625  1.00  0.00           H  
ATOM   1284 2HB  PRO A  77      -4.054   3.884 -11.836  1.00  0.00           H  
ATOM   1285 1HG  PRO A  77      -3.412   1.654 -13.814  1.00  0.00           H  
ATOM   1286 2HG  PRO A  77      -4.996   2.281 -13.353  1.00  0.00           H  
ATOM   1287 1HD  PRO A  77      -3.737   3.131 -15.618  1.00  0.00           H  
ATOM   1288 2HD  PRO A  77      -4.761   4.248 -14.629  1.00  0.00           H  
ATOM   1289  N   GLY A  78      -0.355   2.915 -11.797  1.00  0.00           N  
ATOM   1290  CA  GLY A  78       0.785   2.018 -11.737  1.00  0.00           C  
ATOM   1291  C   GLY A  78       0.607   0.839 -12.674  1.00  0.00           C  
ATOM   1292  O   GLY A  78      -0.501   0.340 -12.871  1.00  0.00           O  
ATOM   1293  H   GLY A  78      -0.714   3.311 -10.941  1.00  0.00           H  
ATOM   1294 1HA  GLY A  78       1.692   2.562 -12.001  1.00  0.00           H  
ATOM   1295 2HA  GLY A  78       0.911   1.658 -10.716  1.00  0.00           H  
ATOM   1296  N   SER A  79       1.724   0.390 -13.251  1.00  0.00           N  
ATOM   1297  CA  SER A  79       1.651  -0.549 -14.364  1.00  0.00           C  
ATOM   1298  C   SER A  79       0.952  -1.840 -13.964  1.00  0.00           C  
ATOM   1299  O   SER A  79       0.381  -2.525 -14.821  1.00  0.00           O  
ATOM   1300  CB  SER A  79       3.045  -0.859 -14.874  1.00  0.00           C  
ATOM   1301  OG  SER A  79       3.797  -1.534 -13.902  1.00  0.00           O  
ATOM   1302  H   SER A  79       2.629   0.696 -12.923  1.00  0.00           H  
ATOM   1303  HA  SER A  79       1.064  -0.094 -15.163  1.00  0.00           H  
ATOM   1304 1HB  SER A  79       2.976  -1.470 -15.773  1.00  0.00           H  
ATOM   1305 2HB  SER A  79       3.547   0.068 -15.146  1.00  0.00           H  
ATOM   1306  HG  SER A  79       4.651  -1.709 -14.303  1.00  0.00           H  
ATOM   1307  N   ASN A  80       0.985  -2.193 -12.676  1.00  0.00           N  
ATOM   1308  CA  ASN A  80       0.329  -3.417 -12.233  1.00  0.00           C  
ATOM   1309  C   ASN A  80      -1.167  -3.377 -12.530  1.00  0.00           C  
ATOM   1310  O   ASN A  80      -1.774  -4.408 -12.841  1.00  0.00           O  
ATOM   1311  CB  ASN A  80       0.574  -3.650 -10.753  1.00  0.00           C  
ATOM   1312  CG  ASN A  80       1.982  -4.093 -10.464  1.00  0.00           C  
ATOM   1313  OD1 ASN A  80       2.680  -4.602 -11.349  1.00  0.00           O  
ATOM   1314  ND2 ASN A  80       2.412  -3.909  -9.243  1.00  0.00           N  
ATOM   1315  H   ASN A  80       1.463  -1.618 -11.997  1.00  0.00           H  
ATOM   1316  HA  ASN A  80       0.750  -4.257 -12.789  1.00  0.00           H  
ATOM   1317 1HB  ASN A  80       0.375  -2.731 -10.202  1.00  0.00           H  
ATOM   1318 2HB  ASN A  80      -0.115  -4.409 -10.386  1.00  0.00           H  
ATOM   1319 1HD2 ASN A  80       3.341  -4.184  -8.992  1.00  0.00           H  
ATOM   1320 2HD2 ASN A  80       1.813  -3.493  -8.558  1.00  0.00           H  
ATOM   1321  N   LEU A  81      -1.778  -2.193 -12.443  1.00  0.00           N  
ATOM   1322  CA  LEU A  81      -3.210  -2.067 -12.691  1.00  0.00           C  
ATOM   1323  C   LEU A  81      -3.509  -1.709 -14.141  1.00  0.00           C  
ATOM   1324  O   LEU A  81      -4.503  -2.187 -14.700  1.00  0.00           O  
ATOM   1325  CB  LEU A  81      -3.811  -1.001 -11.766  1.00  0.00           C  
ATOM   1326  CG  LEU A  81      -5.312  -0.735 -11.944  1.00  0.00           C  
ATOM   1327  CD1 LEU A  81      -6.089  -2.021 -11.695  1.00  0.00           C  
ATOM   1328  CD2 LEU A  81      -5.750   0.363 -10.987  1.00  0.00           C  
ATOM   1329  H   LEU A  81      -1.247  -1.368 -12.204  1.00  0.00           H  
ATOM   1330  HA  LEU A  81      -3.682  -3.028 -12.487  1.00  0.00           H  
ATOM   1331 1HB  LEU A  81      -3.649  -1.306 -10.734  1.00  0.00           H  
ATOM   1332 2HB  LEU A  81      -3.286  -0.060 -11.933  1.00  0.00           H  
ATOM   1333  HG  LEU A  81      -5.507  -0.422 -12.970  1.00  0.00           H  
ATOM   1334 1HD1 LEU A  81      -7.155  -1.832 -11.822  1.00  0.00           H  
ATOM   1335 2HD1 LEU A  81      -5.769  -2.783 -12.406  1.00  0.00           H  
ATOM   1336 3HD1 LEU A  81      -5.900  -2.369 -10.680  1.00  0.00           H  
ATOM   1337 1HD2 LEU A  81      -6.817   0.552 -11.114  1.00  0.00           H  
ATOM   1338 2HD2 LEU A  81      -5.557   0.049  -9.961  1.00  0.00           H  
ATOM   1339 3HD2 LEU A  81      -5.192   1.275 -11.199  1.00  0.00           H  
ATOM   1340  N   ALA A  82      -2.674  -0.871 -14.758  1.00  0.00           N  
ATOM   1341  CA  ALA A  82      -2.870  -0.543 -16.166  1.00  0.00           C  
ATOM   1342  C   ALA A  82      -2.729  -1.781 -17.043  1.00  0.00           C  
ATOM   1343  O   ALA A  82      -3.483  -1.952 -18.007  1.00  0.00           O  
ATOM   1344  CB  ALA A  82      -1.882   0.540 -16.597  1.00  0.00           C  
ATOM   1345  H   ALA A  82      -1.899  -0.457 -14.260  1.00  0.00           H  
ATOM   1346  HA  ALA A  82      -3.885  -0.165 -16.288  1.00  0.00           H  
ATOM   1347 1HB  ALA A  82      -2.037   0.777 -17.649  1.00  0.00           H  
ATOM   1348 2HB  ALA A  82      -2.038   1.436 -15.997  1.00  0.00           H  
ATOM   1349 3HB  ALA A  82      -0.864   0.180 -16.453  1.00  0.00           H  
ATOM   1350  N   LYS A  83      -1.774  -2.658 -16.719  1.00  0.00           N  
ATOM   1351  CA  LYS A  83      -1.627  -3.896 -17.475  1.00  0.00           C  
ATOM   1352  C   LYS A  83      -2.782  -4.849 -17.196  1.00  0.00           C  
ATOM   1353  O   LYS A  83      -3.294  -5.500 -18.115  1.00  0.00           O  
ATOM   1354  CB  LYS A  83      -0.296  -4.572 -17.146  1.00  0.00           C  
ATOM   1355  CG  LYS A  83       0.934  -3.762 -17.535  1.00  0.00           C  
ATOM   1356  CD  LYS A  83       1.184  -3.822 -19.034  1.00  0.00           C  
ATOM   1357  CE  LYS A  83       2.532  -3.216 -19.396  1.00  0.00           C  
ATOM   1358  NZ  LYS A  83       2.809  -3.308 -20.856  1.00  0.00           N  
ATOM   1359  H   LYS A  83      -1.146  -2.473 -15.951  1.00  0.00           H  
ATOM   1360  HA  LYS A  83      -1.645  -3.657 -18.540  1.00  0.00           H  
ATOM   1361 1HB  LYS A  83      -0.242  -4.768 -16.075  1.00  0.00           H  
ATOM   1362 2HB  LYS A  83      -0.239  -5.533 -17.658  1.00  0.00           H  
ATOM   1363 1HG  LYS A  83       0.793  -2.722 -17.239  1.00  0.00           H  
ATOM   1364 2HG  LYS A  83       1.807  -4.154 -17.014  1.00  0.00           H  
ATOM   1365 1HD  LYS A  83       1.160  -4.860 -19.366  1.00  0.00           H  
ATOM   1366 2HD  LYS A  83       0.399  -3.274 -19.555  1.00  0.00           H  
ATOM   1367 1HE  LYS A  83       2.551  -2.169 -19.100  1.00  0.00           H  
ATOM   1368 2HE  LYS A  83       3.322  -3.738 -18.856  1.00  0.00           H  
ATOM   1369 1HZ  LYS A  83       3.710  -2.897 -21.054  1.00  0.00           H  
ATOM   1370 2HZ  LYS A  83       2.812  -4.278 -21.138  1.00  0.00           H  
ATOM   1371 3HZ  LYS A  83       2.093  -2.811 -21.366  1.00  0.00           H  
ATOM   1372  N   LYS A  84      -3.206  -4.943 -15.934  1.00  0.00           N  
ATOM   1373  CA  LYS A  84      -4.361  -5.771 -15.602  1.00  0.00           C  
ATOM   1374  C   LYS A  84      -5.604  -5.305 -16.351  1.00  0.00           C  
ATOM   1375  O   LYS A  84      -6.368  -6.125 -16.873  1.00  0.00           O  
ATOM   1376  CB  LYS A  84      -4.618  -5.754 -14.095  1.00  0.00           C  
ATOM   1377  CG  LYS A  84      -5.789  -6.619 -13.646  1.00  0.00           C  
ATOM   1378  CD  LYS A  84      -5.942  -6.601 -12.133  1.00  0.00           C  
ATOM   1379  CE  LYS A  84      -7.135  -7.433 -11.686  1.00  0.00           C  
ATOM   1380  NZ  LYS A  84      -7.292  -7.431 -10.207  1.00  0.00           N  
ATOM   1381  H   LYS A  84      -2.732  -4.442 -15.196  1.00  0.00           H  
ATOM   1382  HA  LYS A  84      -4.153  -6.795 -15.912  1.00  0.00           H  
ATOM   1383 1HB  LYS A  84      -3.727  -6.099 -13.570  1.00  0.00           H  
ATOM   1384 2HB  LYS A  84      -4.814  -4.732 -13.770  1.00  0.00           H  
ATOM   1385 1HG  LYS A  84      -6.709  -6.250 -14.101  1.00  0.00           H  
ATOM   1386 2HG  LYS A  84      -5.629  -7.646 -13.974  1.00  0.00           H  
ATOM   1387 1HD  LYS A  84      -5.038  -6.999 -11.671  1.00  0.00           H  
ATOM   1388 2HD  LYS A  84      -6.080  -5.574 -11.794  1.00  0.00           H  
ATOM   1389 1HE  LYS A  84      -8.044  -7.036 -12.136  1.00  0.00           H  
ATOM   1390 2HE  LYS A  84      -7.008  -8.461 -12.024  1.00  0.00           H  
ATOM   1391 1HZ  LYS A  84      -8.092  -7.993  -9.952  1.00  0.00           H  
ATOM   1392 2HZ  LYS A  84      -6.461  -7.815  -9.779  1.00  0.00           H  
ATOM   1393 3HZ  LYS A  84      -7.430  -6.484  -9.883  1.00  0.00           H  
ATOM   1394  N   ALA A  85      -5.819  -3.989 -16.416  1.00  0.00           N  
ATOM   1395  CA  ALA A  85      -6.972  -3.463 -17.141  1.00  0.00           C  
ATOM   1396  C   ALA A  85      -6.939  -3.858 -18.612  1.00  0.00           C  
ATOM   1397  O   ALA A  85      -7.987  -4.171 -19.189  1.00  0.00           O  
ATOM   1398  CB  ALA A  85      -7.035  -1.942 -16.996  1.00  0.00           C  
ATOM   1399  H   ALA A  85      -5.186  -3.344 -15.965  1.00  0.00           H  
ATOM   1400  HA  ALA A  85      -7.872  -3.899 -16.707  1.00  0.00           H  
ATOM   1401 1HB  ALA A  85      -7.899  -1.561 -17.540  1.00  0.00           H  
ATOM   1402 2HB  ALA A  85      -7.126  -1.681 -15.941  1.00  0.00           H  
ATOM   1403 3HB  ALA A  85      -6.126  -1.500 -17.401  1.00  0.00           H  
ATOM   1404  N   LEU A  86      -5.756  -3.852 -19.230  1.00  0.00           N  
ATOM   1405  CA  LEU A  86      -5.642  -4.321 -20.607  1.00  0.00           C  
ATOM   1406  C   LEU A  86      -5.938  -5.811 -20.716  1.00  0.00           C  
ATOM   1407  O   LEU A  86      -6.570  -6.245 -21.685  1.00  0.00           O  
ATOM   1408  CB  LEU A  86      -4.235  -4.036 -21.148  1.00  0.00           C  
ATOM   1409  CG  LEU A  86      -3.896  -2.556 -21.371  1.00  0.00           C  
ATOM   1410  CD1 LEU A  86      -2.399  -2.408 -21.609  1.00  0.00           C  
ATOM   1411  CD2 LEU A  86      -4.693  -2.026 -22.552  1.00  0.00           C  
ATOM   1412  H   LEU A  86      -4.931  -3.524 -18.752  1.00  0.00           H  
ATOM   1413  HA  LEU A  86      -6.379  -3.797 -21.214  1.00  0.00           H  
ATOM   1414 1HB  LEU A  86      -3.505  -4.441 -20.447  1.00  0.00           H  
ATOM   1415 2HB  LEU A  86      -4.117  -4.550 -22.101  1.00  0.00           H  
ATOM   1416  HG  LEU A  86      -4.149  -1.986 -20.477  1.00  0.00           H  
ATOM   1417 1HD1 LEU A  86      -2.158  -1.356 -21.768  1.00  0.00           H  
ATOM   1418 2HD1 LEU A  86      -1.854  -2.777 -20.740  1.00  0.00           H  
ATOM   1419 3HD1 LEU A  86      -2.112  -2.983 -22.489  1.00  0.00           H  
ATOM   1420 1HD2 LEU A  86      -4.453  -0.974 -22.712  1.00  0.00           H  
ATOM   1421 2HD2 LEU A  86      -4.440  -2.594 -23.447  1.00  0.00           H  
ATOM   1422 3HD2 LEU A  86      -5.759  -2.127 -22.348  1.00  0.00           H  
ATOM   1423  N   GLU A  87      -5.495  -6.605 -19.737  1.00  0.00           N  
ATOM   1424  CA  GLU A  87      -5.860  -8.018 -19.715  1.00  0.00           C  
ATOM   1425  C   GLU A  87      -7.366  -8.200 -19.590  1.00  0.00           C  
ATOM   1426  O   GLU A  87      -7.938  -9.088 -20.231  1.00  0.00           O  
ATOM   1427  CB  GLU A  87      -5.155  -8.734 -18.561  1.00  0.00           C  
ATOM   1428  CG  GLU A  87      -5.470 -10.219 -18.456  1.00  0.00           C  
ATOM   1429  CD  GLU A  87      -4.718 -10.900 -17.347  1.00  0.00           C  
ATOM   1430  OE1 GLU A  87      -3.680 -10.409 -16.970  1.00  0.00           O  
ATOM   1431  OE2 GLU A  87      -5.181 -11.911 -16.875  1.00  0.00           O  
ATOM   1432  H   GLU A  87      -4.904  -6.238 -19.005  1.00  0.00           H  
ATOM   1433  HA  GLU A  87      -5.549  -8.470 -20.658  1.00  0.00           H  
ATOM   1434 1HB  GLU A  87      -4.076  -8.628 -18.673  1.00  0.00           H  
ATOM   1435 2HB  GLU A  87      -5.434  -8.265 -17.618  1.00  0.00           H  
ATOM   1436 1HG  GLU A  87      -6.539 -10.342 -18.284  1.00  0.00           H  
ATOM   1437 2HG  GLU A  87      -5.225 -10.699 -19.403  1.00  0.00           H  
ATOM   1438  N   ILE A  88      -8.019  -7.374 -18.770  1.00  0.00           N  
ATOM   1439  CA  ILE A  88      -9.469  -7.455 -18.633  1.00  0.00           C  
ATOM   1440  C   ILE A  88     -10.144  -7.175 -19.970  1.00  0.00           C  
ATOM   1441  O   ILE A  88     -11.108  -7.852 -20.346  1.00  0.00           O  
ATOM   1442  CB  ILE A  88      -9.984  -6.462 -17.575  1.00  0.00           C  
ATOM   1443  CG1 ILE A  88      -9.544  -6.899 -16.175  1.00  0.00           C  
ATOM   1444  CG2 ILE A  88     -11.498  -6.344 -17.648  1.00  0.00           C  
ATOM   1445  CD1 ILE A  88      -9.733  -5.836 -15.116  1.00  0.00           C  
ATOM   1446  H   ILE A  88      -7.513  -6.683 -18.234  1.00  0.00           H  
ATOM   1447  HA  ILE A  88      -9.734  -8.472 -18.348  1.00  0.00           H  
ATOM   1448  HB  ILE A  88      -9.543  -5.481 -17.752  1.00  0.00           H  
ATOM   1449 1HG1 ILE A  88     -10.107  -7.782 -15.876  1.00  0.00           H  
ATOM   1450 2HG1 ILE A  88      -8.489  -7.175 -16.195  1.00  0.00           H  
ATOM   1451 1HG2 ILE A  88     -11.845  -5.639 -16.892  1.00  0.00           H  
ATOM   1452 2HG2 ILE A  88     -11.788  -5.988 -18.635  1.00  0.00           H  
ATOM   1453 3HG2 ILE A  88     -11.948  -7.320 -17.466  1.00  0.00           H  
ATOM   1454 1HD1 ILE A  88      -9.398  -6.220 -14.152  1.00  0.00           H  
ATOM   1455 2HD1 ILE A  88      -9.148  -4.954 -15.378  1.00  0.00           H  
ATOM   1456 3HD1 ILE A  88     -10.786  -5.569 -15.054  1.00  0.00           H  
ATOM   1457  N   ILE A  89      -9.646  -6.181 -20.708  1.00  0.00           N  
ATOM   1458  CA  ILE A  89     -10.193  -5.891 -22.031  1.00  0.00           C  
ATOM   1459  C   ILE A  89     -10.022  -7.091 -22.951  1.00  0.00           C  
ATOM   1460  O   ILE A  89     -10.943  -7.466 -23.687  1.00  0.00           O  
ATOM   1461  CB  ILE A  89      -9.513  -4.659 -22.655  1.00  0.00           C  
ATOM   1462  CG1 ILE A  89      -9.872  -3.395 -21.869  1.00  0.00           C  
ATOM   1463  CG2 ILE A  89      -9.913  -4.513 -24.115  1.00  0.00           C  
ATOM   1464  CD1 ILE A  89      -9.031  -2.192 -22.229  1.00  0.00           C  
ATOM   1465  H   ILE A  89      -8.885  -5.618 -20.357  1.00  0.00           H  
ATOM   1466  HA  ILE A  89     -11.262  -5.709 -21.932  1.00  0.00           H  
ATOM   1467  HB  ILE A  89      -8.431  -4.771 -22.594  1.00  0.00           H  
ATOM   1468 1HG1 ILE A  89     -10.919  -3.145 -22.042  1.00  0.00           H  
ATOM   1469 2HG1 ILE A  89      -9.755  -3.585 -20.802  1.00  0.00           H  
ATOM   1470 1HG2 ILE A  89      -9.424  -3.637 -24.540  1.00  0.00           H  
ATOM   1471 2HG2 ILE A  89      -9.608  -5.402 -24.666  1.00  0.00           H  
ATOM   1472 3HG2 ILE A  89     -10.994  -4.395 -24.186  1.00  0.00           H  
ATOM   1473 1HD1 ILE A  89      -9.345  -1.336 -21.631  1.00  0.00           H  
ATOM   1474 2HD1 ILE A  89      -7.981  -2.409 -22.030  1.00  0.00           H  
ATOM   1475 3HD1 ILE A  89      -9.160  -1.961 -23.286  1.00  0.00           H  
ATOM   1476  N   LEU A  90      -8.844  -7.718 -22.923  1.00  0.00           N  
ATOM   1477  CA  LEU A  90      -8.612  -8.891 -23.759  1.00  0.00           C  
ATOM   1478  C   LEU A  90      -9.552 -10.032 -23.392  1.00  0.00           C  
ATOM   1479  O   LEU A  90     -10.100 -10.699 -24.278  1.00  0.00           O  
ATOM   1480  CB  LEU A  90      -7.157  -9.358 -23.623  1.00  0.00           C  
ATOM   1481  CG  LEU A  90      -6.099  -8.417 -24.211  1.00  0.00           C  
ATOM   1482  CD1 LEU A  90      -4.714  -8.870 -23.771  1.00  0.00           C  
ATOM   1483  CD2 LEU A  90      -6.214  -8.407 -25.728  1.00  0.00           C  
ATOM   1484  H   LEU A  90      -8.102  -7.388 -22.322  1.00  0.00           H  
ATOM   1485  HA  LEU A  90      -8.819  -8.623 -24.795  1.00  0.00           H  
ATOM   1486 1HB  LEU A  90      -6.932  -9.490 -22.566  1.00  0.00           H  
ATOM   1487 2HB  LEU A  90      -7.054 -10.324 -24.119  1.00  0.00           H  
ATOM   1488  HG  LEU A  90      -6.256  -7.408 -23.829  1.00  0.00           H  
ATOM   1489 1HD1 LEU A  90      -3.961  -8.201 -24.189  1.00  0.00           H  
ATOM   1490 2HD1 LEU A  90      -4.653  -8.849 -22.683  1.00  0.00           H  
ATOM   1491 3HD1 LEU A  90      -4.534  -9.885 -24.125  1.00  0.00           H  
ATOM   1492 1HD2 LEU A  90      -5.462  -7.737 -26.147  1.00  0.00           H  
ATOM   1493 2HD2 LEU A  90      -6.055  -9.415 -26.112  1.00  0.00           H  
ATOM   1494 3HD2 LEU A  90      -7.208  -8.062 -26.016  1.00  0.00           H  
ATOM   1495  N   ARG A  91      -9.752 -10.275 -22.094  1.00  0.00           N  
ATOM   1496  CA  ARG A  91     -10.628 -11.370 -21.687  1.00  0.00           C  
ATOM   1497  C   ARG A  91     -12.075 -11.086 -22.067  1.00  0.00           C  
ATOM   1498  O   ARG A  91     -12.780 -11.976 -22.558  1.00  0.00           O  
ATOM   1499  CB  ARG A  91     -10.537 -11.600 -20.186  1.00  0.00           C  
ATOM   1500  CG  ARG A  91      -9.232 -12.219 -19.712  1.00  0.00           C  
ATOM   1501  CD  ARG A  91      -9.197 -12.364 -18.234  1.00  0.00           C  
ATOM   1502  NE  ARG A  91      -7.927 -12.898 -17.771  1.00  0.00           N  
ATOM   1503  CZ  ARG A  91      -7.628 -14.210 -17.702  1.00  0.00           C  
ATOM   1504  NH1 ARG A  91      -8.517 -15.107 -18.069  1.00  0.00           N  
ATOM   1505  NH2 ARG A  91      -6.442 -14.596 -17.265  1.00  0.00           N  
ATOM   1506  H   ARG A  91      -9.306  -9.711 -21.385  1.00  0.00           H  
ATOM   1507  HA  ARG A  91     -10.325 -12.271 -22.220  1.00  0.00           H  
ATOM   1508 1HB  ARG A  91     -10.659 -10.651 -19.665  1.00  0.00           H  
ATOM   1509 2HB  ARG A  91     -11.347 -12.255 -19.868  1.00  0.00           H  
ATOM   1510 1HG  ARG A  91      -9.116 -13.209 -20.156  1.00  0.00           H  
ATOM   1511 2HG  ARG A  91      -8.397 -11.586 -20.014  1.00  0.00           H  
ATOM   1512 1HD  ARG A  91      -9.346 -11.389 -17.770  1.00  0.00           H  
ATOM   1513 2HD  ARG A  91      -9.988 -13.041 -17.916  1.00  0.00           H  
ATOM   1514  HE  ARG A  91      -7.217 -12.239 -17.480  1.00  0.00           H  
ATOM   1515 1HH1 ARG A  91      -9.424 -14.812 -18.402  1.00  0.00           H  
ATOM   1516 2HH1 ARG A  91      -8.294 -16.090 -18.017  1.00  0.00           H  
ATOM   1517 1HH2 ARG A  91      -5.759 -13.907 -16.983  1.00  0.00           H  
ATOM   1518 2HH2 ARG A  91      -6.219 -15.579 -17.214  1.00  0.00           H  
ATOM   1519  N   ALA A  92     -12.536  -9.853 -21.852  1.00  0.00           N  
ATOM   1520  CA  ALA A  92     -13.896  -9.501 -22.250  1.00  0.00           C  
ATOM   1521  C   ALA A  92     -14.053  -9.548 -23.764  1.00  0.00           C  
ATOM   1522  O   ALA A  92     -15.083 -10.011 -24.272  1.00  0.00           O  
ATOM   1523  CB  ALA A  92     -14.260  -8.119 -21.707  1.00  0.00           C  
ATOM   1524  H   ALA A  92     -11.955  -9.152 -21.415  1.00  0.00           H  
ATOM   1525  HA  ALA A  92     -14.575 -10.239 -21.825  1.00  0.00           H  
ATOM   1526 1HB  ALA A  92     -15.277  -7.866 -22.010  1.00  0.00           H  
ATOM   1527 2HB  ALA A  92     -14.197  -8.127 -20.619  1.00  0.00           H  
ATOM   1528 3HB  ALA A  92     -13.569  -7.379 -22.105  1.00  0.00           H  
ATOM   1529  N   ALA A  93     -13.047  -9.077 -24.504  1.00  0.00           N  
ATOM   1530  CA  ALA A  93     -13.106  -9.131 -25.960  1.00  0.00           C  
ATOM   1531  C   ALA A  93     -13.069 -10.560 -26.484  1.00  0.00           C  
ATOM   1532  O   ALA A  93     -13.747 -10.863 -27.470  1.00  0.00           O  
ATOM   1533  CB  ALA A  93     -11.960  -8.325 -26.571  1.00  0.00           C  
ATOM   1534  H   ALA A  93     -12.233  -8.679 -24.059  1.00  0.00           H  
ATOM   1535  HA  ALA A  93     -14.053  -8.694 -26.277  1.00  0.00           H  
ATOM   1536 1HB  ALA A  93     -12.018  -8.375 -27.659  1.00  0.00           H  
ATOM   1537 2HB  ALA A  93     -12.034  -7.286 -26.251  1.00  0.00           H  
ATOM   1538 3HB  ALA A  93     -11.008  -8.738 -26.241  1.00  0.00           H  
ATOM   1539  N   GLU A  94     -12.290 -11.439 -25.849  1.00  0.00           N  
ATOM   1540  CA  GLU A  94     -12.230 -12.831 -26.288  1.00  0.00           C  
ATOM   1541  C   GLU A  94     -13.588 -13.505 -26.138  1.00  0.00           C  
ATOM   1542  O   GLU A  94     -14.024 -14.254 -27.021  1.00  0.00           O  
ATOM   1543  CB  GLU A  94     -11.175 -13.600 -25.490  1.00  0.00           C  
ATOM   1544  CG  GLU A  94     -10.931 -15.021 -25.976  1.00  0.00           C  
ATOM   1545  CD  GLU A  94      -9.756 -15.676 -25.305  1.00  0.00           C  
ATOM   1546  OE1 GLU A  94      -9.696 -15.652 -24.099  1.00  0.00           O  
ATOM   1547  OE2 GLU A  94      -8.918 -16.202 -25.999  1.00  0.00           O  
ATOM   1548  H   GLU A  94     -11.734 -11.148 -25.057  1.00  0.00           H  
ATOM   1549  HA  GLU A  94     -11.961 -12.848 -27.345  1.00  0.00           H  
ATOM   1550 1HB  GLU A  94     -10.226 -13.065 -25.531  1.00  0.00           H  
ATOM   1551 2HB  GLU A  94     -11.476 -13.652 -24.443  1.00  0.00           H  
ATOM   1552 1HG  GLU A  94     -11.823 -15.618 -25.785  1.00  0.00           H  
ATOM   1553 2HG  GLU A  94     -10.765 -15.002 -27.052  1.00  0.00           H  
ATOM   1554  N   GLU A  95     -14.276 -13.246 -25.023  1.00  0.00           N  
ATOM   1555  CA  GLU A  95     -15.613 -13.797 -24.834  1.00  0.00           C  
ATOM   1556  C   GLU A  95     -16.596 -13.253 -25.862  1.00  0.00           C  
ATOM   1557  O   GLU A  95     -17.477 -13.989 -26.322  1.00  0.00           O  
ATOM   1558  CB  GLU A  95     -16.117 -13.490 -23.422  1.00  0.00           C  
ATOM   1559  CG  GLU A  95     -15.430 -14.285 -22.321  1.00  0.00           C  
ATOM   1560  CD  GLU A  95     -15.728 -15.757 -22.389  1.00  0.00           C  
ATOM   1561  OE1 GLU A  95     -16.883 -16.109 -22.396  1.00  0.00           O  
ATOM   1562  OE2 GLU A  95     -14.800 -16.529 -22.434  1.00  0.00           O  
ATOM   1563  H   GLU A  95     -13.876 -12.665 -24.301  1.00  0.00           H  
ATOM   1564  HA  GLU A  95     -15.565 -14.877 -24.973  1.00  0.00           H  
ATOM   1565 1HB  GLU A  95     -15.977 -12.430 -23.208  1.00  0.00           H  
ATOM   1566 2HB  GLU A  95     -17.186 -13.695 -23.365  1.00  0.00           H  
ATOM   1567 1HG  GLU A  95     -14.353 -14.139 -22.401  1.00  0.00           H  
ATOM   1568 2HG  GLU A  95     -15.749 -13.897 -21.354  1.00  0.00           H  
ATOM   1569  N   LEU A  96     -16.468 -11.976 -26.232  1.00  0.00           N  
ATOM   1570  CA  LEU A  96     -17.291 -11.438 -27.311  1.00  0.00           C  
ATOM   1571  C   LEU A  96     -16.931 -12.063 -28.651  1.00  0.00           C  
ATOM   1572  O   LEU A  96     -17.817 -12.327 -29.471  1.00  0.00           O  
ATOM   1573  CB  LEU A  96     -17.127  -9.915 -27.393  1.00  0.00           C  
ATOM   1574  CG  LEU A  96     -17.743  -9.116 -26.236  1.00  0.00           C  
ATOM   1575  CD1 LEU A  96     -17.187  -7.699 -26.245  1.00  0.00           C  
ATOM   1576  CD2 LEU A  96     -19.257  -9.110 -26.373  1.00  0.00           C  
ATOM   1577  H   LEU A  96     -15.803 -11.370 -25.772  1.00  0.00           H  
ATOM   1578  HA  LEU A  96     -18.333 -11.681 -27.105  1.00  0.00           H  
ATOM   1579 1HB  LEU A  96     -16.064  -9.681 -27.427  1.00  0.00           H  
ATOM   1580 2HB  LEU A  96     -17.586  -9.565 -28.317  1.00  0.00           H  
ATOM   1581  HG  LEU A  96     -17.466  -9.578 -25.288  1.00  0.00           H  
ATOM   1582 1HD1 LEU A  96     -17.623  -7.131 -25.423  1.00  0.00           H  
ATOM   1583 2HD1 LEU A  96     -16.103  -7.732 -26.126  1.00  0.00           H  
ATOM   1584 3HD1 LEU A  96     -17.433  -7.217 -27.190  1.00  0.00           H  
ATOM   1585 1HD2 LEU A  96     -19.695  -8.542 -25.551  1.00  0.00           H  
ATOM   1586 2HD2 LEU A  96     -19.536  -8.648 -27.321  1.00  0.00           H  
ATOM   1587 3HD2 LEU A  96     -19.629 -10.134 -26.347  1.00  0.00           H  
ATOM   1588  N   ALA A  97     -15.641 -12.306 -28.891  1.00  0.00           N  
ATOM   1589  CA  ALA A  97     -15.205 -12.901 -30.146  1.00  0.00           C  
ATOM   1590  C   ALA A  97     -15.788 -14.289 -30.370  1.00  0.00           C  
ATOM   1591  O   ALA A  97     -15.968 -14.691 -31.524  1.00  0.00           O  
ATOM   1592  CB  ALA A  97     -13.676 -12.971 -30.195  1.00  0.00           C  
ATOM   1593  H   ALA A  97     -14.952 -12.075 -28.190  1.00  0.00           H  
ATOM   1594  HA  ALA A  97     -15.557 -12.268 -30.961  1.00  0.00           H  
ATOM   1595 1HB  ALA A  97     -13.362 -13.417 -31.137  1.00  0.00           H  
ATOM   1596 2HB  ALA A  97     -13.264 -11.965 -30.114  1.00  0.00           H  
ATOM   1597 3HB  ALA A  97     -13.314 -13.579 -29.367  1.00  0.00           H  
ATOM   1598  N   LYS A  98     -16.085 -15.027 -29.301  1.00  0.00           N  
ATOM   1599  CA  LYS A  98     -16.658 -16.361 -29.404  1.00  0.00           C  
ATOM   1600  C   LYS A  98     -18.165 -16.335 -29.628  1.00  0.00           C  
ATOM   1601  O   LYS A  98     -18.773 -17.393 -29.825  1.00  0.00           O  
ATOM   1602  CB  LYS A  98     -16.335 -17.169 -28.146  1.00  0.00           C  
ATOM   1603  CG  LYS A  98     -14.860 -17.510 -27.979  1.00  0.00           C  
ATOM   1604  CD  LYS A  98     -14.638 -18.437 -26.793  1.00  0.00           C  
ATOM   1605  CE  LYS A  98     -14.797 -17.696 -25.473  1.00  0.00           C  
ATOM   1606  NZ  LYS A  98     -14.418 -18.543 -24.310  1.00  0.00           N  
ATOM   1607  H   LYS A  98     -15.903 -14.639 -28.387  1.00  0.00           H  
ATOM   1608  HA  LYS A  98     -16.221 -16.859 -30.270  1.00  0.00           H  
ATOM   1609 1HB  LYS A  98     -16.651 -16.612 -27.264  1.00  0.00           H  
ATOM   1610 2HB  LYS A  98     -16.895 -18.105 -28.160  1.00  0.00           H  
ATOM   1611 1HG  LYS A  98     -14.494 -17.998 -28.884  1.00  0.00           H  
ATOM   1612 2HG  LYS A  98     -14.290 -16.594 -27.825  1.00  0.00           H  
ATOM   1613 1HD  LYS A  98     -15.358 -19.255 -26.830  1.00  0.00           H  
ATOM   1614 2HD  LYS A  98     -13.634 -18.858 -26.843  1.00  0.00           H  
ATOM   1615 1HE  LYS A  98     -14.170 -16.806 -25.478  1.00  0.00           H  
ATOM   1616 2HE  LYS A  98     -15.834 -17.382 -25.355  1.00  0.00           H  
ATOM   1617 1HZ  LYS A  98     -14.538 -18.017 -23.456  1.00  0.00           H  
ATOM   1618 2HZ  LYS A  98     -15.007 -19.364 -24.285  1.00  0.00           H  
ATOM   1619 3HZ  LYS A  98     -13.452 -18.825 -24.399  1.00  0.00           H  
ATOM   1620  N   ALA A  99     -18.778 -15.157 -29.601  1.00  0.00           N  
ATOM   1621  CA  ALA A  99     -20.215 -15.013 -29.773  1.00  0.00           C  
ATOM   1622  C   ALA A  99     -20.601 -15.194 -31.235  1.00  0.00           C  
ATOM   1623  O   ALA A  99     -19.791 -15.008 -32.147  1.00  0.00           O  
ATOM   1624  CB  ALA A  99     -20.686 -13.645 -29.270  1.00  0.00           C  
ATOM   1625  H   ALA A  99     -18.216 -14.331 -29.453  1.00  0.00           H  
ATOM   1626  HA  ALA A  99     -20.705 -15.790 -29.186  1.00  0.00           H  
ATOM   1627 1HB  ALA A  99     -21.764 -13.559 -29.408  1.00  0.00           H  
ATOM   1628 2HB  ALA A  99     -20.447 -13.544 -28.212  1.00  0.00           H  
ATOM   1629 3HB  ALA A  99     -20.184 -12.859 -29.832  1.00  0.00           H  
ATOM   1630  N   ASP A 100     -21.862 -15.561 -31.448  1.00  0.00           N  
ATOM   1631  CA  ASP A 100     -22.455 -15.596 -32.777  1.00  0.00           C  
ATOM   1632  C   ASP A 100     -23.155 -14.294 -33.147  1.00  0.00           C  
ATOM   1633  O   ASP A 100     -23.885 -14.262 -34.144  1.00  0.00           O  
ATOM   1634  CB  ASP A 100     -23.453 -16.753 -32.875  1.00  0.00           C  
ATOM   1635  CG  ASP A 100     -24.612 -16.620 -31.897  1.00  0.00           C  
ATOM   1636  OD1 ASP A 100     -24.431 -16.009 -30.871  1.00  0.00           O  
ATOM   1637  OD2 ASP A 100     -25.668 -17.130 -32.187  1.00  0.00           O  
ATOM   1638  H   ASP A 100     -22.425 -15.826 -30.652  1.00  0.00           H  
ATOM   1639  HA  ASP A 100     -21.659 -15.744 -33.507  1.00  0.00           H  
ATOM   1640 1HB  ASP A 100     -23.854 -16.802 -33.888  1.00  0.00           H  
ATOM   1641 2HB  ASP A 100     -22.938 -17.694 -32.681  1.00  0.00           H  
ATOM   1642  N   VAL A 101     -22.943 -13.227 -32.385  1.00  0.00           N  
ATOM   1643  CA  VAL A 101     -23.632 -11.964 -32.617  1.00  0.00           C  
ATOM   1644  C   VAL A 101     -22.701 -11.001 -33.340  1.00  0.00           C  
ATOM   1645  O   VAL A 101     -21.636 -10.637 -32.827  1.00  0.00           O  
ATOM   1646  CB  VAL A 101     -24.094 -11.340 -31.286  1.00  0.00           C  
ATOM   1647  CG1 VAL A 101     -24.831 -10.033 -31.538  1.00  0.00           C  
ATOM   1648  CG2 VAL A 101     -24.978 -12.323 -30.534  1.00  0.00           C  
ATOM   1649  H   VAL A 101     -22.285 -13.295 -31.622  1.00  0.00           H  
ATOM   1650  HA  VAL A 101     -24.495 -12.152 -33.257  1.00  0.00           H  
ATOM   1651  HB  VAL A 101     -23.217 -11.104 -30.683  1.00  0.00           H  
ATOM   1652 1HG1 VAL A 101     -25.149  -9.607 -30.586  1.00  0.00           H  
ATOM   1653 2HG1 VAL A 101     -24.167  -9.333 -32.044  1.00  0.00           H  
ATOM   1654 3HG1 VAL A 101     -25.705 -10.222 -32.160  1.00  0.00           H  
ATOM   1655 1HG2 VAL A 101     -25.300 -11.876 -29.594  1.00  0.00           H  
ATOM   1656 2HG2 VAL A 101     -25.852 -12.563 -31.140  1.00  0.00           H  
ATOM   1657 3HG2 VAL A 101     -24.417 -13.234 -30.329  1.00  0.00           H  
ATOM   1658  N   ASP A 102     -23.104 -10.586 -34.544  1.00  0.00           N  
ATOM   1659  CA  ASP A 102     -22.252  -9.732 -35.364  1.00  0.00           C  
ATOM   1660  C   ASP A 102     -21.774  -8.517 -34.577  1.00  0.00           C  
ATOM   1661  O   ASP A 102     -20.587  -8.172 -34.602  1.00  0.00           O  
ATOM   1662  CB  ASP A 102     -22.999  -9.273 -36.619  1.00  0.00           C  
ATOM   1663  CG  ASP A 102     -24.371  -8.689 -36.311  1.00  0.00           C  
ATOM   1664  OD1 ASP A 102     -24.722  -8.624 -35.157  1.00  0.00           O  
ATOM   1665  OD2 ASP A 102     -25.056  -8.315 -37.233  1.00  0.00           O  
ATOM   1666  H   ASP A 102     -24.009 -10.863 -34.896  1.00  0.00           H  
ATOM   1667  HA  ASP A 102     -21.371 -10.302 -35.657  1.00  0.00           H  
ATOM   1668 1HB  ASP A 102     -22.408  -8.519 -37.139  1.00  0.00           H  
ATOM   1669 2HB  ASP A 102     -23.123 -10.118 -37.297  1.00  0.00           H  
ATOM   1670  N   ALA A 103     -22.688  -7.860 -33.859  1.00  0.00           N  
ATOM   1671  CA  ALA A 103     -22.309  -6.697 -33.060  1.00  0.00           C  
ATOM   1672  C   ALA A 103     -21.305  -7.055 -31.973  1.00  0.00           C  
ATOM   1673  O   ALA A 103     -20.392  -6.267 -31.696  1.00  0.00           O  
ATOM   1674  CB  ALA A 103     -23.550  -6.054 -32.446  1.00  0.00           C  
ATOM   1675  H   ALA A 103     -23.653  -8.161 -33.861  1.00  0.00           H  
ATOM   1676  HA  ALA A 103     -21.826  -5.977 -33.721  1.00  0.00           H  
ATOM   1677 1HB  ALA A 103     -23.256  -5.188 -31.854  1.00  0.00           H  
ATOM   1678 2HB  ALA A 103     -24.227  -5.737 -33.240  1.00  0.00           H  
ATOM   1679 3HB  ALA A 103     -24.056  -6.776 -31.807  1.00  0.00           H  
ATOM   1680  N   ALA A 104     -21.457  -8.220 -31.342  1.00  0.00           N  
ATOM   1681  CA  ALA A 104     -20.473  -8.647 -30.354  1.00  0.00           C  
ATOM   1682  C   ALA A 104     -19.114  -8.893 -30.994  1.00  0.00           C  
ATOM   1683  O   ALA A 104     -18.080  -8.586 -30.388  1.00  0.00           O  
ATOM   1684  CB  ALA A 104     -20.957  -9.904 -29.632  1.00  0.00           C  
ATOM   1685  H   ALA A 104     -22.249  -8.816 -31.536  1.00  0.00           H  
ATOM   1686  HA  ALA A 104     -20.353  -7.845 -29.625  1.00  0.00           H  
ATOM   1687 1HB  ALA A 104     -20.212 -10.212 -28.899  1.00  0.00           H  
ATOM   1688 2HB  ALA A 104     -21.899  -9.693 -29.127  1.00  0.00           H  
ATOM   1689 3HB  ALA A 104     -21.105 -10.704 -30.356  1.00  0.00           H  
ATOM   1690  N   LEU A 105     -19.092  -9.440 -32.211  1.00  0.00           N  
ATOM   1691  CA  LEU A 105     -17.826  -9.634 -32.907  1.00  0.00           C  
ATOM   1692  C   LEU A 105     -17.191  -8.298 -33.271  1.00  0.00           C  
ATOM   1693  O   LEU A 105     -15.970  -8.138 -33.169  1.00  0.00           O  
ATOM   1694  CB  LEU A 105     -18.040 -10.469 -34.175  1.00  0.00           C  
ATOM   1695  CG  LEU A 105     -18.605 -11.878 -33.957  1.00  0.00           C  
ATOM   1696  CD1 LEU A 105     -18.931 -12.509 -35.303  1.00  0.00           C  
ATOM   1697  CD2 LEU A 105     -17.595 -12.717 -33.189  1.00  0.00           C  
ATOM   1698  H   LEU A 105     -19.950  -9.724 -32.662  1.00  0.00           H  
ATOM   1699  HA  LEU A 105     -17.138 -10.146 -32.235  1.00  0.00           H  
ATOM   1700 1HB  LEU A 105     -18.726  -9.935 -34.831  1.00  0.00           H  
ATOM   1701 2HB  LEU A 105     -17.085 -10.571 -34.690  1.00  0.00           H  
ATOM   1702  HG  LEU A 105     -19.532 -11.814 -33.385  1.00  0.00           H  
ATOM   1703 1HD1 LEU A 105     -19.333 -13.511 -35.148  1.00  0.00           H  
ATOM   1704 2HD1 LEU A 105     -19.671 -11.899 -35.822  1.00  0.00           H  
ATOM   1705 3HD1 LEU A 105     -18.025 -12.572 -35.905  1.00  0.00           H  
ATOM   1706 1HD2 LEU A 105     -17.997 -13.719 -33.033  1.00  0.00           H  
ATOM   1707 2HD2 LEU A 105     -16.668 -12.783 -33.760  1.00  0.00           H  
ATOM   1708 3HD2 LEU A 105     -17.393 -12.252 -32.224  1.00  0.00           H  
ATOM   1709  N   GLU A 106     -18.004  -7.328 -33.693  1.00  0.00           N  
ATOM   1710  CA  GLU A 106     -17.496  -5.974 -33.880  1.00  0.00           C  
ATOM   1711  C   GLU A 106     -16.946  -5.402 -32.580  1.00  0.00           C  
ATOM   1712  O   GLU A 106     -15.869  -4.794 -32.577  1.00  0.00           O  
ATOM   1713  CB  GLU A 106     -18.600  -5.062 -34.421  1.00  0.00           C  
ATOM   1714  CG  GLU A 106     -18.180  -3.610 -34.611  1.00  0.00           C  
ATOM   1715  CD  GLU A 106     -19.316  -2.723 -35.037  1.00  0.00           C  
ATOM   1716  OE1 GLU A 106     -20.378  -3.235 -35.302  1.00  0.00           O  
ATOM   1717  OE2 GLU A 106     -19.122  -1.532 -35.099  1.00  0.00           O  
ATOM   1718  H   GLU A 106     -18.977  -7.521 -33.887  1.00  0.00           H  
ATOM   1719  HA  GLU A 106     -16.677  -6.007 -34.599  1.00  0.00           H  
ATOM   1720 1HB  GLU A 106     -18.944  -5.438 -35.385  1.00  0.00           H  
ATOM   1721 2HB  GLU A 106     -19.451  -5.077 -33.741  1.00  0.00           H  
ATOM   1722 1HG  GLU A 106     -17.774  -3.235 -33.672  1.00  0.00           H  
ATOM   1723 2HG  GLU A 106     -17.390  -3.567 -35.359  1.00  0.00           H  
ATOM   1724  N   ALA A 107     -17.667  -5.582 -31.471  1.00  0.00           N  
ATOM   1725  CA  ALA A 107     -17.173  -5.102 -30.186  1.00  0.00           C  
ATOM   1726  C   ALA A 107     -15.855  -5.772 -29.820  1.00  0.00           C  
ATOM   1727  O   ALA A 107     -14.959  -5.127 -29.264  1.00  0.00           O  
ATOM   1728  CB  ALA A 107     -18.219  -5.342 -29.097  1.00  0.00           C  
ATOM   1729  H   ALA A 107     -18.561  -6.052 -31.510  1.00  0.00           H  
ATOM   1730  HA  ALA A 107     -16.990  -4.031 -30.273  1.00  0.00           H  
ATOM   1731 1HB  ALA A 107     -17.839  -4.979 -28.143  1.00  0.00           H  
ATOM   1732 2HB  ALA A 107     -19.136  -4.807 -29.349  1.00  0.00           H  
ATOM   1733 3HB  ALA A 107     -18.429  -6.407 -29.024  1.00  0.00           H  
ATOM   1734  N   ALA A 108     -15.719  -7.066 -30.123  1.00  0.00           N  
ATOM   1735  CA  ALA A 108     -14.472  -7.765 -29.831  1.00  0.00           C  
ATOM   1736  C   ALA A 108     -13.309  -7.162 -30.607  1.00  0.00           C  
ATOM   1737  O   ALA A 108     -12.201  -7.023 -30.072  1.00  0.00           O  
ATOM   1738  CB  ALA A 108     -14.616  -9.252 -30.152  1.00  0.00           C  
ATOM   1739  H   ALA A 108     -16.478  -7.574 -30.556  1.00  0.00           H  
ATOM   1740  HA  ALA A 108     -14.259  -7.650 -28.768  1.00  0.00           H  
ATOM   1741 1HB  ALA A 108     -13.679  -9.764 -29.932  1.00  0.00           H  
ATOM   1742 2HB  ALA A 108     -15.415  -9.679 -29.546  1.00  0.00           H  
ATOM   1743 3HB  ALA A 108     -14.855  -9.374 -31.207  1.00  0.00           H  
ATOM   1744  N   VAL A 109     -13.542  -6.796 -31.871  1.00  0.00           N  
ATOM   1745  CA  VAL A 109     -12.489  -6.191 -32.686  1.00  0.00           C  
ATOM   1746  C   VAL A 109     -12.129  -4.811 -32.153  1.00  0.00           C  
ATOM   1747  O   VAL A 109     -10.950  -4.465 -32.020  1.00  0.00           O  
ATOM   1748  CB  VAL A 109     -12.941  -6.073 -34.154  1.00  0.00           C  
ATOM   1749  CG1 VAL A 109     -11.948  -5.242 -34.952  1.00  0.00           C  
ATOM   1750  CG2 VAL A 109     -13.096  -7.459 -34.761  1.00  0.00           C  
ATOM   1751  H   VAL A 109     -14.457  -6.936 -32.273  1.00  0.00           H  
ATOM   1752  HA  VAL A 109     -11.596  -6.815 -32.615  1.00  0.00           H  
ATOM   1753  HB  VAL A 109     -13.898  -5.551 -34.189  1.00  0.00           H  
ATOM   1754 1HG1 VAL A 109     -12.283  -5.169 -35.987  1.00  0.00           H  
ATOM   1755 2HG1 VAL A 109     -11.880  -4.243 -34.521  1.00  0.00           H  
ATOM   1756 3HG1 VAL A 109     -10.968  -5.719 -34.922  1.00  0.00           H  
ATOM   1757 1HG2 VAL A 109     -13.417  -7.368 -35.799  1.00  0.00           H  
ATOM   1758 2HG2 VAL A 109     -12.141  -7.983 -34.721  1.00  0.00           H  
ATOM   1759 3HG2 VAL A 109     -13.842  -8.021 -34.199  1.00  0.00           H  
ATOM   1760  N   ARG A 110     -13.145  -4.000 -31.847  1.00  0.00           N  
ATOM   1761  CA  ARG A 110     -12.887  -2.652 -31.345  1.00  0.00           C  
ATOM   1762  C   ARG A 110     -12.177  -2.689 -29.998  1.00  0.00           C  
ATOM   1763  O   ARG A 110     -11.226  -1.933 -29.769  1.00  0.00           O  
ATOM   1764  CB  ARG A 110     -14.188  -1.875 -31.205  1.00  0.00           C  
ATOM   1765  CG  ARG A 110     -14.845  -1.485 -32.520  1.00  0.00           C  
ATOM   1766  CD  ARG A 110     -16.092  -0.709 -32.302  1.00  0.00           C  
ATOM   1767  NE  ARG A 110     -16.783  -0.431 -33.551  1.00  0.00           N  
ATOM   1768  CZ  ARG A 110     -16.489   0.591 -34.377  1.00  0.00           C  
ATOM   1769  NH1 ARG A 110     -15.516   1.422 -34.074  1.00  0.00           N  
ATOM   1770  NH2 ARG A 110     -17.178   0.759 -35.492  1.00  0.00           N  
ATOM   1771  H   ARG A 110     -14.099  -4.309 -31.960  1.00  0.00           H  
ATOM   1772  HA  ARG A 110     -12.226  -2.142 -32.045  1.00  0.00           H  
ATOM   1773 1HB  ARG A 110     -14.907  -2.468 -30.641  1.00  0.00           H  
ATOM   1774 2HB  ARG A 110     -14.006  -0.959 -30.643  1.00  0.00           H  
ATOM   1775 1HG  ARG A 110     -14.157  -0.872 -33.103  1.00  0.00           H  
ATOM   1776 2HG  ARG A 110     -15.095  -2.385 -33.083  1.00  0.00           H  
ATOM   1777 1HD  ARG A 110     -16.765  -1.275 -31.659  1.00  0.00           H  
ATOM   1778 2HD  ARG A 110     -15.851   0.242 -31.828  1.00  0.00           H  
ATOM   1779  HE  ARG A 110     -17.538  -1.049 -33.818  1.00  0.00           H  
ATOM   1780 1HH1 ARG A 110     -14.990   1.294 -33.222  1.00  0.00           H  
ATOM   1781 2HH1 ARG A 110     -15.296   2.189 -34.694  1.00  0.00           H  
ATOM   1782 1HH2 ARG A 110     -17.926   0.120 -35.725  1.00  0.00           H  
ATOM   1783 2HH2 ARG A 110     -16.958   1.525 -36.111  1.00  0.00           H  
ATOM   1784  N   ALA A 111     -12.620  -3.568 -29.097  1.00  0.00           N  
ATOM   1785  CA  ALA A 111     -11.971  -3.687 -27.796  1.00  0.00           C  
ATOM   1786  C   ALA A 111     -10.533  -4.171 -27.940  1.00  0.00           C  
ATOM   1787  O   ALA A 111      -9.620  -3.650 -27.290  1.00  0.00           O  
ATOM   1788  CB  ALA A 111     -12.770  -4.629 -26.894  1.00  0.00           C  
ATOM   1789  H   ALA A 111     -13.411  -4.160 -29.307  1.00  0.00           H  
ATOM   1790  HA  ALA A 111     -11.943  -2.697 -27.339  1.00  0.00           H  
ATOM   1791 1HB  ALA A 111     -12.278  -4.711 -25.926  1.00  0.00           H  
ATOM   1792 2HB  ALA A 111     -13.777  -4.234 -26.758  1.00  0.00           H  
ATOM   1793 3HB  ALA A 111     -12.827  -5.613 -27.357  1.00  0.00           H  
ATOM   1794  N   ALA A 112     -10.310  -5.172 -28.794  1.00  0.00           N  
ATOM   1795  CA  ALA A 112      -8.951  -5.662 -29.000  1.00  0.00           C  
ATOM   1796  C   ALA A 112      -8.078  -4.616 -29.685  1.00  0.00           C  
ATOM   1797  O   ALA A 112      -6.902  -4.467 -29.335  1.00  0.00           O  
ATOM   1798  CB  ALA A 112      -8.978  -6.961 -29.801  1.00  0.00           C  
ATOM   1799  H   ALA A 112     -11.069  -5.600 -29.304  1.00  0.00           H  
ATOM   1800  HA  ALA A 112      -8.509  -5.855 -28.023  1.00  0.00           H  
ATOM   1801 1HB  ALA A 112      -7.959  -7.318 -29.950  1.00  0.00           H  
ATOM   1802 2HB  ALA A 112      -9.551  -7.712 -29.257  1.00  0.00           H  
ATOM   1803 3HB  ALA A 112      -9.445  -6.782 -30.769  1.00  0.00           H  
ATOM   1804  N   GLU A 113      -8.636  -3.878 -30.648  1.00  0.00           N  
ATOM   1805  CA  GLU A 113      -7.861  -2.837 -31.315  1.00  0.00           C  
ATOM   1806  C   GLU A 113      -7.351  -1.809 -30.311  1.00  0.00           C  
ATOM   1807  O   GLU A 113      -6.203  -1.361 -30.404  1.00  0.00           O  
ATOM   1808  CB  GLU A 113      -8.705  -2.144 -32.386  1.00  0.00           C  
ATOM   1809  CG  GLU A 113      -8.005  -0.990 -33.090  1.00  0.00           C  
ATOM   1810  CD  GLU A 113      -8.866  -0.334 -34.133  1.00  0.00           C  
ATOM   1811  OE1 GLU A 113      -9.911  -0.860 -34.432  1.00  0.00           O  
ATOM   1812  OE2 GLU A 113      -8.477   0.696 -34.633  1.00  0.00           O  
ATOM   1813  H   GLU A 113      -9.595  -4.032 -30.926  1.00  0.00           H  
ATOM   1814  HA  GLU A 113      -6.990  -3.299 -31.781  1.00  0.00           H  
ATOM   1815 1HB  GLU A 113      -8.997  -2.871 -33.144  1.00  0.00           H  
ATOM   1816 2HB  GLU A 113      -9.618  -1.756 -31.935  1.00  0.00           H  
ATOM   1817 1HG  GLU A 113      -7.721  -0.245 -32.348  1.00  0.00           H  
ATOM   1818 2HG  GLU A 113      -7.095  -1.362 -33.557  1.00  0.00           H  
ATOM   1819  N   LYS A 114      -8.181  -1.434 -29.334  1.00  0.00           N  
ATOM   1820  CA  LYS A 114      -7.741  -0.470 -28.332  1.00  0.00           C  
ATOM   1821  C   LYS A 114      -6.512  -0.963 -27.580  1.00  0.00           C  
ATOM   1822  O   LYS A 114      -5.612  -0.172 -27.277  1.00  0.00           O  
ATOM   1823  CB  LYS A 114      -8.872  -0.171 -27.346  1.00  0.00           C  
ATOM   1824  CG  LYS A 114     -10.014   0.651 -27.928  1.00  0.00           C  
ATOM   1825  CD  LYS A 114     -11.169   0.767 -26.945  1.00  0.00           C  
ATOM   1826  CE  LYS A 114     -12.346   1.512 -27.557  1.00  0.00           C  
ATOM   1827  NZ  LYS A 114     -13.518   1.548 -26.642  1.00  0.00           N  
ATOM   1828  H   LYS A 114      -9.116  -1.810 -29.278  1.00  0.00           H  
ATOM   1829  HA  LYS A 114      -7.462   0.454 -28.838  1.00  0.00           H  
ATOM   1830 1HB  LYS A 114      -9.289  -1.108 -26.976  1.00  0.00           H  
ATOM   1831 2HB  LYS A 114      -8.473   0.370 -26.488  1.00  0.00           H  
ATOM   1832 1HG  LYS A 114      -9.654   1.651 -28.173  1.00  0.00           H  
ATOM   1833 2HG  LYS A 114     -10.372   0.179 -28.842  1.00  0.00           H  
ATOM   1834 1HD  LYS A 114     -11.495  -0.230 -26.647  1.00  0.00           H  
ATOM   1835 2HD  LYS A 114     -10.836   1.302 -26.055  1.00  0.00           H  
ATOM   1836 1HE  LYS A 114     -12.049   2.534 -27.788  1.00  0.00           H  
ATOM   1837 2HE  LYS A 114     -12.641   1.024 -28.486  1.00  0.00           H  
ATOM   1838 1HZ  LYS A 114     -14.276   2.049 -27.085  1.00  0.00           H  
ATOM   1839 2HZ  LYS A 114     -13.815   0.604 -26.436  1.00  0.00           H  
ATOM   1840 3HZ  LYS A 114     -13.262   2.015 -25.784  1.00  0.00           H  
ATOM   1841  N   VAL A 115      -6.454  -2.262 -27.277  1.00  0.00           N  
ATOM   1842  CA  VAL A 115      -5.279  -2.823 -26.616  1.00  0.00           C  
ATOM   1843  C   VAL A 115      -4.053  -2.705 -27.515  1.00  0.00           C  
ATOM   1844  O   VAL A 115      -2.958  -2.363 -27.054  1.00  0.00           O  
ATOM   1845  CB  VAL A 115      -5.515  -4.303 -26.261  1.00  0.00           C  
ATOM   1846  CG1 VAL A 115      -4.236  -4.935 -25.734  1.00  0.00           C  
ATOM   1847  CG2 VAL A 115      -6.635  -4.417 -25.237  1.00  0.00           C  
ATOM   1848  H   VAL A 115      -7.227  -2.871 -27.506  1.00  0.00           H  
ATOM   1849  HA  VAL A 115      -5.075  -2.239 -25.718  1.00  0.00           H  
ATOM   1850  HB  VAL A 115      -5.792  -4.845 -27.165  1.00  0.00           H  
ATOM   1851 1HG1 VAL A 115      -4.421  -5.981 -25.487  1.00  0.00           H  
ATOM   1852 2HG1 VAL A 115      -3.459  -4.874 -26.496  1.00  0.00           H  
ATOM   1853 3HG1 VAL A 115      -3.910  -4.405 -24.839  1.00  0.00           H  
ATOM   1854 1HG2 VAL A 115      -6.797  -5.466 -24.991  1.00  0.00           H  
ATOM   1855 2HG2 VAL A 115      -6.360  -3.870 -24.335  1.00  0.00           H  
ATOM   1856 3HG2 VAL A 115      -7.551  -3.996 -25.651  1.00  0.00           H  
ATOM   1857  N   VAL A 116      -4.217  -2.988 -28.812  1.00  0.00           N  
ATOM   1858  CA  VAL A 116      -3.099  -2.883 -29.742  1.00  0.00           C  
ATOM   1859  C   VAL A 116      -2.564  -1.459 -29.822  1.00  0.00           C  
ATOM   1860  O   VAL A 116      -1.346  -1.261 -29.820  1.00  0.00           O  
ATOM   1861  CB  VAL A 116      -3.534  -3.341 -31.147  1.00  0.00           C  
ATOM   1862  CG1 VAL A 116      -2.425  -3.087 -32.157  1.00  0.00           C  
ATOM   1863  CG2 VAL A 116      -3.909  -4.815 -31.118  1.00  0.00           C  
ATOM   1864  H   VAL A 116      -5.119  -3.280 -29.158  1.00  0.00           H  
ATOM   1865  HA  VAL A 116      -2.281  -3.500 -29.372  1.00  0.00           H  
ATOM   1866  HB  VAL A 116      -4.395  -2.752 -31.461  1.00  0.00           H  
ATOM   1867 1HG1 VAL A 116      -2.749  -3.416 -33.145  1.00  0.00           H  
ATOM   1868 2HG1 VAL A 116      -2.197  -2.021 -32.187  1.00  0.00           H  
ATOM   1869 3HG1 VAL A 116      -1.533  -3.641 -31.865  1.00  0.00           H  
ATOM   1870 1HG2 VAL A 116      -4.216  -5.131 -32.115  1.00  0.00           H  
ATOM   1871 2HG2 VAL A 116      -3.049  -5.403 -30.799  1.00  0.00           H  
ATOM   1872 3HG2 VAL A 116      -4.733  -4.967 -30.420  1.00  0.00           H  
ATOM   1873  N   ARG A 117      -3.442  -0.459 -29.884  1.00  0.00           N  
ATOM   1874  CA  ARG A 117      -3.025   0.933 -29.972  1.00  0.00           C  
ATOM   1875  C   ARG A 117      -2.391   1.435 -28.682  1.00  0.00           C  
ATOM   1876  O   ARG A 117      -1.490   2.279 -28.737  1.00  0.00           O  
ATOM   1877  CB  ARG A 117      -4.214   1.817 -30.318  1.00  0.00           C  
ATOM   1878  CG  ARG A 117      -4.728   1.670 -31.741  1.00  0.00           C  
ATOM   1879  CD  ARG A 117      -5.885   2.564 -32.002  1.00  0.00           C  
ATOM   1880  NE  ARG A 117      -6.420   2.381 -33.342  1.00  0.00           N  
ATOM   1881  CZ  ARG A 117      -5.951   2.998 -34.444  1.00  0.00           C  
ATOM   1882  NH1 ARG A 117      -4.939   3.832 -34.350  1.00  0.00           N  
ATOM   1883  NH2 ARG A 117      -6.507   2.764 -35.620  1.00  0.00           N  
ATOM   1884  H   ARG A 117      -4.427  -0.676 -29.870  1.00  0.00           H  
ATOM   1885  HA  ARG A 117      -2.268   1.019 -30.753  1.00  0.00           H  
ATOM   1886 1HB  ARG A 117      -5.041   1.594 -29.644  1.00  0.00           H  
ATOM   1887 2HB  ARG A 117      -3.945   2.863 -30.171  1.00  0.00           H  
ATOM   1888 1HG  ARG A 117      -3.933   1.924 -32.443  1.00  0.00           H  
ATOM   1889 2HG  ARG A 117      -5.046   0.640 -31.909  1.00  0.00           H  
ATOM   1890 1HD  ARG A 117      -6.678   2.351 -31.287  1.00  0.00           H  
ATOM   1891 2HD  ARG A 117      -5.573   3.602 -31.899  1.00  0.00           H  
ATOM   1892  HE  ARG A 117      -7.199   1.747 -33.454  1.00  0.00           H  
ATOM   1893 1HH1 ARG A 117      -4.514   4.011 -33.451  1.00  0.00           H  
ATOM   1894 2HH1 ARG A 117      -4.587   4.294 -35.176  1.00  0.00           H  
ATOM   1895 1HH2 ARG A 117      -7.285   2.123 -35.692  1.00  0.00           H  
ATOM   1896 2HH2 ARG A 117      -6.155   3.226 -36.445  1.00  0.00           H  
ATOM   1897  N   GLU A 118      -2.842   0.945 -27.529  1.00  0.00           N  
ATOM   1898  CA  GLU A 118      -2.310   1.391 -26.235  1.00  0.00           C  
ATOM   1899  C   GLU A 118      -0.886   0.870 -26.057  1.00  0.00           C  
ATOM   1900  O   GLU A 118      -0.025   1.563 -25.510  1.00  0.00           O  
ATOM   1901  CB  GLU A 118      -3.196   0.909 -25.085  1.00  0.00           C  
ATOM   1902  CG  GLU A 118      -4.502   1.676 -24.932  1.00  0.00           C  
ATOM   1903  CD  GLU A 118      -4.296   3.107 -24.521  1.00  0.00           C  
ATOM   1904  OE1 GLU A 118      -3.247   3.412 -24.006  1.00  0.00           O  
ATOM   1905  OE2 GLU A 118      -5.188   3.896 -24.722  1.00  0.00           O  
ATOM   1906  H   GLU A 118      -3.570   0.245 -27.545  1.00  0.00           H  
ATOM   1907  HA  GLU A 118      -2.269   2.481 -26.236  1.00  0.00           H  
ATOM   1908 1HB  GLU A 118      -3.441  -0.143 -25.230  1.00  0.00           H  
ATOM   1909 2HB  GLU A 118      -2.649   0.991 -24.145  1.00  0.00           H  
ATOM   1910 1HG  GLU A 118      -5.035   1.656 -25.882  1.00  0.00           H  
ATOM   1911 2HG  GLU A 118      -5.121   1.175 -24.189  1.00  0.00           H  
ATOM   1912  N   GLN A 119      -0.631  -0.356 -26.519  1.00  0.00           N  
ATOM   1913  CA  GLN A 119       0.654  -1.028 -26.336  1.00  0.00           C  
ATOM   1914  C   GLN A 119       1.030  -1.703 -27.650  1.00  0.00           C  
ATOM   1915  O   GLN A 119       0.993  -2.938 -27.762  1.00  0.00           O  
ATOM   1916  CB  GLN A 119       0.590  -2.054 -25.201  1.00  0.00           C  
ATOM   1917  CG  GLN A 119       0.269  -1.458 -23.841  1.00  0.00           C  
ATOM   1918  CD  GLN A 119       1.457  -0.740 -23.229  1.00  0.00           C  
ATOM   1919  OE1 GLN A 119       2.194  -1.310 -22.418  1.00  0.00           O  
ATOM   1920  NE2 GLN A 119       1.651   0.516 -23.613  1.00  0.00           N  
ATOM   1921  H   GLN A 119      -1.369  -0.831 -27.018  1.00  0.00           H  
ATOM   1922  HA  GLN A 119       1.407  -0.278 -26.097  1.00  0.00           H  
ATOM   1923 1HB  GLN A 119      -0.171  -2.801 -25.428  1.00  0.00           H  
ATOM   1924 2HB  GLN A 119       1.545  -2.572 -25.124  1.00  0.00           H  
ATOM   1925 1HG  GLN A 119      -0.543  -0.740 -23.952  1.00  0.00           H  
ATOM   1926 2HG  GLN A 119      -0.031  -2.260 -23.166  1.00  0.00           H  
ATOM   1927 1HE2 GLN A 119       2.419   1.040 -23.243  1.00  0.00           H  
ATOM   1928 2HE2 GLN A 119       1.029   0.939 -24.272  1.00  0.00           H  
ATOM   1929  N   PRO A 120       1.386  -0.931 -28.674  1.00  0.00           N  
ATOM   1930  CA  PRO A 120       1.764  -1.533 -29.957  1.00  0.00           C  
ATOM   1931  C   PRO A 120       2.962  -2.460 -29.811  1.00  0.00           C  
ATOM   1932  O   PRO A 120       3.924  -2.181 -29.092  1.00  0.00           O  
ATOM   1933  CB  PRO A 120       2.101  -0.316 -30.823  1.00  0.00           C  
ATOM   1934  CG  PRO A 120       1.331   0.800 -30.204  1.00  0.00           C  
ATOM   1935  CD  PRO A 120       1.413   0.534 -28.724  1.00  0.00           C  
ATOM   1936  HA  PRO A 120       0.904  -2.080 -30.367  1.00  0.00           H  
ATOM   1937 1HB  PRO A 120       3.187  -0.138 -30.818  1.00  0.00           H  
ATOM   1938 2HB  PRO A 120       1.812  -0.506 -31.867  1.00  0.00           H  
ATOM   1939 1HG  PRO A 120       1.771   1.768 -30.485  1.00  0.00           H  
ATOM   1940 2HG  PRO A 120       0.296   0.799 -30.577  1.00  0.00           H  
ATOM   1941 1HD  PRO A 120       2.355   0.944 -28.329  1.00  0.00           H  
ATOM   1942 2HD  PRO A 120       0.550   0.993 -28.220  1.00  0.00           H  
ATOM   1943  N   GLY A 121       2.884  -3.587 -30.517  1.00  0.00           N  
ATOM   1944  CA  GLY A 121       3.950  -4.566 -30.518  1.00  0.00           C  
ATOM   1945  C   GLY A 121       4.078  -5.399 -29.263  1.00  0.00           C  
ATOM   1946  O   GLY A 121       4.965  -6.259 -29.201  1.00  0.00           O  
ATOM   1947  H   GLY A 121       2.056  -3.761 -31.067  1.00  0.00           H  
ATOM   1948 1HA  GLY A 121       3.812  -5.254 -31.351  1.00  0.00           H  
ATOM   1949 2HA  GLY A 121       4.905  -4.064 -30.671  1.00  0.00           H  
ATOM   1950  N   SER A 122       3.229  -5.182 -28.263  1.00  0.00           N  
ATOM   1951  CA  SER A 122       3.344  -5.871 -26.988  1.00  0.00           C  
ATOM   1952  C   SER A 122       2.747  -7.274 -27.091  1.00  0.00           C  
ATOM   1953  O   SER A 122       2.048  -7.614 -28.048  1.00  0.00           O  
ATOM   1954  CB  SER A 122       2.646  -5.082 -25.899  1.00  0.00           C  
ATOM   1955  OG  SER A 122       1.260  -5.060 -26.105  1.00  0.00           O  
ATOM   1956  H   SER A 122       2.481  -4.516 -28.395  1.00  0.00           H  
ATOM   1957  HA  SER A 122       4.404  -5.975 -26.746  1.00  0.00           H  
ATOM   1958 1HB  SER A 122       2.865  -5.529 -24.929  1.00  0.00           H  
ATOM   1959 2HB  SER A 122       3.031  -4.063 -25.883  1.00  0.00           H  
ATOM   1960  HG  SER A 122       1.080  -4.259 -26.603  1.00  0.00           H  
ATOM   1961  N   ASN A 123       3.037  -8.107 -26.088  1.00  0.00           N  
ATOM   1962  CA  ASN A 123       2.406  -9.421 -26.017  1.00  0.00           C  
ATOM   1963  C   ASN A 123       0.903  -9.295 -25.802  1.00  0.00           C  
ATOM   1964  O   ASN A 123       0.133 -10.155 -26.245  1.00  0.00           O  
ATOM   1965  CB  ASN A 123       3.034 -10.259 -24.918  1.00  0.00           C  
ATOM   1966  CG  ASN A 123       4.412 -10.743 -25.276  1.00  0.00           C  
ATOM   1967  OD1 ASN A 123       4.775 -10.802 -26.457  1.00  0.00           O  
ATOM   1968  ND2 ASN A 123       5.186 -11.089 -24.280  1.00  0.00           N  
ATOM   1969  H   ASN A 123       3.695  -7.838 -25.370  1.00  0.00           H  
ATOM   1970  HA  ASN A 123       2.561  -9.932 -26.968  1.00  0.00           H  
ATOM   1971 1HB  ASN A 123       3.096  -9.669 -24.001  1.00  0.00           H  
ATOM   1972 2HB  ASN A 123       2.401 -11.121 -24.711  1.00  0.00           H  
ATOM   1973 1HD2 ASN A 123       6.113 -11.419 -24.459  1.00  0.00           H  
ATOM   1974 2HD2 ASN A 123       4.851 -11.025 -23.341  1.00  0.00           H  
ATOM   1975  N   LEU A 124       0.468  -8.231 -25.124  1.00  0.00           N  
ATOM   1976  CA  LEU A 124      -0.960  -7.954 -25.024  1.00  0.00           C  
ATOM   1977  C   LEU A 124      -1.561  -7.633 -26.386  1.00  0.00           C  
ATOM   1978  O   LEU A 124      -2.688  -8.048 -26.678  1.00  0.00           O  
ATOM   1979  CB  LEU A 124      -1.206  -6.784 -24.063  1.00  0.00           C  
ATOM   1980  CG  LEU A 124      -0.864  -7.050 -22.591  1.00  0.00           C  
ATOM   1981  CD1 LEU A 124      -0.845  -5.733 -21.828  1.00  0.00           C  
ATOM   1982  CD2 LEU A 124      -1.884  -8.011 -21.998  1.00  0.00           C  
ATOM   1983  H   LEU A 124       1.121  -7.607 -24.673  1.00  0.00           H  
ATOM   1984  HA  LEU A 124      -1.460  -8.846 -24.649  1.00  0.00           H  
ATOM   1985 1HB  LEU A 124      -0.612  -5.934 -24.392  1.00  0.00           H  
ATOM   1986 2HB  LEU A 124      -2.258  -6.508 -24.114  1.00  0.00           H  
ATOM   1987  HG  LEU A 124       0.131  -7.490 -22.522  1.00  0.00           H  
ATOM   1988 1HD1 LEU A 124      -0.602  -5.921 -20.782  1.00  0.00           H  
ATOM   1989 2HD1 LEU A 124      -0.093  -5.072 -22.261  1.00  0.00           H  
ATOM   1990 3HD1 LEU A 124      -1.825  -5.260 -21.893  1.00  0.00           H  
ATOM   1991 1HD2 LEU A 124      -1.641  -8.200 -20.952  1.00  0.00           H  
ATOM   1992 2HD2 LEU A 124      -2.880  -7.571 -22.066  1.00  0.00           H  
ATOM   1993 3HD2 LEU A 124      -1.864  -8.950 -22.552  1.00  0.00           H  
ATOM   1994  N   ALA A 125      -0.829  -6.898 -27.228  1.00  0.00           N  
ATOM   1995  CA  ALA A 125      -1.308  -6.633 -28.580  1.00  0.00           C  
ATOM   1996  C   ALA A 125      -1.390  -7.919 -29.390  1.00  0.00           C  
ATOM   1997  O   ALA A 125      -2.329  -8.113 -30.170  1.00  0.00           O  
ATOM   1998  CB  ALA A 125      -0.398  -5.617 -29.269  1.00  0.00           C  
ATOM   1999  H   ALA A 125       0.061  -6.519 -26.939  1.00  0.00           H  
ATOM   2000  HA  ALA A 125      -2.314  -6.219 -28.507  1.00  0.00           H  
ATOM   2001 1HB  ALA A 125      -0.765  -5.426 -30.278  1.00  0.00           H  
ATOM   2002 2HB  ALA A 125      -0.396  -4.686 -28.702  1.00  0.00           H  
ATOM   2003 3HB  ALA A 125       0.615  -6.011 -29.321  1.00  0.00           H  
ATOM   2004  N   LYS A 126      -0.413  -8.813 -29.213  1.00  0.00           N  
ATOM   2005  CA  LYS A 126      -0.423 -10.076 -29.942  1.00  0.00           C  
ATOM   2006  C   LYS A 126      -1.668 -10.888 -29.611  1.00  0.00           C  
ATOM   2007  O   LYS A 126      -2.287 -11.477 -30.503  1.00  0.00           O  
ATOM   2008  CB  LYS A 126       0.835 -10.887 -29.627  1.00  0.00           C  
ATOM   2009  CG  LYS A 126       2.115 -10.319 -30.224  1.00  0.00           C  
ATOM   2010  CD  LYS A 126       3.326 -11.150 -29.826  1.00  0.00           C  
ATOM   2011  CE  LYS A 126       4.619 -10.518 -30.321  1.00  0.00           C  
ATOM   2012  NZ  LYS A 126       5.818 -11.265 -29.853  1.00  0.00           N  
ATOM   2013  H   LYS A 126       0.342  -8.620 -28.572  1.00  0.00           H  
ATOM   2014  HA  LYS A 126      -0.440  -9.859 -31.011  1.00  0.00           H  
ATOM   2015 1HB  LYS A 126       0.967 -10.949 -28.547  1.00  0.00           H  
ATOM   2016 2HB  LYS A 126       0.714 -11.904 -30.001  1.00  0.00           H  
ATOM   2017 1HG  LYS A 126       2.036 -10.305 -31.311  1.00  0.00           H  
ATOM   2018 2HG  LYS A 126       2.257  -9.297 -29.874  1.00  0.00           H  
ATOM   2019 1HD  LYS A 126       3.367 -11.238 -28.740  1.00  0.00           H  
ATOM   2020 2HD  LYS A 126       3.236 -12.150 -30.251  1.00  0.00           H  
ATOM   2021 1HE  LYS A 126       4.621 -10.499 -31.410  1.00  0.00           H  
ATOM   2022 2HE  LYS A 126       4.683  -9.491 -29.962  1.00  0.00           H  
ATOM   2023 1HZ  LYS A 126       6.653 -10.815 -30.201  1.00  0.00           H  
ATOM   2024 2HZ  LYS A 126       5.837 -11.273 -28.842  1.00  0.00           H  
ATOM   2025 3HZ  LYS A 126       5.780 -12.214 -30.196  1.00  0.00           H  
ATOM   2026  N   LYS A 127      -2.051 -10.927 -28.331  1.00  0.00           N  
ATOM   2027  CA  LYS A 127      -3.315 -11.549 -27.956  1.00  0.00           C  
ATOM   2028  C   LYS A 127      -4.504 -10.793 -28.535  1.00  0.00           C  
ATOM   2029  O   LYS A 127      -5.477 -11.416 -28.976  1.00  0.00           O  
ATOM   2030  CB  LYS A 127      -3.437 -11.632 -26.434  1.00  0.00           C  
ATOM   2031  CG  LYS A 127      -4.740 -12.248 -25.940  1.00  0.00           C  
ATOM   2032  CD  LYS A 127      -4.829 -13.721 -26.308  1.00  0.00           C  
ATOM   2033  CE  LYS A 127      -6.123 -14.342 -25.801  1.00  0.00           C  
ATOM   2034  NZ  LYS A 127      -6.241 -15.774 -26.186  1.00  0.00           N  
ATOM   2035  H   LYS A 127      -1.467 -10.525 -27.612  1.00  0.00           H  
ATOM   2036  HA  LYS A 127      -3.339 -12.559 -28.365  1.00  0.00           H  
ATOM   2037 1HB  LYS A 127      -2.614 -12.225 -26.034  1.00  0.00           H  
ATOM   2038 2HB  LYS A 127      -3.357 -10.632 -26.007  1.00  0.00           H  
ATOM   2039 1HG  LYS A 127      -4.801 -12.148 -24.856  1.00  0.00           H  
ATOM   2040 2HG  LYS A 127      -5.583 -11.719 -26.384  1.00  0.00           H  
ATOM   2041 1HD  LYS A 127      -4.784 -13.829 -27.392  1.00  0.00           H  
ATOM   2042 2HD  LYS A 127      -3.986 -14.257 -25.872  1.00  0.00           H  
ATOM   2043 1HE  LYS A 127      -6.162 -14.265 -24.716  1.00  0.00           H  
ATOM   2044 2HE  LYS A 127      -6.973 -13.797 -26.213  1.00  0.00           H  
ATOM   2045 1HZ  LYS A 127      -7.110 -16.148 -25.832  1.00  0.00           H  
ATOM   2046 2HZ  LYS A 127      -6.224 -15.856 -27.193  1.00  0.00           H  
ATOM   2047 3HZ  LYS A 127      -5.468 -16.293 -25.794  1.00  0.00           H  
ATOM   2048  N   ALA A 128      -4.442  -9.460 -28.547  1.00  0.00           N  
ATOM   2049  CA  ALA A 128      -5.495  -8.678 -29.186  1.00  0.00           C  
ATOM   2050  C   ALA A 128      -5.633  -9.042 -30.658  1.00  0.00           C  
ATOM   2051  O   ALA A 128      -6.750  -9.120 -31.182  1.00  0.00           O  
ATOM   2052  CB  ALA A 128      -5.217  -7.185 -29.024  1.00  0.00           C  
ATOM   2053  H   ALA A 128      -3.668  -8.979 -28.112  1.00  0.00           H  
ATOM   2054  HA  ALA A 128      -6.439  -8.916 -28.697  1.00  0.00           H  
ATOM   2055 1HB  ALA A 128      -6.010  -6.611 -29.506  1.00  0.00           H  
ATOM   2056 2HB  ALA A 128      -5.181  -6.934 -27.964  1.00  0.00           H  
ATOM   2057 3HB  ALA A 128      -4.262  -6.941 -29.487  1.00  0.00           H  
ATOM   2058  N   LEU A 129      -4.509  -9.267 -31.344  1.00  0.00           N  
ATOM   2059  CA  LEU A 129      -4.569  -9.619 -32.759  1.00  0.00           C  
ATOM   2060  C   LEU A 129      -5.227 -10.975 -32.972  1.00  0.00           C  
ATOM   2061  O   LEU A 129      -5.988 -11.147 -33.931  1.00  0.00           O  
ATOM   2062  CB  LEU A 129      -3.158  -9.632 -33.360  1.00  0.00           C  
ATOM   2063  CG  LEU A 129      -2.444  -8.276 -33.411  1.00  0.00           C  
ATOM   2064  CD1 LEU A 129      -0.998  -8.478 -33.845  1.00  0.00           C  
ATOM   2065  CD2 LEU A 129      -3.178  -7.351 -34.370  1.00  0.00           C  
ATOM   2066  H   LEU A 129      -3.608  -9.197 -30.893  1.00  0.00           H  
ATOM   2067  HA  LEU A 129      -5.181  -8.880 -33.274  1.00  0.00           H  
ATOM   2068 1HB  LEU A 129      -2.538 -10.311 -32.776  1.00  0.00           H  
ATOM   2069 2HB  LEU A 129      -3.218 -10.014 -34.379  1.00  0.00           H  
ATOM   2070  HG  LEU A 129      -2.434  -7.832 -32.415  1.00  0.00           H  
ATOM   2071 1HD1 LEU A 129      -0.491  -7.514 -33.881  1.00  0.00           H  
ATOM   2072 2HD1 LEU A 129      -0.492  -9.128 -33.131  1.00  0.00           H  
ATOM   2073 3HD1 LEU A 129      -0.976  -8.937 -34.833  1.00  0.00           H  
ATOM   2074 1HD2 LEU A 129      -2.671  -6.386 -34.406  1.00  0.00           H  
ATOM   2075 2HD2 LEU A 129      -3.187  -7.793 -35.367  1.00  0.00           H  
ATOM   2076 3HD2 LEU A 129      -4.203  -7.209 -34.027  1.00  0.00           H  
ATOM   2077  N   GLU A 130      -4.949 -11.946 -32.097  1.00  0.00           N  
ATOM   2078  CA  GLU A 130      -5.649 -13.223 -32.169  1.00  0.00           C  
ATOM   2079  C   GLU A 130      -7.149 -13.036 -31.985  1.00  0.00           C  
ATOM   2080  O   GLU A 130      -7.952 -13.653 -32.694  1.00  0.00           O  
ATOM   2081  CB  GLU A 130      -5.111 -14.188 -31.109  1.00  0.00           C  
ATOM   2082  CG  GLU A 130      -5.784 -15.554 -31.103  1.00  0.00           C  
ATOM   2083  CD  GLU A 130      -5.249 -16.464 -30.032  1.00  0.00           C  
ATOM   2084  OE1 GLU A 130      -4.206 -16.172 -29.498  1.00  0.00           O  
ATOM   2085  OE2 GLU A 130      -5.883 -17.453 -29.750  1.00  0.00           O  
ATOM   2086  H   GLU A 130      -4.252 -11.806 -31.379  1.00  0.00           H  
ATOM   2087  HA  GLU A 130      -5.484 -13.653 -33.158  1.00  0.00           H  
ATOM   2088 1HB  GLU A 130      -4.043 -14.342 -31.264  1.00  0.00           H  
ATOM   2089 2HB  GLU A 130      -5.238 -13.748 -30.120  1.00  0.00           H  
ATOM   2090 1HG  GLU A 130      -6.853 -15.419 -30.948  1.00  0.00           H  
ATOM   2091 2HG  GLU A 130      -5.641 -16.021 -32.075  1.00  0.00           H  
ATOM   2092  N   ILE A 131      -7.543 -12.180 -31.040  1.00  0.00           N  
ATOM   2093  CA  ILE A 131      -8.962 -11.917 -30.820  1.00  0.00           C  
ATOM   2094  C   ILE A 131      -9.582 -11.265 -32.050  1.00  0.00           C  
ATOM   2095  O   ILE A 131     -10.695 -11.618 -32.460  1.00  0.00           O  
ATOM   2096  CB  ILE A 131      -9.173 -11.012 -29.593  1.00  0.00           C  
ATOM   2097  CG1 ILE A 131      -8.781 -11.751 -28.311  1.00  0.00           C  
ATOM   2098  CG2 ILE A 131     -10.618 -10.542 -29.520  1.00  0.00           C  
ATOM   2099  CD1 ILE A 131      -8.655 -10.852 -27.101  1.00  0.00           C  
ATOM   2100  H   ILE A 131      -6.860 -11.707 -30.466  1.00  0.00           H  
ATOM   2101  HA  ILE A 131      -9.472 -12.868 -30.678  1.00  0.00           H  
ATOM   2102  HB  ILE A 131      -8.521 -10.142 -29.666  1.00  0.00           H  
ATOM   2103 1HG1 ILE A 131      -9.523 -12.517 -28.091  1.00  0.00           H  
ATOM   2104 2HG1 ILE A 131      -7.826 -12.255 -28.459  1.00  0.00           H  
ATOM   2105 1HG2 ILE A 131     -10.749  -9.905 -28.647  1.00  0.00           H  
ATOM   2106 2HG2 ILE A 131     -10.863  -9.980 -30.420  1.00  0.00           H  
ATOM   2107 3HG2 ILE A 131     -11.277 -11.407 -29.441  1.00  0.00           H  
ATOM   2108 1HD1 ILE A 131      -8.375 -11.448 -26.232  1.00  0.00           H  
ATOM   2109 2HD1 ILE A 131      -7.891 -10.097 -27.286  1.00  0.00           H  
ATOM   2110 3HD1 ILE A 131      -9.610 -10.363 -26.912  1.00  0.00           H  
ATOM   2111  N   ILE A 132      -8.876 -10.310 -32.663  1.00  0.00           N  
ATOM   2112  CA  ILE A 132      -9.389  -9.678 -33.876  1.00  0.00           C  
ATOM   2113  C   ILE A 132      -9.520 -10.705 -34.992  1.00  0.00           C  
ATOM   2114  O   ILE A 132     -10.516 -10.725 -35.726  1.00  0.00           O  
ATOM   2115  CB  ILE A 132      -8.473  -8.528 -34.333  1.00  0.00           C  
ATOM   2116  CG1 ILE A 132      -8.490  -7.391 -33.308  1.00  0.00           C  
ATOM   2117  CG2 ILE A 132      -8.901  -8.020 -35.702  1.00  0.00           C  
ATOM   2118  CD1 ILE A 132      -7.387  -6.376 -33.503  1.00  0.00           C  
ATOM   2119  H   ILE A 132      -7.983 -10.016 -32.294  1.00  0.00           H  
ATOM   2120  HA  ILE A 132     -10.388  -9.294 -33.670  1.00  0.00           H  
ATOM   2121  HB  ILE A 132      -7.445  -8.883 -34.393  1.00  0.00           H  
ATOM   2122 1HG1 ILE A 132      -9.446  -6.871 -33.357  1.00  0.00           H  
ATOM   2123 2HG1 ILE A 132      -8.395  -7.806 -32.304  1.00  0.00           H  
ATOM   2124 1HG2 ILE A 132      -8.244  -7.207 -36.010  1.00  0.00           H  
ATOM   2125 2HG2 ILE A 132      -8.839  -8.831 -36.426  1.00  0.00           H  
ATOM   2126 3HG2 ILE A 132      -9.928  -7.657 -35.651  1.00  0.00           H  
ATOM   2127 1HD1 ILE A 132      -7.464  -5.603 -32.739  1.00  0.00           H  
ATOM   2128 2HD1 ILE A 132      -6.418  -6.870 -33.423  1.00  0.00           H  
ATOM   2129 3HD1 ILE A 132      -7.482  -5.922 -34.489  1.00  0.00           H  
ATOM   2130  N   LEU A 133      -8.519 -11.577 -35.135  1.00  0.00           N  
ATOM   2131  CA  LEU A 133      -8.588 -12.609 -36.162  1.00  0.00           C  
ATOM   2132  C   LEU A 133      -9.785 -13.525 -35.940  1.00  0.00           C  
ATOM   2133  O   LEU A 133     -10.509 -13.849 -36.890  1.00  0.00           O  
ATOM   2134  CB  LEU A 133      -7.297 -13.437 -36.169  1.00  0.00           C  
ATOM   2135  CG  LEU A 133      -6.062 -12.740 -36.755  1.00  0.00           C  
ATOM   2136  CD1 LEU A 133      -4.808 -13.506 -36.356  1.00  0.00           C  
ATOM   2137  CD2 LEU A 133      -6.195 -12.659 -38.269  1.00  0.00           C  
ATOM   2138  H   LEU A 133      -7.707 -11.531 -34.536  1.00  0.00           H  
ATOM   2139  HA  LEU A 133      -8.716 -12.126 -37.130  1.00  0.00           H  
ATOM   2140 1HB  LEU A 133      -7.061 -13.722 -35.145  1.00  0.00           H  
ATOM   2141 2HB  LEU A 133      -7.469 -14.345 -36.746  1.00  0.00           H  
ATOM   2142  HG  LEU A 133      -5.983 -11.733 -36.343  1.00  0.00           H  
ATOM   2143 1HD1 LEU A 133      -3.931 -13.010 -36.773  1.00  0.00           H  
ATOM   2144 2HD1 LEU A 133      -4.728 -13.531 -35.270  1.00  0.00           H  
ATOM   2145 3HD1 LEU A 133      -4.866 -14.523 -36.741  1.00  0.00           H  
ATOM   2146 1HD2 LEU A 133      -5.318 -12.162 -38.685  1.00  0.00           H  
ATOM   2147 2HD2 LEU A 133      -6.273 -13.665 -38.682  1.00  0.00           H  
ATOM   2148 3HD2 LEU A 133      -7.090 -12.091 -38.525  1.00  0.00           H  
ATOM   2149  N   ARG A 134     -10.014 -13.947 -34.694  1.00  0.00           N  
ATOM   2150  CA  ARG A 134     -11.140 -14.829 -34.405  1.00  0.00           C  
ATOM   2151  C   ARG A 134     -12.468 -14.132 -34.673  1.00  0.00           C  
ATOM   2152  O   ARG A 134     -13.377 -14.720 -35.270  1.00  0.00           O  
ATOM   2153  CB  ARG A 134     -11.100 -15.294 -32.957  1.00  0.00           C  
ATOM   2154  CG  ARG A 134      -9.999 -16.294 -32.637  1.00  0.00           C  
ATOM   2155  CD  ARG A 134      -9.986 -16.654 -31.196  1.00  0.00           C  
ATOM   2156  NE  ARG A 134      -8.882 -17.542 -30.869  1.00  0.00           N  
ATOM   2157  CZ  ARG A 134      -8.909 -18.881 -31.017  1.00  0.00           C  
ATOM   2158  NH1 ARG A 134      -9.987 -19.469 -31.485  1.00  0.00           N  
ATOM   2159  NH2 ARG A 134      -7.851 -19.603 -30.690  1.00  0.00           N  
ATOM   2160  H   ARG A 134      -9.407 -13.661 -33.939  1.00  0.00           H  
ATOM   2161  HA  ARG A 134     -11.083 -15.692 -35.069  1.00  0.00           H  
ATOM   2162 1HB  ARG A 134     -10.964 -14.434 -32.303  1.00  0.00           H  
ATOM   2163 2HB  ARG A 134     -12.052 -15.757 -32.696  1.00  0.00           H  
ATOM   2164 1HG  ARG A 134     -10.155 -17.204 -33.216  1.00  0.00           H  
ATOM   2165 2HG  ARG A 134      -9.031 -15.862 -32.892  1.00  0.00           H  
ATOM   2166 1HD  ARG A 134      -9.885 -15.749 -30.596  1.00  0.00           H  
ATOM   2167 2HD  ARG A 134     -10.917 -17.157 -30.938  1.00  0.00           H  
ATOM   2168  HE  ARG A 134      -8.036 -17.125 -30.505  1.00  0.00           H  
ATOM   2169 1HH1 ARG A 134     -10.795 -18.918 -31.735  1.00  0.00           H  
ATOM   2170 2HH1 ARG A 134     -10.006 -20.473 -31.597  1.00  0.00           H  
ATOM   2171 1HH2 ARG A 134      -7.022 -19.150 -30.329  1.00  0.00           H  
ATOM   2172 2HH2 ARG A 134      -7.870 -20.605 -30.800  1.00  0.00           H  
ATOM   2173  N   ALA A 135     -12.597 -12.876 -34.242  1.00  0.00           N  
ATOM   2174  CA  ALA A 135     -13.820 -12.132 -34.507  1.00  0.00           C  
ATOM   2175  C   ALA A 135     -13.992 -11.848 -35.994  1.00  0.00           C  
ATOM   2176  O   ALA A 135     -15.108 -11.945 -36.517  1.00  0.00           O  
ATOM   2177  CB  ALA A 135     -13.828 -10.830 -33.709  1.00  0.00           C  
ATOM   2178  H   ALA A 135     -11.851 -12.429 -33.729  1.00  0.00           H  
ATOM   2179  HA  ALA A 135     -14.665 -12.746 -34.194  1.00  0.00           H  
ATOM   2180 1HB  ALA A 135     -14.747 -10.282 -33.916  1.00  0.00           H  
ATOM   2181 2HB  ALA A 135     -13.771 -11.056 -32.644  1.00  0.00           H  
ATOM   2182 3HB  ALA A 135     -12.971 -10.222 -33.997  1.00  0.00           H  
ATOM   2183  N   ALA A 136     -12.905 -11.507 -36.694  1.00  0.00           N  
ATOM   2184  CA  ALA A 136     -13.004 -11.244 -38.125  1.00  0.00           C  
ATOM   2185  C   ALA A 136     -13.357 -12.501 -38.908  1.00  0.00           C  
ATOM   2186  O   ALA A 136     -14.131 -12.434 -39.870  1.00  0.00           O  
ATOM   2187  CB  ALA A 136     -11.697 -10.648 -38.645  1.00  0.00           C  
ATOM   2188  H   ALA A 136     -12.006 -11.429 -36.240  1.00  0.00           H  
ATOM   2189  HA  ALA A 136     -13.808 -10.525 -38.284  1.00  0.00           H  
ATOM   2190 1HB  ALA A 136     -11.784 -10.456 -39.714  1.00  0.00           H  
ATOM   2191 2HB  ALA A 136     -11.492  -9.712 -38.124  1.00  0.00           H  
ATOM   2192 3HB  ALA A 136     -10.882 -11.348 -38.467  1.00  0.00           H  
ATOM   2193  N   GLU A 137     -12.801 -13.652 -38.519  1.00  0.00           N  
ATOM   2194  CA  GLU A 137     -13.127 -14.902 -39.197  1.00  0.00           C  
ATOM   2195  C   GLU A 137     -14.590 -15.272 -38.991  1.00  0.00           C  
ATOM   2196  O   GLU A 137     -15.265 -15.726 -39.923  1.00  0.00           O  
ATOM   2197  CB  GLU A 137     -12.229 -16.034 -38.694  1.00  0.00           C  
ATOM   2198  CG  GLU A 137     -12.408 -17.354 -39.430  1.00  0.00           C  
ATOM   2199  CD  GLU A 137     -11.391 -18.387 -39.035  1.00  0.00           C  
ATOM   2200  OE1 GLU A 137     -10.545 -18.083 -38.228  1.00  0.00           O  
ATOM   2201  OE2 GLU A 137     -11.458 -19.483 -39.541  1.00  0.00           O  
ATOM   2202  H   GLU A 137     -12.149 -13.667 -37.747  1.00  0.00           H  
ATOM   2203  HA  GLU A 137     -12.969 -14.765 -40.268  1.00  0.00           H  
ATOM   2204 1HB  GLU A 137     -11.184 -15.738 -38.787  1.00  0.00           H  
ATOM   2205 2HB  GLU A 137     -12.425 -16.211 -37.636  1.00  0.00           H  
ATOM   2206 1HG  GLU A 137     -13.404 -17.743 -39.220  1.00  0.00           H  
ATOM   2207 2HG  GLU A 137     -12.338 -17.172 -40.502  1.00  0.00           H  
ATOM   2208  N   GLU A 138     -15.099 -15.087 -37.770  1.00  0.00           N  
ATOM   2209  CA  GLU A 138     -16.503 -15.378 -37.502  1.00  0.00           C  
ATOM   2210  C   GLU A 138     -17.422 -14.436 -38.268  1.00  0.00           C  
ATOM   2211  O   GLU A 138     -18.498 -14.847 -38.717  1.00  0.00           O  
ATOM   2212  CB  GLU A 138     -16.790 -15.277 -36.002  1.00  0.00           C  
ATOM   2213  CG  GLU A 138     -16.226 -16.423 -35.175  1.00  0.00           C  
ATOM   2214  CD  GLU A 138     -16.775 -17.763 -35.582  1.00  0.00           C  
ATOM   2215  OE1 GLU A 138     -17.972 -17.888 -35.679  1.00  0.00           O  
ATOM   2216  OE2 GLU A 138     -15.996 -18.662 -35.794  1.00  0.00           O  
ATOM   2217  H   GLU A 138     -14.516 -14.743 -37.021  1.00  0.00           H  
ATOM   2218  HA  GLU A 138     -16.716 -16.394 -37.837  1.00  0.00           H  
ATOM   2219 1HB  GLU A 138     -16.373 -14.348 -35.614  1.00  0.00           H  
ATOM   2220 2HB  GLU A 138     -17.868 -15.245 -35.840  1.00  0.00           H  
ATOM   2221 1HG  GLU A 138     -15.142 -16.439 -35.287  1.00  0.00           H  
ATOM   2222 2HG  GLU A 138     -16.454 -16.246 -34.125  1.00  0.00           H  
ATOM   2223  N   LEU A 139     -17.016 -13.176 -38.430  1.00  0.00           N  
ATOM   2224  CA  LEU A 139     -17.707 -12.253 -39.318  1.00  0.00           C  
ATOM   2225  C   LEU A 139     -17.616 -12.668 -40.780  1.00  0.00           C  
ATOM   2226  O   LEU A 139     -18.608 -12.550 -41.507  1.00  0.00           O  
ATOM   2227  CB  LEU A 139     -17.129 -10.842 -39.152  1.00  0.00           C  
ATOM   2228  CG  LEU A 139     -17.471 -10.133 -37.836  1.00  0.00           C  
ATOM   2229  CD1 LEU A 139     -16.589  -8.902 -37.677  1.00  0.00           C  
ATOM   2230  CD2 LEU A 139     -18.945  -9.754 -37.832  1.00  0.00           C  
ATOM   2231  H   LEU A 139     -16.204 -12.856 -37.921  1.00  0.00           H  
ATOM   2232  HA  LEU A 139     -18.764 -12.243 -39.052  1.00  0.00           H  
ATOM   2233 1HB  LEU A 139     -16.044 -10.901 -39.224  1.00  0.00           H  
ATOM   2234 2HB  LEU A 139     -17.492 -10.219 -39.969  1.00  0.00           H  
ATOM   2235  HG  LEU A 139     -17.266 -10.801 -36.999  1.00  0.00           H  
ATOM   2236 1HD1 LEU A 139     -16.833  -8.398 -36.741  1.00  0.00           H  
ATOM   2237 2HD1 LEU A 139     -15.542  -9.204 -37.663  1.00  0.00           H  
ATOM   2238 3HD1 LEU A 139     -16.761  -8.222 -38.510  1.00  0.00           H  
ATOM   2239 1HD2 LEU A 139     -19.189  -9.251 -36.896  1.00  0.00           H  
ATOM   2240 2HD2 LEU A 139     -19.151  -9.085 -38.668  1.00  0.00           H  
ATOM   2241 3HD2 LEU A 139     -19.552 -10.654 -37.929  1.00  0.00           H  
ATOM   2242  N   ALA A 140     -16.453 -13.151 -41.223  1.00  0.00           N  
ATOM   2243  CA  ALA A 140     -16.307 -13.632 -42.590  1.00  0.00           C  
ATOM   2244  C   ALA A 140     -17.236 -14.796 -42.909  1.00  0.00           C  
ATOM   2245  O   ALA A 140     -17.639 -14.948 -44.066  1.00  0.00           O  
ATOM   2246  CB  ALA A 140     -14.856 -14.044 -42.851  1.00  0.00           C  
ATOM   2247  H   ALA A 140     -15.656 -13.185 -40.603  1.00  0.00           H  
ATOM   2248  HA  ALA A 140     -16.573 -12.819 -43.265  1.00  0.00           H  
ATOM   2249 1HB  ALA A 140     -14.759 -14.403 -43.876  1.00  0.00           H  
ATOM   2250 2HB  ALA A 140     -14.202 -13.184 -42.703  1.00  0.00           H  
ATOM   2251 3HB  ALA A 140     -14.574 -14.837 -42.161  1.00  0.00           H  
ATOM   2252  N   LYS A 141     -17.581 -15.616 -41.918  1.00  0.00           N  
ATOM   2253  CA  LYS A 141     -18.511 -16.719 -42.119  1.00  0.00           C  
ATOM   2254  C   LYS A 141     -19.927 -16.253 -42.434  1.00  0.00           C  
ATOM   2255  O   LYS A 141     -20.707 -17.029 -42.998  1.00  0.00           O  
ATOM   2256  CB  LYS A 141     -18.528 -17.619 -40.882  1.00  0.00           C  
ATOM   2257  CG  LYS A 141     -17.254 -18.429 -40.676  1.00  0.00           C  
ATOM   2258  CD  LYS A 141     -17.311 -19.229 -39.384  1.00  0.00           C  
ATOM   2259  CE  LYS A 141     -16.024 -20.009 -39.157  1.00  0.00           C  
ATOM   2260  NZ  LYS A 141     -16.005 -20.677 -37.827  1.00  0.00           N  
ATOM   2261  H   LYS A 141     -17.187 -15.466 -41.001  1.00  0.00           H  
ATOM   2262  HA  LYS A 141     -18.180 -17.298 -42.982  1.00  0.00           H  
ATOM   2263 1HB  LYS A 141     -18.685 -17.011 -39.991  1.00  0.00           H  
ATOM   2264 2HB  LYS A 141     -19.361 -18.318 -40.952  1.00  0.00           H  
ATOM   2265 1HG  LYS A 141     -17.120 -19.116 -41.513  1.00  0.00           H  
ATOM   2266 2HG  LYS A 141     -16.398 -17.757 -40.640  1.00  0.00           H  
ATOM   2267 1HD  LYS A 141     -17.470 -18.552 -38.543  1.00  0.00           H  
ATOM   2268 2HD  LYS A 141     -18.146 -19.929 -39.425  1.00  0.00           H  
ATOM   2269 1HE  LYS A 141     -15.917 -20.766 -39.932  1.00  0.00           H  
ATOM   2270 2HE  LYS A 141     -15.173 -19.331 -39.221  1.00  0.00           H  
ATOM   2271 1HZ  LYS A 141     -15.137 -21.182 -37.716  1.00  0.00           H  
ATOM   2272 2HZ  LYS A 141     -16.086 -19.981 -37.099  1.00  0.00           H  
ATOM   2273 3HZ  LYS A 141     -16.780 -21.322 -37.763  1.00  0.00           H  
ATOM   2274  N   LEU A 142     -20.279 -15.017 -42.087  1.00  0.00           N  
ATOM   2275  CA  LEU A 142     -21.652 -14.558 -42.216  1.00  0.00           C  
ATOM   2276  C   LEU A 142     -21.919 -14.075 -43.641  1.00  0.00           C  
ATOM   2277  O   LEU A 142     -21.070 -13.420 -44.251  1.00  0.00           O  
ATOM   2278  CB  LEU A 142     -21.932 -13.430 -41.216  1.00  0.00           C  
ATOM   2279  CG  LEU A 142     -21.766 -13.796 -39.735  1.00  0.00           C  
ATOM   2280  CD1 LEU A 142     -21.907 -12.543 -38.882  1.00  0.00           C  
ATOM   2281  CD2 LEU A 142     -22.805 -14.839 -39.351  1.00  0.00           C  
ATOM   2282  H   LEU A 142     -19.581 -14.382 -41.726  1.00  0.00           H  
ATOM   2283  HA  LEU A 142     -22.318 -15.393 -41.997  1.00  0.00           H  
ATOM   2284 1HB  LEU A 142     -21.258 -12.601 -41.429  1.00  0.00           H  
ATOM   2285 2HB  LEU A 142     -22.956 -13.085 -41.359  1.00  0.00           H  
ATOM   2286  HG  LEU A 142     -20.767 -14.201 -39.570  1.00  0.00           H  
ATOM   2287 1HD1 LEU A 142     -21.788 -12.803 -37.831  1.00  0.00           H  
ATOM   2288 2HD1 LEU A 142     -21.139 -11.822 -39.165  1.00  0.00           H  
ATOM   2289 3HD1 LEU A 142     -22.892 -12.105 -39.039  1.00  0.00           H  
ATOM   2290 1HD2 LEU A 142     -22.686 -15.100 -38.298  1.00  0.00           H  
ATOM   2291 2HD2 LEU A 142     -23.804 -14.434 -39.514  1.00  0.00           H  
ATOM   2292 3HD2 LEU A 142     -22.670 -15.730 -39.963  1.00  0.00           H  
ATOM   2293  N   PRO A 143     -23.096 -14.383 -44.194  1.00  0.00           N  
ATOM   2294  CA  PRO A 143     -23.447 -13.863 -45.523  1.00  0.00           C  
ATOM   2295  C   PRO A 143     -23.732 -12.371 -45.564  1.00  0.00           C  
ATOM   2296  O   PRO A 143     -23.761 -11.801 -46.665  1.00  0.00           O  
ATOM   2297  CB  PRO A 143     -24.704 -14.668 -45.866  1.00  0.00           C  
ATOM   2298  CG  PRO A 143     -25.330 -14.952 -44.543  1.00  0.00           C  
ATOM   2299  CD  PRO A 143     -24.164 -15.219 -43.628  1.00  0.00           C  
ATOM   2300  HA  PRO A 143     -22.627 -14.079 -46.224  1.00  0.00           H  
ATOM   2301 1HB  PRO A 143     -25.357 -14.081 -46.529  1.00  0.00           H  
ATOM   2302 2HB  PRO A 143     -24.429 -15.582 -46.413  1.00  0.00           H  
ATOM   2303 1HG  PRO A 143     -25.936 -14.094 -44.217  1.00  0.00           H  
ATOM   2304 2HG  PRO A 143     -26.011 -15.812 -44.622  1.00  0.00           H  
ATOM   2305 1HD  PRO A 143     -24.421 -14.907 -42.605  1.00  0.00           H  
ATOM   2306 2HD  PRO A 143     -23.911 -16.289 -43.656  1.00  0.00           H  
ATOM   2307  N   ASP A 144     -23.940 -11.723 -44.423  1.00  0.00           N  
ATOM   2308  CA  ASP A 144     -24.259 -10.306 -44.419  1.00  0.00           C  
ATOM   2309  C   ASP A 144     -23.119  -9.491 -45.035  1.00  0.00           C  
ATOM   2310  O   ASP A 144     -21.969  -9.592 -44.604  1.00  0.00           O  
ATOM   2311  CB  ASP A 144     -24.536  -9.823 -42.993  1.00  0.00           C  
ATOM   2312  CG  ASP A 144     -24.974  -8.366 -42.935  1.00  0.00           C  
ATOM   2313  OD1 ASP A 144     -24.179  -7.514 -43.255  1.00  0.00           O  
ATOM   2314  OD2 ASP A 144     -26.099  -8.119 -42.572  1.00  0.00           O  
ATOM   2315  H   ASP A 144     -23.877 -12.215 -43.542  1.00  0.00           H  
ATOM   2316  HA  ASP A 144     -25.160 -10.152 -45.014  1.00  0.00           H  
ATOM   2317 1HB  ASP A 144     -25.315 -10.440 -42.545  1.00  0.00           H  
ATOM   2318 2HB  ASP A 144     -23.636  -9.941 -42.388  1.00  0.00           H  
ATOM   2319  N   PRO A 145     -23.418  -8.680 -46.054  1.00  0.00           N  
ATOM   2320  CA  PRO A 145     -22.335  -7.958 -46.739  1.00  0.00           C  
ATOM   2321  C   PRO A 145     -21.630  -6.959 -45.840  1.00  0.00           C  
ATOM   2322  O   PRO A 145     -20.469  -6.621 -46.101  1.00  0.00           O  
ATOM   2323  CB  PRO A 145     -23.058  -7.263 -47.902  1.00  0.00           C  
ATOM   2324  CG  PRO A 145     -24.489  -7.230 -47.477  1.00  0.00           C  
ATOM   2325  CD  PRO A 145     -24.717  -8.494 -46.695  1.00  0.00           C  
ATOM   2326  HA  PRO A 145     -21.596  -8.682 -47.113  1.00  0.00           H  
ATOM   2327 1HB  PRO A 145     -22.637  -6.260 -48.061  1.00  0.00           H  
ATOM   2328 2HB  PRO A 145     -22.902  -7.828 -48.833  1.00  0.00           H  
ATOM   2329 1HG  PRO A 145     -24.685  -6.332 -46.873  1.00  0.00           H  
ATOM   2330 2HG  PRO A 145     -25.145  -7.168 -48.359  1.00  0.00           H  
ATOM   2331 1HD  PRO A 145     -25.522  -8.332 -45.964  1.00  0.00           H  
ATOM   2332 2HD  PRO A 145     -24.978  -9.311 -47.385  1.00  0.00           H  
ATOM   2333  N   GLU A 146     -22.302  -6.473 -44.791  1.00  0.00           N  
ATOM   2334  CA  GLU A 146     -21.665  -5.538 -43.869  1.00  0.00           C  
ATOM   2335  C   GLU A 146     -20.712  -6.259 -42.924  1.00  0.00           C  
ATOM   2336  O   GLU A 146     -19.630  -5.748 -42.612  1.00  0.00           O  
ATOM   2337  CB  GLU A 146     -22.722  -4.780 -43.061  1.00  0.00           C  
ATOM   2338  CG  GLU A 146     -23.599  -3.851 -43.889  1.00  0.00           C  
ATOM   2339  CD  GLU A 146     -22.823  -2.740 -44.539  1.00  0.00           C  
ATOM   2340  OE1 GLU A 146     -22.029  -2.124 -43.869  1.00  0.00           O  
ATOM   2341  OE2 GLU A 146     -23.024  -2.506 -45.707  1.00  0.00           O  
ATOM   2342  H   GLU A 146     -23.259  -6.752 -44.627  1.00  0.00           H  
ATOM   2343  HA  GLU A 146     -21.082  -4.823 -44.449  1.00  0.00           H  
ATOM   2344 1HB  GLU A 146     -23.374  -5.493 -42.556  1.00  0.00           H  
ATOM   2345 2HB  GLU A 146     -22.233  -4.182 -42.292  1.00  0.00           H  
ATOM   2346 1HG  GLU A 146     -24.096  -4.433 -44.664  1.00  0.00           H  
ATOM   2347 2HG  GLU A 146     -24.366  -3.424 -43.245  1.00  0.00           H  
ATOM   2348  N   ALA A 147     -21.098  -7.448 -42.458  1.00  0.00           N  
ATOM   2349  CA  ALA A 147     -20.183  -8.269 -41.674  1.00  0.00           C  
ATOM   2350  C   ALA A 147     -18.960  -8.680 -42.485  1.00  0.00           C  
ATOM   2351  O   ALA A 147     -17.849  -8.725 -41.945  1.00  0.00           O  
ATOM   2352  CB  ALA A 147     -20.910  -9.504 -41.145  1.00  0.00           C  
ATOM   2353  H   ALA A 147     -22.030  -7.791 -42.644  1.00  0.00           H  
ATOM   2354  HA  ALA A 147     -19.832  -7.675 -40.832  1.00  0.00           H  
ATOM   2355 1HB  ALA A 147     -20.218 -10.111 -40.561  1.00  0.00           H  
ATOM   2356 2HB  ALA A 147     -21.742  -9.193 -40.512  1.00  0.00           H  
ATOM   2357 3HB  ALA A 147     -21.289 -10.089 -41.981  1.00  0.00           H  
ATOM   2358  N   LEU A 148     -19.140  -8.980 -43.772  1.00  0.00           N  
ATOM   2359  CA  LEU A 148     -18.003  -9.358 -44.604  1.00  0.00           C  
ATOM   2360  C   LEU A 148     -17.042  -8.192 -44.793  1.00  0.00           C  
ATOM   2361  O   LEU A 148     -15.821  -8.371 -44.731  1.00  0.00           O  
ATOM   2362  CB  LEU A 148     -18.489  -9.854 -45.972  1.00  0.00           C  
ATOM   2363  CG  LEU A 148     -19.312 -11.149 -45.956  1.00  0.00           C  
ATOM   2364  CD1 LEU A 148     -19.937 -11.370 -47.328  1.00  0.00           C  
ATOM   2365  CD2 LEU A 148     -18.417 -12.316 -45.568  1.00  0.00           C  
ATOM   2366  H   LEU A 148     -20.062  -8.948 -44.184  1.00  0.00           H  
ATOM   2367  HA  LEU A 148     -17.453 -10.151 -44.097  1.00  0.00           H  
ATOM   2368 1HB  LEU A 148     -19.102  -9.077 -46.426  1.00  0.00           H  
ATOM   2369 2HB  LEU A 148     -17.620 -10.021 -46.609  1.00  0.00           H  
ATOM   2370  HG  LEU A 148     -20.122 -11.056 -45.232  1.00  0.00           H  
ATOM   2371 1HD1 LEU A 148     -20.521 -12.290 -47.316  1.00  0.00           H  
ATOM   2372 2HD1 LEU A 148     -20.587 -10.529 -47.571  1.00  0.00           H  
ATOM   2373 3HD1 LEU A 148     -19.149 -11.450 -48.076  1.00  0.00           H  
ATOM   2374 1HD2 LEU A 148     -19.002 -13.235 -45.557  1.00  0.00           H  
ATOM   2375 2HD2 LEU A 148     -17.608 -12.410 -46.292  1.00  0.00           H  
ATOM   2376 3HD2 LEU A 148     -17.998 -12.139 -44.577  1.00  0.00           H  
ATOM   2377  N   LYS A 149     -17.573  -6.987 -45.026  1.00  0.00           N  
ATOM   2378  CA  LYS A 149     -16.716  -5.812 -45.133  1.00  0.00           C  
ATOM   2379  C   LYS A 149     -15.981  -5.519 -43.833  1.00  0.00           C  
ATOM   2380  O   LYS A 149     -14.803  -5.148 -43.870  1.00  0.00           O  
ATOM   2381  CB  LYS A 149     -17.539  -4.592 -45.550  1.00  0.00           C  
ATOM   2382  CG  LYS A 149     -17.987  -4.604 -47.006  1.00  0.00           C  
ATOM   2383  CD  LYS A 149     -18.656  -3.293 -47.389  1.00  0.00           C  
ATOM   2384  CE  LYS A 149     -20.030  -3.163 -46.747  1.00  0.00           C  
ATOM   2385  NZ  LYS A 149     -20.755  -1.956 -47.226  1.00  0.00           N  
ATOM   2386  H   LYS A 149     -18.572  -6.878 -45.130  1.00  0.00           H  
ATOM   2387  HA  LYS A 149     -15.959  -6.004 -45.895  1.00  0.00           H  
ATOM   2388 1HB  LYS A 149     -18.432  -4.525 -44.927  1.00  0.00           H  
ATOM   2389 2HB  LYS A 149     -16.955  -3.686 -45.387  1.00  0.00           H  
ATOM   2390 1HG  LYS A 149     -17.121  -4.762 -47.652  1.00  0.00           H  
ATOM   2391 2HG  LYS A 149     -18.690  -5.420 -47.164  1.00  0.00           H  
ATOM   2392 1HD  LYS A 149     -18.032  -2.458 -47.067  1.00  0.00           H  
ATOM   2393 2HD  LYS A 149     -18.766  -3.243 -48.472  1.00  0.00           H  
ATOM   2394 1HE  LYS A 149     -20.624  -4.045 -46.979  1.00  0.00           H  
ATOM   2395 2HE  LYS A 149     -19.920  -3.100 -45.665  1.00  0.00           H  
ATOM   2396 1HZ  LYS A 149     -21.659  -1.905 -46.777  1.00  0.00           H  
ATOM   2397 2HZ  LYS A 149     -20.221  -1.128 -46.999  1.00  0.00           H  
ATOM   2398 3HZ  LYS A 149     -20.880  -2.011 -48.226  1.00  0.00           H  
ATOM   2399  N   GLU A 150     -16.645  -5.678 -42.689  1.00  0.00           N  
ATOM   2400  CA  GLU A 150     -15.980  -5.481 -41.408  1.00  0.00           C  
ATOM   2401  C   GLU A 150     -14.910  -6.535 -41.159  1.00  0.00           C  
ATOM   2402  O   GLU A 150     -13.870  -6.230 -40.565  1.00  0.00           O  
ATOM   2403  CB  GLU A 150     -17.003  -5.507 -40.270  1.00  0.00           C  
ATOM   2404  CG  GLU A 150     -17.932  -4.302 -40.233  1.00  0.00           C  
ATOM   2405  CD  GLU A 150     -17.201  -3.006 -40.023  1.00  0.00           C  
ATOM   2406  OE1 GLU A 150     -16.268  -2.989 -39.257  1.00  0.00           O  
ATOM   2407  OE2 GLU A 150     -17.576  -2.030 -40.630  1.00  0.00           O  
ATOM   2408  H   GLU A 150     -17.621  -5.936 -42.702  1.00  0.00           H  
ATOM   2409  HA  GLU A 150     -15.484  -4.511 -41.420  1.00  0.00           H  
ATOM   2410 1HB  GLU A 150     -17.619  -6.403 -40.355  1.00  0.00           H  
ATOM   2411 2HB  GLU A 150     -16.482  -5.558 -39.314  1.00  0.00           H  
ATOM   2412 1HG  GLU A 150     -18.479  -4.249 -41.174  1.00  0.00           H  
ATOM   2413 2HG  GLU A 150     -18.656  -4.440 -39.431  1.00  0.00           H  
ATOM   2414  N   ALA A 151     -15.143  -7.773 -41.605  1.00  0.00           N  
ATOM   2415  CA  ALA A 151     -14.107  -8.797 -41.524  1.00  0.00           C  
ATOM   2416  C   ALA A 151     -12.866  -8.413 -42.321  1.00  0.00           C  
ATOM   2417  O   ALA A 151     -11.744  -8.680 -41.879  1.00  0.00           O  
ATOM   2418  CB  ALA A 151     -14.656 -10.140 -42.008  1.00  0.00           C  
ATOM   2419  H   ALA A 151     -16.040  -8.011 -42.002  1.00  0.00           H  
ATOM   2420  HA  ALA A 151     -13.806  -8.892 -40.481  1.00  0.00           H  
ATOM   2421 1HB  ALA A 151     -13.874 -10.897 -41.943  1.00  0.00           H  
ATOM   2422 2HB  ALA A 151     -15.499 -10.435 -41.383  1.00  0.00           H  
ATOM   2423 3HB  ALA A 151     -14.985 -10.046 -43.042  1.00  0.00           H  
ATOM   2424  N   VAL A 152     -13.041  -7.795 -43.492  1.00  0.00           N  
ATOM   2425  CA  VAL A 152     -11.885  -7.360 -44.269  1.00  0.00           C  
ATOM   2426  C   VAL A 152     -11.146  -6.241 -43.547  1.00  0.00           C  
ATOM   2427  O   VAL A 152      -9.919  -6.284 -43.398  1.00  0.00           O  
ATOM   2428  CB  VAL A 152     -12.325  -6.870 -45.661  1.00  0.00           C  
ATOM   2429  CG1 VAL A 152     -11.167  -6.191 -46.378  1.00  0.00           C  
ATOM   2430  CG2 VAL A 152     -12.854  -8.039 -46.478  1.00  0.00           C  
ATOM   2431  H   VAL A 152     -13.969  -7.621 -43.850  1.00  0.00           H  
ATOM   2432  HA  VAL A 152     -11.189  -8.195 -44.351  1.00  0.00           H  
ATOM   2433  HB  VAL A 152     -13.111  -6.123 -45.543  1.00  0.00           H  
ATOM   2434 1HG1 VAL A 152     -11.495  -5.851 -47.360  1.00  0.00           H  
ATOM   2435 2HG1 VAL A 152     -10.828  -5.336 -45.793  1.00  0.00           H  
ATOM   2436 3HG1 VAL A 152     -10.347  -6.899 -46.495  1.00  0.00           H  
ATOM   2437 1HG2 VAL A 152     -13.163  -7.685 -47.461  1.00  0.00           H  
ATOM   2438 2HG2 VAL A 152     -12.070  -8.787 -46.592  1.00  0.00           H  
ATOM   2439 3HG2 VAL A 152     -13.708  -8.483 -45.967  1.00  0.00           H  
ATOM   2440  N   LYS A 153     -11.878  -5.231 -43.071  1.00  0.00           N  
ATOM   2441  CA  LYS A 153     -11.240  -4.117 -42.377  1.00  0.00           C  
ATOM   2442  C   LYS A 153     -10.546  -4.587 -41.103  1.00  0.00           C  
ATOM   2443  O   LYS A 153      -9.406  -4.192 -40.831  1.00  0.00           O  
ATOM   2444  CB  LYS A 153     -12.266  -3.033 -42.047  1.00  0.00           C  
ATOM   2445  CG  LYS A 153     -12.776  -2.261 -43.258  1.00  0.00           C  
ATOM   2446  CD  LYS A 153     -13.606  -1.058 -42.836  1.00  0.00           C  
ATOM   2447  CE  LYS A 153     -14.882  -1.486 -42.125  1.00  0.00           C  
ATOM   2448  NZ  LYS A 153     -15.769  -0.329 -41.830  1.00  0.00           N  
ATOM   2449  H   LYS A 153     -12.882  -5.228 -43.188  1.00  0.00           H  
ATOM   2450  HA  LYS A 153     -10.471  -3.699 -43.028  1.00  0.00           H  
ATOM   2451 1HB  LYS A 153     -13.125  -3.483 -41.550  1.00  0.00           H  
ATOM   2452 2HB  LYS A 153     -11.826  -2.314 -41.355  1.00  0.00           H  
ATOM   2453 1HG  LYS A 153     -11.930  -1.918 -43.854  1.00  0.00           H  
ATOM   2454 2HG  LYS A 153     -13.390  -2.917 -43.874  1.00  0.00           H  
ATOM   2455 1HD  LYS A 153     -13.020  -0.428 -42.166  1.00  0.00           H  
ATOM   2456 2HD  LYS A 153     -13.872  -0.473 -43.717  1.00  0.00           H  
ATOM   2457 1HE  LYS A 153     -15.424  -2.196 -42.747  1.00  0.00           H  
ATOM   2458 2HE  LYS A 153     -14.627  -1.979 -41.186  1.00  0.00           H  
ATOM   2459 1HZ  LYS A 153     -16.602  -0.653 -41.359  1.00  0.00           H  
ATOM   2460 2HZ  LYS A 153     -15.282   0.329 -41.237  1.00  0.00           H  
ATOM   2461 3HZ  LYS A 153     -16.028   0.126 -42.694  1.00  0.00           H  
ATOM   2462  N   ALA A 154     -11.210  -5.441 -40.319  1.00  0.00           N  
ATOM   2463  CA  ALA A 154     -10.593  -5.957 -39.101  1.00  0.00           C  
ATOM   2464  C   ALA A 154      -9.344  -6.774 -39.414  1.00  0.00           C  
ATOM   2465  O   ALA A 154      -8.331  -6.658 -38.716  1.00  0.00           O  
ATOM   2466  CB  ALA A 154     -11.600  -6.794 -38.314  1.00  0.00           C  
ATOM   2467  H   ALA A 154     -12.145  -5.736 -40.561  1.00  0.00           H  
ATOM   2468  HA  ALA A 154     -10.284  -5.107 -38.492  1.00  0.00           H  
ATOM   2469 1HB  ALA A 154     -11.128  -7.174 -37.408  1.00  0.00           H  
ATOM   2470 2HB  ALA A 154     -12.456  -6.175 -38.046  1.00  0.00           H  
ATOM   2471 3HB  ALA A 154     -11.935  -7.630 -38.927  1.00  0.00           H  
ATOM   2472  N   ALA A 155      -9.395  -7.606 -40.458  1.00  0.00           N  
ATOM   2473  CA  ALA A 155      -8.210  -8.369 -40.833  1.00  0.00           C  
ATOM   2474  C   ALA A 155      -7.091  -7.463 -41.330  1.00  0.00           C  
ATOM   2475  O   ALA A 155      -5.920  -7.694 -41.009  1.00  0.00           O  
ATOM   2476  CB  ALA A 155      -8.568  -9.412 -41.890  1.00  0.00           C  
ATOM   2477  H   ALA A 155     -10.242  -7.716 -40.997  1.00  0.00           H  
ATOM   2478  HA  ALA A 155      -7.839  -8.879 -39.943  1.00  0.00           H  
ATOM   2479 1HB  ALA A 155      -7.677  -9.977 -42.162  1.00  0.00           H  
ATOM   2480 2HB  ALA A 155      -9.321 -10.092 -41.489  1.00  0.00           H  
ATOM   2481 3HB  ALA A 155      -8.965  -8.913 -42.772  1.00  0.00           H  
ATOM   2482  N   GLU A 156      -7.428  -6.427 -42.103  1.00  0.00           N  
ATOM   2483  CA  GLU A 156      -6.402  -5.504 -42.577  1.00  0.00           C  
ATOM   2484  C   GLU A 156      -5.655  -4.871 -41.410  1.00  0.00           C  
ATOM   2485  O   GLU A 156      -4.432  -4.701 -41.463  1.00  0.00           O  
ATOM   2486  CB  GLU A 156      -7.027  -4.413 -43.449  1.00  0.00           C  
ATOM   2487  CG  GLU A 156      -6.043  -3.360 -43.940  1.00  0.00           C  
ATOM   2488  CD  GLU A 156      -6.684  -2.332 -44.830  1.00  0.00           C  
ATOM   2489  OE1 GLU A 156      -7.662  -2.648 -45.463  1.00  0.00           O  
ATOM   2490  OE2 GLU A 156      -6.193  -1.229 -44.878  1.00  0.00           O  
ATOM   2491  H   GLU A 156      -8.389  -6.272 -42.367  1.00  0.00           H  
ATOM   2492  HA  GLU A 156      -5.678  -6.066 -43.169  1.00  0.00           H  
ATOM   2493 1HB  GLU A 156      -7.494  -4.868 -44.323  1.00  0.00           H  
ATOM   2494 2HB  GLU A 156      -7.810  -3.903 -42.888  1.00  0.00           H  
ATOM   2495 1HG  GLU A 156      -5.606  -2.856 -43.078  1.00  0.00           H  
ATOM   2496 2HG  GLU A 156      -5.240  -3.854 -44.483  1.00  0.00           H  
ATOM   2497  N   LYS A 157      -6.378  -4.511 -40.347  1.00  0.00           N  
ATOM   2498  CA  LYS A 157      -5.731  -3.940 -39.169  1.00  0.00           C  
ATOM   2499  C   LYS A 157      -4.709  -4.907 -38.588  1.00  0.00           C  
ATOM   2500  O   LYS A 157      -3.644  -4.486 -38.117  1.00  0.00           O  
ATOM   2501  CB  LYS A 157      -6.770  -3.575 -38.108  1.00  0.00           C  
ATOM   2502  CG  LYS A 157      -7.655  -2.390 -38.476  1.00  0.00           C  
ATOM   2503  CD  LYS A 157      -8.775  -2.201 -37.464  1.00  0.00           C  
ATOM   2504  CE  LYS A 157      -9.705  -1.067 -37.872  1.00  0.00           C  
ATOM   2505  NZ  LYS A 157     -10.863  -0.939 -36.947  1.00  0.00           N  
ATOM   2506  H   LYS A 157      -7.382  -4.629 -40.347  1.00  0.00           H  
ATOM   2507  HA  LYS A 157      -5.203  -3.035 -39.468  1.00  0.00           H  
ATOM   2508 1HB  LYS A 157      -7.419  -4.431 -37.923  1.00  0.00           H  
ATOM   2509 2HB  LYS A 157      -6.267  -3.337 -37.171  1.00  0.00           H  
ATOM   2510 1HG  LYS A 157      -7.052  -1.482 -38.513  1.00  0.00           H  
ATOM   2511 2HG  LYS A 157      -8.091  -2.554 -39.461  1.00  0.00           H  
ATOM   2512 1HD  LYS A 157      -9.352  -3.123 -37.383  1.00  0.00           H  
ATOM   2513 2HD  LYS A 157      -8.347  -1.973 -36.487  1.00  0.00           H  
ATOM   2514 1HE  LYS A 157      -9.153  -0.128 -37.875  1.00  0.00           H  
ATOM   2515 2HE  LYS A 157     -10.078  -1.248 -38.879  1.00  0.00           H  
ATOM   2516 1HZ  LYS A 157     -11.454  -0.179 -37.251  1.00  0.00           H  
ATOM   2517 2HZ  LYS A 157     -11.394  -1.799 -36.950  1.00  0.00           H  
ATOM   2518 3HZ  LYS A 157     -10.530  -0.752 -36.013  1.00  0.00           H  
ATOM   2519  N   VAL A 158      -5.017  -6.207 -38.607  1.00  0.00           N  
ATOM   2520  CA  VAL A 158      -4.071  -7.210 -38.128  1.00  0.00           C  
ATOM   2521  C   VAL A 158      -2.859  -7.273 -39.044  1.00  0.00           C  
ATOM   2522  O   VAL A 158      -1.719  -7.420 -38.585  1.00  0.00           O  
ATOM   2523  CB  VAL A 158      -4.737  -8.597 -38.061  1.00  0.00           C  
ATOM   2524  CG1 VAL A 158      -3.707  -9.668 -37.738  1.00  0.00           C  
ATOM   2525  CG2 VAL A 158      -5.850  -8.588 -37.024  1.00  0.00           C  
ATOM   2526  H   VAL A 158      -5.916  -6.506 -38.957  1.00  0.00           H  
ATOM   2527  HA  VAL A 158      -3.721  -6.912 -37.138  1.00  0.00           H  
ATOM   2528  HB  VAL A 158      -5.154  -8.837 -39.040  1.00  0.00           H  
ATOM   2529 1HG1 VAL A 158      -4.195 -10.642 -37.695  1.00  0.00           H  
ATOM   2530 2HG1 VAL A 158      -2.940  -9.681 -38.512  1.00  0.00           H  
ATOM   2531 3HG1 VAL A 158      -3.247  -9.452 -36.774  1.00  0.00           H  
ATOM   2532 1HG2 VAL A 158      -6.317  -9.571 -36.983  1.00  0.00           H  
ATOM   2533 2HG2 VAL A 158      -5.434  -8.342 -36.047  1.00  0.00           H  
ATOM   2534 3HG2 VAL A 158      -6.597  -7.843 -37.298  1.00  0.00           H  
ATOM   2535  N   VAL A 159      -3.082  -7.158 -40.354  1.00  0.00           N  
ATOM   2536  CA  VAL A 159      -1.962  -7.164 -41.287  1.00  0.00           C  
ATOM   2537  C   VAL A 159      -1.043  -5.975 -41.039  1.00  0.00           C  
ATOM   2538  O   VAL A 159       0.184  -6.119 -41.077  1.00  0.00           O  
ATOM   2539  CB  VAL A 159      -2.474  -7.122 -42.739  1.00  0.00           C  
ATOM   2540  CG1 VAL A 159      -1.313  -6.949 -43.708  1.00  0.00           C  
ATOM   2541  CG2 VAL A 159      -3.252  -8.391 -43.051  1.00  0.00           C  
ATOM   2542  H   VAL A 159      -4.021  -7.068 -40.714  1.00  0.00           H  
ATOM   2543  HA  VAL A 159      -1.361  -8.054 -41.101  1.00  0.00           H  
ATOM   2544  HB  VAL A 159      -3.125  -6.256 -42.860  1.00  0.00           H  
ATOM   2545 1HG1 VAL A 159      -1.693  -6.921 -44.730  1.00  0.00           H  
ATOM   2546 2HG1 VAL A 159      -0.793  -6.017 -43.489  1.00  0.00           H  
ATOM   2547 3HG1 VAL A 159      -0.623  -7.785 -43.601  1.00  0.00           H  
ATOM   2548 1HG2 VAL A 159      -3.611  -8.355 -44.079  1.00  0.00           H  
ATOM   2549 2HG2 VAL A 159      -2.602  -9.257 -42.924  1.00  0.00           H  
ATOM   2550 3HG2 VAL A 159      -4.101  -8.473 -42.373  1.00  0.00           H  
ATOM   2551  N   ARG A 160      -1.596  -4.797 -40.758  1.00  0.00           N  
ATOM   2552  CA  ARG A 160      -0.754  -3.624 -40.564  1.00  0.00           C  
ATOM   2553  C   ARG A 160       0.069  -3.683 -39.282  1.00  0.00           C  
ATOM   2554  O   ARG A 160       1.162  -3.109 -39.236  1.00  0.00           O  
ATOM   2555  CB  ARG A 160      -1.611  -2.366 -40.545  1.00  0.00           C  
ATOM   2556  CG  ARG A 160      -2.208  -1.979 -41.888  1.00  0.00           C  
ATOM   2557  CD  ARG A 160      -3.117  -0.810 -41.768  1.00  0.00           C  
ATOM   2558  NE  ARG A 160      -3.731  -0.467 -43.041  1.00  0.00           N  
ATOM   2559  CZ  ARG A 160      -3.179   0.345 -43.963  1.00  0.00           C  
ATOM   2560  NH1 ARG A 160      -2.002   0.889 -43.739  1.00  0.00           N  
ATOM   2561  NH2 ARG A 160      -3.819   0.596 -45.092  1.00  0.00           N  
ATOM   2562  H   ARG A 160      -2.598  -4.702 -40.676  1.00  0.00           H  
ATOM   2563  HA  ARG A 160      -0.030  -3.579 -41.379  1.00  0.00           H  
ATOM   2564 1HB  ARG A 160      -2.433  -2.497 -39.844  1.00  0.00           H  
ATOM   2565 2HB  ARG A 160      -1.013  -1.524 -40.194  1.00  0.00           H  
ATOM   2566 1HG  ARG A 160      -1.407  -1.720 -42.582  1.00  0.00           H  
ATOM   2567 2HG  ARG A 160      -2.779  -2.817 -42.289  1.00  0.00           H  
ATOM   2568 1HD  ARG A 160      -3.911  -1.038 -41.057  1.00  0.00           H  
ATOM   2569 2HD  ARG A 160      -2.554   0.054 -41.418  1.00  0.00           H  
ATOM   2570  HE  ARG A 160      -4.637  -0.866 -43.249  1.00  0.00           H  
ATOM   2571 1HH1 ARG A 160      -1.513   0.698 -42.876  1.00  0.00           H  
ATOM   2572 2HH1 ARG A 160      -1.589   1.499 -44.430  1.00  0.00           H  
ATOM   2573 1HH2 ARG A 160      -4.723   0.177 -45.263  1.00  0.00           H  
ATOM   2574 2HH2 ARG A 160      -3.404   1.204 -45.782  1.00  0.00           H  
ATOM   2575  N   GLU A 161      -0.420  -4.363 -38.249  1.00  0.00           N  
ATOM   2576  CA  GLU A 161       0.290  -4.517 -36.981  1.00  0.00           C  
ATOM   2577  C   GLU A 161       1.106  -5.800 -37.093  1.00  0.00           C  
ATOM   2578  O   GLU A 161       0.539  -6.878 -37.300  1.00  0.00           O  
ATOM   2579  CB  GLU A 161      -0.675  -4.584 -35.794  1.00  0.00           C  
ATOM   2580  CG  GLU A 161      -0.014  -4.911 -34.463  1.00  0.00           C  
ATOM   2581  CD  GLU A 161       0.776  -3.761 -33.905  1.00  0.00           C  
ATOM   2582  OE1 GLU A 161       0.700  -2.689 -34.456  1.00  0.00           O  
ATOM   2583  OE2 GLU A 161       1.456  -3.953 -32.924  1.00  0.00           O  
ATOM   2584  H   GLU A 161      -1.329  -4.791 -38.359  1.00  0.00           H  
ATOM   2585  HA  GLU A 161       0.945  -3.656 -36.844  1.00  0.00           H  
ATOM   2586 1HB  GLU A 161      -1.188  -3.627 -35.688  1.00  0.00           H  
ATOM   2587 2HB  GLU A 161      -1.435  -5.343 -35.986  1.00  0.00           H  
ATOM   2588 1HG  GLU A 161      -0.785  -5.190 -33.746  1.00  0.00           H  
ATOM   2589 2HG  GLU A 161       0.646  -5.767 -34.598  1.00  0.00           H  
ATOM   2590  N   GLN A 162       2.433  -5.677 -36.966  1.00  0.00           N  
ATOM   2591  CA  GLN A 162       3.360  -6.798 -37.081  1.00  0.00           C  
ATOM   2592  C   GLN A 162       3.168  -7.460 -38.443  1.00  0.00           C  
ATOM   2593  O   GLN A 162       2.804  -8.642 -38.521  1.00  0.00           O  
ATOM   2594  CB  GLN A 162       3.143  -7.812 -35.955  1.00  0.00           C  
ATOM   2595  CG  GLN A 162       3.421  -7.266 -34.564  1.00  0.00           C  
ATOM   2596  CD  GLN A 162       4.900  -7.037 -34.318  1.00  0.00           C  
ATOM   2597  OE1 GLN A 162       5.708  -7.967 -34.395  1.00  0.00           O  
ATOM   2598  NE2 GLN A 162       5.264  -5.795 -34.018  1.00  0.00           N  
ATOM   2599  H   GLN A 162       2.796  -4.754 -36.780  1.00  0.00           H  
ATOM   2600  HA  GLN A 162       4.377  -6.411 -37.031  1.00  0.00           H  
ATOM   2601 1HB  GLN A 162       2.113  -8.166 -35.977  1.00  0.00           H  
ATOM   2602 2HB  GLN A 162       3.790  -8.675 -36.113  1.00  0.00           H  
ATOM   2603 1HG  GLN A 162       2.904  -6.313 -34.449  1.00  0.00           H  
ATOM   2604 2HG  GLN A 162       3.058  -7.980 -33.826  1.00  0.00           H  
ATOM   2605 1HE2 GLN A 162       6.227  -5.584 -33.845  1.00  0.00           H  
ATOM   2606 2HE2 GLN A 162       4.577  -5.071 -33.965  1.00  0.00           H  
ATOM   2607  N   PRO A 163       3.368  -6.715 -39.545  1.00  0.00           N  
ATOM   2608  CA  PRO A 163       3.155  -7.289 -40.881  1.00  0.00           C  
ATOM   2609  C   PRO A 163       4.136  -8.399 -41.215  1.00  0.00           C  
ATOM   2610  O   PRO A 163       5.309  -8.342 -40.834  1.00  0.00           O  
ATOM   2611  CB  PRO A 163       3.354  -6.082 -41.804  1.00  0.00           C  
ATOM   2612  CG  PRO A 163       4.223  -5.162 -41.019  1.00  0.00           C  
ATOM   2613  CD  PRO A 163       3.741  -5.308 -39.600  1.00  0.00           C  
ATOM   2614  HA  PRO A 163       2.126  -7.673 -40.949  1.00  0.00           H  
ATOM   2615 1HB  PRO A 163       3.815  -6.404 -42.749  1.00  0.00           H  
ATOM   2616 2HB  PRO A 163       2.380  -5.637 -42.057  1.00  0.00           H  
ATOM   2617 1HG  PRO A 163       5.281  -5.443 -41.138  1.00  0.00           H  
ATOM   2618 2HG  PRO A 163       4.125  -4.133 -41.396  1.00  0.00           H  
ATOM   2619 1HD  PRO A 163       4.562  -5.075 -38.907  1.00  0.00           H  
ATOM   2620 2HD  PRO A 163       2.888  -4.635 -39.431  1.00  0.00           H  
ATOM   2621  N   GLY A 164       3.655  -9.410 -41.936  1.00  0.00           N  
ATOM   2622  CA  GLY A 164       4.468 -10.547 -42.327  1.00  0.00           C  
ATOM   2623  C   GLY A 164       4.423 -11.699 -41.345  1.00  0.00           C  
ATOM   2624  O   GLY A 164       4.857 -12.813 -41.655  1.00  0.00           O  
ATOM   2625  H   GLY A 164       2.686  -9.378 -42.219  1.00  0.00           H  
ATOM   2626 1HA  GLY A 164       4.139 -10.914 -43.300  1.00  0.00           H  
ATOM   2627 2HA  GLY A 164       5.505 -10.233 -42.437  1.00  0.00           H  
ATOM   2628  N   SER A 165       3.893 -11.434 -40.156  1.00  0.00           N  
ATOM   2629  CA  SER A 165       3.790 -12.422 -39.099  1.00  0.00           C  
ATOM   2630  C   SER A 165       2.724 -13.451 -39.449  1.00  0.00           C  
ATOM   2631  O   SER A 165       1.900 -13.258 -40.348  1.00  0.00           O  
ATOM   2632  CB  SER A 165       3.458 -11.751 -37.780  1.00  0.00           C  
ATOM   2633  OG  SER A 165       2.175 -11.188 -37.812  1.00  0.00           O  
ATOM   2634  H   SER A 165       3.551 -10.498 -39.992  1.00  0.00           H  
ATOM   2635  HA  SER A 165       4.747 -12.939 -39.013  1.00  0.00           H  
ATOM   2636 1HB  SER A 165       3.518 -12.482 -36.975  1.00  0.00           H  
ATOM   2637 2HB  SER A 165       4.193 -10.974 -37.573  1.00  0.00           H  
ATOM   2638  HG  SER A 165       2.303 -10.241 -37.897  1.00  0.00           H  
ATOM   2639  N   GLU A 166       2.748 -14.568 -38.723  1.00  0.00           N  
ATOM   2640  CA  GLU A 166       1.716 -15.585 -38.887  1.00  0.00           C  
ATOM   2641  C   GLU A 166       0.331 -15.000 -38.644  1.00  0.00           C  
ATOM   2642  O   GLU A 166      -0.647 -15.413 -39.279  1.00  0.00           O  
ATOM   2643  CB  GLU A 166       1.962 -16.756 -37.934  1.00  0.00           C  
ATOM   2644  CG  GLU A 166       3.224 -17.554 -38.231  1.00  0.00           C  
ATOM   2645  CD  GLU A 166       4.458 -16.942 -37.630  1.00  0.00           C  
ATOM   2646  OE1 GLU A 166       4.379 -15.835 -37.155  1.00  0.00           O  
ATOM   2647  OE2 GLU A 166       5.483 -17.583 -37.645  1.00  0.00           O  
ATOM   2648  H   GLU A 166       3.484 -14.720 -38.048  1.00  0.00           H  
ATOM   2649  HA  GLU A 166       1.747 -15.945 -39.916  1.00  0.00           H  
ATOM   2650 1HB  GLU A 166       2.035 -16.384 -36.912  1.00  0.00           H  
ATOM   2651 2HB  GLU A 166       1.115 -17.441 -37.974  1.00  0.00           H  
ATOM   2652 1HG  GLU A 166       3.104 -18.563 -37.838  1.00  0.00           H  
ATOM   2653 2HG  GLU A 166       3.349 -17.627 -39.311  1.00  0.00           H  
ATOM   2654  N   LEU A 167       0.226 -14.036 -37.728  1.00  0.00           N  
ATOM   2655  CA  LEU A 167      -1.048 -13.358 -37.520  1.00  0.00           C  
ATOM   2656  C   LEU A 167      -1.489 -12.567 -38.742  1.00  0.00           C  
ATOM   2657  O   LEU A 167      -2.676 -12.591 -39.082  1.00  0.00           O  
ATOM   2658  CB  LEU A 167      -0.947 -12.417 -36.313  1.00  0.00           C  
ATOM   2659  CG  LEU A 167      -0.702 -13.096 -34.959  1.00  0.00           C  
ATOM   2660  CD1 LEU A 167      -0.226 -12.059 -33.949  1.00  0.00           C  
ATOM   2661  CD2 LEU A 167      -1.982 -13.770 -34.489  1.00  0.00           C  
ATOM   2662  H   LEU A 167       1.024 -13.766 -37.171  1.00  0.00           H  
ATOM   2663  HA  LEU A 167      -1.814 -14.111 -37.338  1.00  0.00           H  
ATOM   2664 1HB  LEU A 167      -0.131 -11.718 -36.485  1.00  0.00           H  
ATOM   2665 2HB  LEU A 167      -1.874 -11.850 -36.236  1.00  0.00           H  
ATOM   2666  HG  LEU A 167       0.085 -13.844 -35.064  1.00  0.00           H  
ATOM   2667 1HD1 LEU A 167      -0.052 -12.542 -32.987  1.00  0.00           H  
ATOM   2668 2HD1 LEU A 167       0.701 -11.607 -34.301  1.00  0.00           H  
ATOM   2669 3HD1 LEU A 167      -0.987 -11.288 -33.835  1.00  0.00           H  
ATOM   2670 1HD2 LEU A 167      -1.808 -14.252 -33.527  1.00  0.00           H  
ATOM   2671 2HD2 LEU A 167      -2.769 -13.022 -34.382  1.00  0.00           H  
ATOM   2672 3HD2 LEU A 167      -2.289 -14.518 -35.220  1.00  0.00           H  
ATOM   2673  N   ALA A 168      -0.564 -11.873 -39.409  1.00  0.00           N  
ATOM   2674  CA  ALA A 168      -0.912 -11.169 -40.639  1.00  0.00           C  
ATOM   2675  C   ALA A 168      -1.273 -12.144 -41.752  1.00  0.00           C  
ATOM   2676  O   ALA A 168      -2.169 -11.871 -42.558  1.00  0.00           O  
ATOM   2677  CB  ALA A 168       0.242 -10.263 -41.068  1.00  0.00           C  
ATOM   2678  H   ALA A 168       0.386 -11.830 -39.069  1.00  0.00           H  
ATOM   2679  HA  ALA A 168      -1.791 -10.556 -40.440  1.00  0.00           H  
ATOM   2680 1HB  ALA A 168      -0.028  -9.741 -41.986  1.00  0.00           H  
ATOM   2681 2HB  ALA A 168       0.444  -9.534 -40.283  1.00  0.00           H  
ATOM   2682 3HB  ALA A 168       1.132 -10.865 -41.241  1.00  0.00           H  
ATOM   2683  N   LYS A 169      -0.584 -13.286 -41.812  1.00  0.00           N  
ATOM   2684  CA  LYS A 169      -0.859 -14.258 -42.867  1.00  0.00           C  
ATOM   2685  C   LYS A 169      -2.274 -14.811 -42.751  1.00  0.00           C  
ATOM   2686  O   LYS A 169      -2.976 -14.951 -43.758  1.00  0.00           O  
ATOM   2687  CB  LYS A 169       0.156 -15.401 -42.822  1.00  0.00           C  
ATOM   2688  CG  LYS A 169       1.559 -15.014 -43.273  1.00  0.00           C  
ATOM   2689  CD  LYS A 169       2.494 -16.214 -43.261  1.00  0.00           C  
ATOM   2690  CE  LYS A 169       3.874 -15.847 -43.787  1.00  0.00           C  
ATOM   2691  NZ  LYS A 169       4.647 -15.040 -42.805  1.00  0.00           N  
ATOM   2692  H   LYS A 169       0.133 -13.491 -41.131  1.00  0.00           H  
ATOM   2693  HA  LYS A 169      -0.787 -13.753 -43.831  1.00  0.00           H  
ATOM   2694 1HB  LYS A 169       0.226 -15.786 -41.805  1.00  0.00           H  
ATOM   2695 2HB  LYS A 169      -0.186 -16.217 -43.459  1.00  0.00           H  
ATOM   2696 1HG  LYS A 169       1.517 -14.607 -44.284  1.00  0.00           H  
ATOM   2697 2HG  LYS A 169       1.956 -14.248 -42.608  1.00  0.00           H  
ATOM   2698 1HD  LYS A 169       2.591 -16.590 -42.241  1.00  0.00           H  
ATOM   2699 2HD  LYS A 169       2.077 -17.006 -43.883  1.00  0.00           H  
ATOM   2700 1HE  LYS A 169       4.431 -16.756 -44.011  1.00  0.00           H  
ATOM   2701 2HE  LYS A 169       3.771 -15.274 -44.708  1.00  0.00           H  
ATOM   2702 1HZ  LYS A 169       5.554 -14.818 -43.191  1.00  0.00           H  
ATOM   2703 2HZ  LYS A 169       4.148 -14.185 -42.604  1.00  0.00           H  
ATOM   2704 3HZ  LYS A 169       4.765 -15.569 -41.952  1.00  0.00           H  
ATOM   2705  N   LYS A 170      -2.711 -15.131 -41.530  1.00  0.00           N  
ATOM   2706  CA  LYS A 170      -4.093 -15.555 -41.335  1.00  0.00           C  
ATOM   2707  C   LYS A 170      -5.065 -14.436 -41.688  1.00  0.00           C  
ATOM   2708  O   LYS A 170      -6.127 -14.690 -42.268  1.00  0.00           O  
ATOM   2709  CB  LYS A 170      -4.315 -16.010 -39.891  1.00  0.00           C  
ATOM   2710  CG  LYS A 170      -5.718 -16.529 -39.605  1.00  0.00           C  
ATOM   2711  CD  LYS A 170      -5.811 -17.129 -38.210  1.00  0.00           C  
ATOM   2712  CE  LYS A 170      -7.257 -17.388 -37.813  1.00  0.00           C  
ATOM   2713  NZ  LYS A 170      -7.877 -18.460 -38.636  1.00  0.00           N  
ATOM   2714  H   LYS A 170      -2.092 -15.082 -40.733  1.00  0.00           H  
ATOM   2715  HA  LYS A 170      -4.297 -16.390 -42.005  1.00  0.00           H  
ATOM   2716 1HB  LYS A 170      -3.609 -16.803 -39.647  1.00  0.00           H  
ATOM   2717 2HB  LYS A 170      -4.121 -15.178 -39.214  1.00  0.00           H  
ATOM   2718 1HG  LYS A 170      -6.433 -15.709 -39.687  1.00  0.00           H  
ATOM   2719 2HG  LYS A 170      -5.981 -17.291 -40.337  1.00  0.00           H  
ATOM   2720 1HD  LYS A 170      -5.261 -18.071 -38.181  1.00  0.00           H  
ATOM   2721 2HD  LYS A 170      -5.363 -16.445 -37.489  1.00  0.00           H  
ATOM   2722 1HE  LYS A 170      -7.299 -17.681 -36.765  1.00  0.00           H  
ATOM   2723 2HE  LYS A 170      -7.837 -16.473 -37.934  1.00  0.00           H  
ATOM   2724 1HZ  LYS A 170      -8.833 -18.601 -38.343  1.00  0.00           H  
ATOM   2725 2HZ  LYS A 170      -7.860 -18.190 -39.610  1.00  0.00           H  
ATOM   2726 3HZ  LYS A 170      -7.359 -19.319 -38.517  1.00  0.00           H  
ATOM   2727  N   ALA A 171      -4.716 -13.191 -41.349  1.00  0.00           N  
ATOM   2728  CA  ALA A 171      -5.559 -12.060 -41.721  1.00  0.00           C  
ATOM   2729  C   ALA A 171      -5.751 -11.978 -43.230  1.00  0.00           C  
ATOM   2730  O   ALA A 171      -6.853 -11.672 -43.698  1.00  0.00           O  
ATOM   2731  CB  ALA A 171      -4.959 -10.759 -41.188  1.00  0.00           C  
ATOM   2732  H   ALA A 171      -3.866 -13.023 -40.832  1.00  0.00           H  
ATOM   2733  HA  ALA A 171      -6.542 -12.208 -41.273  1.00  0.00           H  
ATOM   2734 1HB  ALA A 171      -5.595  -9.921 -41.471  1.00  0.00           H  
ATOM   2735 2HB  ALA A 171      -4.888 -10.810 -40.101  1.00  0.00           H  
ATOM   2736 3HB  ALA A 171      -3.964 -10.618 -41.609  1.00  0.00           H  
ATOM   2737  N   LEU A 172      -4.696 -12.246 -44.004  1.00  0.00           N  
ATOM   2738  CA  LEU A 172      -4.823 -12.208 -45.456  1.00  0.00           C  
ATOM   2739  C   LEU A 172      -5.787 -13.274 -45.960  1.00  0.00           C  
ATOM   2740  O   LEU A 172      -6.552 -13.021 -46.898  1.00  0.00           O  
ATOM   2741  CB  LEU A 172      -3.450 -12.379 -46.109  1.00  0.00           C  
ATOM   2742  CG  LEU A 172      -2.456 -11.240 -45.871  1.00  0.00           C  
ATOM   2743  CD1 LEU A 172      -1.063 -11.639 -46.329  1.00  0.00           C  
ATOM   2744  CD2 LEU A 172      -2.915  -9.977 -46.581  1.00  0.00           C  
ATOM   2745  H   LEU A 172      -3.802 -12.476 -43.594  1.00  0.00           H  
ATOM   2746  HA  LEU A 172      -5.230 -11.239 -45.743  1.00  0.00           H  
ATOM   2747 1HB  LEU A 172      -2.999 -13.296 -45.734  1.00  0.00           H  
ATOM   2748 2HB  LEU A 172      -3.587 -12.479 -47.185  1.00  0.00           H  
ATOM   2749  HG  LEU A 172      -2.381 -11.040 -44.802  1.00  0.00           H  
ATOM   2750 1HD1 LEU A 172      -0.371 -10.815 -46.150  1.00  0.00           H  
ATOM   2751 2HD1 LEU A 172      -0.732 -12.515 -45.770  1.00  0.00           H  
ATOM   2752 3HD1 LEU A 172      -1.081 -11.872 -47.393  1.00  0.00           H  
ATOM   2753 1HD2 LEU A 172      -2.196  -9.177 -46.400  1.00  0.00           H  
ATOM   2754 2HD2 LEU A 172      -2.986 -10.166 -47.652  1.00  0.00           H  
ATOM   2755 3HD2 LEU A 172      -3.892  -9.680 -46.199  1.00  0.00           H  
ATOM   2756  N   GLU A 173      -5.767 -14.463 -45.353  1.00  0.00           N  
ATOM   2757  CA  GLU A 173      -6.738 -15.491 -45.714  1.00  0.00           C  
ATOM   2758  C   GLU A 173      -8.160 -15.044 -45.403  1.00  0.00           C  
ATOM   2759  O   GLU A 173      -9.074 -15.291 -46.196  1.00  0.00           O  
ATOM   2760  CB  GLU A 173      -6.432 -16.796 -44.972  1.00  0.00           C  
ATOM   2761  CG  GLU A 173      -7.391 -17.935 -45.284  1.00  0.00           C  
ATOM   2762  CD  GLU A 173      -7.008 -19.223 -44.609  1.00  0.00           C  
ATOM   2763  OE1 GLU A 173      -5.927 -19.294 -44.076  1.00  0.00           O  
ATOM   2764  OE2 GLU A 173      -7.800 -20.136 -44.624  1.00  0.00           O  
ATOM   2765  H   GLU A 173      -5.080 -14.662 -44.641  1.00  0.00           H  
ATOM   2766  HA  GLU A 173      -6.671 -15.671 -46.787  1.00  0.00           H  
ATOM   2767 1HB  GLU A 173      -5.425 -17.128 -45.222  1.00  0.00           H  
ATOM   2768 2HB  GLU A 173      -6.461 -16.618 -43.898  1.00  0.00           H  
ATOM   2769 1HG  GLU A 173      -8.393 -17.652 -44.961  1.00  0.00           H  
ATOM   2770 2HG  GLU A 173      -7.417 -18.090 -46.362  1.00  0.00           H  
ATOM   2771  N   ILE A 174      -8.362 -14.387 -44.259  1.00  0.00           N  
ATOM   2772  CA  ILE A 174      -9.690 -13.899 -43.903  1.00  0.00           C  
ATOM   2773  C   ILE A 174     -10.174 -12.877 -44.923  1.00  0.00           C  
ATOM   2774  O   ILE A 174     -11.346 -12.885 -45.320  1.00  0.00           O  
ATOM   2775  CB  ILE A 174      -9.692 -13.270 -42.498  1.00  0.00           C  
ATOM   2776  CG1 ILE A 174      -9.468 -14.346 -41.431  1.00  0.00           C  
ATOM   2777  CG2 ILE A 174     -10.998 -12.532 -42.247  1.00  0.00           C  
ATOM   2778  CD1 ILE A 174      -9.157 -13.790 -40.060  1.00  0.00           C  
ATOM   2779  H   ILE A 174      -7.592 -14.222 -43.627  1.00  0.00           H  
ATOM   2780  HA  ILE A 174     -10.387 -14.736 -43.938  1.00  0.00           H  
ATOM   2781  HB  ILE A 174      -8.866 -12.566 -42.413  1.00  0.00           H  
ATOM   2782 1HG1 ILE A 174     -10.357 -14.971 -41.353  1.00  0.00           H  
ATOM   2783 2HG1 ILE A 174      -8.642 -14.990 -41.732  1.00  0.00           H  
ATOM   2784 1HG2 ILE A 174     -10.983 -12.094 -41.249  1.00  0.00           H  
ATOM   2785 2HG2 ILE A 174     -11.117 -11.742 -42.988  1.00  0.00           H  
ATOM   2786 3HG2 ILE A 174     -11.832 -13.230 -42.324  1.00  0.00           H  
ATOM   2787 1HD1 ILE A 174      -9.010 -14.612 -39.359  1.00  0.00           H  
ATOM   2788 2HD1 ILE A 174      -8.249 -13.189 -40.109  1.00  0.00           H  
ATOM   2789 3HD1 ILE A 174      -9.986 -13.170 -39.722  1.00  0.00           H  
ATOM   2790  N   ILE A 175      -9.285 -11.986 -45.369  1.00  0.00           N  
ATOM   2791  CA  ILE A 175      -9.671 -10.995 -46.371  1.00  0.00           C  
ATOM   2792  C   ILE A 175     -10.090 -11.679 -47.666  1.00  0.00           C  
ATOM   2793  O   ILE A 175     -11.122 -11.339 -48.258  1.00  0.00           O  
ATOM   2794  CB  ILE A 175      -8.518 -10.014 -46.655  1.00  0.00           C  
ATOM   2795  CG1 ILE A 175      -8.230  -9.157 -45.419  1.00  0.00           C  
ATOM   2796  CG2 ILE A 175      -8.850  -9.135 -47.851  1.00  0.00           C  
ATOM   2797  CD1 ILE A 175      -6.931  -8.389 -45.499  1.00  0.00           C  
ATOM   2798  H   ILE A 175      -8.337 -11.988 -45.019  1.00  0.00           H  
ATOM   2799  HA  ILE A 175     -10.539 -10.451 -46.002  1.00  0.00           H  
ATOM   2800  HB  ILE A 175      -7.608 -10.574 -46.869  1.00  0.00           H  
ATOM   2801 1HG1 ILE A 175      -9.040  -8.444 -45.275  1.00  0.00           H  
ATOM   2802 2HG1 ILE A 175      -8.195  -9.794 -44.535  1.00  0.00           H  
ATOM   2803 1HG2 ILE A 175      -8.025  -8.448 -48.037  1.00  0.00           H  
ATOM   2804 2HG2 ILE A 175      -9.007  -9.760 -48.729  1.00  0.00           H  
ATOM   2805 3HG2 ILE A 175      -9.757  -8.566 -47.644  1.00  0.00           H  
ATOM   2806 1HD1 ILE A 175      -6.796  -7.806 -44.587  1.00  0.00           H  
ATOM   2807 2HD1 ILE A 175      -6.100  -9.087 -45.609  1.00  0.00           H  
ATOM   2808 3HD1 ILE A 175      -6.957  -7.718 -46.357  1.00  0.00           H  
ATOM   2809  N   GLU A 176      -9.304 -12.656 -48.124  1.00  0.00           N  
ATOM   2810  CA  GLU A 176      -9.635 -13.354 -49.363  1.00  0.00           C  
ATOM   2811  C   GLU A 176     -10.974 -14.073 -49.248  1.00  0.00           C  
ATOM   2812  O   GLU A 176     -11.810 -14.002 -50.155  1.00  0.00           O  
ATOM   2813  CB  GLU A 176      -8.535 -14.356 -49.721  1.00  0.00           C  
ATOM   2814  CG  GLU A 176      -8.751 -15.080 -51.043  1.00  0.00           C  
ATOM   2815  CD  GLU A 176      -7.614 -15.996 -51.400  1.00  0.00           C  
ATOM   2816  OE1 GLU A 176      -6.668 -16.058 -50.652  1.00  0.00           O  
ATOM   2817  OE2 GLU A 176      -7.691 -16.635 -52.423  1.00  0.00           O  
ATOM   2818  H   GLU A 176      -8.473 -12.922 -47.618  1.00  0.00           H  
ATOM   2819  HA  GLU A 176      -9.721 -12.616 -50.163  1.00  0.00           H  
ATOM   2820 1HB  GLU A 176      -7.576 -13.841 -49.774  1.00  0.00           H  
ATOM   2821 2HB  GLU A 176      -8.459 -15.109 -48.936  1.00  0.00           H  
ATOM   2822 1HG  GLU A 176      -9.668 -15.665 -50.980  1.00  0.00           H  
ATOM   2823 2HG  GLU A 176      -8.878 -14.341 -51.833  1.00  0.00           H  
ATOM   2824  N   ARG A 177     -11.195 -14.769 -48.131  1.00  0.00           N  
ATOM   2825  CA  ARG A 177     -12.453 -15.478 -47.935  1.00  0.00           C  
ATOM   2826  C   ARG A 177     -13.649 -14.537 -47.864  1.00  0.00           C  
ATOM   2827  O   ARG A 177     -14.680 -14.823 -48.481  1.00  0.00           O  
ATOM   2828  CB  ARG A 177     -12.398 -16.305 -46.658  1.00  0.00           C  
ATOM   2829  CG  ARG A 177     -11.510 -17.538 -46.733  1.00  0.00           C  
ATOM   2830  CD  ARG A 177     -11.519 -18.298 -45.457  1.00  0.00           C  
ATOM   2831  NE  ARG A 177     -10.619 -19.440 -45.501  1.00  0.00           N  
ATOM   2832  CZ  ARG A 177     -10.934 -20.642 -46.022  1.00  0.00           C  
ATOM   2833  NH1 ARG A 177     -12.126 -20.843 -46.538  1.00  0.00           N  
ATOM   2834  NH2 ARG A 177     -10.044 -21.619 -46.014  1.00  0.00           N  
ATOM   2835  H   ARG A 177     -10.488 -14.811 -47.411  1.00  0.00           H  
ATOM   2836  HA  ARG A 177     -12.623 -16.126 -48.794  1.00  0.00           H  
ATOM   2837 1HB  ARG A 177     -12.034 -15.686 -45.840  1.00  0.00           H  
ATOM   2838 2HB  ARG A 177     -13.402 -16.638 -46.396  1.00  0.00           H  
ATOM   2839 1HG  ARG A 177     -11.866 -18.195 -47.527  1.00  0.00           H  
ATOM   2840 2HG  ARG A 177     -10.484 -17.235 -46.945  1.00  0.00           H  
ATOM   2841 1HD  ARG A 177     -11.203 -17.647 -44.643  1.00  0.00           H  
ATOM   2842 2HD  ARG A 177     -12.525 -18.665 -45.259  1.00  0.00           H  
ATOM   2843  HE  ARG A 177      -9.693 -19.324 -45.113  1.00  0.00           H  
ATOM   2844 1HH1 ARG A 177     -12.806 -20.097 -46.544  1.00  0.00           H  
ATOM   2845 2HH1 ARG A 177     -12.362 -21.744 -46.928  1.00  0.00           H  
ATOM   2846 1HH2 ARG A 177      -9.127 -21.465 -45.617  1.00  0.00           H  
ATOM   2847 2HH2 ARG A 177     -10.280 -22.520 -46.404  1.00  0.00           H  
ATOM   2848  N   ALA A 178     -13.537 -13.424 -47.135  1.00  0.00           N  
ATOM   2849  CA  ALA A 178     -14.626 -12.454 -47.106  1.00  0.00           C  
ATOM   2850  C   ALA A 178     -14.862 -11.829 -48.475  1.00  0.00           C  
ATOM   2851  O   ALA A 178     -16.013 -11.574 -48.844  1.00  0.00           O  
ATOM   2852  CB  ALA A 178     -14.340 -11.364 -46.073  1.00  0.00           C  
ATOM   2853  H   ALA A 178     -12.702 -13.242 -46.599  1.00  0.00           H  
ATOM   2854  HA  ALA A 178     -15.539 -12.977 -46.822  1.00  0.00           H  
ATOM   2855 1HB  ALA A 178     -15.162 -10.647 -46.063  1.00  0.00           H  
ATOM   2856 2HB  ALA A 178     -14.240 -11.815 -45.086  1.00  0.00           H  
ATOM   2857 3HB  ALA A 178     -13.415 -10.850 -46.333  1.00  0.00           H  
ATOM   2858  N   ALA A 179     -13.793 -11.577 -49.234  1.00  0.00           N  
ATOM   2859  CA  ALA A 179     -13.952 -11.016 -50.570  1.00  0.00           C  
ATOM   2860  C   ALA A 179     -14.730 -11.953 -51.484  1.00  0.00           C  
ATOM   2861  O   ALA A 179     -15.580 -11.496 -52.256  1.00  0.00           O  
ATOM   2862  CB  ALA A 179     -12.584 -10.699 -51.176  1.00  0.00           C  
ATOM   2863  H   ALA A 179     -12.864 -11.773 -48.890  1.00  0.00           H  
ATOM   2864  HA  ALA A 179     -14.523 -10.091 -50.483  1.00  0.00           H  
ATOM   2865 1HB  ALA A 179     -12.717 -10.280 -52.174  1.00  0.00           H  
ATOM   2866 2HB  ALA A 179     -12.065  -9.977 -50.545  1.00  0.00           H  
ATOM   2867 3HB  ALA A 179     -11.996 -11.612 -51.241  1.00  0.00           H  
ATOM   2868  N   GLU A 180     -14.454 -13.256 -51.413  1.00  0.00           N  
ATOM   2869  CA  GLU A 180     -15.152 -14.206 -52.274  1.00  0.00           C  
ATOM   2870  C   GLU A 180     -16.634 -14.279 -51.928  1.00  0.00           C  
ATOM   2871  O   GLU A 180     -17.477 -14.452 -52.816  1.00  0.00           O  
ATOM   2872  CB  GLU A 180     -14.522 -15.596 -52.156  1.00  0.00           C  
ATOM   2873  CG  GLU A 180     -13.154 -15.724 -52.812  1.00  0.00           C  
ATOM   2874  CD  GLU A 180     -13.195 -15.498 -54.297  1.00  0.00           C  
ATOM   2875  OE1 GLU A 180     -13.946 -16.170 -54.962  1.00  0.00           O  
ATOM   2876  OE2 GLU A 180     -12.472 -14.652 -54.769  1.00  0.00           O  
ATOM   2877  H   GLU A 180     -13.761 -13.598 -50.763  1.00  0.00           H  
ATOM   2878  HA  GLU A 180     -15.074 -13.861 -53.305  1.00  0.00           H  
ATOM   2879 1HB  GLU A 180     -14.414 -15.858 -51.103  1.00  0.00           H  
ATOM   2880 2HB  GLU A 180     -15.182 -16.334 -52.611  1.00  0.00           H  
ATOM   2881 1HG  GLU A 180     -12.478 -14.997 -52.363  1.00  0.00           H  
ATOM   2882 2HG  GLU A 180     -12.760 -16.719 -52.611  1.00  0.00           H  
ATOM   2883  N   GLU A 181     -16.971 -14.151 -50.643  1.00  0.00           N  
ATOM   2884  CA  GLU A 181     -18.375 -14.115 -50.248  1.00  0.00           C  
ATOM   2885  C   GLU A 181     -19.045 -12.823 -50.696  1.00  0.00           C  
ATOM   2886  O   GLU A 181     -20.215 -12.837 -51.096  1.00  0.00           O  
ATOM   2887  CB  GLU A 181     -18.506 -14.269 -48.732  1.00  0.00           C  
ATOM   2888  CG  GLU A 181     -18.234 -15.675 -48.217  1.00  0.00           C  
ATOM   2889  CD  GLU A 181     -19.222 -16.687 -48.727  1.00  0.00           C  
ATOM   2890  OE1 GLU A 181     -20.398 -16.491 -48.536  1.00  0.00           O  
ATOM   2891  OE2 GLU A 181     -18.800 -17.658 -49.310  1.00  0.00           O  
ATOM   2892  H   GLU A 181     -16.258 -14.076 -49.931  1.00  0.00           H  
ATOM   2893  HA  GLU A 181     -18.893 -14.938 -50.743  1.00  0.00           H  
ATOM   2894 1HB  GLU A 181     -17.812 -13.591 -48.236  1.00  0.00           H  
ATOM   2895 2HB  GLU A 181     -19.514 -13.989 -48.424  1.00  0.00           H  
ATOM   2896 1HG  GLU A 181     -17.233 -15.975 -48.523  1.00  0.00           H  
ATOM   2897 2HG  GLU A 181     -18.263 -15.663 -47.128  1.00  0.00           H  
ATOM   2898  N   LEU A 182     -18.324 -11.700 -50.639  1.00  0.00           N  
ATOM   2899  CA  LEU A 182     -18.871 -10.440 -51.128  1.00  0.00           C  
ATOM   2900  C   LEU A 182     -19.194 -10.507 -52.615  1.00  0.00           C  
ATOM   2901  O   LEU A 182     -20.162  -9.881 -53.065  1.00  0.00           O  
ATOM   2902  CB  LEU A 182     -17.880  -9.298 -50.868  1.00  0.00           C  
ATOM   2903  CG  LEU A 182     -17.795  -8.808 -49.417  1.00  0.00           C  
ATOM   2904  CD1 LEU A 182     -16.555  -7.943 -49.244  1.00  0.00           C  
ATOM   2905  CD2 LEU A 182     -19.057  -8.032 -49.068  1.00  0.00           C  
ATOM   2906  H   LEU A 182     -17.389 -11.714 -50.255  1.00  0.00           H  
ATOM   2907  HA  LEU A 182     -19.803 -10.239 -50.600  1.00  0.00           H  
ATOM   2908 1HB  LEU A 182     -16.885  -9.627 -51.165  1.00  0.00           H  
ATOM   2909 2HB  LEU A 182     -18.159  -8.447 -51.489  1.00  0.00           H  
ATOM   2910  HG  LEU A 182     -17.700  -9.665 -48.748  1.00  0.00           H  
ATOM   2911 1HD1 LEU A 182     -16.495  -7.595 -48.212  1.00  0.00           H  
ATOM   2912 2HD1 LEU A 182     -15.666  -8.529 -49.480  1.00  0.00           H  
ATOM   2913 3HD1 LEU A 182     -16.614  -7.085 -49.913  1.00  0.00           H  
ATOM   2914 1HD2 LEU A 182     -18.997  -7.685 -48.036  1.00  0.00           H  
ATOM   2915 2HD2 LEU A 182     -19.152  -7.175 -49.735  1.00  0.00           H  
ATOM   2916 3HD2 LEU A 182     -19.926  -8.680 -49.183  1.00  0.00           H  
ATOM   2917  N   LYS A 183     -18.399 -11.248 -53.392  1.00  0.00           N  
ATOM   2918  CA  LYS A 183     -18.671 -11.394 -54.817  1.00  0.00           C  
ATOM   2919  C   LYS A 183     -20.032 -12.023 -55.077  1.00  0.00           C  
ATOM   2920  O   LYS A 183     -20.566 -11.886 -56.183  1.00  0.00           O  
ATOM   2921  CB  LYS A 183     -17.575 -12.226 -55.483  1.00  0.00           C  
ATOM   2922  CG  LYS A 183     -16.229 -11.522 -55.596  1.00  0.00           C  
ATOM   2923  CD  LYS A 183     -15.181 -12.431 -56.220  1.00  0.00           C  
ATOM   2924  CE  LYS A 183     -13.828 -11.740 -56.302  1.00  0.00           C  
ATOM   2925  NZ  LYS A 183     -12.766 -12.655 -56.801  1.00  0.00           N  
ATOM   2926  H   LYS A 183     -17.598 -11.717 -52.993  1.00  0.00           H  
ATOM   2927  HA  LYS A 183     -18.674 -10.401 -55.271  1.00  0.00           H  
ATOM   2928 1HB  LYS A 183     -17.424 -13.148 -54.919  1.00  0.00           H  
ATOM   2929 2HB  LYS A 183     -17.892 -12.507 -56.487  1.00  0.00           H  
ATOM   2930 1HG  LYS A 183     -16.337 -10.629 -56.213  1.00  0.00           H  
ATOM   2931 2HG  LYS A 183     -15.893 -11.220 -54.605  1.00  0.00           H  
ATOM   2932 1HD  LYS A 183     -15.082 -13.337 -55.621  1.00  0.00           H  
ATOM   2933 2HD  LYS A 183     -15.496 -12.714 -57.224  1.00  0.00           H  
ATOM   2934 1HE  LYS A 183     -13.896 -10.885 -56.971  1.00  0.00           H  
ATOM   2935 2HE  LYS A 183     -13.543 -11.379 -55.314  1.00  0.00           H  
ATOM   2936 1HZ  LYS A 183     -11.886 -12.161 -56.841  1.00  0.00           H  
ATOM   2937 2HZ  LYS A 183     -12.680 -13.445 -56.177  1.00  0.00           H  
ATOM   2938 3HZ  LYS A 183     -13.009 -12.982 -57.725  1.00  0.00           H  
ATOM   2939  N   LYS A 184     -20.604 -12.711 -54.085  1.00  0.00           N  
ATOM   2940  CA  LYS A 184     -21.887 -13.374 -54.272  1.00  0.00           C  
ATOM   2941  C   LYS A 184     -23.065 -12.422 -54.102  1.00  0.00           C  
ATOM   2942  O   LYS A 184     -24.198 -12.799 -54.416  1.00  0.00           O  
ATOM   2943  CB  LYS A 184     -22.021 -14.543 -53.295  1.00  0.00           C  
ATOM   2944  CG  LYS A 184     -21.024 -15.671 -53.524  1.00  0.00           C  
ATOM   2945  CD  LYS A 184     -21.118 -16.724 -52.429  1.00  0.00           C  
ATOM   2946  CE  LYS A 184     -20.147 -17.868 -52.675  1.00  0.00           C  
ATOM   2947  NZ  LYS A 184     -20.110 -18.822 -51.534  1.00  0.00           N  
ATOM   2948  H   LYS A 184     -20.143 -12.774 -53.189  1.00  0.00           H  
ATOM   2949  HA  LYS A 184     -21.933 -13.758 -55.291  1.00  0.00           H  
ATOM   2950 1HB  LYS A 184     -21.890 -14.183 -52.274  1.00  0.00           H  
ATOM   2951 2HB  LYS A 184     -23.024 -14.964 -53.366  1.00  0.00           H  
ATOM   2952 1HG  LYS A 184     -21.223 -16.143 -54.488  1.00  0.00           H  
ATOM   2953 2HG  LYS A 184     -20.013 -15.266 -53.540  1.00  0.00           H  
ATOM   2954 1HD  LYS A 184     -20.893 -16.266 -51.465  1.00  0.00           H  
ATOM   2955 2HD  LYS A 184     -22.133 -17.122 -52.394  1.00  0.00           H  
ATOM   2956 1HE  LYS A 184     -20.440 -18.408 -53.574  1.00  0.00           H  
ATOM   2957 2HE  LYS A 184     -19.144 -17.468 -52.829  1.00  0.00           H  
ATOM   2958 1HZ  LYS A 184     -19.455 -19.564 -51.734  1.00  0.00           H  
ATOM   2959 2HZ  LYS A 184     -19.820 -18.335 -50.697  1.00  0.00           H  
ATOM   2960 3HZ  LYS A 184     -21.030 -19.214 -51.392  1.00  0.00           H  
ATOM   2961  N   SER A 185     -22.825 -11.206 -53.618  1.00  0.00           N  
ATOM   2962  CA  SER A 185     -23.906 -10.245 -53.429  1.00  0.00           C  
ATOM   2963  C   SER A 185     -24.229  -9.557 -54.750  1.00  0.00           C  
ATOM   2964  O   SER A 185     -23.309  -9.216 -55.502  1.00  0.00           O  
ATOM   2965  CB  SER A 185     -23.524  -9.215 -52.384  1.00  0.00           C  
ATOM   2966  OG  SER A 185     -24.469  -8.181 -52.329  1.00  0.00           O  
ATOM   2967  H   SER A 185     -21.882 -10.938 -53.375  1.00  0.00           H  
ATOM   2968  HA  SER A 185     -24.789 -10.782 -53.079  1.00  0.00           H  
ATOM   2969 1HB  SER A 185     -23.450  -9.696 -51.409  1.00  0.00           H  
ATOM   2970 2HB  SER A 185     -22.544  -8.803 -52.621  1.00  0.00           H  
ATOM   2971  HG  SER A 185     -24.176  -7.592 -51.630  1.00  0.00           H  
ATOM   2972  N   PRO A 186     -25.509  -9.339 -55.066  1.00  0.00           N  
ATOM   2973  CA  PRO A 186     -25.853  -8.567 -56.268  1.00  0.00           C  
ATOM   2974  C   PRO A 186     -25.547  -7.085 -56.153  1.00  0.00           C  
ATOM   2975  O   PRO A 186     -25.577  -6.385 -57.174  1.00  0.00           O  
ATOM   2976  CB  PRO A 186     -27.361  -8.805 -56.406  1.00  0.00           C  
ATOM   2977  CG  PRO A 186     -27.818  -9.024 -55.000  1.00  0.00           C  
ATOM   2978  CD  PRO A 186     -26.702  -9.765 -54.306  1.00  0.00           C  
ATOM   2979  HA  PRO A 186     -25.309  -8.978 -57.130  1.00  0.00           H  
ATOM   2980 1HB  PRO A 186     -27.838  -7.935 -56.883  1.00  0.00           H  
ATOM   2981 2HB  PRO A 186     -27.548  -9.671 -57.058  1.00  0.00           H  
ATOM   2982 1HG  PRO A 186     -28.030  -8.059 -54.516  1.00  0.00           H  
ATOM   2983 2HG  PRO A 186     -28.756  -9.597 -54.991  1.00  0.00           H  
ATOM   2984 1HD  PRO A 186     -26.655  -9.455 -53.252  1.00  0.00           H  
ATOM   2985 2HD  PRO A 186     -26.875 -10.849 -54.384  1.00  0.00           H  
ATOM   2986  N   ASP A 187     -25.257  -6.590 -54.956  1.00  0.00           N  
ATOM   2987  CA  ASP A 187     -25.027  -5.164 -54.772  1.00  0.00           C  
ATOM   2988  C   ASP A 187     -23.676  -4.777 -55.365  1.00  0.00           C  
ATOM   2989  O   ASP A 187     -22.639  -5.275 -54.908  1.00  0.00           O  
ATOM   2990  CB  ASP A 187     -25.078  -4.791 -53.288  1.00  0.00           C  
ATOM   2991  CG  ASP A 187     -24.998  -3.289 -53.052  1.00  0.00           C  
ATOM   2992  OD1 ASP A 187     -24.337  -2.622 -53.812  1.00  0.00           O  
ATOM   2993  OD2 ASP A 187     -25.598  -2.823 -52.113  1.00  0.00           O  
ATOM   2994  H   ASP A 187     -25.192  -7.205 -54.158  1.00  0.00           H  
ATOM   2995  HA  ASP A 187     -25.812  -4.617 -55.297  1.00  0.00           H  
ATOM   2996 1HB  ASP A 187     -26.004  -5.165 -52.850  1.00  0.00           H  
ATOM   2997 2HB  ASP A 187     -24.251  -5.271 -52.764  1.00  0.00           H  
ATOM   2998  N   PRO A 188     -23.643  -3.912 -56.383  1.00  0.00           N  
ATOM   2999  CA  PRO A 188     -22.352  -3.545 -56.988  1.00  0.00           C  
ATOM   3000  C   PRO A 188     -21.331  -3.038 -55.988  1.00  0.00           C  
ATOM   3001  O   PRO A 188     -20.125  -3.180 -56.226  1.00  0.00           O  
ATOM   3002  CB  PRO A 188     -22.747  -2.441 -57.975  1.00  0.00           C  
ATOM   3003  CG  PRO A 188     -24.145  -2.781 -58.365  1.00  0.00           C  
ATOM   3004  CD  PRO A 188     -24.778  -3.278 -57.092  1.00  0.00           C  
ATOM   3005  HA  PRO A 188     -21.930  -4.423 -57.500  1.00  0.00           H  
ATOM   3006 1HB  PRO A 188     -22.667  -1.457 -57.489  1.00  0.00           H  
ATOM   3007 2HB  PRO A 188     -22.056  -2.434 -58.829  1.00  0.00           H  
ATOM   3008 1HG  PRO A 188     -24.653  -1.894 -58.772  1.00  0.00           H  
ATOM   3009 2HG  PRO A 188     -24.143  -3.540 -59.161  1.00  0.00           H  
ATOM   3010 1HD  PRO A 188     -25.182  -2.426 -56.526  1.00  0.00           H  
ATOM   3011 2HD  PRO A 188     -25.576  -3.995 -57.334  1.00  0.00           H  
ATOM   3012  N   GLU A 189     -21.772  -2.448 -54.873  1.00  0.00           N  
ATOM   3013  CA  GLU A 189     -20.830  -1.924 -53.890  1.00  0.00           C  
ATOM   3014  C   GLU A 189     -20.075  -3.040 -53.179  1.00  0.00           C  
ATOM   3015  O   GLU A 189     -18.876  -2.900 -52.909  1.00  0.00           O  
ATOM   3016  CB  GLU A 189     -21.562  -1.061 -52.862  1.00  0.00           C  
ATOM   3017  CG  GLU A 189     -22.146   0.228 -53.424  1.00  0.00           C  
ATOM   3018  CD  GLU A 189     -21.098   1.149 -53.983  1.00  0.00           C  
ATOM   3019  OE1 GLU A 189     -20.109   1.362 -53.323  1.00  0.00           O  
ATOM   3020  OE2 GLU A 189     -21.286   1.642 -55.070  1.00  0.00           O  
ATOM   3021  H   GLU A 189     -22.763  -2.360 -54.700  1.00  0.00           H  
ATOM   3022  HA  GLU A 189     -20.090  -1.315 -54.411  1.00  0.00           H  
ATOM   3023 1HB  GLU A 189     -22.378  -1.634 -52.421  1.00  0.00           H  
ATOM   3024 2HB  GLU A 189     -20.878  -0.794 -52.056  1.00  0.00           H  
ATOM   3025 1HG  GLU A 189     -22.854  -0.022 -54.215  1.00  0.00           H  
ATOM   3026 2HG  GLU A 189     -22.692   0.741 -52.634  1.00  0.00           H  
ATOM   3027  N   ALA A 190     -20.749  -4.149 -52.866  1.00  0.00           N  
ATOM   3028  CA  ALA A 190     -20.047  -5.305 -52.321  1.00  0.00           C  
ATOM   3029  C   ALA A 190     -19.053  -5.891 -53.313  1.00  0.00           C  
ATOM   3030  O   ALA A 190     -17.963  -6.316 -52.915  1.00  0.00           O  
ATOM   3031  CB  ALA A 190     -21.049  -6.376 -51.887  1.00  0.00           C  
ATOM   3032  H   ALA A 190     -21.749  -4.199 -53.001  1.00  0.00           H  
ATOM   3033  HA  ALA A 190     -19.479  -4.977 -51.450  1.00  0.00           H  
ATOM   3034 1HB  ALA A 190     -20.513  -7.233 -51.482  1.00  0.00           H  
ATOM   3035 2HB  ALA A 190     -21.709  -5.966 -51.122  1.00  0.00           H  
ATOM   3036 3HB  ALA A 190     -21.640  -6.689 -52.746  1.00  0.00           H  
ATOM   3037  N   GLN A 191     -19.401  -5.918 -54.602  1.00  0.00           N  
ATOM   3038  CA  GLN A 191     -18.494  -6.461 -55.607  1.00  0.00           C  
ATOM   3039  C   GLN A 191     -17.268  -5.578 -55.805  1.00  0.00           C  
ATOM   3040  O   GLN A 191     -16.157  -6.097 -55.968  1.00  0.00           O  
ATOM   3041  CB  GLN A 191     -19.225  -6.639 -56.940  1.00  0.00           C  
ATOM   3042  CG  GLN A 191     -20.312  -7.699 -56.917  1.00  0.00           C  
ATOM   3043  CD  GLN A 191     -21.142  -7.705 -58.187  1.00  0.00           C  
ATOM   3044  OE1 GLN A 191     -20.669  -7.310 -59.255  1.00  0.00           O  
ATOM   3045  NE2 GLN A 191     -22.387  -8.153 -58.077  1.00  0.00           N  
ATOM   3046  H   GLN A 191     -20.301  -5.562 -54.894  1.00  0.00           H  
ATOM   3047  HA  GLN A 191     -18.138  -7.432 -55.263  1.00  0.00           H  
ATOM   3048 1HB  GLN A 191     -19.682  -5.694 -57.234  1.00  0.00           H  
ATOM   3049 2HB  GLN A 191     -18.507  -6.909 -57.715  1.00  0.00           H  
ATOM   3050 1HG  GLN A 191     -19.848  -8.680 -56.808  1.00  0.00           H  
ATOM   3051 2HG  GLN A 191     -20.977  -7.505 -56.075  1.00  0.00           H  
ATOM   3052 1HE2 GLN A 191     -22.982  -8.181 -58.880  1.00  0.00           H  
ATOM   3053 2HE2 GLN A 191     -22.730  -8.464 -57.191  1.00  0.00           H  
ATOM   3054  N   LYS A 192     -17.441  -4.253 -55.795  1.00  0.00           N  
ATOM   3055  CA  LYS A 192     -16.292  -3.363 -55.901  1.00  0.00           C  
ATOM   3056  C   LYS A 192     -15.361  -3.513 -54.704  1.00  0.00           C  
ATOM   3057  O   LYS A 192     -14.136  -3.520 -54.870  1.00  0.00           O  
ATOM   3058  CB  LYS A 192     -16.751  -1.910 -56.029  1.00  0.00           C  
ATOM   3059  CG  LYS A 192     -17.363  -1.560 -57.380  1.00  0.00           C  
ATOM   3060  CD  LYS A 192     -17.630  -0.067 -57.495  1.00  0.00           C  
ATOM   3061  CE  LYS A 192     -18.801   0.357 -56.621  1.00  0.00           C  
ATOM   3062  NZ  LYS A 192     -19.169   1.783 -56.835  1.00  0.00           N  
ATOM   3063  H   LYS A 192     -18.366  -3.855 -55.714  1.00  0.00           H  
ATOM   3064  HA  LYS A 192     -15.720  -3.639 -56.788  1.00  0.00           H  
ATOM   3065 1HB  LYS A 192     -17.492  -1.692 -55.260  1.00  0.00           H  
ATOM   3066 2HB  LYS A 192     -15.903  -1.244 -55.864  1.00  0.00           H  
ATOM   3067 1HG  LYS A 192     -16.683  -1.862 -58.176  1.00  0.00           H  
ATOM   3068 2HG  LYS A 192     -18.302  -2.099 -57.504  1.00  0.00           H  
ATOM   3069 1HD  LYS A 192     -16.741   0.487 -57.190  1.00  0.00           H  
ATOM   3070 2HD  LYS A 192     -17.854   0.183 -58.532  1.00  0.00           H  
ATOM   3071 1HE  LYS A 192     -19.665  -0.266 -56.845  1.00  0.00           H  
ATOM   3072 2HE  LYS A 192     -18.541   0.215 -55.572  1.00  0.00           H  
ATOM   3073 1HZ  LYS A 192     -19.947   2.024 -56.238  1.00  0.00           H  
ATOM   3074 2HZ  LYS A 192     -18.379   2.371 -56.611  1.00  0.00           H  
ATOM   3075 3HZ  LYS A 192     -19.430   1.922 -57.801  1.00  0.00           H  
ATOM   3076  N   GLU A 193     -15.919  -3.636 -53.496  1.00  0.00           N  
ATOM   3077  CA  GLU A 193     -15.087  -3.832 -52.314  1.00  0.00           C  
ATOM   3078  C   GLU A 193     -14.383  -5.181 -52.351  1.00  0.00           C  
ATOM   3079  O   GLU A 193     -13.239  -5.294 -51.896  1.00  0.00           O  
ATOM   3080  CB  GLU A 193     -15.933  -3.724 -51.043  1.00  0.00           C  
ATOM   3081  CG  GLU A 193     -16.427  -2.317 -50.735  1.00  0.00           C  
ATOM   3082  CD  GLU A 193     -15.307  -1.346 -50.483  1.00  0.00           C  
ATOM   3083  OE1 GLU A 193     -14.412  -1.680 -49.743  1.00  0.00           O  
ATOM   3084  OE2 GLU A 193     -15.347  -0.269 -51.028  1.00  0.00           O  
ATOM   3085  H   GLU A 193     -16.922  -3.593 -53.390  1.00  0.00           H  
ATOM   3086  HA  GLU A 193     -14.318  -3.060 -52.301  1.00  0.00           H  
ATOM   3087 1HB  GLU A 193     -16.804  -4.373 -51.130  1.00  0.00           H  
ATOM   3088 2HB  GLU A 193     -15.351  -4.069 -50.189  1.00  0.00           H  
ATOM   3089 1HG  GLU A 193     -17.019  -1.959 -51.576  1.00  0.00           H  
ATOM   3090 2HG  GLU A 193     -17.074  -2.354 -49.860  1.00  0.00           H  
ATOM   3091  N   ALA A 194     -15.045  -6.211 -52.884  1.00  0.00           N  
ATOM   3092  CA  ALA A 194     -14.401  -7.509 -53.031  1.00  0.00           C  
ATOM   3093  C   ALA A 194     -13.184  -7.430 -53.941  1.00  0.00           C  
ATOM   3094  O   ALA A 194     -12.157  -8.057 -53.656  1.00  0.00           O  
ATOM   3095  CB  ALA A 194     -15.399  -8.537 -53.564  1.00  0.00           C  
ATOM   3096  H   ALA A 194     -16.001  -6.098 -53.191  1.00  0.00           H  
ATOM   3097  HA  ALA A 194     -14.056  -7.829 -52.047  1.00  0.00           H  
ATOM   3098 1HB  ALA A 194     -14.905  -9.503 -53.669  1.00  0.00           H  
ATOM   3099 2HB  ALA A 194     -16.232  -8.629 -52.868  1.00  0.00           H  
ATOM   3100 3HB  ALA A 194     -15.770  -8.213 -54.534  1.00  0.00           H  
ATOM   3101  N   LYS A 195     -13.278  -6.673 -55.037  1.00  0.00           N  
ATOM   3102  CA  LYS A 195     -12.142  -6.544 -55.944  1.00  0.00           C  
ATOM   3103  C   LYS A 195     -10.969  -5.854 -55.260  1.00  0.00           C  
ATOM   3104  O   LYS A 195      -9.816  -6.271 -55.421  1.00  0.00           O  
ATOM   3105  CB  LYS A 195     -12.545  -5.773 -57.202  1.00  0.00           C  
ATOM   3106  CG  LYS A 195     -13.475  -6.536 -58.136  1.00  0.00           C  
ATOM   3107  CD  LYS A 195     -13.855  -5.695 -59.346  1.00  0.00           C  
ATOM   3108  CE  LYS A 195     -14.797  -6.450 -60.272  1.00  0.00           C  
ATOM   3109  NZ  LYS A 195     -15.205  -5.626 -61.443  1.00  0.00           N  
ATOM   3110  H   LYS A 195     -14.136  -6.183 -55.249  1.00  0.00           H  
ATOM   3111  HA  LYS A 195     -11.813  -7.543 -56.230  1.00  0.00           H  
ATOM   3112 1HB  LYS A 195     -13.044  -4.846 -56.917  1.00  0.00           H  
ATOM   3113 2HB  LYS A 195     -11.652  -5.504 -57.766  1.00  0.00           H  
ATOM   3114 1HG  LYS A 195     -12.982  -7.446 -58.478  1.00  0.00           H  
ATOM   3115 2HG  LYS A 195     -14.382  -6.815 -57.599  1.00  0.00           H  
ATOM   3116 1HD  LYS A 195     -14.344  -4.778 -59.013  1.00  0.00           H  
ATOM   3117 2HD  LYS A 195     -12.956  -5.426 -59.899  1.00  0.00           H  
ATOM   3118 1HE  LYS A 195     -14.307  -7.353 -60.632  1.00  0.00           H  
ATOM   3119 2HE  LYS A 195     -15.691  -6.743 -59.722  1.00  0.00           H  
ATOM   3120 1HZ  LYS A 195     -15.828  -6.161 -62.031  1.00  0.00           H  
ATOM   3121 2HZ  LYS A 195     -15.678  -4.794 -61.121  1.00  0.00           H  
ATOM   3122 3HZ  LYS A 195     -14.386  -5.364 -61.972  1.00  0.00           H  
ATOM   3123  N   LYS A 196     -11.243  -4.796 -54.493  1.00  0.00           N  
ATOM   3124  CA  LYS A 196     -10.185  -4.147 -53.726  1.00  0.00           C  
ATOM   3125  C   LYS A 196      -9.625  -5.071 -52.653  1.00  0.00           C  
ATOM   3126  O   LYS A 196      -8.406  -5.121 -52.452  1.00  0.00           O  
ATOM   3127  CB  LYS A 196     -10.702  -2.858 -53.088  1.00  0.00           C  
ATOM   3128  CG  LYS A 196     -10.983  -1.734 -54.077  1.00  0.00           C  
ATOM   3129  CD  LYS A 196     -11.299  -0.431 -53.360  1.00  0.00           C  
ATOM   3130  CE  LYS A 196     -12.630  -0.510 -52.627  1.00  0.00           C  
ATOM   3131  NZ  LYS A 196     -13.027   0.803 -52.050  1.00  0.00           N  
ATOM   3132  H   LYS A 196     -12.184  -4.435 -54.435  1.00  0.00           H  
ATOM   3133  HA  LYS A 196      -9.366  -3.903 -54.404  1.00  0.00           H  
ATOM   3134 1HB  LYS A 196     -11.625  -3.064 -52.546  1.00  0.00           H  
ATOM   3135 2HB  LYS A 196      -9.973  -2.491 -52.365  1.00  0.00           H  
ATOM   3136 1HG  LYS A 196     -10.112  -1.586 -54.716  1.00  0.00           H  
ATOM   3137 2HG  LYS A 196     -11.830  -2.007 -54.706  1.00  0.00           H  
ATOM   3138 1HD  LYS A 196     -10.510  -0.212 -52.639  1.00  0.00           H  
ATOM   3139 2HD  LYS A 196     -11.342   0.383 -54.084  1.00  0.00           H  
ATOM   3140 1HE  LYS A 196     -13.406  -0.839 -53.317  1.00  0.00           H  
ATOM   3141 2HE  LYS A 196     -12.559  -1.240 -51.821  1.00  0.00           H  
ATOM   3142 1HZ  LYS A 196     -13.912   0.709 -51.573  1.00  0.00           H  
ATOM   3143 2HZ  LYS A 196     -12.322   1.110 -51.393  1.00  0.00           H  
ATOM   3144 3HZ  LYS A 196     -13.114   1.484 -52.790  1.00  0.00           H  
ATOM   3145  N   ALA A 197     -10.494  -5.809 -51.956  1.00  0.00           N  
ATOM   3146  CA  ALA A 197     -10.021  -6.729 -50.928  1.00  0.00           C  
ATOM   3147  C   ALA A 197      -9.135  -7.813 -51.528  1.00  0.00           C  
ATOM   3148  O   ALA A 197      -8.116  -8.188 -50.935  1.00  0.00           O  
ATOM   3149  CB  ALA A 197     -11.207  -7.351 -50.192  1.00  0.00           C  
ATOM   3150  H   ALA A 197     -11.486  -5.737 -52.133  1.00  0.00           H  
ATOM   3151  HA  ALA A 197      -9.419  -6.163 -50.217  1.00  0.00           H  
ATOM   3152 1HB  ALA A 197     -10.842  -8.037 -49.427  1.00  0.00           H  
ATOM   3153 2HB  ALA A 197     -11.797  -6.564 -49.722  1.00  0.00           H  
ATOM   3154 3HB  ALA A 197     -11.829  -7.896 -50.899  1.00  0.00           H  
ATOM   3155  N   GLU A 198      -9.505  -8.329 -52.703  1.00  0.00           N  
ATOM   3156  CA  GLU A 198      -8.672  -9.326 -53.366  1.00  0.00           C  
ATOM   3157  C   GLU A 198      -7.293  -8.774 -53.702  1.00  0.00           C  
ATOM   3158  O   GLU A 198      -6.286  -9.460 -53.504  1.00  0.00           O  
ATOM   3159  CB  GLU A 198      -9.354  -9.824 -54.643  1.00  0.00           C  
ATOM   3160  CG  GLU A 198      -8.540 -10.834 -55.438  1.00  0.00           C  
ATOM   3161  CD  GLU A 198      -9.274 -11.361 -56.639  1.00  0.00           C  
ATOM   3162  OE1 GLU A 198     -10.461 -11.158 -56.722  1.00  0.00           O  
ATOM   3163  OE2 GLU A 198      -8.646 -11.967 -57.476  1.00  0.00           O  
ATOM   3164  H   GLU A 198     -10.364  -8.034 -53.145  1.00  0.00           H  
ATOM   3165  HA  GLU A 198      -8.529 -10.166 -52.685  1.00  0.00           H  
ATOM   3166 1HB  GLU A 198     -10.307 -10.288 -54.389  1.00  0.00           H  
ATOM   3167 2HB  GLU A 198      -9.566  -8.977 -55.295  1.00  0.00           H  
ATOM   3168 1HG  GLU A 198      -7.616 -10.360 -55.770  1.00  0.00           H  
ATOM   3169 2HG  GLU A 198      -8.275 -11.665 -54.786  1.00  0.00           H  
ATOM   3170  N   GLN A 199      -7.229  -7.540 -54.211  1.00  0.00           N  
ATOM   3171  CA  GLN A 199      -5.938  -6.948 -54.539  1.00  0.00           C  
ATOM   3172  C   GLN A 199      -5.088  -6.742 -53.291  1.00  0.00           C  
ATOM   3173  O   GLN A 199      -3.870  -6.944 -53.332  1.00  0.00           O  
ATOM   3174  CB  GLN A 199      -6.130  -5.613 -55.265  1.00  0.00           C  
ATOM   3175  CG  GLN A 199      -4.843  -4.995 -55.783  1.00  0.00           C  
ATOM   3176  CD  GLN A 199      -4.160  -5.865 -56.822  1.00  0.00           C  
ATOM   3177  OE1 GLN A 199      -4.817  -6.479 -57.666  1.00  0.00           O  
ATOM   3178  NE2 GLN A 199      -2.834  -5.922 -56.765  1.00  0.00           N  
ATOM   3179  H   GLN A 199      -8.071  -7.006 -54.375  1.00  0.00           H  
ATOM   3180  HA  GLN A 199      -5.395  -7.635 -55.187  1.00  0.00           H  
ATOM   3181 1HB  GLN A 199      -6.802  -5.753 -56.112  1.00  0.00           H  
ATOM   3182 2HB  GLN A 199      -6.599  -4.896 -54.590  1.00  0.00           H  
ATOM   3183 1HG  GLN A 199      -5.072  -4.033 -56.240  1.00  0.00           H  
ATOM   3184 2HG  GLN A 199      -4.156  -4.857 -54.948  1.00  0.00           H  
ATOM   3185 1HE2 GLN A 199      -2.328  -6.480 -57.425  1.00  0.00           H  
ATOM   3186 2HE2 GLN A 199      -2.341  -5.408 -56.064  1.00  0.00           H  
ATOM   3187  N   LYS A 200      -5.712  -6.344 -52.179  1.00  0.00           N  
ATOM   3188  CA  LYS A 200      -4.965  -6.161 -50.939  1.00  0.00           C  
ATOM   3189  C   LYS A 200      -4.262  -7.450 -50.532  1.00  0.00           C  
ATOM   3190  O   LYS A 200      -3.149  -7.416 -49.994  1.00  0.00           O  
ATOM   3191  CB  LYS A 200      -5.892  -5.689 -49.817  1.00  0.00           C  
ATOM   3192  CG  LYS A 200      -6.354  -4.244 -49.950  1.00  0.00           C  
ATOM   3193  CD  LYS A 200      -7.327  -3.871 -48.841  1.00  0.00           C  
ATOM   3194  CE  LYS A 200      -7.795  -2.429 -48.975  1.00  0.00           C  
ATOM   3195  NZ  LYS A 200      -8.764  -2.057 -47.909  1.00  0.00           N  
ATOM   3196  H   LYS A 200      -6.705  -6.166 -52.186  1.00  0.00           H  
ATOM   3197  HA  LYS A 200      -4.201  -5.402 -51.104  1.00  0.00           H  
ATOM   3198 1HB  LYS A 200      -6.779  -6.322 -49.787  1.00  0.00           H  
ATOM   3199 2HB  LYS A 200      -5.384  -5.791 -48.858  1.00  0.00           H  
ATOM   3200 1HG  LYS A 200      -5.491  -3.579 -49.902  1.00  0.00           H  
ATOM   3201 2HG  LYS A 200      -6.844  -4.106 -50.913  1.00  0.00           H  
ATOM   3202 1HD  LYS A 200      -8.195  -4.531 -48.881  1.00  0.00           H  
ATOM   3203 2HD  LYS A 200      -6.842  -3.997 -47.873  1.00  0.00           H  
ATOM   3204 1HE  LYS A 200      -6.936  -1.762 -48.917  1.00  0.00           H  
ATOM   3205 2HE  LYS A 200      -8.270  -2.290 -49.945  1.00  0.00           H  
ATOM   3206 1HZ  LYS A 200      -9.049  -1.096 -48.033  1.00  0.00           H  
ATOM   3207 2HZ  LYS A 200      -9.574  -2.658 -47.965  1.00  0.00           H  
ATOM   3208 3HZ  LYS A 200      -8.328  -2.164 -47.004  1.00  0.00           H  
ATOM   3209  N   VAL A 201      -4.899  -8.598 -50.781  1.00  0.00           N  
ATOM   3210  CA  VAL A 201      -4.261  -9.880 -50.506  1.00  0.00           C  
ATOM   3211  C   VAL A 201      -3.159 -10.157 -51.521  1.00  0.00           C  
ATOM   3212  O   VAL A 201      -2.058 -10.586 -51.160  1.00  0.00           O  
ATOM   3213  CB  VAL A 201      -5.298 -11.019 -50.549  1.00  0.00           C  
ATOM   3214  CG1 VAL A 201      -4.611 -12.370 -50.414  1.00  0.00           C  
ATOM   3215  CG2 VAL A 201      -6.327 -10.824 -49.447  1.00  0.00           C  
ATOM   3216  H   VAL A 201      -5.833  -8.585 -51.166  1.00  0.00           H  
ATOM   3217  HA  VAL A 201      -3.788  -9.828 -49.525  1.00  0.00           H  
ATOM   3218  HB  VAL A 201      -5.796 -11.007 -51.519  1.00  0.00           H  
ATOM   3219 1HG1 VAL A 201      -5.358 -13.163 -50.447  1.00  0.00           H  
ATOM   3220 2HG1 VAL A 201      -3.905 -12.503 -51.234  1.00  0.00           H  
ATOM   3221 3HG1 VAL A 201      -4.078 -12.413 -49.464  1.00  0.00           H  
ATOM   3222 1HG2 VAL A 201      -7.057 -11.632 -49.484  1.00  0.00           H  
ATOM   3223 2HG2 VAL A 201      -5.827 -10.830 -48.478  1.00  0.00           H  
ATOM   3224 3HG2 VAL A 201      -6.835  -9.870 -49.587  1.00  0.00           H  
ATOM   3225  N   ARG A 202      -3.436  -9.910 -52.804  1.00  0.00           N  
ATOM   3226  CA  ARG A 202      -2.453 -10.198 -53.843  1.00  0.00           C  
ATOM   3227  C   ARG A 202      -1.198  -9.350 -53.685  1.00  0.00           C  
ATOM   3228  O   ARG A 202      -0.126  -9.740 -54.160  1.00  0.00           O  
ATOM   3229  CB  ARG A 202      -3.050  -9.955 -55.221  1.00  0.00           C  
ATOM   3230  CG  ARG A 202      -4.080 -10.982 -55.662  1.00  0.00           C  
ATOM   3231  CD  ARG A 202      -4.597 -10.692 -57.024  1.00  0.00           C  
ATOM   3232  NE  ARG A 202      -5.608 -11.653 -57.436  1.00  0.00           N  
ATOM   3233  CZ  ARG A 202      -5.343 -12.854 -57.984  1.00  0.00           C  
ATOM   3234  NH1 ARG A 202      -4.097 -13.227 -58.179  1.00  0.00           N  
ATOM   3235  NH2 ARG A 202      -6.334 -13.658 -58.327  1.00  0.00           N  
ATOM   3236  H   ARG A 202      -4.330  -9.521 -53.067  1.00  0.00           H  
ATOM   3237  HA  ARG A 202      -2.152 -11.242 -53.755  1.00  0.00           H  
ATOM   3238 1HB  ARG A 202      -3.530  -8.977 -55.242  1.00  0.00           H  
ATOM   3239 2HB  ARG A 202      -2.254  -9.944 -55.966  1.00  0.00           H  
ATOM   3240 1HG  ARG A 202      -3.624 -11.973 -55.673  1.00  0.00           H  
ATOM   3241 2HG  ARG A 202      -4.921 -10.977 -54.967  1.00  0.00           H  
ATOM   3242 1HD  ARG A 202      -5.045  -9.699 -57.038  1.00  0.00           H  
ATOM   3243 2HD  ARG A 202      -3.778 -10.731 -57.740  1.00  0.00           H  
ATOM   3244  HE  ARG A 202      -6.578 -11.401 -57.302  1.00  0.00           H  
ATOM   3245 1HH1 ARG A 202      -3.339 -12.613 -57.917  1.00  0.00           H  
ATOM   3246 2HH1 ARG A 202      -3.898 -14.128 -58.590  1.00  0.00           H  
ATOM   3247 1HH2 ARG A 202      -7.292 -13.371 -58.177  1.00  0.00           H  
ATOM   3248 2HH2 ARG A 202      -6.136 -14.558 -58.737  1.00  0.00           H  
ATOM   3249  N   GLU A 203      -1.306  -8.196 -53.021  1.00  0.00           N  
ATOM   3250  CA  GLU A 203      -0.127  -7.373 -52.778  1.00  0.00           C  
ATOM   3251  C   GLU A 203       0.875  -8.073 -51.870  1.00  0.00           C  
ATOM   3252  O   GLU A 203       2.076  -7.793 -51.943  1.00  0.00           O  
ATOM   3253  CB  GLU A 203      -0.536  -6.034 -52.160  1.00  0.00           C  
ATOM   3254  CG  GLU A 203      -1.221  -5.077 -53.126  1.00  0.00           C  
ATOM   3255  CD  GLU A 203      -0.297  -4.564 -54.195  1.00  0.00           C  
ATOM   3256  OE1 GLU A 203       0.778  -4.124 -53.863  1.00  0.00           O  
ATOM   3257  OE2 GLU A 203      -0.666  -4.613 -55.345  1.00  0.00           O  
ATOM   3258  H   GLU A 203      -2.204  -7.882 -52.681  1.00  0.00           H  
ATOM   3259  HA  GLU A 203       0.370  -7.192 -53.731  1.00  0.00           H  
ATOM   3260 1HB  GLU A 203      -1.215  -6.210 -51.325  1.00  0.00           H  
ATOM   3261 2HB  GLU A 203       0.346  -5.533 -51.762  1.00  0.00           H  
ATOM   3262 1HG  GLU A 203      -2.055  -5.593 -53.599  1.00  0.00           H  
ATOM   3263 2HG  GLU A 203      -1.621  -4.235 -52.564  1.00  0.00           H  
ATOM   3264  N   GLU A 204       0.407  -8.980 -51.017  1.00  0.00           N  
ATOM   3265  CA  GLU A 204       1.272  -9.623 -50.034  1.00  0.00           C  
ATOM   3266  C   GLU A 204       1.207 -11.143 -50.157  1.00  0.00           C  
ATOM   3267  O   GLU A 204       1.356 -11.694 -51.247  1.00  0.00           O  
ATOM   3268  OXT GLU A 204       1.006 -11.815 -49.183  1.00  0.00           O  
ATOM   3269  CB  GLU A 204       0.879  -9.197 -48.618  1.00  0.00           C  
ATOM   3270  CG  GLU A 204       1.101  -7.721 -48.321  1.00  0.00           C  
ATOM   3271  CD  GLU A 204       0.810  -7.362 -46.890  1.00  0.00           C  
ATOM   3272  OE1 GLU A 204       0.462  -8.239 -46.136  1.00  0.00           O  
ATOM   3273  OE2 GLU A 204       0.935  -6.209 -46.551  1.00  0.00           O  
ATOM   3274  H   GLU A 204      -0.570  -9.231 -51.050  1.00  0.00           H  
ATOM   3275  HA  GLU A 204       2.301  -9.315 -50.224  1.00  0.00           H  
ATOM   3276 1HB  GLU A 204      -0.176  -9.417 -48.451  1.00  0.00           H  
ATOM   3277 2HB  GLU A 204       1.452  -9.774 -47.892  1.00  0.00           H  
ATOM   3278 1HG  GLU A 204       2.137  -7.468 -48.543  1.00  0.00           H  
ATOM   3279 2HG  GLU A 204       0.463  -7.129 -48.976  1.00  0.00           H  
TER                                                                             
ATOM   3281  N   ASN B 205     -37.080  -9.822 -15.484  1.00  0.00           N  
ATOM   3282  CA  ASN B 205     -37.689  -9.046 -16.560  1.00  0.00           C  
ATOM   3283  C   ASN B 205     -36.798  -7.895 -16.966  1.00  0.00           C  
ATOM   3284  O   ASN B 205     -36.549  -7.679 -18.148  1.00  0.00           O  
ATOM   3285  CB  ASN B 205     -39.059  -8.538 -16.152  1.00  0.00           C  
ATOM   3286  CG  ASN B 205     -40.071  -9.642 -16.026  1.00  0.00           C  
ATOM   3287  OD1 ASN B 205     -40.479 -10.005 -14.917  1.00  0.00           O  
ATOM   3288  ND2 ASN B 205     -40.485 -10.185 -17.143  1.00  0.00           N  
ATOM   3289 1H   ASN B 205     -37.686 -10.577 -15.233  1.00  0.00           H  
ATOM   3290 2H   ASN B 205     -36.202 -10.189 -15.792  1.00  0.00           H  
ATOM   3291 3H   ASN B 205     -36.934  -9.233 -14.689  1.00  0.00           H  
ATOM   3292  HA  ASN B 205     -37.800  -9.701 -17.444  1.00  0.00           H  
ATOM   3293 1HB  ASN B 205     -38.985  -8.018 -15.196  1.00  0.00           H  
ATOM   3294 2HB  ASN B 205     -39.415  -7.817 -16.889  1.00  0.00           H  
ATOM   3295 1HD2 ASN B 205     -41.158 -10.925 -17.120  1.00  0.00           H  
ATOM   3296 2HD2 ASN B 205     -40.129  -9.860 -18.019  1.00  0.00           H  
ATOM   3297  N   THR B 206     -36.335  -7.126 -15.977  1.00  0.00           N  
ATOM   3298  CA  THR B 206     -35.593  -5.894 -16.215  1.00  0.00           C  
ATOM   3299  C   THR B 206     -34.223  -6.008 -15.560  1.00  0.00           C  
ATOM   3300  O   THR B 206     -34.112  -6.483 -14.425  1.00  0.00           O  
ATOM   3301  CB  THR B 206     -36.342  -4.663 -15.672  1.00  0.00           C  
ATOM   3302  OG1 THR B 206     -37.600  -4.530 -16.345  1.00  0.00           O  
ATOM   3303  CG2 THR B 206     -35.520  -3.401 -15.887  1.00  0.00           C  
ATOM   3304  H   THR B 206     -36.504  -7.424 -15.026  1.00  0.00           H  
ATOM   3305  HA  THR B 206     -35.468  -5.768 -17.291  1.00  0.00           H  
ATOM   3306  HB  THR B 206     -36.528  -4.791 -14.606  1.00  0.00           H  
ATOM   3307  HG1 THR B 206     -38.002  -3.690 -16.109  1.00  0.00           H  
ATOM   3308 1HG2 THR B 206     -36.065  -2.542 -15.496  1.00  0.00           H  
ATOM   3309 2HG2 THR B 206     -34.567  -3.494 -15.366  1.00  0.00           H  
ATOM   3310 3HG2 THR B 206     -35.339  -3.262 -16.952  1.00  0.00           H  
ATOM   3311  N   HIS B 207     -33.190  -5.570 -16.275  1.00  0.00           N  
ATOM   3312  CA  HIS B 207     -31.829  -5.519 -15.757  1.00  0.00           C  
ATOM   3313  C   HIS B 207     -31.393  -4.063 -15.696  1.00  0.00           C  
ATOM   3314  O   HIS B 207     -31.313  -3.389 -16.729  1.00  0.00           O  
ATOM   3315  CB  HIS B 207     -30.864  -6.328 -16.629  1.00  0.00           C  
ATOM   3316  CG  HIS B 207     -31.214  -7.781 -16.724  1.00  0.00           C  
ATOM   3317  ND1 HIS B 207     -30.586  -8.748 -15.966  1.00  0.00           N  
ATOM   3318  CD2 HIS B 207     -32.124  -8.432 -17.486  1.00  0.00           C  
ATOM   3319  CE1 HIS B 207     -31.097  -9.931 -16.258  1.00  0.00           C  
ATOM   3320  NE2 HIS B 207     -32.031  -9.767 -17.177  1.00  0.00           N  
ATOM   3321  H   HIS B 207     -33.369  -5.260 -17.220  1.00  0.00           H  
ATOM   3322  HA  HIS B 207     -31.826  -5.938 -14.751  1.00  0.00           H  
ATOM   3323 1HB  HIS B 207     -30.851  -5.914 -17.638  1.00  0.00           H  
ATOM   3324 2HB  HIS B 207     -29.855  -6.246 -16.229  1.00  0.00           H  
ATOM   3325  HD2 HIS B 207     -32.804  -7.981 -18.209  1.00  0.00           H  
ATOM   3326  HE1 HIS B 207     -30.798 -10.881 -15.816  1.00  0.00           H  
ATOM   3327  HE2 HIS B 207     -32.589 -10.500 -17.590  1.00  0.00           H  
ATOM   3328  N   PHE B 208     -31.117  -3.580 -14.488  1.00  0.00           N  
ATOM   3329  CA  PHE B 208     -30.601  -2.235 -14.274  1.00  0.00           C  
ATOM   3330  C   PHE B 208     -29.087  -2.318 -14.122  1.00  0.00           C  
ATOM   3331  O   PHE B 208     -28.589  -2.830 -13.115  1.00  0.00           O  
ATOM   3332  CB  PHE B 208     -31.227  -1.594 -13.034  1.00  0.00           C  
ATOM   3333  CG  PHE B 208     -32.683  -1.262 -13.193  1.00  0.00           C  
ATOM   3334  CD1 PHE B 208     -33.662  -2.140 -12.753  1.00  0.00           C  
ATOM   3335  CD2 PHE B 208     -33.077  -0.071 -13.784  1.00  0.00           C  
ATOM   3336  CE1 PHE B 208     -35.002  -1.835 -12.899  1.00  0.00           C  
ATOM   3337  CE2 PHE B 208     -34.416   0.237 -13.930  1.00  0.00           C  
ATOM   3338  CZ  PHE B 208     -35.379  -0.647 -13.487  1.00  0.00           C  
ATOM   3339  H   PHE B 208     -31.275  -4.179 -13.691  1.00  0.00           H  
ATOM   3340  HA  PHE B 208     -30.851  -1.626 -15.143  1.00  0.00           H  
ATOM   3341 1HB  PHE B 208     -31.123  -2.268 -12.185  1.00  0.00           H  
ATOM   3342 2HB  PHE B 208     -30.693  -0.677 -12.790  1.00  0.00           H  
ATOM   3343  HD1 PHE B 208     -33.363  -3.080 -12.286  1.00  0.00           H  
ATOM   3344  HD2 PHE B 208     -32.316   0.627 -14.134  1.00  0.00           H  
ATOM   3345  HE1 PHE B 208     -35.761  -2.535 -12.548  1.00  0.00           H  
ATOM   3346  HE2 PHE B 208     -34.712   1.177 -14.395  1.00  0.00           H  
ATOM   3347  HZ  PHE B 208     -36.435  -0.406 -13.603  1.00  0.00           H  
ATOM   3348  N   ILE B 209     -28.363  -1.821 -15.121  1.00  0.00           N  
ATOM   3349  CA  ILE B 209     -26.909  -1.940 -15.179  1.00  0.00           C  
ATOM   3350  C   ILE B 209     -26.310  -0.547 -15.033  1.00  0.00           C  
ATOM   3351  O   ILE B 209     -26.550   0.331 -15.869  1.00  0.00           O  
ATOM   3352  CB  ILE B 209     -26.441  -2.585 -16.495  1.00  0.00           C  
ATOM   3353  CG1 ILE B 209     -27.085  -3.963 -16.673  1.00  0.00           C  
ATOM   3354  CG2 ILE B 209     -24.924  -2.695 -16.524  1.00  0.00           C  
ATOM   3355  CD1 ILE B 209     -26.933  -4.533 -18.064  1.00  0.00           C  
ATOM   3356  H   ILE B 209     -28.847  -1.342 -15.867  1.00  0.00           H  
ATOM   3357  HA  ILE B 209     -26.580  -2.559 -14.345  1.00  0.00           H  
ATOM   3358  HB  ILE B 209     -26.768  -1.974 -17.336  1.00  0.00           H  
ATOM   3359 1HG1 ILE B 209     -26.643  -4.665 -15.966  1.00  0.00           H  
ATOM   3360 2HG1 ILE B 209     -28.149  -3.899 -16.446  1.00  0.00           H  
ATOM   3361 1HG2 ILE B 209     -24.611  -3.154 -17.461  1.00  0.00           H  
ATOM   3362 2HG2 ILE B 209     -24.486  -1.701 -16.443  1.00  0.00           H  
ATOM   3363 3HG2 ILE B 209     -24.588  -3.310 -15.689  1.00  0.00           H  
ATOM   3364 1HD1 ILE B 209     -27.415  -5.510 -18.112  1.00  0.00           H  
ATOM   3365 2HD1 ILE B 209     -27.401  -3.863 -18.786  1.00  0.00           H  
ATOM   3366 3HD1 ILE B 209     -25.875  -4.640 -18.300  1.00  0.00           H  
ATOM   3367  N   VAL B 210     -25.531  -0.349 -13.972  1.00  0.00           N  
ATOM   3368  CA  VAL B 210     -24.958   0.946 -13.625  1.00  0.00           C  
ATOM   3369  C   VAL B 210     -23.444   0.846 -13.762  1.00  0.00           C  
ATOM   3370  O   VAL B 210     -22.811   0.014 -13.107  1.00  0.00           O  
ATOM   3371  CB  VAL B 210     -25.333   1.354 -12.188  1.00  0.00           C  
ATOM   3372  CG1 VAL B 210     -24.725   2.704 -11.841  1.00  0.00           C  
ATOM   3373  CG2 VAL B 210     -26.846   1.389 -12.039  1.00  0.00           C  
ATOM   3374  H   VAL B 210     -25.336  -1.147 -13.384  1.00  0.00           H  
ATOM   3375  HA  VAL B 210     -25.341   1.692 -14.322  1.00  0.00           H  
ATOM   3376  HB  VAL B 210     -24.916   0.625 -11.493  1.00  0.00           H  
ATOM   3377 1HG1 VAL B 210     -25.000   2.977 -10.822  1.00  0.00           H  
ATOM   3378 2HG1 VAL B 210     -23.640   2.646 -11.920  1.00  0.00           H  
ATOM   3379 3HG1 VAL B 210     -25.100   3.460 -12.531  1.00  0.00           H  
ATOM   3380 1HG2 VAL B 210     -27.105   1.677 -11.020  1.00  0.00           H  
ATOM   3381 2HG2 VAL B 210     -27.264   2.114 -12.738  1.00  0.00           H  
ATOM   3382 3HG2 VAL B 210     -27.256   0.402 -12.251  1.00  0.00           H  
ATOM   3383  N   VAL B 211     -22.865   1.698 -14.606  1.00  0.00           N  
ATOM   3384  CA  VAL B 211     -21.441   1.658 -14.900  1.00  0.00           C  
ATOM   3385  C   VAL B 211     -20.799   3.017 -14.658  1.00  0.00           C  
ATOM   3386  O   VAL B 211     -21.440   4.063 -14.801  1.00  0.00           O  
ATOM   3387  CB  VAL B 211     -21.208   1.233 -16.362  1.00  0.00           C  
ATOM   3388  CG1 VAL B 211     -21.680   2.321 -17.315  1.00  0.00           C  
ATOM   3389  CG2 VAL B 211     -19.735   0.925 -16.582  1.00  0.00           C  
ATOM   3390  H   VAL B 211     -23.441   2.394 -15.056  1.00  0.00           H  
ATOM   3391  HA  VAL B 211     -20.971   0.932 -14.235  1.00  0.00           H  
ATOM   3392  HB  VAL B 211     -21.801   0.343 -16.571  1.00  0.00           H  
ATOM   3393 1HG1 VAL B 211     -21.507   2.004 -18.343  1.00  0.00           H  
ATOM   3394 2HG1 VAL B 211     -22.744   2.500 -17.164  1.00  0.00           H  
ATOM   3395 3HG1 VAL B 211     -21.125   3.240 -17.121  1.00  0.00           H  
ATOM   3396 1HG2 VAL B 211     -19.577   0.624 -17.618  1.00  0.00           H  
ATOM   3397 2HG2 VAL B 211     -19.141   1.813 -16.367  1.00  0.00           H  
ATOM   3398 3HG2 VAL B 211     -19.429   0.115 -15.919  1.00  0.00           H  
ATOM   3399  N   HIS B 212     -19.518   2.982 -14.282  1.00  0.00           N  
ATOM   3400  CA  HIS B 212     -18.699   4.177 -14.082  1.00  0.00           C  
ATOM   3401  C   HIS B 212     -19.222   5.024 -12.917  1.00  0.00           C  
ATOM   3402  O   HIS B 212     -19.289   6.253 -12.981  1.00  0.00           O  
ATOM   3403  CB  HIS B 212     -18.659   5.023 -15.359  1.00  0.00           C  
ATOM   3404  CG  HIS B 212     -17.867   4.402 -16.469  1.00  0.00           C  
ATOM   3405  ND1 HIS B 212     -16.505   4.206 -16.390  1.00  0.00           N  
ATOM   3406  CD2 HIS B 212     -18.247   3.932 -17.681  1.00  0.00           C  
ATOM   3407  CE1 HIS B 212     -16.080   3.642 -17.509  1.00  0.00           C  
ATOM   3408  NE2 HIS B 212     -17.117   3.467 -18.307  1.00  0.00           N  
ATOM   3409  H   HIS B 212     -19.107   2.072 -14.132  1.00  0.00           H  
ATOM   3410  HA  HIS B 212     -17.692   3.864 -13.803  1.00  0.00           H  
ATOM   3411 1HB  HIS B 212     -19.677   5.189 -15.718  1.00  0.00           H  
ATOM   3412 2HB  HIS B 212     -18.227   5.998 -15.138  1.00  0.00           H  
ATOM   3413  HD2 HIS B 212     -19.260   3.925 -18.084  1.00  0.00           H  
ATOM   3414  HE1 HIS B 212     -15.049   3.369 -17.733  1.00  0.00           H  
ATOM   3415  HE2 HIS B 212     -17.091   3.056 -19.229  1.00  0.00           H  
ATOM   3416  N   GLY B 213     -19.592   4.334 -11.839  1.00  0.00           N  
ATOM   3417  CA  GLY B 213     -20.048   4.981 -10.615  1.00  0.00           C  
ATOM   3418  C   GLY B 213     -19.104   4.611  -9.479  1.00  0.00           C  
ATOM   3419  O   GLY B 213     -18.063   3.980  -9.691  1.00  0.00           O  
ATOM   3420  H   GLY B 213     -19.552   3.326 -11.877  1.00  0.00           H  
ATOM   3421 1HA  GLY B 213     -20.074   6.061 -10.762  1.00  0.00           H  
ATOM   3422 2HA  GLY B 213     -21.066   4.663 -10.392  1.00  0.00           H  
ATOM   3423  N   SER B 214     -19.476   5.011  -8.267  1.00  0.00           N  
ATOM   3424  CA  SER B 214     -18.663   4.725  -7.097  1.00  0.00           C  
ATOM   3425  C   SER B 214     -19.225   3.525  -6.337  1.00  0.00           C  
ATOM   3426  O   SER B 214     -20.342   3.058  -6.586  1.00  0.00           O  
ATOM   3427  CB  SER B 214     -18.606   5.938  -6.189  1.00  0.00           C  
ATOM   3428  OG  SER B 214     -19.865   6.216  -5.643  1.00  0.00           O  
ATOM   3429  H   SER B 214     -20.339   5.525  -8.154  1.00  0.00           H  
ATOM   3430  HA  SER B 214     -17.654   4.479  -7.429  1.00  0.00           H  
ATOM   3431 1HB  SER B 214     -17.890   5.758  -5.388  1.00  0.00           H  
ATOM   3432 2HB  SER B 214     -18.253   6.799  -6.755  1.00  0.00           H  
ATOM   3433  HG  SER B 214     -19.769   7.043  -5.163  1.00  0.00           H  
ATOM   3434  N   GLU B 215     -18.427   3.023  -5.392  1.00  0.00           N  
ATOM   3435  CA  GLU B 215     -18.902   1.954  -4.520  1.00  0.00           C  
ATOM   3436  C   GLU B 215     -20.105   2.405  -3.702  1.00  0.00           C  
ATOM   3437  O   GLU B 215     -21.032   1.621  -3.467  1.00  0.00           O  
ATOM   3438  CB  GLU B 215     -17.782   1.490  -3.586  1.00  0.00           C  
ATOM   3439  CG  GLU B 215     -16.608   0.828  -4.292  1.00  0.00           C  
ATOM   3440  CD  GLU B 215     -15.646   1.820  -4.883  1.00  0.00           C  
ATOM   3441  OE1 GLU B 215     -15.897   2.997  -4.779  1.00  0.00           O  
ATOM   3442  OE2 GLU B 215     -14.658   1.401  -5.439  1.00  0.00           O  
ATOM   3443  H   GLU B 215     -17.488   3.376  -5.272  1.00  0.00           H  
ATOM   3444  HA  GLU B 215     -19.225   1.118  -5.141  1.00  0.00           H  
ATOM   3445 1HB  GLU B 215     -17.399   2.343  -3.026  1.00  0.00           H  
ATOM   3446 2HB  GLU B 215     -18.183   0.778  -2.864  1.00  0.00           H  
ATOM   3447 1HG  GLU B 215     -16.073   0.202  -3.578  1.00  0.00           H  
ATOM   3448 2HG  GLU B 215     -16.989   0.183  -5.083  1.00  0.00           H  
ATOM   3449  N   ASP B 216     -20.112   3.665  -3.262  1.00  0.00           N  
ATOM   3450  CA  ASP B 216     -21.253   4.176  -2.509  1.00  0.00           C  
ATOM   3451  C   ASP B 216     -22.517   4.179  -3.360  1.00  0.00           C  
ATOM   3452  O   ASP B 216     -23.596   3.808  -2.883  1.00  0.00           O  
ATOM   3453  CB  ASP B 216     -20.971   5.592  -2.001  1.00  0.00           C  
ATOM   3454  CG  ASP B 216     -19.962   5.621  -0.860  1.00  0.00           C  
ATOM   3455  OD1 ASP B 216     -19.658   4.577  -0.335  1.00  0.00           O  
ATOM   3456  OD2 ASP B 216     -19.505   6.688  -0.526  1.00  0.00           O  
ATOM   3457  H   ASP B 216     -19.331   4.277  -3.446  1.00  0.00           H  
ATOM   3458  HA  ASP B 216     -21.433   3.515  -1.661  1.00  0.00           H  
ATOM   3459 1HB  ASP B 216     -20.590   6.203  -2.819  1.00  0.00           H  
ATOM   3460 2HB  ASP B 216     -21.900   6.047  -1.656  1.00  0.00           H  
ATOM   3461  N   ALA B 217     -22.404   4.597  -4.623  1.00  0.00           N  
ATOM   3462  CA  ALA B 217     -23.551   4.576  -5.523  1.00  0.00           C  
ATOM   3463  C   ALA B 217     -24.038   3.161  -5.795  1.00  0.00           C  
ATOM   3464  O   ALA B 217     -25.251   2.939  -5.873  1.00  0.00           O  
ATOM   3465  CB  ALA B 217     -23.204   5.271  -6.830  1.00  0.00           C  
ATOM   3466  H   ALA B 217     -21.516   4.934  -4.966  1.00  0.00           H  
ATOM   3467  HA  ALA B 217     -24.368   5.115  -5.043  1.00  0.00           H  
ATOM   3468 1HB  ALA B 217     -24.070   5.255  -7.491  1.00  0.00           H  
ATOM   3469 2HB  ALA B 217     -22.920   6.304  -6.629  1.00  0.00           H  
ATOM   3470 3HB  ALA B 217     -22.373   4.753  -7.309  1.00  0.00           H  
ATOM   3471  N   ALA B 218     -23.122   2.198  -5.935  1.00  0.00           N  
ATOM   3472  CA  ALA B 218     -23.527   0.811  -6.145  1.00  0.00           C  
ATOM   3473  C   ALA B 218     -24.275   0.260  -4.939  1.00  0.00           C  
ATOM   3474  O   ALA B 218     -25.286  -0.434  -5.099  1.00  0.00           O  
ATOM   3475  CB  ALA B 218     -22.304  -0.051  -6.453  1.00  0.00           C  
ATOM   3476  H   ALA B 218     -22.139   2.423  -5.897  1.00  0.00           H  
ATOM   3477  HA  ALA B 218     -24.206   0.782  -6.997  1.00  0.00           H  
ATOM   3478 1HB  ALA B 218     -22.616  -1.084  -6.607  1.00  0.00           H  
ATOM   3479 2HB  ALA B 218     -21.815   0.319  -7.354  1.00  0.00           H  
ATOM   3480 3HB  ALA B 218     -21.607  -0.004  -5.618  1.00  0.00           H  
ATOM   3481  N   GLN B 219     -23.792   0.552  -3.729  1.00  0.00           N  
ATOM   3482  CA  GLN B 219     -24.472   0.083  -2.525  1.00  0.00           C  
ATOM   3483  C   GLN B 219     -25.854   0.710  -2.403  1.00  0.00           C  
ATOM   3484  O   GLN B 219     -26.825   0.039  -2.036  1.00  0.00           O  
ATOM   3485  CB  GLN B 219     -23.642   0.400  -1.278  1.00  0.00           C  
ATOM   3486  CG  GLN B 219     -24.269  -0.071   0.024  1.00  0.00           C  
ATOM   3487  CD  GLN B 219     -24.367  -1.583   0.105  1.00  0.00           C  
ATOM   3488  OE1 GLN B 219     -23.516  -2.303  -0.424  1.00  0.00           O  
ATOM   3489  NE2 GLN B 219     -25.408  -2.072   0.770  1.00  0.00           N  
ATOM   3490  H   GLN B 219     -22.949   1.100  -3.636  1.00  0.00           H  
ATOM   3491  HA  GLN B 219     -24.599  -0.997  -2.598  1.00  0.00           H  
ATOM   3492 1HB  GLN B 219     -22.661  -0.065  -1.367  1.00  0.00           H  
ATOM   3493 2HB  GLN B 219     -23.489   1.476  -1.208  1.00  0.00           H  
ATOM   3494 1HG  GLN B 219     -23.657   0.277   0.856  1.00  0.00           H  
ATOM   3495 2HG  GLN B 219     -25.274   0.342   0.100  1.00  0.00           H  
ATOM   3496 1HE2 GLN B 219     -25.526  -3.062   0.856  1.00  0.00           H  
ATOM   3497 2HE2 GLN B 219     -26.074  -1.451   1.183  1.00  0.00           H  
ATOM   3498  N   LEU B 220     -25.958   2.006  -2.705  1.00  0.00           N  
ATOM   3499  CA  LEU B 220     -27.249   2.681  -2.641  1.00  0.00           C  
ATOM   3500  C   LEU B 220     -28.207   2.149  -3.700  1.00  0.00           C  
ATOM   3501  O   LEU B 220     -29.403   1.992  -3.432  1.00  0.00           O  
ATOM   3502  CB  LEU B 220     -27.066   4.192  -2.824  1.00  0.00           C  
ATOM   3503  CG  LEU B 220     -26.333   4.916  -1.687  1.00  0.00           C  
ATOM   3504  CD1 LEU B 220     -25.817   6.258  -2.188  1.00  0.00           C  
ATOM   3505  CD2 LEU B 220     -27.277   5.099  -0.508  1.00  0.00           C  
ATOM   3506  H   LEU B 220     -25.141   2.533  -2.982  1.00  0.00           H  
ATOM   3507  HA  LEU B 220     -27.694   2.483  -1.667  1.00  0.00           H  
ATOM   3508 1HB  LEU B 220     -26.508   4.366  -3.743  1.00  0.00           H  
ATOM   3509 2HB  LEU B 220     -28.050   4.651  -2.929  1.00  0.00           H  
ATOM   3510  HG  LEU B 220     -25.472   4.323  -1.375  1.00  0.00           H  
ATOM   3511 1HD1 LEU B 220     -25.295   6.772  -1.381  1.00  0.00           H  
ATOM   3512 2HD1 LEU B 220     -25.129   6.097  -3.019  1.00  0.00           H  
ATOM   3513 3HD1 LEU B 220     -26.655   6.867  -2.524  1.00  0.00           H  
ATOM   3514 1HD2 LEU B 220     -26.755   5.612   0.300  1.00  0.00           H  
ATOM   3515 2HD2 LEU B 220     -28.137   5.692  -0.819  1.00  0.00           H  
ATOM   3516 3HD2 LEU B 220     -27.616   4.123  -0.160  1.00  0.00           H  
ATOM   3517  N   ALA B 221     -27.698   1.863  -4.900  1.00  0.00           N  
ATOM   3518  CA  ALA B 221     -28.547   1.319  -5.953  1.00  0.00           C  
ATOM   3519  C   ALA B 221     -29.125  -0.032  -5.549  1.00  0.00           C  
ATOM   3520  O   ALA B 221     -30.309  -0.303  -5.778  1.00  0.00           O  
ATOM   3521  CB  ALA B 221     -27.763   1.191  -7.252  1.00  0.00           C  
ATOM   3522  H   ALA B 221     -26.719   2.022  -5.090  1.00  0.00           H  
ATOM   3523  HA  ALA B 221     -29.381   2.004  -6.104  1.00  0.00           H  
ATOM   3524 1HB  ALA B 221     -28.410   0.784  -8.029  1.00  0.00           H  
ATOM   3525 2HB  ALA B 221     -27.404   2.174  -7.558  1.00  0.00           H  
ATOM   3526 3HB  ALA B 221     -26.916   0.527  -7.101  1.00  0.00           H  
ATOM   3527  N   GLU B 222     -28.304  -0.888  -4.935  1.00  0.00           N  
ATOM   3528  CA  GLU B 222     -28.768  -2.218  -4.551  1.00  0.00           C  
ATOM   3529  C   GLU B 222     -29.825  -2.138  -3.457  1.00  0.00           C  
ATOM   3530  O   GLU B 222     -30.813  -2.883  -3.477  1.00  0.00           O  
ATOM   3531  CB  GLU B 222     -27.593  -3.077  -4.076  1.00  0.00           C  
ATOM   3532  CG  GLU B 222     -26.625  -3.483  -5.178  1.00  0.00           C  
ATOM   3533  CD  GLU B 222     -25.433  -4.238  -4.661  1.00  0.00           C  
ATOM   3534  OE1 GLU B 222     -25.025  -3.980  -3.554  1.00  0.00           O  
ATOM   3535  OE2 GLU B 222     -24.929  -5.075  -5.373  1.00  0.00           O  
ATOM   3536  H   GLU B 222     -27.352  -0.620  -4.730  1.00  0.00           H  
ATOM   3537  HA  GLU B 222     -29.227  -2.689  -5.421  1.00  0.00           H  
ATOM   3538 1HB  GLU B 222     -27.028  -2.533  -3.319  1.00  0.00           H  
ATOM   3539 2HB  GLU B 222     -27.972  -3.987  -3.611  1.00  0.00           H  
ATOM   3540 1HG  GLU B 222     -27.153  -4.109  -5.898  1.00  0.00           H  
ATOM   3541 2HG  GLU B 222     -26.285  -2.588  -5.697  1.00  0.00           H  
ATOM   3542  N   GLU B 223     -29.634  -1.237  -2.494  1.00  0.00           N  
ATOM   3543  CA  GLU B 223     -30.613  -1.093  -1.421  1.00  0.00           C  
ATOM   3544  C   GLU B 223     -31.919  -0.509  -1.941  1.00  0.00           C  
ATOM   3545  O   GLU B 223     -33.005  -0.923  -1.519  1.00  0.00           O  
ATOM   3546  CB  GLU B 223     -30.055  -0.207  -0.305  1.00  0.00           C  
ATOM   3547  CG  GLU B 223     -28.924  -0.838   0.493  1.00  0.00           C  
ATOM   3548  CD  GLU B 223     -28.471   0.017   1.643  1.00  0.00           C  
ATOM   3549  OE1 GLU B 223     -29.206   0.892   2.035  1.00  0.00           O  
ATOM   3550  OE2 GLU B 223     -27.388  -0.204   2.132  1.00  0.00           O  
ATOM   3551  H   GLU B 223     -28.816  -0.645  -2.496  1.00  0.00           H  
ATOM   3552  HA  GLU B 223     -30.832  -2.083  -1.019  1.00  0.00           H  
ATOM   3553 1HB  GLU B 223     -29.684   0.725  -0.732  1.00  0.00           H  
ATOM   3554 2HB  GLU B 223     -30.855   0.048   0.390  1.00  0.00           H  
ATOM   3555 1HG  GLU B 223     -29.259  -1.800   0.881  1.00  0.00           H  
ATOM   3556 2HG  GLU B 223     -28.081  -1.020  -0.172  1.00  0.00           H  
ATOM   3557  N   LEU B 224     -31.836   0.449  -2.866  1.00  0.00           N  
ATOM   3558  CA  LEU B 224     -33.038   1.136  -3.321  1.00  0.00           C  
ATOM   3559  C   LEU B 224     -33.957   0.196  -4.088  1.00  0.00           C  
ATOM   3560  O   LEU B 224     -35.164   0.149  -3.825  1.00  0.00           O  
ATOM   3561  CB  LEU B 224     -32.661   2.329  -4.209  1.00  0.00           C  
ATOM   3562  CG  LEU B 224     -33.838   3.128  -4.784  1.00  0.00           C  
ATOM   3563  CD1 LEU B 224     -34.621   3.768  -3.646  1.00  0.00           C  
ATOM   3564  CD2 LEU B 224     -33.314   4.182  -5.748  1.00  0.00           C  
ATOM   3565  H   LEU B 224     -30.942   0.708  -3.259  1.00  0.00           H  
ATOM   3566  HA  LEU B 224     -33.590   1.483  -2.448  1.00  0.00           H  
ATOM   3567 1HB  LEU B 224     -32.048   3.015  -3.628  1.00  0.00           H  
ATOM   3568 2HB  LEU B 224     -32.068   1.964  -5.048  1.00  0.00           H  
ATOM   3569  HG  LEU B 224     -34.511   2.454  -5.314  1.00  0.00           H  
ATOM   3570 1HD1 LEU B 224     -35.458   4.336  -4.055  1.00  0.00           H  
ATOM   3571 2HD1 LEU B 224     -35.001   2.991  -2.983  1.00  0.00           H  
ATOM   3572 3HD1 LEU B 224     -33.968   4.437  -3.086  1.00  0.00           H  
ATOM   3573 1HD2 LEU B 224     -34.150   4.749  -6.157  1.00  0.00           H  
ATOM   3574 2HD2 LEU B 224     -32.641   4.857  -5.219  1.00  0.00           H  
ATOM   3575 3HD2 LEU B 224     -32.774   3.695  -6.560  1.00  0.00           H  
ATOM   3576  N   VAL B 225     -33.407  -0.558  -5.044  1.00  0.00           N  
ATOM   3577  CA  VAL B 225     -34.239  -1.411  -5.888  1.00  0.00           C  
ATOM   3578  C   VAL B 225     -34.841  -2.545  -5.068  1.00  0.00           C  
ATOM   3579  O   VAL B 225     -35.982  -2.962  -5.302  1.00  0.00           O  
ATOM   3580  CB  VAL B 225     -33.410  -1.997  -7.047  1.00  0.00           C  
ATOM   3581  CG1 VAL B 225     -34.262  -2.934  -7.890  1.00  0.00           C  
ATOM   3582  CG2 VAL B 225     -32.842  -0.871  -7.898  1.00  0.00           C  
ATOM   3583  H   VAL B 225     -32.407  -0.545  -5.191  1.00  0.00           H  
ATOM   3584  HA  VAL B 225     -35.070  -0.816  -6.268  1.00  0.00           H  
ATOM   3585  HB  VAL B 225     -32.593  -2.589  -6.634  1.00  0.00           H  
ATOM   3586 1HG1 VAL B 225     -33.660  -3.339  -8.704  1.00  0.00           H  
ATOM   3587 2HG1 VAL B 225     -34.628  -3.751  -7.269  1.00  0.00           H  
ATOM   3588 3HG1 VAL B 225     -35.107  -2.384  -8.304  1.00  0.00           H  
ATOM   3589 1HG2 VAL B 225     -32.256  -1.293  -8.714  1.00  0.00           H  
ATOM   3590 2HG2 VAL B 225     -33.659  -0.276  -8.306  1.00  0.00           H  
ATOM   3591 3HG2 VAL B 225     -32.202  -0.237  -7.283  1.00  0.00           H  
ATOM   3592  N   ARG B 226     -34.088  -3.057  -4.092  1.00  0.00           N  
ATOM   3593  CA  ARG B 226     -34.632  -4.069  -3.192  1.00  0.00           C  
ATOM   3594  C   ARG B 226     -35.692  -3.480  -2.272  1.00  0.00           C  
ATOM   3595  O   ARG B 226     -36.711  -4.124  -1.991  1.00  0.00           O  
ATOM   3596  CB  ARG B 226     -33.525  -4.689  -2.352  1.00  0.00           C  
ATOM   3597  CG  ARG B 226     -32.597  -5.626  -3.108  1.00  0.00           C  
ATOM   3598  CD  ARG B 226     -31.547  -6.192  -2.223  1.00  0.00           C  
ATOM   3599  NE  ARG B 226     -30.562  -5.192  -1.843  1.00  0.00           N  
ATOM   3600  CZ  ARG B 226     -29.634  -5.359  -0.881  1.00  0.00           C  
ATOM   3601  NH1 ARG B 226     -29.576  -6.490  -0.213  1.00  0.00           N  
ATOM   3602  NH2 ARG B 226     -28.781  -4.387  -0.610  1.00  0.00           N  
ATOM   3603  H   ARG B 226     -33.135  -2.748  -3.966  1.00  0.00           H  
ATOM   3604  HA  ARG B 226     -35.109  -4.845  -3.793  1.00  0.00           H  
ATOM   3605 1HB  ARG B 226     -32.914  -3.900  -1.917  1.00  0.00           H  
ATOM   3606 2HB  ARG B 226     -33.966  -5.253  -1.530  1.00  0.00           H  
ATOM   3607 1HG  ARG B 226     -33.175  -6.452  -3.526  1.00  0.00           H  
ATOM   3608 2HG  ARG B 226     -32.108  -5.081  -3.916  1.00  0.00           H  
ATOM   3609 1HD  ARG B 226     -32.007  -6.580  -1.315  1.00  0.00           H  
ATOM   3610 2HD  ARG B 226     -31.031  -6.999  -2.741  1.00  0.00           H  
ATOM   3611  HE  ARG B 226     -30.575  -4.308  -2.335  1.00  0.00           H  
ATOM   3612 1HH1 ARG B 226     -30.228  -7.233  -0.421  1.00  0.00           H  
ATOM   3613 2HH1 ARG B 226     -28.880  -6.616   0.507  1.00  0.00           H  
ATOM   3614 1HH2 ARG B 226     -28.825  -3.518  -1.123  1.00  0.00           H  
ATOM   3615 2HH2 ARG B 226     -28.085  -4.513   0.111  1.00  0.00           H  
ATOM   3616  N   GLU B 227     -35.472  -2.254  -1.792  1.00  0.00           N  
ATOM   3617  CA  GLU B 227     -36.404  -1.657  -0.838  1.00  0.00           C  
ATOM   3618  C   GLU B 227     -37.811  -1.572  -1.412  1.00  0.00           C  
ATOM   3619  O   GLU B 227     -38.789  -1.868  -0.714  1.00  0.00           O  
ATOM   3620  CB  GLU B 227     -35.927  -0.261  -0.429  1.00  0.00           C  
ATOM   3621  CG  GLU B 227     -36.883   0.487   0.488  1.00  0.00           C  
ATOM   3622  CD  GLU B 227     -36.427   1.887   0.794  1.00  0.00           C  
ATOM   3623  OE1 GLU B 227     -35.365   2.254   0.352  1.00  0.00           O  
ATOM   3624  OE2 GLU B 227     -37.142   2.589   1.469  1.00  0.00           O  
ATOM   3625  H   GLU B 227     -34.661  -1.727  -2.082  1.00  0.00           H  
ATOM   3626  HA  GLU B 227     -36.461  -2.302   0.040  1.00  0.00           H  
ATOM   3627 1HB  GLU B 227     -34.966  -0.340   0.082  1.00  0.00           H  
ATOM   3628 2HB  GLU B 227     -35.774   0.347  -1.321  1.00  0.00           H  
ATOM   3629 1HG  GLU B 227     -37.864   0.532   0.015  1.00  0.00           H  
ATOM   3630 2HG  GLU B 227     -36.985  -0.068   1.420  1.00  0.00           H  
ATOM   3631  N   ILE B 228     -37.940  -1.175  -2.679  1.00  0.00           N  
ATOM   3632  CA  ILE B 228     -39.270  -0.916  -3.214  1.00  0.00           C  
ATOM   3633  C   ILE B 228     -40.067  -2.213  -3.310  1.00  0.00           C  
ATOM   3634  O   ILE B 228     -41.266  -2.188  -3.614  1.00  0.00           O  
ATOM   3635  CB  ILE B 228     -39.190  -0.251  -4.600  1.00  0.00           C  
ATOM   3636  CG1 ILE B 228     -38.517  -1.190  -5.605  1.00  0.00           C  
ATOM   3637  CG2 ILE B 228     -38.438   1.069  -4.514  1.00  0.00           C  
ATOM   3638  CD1 ILE B 228     -38.698  -0.772  -7.046  1.00  0.00           C  
ATOM   3639  H   ILE B 228     -37.136  -1.051  -3.278  1.00  0.00           H  
ATOM   3640  HA  ILE B 228     -39.804  -0.273  -2.516  1.00  0.00           H  
ATOM   3641  HB  ILE B 228     -40.197  -0.061  -4.971  1.00  0.00           H  
ATOM   3642 1HG1 ILE B 228     -37.450  -1.242  -5.395  1.00  0.00           H  
ATOM   3643 2HG1 ILE B 228     -38.922  -2.196  -5.489  1.00  0.00           H  
ATOM   3644 1HG2 ILE B 228     -38.390   1.525  -5.502  1.00  0.00           H  
ATOM   3645 2HG2 ILE B 228     -38.957   1.739  -3.830  1.00  0.00           H  
ATOM   3646 3HG2 ILE B 228     -37.427   0.888  -4.148  1.00  0.00           H  
ATOM   3647 1HD1 ILE B 228     -38.194  -1.486  -7.698  1.00  0.00           H  
ATOM   3648 2HD1 ILE B 228     -39.761  -0.747  -7.288  1.00  0.00           H  
ATOM   3649 3HD1 ILE B 228     -38.269   0.218  -7.194  1.00  0.00           H  
ATOM   3650  N   SER B 229     -39.435  -3.358  -3.046  1.00  0.00           N  
ATOM   3651  CA  SER B 229     -40.173  -4.616  -3.082  1.00  0.00           C  
ATOM   3652  C   SER B 229     -41.224  -4.692  -1.984  1.00  0.00           C  
ATOM   3653  O   SER B 229     -42.143  -5.513  -2.073  1.00  0.00           O  
ATOM   3654  CB  SER B 229     -39.214  -5.783  -2.951  1.00  0.00           C  
ATOM   3655  OG  SER B 229     -38.652  -5.828  -1.668  1.00  0.00           O  
ATOM   3656  H   SER B 229     -38.452  -3.372  -2.819  1.00  0.00           H  
ATOM   3657  HA  SER B 229     -40.699  -4.681  -4.037  1.00  0.00           H  
ATOM   3658 1HB  SER B 229     -39.744  -6.714  -3.151  1.00  0.00           H  
ATOM   3659 2HB  SER B 229     -38.424  -5.690  -3.694  1.00  0.00           H  
ATOM   3660  HG  SER B 229     -37.785  -5.422  -1.745  1.00  0.00           H  
ATOM   3661  N   LYS B 230     -41.103  -3.866  -0.949  1.00  0.00           N  
ATOM   3662  CA  LYS B 230     -42.053  -3.886   0.149  1.00  0.00           C  
ATOM   3663  C   LYS B 230     -43.453  -3.553  -0.359  1.00  0.00           C  
ATOM   3664  O   LYS B 230     -43.669  -2.560  -1.057  1.00  0.00           O  
ATOM   3665  CB  LYS B 230     -41.632  -2.904   1.244  1.00  0.00           C  
ATOM   3666  CG  LYS B 230     -40.371  -3.304   1.998  1.00  0.00           C  
ATOM   3667  CD  LYS B 230     -40.065  -2.327   3.123  1.00  0.00           C  
ATOM   3668  CE  LYS B 230     -38.822  -2.741   3.895  1.00  0.00           C  
ATOM   3669  NZ  LYS B 230     -38.553  -1.836   5.045  1.00  0.00           N  
ATOM   3670  H   LYS B 230     -40.335  -3.211  -0.924  1.00  0.00           H  
ATOM   3671  HA  LYS B 230     -42.073  -4.892   0.571  1.00  0.00           H  
ATOM   3672 1HB  LYS B 230     -41.461  -1.921   0.804  1.00  0.00           H  
ATOM   3673 2HB  LYS B 230     -42.438  -2.802   1.971  1.00  0.00           H  
ATOM   3674 1HG  LYS B 230     -40.500  -4.302   2.419  1.00  0.00           H  
ATOM   3675 2HG  LYS B 230     -39.527  -3.327   1.309  1.00  0.00           H  
ATOM   3676 1HD  LYS B 230     -39.911  -1.330   2.708  1.00  0.00           H  
ATOM   3677 2HD  LYS B 230     -40.911  -2.288   3.810  1.00  0.00           H  
ATOM   3678 1HE  LYS B 230     -38.947  -3.756   4.269  1.00  0.00           H  
ATOM   3679 2HE  LYS B 230     -37.958  -2.726   3.229  1.00  0.00           H  
ATOM   3680 1HZ  LYS B 230     -37.722  -2.143   5.530  1.00  0.00           H  
ATOM   3681 2HZ  LYS B 230     -38.417  -0.893   4.708  1.00  0.00           H  
ATOM   3682 3HZ  LYS B 230     -39.338  -1.856   5.680  1.00  0.00           H  
ATOM   3683  N   LYS B 231     -44.406  -4.425  -0.022  1.00  0.00           N  
ATOM   3684  CA  LYS B 231     -45.811  -4.250  -0.386  1.00  0.00           C  
ATOM   3685  C   LYS B 231     -45.996  -4.306  -1.899  1.00  0.00           C  
ATOM   3686  O   LYS B 231     -47.056  -3.938  -2.417  1.00  0.00           O  
ATOM   3687  CB  LYS B 231     -46.348  -2.927   0.162  1.00  0.00           C  
ATOM   3688  CG  LYS B 231     -46.222  -2.773   1.672  1.00  0.00           C  
ATOM   3689  CD  LYS B 231     -46.861  -1.478   2.150  1.00  0.00           C  
ATOM   3690  CE  LYS B 231     -46.702  -1.305   3.654  1.00  0.00           C  
ATOM   3691  NZ  LYS B 231     -47.294  -0.026   4.132  1.00  0.00           N  
ATOM   3692  H   LYS B 231     -44.133  -5.240   0.508  1.00  0.00           H  
ATOM   3693  HA  LYS B 231     -46.383  -5.077   0.035  1.00  0.00           H  
ATOM   3694 1HB  LYS B 231     -45.815  -2.098  -0.304  1.00  0.00           H  
ATOM   3695 2HB  LYS B 231     -47.402  -2.826  -0.098  1.00  0.00           H  
ATOM   3696 1HG  LYS B 231     -46.712  -3.614   2.165  1.00  0.00           H  
ATOM   3697 2HG  LYS B 231     -45.169  -2.775   1.951  1.00  0.00           H  
ATOM   3698 1HD  LYS B 231     -46.392  -0.633   1.644  1.00  0.00           H  
ATOM   3699 2HD  LYS B 231     -47.922  -1.483   1.905  1.00  0.00           H  
ATOM   3700 1HE  LYS B 231     -47.190  -2.131   4.168  1.00  0.00           H  
ATOM   3701 2HE  LYS B 231     -45.644  -1.319   3.912  1.00  0.00           H  
ATOM   3702 1HZ  LYS B 231     -47.168   0.051   5.131  1.00  0.00           H  
ATOM   3703 2HZ  LYS B 231     -46.836   0.750   3.674  1.00  0.00           H  
ATOM   3704 3HZ  LYS B 231     -48.280  -0.009   3.915  1.00  0.00           H  
ATOM   3705  N   GLU B 232     -44.965  -4.756  -2.617  1.00  0.00           N  
ATOM   3706  CA  GLU B 232     -45.046  -5.006  -4.050  1.00  0.00           C  
ATOM   3707  C   GLU B 232     -44.855  -6.473  -4.412  1.00  0.00           C  
ATOM   3708  O   GLU B 232     -45.611  -6.984  -5.248  1.00  0.00           O  
ATOM   3709  CB  GLU B 232     -44.001  -4.161  -4.783  1.00  0.00           C  
ATOM   3710  CG  GLU B 232     -44.238  -2.660  -4.704  1.00  0.00           C  
ATOM   3711  CD  GLU B 232     -45.354  -2.197  -5.599  1.00  0.00           C  
ATOM   3712  OE1 GLU B 232     -45.895  -3.007  -6.312  1.00  0.00           O  
ATOM   3713  OE2 GLU B 232     -45.667  -1.029  -5.569  1.00  0.00           O  
ATOM   3714  H   GLU B 232     -44.094  -4.930  -2.136  1.00  0.00           H  
ATOM   3715  HA  GLU B 232     -46.043  -4.730  -4.392  1.00  0.00           H  
ATOM   3716 1HB  GLU B 232     -43.013  -4.366  -4.371  1.00  0.00           H  
ATOM   3717 2HB  GLU B 232     -43.981  -4.442  -5.836  1.00  0.00           H  
ATOM   3718 1HG  GLU B 232     -44.480  -2.395  -3.674  1.00  0.00           H  
ATOM   3719 2HG  GLU B 232     -43.321  -2.142  -4.977  1.00  0.00           H  
ATOM   3720  N   GLY B 233     -43.896  -7.168  -3.806  1.00  0.00           N  
ATOM   3721  CA  GLY B 233     -43.624  -8.550  -4.155  1.00  0.00           C  
ATOM   3722  C   GLY B 233     -42.558  -8.748  -5.208  1.00  0.00           C  
ATOM   3723  O   GLY B 233     -42.307  -9.885  -5.623  1.00  0.00           O  
ATOM   3724  H   GLY B 233     -43.343  -6.725  -3.086  1.00  0.00           H  
ATOM   3725 1HA  GLY B 233     -43.314  -9.096  -3.264  1.00  0.00           H  
ATOM   3726 2HA  GLY B 233     -44.538  -9.019  -4.518  1.00  0.00           H  
ATOM   3727  N   THR B 234     -41.912  -7.673  -5.647  1.00  0.00           N  
ATOM   3728  CA  THR B 234     -40.880  -7.740  -6.672  1.00  0.00           C  
ATOM   3729  C   THR B 234     -39.660  -8.477  -6.137  1.00  0.00           C  
ATOM   3730  O   THR B 234     -39.241  -8.260  -4.995  1.00  0.00           O  
ATOM   3731  CB  THR B 234     -40.476  -6.336  -7.156  1.00  0.00           C  
ATOM   3732  OG1 THR B 234     -41.576  -5.730  -7.846  1.00  0.00           O  
ATOM   3733  CG2 THR B 234     -39.279  -6.418  -8.092  1.00  0.00           C  
ATOM   3734  H   THR B 234     -42.151  -6.776  -5.248  1.00  0.00           H  
ATOM   3735  HA  THR B 234     -41.276  -8.293  -7.524  1.00  0.00           H  
ATOM   3736  HB  THR B 234     -40.217  -5.716  -6.298  1.00  0.00           H  
ATOM   3737  HG1 THR B 234     -41.874  -6.313  -8.548  1.00  0.00           H  
ATOM   3738 1HG2 THR B 234     -39.007  -5.416  -8.423  1.00  0.00           H  
ATOM   3739 2HG2 THR B 234     -38.437  -6.868  -7.566  1.00  0.00           H  
ATOM   3740 3HG2 THR B 234     -39.535  -7.029  -8.956  1.00  0.00           H  
ATOM   3741  N   GLU B 235     -39.098  -9.347  -6.968  1.00  0.00           N  
ATOM   3742  CA  GLU B 235     -37.871 -10.055  -6.643  1.00  0.00           C  
ATOM   3743  C   GLU B 235     -36.673  -9.366  -7.288  1.00  0.00           C  
ATOM   3744  O   GLU B 235     -36.662  -9.095  -8.492  1.00  0.00           O  
ATOM   3745  CB  GLU B 235     -37.953 -11.511  -7.105  1.00  0.00           C  
ATOM   3746  CG  GLU B 235     -36.717 -12.342  -6.789  1.00  0.00           C  
ATOM   3747  CD  GLU B 235     -36.837 -13.768  -7.248  1.00  0.00           C  
ATOM   3748  OE1 GLU B 235     -37.863 -14.116  -7.781  1.00  0.00           O  
ATOM   3749  OE2 GLU B 235     -35.901 -14.510  -7.066  1.00  0.00           O  
ATOM   3750  H   GLU B 235     -39.545  -9.520  -7.858  1.00  0.00           H  
ATOM   3751  HA  GLU B 235     -37.739 -10.038  -5.561  1.00  0.00           H  
ATOM   3752 1HB  GLU B 235     -38.810 -11.995  -6.635  1.00  0.00           H  
ATOM   3753 2HB  GLU B 235     -38.110 -11.543  -8.183  1.00  0.00           H  
ATOM   3754 1HG  GLU B 235     -35.853 -11.887  -7.273  1.00  0.00           H  
ATOM   3755 2HG  GLU B 235     -36.547 -12.325  -5.713  1.00  0.00           H  
ATOM   3756  N   VAL B 236     -35.663  -9.085  -6.469  1.00  0.00           N  
ATOM   3757  CA  VAL B 236     -34.500  -8.312  -6.881  1.00  0.00           C  
ATOM   3758  C   VAL B 236     -33.240  -9.086  -6.517  1.00  0.00           C  
ATOM   3759  O   VAL B 236     -33.088  -9.552  -5.382  1.00  0.00           O  
ATOM   3760  CB  VAL B 236     -34.485  -6.933  -6.194  1.00  0.00           C  
ATOM   3761  CG1 VAL B 236     -33.264  -6.135  -6.629  1.00  0.00           C  
ATOM   3762  CG2 VAL B 236     -35.765  -6.179  -6.519  1.00  0.00           C  
ATOM   3763  H   VAL B 236     -35.715  -9.429  -5.521  1.00  0.00           H  
ATOM   3764  HA  VAL B 236     -34.534  -8.185  -7.964  1.00  0.00           H  
ATOM   3765  HB  VAL B 236     -34.408  -7.075  -5.116  1.00  0.00           H  
ATOM   3766 1HG1 VAL B 236     -33.270  -5.163  -6.134  1.00  0.00           H  
ATOM   3767 2HG1 VAL B 236     -32.359  -6.676  -6.355  1.00  0.00           H  
ATOM   3768 3HG1 VAL B 236     -33.289  -5.991  -7.709  1.00  0.00           H  
ATOM   3769 1HG2 VAL B 236     -35.748  -5.206  -6.029  1.00  0.00           H  
ATOM   3770 2HG2 VAL B 236     -35.844  -6.042  -7.597  1.00  0.00           H  
ATOM   3771 3HG2 VAL B 236     -36.623  -6.749  -6.161  1.00  0.00           H  
ATOM   3772  N   ARG B 237     -32.343  -9.238  -7.489  1.00  0.00           N  
ATOM   3773  CA  ARG B 237     -31.024  -9.813  -7.271  1.00  0.00           C  
ATOM   3774  C   ARG B 237     -29.955  -8.870  -7.808  1.00  0.00           C  
ATOM   3775  O   ARG B 237     -30.213  -8.059  -8.702  1.00  0.00           O  
ATOM   3776  CB  ARG B 237     -30.902 -11.169  -7.951  1.00  0.00           C  
ATOM   3777  CG  ARG B 237     -32.025 -12.144  -7.639  1.00  0.00           C  
ATOM   3778  CD  ARG B 237     -31.923 -12.675  -6.255  1.00  0.00           C  
ATOM   3779  NE  ARG B 237     -33.045 -13.538  -5.921  1.00  0.00           N  
ATOM   3780  CZ  ARG B 237     -33.158 -14.237  -4.775  1.00  0.00           C  
ATOM   3781  NH1 ARG B 237     -32.211 -14.165  -3.866  1.00  0.00           N  
ATOM   3782  NH2 ARG B 237     -34.219 -14.996  -4.566  1.00  0.00           N  
ATOM   3783  H   ARG B 237     -32.599  -8.935  -8.418  1.00  0.00           H  
ATOM   3784  HA  ARG B 237     -30.877  -9.943  -6.198  1.00  0.00           H  
ATOM   3785 1HB  ARG B 237     -30.874 -11.032  -9.031  1.00  0.00           H  
ATOM   3786 2HB  ARG B 237     -29.964 -11.640  -7.657  1.00  0.00           H  
ATOM   3787 1HG  ARG B 237     -32.985 -11.639  -7.743  1.00  0.00           H  
ATOM   3788 2HG  ARG B 237     -31.981 -12.985  -8.333  1.00  0.00           H  
ATOM   3789 1HD  ARG B 237     -31.006 -13.254  -6.154  1.00  0.00           H  
ATOM   3790 2HD  ARG B 237     -31.909 -11.846  -5.548  1.00  0.00           H  
ATOM   3791  HE  ARG B 237     -33.793 -13.619  -6.597  1.00  0.00           H  
ATOM   3792 1HH1 ARG B 237     -31.400 -13.585  -4.026  1.00  0.00           H  
ATOM   3793 2HH1 ARG B 237     -32.296 -14.689  -3.007  1.00  0.00           H  
ATOM   3794 1HH2 ARG B 237     -34.947 -15.051  -5.265  1.00  0.00           H  
ATOM   3795 2HH2 ARG B 237     -34.304 -15.520  -3.707  1.00  0.00           H  
ATOM   3796  N   PHE B 238     -28.751  -8.985  -7.257  1.00  0.00           N  
ATOM   3797  CA  PHE B 238     -27.638  -8.118  -7.613  1.00  0.00           C  
ATOM   3798  C   PHE B 238     -26.379  -8.941  -7.850  1.00  0.00           C  
ATOM   3799  O   PHE B 238     -26.143  -9.953  -7.183  1.00  0.00           O  
ATOM   3800  CB  PHE B 238     -27.386  -7.085  -6.513  1.00  0.00           C  
ATOM   3801  CG  PHE B 238     -27.176  -7.687  -5.153  1.00  0.00           C  
ATOM   3802  CD1 PHE B 238     -25.901  -8.009  -4.710  1.00  0.00           C  
ATOM   3803  CD2 PHE B 238     -28.252  -7.935  -4.314  1.00  0.00           C  
ATOM   3804  CE1 PHE B 238     -25.707  -8.563  -3.458  1.00  0.00           C  
ATOM   3805  CE2 PHE B 238     -28.061  -8.488  -3.063  1.00  0.00           C  
ATOM   3806  CZ  PHE B 238     -26.787  -8.802  -2.635  1.00  0.00           C  
ATOM   3807  H   PHE B 238     -28.610  -9.705  -6.562  1.00  0.00           H  
ATOM   3808  HA  PHE B 238     -27.892  -7.591  -8.534  1.00  0.00           H  
ATOM   3809 1HB  PHE B 238     -26.505  -6.495  -6.763  1.00  0.00           H  
ATOM   3810 2HB  PHE B 238     -28.231  -6.401  -6.455  1.00  0.00           H  
ATOM   3811  HD1 PHE B 238     -25.048  -7.818  -5.360  1.00  0.00           H  
ATOM   3812  HD2 PHE B 238     -29.259  -7.686  -4.652  1.00  0.00           H  
ATOM   3813  HE1 PHE B 238     -24.701  -8.811  -3.123  1.00  0.00           H  
ATOM   3814  HE2 PHE B 238     -28.915  -8.676  -2.413  1.00  0.00           H  
ATOM   3815  HZ  PHE B 238     -26.635  -9.240  -1.649  1.00  0.00           H  
ATOM   3816  N   GLU B 239     -25.573  -8.493  -8.813  1.00  0.00           N  
ATOM   3817  CA  GLU B 239     -24.243  -9.052  -9.055  1.00  0.00           C  
ATOM   3818  C   GLU B 239     -23.297  -7.887  -9.337  1.00  0.00           C  
ATOM   3819  O   GLU B 239     -23.685  -6.910  -9.984  1.00  0.00           O  
ATOM   3820  CB  GLU B 239     -24.254 -10.035 -10.227  1.00  0.00           C  
ATOM   3821  CG  GLU B 239     -25.139 -11.256 -10.015  1.00  0.00           C  
ATOM   3822  CD  GLU B 239     -25.231 -12.131 -11.234  1.00  0.00           C  
ATOM   3823  OE1 GLU B 239     -25.715 -11.667 -12.239  1.00  0.00           O  
ATOM   3824  OE2 GLU B 239     -24.817 -13.264 -11.161  1.00  0.00           O  
ATOM   3825  H   GLU B 239     -25.903  -7.736  -9.394  1.00  0.00           H  
ATOM   3826  HA  GLU B 239     -23.920  -9.580  -8.157  1.00  0.00           H  
ATOM   3827 1HB  GLU B 239     -24.599  -9.525 -11.127  1.00  0.00           H  
ATOM   3828 2HB  GLU B 239     -23.240 -10.386 -10.418  1.00  0.00           H  
ATOM   3829 1HG  GLU B 239     -24.737 -11.844  -9.190  1.00  0.00           H  
ATOM   3830 2HG  GLU B 239     -26.138 -10.923  -9.736  1.00  0.00           H  
ATOM   3831  N   LYS B 240     -22.063  -7.990  -8.844  1.00  0.00           N  
ATOM   3832  CA  LYS B 240     -21.034  -6.983  -9.099  1.00  0.00           C  
ATOM   3833  C   LYS B 240     -19.981  -7.620  -9.997  1.00  0.00           C  
ATOM   3834  O   LYS B 240     -19.547  -8.751  -9.778  1.00  0.00           O  
ATOM   3835  CB  LYS B 240     -20.409  -6.474  -7.799  1.00  0.00           C  
ATOM   3836  CG  LYS B 240     -21.358  -5.677  -6.914  1.00  0.00           C  
ATOM   3837  CD  LYS B 240     -20.656  -5.174  -5.662  1.00  0.00           C  
ATOM   3838  CE  LYS B 240     -21.589  -4.334  -4.802  1.00  0.00           C  
ATOM   3839  NZ  LYS B 240     -22.626  -5.164  -4.132  1.00  0.00           N  
ATOM   3840  H   LYS B 240     -21.835  -8.794  -8.276  1.00  0.00           H  
ATOM   3841  HA  LYS B 240     -21.495  -6.140  -9.615  1.00  0.00           H  
ATOM   3842 1HB  LYS B 240     -20.039  -7.319  -7.218  1.00  0.00           H  
ATOM   3843 2HB  LYS B 240     -19.555  -5.837  -8.030  1.00  0.00           H  
ATOM   3844 1HG  LYS B 240     -21.746  -4.824  -7.471  1.00  0.00           H  
ATOM   3845 2HG  LYS B 240     -22.197  -6.308  -6.621  1.00  0.00           H  
ATOM   3846 1HD  LYS B 240     -20.302  -6.024  -5.076  1.00  0.00           H  
ATOM   3847 2HD  LYS B 240     -19.796  -4.568  -5.946  1.00  0.00           H  
ATOM   3848 1HE  LYS B 240     -21.011  -3.813  -4.041  1.00  0.00           H  
ATOM   3849 2HE  LYS B 240     -22.084  -3.589  -5.424  1.00  0.00           H  
ATOM   3850 1HZ  LYS B 240     -23.224  -4.571  -3.573  1.00  0.00           H  
ATOM   3851 2HZ  LYS B 240     -23.182  -5.638  -4.830  1.00  0.00           H  
ATOM   3852 3HZ  LYS B 240     -22.179  -5.847  -3.537  1.00  0.00           H  
ATOM   3853  N   LYS B 241     -19.566  -6.881 -11.021  1.00  0.00           N  
ATOM   3854  CA  LYS B 241     -18.478  -7.284 -11.911  1.00  0.00           C  
ATOM   3855  C   LYS B 241     -17.676  -6.049 -12.311  1.00  0.00           C  
ATOM   3856  O   LYS B 241     -18.222  -5.092 -12.866  1.00  0.00           O  
ATOM   3857  CB  LYS B 241     -19.017  -8.001 -13.150  1.00  0.00           C  
ATOM   3858  CG  LYS B 241     -19.756  -9.299 -12.854  1.00  0.00           C  
ATOM   3859  CD  LYS B 241     -20.185  -9.995 -14.136  1.00  0.00           C  
ATOM   3860  CE  LYS B 241     -21.003 -11.244 -13.842  1.00  0.00           C  
ATOM   3861  NZ  LYS B 241     -21.456 -11.919 -15.089  1.00  0.00           N  
ATOM   3862  H   LYS B 241     -20.034  -6.000 -11.183  1.00  0.00           H  
ATOM   3863  HA  LYS B 241     -17.819  -7.960 -11.366  1.00  0.00           H  
ATOM   3864 1HB  LYS B 241     -19.700  -7.341 -13.684  1.00  0.00           H  
ATOM   3865 2HB  LYS B 241     -18.191  -8.232 -13.824  1.00  0.00           H  
ATOM   3866 1HG  LYS B 241     -19.106  -9.967 -12.287  1.00  0.00           H  
ATOM   3867 2HG  LYS B 241     -20.640  -9.085 -12.253  1.00  0.00           H  
ATOM   3868 1HD  LYS B 241     -20.785  -9.312 -14.739  1.00  0.00           H  
ATOM   3869 2HD  LYS B 241     -19.302 -10.278 -14.710  1.00  0.00           H  
ATOM   3870 1HE  LYS B 241     -20.403 -11.943 -13.262  1.00  0.00           H  
ATOM   3871 2HE  LYS B 241     -21.879 -10.974 -13.252  1.00  0.00           H  
ATOM   3872 1HZ  LYS B 241     -21.994 -12.740 -14.851  1.00  0.00           H  
ATOM   3873 2HZ  LYS B 241     -22.030 -11.285 -15.627  1.00  0.00           H  
ATOM   3874 3HZ  LYS B 241     -20.652 -12.191 -15.636  1.00  0.00           H  
ATOM   3875  N   ASP B 242     -16.377  -6.079 -12.014  1.00  0.00           N  
ATOM   3876  CA  ASP B 242     -15.428  -5.020 -12.375  1.00  0.00           C  
ATOM   3877  C   ASP B 242     -16.036  -3.665 -12.035  1.00  0.00           C  
ATOM   3878  O   ASP B 242     -16.437  -3.463 -10.874  1.00  0.00           O  
ATOM   3879  CB  ASP B 242     -15.071  -5.078 -13.862  1.00  0.00           C  
ATOM   3880  CG  ASP B 242     -13.924  -4.148 -14.233  1.00  0.00           C  
ATOM   3881  OD1 ASP B 242     -12.795  -4.507 -13.999  1.00  0.00           O  
ATOM   3882  OD2 ASP B 242     -14.189  -3.088 -14.748  1.00  0.00           O  
ATOM   3883  H   ASP B 242     -16.043  -6.888 -11.510  1.00  0.00           H  
ATOM   3884  HA  ASP B 242     -14.551  -5.107 -11.732  1.00  0.00           H  
ATOM   3885 1HB  ASP B 242     -14.794  -6.098 -14.130  1.00  0.00           H  
ATOM   3886 2HB  ASP B 242     -15.945  -4.809 -14.456  1.00  0.00           H  
ATOM   3887  N   GLY B 243     -16.128  -2.726 -12.971  1.00  0.00           N  
ATOM   3888  CA  GLY B 243     -16.692  -1.417 -12.726  1.00  0.00           C  
ATOM   3889  C   GLY B 243     -18.160  -1.247 -13.043  1.00  0.00           C  
ATOM   3890  O   GLY B 243     -18.603  -0.108 -13.238  1.00  0.00           O  
ATOM   3891  H   GLY B 243     -15.783  -2.948 -13.894  1.00  0.00           H  
ATOM   3892 1HA  GLY B 243     -16.563  -1.156 -11.676  1.00  0.00           H  
ATOM   3893 2HA  GLY B 243     -16.153  -0.672 -13.311  1.00  0.00           H  
ATOM   3894  N   LEU B 244     -18.935  -2.326 -13.101  1.00  0.00           N  
ATOM   3895  CA  LEU B 244     -20.354  -2.206 -13.394  1.00  0.00           C  
ATOM   3896  C   LEU B 244     -21.150  -3.032 -12.394  1.00  0.00           C  
ATOM   3897  O   LEU B 244     -20.717  -4.099 -11.951  1.00  0.00           O  
ATOM   3898  CB  LEU B 244     -20.653  -2.673 -14.824  1.00  0.00           C  
ATOM   3899  CG  LEU B 244     -20.267  -4.123 -15.144  1.00  0.00           C  
ATOM   3900  CD1 LEU B 244     -21.305  -4.731 -16.077  1.00  0.00           C  
ATOM   3901  CD2 LEU B 244     -18.882  -4.153 -15.773  1.00  0.00           C  
ATOM   3902  H   LEU B 244     -18.542  -3.242 -12.941  1.00  0.00           H  
ATOM   3903  HA  LEU B 244     -20.645  -1.162 -13.272  1.00  0.00           H  
ATOM   3904 1HB  LEU B 244     -21.721  -2.567 -15.008  1.00  0.00           H  
ATOM   3905 2HB  LEU B 244     -20.119  -2.027 -15.520  1.00  0.00           H  
ATOM   3906  HG  LEU B 244     -20.260  -4.710 -14.225  1.00  0.00           H  
ATOM   3907 1HD1 LEU B 244     -21.031  -5.761 -16.305  1.00  0.00           H  
ATOM   3908 2HD1 LEU B 244     -22.282  -4.715 -15.594  1.00  0.00           H  
ATOM   3909 3HD1 LEU B 244     -21.346  -4.155 -17.000  1.00  0.00           H  
ATOM   3910 1HD2 LEU B 244     -18.607  -5.183 -16.000  1.00  0.00           H  
ATOM   3911 2HD2 LEU B 244     -18.888  -3.567 -16.693  1.00  0.00           H  
ATOM   3912 3HD2 LEU B 244     -18.157  -3.729 -15.078  1.00  0.00           H  
ATOM   3913  N   LEU B 245     -22.323  -2.514 -12.042  1.00  0.00           N  
ATOM   3914  CA  LEU B 245     -23.277  -3.207 -11.189  1.00  0.00           C  
ATOM   3915  C   LEU B 245     -24.492  -3.625 -12.008  1.00  0.00           C  
ATOM   3916  O   LEU B 245     -25.041  -2.827 -12.775  1.00  0.00           O  
ATOM   3917  CB  LEU B 245     -23.710  -2.309 -10.024  1.00  0.00           C  
ATOM   3918  CG  LEU B 245     -24.944  -2.779  -9.244  1.00  0.00           C  
ATOM   3919  CD1 LEU B 245     -24.596  -4.029  -8.449  1.00  0.00           C  
ATOM   3920  CD2 LEU B 245     -25.421  -1.662  -8.328  1.00  0.00           C  
ATOM   3921  H   LEU B 245     -22.553  -1.595 -12.392  1.00  0.00           H  
ATOM   3922  HA  LEU B 245     -22.796  -4.097 -10.785  1.00  0.00           H  
ATOM   3923 1HB  LEU B 245     -22.883  -2.230  -9.320  1.00  0.00           H  
ATOM   3924 2HB  LEU B 245     -23.924  -1.313 -10.413  1.00  0.00           H  
ATOM   3925  HG  LEU B 245     -25.739  -3.040  -9.944  1.00  0.00           H  
ATOM   3926 1HD1 LEU B 245     -25.474  -4.363  -7.894  1.00  0.00           H  
ATOM   3927 2HD1 LEU B 245     -24.277  -4.818  -9.130  1.00  0.00           H  
ATOM   3928 3HD1 LEU B 245     -23.791  -3.803  -7.750  1.00  0.00           H  
ATOM   3929 1HD2 LEU B 245     -26.299  -1.997  -7.774  1.00  0.00           H  
ATOM   3930 2HD2 LEU B 245     -24.627  -1.402  -7.627  1.00  0.00           H  
ATOM   3931 3HD2 LEU B 245     -25.680  -0.788  -8.924  1.00  0.00           H  
ATOM   3932  N   SER B 246     -24.906  -4.877 -11.842  1.00  0.00           N  
ATOM   3933  CA  SER B 246     -26.083  -5.418 -12.506  1.00  0.00           C  
ATOM   3934  C   SER B 246     -27.121  -5.799 -11.460  1.00  0.00           C  
ATOM   3935  O   SER B 246     -26.842  -6.610 -10.571  1.00  0.00           O  
ATOM   3936  CB  SER B 246     -25.716  -6.625 -13.347  1.00  0.00           C  
ATOM   3937  OG  SER B 246     -24.870  -6.263 -14.404  1.00  0.00           O  
ATOM   3938  H   SER B 246     -24.372  -5.473 -11.225  1.00  0.00           H  
ATOM   3939  HA  SER B 246     -26.494  -4.650 -13.162  1.00  0.00           H  
ATOM   3940 1HB  SER B 246     -25.223  -7.368 -12.721  1.00  0.00           H  
ATOM   3941 2HB  SER B 246     -26.622  -7.081 -13.744  1.00  0.00           H  
ATOM   3942  HG  SER B 246     -24.604  -7.084 -14.823  1.00  0.00           H  
ATOM   3943  N   ILE B 247     -28.310  -5.211 -11.566  1.00  0.00           N  
ATOM   3944  CA  ILE B 247     -29.434  -5.528 -10.693  1.00  0.00           C  
ATOM   3945  C   ILE B 247     -30.521  -6.172 -11.539  1.00  0.00           C  
ATOM   3946  O   ILE B 247     -31.033  -5.546 -12.476  1.00  0.00           O  
ATOM   3947  CB  ILE B 247     -29.982  -4.274  -9.986  1.00  0.00           C  
ATOM   3948  CG1 ILE B 247     -28.880  -3.602  -9.162  1.00  0.00           C  
ATOM   3949  CG2 ILE B 247     -31.166  -4.636  -9.103  1.00  0.00           C  
ATOM   3950  CD1 ILE B 247     -29.254  -2.232  -8.646  1.00  0.00           C  
ATOM   3951  H   ILE B 247     -28.430  -4.513 -12.288  1.00  0.00           H  
ATOM   3952  HA  ILE B 247     -29.092  -6.229  -9.932  1.00  0.00           H  
ATOM   3953  HB  ILE B 247     -30.305  -3.549 -10.732  1.00  0.00           H  
ATOM   3954 1HG1 ILE B 247     -28.628  -4.231  -8.310  1.00  0.00           H  
ATOM   3955 2HG1 ILE B 247     -27.981  -3.502  -9.770  1.00  0.00           H  
ATOM   3956 1HG2 ILE B 247     -31.540  -3.739  -8.611  1.00  0.00           H  
ATOM   3957 2HG2 ILE B 247     -31.956  -5.070  -9.714  1.00  0.00           H  
ATOM   3958 3HG2 ILE B 247     -30.851  -5.358  -8.350  1.00  0.00           H  
ATOM   3959 1HD1 ILE B 247     -28.424  -1.820  -8.072  1.00  0.00           H  
ATOM   3960 2HD1 ILE B 247     -29.476  -1.574  -9.487  1.00  0.00           H  
ATOM   3961 3HD1 ILE B 247     -30.132  -2.312  -8.006  1.00  0.00           H  
ATOM   3962  N   GLU B 248     -30.881  -7.409 -11.210  1.00  0.00           N  
ATOM   3963  CA  GLU B 248     -31.875  -8.165 -11.961  1.00  0.00           C  
ATOM   3964  C   GLU B 248     -33.208  -8.125 -11.226  1.00  0.00           C  
ATOM   3965  O   GLU B 248     -33.296  -8.545 -10.067  1.00  0.00           O  
ATOM   3966  CB  GLU B 248     -31.423  -9.613 -12.161  1.00  0.00           C  
ATOM   3967  CG  GLU B 248     -32.422 -10.487 -12.906  1.00  0.00           C  
ATOM   3968  CD  GLU B 248     -31.910 -11.878 -13.156  1.00  0.00           C  
ATOM   3969  OE1 GLU B 248     -30.719 -12.041 -13.270  1.00  0.00           O  
ATOM   3970  OE2 GLU B 248     -32.712 -12.779 -13.233  1.00  0.00           O  
ATOM   3971  H   GLU B 248     -30.443  -7.836 -10.406  1.00  0.00           H  
ATOM   3972  HA  GLU B 248     -31.996  -7.701 -12.939  1.00  0.00           H  
ATOM   3973 1HB  GLU B 248     -30.485  -9.628 -12.717  1.00  0.00           H  
ATOM   3974 2HB  GLU B 248     -31.235 -10.073 -11.190  1.00  0.00           H  
ATOM   3975 1HG  GLU B 248     -33.340 -10.549 -12.323  1.00  0.00           H  
ATOM   3976 2HG  GLU B 248     -32.661 -10.016 -13.859  1.00  0.00           H  
ATOM   3977  N   VAL B 249     -34.239  -7.625 -11.902  1.00  0.00           N  
ATOM   3978  CA  VAL B 249     -35.538  -7.356 -11.296  1.00  0.00           C  
ATOM   3979  C   VAL B 249     -36.584  -8.186 -12.026  1.00  0.00           C  
ATOM   3980  O   VAL B 249     -36.676  -8.131 -13.259  1.00  0.00           O  
ATOM   3981  CB  VAL B 249     -35.893  -5.860 -11.383  1.00  0.00           C  
ATOM   3982  CG1 VAL B 249     -37.253  -5.598 -10.754  1.00  0.00           C  
ATOM   3983  CG2 VAL B 249     -34.815  -5.031 -10.702  1.00  0.00           C  
ATOM   3984  H   VAL B 249     -34.104  -7.426 -12.883  1.00  0.00           H  
ATOM   3985  HA  VAL B 249     -35.500  -7.660 -10.249  1.00  0.00           H  
ATOM   3986  HB  VAL B 249     -35.964  -5.574 -12.433  1.00  0.00           H  
ATOM   3987 1HG1 VAL B 249     -37.489  -4.536 -10.825  1.00  0.00           H  
ATOM   3988 2HG1 VAL B 249     -38.015  -6.174 -11.280  1.00  0.00           H  
ATOM   3989 3HG1 VAL B 249     -37.232  -5.895  -9.705  1.00  0.00           H  
ATOM   3990 1HG2 VAL B 249     -35.072  -3.974 -10.769  1.00  0.00           H  
ATOM   3991 2HG2 VAL B 249     -34.740  -5.321  -9.654  1.00  0.00           H  
ATOM   3992 3HG2 VAL B 249     -33.858  -5.203 -11.196  1.00  0.00           H  
ATOM   3993  N   LYS B 250     -37.371  -8.947 -11.270  1.00  0.00           N  
ATOM   3994  CA  LYS B 250     -38.487  -9.710 -11.815  1.00  0.00           C  
ATOM   3995  C   LYS B 250     -39.804  -9.209 -11.238  1.00  0.00           C  
ATOM   3996  O   LYS B 250     -39.909  -8.970 -10.029  1.00  0.00           O  
ATOM   3997  CB  LYS B 250     -38.314 -11.202 -11.528  1.00  0.00           C  
ATOM   3998  CG  LYS B 250     -37.137 -11.849 -12.246  1.00  0.00           C  
ATOM   3999  CD  LYS B 250     -37.099 -13.351 -12.003  1.00  0.00           C  
ATOM   4000  CE  LYS B 250     -35.980 -14.012 -12.794  1.00  0.00           C  
ATOM   4001  NZ  LYS B 250     -34.641 -13.722 -12.212  1.00  0.00           N  
ATOM   4002  H   LYS B 250     -37.182  -8.993 -10.279  1.00  0.00           H  
ATOM   4003  HA  LYS B 250     -38.504  -9.571 -12.897  1.00  0.00           H  
ATOM   4004 1HB  LYS B 250     -38.177 -11.353 -10.457  1.00  0.00           H  
ATOM   4005 2HB  LYS B 250     -39.219 -11.736 -11.821  1.00  0.00           H  
ATOM   4006 1HG  LYS B 250     -37.218 -11.665 -13.318  1.00  0.00           H  
ATOM   4007 2HG  LYS B 250     -36.207 -11.409 -11.889  1.00  0.00           H  
ATOM   4008 1HD  LYS B 250     -36.946 -13.544 -10.940  1.00  0.00           H  
ATOM   4009 2HD  LYS B 250     -38.051 -13.791 -12.301  1.00  0.00           H  
ATOM   4010 1HE  LYS B 250     -36.132 -15.090 -12.806  1.00  0.00           H  
ATOM   4011 2HE  LYS B 250     -36.001 -13.653 -13.823  1.00  0.00           H  
ATOM   4012 1HZ  LYS B 250     -33.928 -14.177 -12.765  1.00  0.00           H  
ATOM   4013 2HZ  LYS B 250     -34.482 -12.724 -12.213  1.00  0.00           H  
ATOM   4014 3HZ  LYS B 250     -34.604 -14.068 -11.264  1.00  0.00           H  
ATOM   4015  N   ASN B 251     -40.803  -9.051 -12.109  1.00  0.00           N  
ATOM   4016  CA  ASN B 251     -42.161  -8.663 -11.720  1.00  0.00           C  
ATOM   4017  C   ASN B 251     -42.187  -7.306 -11.016  1.00  0.00           C  
ATOM   4018  O   ASN B 251     -42.672  -7.172  -9.891  1.00  0.00           O  
ATOM   4019  CB  ASN B 251     -42.785  -9.728 -10.836  1.00  0.00           C  
ATOM   4020  CG  ASN B 251     -42.895 -11.059 -11.527  1.00  0.00           C  
ATOM   4021  OD1 ASN B 251     -43.249 -11.132 -12.709  1.00  0.00           O  
ATOM   4022  ND2 ASN B 251     -42.598 -12.114 -10.811  1.00  0.00           N  
ATOM   4023  H   ASN B 251     -40.598  -9.212 -13.086  1.00  0.00           H  
ATOM   4024  HA  ASN B 251     -42.761  -8.544 -12.623  1.00  0.00           H  
ATOM   4025 1HB  ASN B 251     -42.185  -9.848  -9.933  1.00  0.00           H  
ATOM   4026 2HB  ASN B 251     -43.780  -9.408 -10.528  1.00  0.00           H  
ATOM   4027 1HD2 ASN B 251     -42.654 -13.026 -11.218  1.00  0.00           H  
ATOM   4028 2HD2 ASN B 251     -42.317 -12.008  -9.858  1.00  0.00           H  
ATOM   4029  N   LEU B 252     -41.671  -6.289 -11.696  1.00  0.00           N  
ATOM   4030  CA  LEU B 252     -41.801  -4.909 -11.256  1.00  0.00           C  
ATOM   4031  C   LEU B 252     -42.531  -4.108 -12.325  1.00  0.00           C  
ATOM   4032  O   LEU B 252     -42.252  -4.252 -13.521  1.00  0.00           O  
ATOM   4033  CB  LEU B 252     -40.423  -4.294 -10.981  1.00  0.00           C  
ATOM   4034  CG  LEU B 252     -40.432  -2.878 -10.392  1.00  0.00           C  
ATOM   4035  CD1 LEU B 252     -41.056  -2.909  -9.003  1.00  0.00           C  
ATOM   4036  CD2 LEU B 252     -39.010  -2.340 -10.340  1.00  0.00           C  
ATOM   4037  H   LEU B 252     -41.168  -6.488 -12.550  1.00  0.00           H  
ATOM   4038  HA  LEU B 252     -42.382  -4.893 -10.335  1.00  0.00           H  
ATOM   4039 1HB  LEU B 252     -39.888  -4.939 -10.285  1.00  0.00           H  
ATOM   4040 2HB  LEU B 252     -39.864  -4.260 -11.916  1.00  0.00           H  
ATOM   4041  HG  LEU B 252     -41.044  -2.227 -11.017  1.00  0.00           H  
ATOM   4042 1HD1 LEU B 252     -41.063  -1.902  -8.584  1.00  0.00           H  
ATOM   4043 2HD1 LEU B 252     -42.079  -3.279  -9.071  1.00  0.00           H  
ATOM   4044 3HD1 LEU B 252     -40.474  -3.566  -8.358  1.00  0.00           H  
ATOM   4045 1HD2 LEU B 252     -39.017  -1.333  -9.922  1.00  0.00           H  
ATOM   4046 2HD2 LEU B 252     -38.398  -2.989  -9.714  1.00  0.00           H  
ATOM   4047 3HD2 LEU B 252     -38.595  -2.312 -11.348  1.00  0.00           H  
ATOM   4048  N   SER B 253     -43.474  -3.275 -11.892  1.00  0.00           N  
ATOM   4049  CA  SER B 253     -44.251  -2.478 -12.831  1.00  0.00           C  
ATOM   4050  C   SER B 253     -43.390  -1.372 -13.429  1.00  0.00           C  
ATOM   4051  O   SER B 253     -42.368  -0.975 -12.864  1.00  0.00           O  
ATOM   4052  CB  SER B 253     -45.460  -1.880 -12.139  1.00  0.00           C  
ATOM   4053  OG  SER B 253     -45.074  -0.927 -11.187  1.00  0.00           O  
ATOM   4054  H   SER B 253     -43.659  -3.188 -10.903  1.00  0.00           H  
ATOM   4055  HA  SER B 253     -44.591  -3.128 -13.637  1.00  0.00           H  
ATOM   4056 1HB  SER B 253     -46.110  -1.416 -12.879  1.00  0.00           H  
ATOM   4057 2HB  SER B 253     -46.030  -2.672 -11.654  1.00  0.00           H  
ATOM   4058  HG  SER B 253     -45.888  -0.584 -10.811  1.00  0.00           H  
ATOM   4059  N   GLU B 254     -43.816  -0.879 -14.594  1.00  0.00           N  
ATOM   4060  CA  GLU B 254     -43.043   0.145 -15.290  1.00  0.00           C  
ATOM   4061  C   GLU B 254     -42.912   1.409 -14.454  1.00  0.00           C  
ATOM   4062  O   GLU B 254     -41.838   2.023 -14.419  1.00  0.00           O  
ATOM   4063  CB  GLU B 254     -43.691   0.481 -16.635  1.00  0.00           C  
ATOM   4064  CG  GLU B 254     -42.958   1.545 -17.438  1.00  0.00           C  
ATOM   4065  CD  GLU B 254     -43.583   1.798 -18.782  1.00  0.00           C  
ATOM   4066  OE1 GLU B 254     -43.848   0.849 -19.481  1.00  0.00           O  
ATOM   4067  OE2 GLU B 254     -43.796   2.941 -19.110  1.00  0.00           O  
ATOM   4068  H   GLU B 254     -44.677  -1.209 -15.006  1.00  0.00           H  
ATOM   4069  HA  GLU B 254     -42.035  -0.237 -15.459  1.00  0.00           H  
ATOM   4070 1HB  GLU B 254     -43.748  -0.420 -17.246  1.00  0.00           H  
ATOM   4071 2HB  GLU B 254     -44.711   0.829 -16.470  1.00  0.00           H  
ATOM   4072 1HG  GLU B 254     -42.955   2.476 -16.871  1.00  0.00           H  
ATOM   4073 2HG  GLU B 254     -41.924   1.233 -17.577  1.00  0.00           H  
ATOM   4074  N   GLU B 255     -43.983   1.809 -13.766  1.00  0.00           N  
ATOM   4075  CA  GLU B 255     -43.942   3.043 -12.990  1.00  0.00           C  
ATOM   4076  C   GLU B 255     -42.826   3.007 -11.953  1.00  0.00           C  
ATOM   4077  O   GLU B 255     -42.139   4.012 -11.737  1.00  0.00           O  
ATOM   4078  CB  GLU B 255     -45.286   3.283 -12.299  1.00  0.00           C  
ATOM   4079  CG  GLU B 255     -46.438   3.578 -13.248  1.00  0.00           C  
ATOM   4080  CD  GLU B 255     -47.062   2.333 -13.815  1.00  0.00           C  
ATOM   4081  OE1 GLU B 255     -46.528   1.272 -13.598  1.00  0.00           O  
ATOM   4082  OE2 GLU B 255     -48.074   2.443 -14.466  1.00  0.00           O  
ATOM   4083  H   GLU B 255     -44.832   1.262 -13.777  1.00  0.00           H  
ATOM   4084  HA  GLU B 255     -43.737   3.873 -13.668  1.00  0.00           H  
ATOM   4085 1HB  GLU B 255     -45.554   2.406 -11.709  1.00  0.00           H  
ATOM   4086 2HB  GLU B 255     -45.196   4.124 -11.611  1.00  0.00           H  
ATOM   4087 1HG  GLU B 255     -47.202   4.141 -12.713  1.00  0.00           H  
ATOM   4088 2HG  GLU B 255     -46.073   4.199 -14.065  1.00  0.00           H  
ATOM   4089  N   ARG B 256     -42.631   1.858 -11.303  1.00  0.00           N  
ATOM   4090  CA  ARG B 256     -41.537   1.729 -10.346  1.00  0.00           C  
ATOM   4091  C   ARG B 256     -40.185   1.673 -11.047  1.00  0.00           C  
ATOM   4092  O   ARG B 256     -39.194   2.192 -10.522  1.00  0.00           O  
ATOM   4093  CB  ARG B 256     -41.714   0.478  -9.498  1.00  0.00           C  
ATOM   4094  CG  ARG B 256     -42.906   0.510  -8.554  1.00  0.00           C  
ATOM   4095  CD  ARG B 256     -42.719   1.508  -7.469  1.00  0.00           C  
ATOM   4096  NE  ARG B 256     -43.645   1.292  -6.368  1.00  0.00           N  
ATOM   4097  CZ  ARG B 256     -43.861   2.167  -5.368  1.00  0.00           C  
ATOM   4098  NH1 ARG B 256     -43.212   3.310  -5.342  1.00  0.00           N  
ATOM   4099  NH2 ARG B 256     -44.724   1.876  -4.411  1.00  0.00           N  
ATOM   4100  H   ARG B 256     -43.237   1.067 -11.465  1.00  0.00           H  
ATOM   4101  HA  ARG B 256     -41.536   2.608  -9.701  1.00  0.00           H  
ATOM   4102 1HB  ARG B 256     -41.832  -0.388 -10.148  1.00  0.00           H  
ATOM   4103 2HB  ARG B 256     -40.820   0.317  -8.896  1.00  0.00           H  
ATOM   4104 1HG  ARG B 256     -43.805   0.772  -9.111  1.00  0.00           H  
ATOM   4105 2HG  ARG B 256     -43.034  -0.473  -8.097  1.00  0.00           H  
ATOM   4106 1HD  ARG B 256     -41.705   1.438  -7.080  1.00  0.00           H  
ATOM   4107 2HD  ARG B 256     -42.888   2.509  -7.864  1.00  0.00           H  
ATOM   4108  HE  ARG B 256     -44.162   0.423  -6.354  1.00  0.00           H  
ATOM   4109 1HH1 ARG B 256     -42.552   3.533  -6.074  1.00  0.00           H  
ATOM   4110 2HH1 ARG B 256     -43.375   3.966  -4.592  1.00  0.00           H  
ATOM   4111 1HH2 ARG B 256     -45.223   0.997  -4.429  1.00  0.00           H  
ATOM   4112 2HH2 ARG B 256     -44.887   2.532  -3.661  1.00  0.00           H  
ATOM   4113  N   GLN B 257     -40.124   1.048 -12.225  1.00  0.00           N  
ATOM   4114  CA  GLN B 257     -38.871   0.994 -12.971  1.00  0.00           C  
ATOM   4115  C   GLN B 257     -38.411   2.387 -13.381  1.00  0.00           C  
ATOM   4116  O   GLN B 257     -37.209   2.679 -13.363  1.00  0.00           O  
ATOM   4117  CB  GLN B 257     -39.024   0.109 -14.211  1.00  0.00           C  
ATOM   4118  CG  GLN B 257     -39.197  -1.369 -13.903  1.00  0.00           C  
ATOM   4119  CD  GLN B 257     -39.408  -2.200 -15.155  1.00  0.00           C  
ATOM   4120  OE1 GLN B 257     -38.652  -2.090 -16.125  1.00  0.00           O  
ATOM   4121  NE2 GLN B 257     -40.438  -3.038 -15.141  1.00  0.00           N  
ATOM   4122  H   GLN B 257     -40.946   0.606 -12.611  1.00  0.00           H  
ATOM   4123  HA  GLN B 257     -38.103   0.570 -12.325  1.00  0.00           H  
ATOM   4124 1HB  GLN B 257     -39.889   0.436 -14.787  1.00  0.00           H  
ATOM   4125 2HB  GLN B 257     -38.146   0.219 -14.847  1.00  0.00           H  
ATOM   4126 1HG  GLN B 257     -38.301  -1.732 -13.399  1.00  0.00           H  
ATOM   4127 2HG  GLN B 257     -40.066  -1.496 -13.258  1.00  0.00           H  
ATOM   4128 1HE2 GLN B 257     -40.627  -3.612 -15.939  1.00  0.00           H  
ATOM   4129 2HE2 GLN B 257     -41.026  -3.095 -14.334  1.00  0.00           H  
ATOM   4130  N   ARG B 258     -39.350   3.262 -13.748  1.00  0.00           N  
ATOM   4131  CA  ARG B 258     -38.984   4.630 -14.099  1.00  0.00           C  
ATOM   4132  C   ARG B 258     -38.489   5.414 -12.890  1.00  0.00           C  
ATOM   4133  O   ARG B 258     -37.597   6.259 -13.026  1.00  0.00           O  
ATOM   4134  CB  ARG B 258     -40.171   5.359 -14.714  1.00  0.00           C  
ATOM   4135  CG  ARG B 258     -40.552   4.895 -16.111  1.00  0.00           C  
ATOM   4136  CD  ARG B 258     -41.692   5.673 -16.655  1.00  0.00           C  
ATOM   4137  NE  ARG B 258     -42.108   5.185 -17.960  1.00  0.00           N  
ATOM   4138  CZ  ARG B 258     -41.534   5.537 -19.128  1.00  0.00           C  
ATOM   4139  NH1 ARG B 258     -40.526   6.378 -19.136  1.00  0.00           N  
ATOM   4140  NH2 ARG B 258     -41.987   5.036 -20.264  1.00  0.00           N  
ATOM   4141  H   ARG B 258     -40.321   2.987 -13.786  1.00  0.00           H  
ATOM   4142  HA  ARG B 258     -38.162   4.595 -14.815  1.00  0.00           H  
ATOM   4143 1HB  ARG B 258     -41.044   5.231 -14.075  1.00  0.00           H  
ATOM   4144 2HB  ARG B 258     -39.956   6.425 -14.766  1.00  0.00           H  
ATOM   4145 1HG  ARG B 258     -39.700   5.021 -16.779  1.00  0.00           H  
ATOM   4146 2HG  ARG B 258     -40.837   3.843 -16.080  1.00  0.00           H  
ATOM   4147 1HD  ARG B 258     -42.542   5.596 -15.977  1.00  0.00           H  
ATOM   4148 2HD  ARG B 258     -41.404   6.719 -16.759  1.00  0.00           H  
ATOM   4149  HE  ARG B 258     -42.882   4.535 -17.995  1.00  0.00           H  
ATOM   4150 1HH1 ARG B 258     -40.179   6.762 -18.267  1.00  0.00           H  
ATOM   4151 2HH1 ARG B 258     -40.094   6.644 -20.010  1.00  0.00           H  
ATOM   4152 1HH2 ARG B 258     -42.764   4.390 -20.258  1.00  0.00           H  
ATOM   4153 2HH2 ARG B 258     -41.557   5.301 -21.138  1.00  0.00           H  
ATOM   4154  N   GLU B 259     -39.050   5.159 -11.705  1.00  0.00           N  
ATOM   4155  CA  GLU B 259     -38.480   5.723 -10.488  1.00  0.00           C  
ATOM   4156  C   GLU B 259     -37.052   5.254 -10.253  1.00  0.00           C  
ATOM   4157  O   GLU B 259     -36.217   6.051  -9.811  1.00  0.00           O  
ATOM   4158  CB  GLU B 259     -39.347   5.356  -9.282  1.00  0.00           C  
ATOM   4159  CG  GLU B 259     -40.696   6.059  -9.240  1.00  0.00           C  
ATOM   4160  CD  GLU B 259     -41.576   5.570  -8.123  1.00  0.00           C  
ATOM   4161  OE1 GLU B 259     -41.245   4.576  -7.523  1.00  0.00           O  
ATOM   4162  OE2 GLU B 259     -42.581   6.191  -7.870  1.00  0.00           O  
ATOM   4163  H   GLU B 259     -39.871   4.575 -11.639  1.00  0.00           H  
ATOM   4164  HA  GLU B 259     -38.434   6.808 -10.598  1.00  0.00           H  
ATOM   4165 1HB  GLU B 259     -39.529   4.281  -9.278  1.00  0.00           H  
ATOM   4166 2HB  GLU B 259     -38.814   5.601  -8.363  1.00  0.00           H  
ATOM   4167 1HG  GLU B 259     -40.533   7.129  -9.116  1.00  0.00           H  
ATOM   4168 2HG  GLU B 259     -41.204   5.904 -10.190  1.00  0.00           H  
ATOM   4169  N   ILE B 260     -36.751   3.985 -10.539  1.00  0.00           N  
ATOM   4170  CA  ILE B 260     -35.383   3.505 -10.386  1.00  0.00           C  
ATOM   4171  C   ILE B 260     -34.466   4.226 -11.365  1.00  0.00           C  
ATOM   4172  O   ILE B 260     -33.381   4.691 -10.994  1.00  0.00           O  
ATOM   4173  CB  ILE B 260     -35.295   1.985 -10.612  1.00  0.00           C  
ATOM   4174  CG1 ILE B 260     -36.024   1.236  -9.494  1.00  0.00           C  
ATOM   4175  CG2 ILE B 260     -33.843   1.543 -10.695  1.00  0.00           C  
ATOM   4176  CD1 ILE B 260     -36.248  -0.230  -9.786  1.00  0.00           C  
ATOM   4177  H   ILE B 260     -37.463   3.346 -10.862  1.00  0.00           H  
ATOM   4178  HA  ILE B 260     -35.043   3.747  -9.380  1.00  0.00           H  
ATOM   4179  HB  ILE B 260     -35.798   1.727 -11.544  1.00  0.00           H  
ATOM   4180 1HG1 ILE B 260     -35.453   1.316  -8.570  1.00  0.00           H  
ATOM   4181 2HG1 ILE B 260     -36.995   1.699  -9.318  1.00  0.00           H  
ATOM   4182 1HG2 ILE B 260     -33.799   0.465 -10.855  1.00  0.00           H  
ATOM   4183 2HG2 ILE B 260     -33.354   2.052 -11.525  1.00  0.00           H  
ATOM   4184 3HG2 ILE B 260     -33.332   1.792  -9.765  1.00  0.00           H  
ATOM   4185 1HD1 ILE B 260     -36.770  -0.693  -8.948  1.00  0.00           H  
ATOM   4186 2HD1 ILE B 260     -36.849  -0.334 -10.690  1.00  0.00           H  
ATOM   4187 3HD1 ILE B 260     -35.287  -0.723  -9.931  1.00  0.00           H  
ATOM   4188  N   GLN B 261     -34.897   4.353 -12.622  1.00  0.00           N  
ATOM   4189  CA  GLN B 261     -34.052   4.973 -13.638  1.00  0.00           C  
ATOM   4190  C   GLN B 261     -33.557   6.342 -13.189  1.00  0.00           C  
ATOM   4191  O   GLN B 261     -32.361   6.640 -13.292  1.00  0.00           O  
ATOM   4192  CB  GLN B 261     -34.813   5.102 -14.960  1.00  0.00           C  
ATOM   4193  CG  GLN B 261     -35.061   3.781 -15.667  1.00  0.00           C  
ATOM   4194  CD  GLN B 261     -35.925   3.940 -16.904  1.00  0.00           C  
ATOM   4195  OE1 GLN B 261     -35.571   4.665 -17.837  1.00  0.00           O  
ATOM   4196  NE2 GLN B 261     -37.067   3.261 -16.917  1.00  0.00           N  
ATOM   4197  H   GLN B 261     -35.815   4.019 -12.882  1.00  0.00           H  
ATOM   4198  HA  GLN B 261     -33.178   4.340 -13.784  1.00  0.00           H  
ATOM   4199 1HB  GLN B 261     -35.779   5.573 -14.779  1.00  0.00           H  
ATOM   4200 2HB  GLN B 261     -34.256   5.748 -15.638  1.00  0.00           H  
ATOM   4201 1HG  GLN B 261     -34.103   3.359 -15.972  1.00  0.00           H  
ATOM   4202 2HG  GLN B 261     -35.567   3.102 -14.981  1.00  0.00           H  
ATOM   4203 1HE2 GLN B 261     -37.679   3.327 -17.707  1.00  0.00           H  
ATOM   4204 2HE2 GLN B 261     -37.316   2.685 -16.139  1.00  0.00           H  
ATOM   4205  N   LYS B 262     -34.457   7.189 -12.685  1.00  0.00           N  
ATOM   4206  CA  LYS B 262     -34.046   8.521 -12.253  1.00  0.00           C  
ATOM   4207  C   LYS B 262     -33.086   8.444 -11.071  1.00  0.00           C  
ATOM   4208  O   LYS B 262     -32.047   9.115 -11.064  1.00  0.00           O  
ATOM   4209  CB  LYS B 262     -35.266   9.366 -11.885  1.00  0.00           C  
ATOM   4210  CG  LYS B 262     -34.938  10.783 -11.432  1.00  0.00           C  
ATOM   4211  CD  LYS B 262     -36.202  11.588 -11.176  1.00  0.00           C  
ATOM   4212  CE  LYS B 262     -35.876  12.982 -10.659  1.00  0.00           C  
ATOM   4213  NZ  LYS B 262     -37.105  13.783 -10.406  1.00  0.00           N  
ATOM   4214  H   LYS B 262     -35.427   6.922 -12.599  1.00  0.00           H  
ATOM   4215  HA  LYS B 262     -33.516   9.003 -13.074  1.00  0.00           H  
ATOM   4216 1HB  LYS B 262     -35.934   9.436 -12.744  1.00  0.00           H  
ATOM   4217 2HB  LYS B 262     -35.818   8.878 -11.081  1.00  0.00           H  
ATOM   4218 1HG  LYS B 262     -34.349  10.744 -10.515  1.00  0.00           H  
ATOM   4219 2HG  LYS B 262     -34.348  11.282 -12.201  1.00  0.00           H  
ATOM   4220 1HD  LYS B 262     -36.772  11.677 -12.102  1.00  0.00           H  
ATOM   4221 2HD  LYS B 262     -36.818  11.073 -10.439  1.00  0.00           H  
ATOM   4222 1HE  LYS B 262     -35.311  12.903  -9.732  1.00  0.00           H  
ATOM   4223 2HE  LYS B 262     -35.261  13.506 -11.390  1.00  0.00           H  
ATOM   4224 1HZ  LYS B 262     -36.846  14.698 -10.066  1.00  0.00           H  
ATOM   4225 2HZ  LYS B 262     -37.628  13.879 -11.265  1.00  0.00           H  
ATOM   4226 3HZ  LYS B 262     -37.675  13.316  -9.715  1.00  0.00           H  
ATOM   4227  N   ALA B 263     -33.413   7.627 -10.067  1.00  0.00           N  
ATOM   4228  CA  ALA B 263     -32.580   7.559  -8.873  1.00  0.00           C  
ATOM   4229  C   ALA B 263     -31.177   7.063  -9.204  1.00  0.00           C  
ATOM   4230  O   ALA B 263     -30.190   7.562  -8.650  1.00  0.00           O  
ATOM   4231  CB  ALA B 263     -33.241   6.667  -7.823  1.00  0.00           C  
ATOM   4232  H   ALA B 263     -34.239   7.049 -10.125  1.00  0.00           H  
ATOM   4233  HA  ALA B 263     -32.480   8.567  -8.470  1.00  0.00           H  
ATOM   4234 1HB  ALA B 263     -32.611   6.622  -6.935  1.00  0.00           H  
ATOM   4235 2HB  ALA B 263     -34.215   7.078  -7.557  1.00  0.00           H  
ATOM   4236 3HB  ALA B 263     -33.369   5.664  -8.228  1.00  0.00           H  
ATOM   4237  N   LEU B 264     -31.065   6.084 -10.104  1.00  0.00           N  
ATOM   4238  CA  LEU B 264     -29.747   5.560 -10.448  1.00  0.00           C  
ATOM   4239  C   LEU B 264     -28.918   6.605 -11.185  1.00  0.00           C  
ATOM   4240  O   LEU B 264     -27.701   6.693 -10.991  1.00  0.00           O  
ATOM   4241  CB  LEU B 264     -29.886   4.302 -11.316  1.00  0.00           C  
ATOM   4242  CG  LEU B 264     -30.557   3.099 -10.641  1.00  0.00           C  
ATOM   4243  CD1 LEU B 264     -30.645   1.945 -11.630  1.00  0.00           C  
ATOM   4244  CD2 LEU B 264     -29.762   2.701  -9.406  1.00  0.00           C  
ATOM   4245  H   LEU B 264     -31.881   5.697 -10.555  1.00  0.00           H  
ATOM   4246  HA  LEU B 264     -29.222   5.311  -9.527  1.00  0.00           H  
ATOM   4247 1HB  LEU B 264     -30.468   4.553 -12.200  1.00  0.00           H  
ATOM   4248 2HB  LEU B 264     -28.892   3.990 -11.637  1.00  0.00           H  
ATOM   4249  HG  LEU B 264     -31.572   3.366 -10.348  1.00  0.00           H  
ATOM   4250 1HD1 LEU B 264     -31.122   1.090 -11.151  1.00  0.00           H  
ATOM   4251 2HD1 LEU B 264     -31.235   2.251 -12.494  1.00  0.00           H  
ATOM   4252 3HD1 LEU B 264     -29.643   1.666 -11.954  1.00  0.00           H  
ATOM   4253 1HD2 LEU B 264     -30.239   1.846  -8.926  1.00  0.00           H  
ATOM   4254 2HD2 LEU B 264     -28.746   2.433  -9.698  1.00  0.00           H  
ATOM   4255 3HD2 LEU B 264     -29.730   3.538  -8.708  1.00  0.00           H  
ATOM   4256  N   GLN B 265     -29.560   7.413 -12.033  1.00  0.00           N  
ATOM   4257  CA  GLN B 265     -28.829   8.476 -12.713  1.00  0.00           C  
ATOM   4258  C   GLN B 265     -28.399   9.572 -11.744  1.00  0.00           C  
ATOM   4259  O   GLN B 265     -27.337  10.176 -11.926  1.00  0.00           O  
ATOM   4260  CB  GLN B 265     -29.683   9.077 -13.833  1.00  0.00           C  
ATOM   4261  CG  GLN B 265     -28.960  10.110 -14.681  1.00  0.00           C  
ATOM   4262  CD  GLN B 265     -29.744  10.489 -15.923  1.00  0.00           C  
ATOM   4263  OE1 GLN B 265     -30.478   9.672 -16.486  1.00  0.00           O  
ATOM   4264  NE2 GLN B 265     -29.593  11.735 -16.359  1.00  0.00           N  
ATOM   4265  H   GLN B 265     -30.547   7.300 -12.213  1.00  0.00           H  
ATOM   4266  HA  GLN B 265     -27.917   8.054 -13.137  1.00  0.00           H  
ATOM   4267 1HB  GLN B 265     -30.030   8.282 -14.493  1.00  0.00           H  
ATOM   4268 2HB  GLN B 265     -30.564   9.553 -13.403  1.00  0.00           H  
ATOM   4269 1HG  GLN B 265     -28.805  11.010 -14.086  1.00  0.00           H  
ATOM   4270 2HG  GLN B 265     -28.000   9.699 -14.995  1.00  0.00           H  
ATOM   4271 1HE2 GLN B 265     -30.085  12.043 -17.174  1.00  0.00           H  
ATOM   4272 2HE2 GLN B 265     -28.988  12.366 -15.873  1.00  0.00           H  
ATOM   4273  N   LEU B 266     -29.196   9.836 -10.707  1.00  0.00           N  
ATOM   4274  CA  LEU B 266     -28.838  10.897  -9.775  1.00  0.00           C  
ATOM   4275  C   LEU B 266     -27.620  10.516  -8.946  1.00  0.00           C  
ATOM   4276  O   LEU B 266     -26.741  11.354  -8.714  1.00  0.00           O  
ATOM   4277  CB  LEU B 266     -30.020  11.207  -8.846  1.00  0.00           C  
ATOM   4278  CG  LEU B 266     -31.242  11.846  -9.515  1.00  0.00           C  
ATOM   4279  CD1 LEU B 266     -32.426  11.802  -8.558  1.00  0.00           C  
ATOM   4280  CD2 LEU B 266     -30.914  13.277  -9.914  1.00  0.00           C  
ATOM   4281  H   LEU B 266     -30.046   9.313 -10.556  1.00  0.00           H  
ATOM   4282  HA  LEU B 266     -28.582  11.789 -10.347  1.00  0.00           H  
ATOM   4283 1HB  LEU B 266     -30.345  10.279  -8.378  1.00  0.00           H  
ATOM   4284 2HB  LEU B 266     -29.678  11.884  -8.064  1.00  0.00           H  
ATOM   4285  HG  LEU B 266     -31.512  11.274 -10.404  1.00  0.00           H  
ATOM   4286 1HD1 LEU B 266     -33.296  12.256  -9.034  1.00  0.00           H  
ATOM   4287 2HD1 LEU B 266     -32.652  10.766  -8.306  1.00  0.00           H  
ATOM   4288 3HD1 LEU B 266     -32.181  12.353  -7.651  1.00  0.00           H  
ATOM   4289 1HD2 LEU B 266     -31.783  13.731 -10.389  1.00  0.00           H  
ATOM   4290 2HD2 LEU B 266     -30.647  13.850  -9.025  1.00  0.00           H  
ATOM   4291 3HD2 LEU B 266     -30.076  13.277 -10.611  1.00  0.00           H  
ATOM   4292  N   VAL B 267     -27.540   9.256  -8.511  1.00  0.00           N  
ATOM   4293  CA  VAL B 267     -26.474   8.860  -7.599  1.00  0.00           C  
ATOM   4294  C   VAL B 267     -25.151   8.746  -8.344  1.00  0.00           C  
ATOM   4295  O   VAL B 267     -24.086   9.052  -7.792  1.00  0.00           O  
ATOM   4296  CB  VAL B 267     -26.807   7.511  -6.934  1.00  0.00           C  
ATOM   4297  CG1 VAL B 267     -28.034   7.645  -6.044  1.00  0.00           C  
ATOM   4298  CG2 VAL B 267     -27.027   6.448  -7.999  1.00  0.00           C  
ATOM   4299  H   VAL B 267     -28.215   8.567  -8.808  1.00  0.00           H  
ATOM   4300  HA  VAL B 267     -26.348   9.642  -6.852  1.00  0.00           H  
ATOM   4301  HB  VAL B 267     -25.976   7.218  -6.292  1.00  0.00           H  
ATOM   4302 1HG1 VAL B 267     -28.255   6.683  -5.582  1.00  0.00           H  
ATOM   4303 2HG1 VAL B 267     -27.842   8.385  -5.267  1.00  0.00           H  
ATOM   4304 3HG1 VAL B 267     -28.886   7.962  -6.645  1.00  0.00           H  
ATOM   4305 1HG2 VAL B 267     -27.261   5.497  -7.521  1.00  0.00           H  
ATOM   4306 2HG2 VAL B 267     -27.854   6.744  -8.644  1.00  0.00           H  
ATOM   4307 3HG2 VAL B 267     -26.122   6.340  -8.597  1.00  0.00           H  
ATOM   4308  N   GLN B 268     -25.193   8.328  -9.613  1.00  0.00           N  
ATOM   4309  CA  GLN B 268     -23.958   8.216 -10.380  1.00  0.00           C  
ATOM   4310  C   GLN B 268     -23.443   9.594 -10.770  1.00  0.00           C  
ATOM   4311  O   GLN B 268     -22.229   9.791 -10.907  1.00  0.00           O  
ATOM   4312  CB  GLN B 268     -24.174   7.362 -11.632  1.00  0.00           C  
ATOM   4313  CG  GLN B 268     -25.139   7.965 -12.638  1.00  0.00           C  
ATOM   4314  CD  GLN B 268     -24.464   8.960 -13.563  1.00  0.00           C  
ATOM   4315  OE1 GLN B 268     -23.259   8.873 -13.818  1.00  0.00           O  
ATOM   4316  NE2 GLN B 268     -25.237   9.912 -14.072  1.00  0.00           N  
ATOM   4317  H   GLN B 268     -26.069   8.085 -10.052  1.00  0.00           H  
ATOM   4318  HA  GLN B 268     -23.193   7.773  -9.742  1.00  0.00           H  
ATOM   4319 1HB  GLN B 268     -23.219   7.204 -12.134  1.00  0.00           H  
ATOM   4320 2HB  GLN B 268     -24.557   6.384 -11.343  1.00  0.00           H  
ATOM   4321 1HG  GLN B 268     -25.561   7.165 -13.246  1.00  0.00           H  
ATOM   4322 2HG  GLN B 268     -25.932   8.483 -12.099  1.00  0.00           H  
ATOM   4323 1HE2 GLN B 268     -24.847  10.597 -14.689  1.00  0.00           H  
ATOM   4324 2HE2 GLN B 268     -26.209   9.946 -13.839  1.00  0.00           H  
ATOM   4325  N   ASP B 269     -24.337  10.570 -10.948  1.00  0.00           N  
ATOM   4326  CA  ASP B 269     -23.882  11.941 -11.154  1.00  0.00           C  
ATOM   4327  C   ASP B 269     -23.127  12.445  -9.936  1.00  0.00           C  
ATOM   4328  O   ASP B 269     -22.115  13.145 -10.063  1.00  0.00           O  
ATOM   4329  CB  ASP B 269     -25.066  12.866 -11.449  1.00  0.00           C  
ATOM   4330  CG  ASP B 269     -25.536  12.786 -12.895  1.00  0.00           C  
ATOM   4331  OD1 ASP B 269     -24.778  12.332 -13.720  1.00  0.00           O  
ATOM   4332  OD2 ASP B 269     -26.646  13.178 -13.160  1.00  0.00           O  
ATOM   4333  H   ASP B 269     -25.328  10.376 -10.944  1.00  0.00           H  
ATOM   4334  HA  ASP B 269     -23.197  11.955 -12.002  1.00  0.00           H  
ATOM   4335 1HB  ASP B 269     -25.900  12.608 -10.796  1.00  0.00           H  
ATOM   4336 2HB  ASP B 269     -24.785  13.897 -11.230  1.00  0.00           H  
ATOM   4337  N   VAL B 270     -23.605  12.093  -8.741  1.00  0.00           N  
ATOM   4338  CA  VAL B 270     -22.881  12.435  -7.525  1.00  0.00           C  
ATOM   4339  C   VAL B 270     -21.542  11.710  -7.485  1.00  0.00           C  
ATOM   4340  O   VAL B 270     -20.513  12.303  -7.150  1.00  0.00           O  
ATOM   4341  CB  VAL B 270     -23.708  12.062  -6.280  1.00  0.00           C  
ATOM   4342  CG1 VAL B 270     -22.870  12.214  -5.019  1.00  0.00           C  
ATOM   4343  CG2 VAL B 270     -24.954  12.931  -6.208  1.00  0.00           C  
ATOM   4344  H   VAL B 270     -24.476  11.587  -8.670  1.00  0.00           H  
ATOM   4345  HA  VAL B 270     -22.664  13.504  -7.540  1.00  0.00           H  
ATOM   4346  HB  VAL B 270     -23.998  11.014  -6.349  1.00  0.00           H  
ATOM   4347 1HG1 VAL B 270     -23.471  11.945  -4.149  1.00  0.00           H  
ATOM   4348 2HG1 VAL B 270     -22.003  11.557  -5.077  1.00  0.00           H  
ATOM   4349 3HG1 VAL B 270     -22.538  13.247  -4.925  1.00  0.00           H  
ATOM   4350 1HG2 VAL B 270     -25.535  12.661  -5.326  1.00  0.00           H  
ATOM   4351 2HG2 VAL B 270     -24.664  13.980  -6.144  1.00  0.00           H  
ATOM   4352 3HG2 VAL B 270     -25.559  12.775  -7.101  1.00  0.00           H  
ATOM   4353  N   ALA B 271     -21.528  10.426  -7.855  1.00  0.00           N  
ATOM   4354  CA  ALA B 271     -20.296   9.643  -7.777  1.00  0.00           C  
ATOM   4355  C   ALA B 271     -19.188  10.258  -8.625  1.00  0.00           C  
ATOM   4356  O   ALA B 271     -18.040  10.368  -8.179  1.00  0.00           O  
ATOM   4357  CB  ALA B 271     -20.563   8.200  -8.202  1.00  0.00           C  
ATOM   4358  H   ALA B 271     -22.371   9.983  -8.191  1.00  0.00           H  
ATOM   4359  HA  ALA B 271     -19.954   9.652  -6.741  1.00  0.00           H  
ATOM   4360 1HB  ALA B 271     -19.638   7.625  -8.140  1.00  0.00           H  
ATOM   4361 2HB  ALA B 271     -21.309   7.758  -7.541  1.00  0.00           H  
ATOM   4362 3HB  ALA B 271     -20.931   8.184  -9.226  1.00  0.00           H  
ATOM   4363  N   ASN B 272     -19.512  10.661  -9.856  1.00  0.00           N  
ATOM   4364  CA  ASN B 272     -18.488  11.193 -10.754  1.00  0.00           C  
ATOM   4365  C   ASN B 272     -18.141  12.632 -10.402  1.00  0.00           C  
ATOM   4366  O   ASN B 272     -16.979  13.045 -10.500  1.00  0.00           O  
ATOM   4367  CB  ASN B 272     -18.940  11.093 -12.200  1.00  0.00           C  
ATOM   4368  CG  ASN B 272     -18.804   9.701 -12.753  1.00  0.00           C  
ATOM   4369  OD1 ASN B 272     -17.722   9.299 -13.196  1.00  0.00           O  
ATOM   4370  ND2 ASN B 272     -19.881   8.958 -12.737  1.00  0.00           N  
ATOM   4371  H   ASN B 272     -20.467  10.601 -10.179  1.00  0.00           H  
ATOM   4372  HA  ASN B 272     -17.581  10.597 -10.637  1.00  0.00           H  
ATOM   4373 1HB  ASN B 272     -19.984  11.401 -12.277  1.00  0.00           H  
ATOM   4374 2HB  ASN B 272     -18.351  11.774 -12.813  1.00  0.00           H  
ATOM   4375 1HD2 ASN B 272     -19.849   8.024 -13.092  1.00  0.00           H  
ATOM   4376 2HD2 ASN B 272     -20.735   9.324 -12.369  1.00  0.00           H  
ATOM   4377  N   ALA B 273     -19.136  13.416  -9.988  1.00  0.00           N  
ATOM   4378  CA  ALA B 273     -18.842  14.750  -9.479  1.00  0.00           C  
ATOM   4379  C   ALA B 273     -17.993  14.696  -8.215  1.00  0.00           C  
ATOM   4380  O   ALA B 273     -17.108  15.540  -8.032  1.00  0.00           O  
ATOM   4381  CB  ALA B 273     -20.141  15.512  -9.227  1.00  0.00           C  
ATOM   4382  H   ALA B 273     -20.094  13.101 -10.020  1.00  0.00           H  
ATOM   4383  HA  ALA B 273     -18.260  15.280 -10.233  1.00  0.00           H  
ATOM   4384 1HB  ALA B 273     -19.911  16.508  -8.848  1.00  0.00           H  
ATOM   4385 2HB  ALA B 273     -20.697  15.600 -10.161  1.00  0.00           H  
ATOM   4386 3HB  ALA B 273     -20.741  14.975  -8.496  1.00  0.00           H  
ATOM   4387  N   GLU B 274     -18.232  13.713  -7.343  1.00  0.00           N  
ATOM   4388  CA  GLU B 274     -17.392  13.564  -6.159  1.00  0.00           C  
ATOM   4389  C   GLU B 274     -15.939  13.310  -6.537  1.00  0.00           C  
ATOM   4390  O   GLU B 274     -15.024  13.865  -5.915  1.00  0.00           O  
ATOM   4391  CB  GLU B 274     -17.907  12.421  -5.280  1.00  0.00           C  
ATOM   4392  CG  GLU B 274     -17.055  12.142  -4.051  1.00  0.00           C  
ATOM   4393  CD  GLU B 274     -17.629  11.062  -3.176  1.00  0.00           C  
ATOM   4394  OE1 GLU B 274     -18.778  10.730  -3.349  1.00  0.00           O  
ATOM   4395  OE2 GLU B 274     -16.918  10.567  -2.334  1.00  0.00           O  
ATOM   4396  H   GLU B 274     -18.991  13.064  -7.493  1.00  0.00           H  
ATOM   4397  HA  GLU B 274     -17.424  14.496  -5.593  1.00  0.00           H  
ATOM   4398 1HB  GLU B 274     -18.918  12.650  -4.943  1.00  0.00           H  
ATOM   4399 2HB  GLU B 274     -17.957  11.505  -5.868  1.00  0.00           H  
ATOM   4400 1HG  GLU B 274     -16.059  11.841  -4.372  1.00  0.00           H  
ATOM   4401 2HG  GLU B 274     -16.960  13.059  -3.471  1.00  0.00           H  
ATOM   4402  N   ARG B 275     -15.702  12.474  -7.552  1.00  0.00           N  
ATOM   4403  CA  ARG B 275     -14.335  12.244  -8.004  1.00  0.00           C  
ATOM   4404  C   ARG B 275     -13.671  13.541  -8.448  1.00  0.00           C  
ATOM   4405  O   ARG B 275     -12.489  13.757  -8.165  1.00  0.00           O  
ATOM   4406  CB  ARG B 275     -14.312  11.249  -9.154  1.00  0.00           C  
ATOM   4407  CG  ARG B 275     -12.944  11.020  -9.775  1.00  0.00           C  
ATOM   4408  CD  ARG B 275     -12.028  10.316  -8.842  1.00  0.00           C  
ATOM   4409  NE  ARG B 275     -10.678  10.220  -9.375  1.00  0.00           N  
ATOM   4410  CZ  ARG B 275     -10.258   9.262 -10.225  1.00  0.00           C  
ATOM   4411  NH1 ARG B 275     -11.091   8.329 -10.627  1.00  0.00           N  
ATOM   4412  NH2 ARG B 275      -9.008   9.262 -10.654  1.00  0.00           N  
ATOM   4413  H   ARG B 275     -16.461  11.996  -8.016  1.00  0.00           H  
ATOM   4414  HA  ARG B 275     -13.754  11.858  -7.166  1.00  0.00           H  
ATOM   4415 1HB  ARG B 275     -14.683  10.285  -8.808  1.00  0.00           H  
ATOM   4416 2HB  ARG B 275     -14.980  11.591  -9.945  1.00  0.00           H  
ATOM   4417 1HG  ARG B 275     -13.049  10.413 -10.675  1.00  0.00           H  
ATOM   4418 2HG  ARG B 275     -12.497  11.980 -10.035  1.00  0.00           H  
ATOM   4419 1HD  ARG B 275     -11.983  10.858  -7.898  1.00  0.00           H  
ATOM   4420 2HD  ARG B 275     -12.396   9.306  -8.663  1.00  0.00           H  
ATOM   4421  HE  ARG B 275     -10.008  10.921  -9.088  1.00  0.00           H  
ATOM   4422 1HH1 ARG B 275     -12.047   8.329 -10.299  1.00  0.00           H  
ATOM   4423 2HH1 ARG B 275     -10.776   7.611 -11.264  1.00  0.00           H  
ATOM   4424 1HH2 ARG B 275      -8.367   9.980 -10.344  1.00  0.00           H  
ATOM   4425 2HH2 ARG B 275      -8.693   8.545 -11.290  1.00  0.00           H  
ATOM   4426  N   VAL B 276     -14.413  14.412  -9.134  1.00  0.00           N  
ATOM   4427  CA  VAL B 276     -13.862  15.701  -9.540  1.00  0.00           C  
ATOM   4428  C   VAL B 276     -13.474  16.515  -8.314  1.00  0.00           C  
ATOM   4429  O   VAL B 276     -12.411  17.149  -8.281  1.00  0.00           O  
ATOM   4430  CB  VAL B 276     -14.886  16.489 -10.379  1.00  0.00           C  
ATOM   4431  CG1 VAL B 276     -14.396  17.909 -10.621  1.00  0.00           C  
ATOM   4432  CG2 VAL B 276     -15.135  15.772 -11.698  1.00  0.00           C  
ATOM   4433  H   VAL B 276     -15.367  14.186  -9.378  1.00  0.00           H  
ATOM   4434  HA  VAL B 276     -12.952  15.522 -10.115  1.00  0.00           H  
ATOM   4435  HB  VAL B 276     -15.820  16.561  -9.822  1.00  0.00           H  
ATOM   4436 1HG1 VAL B 276     -15.132  18.451 -11.215  1.00  0.00           H  
ATOM   4437 2HG1 VAL B 276     -14.259  18.414  -9.665  1.00  0.00           H  
ATOM   4438 3HG1 VAL B 276     -13.447  17.880 -11.157  1.00  0.00           H  
ATOM   4439 1HG2 VAL B 276     -15.860  16.335 -12.286  1.00  0.00           H  
ATOM   4440 2HG2 VAL B 276     -14.199  15.695 -12.252  1.00  0.00           H  
ATOM   4441 3HG2 VAL B 276     -15.524  14.773 -11.501  1.00  0.00           H  
ATOM   4442  N   VAL B 277     -14.322  16.505  -7.284  1.00  0.00           N  
ATOM   4443  CA  VAL B 277     -14.013  17.237  -6.059  1.00  0.00           C  
ATOM   4444  C   VAL B 277     -12.761  16.670  -5.404  1.00  0.00           C  
ATOM   4445  O   VAL B 277     -11.865  17.418  -4.991  1.00  0.00           O  
ATOM   4446  CB  VAL B 277     -15.192  17.159  -5.070  1.00  0.00           C  
ATOM   4447  CG1 VAL B 277     -14.802  17.760  -3.728  1.00  0.00           C  
ATOM   4448  CG2 VAL B 277     -16.402  17.875  -5.650  1.00  0.00           C  
ATOM   4449  H   VAL B 277     -15.189  15.990  -7.344  1.00  0.00           H  
ATOM   4450  HA  VAL B 277     -13.793  18.272  -6.321  1.00  0.00           H  
ATOM   4451  HB  VAL B 277     -15.438  16.112  -4.894  1.00  0.00           H  
ATOM   4452 1HG1 VAL B 277     -15.646  17.696  -3.041  1.00  0.00           H  
ATOM   4453 2HG1 VAL B 277     -13.957  17.210  -3.315  1.00  0.00           H  
ATOM   4454 3HG1 VAL B 277     -14.524  18.805  -3.864  1.00  0.00           H  
ATOM   4455 1HG2 VAL B 277     -17.232  17.815  -4.946  1.00  0.00           H  
ATOM   4456 2HG2 VAL B 277     -16.154  18.921  -5.831  1.00  0.00           H  
ATOM   4457 3HG2 VAL B 277     -16.689  17.402  -6.589  1.00  0.00           H  
ATOM   4458  N   ARG B 278     -12.662  15.345  -5.328  1.00  0.00           N  
ATOM   4459  CA  ARG B 278     -11.513  14.678  -4.725  1.00  0.00           C  
ATOM   4460  C   ARG B 278     -10.210  14.899  -5.485  1.00  0.00           C  
ATOM   4461  O   ARG B 278      -9.152  14.975  -4.849  1.00  0.00           O  
ATOM   4462  CB  ARG B 278     -11.775  13.182  -4.627  1.00  0.00           C  
ATOM   4463  CG  ARG B 278     -12.776  12.777  -3.556  1.00  0.00           C  
ATOM   4464  CD  ARG B 278     -12.988  11.307  -3.531  1.00  0.00           C  
ATOM   4465  NE  ARG B 278     -13.945  10.915  -2.509  1.00  0.00           N  
ATOM   4466  CZ  ARG B 278     -13.633  10.683  -1.218  1.00  0.00           C  
ATOM   4467  NH1 ARG B 278     -12.391  10.807  -0.810  1.00  0.00           N  
ATOM   4468  NH2 ARG B 278     -14.578  10.329  -0.364  1.00  0.00           N  
ATOM   4469  H   ARG B 278     -13.414  14.784  -5.703  1.00  0.00           H  
ATOM   4470  HA  ARG B 278     -11.357  15.091  -3.728  1.00  0.00           H  
ATOM   4471 1HB  ARG B 278     -12.147  12.815  -5.582  1.00  0.00           H  
ATOM   4472 2HB  ARG B 278     -10.840  12.662  -4.417  1.00  0.00           H  
ATOM   4473 1HG  ARG B 278     -12.408  13.087  -2.577  1.00  0.00           H  
ATOM   4474 2HG  ARG B 278     -13.735  13.259  -3.753  1.00  0.00           H  
ATOM   4475 1HD  ARG B 278     -13.368  10.978  -4.498  1.00  0.00           H  
ATOM   4476 2HD  ARG B 278     -12.043  10.807  -3.324  1.00  0.00           H  
ATOM   4477  HE  ARG B 278     -14.912  10.809  -2.785  1.00  0.00           H  
ATOM   4478 1HH1 ARG B 278     -11.669  11.077  -1.463  1.00  0.00           H  
ATOM   4479 2HH1 ARG B 278     -12.157  10.632   0.157  1.00  0.00           H  
ATOM   4480 1HH2 ARG B 278     -15.534  10.234  -0.679  1.00  0.00           H  
ATOM   4481 2HH2 ARG B 278     -14.346  10.155   0.602  1.00  0.00           H  
ATOM   4482  N   GLU B 279     -10.250  15.010  -6.814  1.00  0.00           N  
ATOM   4483  CA  GLU B 279      -9.058  15.303  -7.597  1.00  0.00           C  
ATOM   4484  C   GLU B 279      -8.474  16.689  -7.357  1.00  0.00           C  
ATOM   4485  O   GLU B 279      -7.247  16.826  -7.386  1.00  0.00           O  
ATOM   4486  CB  GLU B 279      -9.375  15.144  -9.085  1.00  0.00           C  
ATOM   4487  CG  GLU B 279      -9.509  13.701  -9.549  1.00  0.00           C  
ATOM   4488  CD  GLU B 279      -8.203  12.955  -9.523  1.00  0.00           C  
ATOM   4489  OE1 GLU B 279      -7.184  13.573  -9.713  1.00  0.00           O  
ATOM   4490  OE2 GLU B 279      -8.226  11.765  -9.314  1.00  0.00           O  
ATOM   4491  H   GLU B 279     -11.133  14.886  -7.290  1.00  0.00           H  
ATOM   4492  HA  GLU B 279      -8.276  14.597  -7.315  1.00  0.00           H  
ATOM   4493 1HB  GLU B 279     -10.309  15.657  -9.316  1.00  0.00           H  
ATOM   4494 2HB  GLU B 279      -8.589  15.614  -9.677  1.00  0.00           H  
ATOM   4495 1HG  GLU B 279     -10.220  13.187  -8.903  1.00  0.00           H  
ATOM   4496 2HG  GLU B 279      -9.907  13.691 -10.562  1.00  0.00           H  
ATOM   4497  N   ARG B 280      -9.299  17.713  -7.133  1.00  0.00           N  
ATOM   4498  CA  ARG B 280      -8.820  19.072  -6.870  1.00  0.00           C  
ATOM   4499  C   ARG B 280      -9.647  19.679  -5.742  1.00  0.00           C  
ATOM   4500  O   ARG B 280     -10.491  20.553  -5.967  1.00  0.00           O  
ATOM   4501  CB  ARG B 280      -8.924  19.946  -8.110  1.00  0.00           C  
ATOM   4502  CG  ARG B 280      -8.082  19.485  -9.290  1.00  0.00           C  
ATOM   4503  CD  ARG B 280      -6.630  19.655  -9.027  1.00  0.00           C  
ATOM   4504  NE  ARG B 280      -5.824  19.289 -10.181  1.00  0.00           N  
ATOM   4505  CZ  ARG B 280      -5.398  18.041 -10.453  1.00  0.00           C  
ATOM   4506  NH1 ARG B 280      -5.709  17.050  -9.646  1.00  0.00           N  
ATOM   4507  NH2 ARG B 280      -4.669  17.811 -11.531  1.00  0.00           N  
ATOM   4508  H   ARG B 280     -10.293  17.535  -7.147  1.00  0.00           H  
ATOM   4509  HA  ARG B 280      -7.778  19.018  -6.555  1.00  0.00           H  
ATOM   4510 1HB  ARG B 280      -9.961  19.987  -8.442  1.00  0.00           H  
ATOM   4511 2HB  ARG B 280      -8.618  20.964  -7.866  1.00  0.00           H  
ATOM   4512 1HG  ARG B 280      -8.274  18.429  -9.482  1.00  0.00           H  
ATOM   4513 2HG  ARG B 280      -8.341  20.069 -10.173  1.00  0.00           H  
ATOM   4514 1HD  ARG B 280      -6.424  20.697  -8.784  1.00  0.00           H  
ATOM   4515 2HD  ARG B 280      -6.335  19.022  -8.192  1.00  0.00           H  
ATOM   4516  HE  ARG B 280      -5.565  20.025 -10.826  1.00  0.00           H  
ATOM   4517 1HH1 ARG B 280      -6.266  17.226  -8.822  1.00  0.00           H  
ATOM   4518 2HH1 ARG B 280      -5.389  16.114  -9.849  1.00  0.00           H  
ATOM   4519 1HH2 ARG B 280      -4.429  18.572 -12.152  1.00  0.00           H  
ATOM   4520 2HH2 ARG B 280      -4.349  16.875 -11.734  1.00  0.00           H  
ATOM   4521  N   PRO B 281      -9.419  19.239  -4.503  1.00  0.00           N  
ATOM   4522  CA  PRO B 281     -10.233  19.736  -3.382  1.00  0.00           C  
ATOM   4523  C   PRO B 281     -10.103  21.246  -3.233  1.00  0.00           C  
ATOM   4524  O   PRO B 281      -9.013  21.806  -3.368  1.00  0.00           O  
ATOM   4525  CB  PRO B 281      -9.647  19.001  -2.173  1.00  0.00           C  
ATOM   4526  CG  PRO B 281      -9.080  17.748  -2.746  1.00  0.00           C  
ATOM   4527  CD  PRO B 281      -8.499  18.171  -4.069  1.00  0.00           C  
ATOM   4528  HA  PRO B 281     -11.284  19.456  -3.546  1.00  0.00           H  
ATOM   4529 1HB  PRO B 281      -8.888  19.628  -1.682  1.00  0.00           H  
ATOM   4530 2HB  PRO B 281     -10.436  18.812  -1.429  1.00  0.00           H  
ATOM   4531 1HG  PRO B 281      -8.324  17.327  -2.066  1.00  0.00           H  
ATOM   4532 2HG  PRO B 281      -9.868  16.988  -2.853  1.00  0.00           H  
ATOM   4533 1HD  PRO B 281      -7.477  18.550  -3.916  1.00  0.00           H  
ATOM   4534 2HD  PRO B 281      -8.496  17.314  -4.759  1.00  0.00           H  
ATOM   4535  N   GLY B 282     -11.229  21.901  -2.949  1.00  0.00           N  
ATOM   4536  CA  GLY B 282     -11.261  23.333  -2.749  1.00  0.00           C  
ATOM   4537  C   GLY B 282     -11.159  24.168  -4.008  1.00  0.00           C  
ATOM   4538  O   GLY B 282     -11.188  25.403  -3.916  1.00  0.00           O  
ATOM   4539  H   GLY B 282     -12.088  21.375  -2.873  1.00  0.00           H  
ATOM   4540 1HA  GLY B 282     -12.188  23.611  -2.247  1.00  0.00           H  
ATOM   4541 2HA  GLY B 282     -10.440  23.627  -2.095  1.00  0.00           H  
ATOM   4542  N   SER B 283     -11.040  23.544  -5.176  1.00  0.00           N  
ATOM   4543  CA  SER B 283     -10.862  24.293  -6.408  1.00  0.00           C  
ATOM   4544  C   SER B 283     -12.198  24.833  -6.910  1.00  0.00           C  
ATOM   4545  O   SER B 283     -13.275  24.413  -6.474  1.00  0.00           O  
ATOM   4546  CB  SER B 283     -10.225  23.415  -7.467  1.00  0.00           C  
ATOM   4547  OG  SER B 283     -11.093  22.386  -7.854  1.00  0.00           O  
ATOM   4548  H   SER B 283     -11.073  22.535  -5.214  1.00  0.00           H  
ATOM   4549  HA  SER B 283     -10.199  25.137  -6.208  1.00  0.00           H  
ATOM   4550 1HB  SER B 283      -9.967  24.021  -8.335  1.00  0.00           H  
ATOM   4551 2HB  SER B 283      -9.301  22.989  -7.078  1.00  0.00           H  
ATOM   4552  HG  SER B 283     -10.902  21.646  -7.273  1.00  0.00           H  
ATOM   4553  N   ASN B 284     -12.118  25.787  -7.840  1.00  0.00           N  
ATOM   4554  CA  ASN B 284     -13.332  26.293  -8.469  1.00  0.00           C  
ATOM   4555  C   ASN B 284     -13.996  25.216  -9.316  1.00  0.00           C  
ATOM   4556  O   ASN B 284     -15.223  25.207  -9.461  1.00  0.00           O  
ATOM   4557  CB  ASN B 284     -13.030  27.522  -9.306  1.00  0.00           C  
ATOM   4558  CG  ASN B 284     -12.757  28.739  -8.467  1.00  0.00           C  
ATOM   4559  OD1 ASN B 284     -13.164  28.810  -7.302  1.00  0.00           O  
ATOM   4560  ND2 ASN B 284     -12.076  29.701  -9.037  1.00  0.00           N  
ATOM   4561  H   ASN B 284     -11.225  26.168  -8.117  1.00  0.00           H  
ATOM   4562  HA  ASN B 284     -14.036  26.577  -7.685  1.00  0.00           H  
ATOM   4563 1HB  ASN B 284     -12.162  27.329  -9.938  1.00  0.00           H  
ATOM   4564 2HB  ASN B 284     -13.873  27.731  -9.964  1.00  0.00           H  
ATOM   4565 1HD2 ASN B 284     -11.864  30.535  -8.527  1.00  0.00           H  
ATOM   4566 2HD2 ASN B 284     -11.766  29.601  -9.982  1.00  0.00           H  
ATOM   4567  N   LEU B 285     -13.200  24.303  -9.879  1.00  0.00           N  
ATOM   4568  CA  LEU B 285     -13.767  23.155 -10.579  1.00  0.00           C  
ATOM   4569  C   LEU B 285     -14.521  22.248  -9.614  1.00  0.00           C  
ATOM   4570  O   LEU B 285     -15.603  21.746  -9.942  1.00  0.00           O  
ATOM   4571  CB  LEU B 285     -12.659  22.359 -11.279  1.00  0.00           C  
ATOM   4572  CG  LEU B 285     -13.117  21.108 -12.040  1.00  0.00           C  
ATOM   4573  CD1 LEU B 285     -14.090  21.510 -13.140  1.00  0.00           C  
ATOM   4574  CD2 LEU B 285     -11.906  20.391 -12.616  1.00  0.00           C  
ATOM   4575  H   LEU B 285     -12.197  24.402  -9.825  1.00  0.00           H  
ATOM   4576  HA  LEU B 285     -14.478  23.517 -11.319  1.00  0.00           H  
ATOM   4577 1HB  LEU B 285     -12.157  23.013 -11.990  1.00  0.00           H  
ATOM   4578 2HB  LEU B 285     -11.931  22.043 -10.531  1.00  0.00           H  
ATOM   4579  HG  LEU B 285     -13.644  20.440 -11.357  1.00  0.00           H  
ATOM   4580 1HD1 LEU B 285     -14.416  20.621 -13.680  1.00  0.00           H  
ATOM   4581 2HD1 LEU B 285     -14.956  22.003 -12.698  1.00  0.00           H  
ATOM   4582 3HD1 LEU B 285     -13.596  22.193 -13.830  1.00  0.00           H  
ATOM   4583 1HD2 LEU B 285     -12.232  19.502 -13.156  1.00  0.00           H  
ATOM   4584 2HD2 LEU B 285     -11.379  21.058 -13.300  1.00  0.00           H  
ATOM   4585 3HD2 LEU B 285     -11.236  20.099 -11.807  1.00  0.00           H  
ATOM   4586  N   ALA B 286     -13.969  22.031  -8.418  1.00  0.00           N  
ATOM   4587  CA  ALA B 286     -14.681  21.264  -7.402  1.00  0.00           C  
ATOM   4588  C   ALA B 286     -15.990  21.940  -7.019  1.00  0.00           C  
ATOM   4589  O   ALA B 286     -17.005  21.266  -6.812  1.00  0.00           O  
ATOM   4590  CB  ALA B 286     -13.799  21.071  -6.170  1.00  0.00           C  
ATOM   4591  H   ALA B 286     -13.052  22.397  -8.205  1.00  0.00           H  
ATOM   4592  HA  ALA B 286     -14.921  20.287  -7.822  1.00  0.00           H  
ATOM   4593 1HB  ALA B 286     -14.343  20.497  -5.420  1.00  0.00           H  
ATOM   4594 2HB  ALA B 286     -12.894  20.535  -6.451  1.00  0.00           H  
ATOM   4595 3HB  ALA B 286     -13.532  22.043  -5.759  1.00  0.00           H  
ATOM   4596  N   LYS B 287     -15.986  23.272  -6.914  1.00  0.00           N  
ATOM   4597  CA  LYS B 287     -17.210  23.988  -6.572  1.00  0.00           C  
ATOM   4598  C   LYS B 287     -18.296  23.744  -7.613  1.00  0.00           C  
ATOM   4599  O   LYS B 287     -19.471  23.573  -7.268  1.00  0.00           O  
ATOM   4600  CB  LYS B 287     -16.936  25.487  -6.439  1.00  0.00           C  
ATOM   4601  CG  LYS B 287     -16.131  25.873  -5.206  1.00  0.00           C  
ATOM   4602  CD  LYS B 287     -15.850  27.368  -5.173  1.00  0.00           C  
ATOM   4603  CE  LYS B 287     -14.966  27.740  -3.993  1.00  0.00           C  
ATOM   4604  NZ  LYS B 287     -14.590  29.179  -4.012  1.00  0.00           N  
ATOM   4605  H   LYS B 287     -15.136  23.796  -7.070  1.00  0.00           H  
ATOM   4606  HA  LYS B 287     -17.575  23.614  -5.616  1.00  0.00           H  
ATOM   4607 1HB  LYS B 287     -16.391  25.837  -7.316  1.00  0.00           H  
ATOM   4608 2HB  LYS B 287     -17.882  26.029  -6.405  1.00  0.00           H  
ATOM   4609 1HG  LYS B 287     -16.686  25.596  -4.308  1.00  0.00           H  
ATOM   4610 2HG  LYS B 287     -15.184  25.334  -5.205  1.00  0.00           H  
ATOM   4611 1HD  LYS B 287     -15.352  27.665  -6.097  1.00  0.00           H  
ATOM   4612 2HD  LYS B 287     -16.791  27.913  -5.097  1.00  0.00           H  
ATOM   4613 1HE  LYS B 287     -15.492  27.527  -3.063  1.00  0.00           H  
ATOM   4614 2HE  LYS B 287     -14.057  27.140  -4.015  1.00  0.00           H  
ATOM   4615 1HZ  LYS B 287     -14.004  29.386  -3.214  1.00  0.00           H  
ATOM   4616 2HZ  LYS B 287     -14.084  29.385  -4.862  1.00  0.00           H  
ATOM   4617 3HZ  LYS B 287     -15.424  29.747  -3.971  1.00  0.00           H  
ATOM   4618  N   LYS B 288     -17.920  23.719  -8.893  1.00  0.00           N  
ATOM   4619  CA  LYS B 288     -18.874  23.345  -9.930  1.00  0.00           C  
ATOM   4620  C   LYS B 288     -19.368  21.919  -9.733  1.00  0.00           C  
ATOM   4621  O   LYS B 288     -20.562  21.641  -9.896  1.00  0.00           O  
ATOM   4622  CB  LYS B 288     -18.247  23.496 -11.316  1.00  0.00           C  
ATOM   4623  CG  LYS B 288     -18.006  24.938 -11.744  1.00  0.00           C  
ATOM   4624  CD  LYS B 288     -17.348  25.005 -13.114  1.00  0.00           C  
ATOM   4625  CE  LYS B 288     -17.089  26.445 -13.534  1.00  0.00           C  
ATOM   4626  NZ  LYS B 288     -16.414  26.525 -14.858  1.00  0.00           N  
ATOM   4627  H   LYS B 288     -16.975  23.958  -9.157  1.00  0.00           H  
ATOM   4628  HA  LYS B 288     -19.738  24.007  -9.860  1.00  0.00           H  
ATOM   4629 1HB  LYS B 288     -17.289  22.976 -11.341  1.00  0.00           H  
ATOM   4630 2HB  LYS B 288     -18.892  23.029 -12.061  1.00  0.00           H  
ATOM   4631 1HG  LYS B 288     -18.958  25.470 -11.781  1.00  0.00           H  
ATOM   4632 2HG  LYS B 288     -17.363  25.431 -11.016  1.00  0.00           H  
ATOM   4633 1HD  LYS B 288     -16.399  24.467 -13.088  1.00  0.00           H  
ATOM   4634 2HD  LYS B 288     -17.994  24.532 -13.852  1.00  0.00           H  
ATOM   4635 1HE  LYS B 288     -18.035  26.983 -13.589  1.00  0.00           H  
ATOM   4636 2HE  LYS B 288     -16.461  26.934 -12.790  1.00  0.00           H  
ATOM   4637 1HZ  LYS B 288     -16.261  27.494 -15.100  1.00  0.00           H  
ATOM   4638 2HZ  LYS B 288     -15.526  26.045 -14.813  1.00  0.00           H  
ATOM   4639 3HZ  LYS B 288     -16.996  26.092 -15.560  1.00  0.00           H  
ATOM   4640  N   ALA B 289     -18.467  21.001  -9.377  1.00  0.00           N  
ATOM   4641  CA  ALA B 289     -18.889  19.636  -9.085  1.00  0.00           C  
ATOM   4642  C   ALA B 289     -19.793  19.578  -7.860  1.00  0.00           C  
ATOM   4643  O   ALA B 289     -20.732  18.775  -7.824  1.00  0.00           O  
ATOM   4644  CB  ALA B 289     -17.670  18.737  -8.889  1.00  0.00           C  
ATOM   4645  H   ALA B 289     -17.488  21.238  -9.307  1.00  0.00           H  
ATOM   4646  HA  ALA B 289     -19.467  19.271  -9.935  1.00  0.00           H  
ATOM   4647 1HB  ALA B 289     -17.998  17.721  -8.672  1.00  0.00           H  
ATOM   4648 2HB  ALA B 289     -17.069  18.737  -9.798  1.00  0.00           H  
ATOM   4649 3HB  ALA B 289     -17.073  19.111  -8.060  1.00  0.00           H  
ATOM   4650  N   LEU B 290     -19.534  20.419  -6.857  1.00  0.00           N  
ATOM   4651  CA  LEU B 290     -20.388  20.444  -5.675  1.00  0.00           C  
ATOM   4652  C   LEU B 290     -21.803  20.892  -6.020  1.00  0.00           C  
ATOM   4653  O   LEU B 290     -22.776  20.375  -5.459  1.00  0.00           O  
ATOM   4654  CB  LEU B 290     -19.795  21.381  -4.614  1.00  0.00           C  
ATOM   4655  CG  LEU B 290     -18.475  20.920  -3.983  1.00  0.00           C  
ATOM   4656  CD1 LEU B 290     -17.937  22.016  -3.074  1.00  0.00           C  
ATOM   4657  CD2 LEU B 290     -18.704  19.630  -3.210  1.00  0.00           C  
ATOM   4658  H   LEU B 290     -18.744  21.046  -6.908  1.00  0.00           H  
ATOM   4659  HA  LEU B 290     -20.459  19.431  -5.278  1.00  0.00           H  
ATOM   4660 1HB  LEU B 290     -19.623  22.355  -5.068  1.00  0.00           H  
ATOM   4661 2HB  LEU B 290     -20.522  21.500  -3.811  1.00  0.00           H  
ATOM   4662  HG  LEU B 290     -17.738  20.747  -4.768  1.00  0.00           H  
ATOM   4663 1HD1 LEU B 290     -16.998  21.689  -2.626  1.00  0.00           H  
ATOM   4664 2HD1 LEU B 290     -17.764  22.921  -3.657  1.00  0.00           H  
ATOM   4665 3HD1 LEU B 290     -18.661  22.224  -2.287  1.00  0.00           H  
ATOM   4666 1HD2 LEU B 290     -17.765  19.303  -2.762  1.00  0.00           H  
ATOM   4667 2HD2 LEU B 290     -19.440  19.803  -2.424  1.00  0.00           H  
ATOM   4668 3HD2 LEU B 290     -19.071  18.860  -3.887  1.00  0.00           H  
ATOM   4669  N   GLU B 291     -21.940  21.849  -6.940  1.00  0.00           N  
ATOM   4670  CA  GLU B 291     -23.270  22.235  -7.396  1.00  0.00           C  
ATOM   4671  C   GLU B 291     -23.984  21.091  -8.104  1.00  0.00           C  
ATOM   4672  O   GLU B 291     -25.197  20.927  -7.926  1.00  0.00           O  
ATOM   4673  CB  GLU B 291     -23.178  23.441  -8.333  1.00  0.00           C  
ATOM   4674  CG  GLU B 291     -24.523  23.965  -8.818  1.00  0.00           C  
ATOM   4675  CD  GLU B 291     -25.357  24.548  -7.711  1.00  0.00           C  
ATOM   4676  OE1 GLU B 291     -24.798  24.946  -6.718  1.00  0.00           O  
ATOM   4677  OE2 GLU B 291     -26.555  24.595  -7.859  1.00  0.00           O  
ATOM   4678  H   GLU B 291     -21.132  22.316  -7.328  1.00  0.00           H  
ATOM   4679  HA  GLU B 291     -23.877  22.484  -6.525  1.00  0.00           H  
ATOM   4680 1HB  GLU B 291     -22.665  24.258  -7.824  1.00  0.00           H  
ATOM   4681 2HB  GLU B 291     -22.586  23.178  -9.209  1.00  0.00           H  
ATOM   4682 1HG  GLU B 291     -24.351  24.734  -9.571  1.00  0.00           H  
ATOM   4683 2HG  GLU B 291     -25.070  23.150  -9.289  1.00  0.00           H  
ATOM   4684  N   ILE B 292     -23.264  20.297  -8.901  1.00  0.00           N  
ATOM   4685  CA  ILE B 292     -23.867  19.119  -9.514  1.00  0.00           C  
ATOM   4686  C   ILE B 292     -24.331  18.143  -8.442  1.00  0.00           C  
ATOM   4687  O   ILE B 292     -25.429  17.581  -8.529  1.00  0.00           O  
ATOM   4688  CB  ILE B 292     -22.877  18.417 -10.461  1.00  0.00           C  
ATOM   4689  CG1 ILE B 292     -22.598  19.292 -11.686  1.00  0.00           C  
ATOM   4690  CG2 ILE B 292     -23.418  17.060 -10.885  1.00  0.00           C  
ATOM   4691  CD1 ILE B 292     -21.411  18.836 -12.504  1.00  0.00           C  
ATOM   4692  H   ILE B 292     -22.294  20.507  -9.085  1.00  0.00           H  
ATOM   4693  HA  ILE B 292     -24.753  19.431 -10.065  1.00  0.00           H  
ATOM   4694  HB  ILE B 292     -21.925  18.275  -9.952  1.00  0.00           H  
ATOM   4695 1HG1 ILE B 292     -23.475  19.302 -12.333  1.00  0.00           H  
ATOM   4696 2HG1 ILE B 292     -22.417  20.318 -11.367  1.00  0.00           H  
ATOM   4697 1HG2 ILE B 292     -22.706  16.577 -11.554  1.00  0.00           H  
ATOM   4698 2HG2 ILE B 292     -23.566  16.437 -10.004  1.00  0.00           H  
ATOM   4699 3HG2 ILE B 292     -24.369  17.191 -11.400  1.00  0.00           H  
ATOM   4700 1HD1 ILE B 292     -21.277  19.506 -13.354  1.00  0.00           H  
ATOM   4701 2HD1 ILE B 292     -20.514  18.853 -11.884  1.00  0.00           H  
ATOM   4702 3HD1 ILE B 292     -21.585  17.824 -12.865  1.00  0.00           H  
ATOM   4703  N   ILE B 293     -23.509  17.933  -7.411  1.00  0.00           N  
ATOM   4704  CA  ILE B 293     -23.886  17.036  -6.322  1.00  0.00           C  
ATOM   4705  C   ILE B 293     -25.118  17.566  -5.600  1.00  0.00           C  
ATOM   4706  O   ILE B 293     -26.047  16.811  -5.287  1.00  0.00           O  
ATOM   4707  CB  ILE B 293     -22.731  16.865  -5.318  1.00  0.00           C  
ATOM   4708  CG1 ILE B 293     -21.569  16.108  -5.965  1.00  0.00           C  
ATOM   4709  CG2 ILE B 293     -23.214  16.139  -4.071  1.00  0.00           C  
ATOM   4710  CD1 ILE B 293     -20.283  16.170  -5.172  1.00  0.00           C  
ATOM   4711  H   ILE B 293     -22.612  18.397  -7.377  1.00  0.00           H  
ATOM   4712  HA  ILE B 293     -24.153  16.070  -6.748  1.00  0.00           H  
ATOM   4713  HB  ILE B 293     -22.350  17.844  -5.032  1.00  0.00           H  
ATOM   4714 1HG1 ILE B 293     -21.842  15.061  -6.093  1.00  0.00           H  
ATOM   4715 2HG1 ILE B 293     -21.376  16.518  -6.957  1.00  0.00           H  
ATOM   4716 1HG2 ILE B 293     -22.385  16.026  -3.373  1.00  0.00           H  
ATOM   4717 2HG2 ILE B 293     -24.009  16.715  -3.600  1.00  0.00           H  
ATOM   4718 3HG2 ILE B 293     -23.593  15.155  -4.347  1.00  0.00           H  
ATOM   4719 1HD1 ILE B 293     -19.506  15.611  -5.695  1.00  0.00           H  
ATOM   4720 2HD1 ILE B 293     -19.972  17.209  -5.063  1.00  0.00           H  
ATOM   4721 3HD1 ILE B 293     -20.442  15.733  -4.187  1.00  0.00           H  
ATOM   4722  N   LEU B 294     -25.152  18.874  -5.336  1.00  0.00           N  
ATOM   4723  CA  LEU B 294     -26.299  19.458  -4.647  1.00  0.00           C  
ATOM   4724  C   LEU B 294     -27.582  19.271  -5.447  1.00  0.00           C  
ATOM   4725  O   LEU B 294     -28.624  18.918  -4.884  1.00  0.00           O  
ATOM   4726  CB  LEU B 294     -26.061  20.952  -4.396  1.00  0.00           C  
ATOM   4727  CG  LEU B 294     -25.022  21.289  -3.318  1.00  0.00           C  
ATOM   4728  CD1 LEU B 294     -24.664  22.766  -3.401  1.00  0.00           C  
ATOM   4729  CD2 LEU B 294     -25.581  20.938  -1.948  1.00  0.00           C  
ATOM   4730  H   LEU B 294     -24.385  19.473  -5.608  1.00  0.00           H  
ATOM   4731  HA  LEU B 294     -26.432  18.941  -3.697  1.00  0.00           H  
ATOM   4732 1HB  LEU B 294     -25.733  21.413  -5.327  1.00  0.00           H  
ATOM   4733 2HB  LEU B 294     -27.005  21.410  -4.101  1.00  0.00           H  
ATOM   4734  HG  LEU B 294     -24.113  20.715  -3.498  1.00  0.00           H  
ATOM   4735 1HD1 LEU B 294     -23.926  23.005  -2.636  1.00  0.00           H  
ATOM   4736 2HD1 LEU B 294     -24.249  22.986  -4.385  1.00  0.00           H  
ATOM   4737 3HD1 LEU B 294     -25.559  23.367  -3.242  1.00  0.00           H  
ATOM   4738 1HD2 LEU B 294     -24.842  21.176  -1.182  1.00  0.00           H  
ATOM   4739 2HD2 LEU B 294     -26.489  21.512  -1.767  1.00  0.00           H  
ATOM   4740 3HD2 LEU B 294     -25.811  19.873  -1.910  1.00  0.00           H  
ATOM   4741  N   ARG B 295     -27.526  19.504  -6.761  1.00  0.00           N  
ATOM   4742  CA  ARG B 295     -28.728  19.385  -7.579  1.00  0.00           C  
ATOM   4743  C   ARG B 295     -29.206  17.940  -7.647  1.00  0.00           C  
ATOM   4744  O   ARG B 295     -30.410  17.671  -7.563  1.00  0.00           O  
ATOM   4745  CB  ARG B 295     -28.469  19.897  -8.989  1.00  0.00           C  
ATOM   4746  CG  ARG B 295     -28.262  21.400  -9.096  1.00  0.00           C  
ATOM   4747  CD  ARG B 295     -27.937  21.812 -10.485  1.00  0.00           C  
ATOM   4748  NE  ARG B 295     -27.586  23.221 -10.564  1.00  0.00           N  
ATOM   4749  CZ  ARG B 295     -27.428  23.906 -11.714  1.00  0.00           C  
ATOM   4750  NH1 ARG B 295     -27.591  23.299 -12.869  1.00  0.00           N  
ATOM   4751  NH2 ARG B 295     -27.109  25.189 -11.681  1.00  0.00           N  
ATOM   4752  H   ARG B 295     -26.655  19.762  -7.201  1.00  0.00           H  
ATOM   4753  HA  ARG B 295     -29.522  19.973  -7.116  1.00  0.00           H  
ATOM   4754 1HB  ARG B 295     -27.583  19.412  -9.395  1.00  0.00           H  
ATOM   4755 2HB  ARG B 295     -29.311  19.635  -9.631  1.00  0.00           H  
ATOM   4756 1HG  ARG B 295     -29.171  21.916  -8.789  1.00  0.00           H  
ATOM   4757 2HG  ARG B 295     -27.438  21.700  -8.448  1.00  0.00           H  
ATOM   4758 1HD  ARG B 295     -27.091  21.230 -10.849  1.00  0.00           H  
ATOM   4759 2HD  ARG B 295     -28.799  21.638 -11.127  1.00  0.00           H  
ATOM   4760  HE  ARG B 295     -27.453  23.723  -9.696  1.00  0.00           H  
ATOM   4761 1HH1 ARG B 295     -27.834  22.319 -12.894  1.00  0.00           H  
ATOM   4762 2HH1 ARG B 295     -27.471  23.812 -13.730  1.00  0.00           H  
ATOM   4763 1HH2 ARG B 295     -26.984  25.655 -10.793  1.00  0.00           H  
ATOM   4764 2HH2 ARG B 295     -26.990  25.701 -12.541  1.00  0.00           H  
ATOM   4765  N   ALA B 296     -28.274  16.996  -7.789  1.00  0.00           N  
ATOM   4766  CA  ALA B 296     -28.643  15.585  -7.779  1.00  0.00           C  
ATOM   4767  C   ALA B 296     -29.170  15.157  -6.414  1.00  0.00           C  
ATOM   4768  O   ALA B 296     -30.139  14.394  -6.331  1.00  0.00           O  
ATOM   4769  CB  ALA B 296     -27.445  14.725  -8.183  1.00  0.00           C  
ATOM   4770  H   ALA B 296     -27.304  17.250  -7.906  1.00  0.00           H  
ATOM   4771  HA  ALA B 296     -29.444  15.438  -8.504  1.00  0.00           H  
ATOM   4772 1HB  ALA B 296     -27.731  13.673  -8.171  1.00  0.00           H  
ATOM   4773 2HB  ALA B 296     -27.120  15.002  -9.185  1.00  0.00           H  
ATOM   4774 3HB  ALA B 296     -26.629  14.886  -7.479  1.00  0.00           H  
ATOM   4775  N   ALA B 297     -28.544  15.637  -5.336  1.00  0.00           N  
ATOM   4776  CA  ALA B 297     -29.007  15.288  -3.998  1.00  0.00           C  
ATOM   4777  C   ALA B 297     -30.376  15.886  -3.703  1.00  0.00           C  
ATOM   4778  O   ALA B 297     -31.200  15.244  -3.041  1.00  0.00           O  
ATOM   4779  CB  ALA B 297     -27.993  15.749  -2.950  1.00  0.00           C  
ATOM   4780  H   ALA B 297     -27.746  16.246  -5.437  1.00  0.00           H  
ATOM   4781  HA  ALA B 297     -29.103  14.204  -3.944  1.00  0.00           H  
ATOM   4782 1HB  ALA B 297     -28.350  15.482  -1.955  1.00  0.00           H  
ATOM   4783 2HB  ALA B 297     -27.034  15.263  -3.133  1.00  0.00           H  
ATOM   4784 3HB  ALA B 297     -27.870  16.829  -3.013  1.00  0.00           H  
ATOM   4785  N   GLU B 298     -30.638  17.104  -4.184  1.00  0.00           N  
ATOM   4786  CA  GLU B 298     -31.939  17.724  -3.953  1.00  0.00           C  
ATOM   4787  C   GLU B 298     -33.061  16.893  -4.564  1.00  0.00           C  
ATOM   4788  O   GLU B 298     -34.119  16.723  -3.949  1.00  0.00           O  
ATOM   4789  CB  GLU B 298     -31.967  19.140  -4.533  1.00  0.00           C  
ATOM   4790  CG  GLU B 298     -33.230  19.926  -4.211  1.00  0.00           C  
ATOM   4791  CD  GLU B 298     -33.199  21.329  -4.752  1.00  0.00           C  
ATOM   4792  OE1 GLU B 298     -32.279  21.651  -5.464  1.00  0.00           O  
ATOM   4793  OE2 GLU B 298     -34.098  22.080  -4.452  1.00  0.00           O  
ATOM   4794  H   GLU B 298     -29.938  17.608  -4.710  1.00  0.00           H  
ATOM   4795  HA  GLU B 298     -32.114  17.771  -2.878  1.00  0.00           H  
ATOM   4796 1HB  GLU B 298     -31.115  19.705  -4.154  1.00  0.00           H  
ATOM   4797 2HB  GLU B 298     -31.871  19.091  -5.617  1.00  0.00           H  
ATOM   4798 1HG  GLU B 298     -34.088  19.405  -4.635  1.00  0.00           H  
ATOM   4799 2HG  GLU B 298     -33.358  19.961  -3.130  1.00  0.00           H  
ATOM   4800  N   GLU B 299     -32.844  16.363  -5.770  1.00  0.00           N  
ATOM   4801  CA  GLU B 299     -33.858  15.516  -6.391  1.00  0.00           C  
ATOM   4802  C   GLU B 299     -34.021  14.207  -5.628  1.00  0.00           C  
ATOM   4803  O   GLU B 299     -35.143  13.709  -5.471  1.00  0.00           O  
ATOM   4804  CB  GLU B 299     -33.492  15.227  -7.849  1.00  0.00           C  
ATOM   4805  CG  GLU B 299     -33.654  16.416  -8.785  1.00  0.00           C  
ATOM   4806  CD  GLU B 299     -35.084  16.855  -8.932  1.00  0.00           C  
ATOM   4807  OE1 GLU B 299     -35.911  16.029  -9.238  1.00  0.00           O  
ATOM   4808  OE2 GLU B 299     -35.351  18.017  -8.737  1.00  0.00           O  
ATOM   4809  H   GLU B 299     -31.982  16.541  -6.264  1.00  0.00           H  
ATOM   4810  HA  GLU B 299     -34.815  16.038  -6.353  1.00  0.00           H  
ATOM   4811 1HB  GLU B 299     -32.455  14.896  -7.905  1.00  0.00           H  
ATOM   4812 2HB  GLU B 299     -34.115  14.417  -8.226  1.00  0.00           H  
ATOM   4813 1HG  GLU B 299     -33.068  17.250  -8.401  1.00  0.00           H  
ATOM   4814 2HG  GLU B 299     -33.258  16.150  -9.765  1.00  0.00           H  
ATOM   4815  N   LEU B 300     -32.914  13.634  -5.149  1.00  0.00           N  
ATOM   4816  CA  LEU B 300     -33.002  12.417  -4.347  1.00  0.00           C  
ATOM   4817  C   LEU B 300     -33.784  12.650  -3.062  1.00  0.00           C  
ATOM   4818  O   LEU B 300     -34.510  11.758  -2.609  1.00  0.00           O  
ATOM   4819  CB  LEU B 300     -31.598  11.905  -4.008  1.00  0.00           C  
ATOM   4820  CG  LEU B 300     -30.815  11.286  -5.174  1.00  0.00           C  
ATOM   4821  CD1 LEU B 300     -29.349  11.152  -4.788  1.00  0.00           C  
ATOM   4822  CD2 LEU B 300     -31.415   9.932  -5.525  1.00  0.00           C  
ATOM   4823  H   LEU B 300     -32.007  14.035  -5.337  1.00  0.00           H  
ATOM   4824  HA  LEU B 300     -33.535  11.661  -4.923  1.00  0.00           H  
ATOM   4825 1HB  LEU B 300     -31.009  12.735  -3.619  1.00  0.00           H  
ATOM   4826 2HB  LEU B 300     -31.681  11.149  -3.227  1.00  0.00           H  
ATOM   4827  HG  LEU B 300     -30.873  11.945  -6.041  1.00  0.00           H  
ATOM   4828 1HD1 LEU B 300     -28.793  10.712  -5.617  1.00  0.00           H  
ATOM   4829 2HD1 LEU B 300     -28.941  12.137  -4.561  1.00  0.00           H  
ATOM   4830 3HD1 LEU B 300     -29.261  10.511  -3.912  1.00  0.00           H  
ATOM   4831 1HD2 LEU B 300     -30.860   9.492  -6.355  1.00  0.00           H  
ATOM   4832 2HD2 LEU B 300     -31.357   9.272  -4.660  1.00  0.00           H  
ATOM   4833 3HD2 LEU B 300     -32.458  10.060  -5.814  1.00  0.00           H  
ATOM   4834  N   ALA B 301     -33.652  13.837  -2.463  1.00  0.00           N  
ATOM   4835  CA  ALA B 301     -34.348  14.129  -1.216  1.00  0.00           C  
ATOM   4836  C   ALA B 301     -35.862  14.124  -1.383  1.00  0.00           C  
ATOM   4837  O   ALA B 301     -36.581  14.002  -0.386  1.00  0.00           O  
ATOM   4838  CB  ALA B 301     -33.890  15.476  -0.659  1.00  0.00           C  
ATOM   4839  H   ALA B 301     -33.063  14.546  -2.875  1.00  0.00           H  
ATOM   4840  HA  ALA B 301     -34.102  13.346  -0.499  1.00  0.00           H  
ATOM   4841 1HB  ALA B 301     -34.418  15.683   0.272  1.00  0.00           H  
ATOM   4842 2HB  ALA B 301     -32.817  15.446  -0.469  1.00  0.00           H  
ATOM   4843 3HB  ALA B 301     -34.108  16.262  -1.381  1.00  0.00           H  
ATOM   4844  N   LYS B 302     -36.359  14.260  -2.611  1.00  0.00           N  
ATOM   4845  CA  LYS B 302     -37.791  14.334  -2.858  1.00  0.00           C  
ATOM   4846  C   LYS B 302     -38.413  12.971  -3.129  1.00  0.00           C  
ATOM   4847  O   LYS B 302     -39.636  12.884  -3.278  1.00  0.00           O  
ATOM   4848  CB  LYS B 302     -38.072  15.273  -4.031  1.00  0.00           C  
ATOM   4849  CG  LYS B 302     -37.748  16.736  -3.757  1.00  0.00           C  
ATOM   4850  CD  LYS B 302     -38.208  17.627  -4.901  1.00  0.00           C  
ATOM   4851  CE  LYS B 302     -37.242  17.565  -6.075  1.00  0.00           C  
ATOM   4852  NZ  LYS B 302     -37.586  18.553  -7.133  1.00  0.00           N  
ATOM   4853  H   LYS B 302     -35.721  14.314  -3.392  1.00  0.00           H  
ATOM   4854  HA  LYS B 302     -38.276  14.729  -1.964  1.00  0.00           H  
ATOM   4855 1HB  LYS B 302     -37.490  14.958  -4.897  1.00  0.00           H  
ATOM   4856 2HB  LYS B 302     -39.126  15.209  -4.304  1.00  0.00           H  
ATOM   4857 1HG  LYS B 302     -38.245  17.053  -2.839  1.00  0.00           H  
ATOM   4858 2HG  LYS B 302     -36.673  16.852  -3.627  1.00  0.00           H  
ATOM   4859 1HD  LYS B 302     -39.196  17.309  -5.237  1.00  0.00           H  
ATOM   4860 2HD  LYS B 302     -38.276  18.658  -4.554  1.00  0.00           H  
ATOM   4861 1HE  LYS B 302     -36.230  17.765  -5.724  1.00  0.00           H  
ATOM   4862 2HE  LYS B 302     -37.261  16.565  -6.509  1.00  0.00           H  
ATOM   4863 1HZ  LYS B 302     -36.924  18.479  -7.892  1.00  0.00           H  
ATOM   4864 2HZ  LYS B 302     -38.517  18.365  -7.479  1.00  0.00           H  
ATOM   4865 3HZ  LYS B 302     -37.553  19.485  -6.747  1.00  0.00           H  
ATOM   4866  N   LEU B 303     -37.605  11.916  -3.196  1.00  0.00           N  
ATOM   4867  CA  LEU B 303     -38.091  10.565  -3.452  1.00  0.00           C  
ATOM   4868  C   LEU B 303     -38.182   9.834  -2.117  1.00  0.00           C  
ATOM   4869  O   LEU B 303     -37.164   9.590  -1.463  1.00  0.00           O  
ATOM   4870  CB  LEU B 303     -37.158   9.815  -4.411  1.00  0.00           C  
ATOM   4871  CG  LEU B 303     -37.515   8.347  -4.674  1.00  0.00           C  
ATOM   4872  CD1 LEU B 303     -38.904   8.264  -5.292  1.00  0.00           C  
ATOM   4873  CD2 LEU B 303     -36.471   7.727  -5.591  1.00  0.00           C  
ATOM   4874  H   LEU B 303     -36.615  12.065  -3.062  1.00  0.00           H  
ATOM   4875  HA  LEU B 303     -39.082  10.633  -3.899  1.00  0.00           H  
ATOM   4876 1HB  LEU B 303     -37.158  10.333  -5.369  1.00  0.00           H  
ATOM   4877 2HB  LEU B 303     -36.147   9.844  -4.006  1.00  0.00           H  
ATOM   4878  HG  LEU B 303     -37.537   7.803  -3.730  1.00  0.00           H  
ATOM   4879 1HD1 LEU B 303     -39.158   7.220  -5.478  1.00  0.00           H  
ATOM   4880 2HD1 LEU B 303     -39.633   8.696  -4.606  1.00  0.00           H  
ATOM   4881 3HD1 LEU B 303     -38.918   8.814  -6.232  1.00  0.00           H  
ATOM   4882 1HD2 LEU B 303     -36.724   6.683  -5.778  1.00  0.00           H  
ATOM   4883 2HD2 LEU B 303     -36.450   8.269  -6.537  1.00  0.00           H  
ATOM   4884 3HD2 LEU B 303     -35.491   7.784  -5.118  1.00  0.00           H  
ATOM   4885  N   ASP B 304     -39.405   9.488  -1.710  1.00  0.00           N  
ATOM   4886  CA  ASP B 304     -39.673   9.029  -0.344  1.00  0.00           C  
ATOM   4887  C   ASP B 304     -39.345   7.539  -0.219  1.00  0.00           C  
ATOM   4888  O   ASP B 304     -40.198   6.691   0.053  1.00  0.00           O  
ATOM   4889  CB  ASP B 304     -41.134   9.276   0.037  1.00  0.00           C  
ATOM   4890  CG  ASP B 304     -42.117   8.699  -0.974  1.00  0.00           C  
ATOM   4891  OD1 ASP B 304     -41.785   8.653  -2.135  1.00  0.00           O  
ATOM   4892  OD2 ASP B 304     -43.188   8.311  -0.575  1.00  0.00           O  
ATOM   4893  H   ASP B 304     -40.169   9.545  -2.367  1.00  0.00           H  
ATOM   4894  HA  ASP B 304     -39.017   9.571   0.338  1.00  0.00           H  
ATOM   4895 1HB  ASP B 304     -41.336   8.831   1.012  1.00  0.00           H  
ATOM   4896 2HB  ASP B 304     -41.311  10.349   0.123  1.00  0.00           H  
ATOM   4897  N   LEU B 305     -38.063   7.229  -0.412  1.00  0.00           N  
ATOM   4898  CA  LEU B 305     -37.555   5.878  -0.224  1.00  0.00           C  
ATOM   4899  C   LEU B 305     -36.250   5.930   0.557  1.00  0.00           C  
ATOM   4900  O   LEU B 305     -35.363   6.733   0.260  1.00  0.00           O  
ATOM   4901  CB  LEU B 305     -37.334   5.190  -1.576  1.00  0.00           C  
ATOM   4902  CG  LEU B 305     -38.597   4.946  -2.412  1.00  0.00           C  
ATOM   4903  CD1 LEU B 305     -38.200   4.554  -3.830  1.00  0.00           C  
ATOM   4904  CD2 LEU B 305     -39.436   3.857  -1.759  1.00  0.00           C  
ATOM   4905  H   LEU B 305     -37.426   7.959  -0.698  1.00  0.00           H  
ATOM   4906  HA  LEU B 305     -38.288   5.310   0.348  1.00  0.00           H  
ATOM   4907 1HB  LEU B 305     -36.656   5.801  -2.170  1.00  0.00           H  
ATOM   4908 2HB  LEU B 305     -36.861   4.224  -1.401  1.00  0.00           H  
ATOM   4909  HG  LEU B 305     -39.178   5.866  -2.471  1.00  0.00           H  
ATOM   4910 1HD1 LEU B 305     -39.097   4.381  -4.424  1.00  0.00           H  
ATOM   4911 2HD1 LEU B 305     -37.618   5.358  -4.279  1.00  0.00           H  
ATOM   4912 3HD1 LEU B 305     -37.602   3.644  -3.802  1.00  0.00           H  
ATOM   4913 1HD2 LEU B 305     -40.334   3.684  -2.353  1.00  0.00           H  
ATOM   4914 2HD2 LEU B 305     -38.856   2.936  -1.702  1.00  0.00           H  
ATOM   4915 3HD2 LEU B 305     -39.720   4.171  -0.755  1.00  0.00           H  
ATOM   4916  N   LYS B 306     -36.144   5.053   1.557  1.00  0.00           N  
ATOM   4917  CA  LYS B 306     -35.068   5.161   2.537  1.00  0.00           C  
ATOM   4918  C   LYS B 306     -33.706   5.253   1.860  1.00  0.00           C  
ATOM   4919  O   LYS B 306     -32.901   6.137   2.175  1.00  0.00           O  
ATOM   4920  CB  LYS B 306     -35.098   3.971   3.497  1.00  0.00           C  
ATOM   4921  CG  LYS B 306     -33.992   3.978   4.543  1.00  0.00           C  
ATOM   4922  CD  LYS B 306     -34.183   2.861   5.557  1.00  0.00           C  
ATOM   4923  CE  LYS B 306     -33.992   1.493   4.919  1.00  0.00           C  
ATOM   4924  NZ  LYS B 306     -34.008   0.399   5.929  1.00  0.00           N  
ATOM   4925  H   LYS B 306     -36.814   4.302   1.641  1.00  0.00           H  
ATOM   4926  HA  LYS B 306     -35.210   6.081   3.106  1.00  0.00           H  
ATOM   4927 1HB  LYS B 306     -36.054   3.949   4.021  1.00  0.00           H  
ATOM   4928 2HB  LYS B 306     -35.015   3.044   2.929  1.00  0.00           H  
ATOM   4929 1HG  LYS B 306     -33.026   3.850   4.053  1.00  0.00           H
[truncated: 553,636 more chars]
