# Supplementary material for: Reconfigurable asymmetric protein assemblies through implicit negative design
Source: Science. Author manuscript; Available in PMC 2023 Jan 27. (PMC9881579; doi:10.1126/science.abj7662)
Supplement: Data S2 [file NIHMS1843281-supplement-Data_S2.gz › without_all_supplement_resubmit_20211001/assemblies/validated/trimer_275B_DF275A-1_206B62-2.pdb]

HEADER                                            28-MAY-21   XXXX              
EXPDTA    THEORETICAL MODEL                                                     
REMARK 220                                                                      
REMARK 220 EXPERIMENTAL DETAILS                                                 
REMARK 220  EXPERIMENT TYPE                : THEORETICAL MODELLING              
REMARK 220  DATE OF DATA COLLECTION        : 28-MAY-21                          
REMARK 220                                                                      
REMARK 220 REMARK: MODEL GENERATED BY ROSETTA                                   
REMARK 220  VERSION 2021.20+release.47c4f8c                                     
ATOM      1  N   ASP A   1      -4.526  11.833 -19.002  1.00  0.00           N  
ATOM      2  CA  ASP A   1      -5.312  10.585 -18.977  1.00  0.00           C  
ATOM      3  C   ASP A   1      -4.374   9.423 -18.611  1.00  0.00           C  
ATOM      4  O   ASP A   1      -3.154   9.587 -18.733  1.00  0.00           O  
ATOM      5  CB  ASP A   1      -5.996  10.335 -20.360  1.00  0.00           C  
ATOM      6  CG  ASP A   1      -7.117  11.376 -20.745  1.00  0.00           C  
ATOM      7  OD1 ASP A   1      -7.506  12.157 -19.900  1.00  0.00           O  
ATOM      8  OD2 ASP A   1      -7.573  11.321 -21.846  1.00  0.00           O  
ATOM      9 1H   ASP A   1      -4.879  12.438 -19.730  1.00  0.00           H  
ATOM     10 2H   ASP A   1      -4.602  12.303 -18.112  1.00  0.00           H  
ATOM     11 3H   ASP A   1      -3.554  11.615 -19.185  1.00  0.00           H  
ATOM     12  HA  ASP A   1      -6.090  10.681 -18.206  1.00  0.00           H  
ATOM     13 1HB  ASP A   1      -5.249  10.315 -21.175  1.00  0.00           H  
ATOM     14 2HB  ASP A   1      -6.487   9.337 -20.364  1.00  0.00           H  
ATOM     15  N   VAL A   2      -4.938   8.292 -18.130  1.00  0.00           N  
ATOM     16  CA  VAL A   2      -4.180   7.122 -17.642  1.00  0.00           C  
ATOM     17  C   VAL A   2      -4.631   5.823 -18.306  1.00  0.00           C  
ATOM     18  O   VAL A   2      -5.820   5.600 -18.546  1.00  0.00           O  
ATOM     19  CB  VAL A   2      -4.338   6.982 -16.116  1.00  0.00           C  
ATOM     20  CG1 VAL A   2      -5.798   6.761 -15.750  1.00  0.00           C  
ATOM     21  CG2 VAL A   2      -3.476   5.837 -15.609  1.00  0.00           C  
ATOM     22  H   VAL A   2      -5.963   8.234 -18.129  1.00  0.00           H  
ATOM     23  HA  VAL A   2      -3.118   7.240 -17.883  1.00  0.00           H  
ATOM     24  HB  VAL A   2      -4.024   7.912 -15.641  1.00  0.00           H  
ATOM     25 1HG1 VAL A   2      -5.891   6.665 -14.668  1.00  0.00           H  
ATOM     26 2HG1 VAL A   2      -6.391   7.610 -16.091  1.00  0.00           H  
ATOM     27 3HG1 VAL A   2      -6.159   5.850 -16.227  1.00  0.00           H  
ATOM     28 1HG2 VAL A   2      -3.592   5.744 -14.529  1.00  0.00           H  
ATOM     29 2HG2 VAL A   2      -3.785   4.908 -16.088  1.00  0.00           H  
ATOM     30 3HG2 VAL A   2      -2.429   6.036 -15.845  1.00  0.00           H  
ATOM     31  N   GLU A   3      -3.670   4.961 -18.596  1.00  0.00           N  
ATOM     32  CA  GLU A   3      -3.950   3.715 -19.289  1.00  0.00           C  
ATOM     33  C   GLU A   3      -3.152   2.556 -18.746  1.00  0.00           C  
ATOM     34  O   GLU A   3      -1.953   2.673 -18.483  1.00  0.00           O  
ATOM     35  CB  GLU A   3      -3.669   3.870 -20.784  1.00  0.00           C  
ATOM     36  CG  GLU A   3      -4.017   2.646 -21.620  1.00  0.00           C  
ATOM     37  CD  GLU A   3      -3.767   2.851 -23.088  1.00  0.00           C  
ATOM     38  OE1 GLU A   3      -3.353   3.923 -23.458  1.00  0.00           O  
ATOM     39  OE2 GLU A   3      -3.991   1.932 -23.842  1.00  0.00           O  
ATOM     40  H   GLU A   3      -2.718   5.179 -18.331  1.00  0.00           H  
ATOM     41  HA  GLU A   3      -5.001   3.478 -19.141  1.00  0.00           H  
ATOM     42 1HB  GLU A   3      -4.235   4.716 -21.176  1.00  0.00           H  
ATOM     43 2HB  GLU A   3      -2.611   4.088 -20.934  1.00  0.00           H  
ATOM     44 1HG  GLU A   3      -3.421   1.802 -21.275  1.00  0.00           H  
ATOM     45 2HG  GLU A   3      -5.067   2.402 -21.465  1.00  0.00           H  
ATOM     46  N   TRP A   4      -3.836   1.430 -18.590  1.00  0.00           N  
ATOM     47  CA  TRP A   4      -3.234   0.202 -18.128  1.00  0.00           C  
ATOM     48  C   TRP A   4      -3.559  -0.958 -19.051  1.00  0.00           C  
ATOM     49  O   TRP A   4      -4.627  -1.023 -19.667  1.00  0.00           O  
ATOM     50  CB  TRP A   4      -3.777  -0.217 -16.768  1.00  0.00           C  
ATOM     51  CG  TRP A   4      -3.571   0.715 -15.645  1.00  0.00           C  
ATOM     52  CD1 TRP A   4      -2.536   0.736 -14.769  1.00  0.00           C  
ATOM     53  CD2 TRP A   4      -4.473   1.762 -15.224  1.00  0.00           C  
ATOM     54  NE1 TRP A   4      -2.729   1.718 -13.842  1.00  0.00           N  
ATOM     55  CE2 TRP A   4      -3.911   2.346 -14.100  1.00  0.00           C  
ATOM     56  CE3 TRP A   4      -5.697   2.234 -15.703  1.00  0.00           C  
ATOM     57  CZ2 TRP A   4      -4.523   3.368 -13.440  1.00  0.00           C  
ATOM     58  CZ3 TRP A   4      -6.304   3.266 -15.036  1.00  0.00           C  
ATOM     59  CH2 TRP A   4      -5.729   3.817 -13.931  1.00  0.00           C  
ATOM     60  H   TRP A   4      -4.827   1.449 -18.831  1.00  0.00           H  
ATOM     61  HA  TRP A   4      -2.155   0.331 -18.081  1.00  0.00           H  
ATOM     62 1HB  TRP A   4      -4.838  -0.414 -16.852  1.00  0.00           H  
ATOM     63 2HB  TRP A   4      -3.298  -1.146 -16.500  1.00  0.00           H  
ATOM     64  HD1 TRP A   4      -1.682   0.063 -14.796  1.00  0.00           H  
ATOM     65  HE1 TRP A   4      -2.109   1.956 -13.081  1.00  0.00           H  
ATOM     66  HE3 TRP A   4      -6.153   1.797 -16.581  1.00  0.00           H  
ATOM     67  HZ2 TRP A   4      -4.084   3.816 -12.565  1.00  0.00           H  
ATOM     68  HZ3 TRP A   4      -7.244   3.634 -15.408  1.00  0.00           H  
ATOM     69  HH2 TRP A   4      -6.229   4.633 -13.431  1.00  0.00           H  
ATOM     70  N   ARG A   5      -2.659  -1.918 -19.096  1.00  0.00           N  
ATOM     71  CA  ARG A   5      -2.964  -3.201 -19.701  1.00  0.00           C  
ATOM     72  C   ARG A   5      -2.498  -4.277 -18.746  1.00  0.00           C  
ATOM     73  O   ARG A   5      -1.382  -4.193 -18.218  1.00  0.00           O  
ATOM     74  CB  ARG A   5      -2.273  -3.349 -21.050  1.00  0.00           C  
ATOM     75  CG  ARG A   5      -2.769  -2.394 -22.145  1.00  0.00           C  
ATOM     76  CD  ARG A   5      -1.930  -2.451 -23.375  1.00  0.00           C  
ATOM     77  NE  ARG A   5      -2.036  -3.733 -24.085  1.00  0.00           N  
ATOM     78  CZ  ARG A   5      -1.282  -4.103 -25.141  1.00  0.00           C  
ATOM     79  NH1 ARG A   5      -0.345  -3.305 -25.634  1.00  0.00           N  
ATOM     80  NH2 ARG A   5      -1.509  -5.288 -25.669  1.00  0.00           N  
ATOM     81  H   ARG A   5      -1.750  -1.765 -18.681  1.00  0.00           H  
ATOM     82  HA  ARG A   5      -4.042  -3.296 -19.838  1.00  0.00           H  
ATOM     83 1HB  ARG A   5      -1.203  -3.196 -20.930  1.00  0.00           H  
ATOM     84 2HB  ARG A   5      -2.419  -4.369 -21.414  1.00  0.00           H  
ATOM     85 1HG  ARG A   5      -3.789  -2.666 -22.415  1.00  0.00           H  
ATOM     86 2HG  ARG A   5      -2.758  -1.365 -21.785  1.00  0.00           H  
ATOM     87 1HD  ARG A   5      -2.247  -1.657 -24.054  1.00  0.00           H  
ATOM     88 2HD  ARG A   5      -0.890  -2.298 -23.095  1.00  0.00           H  
ATOM     89  HE  ARG A   5      -2.737  -4.424 -23.777  1.00  0.00           H  
ATOM     90 1HH1 ARG A   5      -0.181  -2.399 -25.223  1.00  0.00           H  
ATOM     91 2HH1 ARG A   5       0.207  -3.603 -26.424  1.00  0.00           H  
ATOM     92 1HH2 ARG A   5      -2.251  -5.870 -25.246  1.00  0.00           H  
ATOM     93 2HH2 ARG A   5      -0.977  -5.618 -26.456  1.00  0.00           H  
ATOM     94  N   TYR A   6      -3.338  -5.288 -18.548  1.00  0.00           N  
ATOM     95  CA  TYR A   6      -2.974  -6.432 -17.729  1.00  0.00           C  
ATOM     96  C   TYR A   6      -3.196  -7.710 -18.513  1.00  0.00           C  
ATOM     97  O   TYR A   6      -4.240  -7.907 -19.147  1.00  0.00           O  
ATOM     98  CB  TYR A   6      -3.806  -6.478 -16.443  1.00  0.00           C  
ATOM     99  CG  TYR A   6      -3.654  -5.284 -15.512  1.00  0.00           C  
ATOM    100  CD1 TYR A   6      -4.463  -4.162 -15.692  1.00  0.00           C  
ATOM    101  CD2 TYR A   6      -2.724  -5.309 -14.471  1.00  0.00           C  
ATOM    102  CE1 TYR A   6      -4.340  -3.084 -14.846  1.00  0.00           C  
ATOM    103  CE2 TYR A   6      -2.607  -4.214 -13.625  1.00  0.00           C  
ATOM    104  CZ  TYR A   6      -3.412  -3.110 -13.816  1.00  0.00           C  
ATOM    105  OH  TYR A   6      -3.311  -2.031 -12.982  1.00  0.00           O  
ATOM    106  H   TYR A   6      -4.264  -5.243 -18.987  1.00  0.00           H  
ATOM    107  HA  TYR A   6      -1.917  -6.371 -17.474  1.00  0.00           H  
ATOM    108 1HB  TYR A   6      -4.859  -6.564 -16.712  1.00  0.00           H  
ATOM    109 2HB  TYR A   6      -3.538  -7.371 -15.887  1.00  0.00           H  
ATOM    110  HD1 TYR A   6      -5.196  -4.138 -16.503  1.00  0.00           H  
ATOM    111  HD2 TYR A   6      -2.091  -6.181 -14.320  1.00  0.00           H  
ATOM    112  HE1 TYR A   6      -4.974  -2.211 -14.984  1.00  0.00           H  
ATOM    113  HE2 TYR A   6      -1.885  -4.228 -12.811  1.00  0.00           H  
ATOM    114  HH  TYR A   6      -4.095  -1.480 -13.074  1.00  0.00           H  
ATOM    115  N   THR A   7      -2.234  -8.614 -18.430  1.00  0.00           N  
ATOM    116  CA  THR A   7      -2.353  -9.877 -19.136  1.00  0.00           C  
ATOM    117  C   THR A   7      -2.178 -11.045 -18.201  1.00  0.00           C  
ATOM    118  O   THR A   7      -1.501 -10.932 -17.180  1.00  0.00           O  
ATOM    119  CB  THR A   7      -1.324  -9.975 -20.278  1.00  0.00           C  
ATOM    120  OG1 THR A   7       0.002  -9.901 -19.738  1.00  0.00           O  
ATOM    121  CG2 THR A   7      -1.524  -8.845 -21.276  1.00  0.00           C  
ATOM    122  H   THR A   7      -1.391  -8.422 -17.900  1.00  0.00           H  
ATOM    123  HA  THR A   7      -3.347  -9.945 -19.568  1.00  0.00           H  
ATOM    124  HB  THR A   7      -1.440 -10.930 -20.791  1.00  0.00           H  
ATOM    125  HG1 THR A   7       0.590 -10.457 -20.257  1.00  0.00           H  
ATOM    126 1HG2 THR A   7      -0.789  -8.932 -22.076  1.00  0.00           H  
ATOM    127 2HG2 THR A   7      -2.528  -8.906 -21.697  1.00  0.00           H  
ATOM    128 3HG2 THR A   7      -1.400  -7.889 -20.772  1.00  0.00           H  
ATOM    129  N   ASN A   8      -2.715 -12.195 -18.603  1.00  0.00           N  
ATOM    130  CA  ASN A   8      -2.592 -13.429 -17.829  1.00  0.00           C  
ATOM    131  C   ASN A   8      -3.138 -13.257 -16.411  1.00  0.00           C  
ATOM    132  O   ASN A   8      -2.549 -13.739 -15.441  1.00  0.00           O  
ATOM    133  CB  ASN A   8      -1.146 -13.890 -17.791  1.00  0.00           C  
ATOM    134  CG  ASN A   8      -0.611 -14.230 -19.155  1.00  0.00           C  
ATOM    135  OD1 ASN A   8      -1.282 -14.901 -19.948  1.00  0.00           O  
ATOM    136  ND2 ASN A   8       0.583 -13.780 -19.442  1.00  0.00           N  
ATOM    137  H   ASN A   8      -3.290 -12.178 -19.454  1.00  0.00           H  
ATOM    138  HA  ASN A   8      -3.191 -14.201 -18.315  1.00  0.00           H  
ATOM    139 1HB  ASN A   8      -0.525 -13.106 -17.356  1.00  0.00           H  
ATOM    140 2HB  ASN A   8      -1.061 -14.768 -17.151  1.00  0.00           H  
ATOM    141 1HD2 ASN A   8       0.989 -13.976 -20.336  1.00  0.00           H  
ATOM    142 2HD2 ASN A   8       1.090 -13.241 -18.770  1.00  0.00           H  
ATOM    143  N   ILE A   9      -4.279 -12.573 -16.293  1.00  0.00           N  
ATOM    144  CA  ILE A   9      -4.917 -12.399 -15.000  1.00  0.00           C  
ATOM    145  C   ILE A   9      -6.268 -13.098 -15.018  1.00  0.00           C  
ATOM    146  O   ILE A   9      -6.903 -13.198 -16.072  1.00  0.00           O  
ATOM    147  CB  ILE A   9      -5.076 -10.897 -14.643  1.00  0.00           C  
ATOM    148  CG1 ILE A   9      -5.984 -10.143 -15.678  1.00  0.00           C  
ATOM    149  CG2 ILE A   9      -3.675 -10.254 -14.639  1.00  0.00           C  
ATOM    150  CD1 ILE A   9      -6.434  -8.741 -15.230  1.00  0.00           C  
ATOM    151  H   ILE A   9      -4.697 -12.184 -17.125  1.00  0.00           H  
ATOM    152  HA  ILE A   9      -4.305 -12.868 -14.231  1.00  0.00           H  
ATOM    153  HB  ILE A   9      -5.527 -10.807 -13.658  1.00  0.00           H  
ATOM    154 1HG1 ILE A   9      -5.429 -10.034 -16.610  1.00  0.00           H  
ATOM    155 2HG1 ILE A   9      -6.879 -10.735 -15.872  1.00  0.00           H  
ATOM    156 1HG2 ILE A   9      -3.730  -9.215 -14.366  1.00  0.00           H  
ATOM    157 2HG2 ILE A   9      -3.036 -10.777 -13.933  1.00  0.00           H  
ATOM    158 3HG2 ILE A   9      -3.250 -10.335 -15.614  1.00  0.00           H  
ATOM    159 1HD1 ILE A   9      -7.043  -8.298 -16.006  1.00  0.00           H  
ATOM    160 2HD1 ILE A   9      -7.019  -8.827 -14.319  1.00  0.00           H  
ATOM    161 3HD1 ILE A   9      -5.594  -8.105 -15.050  1.00  0.00           H  
ATOM    162  N   SER A  10      -6.694 -13.582 -13.852  1.00  0.00           N  
ATOM    163  CA  SER A  10      -7.929 -14.348 -13.706  1.00  0.00           C  
ATOM    164  C   SER A  10      -9.175 -13.557 -14.029  1.00  0.00           C  
ATOM    165  O   SER A  10      -9.187 -12.325 -13.919  1.00  0.00           O  
ATOM    166  CB  SER A  10      -8.046 -14.858 -12.277  1.00  0.00           C  
ATOM    167  OG  SER A  10      -8.279 -13.800 -11.352  1.00  0.00           O  
ATOM    168  H   SER A  10      -6.130 -13.430 -13.029  1.00  0.00           H  
ATOM    169  HA  SER A  10      -7.885 -15.200 -14.384  1.00  0.00           H  
ATOM    170 1HB  SER A  10      -8.859 -15.581 -12.219  1.00  0.00           H  
ATOM    171 2HB  SER A  10      -7.130 -15.381 -12.007  1.00  0.00           H  
ATOM    172  HG  SER A  10      -8.249 -14.218 -10.472  1.00  0.00           H  
ATOM    173  N   GLU A  11     -10.237 -14.284 -14.365  1.00  0.00           N  
ATOM    174  CA  GLU A  11     -11.528 -13.700 -14.674  1.00  0.00           C  
ATOM    175  C   GLU A  11     -12.066 -12.962 -13.464  1.00  0.00           C  
ATOM    176  O   GLU A  11     -12.629 -11.877 -13.584  1.00  0.00           O  
ATOM    177  CB  GLU A  11     -12.519 -14.778 -15.118  1.00  0.00           C  
ATOM    178  CG  GLU A  11     -12.227 -15.373 -16.488  1.00  0.00           C  
ATOM    179  CD  GLU A  11     -13.179 -16.476 -16.860  1.00  0.00           C  
ATOM    180  OE1 GLU A  11     -13.534 -17.244 -15.998  1.00  0.00           O  
ATOM    181  OE2 GLU A  11     -13.550 -16.552 -18.007  1.00  0.00           O  
ATOM    182  H   GLU A  11     -10.132 -15.296 -14.438  1.00  0.00           H  
ATOM    183  HA  GLU A  11     -11.408 -12.991 -15.491  1.00  0.00           H  
ATOM    184 1HB  GLU A  11     -12.520 -15.592 -14.392  1.00  0.00           H  
ATOM    185 2HB  GLU A  11     -13.525 -14.359 -15.141  1.00  0.00           H  
ATOM    186 1HG  GLU A  11     -12.294 -14.585 -17.236  1.00  0.00           H  
ATOM    187 2HG  GLU A  11     -11.210 -15.759 -16.497  1.00  0.00           H  
ATOM    188  N   GLU A  12     -11.799 -13.497 -12.270  1.00  0.00           N  
ATOM    189  CA  GLU A  12     -12.198 -12.818 -11.047  1.00  0.00           C  
ATOM    190  C   GLU A  12     -11.527 -11.460 -10.969  1.00  0.00           C  
ATOM    191  O   GLU A  12     -12.190 -10.455 -10.674  1.00  0.00           O  
ATOM    192  CB  GLU A  12     -11.798 -13.637  -9.821  1.00  0.00           C  
ATOM    193  CG  GLU A  12     -12.167 -12.985  -8.497  1.00  0.00           C  
ATOM    194  CD  GLU A  12     -11.773 -13.802  -7.310  1.00  0.00           C  
ATOM    195  OE1 GLU A  12     -11.256 -14.874  -7.497  1.00  0.00           O  
ATOM    196  OE2 GLU A  12     -11.980 -13.345  -6.198  1.00  0.00           O  
ATOM    197  H   GLU A  12     -11.350 -14.399 -12.235  1.00  0.00           H  
ATOM    198  HA  GLU A  12     -13.277 -12.676 -11.052  1.00  0.00           H  
ATOM    199 1HB  GLU A  12     -12.282 -14.612  -9.866  1.00  0.00           H  
ATOM    200 2HB  GLU A  12     -10.722 -13.805  -9.829  1.00  0.00           H  
ATOM    201 1HG  GLU A  12     -11.663 -12.028  -8.429  1.00  0.00           H  
ATOM    202 2HG  GLU A  12     -13.240 -12.805  -8.475  1.00  0.00           H  
ATOM    203  N   THR A  13     -10.221 -11.428 -11.263  1.00  0.00           N  
ATOM    204  CA  THR A  13      -9.456 -10.192 -11.215  1.00  0.00           C  
ATOM    205  C   THR A  13     -10.007  -9.222 -12.237  1.00  0.00           C  
ATOM    206  O   THR A  13     -10.188  -8.044 -11.949  1.00  0.00           O  
ATOM    207  CB  THR A  13      -7.957 -10.387 -11.513  1.00  0.00           C  
ATOM    208  OG1 THR A  13      -7.375 -11.286 -10.562  1.00  0.00           O  
ATOM    209  CG2 THR A  13      -7.244  -9.016 -11.407  1.00  0.00           C  
ATOM    210  H   THR A  13      -9.746 -12.305 -11.481  1.00  0.00           H  
ATOM    211  HA  THR A  13      -9.568  -9.765 -10.222  1.00  0.00           H  
ATOM    212  HB  THR A  13      -7.830 -10.792 -12.516  1.00  0.00           H  
ATOM    213  HG1 THR A  13      -7.614 -12.196 -10.796  1.00  0.00           H  
ATOM    214 1HG2 THR A  13      -6.207  -9.134 -11.613  1.00  0.00           H  
ATOM    215 2HG2 THR A  13      -7.658  -8.311 -12.120  1.00  0.00           H  
ATOM    216 3HG2 THR A  13      -7.365  -8.620 -10.406  1.00  0.00           H  
ATOM    217  N   GLN A  14     -10.311  -9.712 -13.440  1.00  0.00           N  
ATOM    218  CA  GLN A  14     -10.811  -8.831 -14.480  1.00  0.00           C  
ATOM    219  C   GLN A  14     -12.115  -8.170 -14.124  1.00  0.00           C  
ATOM    220  O   GLN A  14     -12.282  -6.970 -14.365  1.00  0.00           O  
ATOM    221  CB  GLN A  14     -10.981  -9.604 -15.790  1.00  0.00           C  
ATOM    222  CG  GLN A  14      -9.673 -10.044 -16.426  1.00  0.00           C  
ATOM    223  CD  GLN A  14      -9.888 -10.884 -17.670  1.00  0.00           C  
ATOM    224  OE1 GLN A  14     -10.779 -10.605 -18.479  1.00  0.00           O  
ATOM    225  NE2 GLN A  14      -9.073 -11.920 -17.832  1.00  0.00           N  
ATOM    226  H   GLN A  14     -10.111 -10.698 -13.632  1.00  0.00           H  
ATOM    227  HA  GLN A  14     -10.068  -8.055 -14.634  1.00  0.00           H  
ATOM    228 1HB  GLN A  14     -11.584 -10.494 -15.612  1.00  0.00           H  
ATOM    229 2HB  GLN A  14     -11.515  -8.986 -16.512  1.00  0.00           H  
ATOM    230 1HG  GLN A  14      -9.101  -9.159 -16.707  1.00  0.00           H  
ATOM    231 2HG  GLN A  14      -9.112 -10.638 -15.705  1.00  0.00           H  
ATOM    232 1HE2 GLN A  14      -9.168 -12.511 -18.635  1.00  0.00           H  
ATOM    233 2HE2 GLN A  14      -8.365 -12.110 -17.153  1.00  0.00           H  
ATOM    234  N   GLN A  15     -13.043  -8.910 -13.552  1.00  0.00           N  
ATOM    235  CA  GLN A  15     -14.292  -8.291 -13.172  1.00  0.00           C  
ATOM    236  C   GLN A  15     -14.112  -7.288 -12.038  1.00  0.00           C  
ATOM    237  O   GLN A  15     -14.669  -6.185 -12.106  1.00  0.00           O  
ATOM    238  CB  GLN A  15     -15.306  -9.363 -12.765  1.00  0.00           C  
ATOM    239  CG  GLN A  15     -15.831 -10.195 -13.923  1.00  0.00           C  
ATOM    240  CD  GLN A  15     -16.887 -11.192 -13.487  1.00  0.00           C  
ATOM    241  OE1 GLN A  15     -17.715 -10.902 -12.618  1.00  0.00           O  
ATOM    242  NE2 GLN A  15     -16.864 -12.376 -14.087  1.00  0.00           N  
ATOM    243  H   GLN A  15     -12.888  -9.918 -13.442  1.00  0.00           H  
ATOM    244  HA  GLN A  15     -14.671  -7.749 -14.036  1.00  0.00           H  
ATOM    245 1HB  GLN A  15     -14.849 -10.040 -12.044  1.00  0.00           H  
ATOM    246 2HB  GLN A  15     -16.158  -8.890 -12.276  1.00  0.00           H  
ATOM    247 1HG  GLN A  15     -16.275  -9.529 -14.664  1.00  0.00           H  
ATOM    248 2HG  GLN A  15     -15.002 -10.746 -14.366  1.00  0.00           H  
ATOM    249 1HE2 GLN A  15     -17.536 -13.076 -13.841  1.00  0.00           H  
ATOM    250 2HE2 GLN A  15     -16.175 -12.570 -14.785  1.00  0.00           H  
ATOM    251  N   LYS A  16     -13.347  -7.650 -11.000  1.00  0.00           N  
ATOM    252  CA  LYS A  16     -13.203  -6.776  -9.839  1.00  0.00           C  
ATOM    253  C   LYS A  16     -12.371  -5.544 -10.166  1.00  0.00           C  
ATOM    254  O   LYS A  16     -12.660  -4.450  -9.665  1.00  0.00           O  
ATOM    255  CB  LYS A  16     -12.637  -7.549  -8.656  1.00  0.00           C  
ATOM    256  CG  LYS A  16     -13.627  -8.540  -8.066  1.00  0.00           C  
ATOM    257  CD  LYS A  16     -13.033  -9.355  -6.933  1.00  0.00           C  
ATOM    258  CE  LYS A  16     -14.092 -10.267  -6.324  1.00  0.00           C  
ATOM    259  NZ  LYS A  16     -13.543 -11.167  -5.270  1.00  0.00           N  
ATOM    260  H   LYS A  16     -12.874  -8.559 -11.003  1.00  0.00           H  
ATOM    261  HA  LYS A  16     -14.194  -6.428  -9.557  1.00  0.00           H  
ATOM    262 1HB  LYS A  16     -11.767  -8.113  -8.982  1.00  0.00           H  
ATOM    263 2HB  LYS A  16     -12.325  -6.858  -7.880  1.00  0.00           H  
ATOM    264 1HG  LYS A  16     -14.496  -7.997  -7.700  1.00  0.00           H  
ATOM    265 2HG  LYS A  16     -13.951  -9.221  -8.855  1.00  0.00           H  
ATOM    266 1HD  LYS A  16     -12.210  -9.960  -7.314  1.00  0.00           H  
ATOM    267 2HD  LYS A  16     -12.644  -8.686  -6.164  1.00  0.00           H  
ATOM    268 1HE  LYS A  16     -14.862  -9.643  -5.878  1.00  0.00           H  
ATOM    269 2HE  LYS A  16     -14.541 -10.877  -7.106  1.00  0.00           H  
ATOM    270 1HZ  LYS A  16     -14.286 -11.734  -4.895  1.00  0.00           H  
ATOM    271 2HZ  LYS A  16     -12.831 -11.795  -5.677  1.00  0.00           H  
ATOM    272 3HZ  LYS A  16     -13.129 -10.625  -4.529  1.00  0.00           H  
ATOM    273  N   SER A  17     -11.331  -5.707 -10.993  1.00  0.00           N  
ATOM    274  CA  SER A  17     -10.492  -4.602 -11.408  1.00  0.00           C  
ATOM    275  C   SER A  17     -11.305  -3.635 -12.223  1.00  0.00           C  
ATOM    276  O   SER A  17     -11.386  -2.447 -11.893  1.00  0.00           O  
ATOM    277  CB  SER A  17      -9.310  -5.099 -12.217  1.00  0.00           C  
ATOM    278  OG  SER A  17      -8.519  -4.030 -12.659  1.00  0.00           O  
ATOM    279  H   SER A  17     -11.087  -6.633 -11.340  1.00  0.00           H  
ATOM    280  HA  SER A  17     -10.108  -4.093 -10.522  1.00  0.00           H  
ATOM    281 1HB  SER A  17      -8.708  -5.771 -11.605  1.00  0.00           H  
ATOM    282 2HB  SER A  17      -9.668  -5.669 -13.073  1.00  0.00           H  
ATOM    283  HG  SER A  17      -7.946  -3.803 -11.924  1.00  0.00           H  
ATOM    284  N   ALA A  18     -11.971  -4.145 -13.262  1.00  0.00           N  
ATOM    285  CA  ALA A  18     -12.727  -3.274 -14.122  1.00  0.00           C  
ATOM    286  C   ALA A  18     -13.861  -2.601 -13.374  1.00  0.00           C  
ATOM    287  O   ALA A  18     -14.120  -1.418 -13.587  1.00  0.00           O  
ATOM    288  CB  ALA A  18     -13.265  -4.053 -15.313  1.00  0.00           C  
ATOM    289  H   ALA A  18     -11.897  -5.138 -13.486  1.00  0.00           H  
ATOM    290  HA  ALA A  18     -12.053  -2.513 -14.501  1.00  0.00           H  
ATOM    291 1HB  ALA A  18     -13.828  -3.383 -15.962  1.00  0.00           H  
ATOM    292 2HB  ALA A  18     -12.433  -4.484 -15.870  1.00  0.00           H  
ATOM    293 3HB  ALA A  18     -13.916  -4.851 -14.961  1.00  0.00           H  
ATOM    294  N   GLU A  19     -14.552  -3.336 -12.491  1.00  0.00           N  
ATOM    295  CA  GLU A  19     -15.632  -2.737 -11.726  1.00  0.00           C  
ATOM    296  C   GLU A  19     -15.137  -1.603 -10.836  1.00  0.00           C  
ATOM    297  O   GLU A  19     -15.722  -0.516 -10.842  1.00  0.00           O  
ATOM    298  CB  GLU A  19     -16.323  -3.803 -10.872  1.00  0.00           C  
ATOM    299  CG  GLU A  19     -17.502  -3.286 -10.058  1.00  0.00           C  
ATOM    300  CD  GLU A  19     -18.111  -4.342  -9.178  1.00  0.00           C  
ATOM    301  OE1 GLU A  19     -17.523  -4.661  -8.174  1.00  0.00           O  
ATOM    302  OE2 GLU A  19     -19.166  -4.828  -9.510  1.00  0.00           O  
ATOM    303  H   GLU A  19     -14.359  -4.335 -12.373  1.00  0.00           H  
ATOM    304  HA  GLU A  19     -16.358  -2.327 -12.425  1.00  0.00           H  
ATOM    305 1HB  GLU A  19     -16.687  -4.605 -11.515  1.00  0.00           H  
ATOM    306 2HB  GLU A  19     -15.604  -4.237 -10.179  1.00  0.00           H  
ATOM    307 1HG  GLU A  19     -17.165  -2.459  -9.435  1.00  0.00           H  
ATOM    308 2HG  GLU A  19     -18.261  -2.907 -10.739  1.00  0.00           H  
ATOM    309  N   PHE A  20     -14.032  -1.823 -10.106  1.00  0.00           N  
ATOM    310  CA  PHE A  20     -13.507  -0.816  -9.191  1.00  0.00           C  
ATOM    311  C   PHE A  20     -13.196   0.452  -9.976  1.00  0.00           C  
ATOM    312  O   PHE A  20     -13.573   1.560  -9.580  1.00  0.00           O  
ATOM    313  CB  PHE A  20     -12.268  -1.360  -8.484  1.00  0.00           C  
ATOM    314  CG  PHE A  20     -11.651  -0.481  -7.410  1.00  0.00           C  
ATOM    315  CD1 PHE A  20     -12.251  -0.389  -6.159  1.00  0.00           C  
ATOM    316  CD2 PHE A  20     -10.479   0.212  -7.616  1.00  0.00           C  
ATOM    317  CE1 PHE A  20     -11.698   0.378  -5.158  1.00  0.00           C  
ATOM    318  CE2 PHE A  20      -9.934   0.975  -6.598  1.00  0.00           C  
ATOM    319  CZ  PHE A  20     -10.543   1.059  -5.383  1.00  0.00           C  
ATOM    320  H   PHE A  20     -13.584  -2.746 -10.128  1.00  0.00           H  
ATOM    321  HA  PHE A  20     -14.268  -0.587  -8.446  1.00  0.00           H  
ATOM    322 1HB  PHE A  20     -12.541  -2.303  -8.024  1.00  0.00           H  
ATOM    323 2HB  PHE A  20     -11.500  -1.590  -9.226  1.00  0.00           H  
ATOM    324  HD1 PHE A  20     -13.173  -0.942  -5.973  1.00  0.00           H  
ATOM    325  HD2 PHE A  20      -9.988   0.147  -8.586  1.00  0.00           H  
ATOM    326  HE1 PHE A  20     -12.178   0.434  -4.192  1.00  0.00           H  
ATOM    327  HE2 PHE A  20      -9.025   1.520  -6.758  1.00  0.00           H  
ATOM    328  HZ  PHE A  20     -10.108   1.667  -4.598  1.00  0.00           H  
ATOM    329  N   VAL A  21     -12.542   0.279 -11.128  1.00  0.00           N  
ATOM    330  CA  VAL A  21     -12.171   1.411 -11.956  1.00  0.00           C  
ATOM    331  C   VAL A  21     -13.373   2.214 -12.413  1.00  0.00           C  
ATOM    332  O   VAL A  21     -13.340   3.447 -12.370  1.00  0.00           O  
ATOM    333  CB  VAL A  21     -11.413   0.936 -13.208  1.00  0.00           C  
ATOM    334  CG1 VAL A  21     -11.284   2.081 -14.204  1.00  0.00           C  
ATOM    335  CG2 VAL A  21     -10.039   0.447 -12.808  1.00  0.00           C  
ATOM    336  H   VAL A  21     -12.268  -0.666 -11.410  1.00  0.00           H  
ATOM    337  HA  VAL A  21     -11.521   2.051 -11.373  1.00  0.00           H  
ATOM    338  HB  VAL A  21     -11.962   0.124 -13.674  1.00  0.00           H  
ATOM    339 1HG1 VAL A  21     -10.755   1.743 -15.061  1.00  0.00           H  
ATOM    340 2HG1 VAL A  21     -12.257   2.441 -14.518  1.00  0.00           H  
ATOM    341 3HG1 VAL A  21     -10.752   2.882 -13.750  1.00  0.00           H  
ATOM    342 1HG2 VAL A  21      -9.515   0.110 -13.680  1.00  0.00           H  
ATOM    343 2HG2 VAL A  21      -9.493   1.235 -12.355  1.00  0.00           H  
ATOM    344 3HG2 VAL A  21     -10.120  -0.368 -12.103  1.00  0.00           H  
ATOM    345  N   LEU A  22     -14.422   1.542 -12.866  1.00  0.00           N  
ATOM    346  CA  LEU A  22     -15.602   2.235 -13.331  1.00  0.00           C  
ATOM    347  C   LEU A  22     -16.214   3.062 -12.212  1.00  0.00           C  
ATOM    348  O   LEU A  22     -16.499   4.244 -12.431  1.00  0.00           O  
ATOM    349  CB  LEU A  22     -16.631   1.231 -13.866  1.00  0.00           C  
ATOM    350  CG  LEU A  22     -17.986   1.822 -14.275  1.00  0.00           C  
ATOM    351  CD1 LEU A  22     -17.778   2.866 -15.364  1.00  0.00           C  
ATOM    352  CD2 LEU A  22     -18.903   0.706 -14.754  1.00  0.00           C  
ATOM    353  H   LEU A  22     -14.389   0.520 -12.916  1.00  0.00           H  
ATOM    354  HA  LEU A  22     -15.295   2.914 -14.119  1.00  0.00           H  
ATOM    355 1HB  LEU A  22     -16.210   0.734 -14.738  1.00  0.00           H  
ATOM    356 2HB  LEU A  22     -16.816   0.480 -13.098  1.00  0.00           H  
ATOM    357  HG  LEU A  22     -18.440   2.321 -13.418  1.00  0.00           H  
ATOM    358 1HD1 LEU A  22     -18.741   3.285 -15.656  1.00  0.00           H  
ATOM    359 2HD1 LEU A  22     -17.135   3.662 -14.988  1.00  0.00           H  
ATOM    360 3HD1 LEU A  22     -17.310   2.399 -16.231  1.00  0.00           H  
ATOM    361 1HD2 LEU A  22     -19.866   1.126 -15.045  1.00  0.00           H  
ATOM    362 2HD2 LEU A  22     -18.451   0.208 -15.613  1.00  0.00           H  
ATOM    363 3HD2 LEU A  22     -19.048  -0.015 -13.951  1.00  0.00           H  
ATOM    364  N   GLU A  23     -16.401   2.484 -11.012  1.00  0.00           N  
ATOM    365  CA  GLU A  23     -17.018   3.244  -9.935  1.00  0.00           C  
ATOM    366  C   GLU A  23     -16.230   4.512  -9.641  1.00  0.00           C  
ATOM    367  O   GLU A  23     -16.818   5.582  -9.464  1.00  0.00           O  
ATOM    368  CB  GLU A  23     -17.122   2.389  -8.670  1.00  0.00           C  
ATOM    369  CG  GLU A  23     -17.815   3.077  -7.503  1.00  0.00           C  
ATOM    370  CD  GLU A  23     -18.032   2.161  -6.330  1.00  0.00           C  
ATOM    371  OE1 GLU A  23     -17.842   0.979  -6.481  1.00  0.00           O  
ATOM    372  OE2 GLU A  23     -18.390   2.645  -5.283  1.00  0.00           O  
ATOM    373  H   GLU A  23     -16.141   1.502 -10.856  1.00  0.00           H  
ATOM    374  HA  GLU A  23     -18.018   3.537 -10.258  1.00  0.00           H  
ATOM    375 1HB  GLU A  23     -17.672   1.474  -8.894  1.00  0.00           H  
ATOM    376 2HB  GLU A  23     -16.124   2.099  -8.344  1.00  0.00           H  
ATOM    377 1HG  GLU A  23     -17.208   3.922  -7.180  1.00  0.00           H  
ATOM    378 2HG  GLU A  23     -18.776   3.462  -7.839  1.00  0.00           H  
ATOM    379  N   ILE A  24     -14.893   4.405  -9.632  1.00  0.00           N  
ATOM    380  CA  ILE A  24     -14.085   5.586  -9.384  1.00  0.00           C  
ATOM    381  C   ILE A  24     -14.228   6.585 -10.512  1.00  0.00           C  
ATOM    382  O   ILE A  24     -14.398   7.777 -10.237  1.00  0.00           O  
ATOM    383  CB  ILE A  24     -12.596   5.257  -9.283  1.00  0.00           C  
ATOM    384  CG1 ILE A  24     -12.315   4.452  -8.058  1.00  0.00           C  
ATOM    385  CG2 ILE A  24     -11.810   6.589  -9.227  1.00  0.00           C  
ATOM    386  CD1 ILE A  24     -10.922   3.871  -8.039  1.00  0.00           C  
ATOM    387  H   ILE A  24     -14.457   3.485  -9.733  1.00  0.00           H  
ATOM    388  HA  ILE A  24     -14.404   6.043  -8.465  1.00  0.00           H  
ATOM    389  HB  ILE A  24     -12.310   4.664 -10.116  1.00  0.00           H  
ATOM    390 1HG1 ILE A  24     -12.443   5.077  -7.201  1.00  0.00           H  
ATOM    391 2HG1 ILE A  24     -13.028   3.629  -8.000  1.00  0.00           H  
ATOM    392 1HG2 ILE A  24     -10.769   6.399  -9.140  1.00  0.00           H  
ATOM    393 2HG2 ILE A  24     -11.961   7.185 -10.121  1.00  0.00           H  
ATOM    394 3HG2 ILE A  24     -12.147   7.158  -8.362  1.00  0.00           H  
ATOM    395 1HD1 ILE A  24     -10.800   3.313  -7.156  1.00  0.00           H  
ATOM    396 2HD1 ILE A  24     -10.814   3.216  -8.896  1.00  0.00           H  
ATOM    397 3HD1 ILE A  24     -10.162   4.639  -8.067  1.00  0.00           H  
ATOM    398  N   ALA A  25     -14.158   6.146 -11.769  1.00  0.00           N  
ATOM    399  CA  ALA A  25     -14.269   7.090 -12.863  1.00  0.00           C  
ATOM    400  C   ALA A  25     -15.595   7.830 -12.762  1.00  0.00           C  
ATOM    401  O   ALA A  25     -15.635   9.047 -12.953  1.00  0.00           O  
ATOM    402  CB  ALA A  25     -14.146   6.379 -14.202  1.00  0.00           C  
ATOM    403  H   ALA A  25     -13.995   5.153 -11.960  1.00  0.00           H  
ATOM    404  HA  ALA A  25     -13.463   7.815 -12.776  1.00  0.00           H  
ATOM    405 1HB  ALA A  25     -14.245   7.104 -15.010  1.00  0.00           H  
ATOM    406 2HB  ALA A  25     -13.173   5.892 -14.269  1.00  0.00           H  
ATOM    407 3HB  ALA A  25     -14.933   5.630 -14.291  1.00  0.00           H  
ATOM    408  N   LEU A  26     -16.677   7.131 -12.393  1.00  0.00           N  
ATOM    409  CA  LEU A  26     -17.953   7.822 -12.305  1.00  0.00           C  
ATOM    410  C   LEU A  26     -17.996   8.759 -11.082  1.00  0.00           C  
ATOM    411  O   LEU A  26     -18.461   9.896 -11.190  1.00  0.00           O  
ATOM    412  CB  LEU A  26     -19.096   6.802 -12.225  1.00  0.00           C  
ATOM    413  CG  LEU A  26     -19.294   5.925 -13.468  1.00  0.00           C  
ATOM    414  CD1 LEU A  26     -20.357   4.873 -13.185  1.00  0.00           C  
ATOM    415  CD2 LEU A  26     -19.689   6.800 -14.649  1.00  0.00           C  
ATOM    416  H   LEU A  26     -16.614   6.117 -12.259  1.00  0.00           H  
ATOM    417  HA  LEU A  26     -18.073   8.439 -13.194  1.00  0.00           H  
ATOM    418 1HB  LEU A  26     -18.912   6.140 -11.380  1.00  0.00           H  
ATOM    419 2HB  LEU A  26     -20.028   7.336 -12.045  1.00  0.00           H  
ATOM    420  HG  LEU A  26     -18.363   5.405 -13.698  1.00  0.00           H  
ATOM    421 1HD1 LEU A  26     -20.497   4.250 -14.068  1.00  0.00           H  
ATOM    422 2HD1 LEU A  26     -20.039   4.250 -12.349  1.00  0.00           H  
ATOM    423 3HD1 LEU A  26     -21.296   5.365 -12.935  1.00  0.00           H  
ATOM    424 1HD2 LEU A  26     -19.830   6.177 -15.532  1.00  0.00           H  
ATOM    425 2HD2 LEU A  26     -20.621   7.319 -14.420  1.00  0.00           H  
ATOM    426 3HD2 LEU A  26     -18.904   7.530 -14.840  1.00  0.00           H  
ATOM    427  N   ARG A  27     -17.437   8.330  -9.932  1.00  0.00           N  
ATOM    428  CA  ARG A  27     -17.377   9.189  -8.735  1.00  0.00           C  
ATOM    429  C   ARG A  27     -16.562  10.450  -8.969  1.00  0.00           C  
ATOM    430  O   ARG A  27     -16.862  11.518  -8.431  1.00  0.00           O  
ATOM    431  CB  ARG A  27     -16.804   8.455  -7.526  1.00  0.00           C  
ATOM    432  CG  ARG A  27     -17.736   7.447  -6.881  1.00  0.00           C  
ATOM    433  CD  ARG A  27     -17.101   6.762  -5.707  1.00  0.00           C  
ATOM    434  NE  ARG A  27     -18.008   5.777  -5.101  1.00  0.00           N  
ATOM    435  CZ  ARG A  27     -18.958   6.012  -4.167  1.00  0.00           C  
ATOM    436  NH1 ARG A  27     -19.166   7.208  -3.627  1.00  0.00           N  
ATOM    437  NH2 ARG A  27     -19.682   4.974  -3.799  1.00  0.00           N  
ATOM    438  H   ARG A  27     -17.102   7.364  -9.866  1.00  0.00           H  
ATOM    439  HA  ARG A  27     -18.395   9.485  -8.487  1.00  0.00           H  
ATOM    440 1HB  ARG A  27     -15.904   7.922  -7.829  1.00  0.00           H  
ATOM    441 2HB  ARG A  27     -16.521   9.180  -6.759  1.00  0.00           H  
ATOM    442 1HG  ARG A  27     -18.629   7.964  -6.536  1.00  0.00           H  
ATOM    443 2HG  ARG A  27     -18.018   6.689  -7.611  1.00  0.00           H  
ATOM    444 1HD  ARG A  27     -16.207   6.235  -6.045  1.00  0.00           H  
ATOM    445 2HD  ARG A  27     -16.821   7.494  -4.950  1.00  0.00           H  
ATOM    446  HE  ARG A  27     -17.949   4.801  -5.416  1.00  0.00           H  
ATOM    447 1HH1 ARG A  27     -18.577   8.022  -3.864  1.00  0.00           H  
ATOM    448 2HH1 ARG A  27     -19.882   7.328  -2.930  1.00  0.00           H  
ATOM    449 1HH2 ARG A  27     -19.470   4.066  -4.236  1.00  0.00           H  
ATOM    450 2HH2 ARG A  27     -20.407   5.063  -3.104  1.00  0.00           H  
ATOM    451  N   ALA A  28     -15.550  10.335  -9.810  1.00  0.00           N  
ATOM    452  CA  ALA A  28     -14.660  11.423 -10.145  1.00  0.00           C  
ATOM    453  C   ALA A  28     -15.265  12.363 -11.198  1.00  0.00           C  
ATOM    454  O   ALA A  28     -14.627  13.350 -11.569  1.00  0.00           O  
ATOM    455  CB  ALA A  28     -13.339  10.852 -10.631  1.00  0.00           C  
ATOM    456  H   ALA A  28     -15.334   9.406 -10.177  1.00  0.00           H  
ATOM    457  HA  ALA A  28     -14.486  12.004  -9.244  1.00  0.00           H  
ATOM    458 1HB  ALA A  28     -12.642  11.658 -10.853  1.00  0.00           H  
ATOM    459 2HB  ALA A  28     -12.933  10.214  -9.856  1.00  0.00           H  
ATOM    460 3HB  ALA A  28     -13.513  10.260 -11.522  1.00  0.00           H  
ATOM    461  N   GLY A  29     -16.472  12.060 -11.706  1.00  0.00           N  
ATOM    462  CA  GLY A  29     -17.109  12.895 -12.716  1.00  0.00           C  
ATOM    463  C   GLY A  29     -16.583  12.667 -14.129  1.00  0.00           C  
ATOM    464  O   GLY A  29     -16.658  13.559 -14.979  1.00  0.00           O  
ATOM    465  H   GLY A  29     -16.992  11.243 -11.372  1.00  0.00           H  
ATOM    466 1HA  GLY A  29     -18.181  12.704 -12.697  1.00  0.00           H  
ATOM    467 2HA  GLY A  29     -16.977  13.939 -12.442  1.00  0.00           H  
ATOM    468  N   THR A  30     -16.019  11.496 -14.388  1.00  0.00           N  
ATOM    469  CA  THR A  30     -15.451  11.205 -15.687  1.00  0.00           C  
ATOM    470  C   THR A  30     -15.837   9.814 -16.181  1.00  0.00           C  
ATOM    471  O   THR A  30     -16.763   9.192 -15.661  1.00  0.00           O  
ATOM    472  CB  THR A  30     -13.935  11.383 -15.670  1.00  0.00           C  
ATOM    473  OG1 THR A  30     -13.475  11.311 -17.013  1.00  0.00           O  
ATOM    474  CG2 THR A  30     -13.241  10.310 -14.800  1.00  0.00           C  
ATOM    475  H   THR A  30     -15.990  10.761 -13.686  1.00  0.00           H  
ATOM    476  HA  THR A  30     -15.847  11.919 -16.405  1.00  0.00           H  
ATOM    477  HB  THR A  30     -13.696  12.368 -15.269  1.00  0.00           H  
ATOM    478  HG1 THR A  30     -12.530  11.054 -16.985  1.00  0.00           H  
ATOM    479 1HG2 THR A  30     -12.163  10.478 -14.809  1.00  0.00           H  
ATOM    480 2HG2 THR A  30     -13.609  10.393 -13.789  1.00  0.00           H  
ATOM    481 3HG2 THR A  30     -13.446   9.316 -15.174  1.00  0.00           H  
ATOM    482  N   GLY A  31     -15.205   9.377 -17.269  1.00  0.00           N  
ATOM    483  CA  GLY A  31     -15.517   8.093 -17.868  1.00  0.00           C  
ATOM    484  C   GLY A  31     -14.288   7.217 -18.124  1.00  0.00           C  
ATOM    485  O   GLY A  31     -13.125   7.608 -17.927  1.00  0.00           O  
ATOM    486  H   GLY A  31     -14.458   9.950 -17.629  1.00  0.00           H  
ATOM    487 1HA  GLY A  31     -16.198   7.549 -17.221  1.00  0.00           H  
ATOM    488 2HA  GLY A  31     -16.056   8.254 -18.801  1.00  0.00           H  
ATOM    489  N   VAL A  32     -14.593   6.030 -18.629  1.00  0.00           N  
ATOM    490  CA  VAL A  32     -13.625   4.953 -18.853  1.00  0.00           C  
ATOM    491  C   VAL A  32     -13.986   4.034 -20.007  1.00  0.00           C  
ATOM    492  O   VAL A  32     -15.161   3.771 -20.263  1.00  0.00           O  
ATOM    493  CB  VAL A  32     -13.486   4.105 -17.576  1.00  0.00           C  
ATOM    494  CG1 VAL A  32     -14.839   3.551 -17.155  1.00  0.00           C  
ATOM    495  CG2 VAL A  32     -12.491   2.979 -17.807  1.00  0.00           C  
ATOM    496  H   VAL A  32     -15.573   5.912 -18.895  1.00  0.00           H  
ATOM    497  HA  VAL A  32     -12.671   5.422 -19.088  1.00  0.00           H  
ATOM    498  HB  VAL A  32     -13.133   4.742 -16.764  1.00  0.00           H  
ATOM    499 1HG1 VAL A  32     -14.722   2.954 -16.249  1.00  0.00           H  
ATOM    500 2HG1 VAL A  32     -15.525   4.375 -16.959  1.00  0.00           H  
ATOM    501 3HG1 VAL A  32     -15.240   2.925 -17.951  1.00  0.00           H  
ATOM    502 1HG2 VAL A  32     -12.397   2.384 -16.900  1.00  0.00           H  
ATOM    503 2HG2 VAL A  32     -12.841   2.346 -18.623  1.00  0.00           H  
ATOM    504 3HG2 VAL A  32     -11.519   3.400 -18.066  1.00  0.00           H  
ATOM    505  N   THR A  33     -12.970   3.561 -20.703  1.00  0.00           N  
ATOM    506  CA  THR A  33     -13.168   2.578 -21.745  1.00  0.00           C  
ATOM    507  C   THR A  33     -12.525   1.268 -21.315  1.00  0.00           C  
ATOM    508  O   THR A  33     -11.408   1.247 -20.788  1.00  0.00           O  
ATOM    509  CB  THR A  33     -12.579   3.049 -23.087  1.00  0.00           C  
ATOM    510  OG1 THR A  33     -13.226   4.261 -23.496  1.00  0.00           O  
ATOM    511  CG2 THR A  33     -12.778   1.988 -24.158  1.00  0.00           C  
ATOM    512  H   THR A  33     -12.029   3.879 -20.461  1.00  0.00           H  
ATOM    513  HA  THR A  33     -14.231   2.407 -21.879  1.00  0.00           H  
ATOM    514  HB  THR A  33     -11.514   3.244 -22.969  1.00  0.00           H  
ATOM    515  HG1 THR A  33     -13.903   4.058 -24.146  1.00  0.00           H  
ATOM    516 1HG2 THR A  33     -12.355   2.337 -25.100  1.00  0.00           H  
ATOM    517 2HG2 THR A  33     -12.277   1.067 -23.855  1.00  0.00           H  
ATOM    518 3HG2 THR A  33     -13.841   1.795 -24.288  1.00  0.00           H  
ATOM    519  N   PHE A  34     -13.233   0.171 -21.519  1.00  0.00           N  
ATOM    520  CA  PHE A  34     -12.646  -1.133 -21.253  1.00  0.00           C  
ATOM    521  C   PHE A  34     -12.585  -1.934 -22.536  1.00  0.00           C  
ATOM    522  O   PHE A  34     -13.468  -1.826 -23.392  1.00  0.00           O  
ATOM    523  CB  PHE A  34     -13.455  -1.892 -20.200  1.00  0.00           C  
ATOM    524  CG  PHE A  34     -13.494  -1.214 -18.860  1.00  0.00           C  
ATOM    525  CD1 PHE A  34     -14.552  -0.383 -18.518  1.00  0.00           C  
ATOM    526  CD2 PHE A  34     -12.474  -1.402 -17.940  1.00  0.00           C  
ATOM    527  CE1 PHE A  34     -14.589   0.241 -17.286  1.00  0.00           C  
ATOM    528  CE2 PHE A  34     -12.509  -0.779 -16.708  1.00  0.00           C  
ATOM    529  CZ  PHE A  34     -13.567   0.044 -16.380  1.00  0.00           C  
ATOM    530  H   PHE A  34     -14.175   0.260 -21.901  1.00  0.00           H  
ATOM    531  HA  PHE A  34     -11.632  -1.001 -20.878  1.00  0.00           H  
ATOM    532 1HB  PHE A  34     -14.480  -2.016 -20.548  1.00  0.00           H  
ATOM    533 2HB  PHE A  34     -13.033  -2.887 -20.064  1.00  0.00           H  
ATOM    534  HD1 PHE A  34     -15.359  -0.227 -19.233  1.00  0.00           H  
ATOM    535  HD2 PHE A  34     -11.637  -2.051 -18.199  1.00  0.00           H  
ATOM    536  HE1 PHE A  34     -15.425   0.891 -17.029  1.00  0.00           H  
ATOM    537  HE2 PHE A  34     -11.700  -0.936 -15.994  1.00  0.00           H  
ATOM    538  HZ  PHE A  34     -13.595   0.537 -15.409  1.00  0.00           H  
ATOM    539  N   THR A  35     -11.567  -2.768 -22.664  1.00  0.00           N  
ATOM    540  CA  THR A  35     -11.600  -3.776 -23.717  1.00  0.00           C  
ATOM    541  C   THR A  35     -11.246  -5.147 -23.180  1.00  0.00           C  
ATOM    542  O   THR A  35     -10.239  -5.341 -22.484  1.00  0.00           O  
ATOM    543  CB  THR A  35     -10.642  -3.412 -24.866  1.00  0.00           C  
ATOM    544  OG1 THR A  35     -11.044  -2.165 -25.449  1.00  0.00           O  
ATOM    545  CG2 THR A  35     -10.656  -4.494 -25.935  1.00  0.00           C  
ATOM    546  H   THR A  35     -10.769  -2.655 -22.036  1.00  0.00           H  
ATOM    547  HA  THR A  35     -12.614  -3.824 -24.105  1.00  0.00           H  
ATOM    548  HB  THR A  35      -9.630  -3.307 -24.476  1.00  0.00           H  
ATOM    549  HG1 THR A  35     -11.672  -2.330 -26.157  1.00  0.00           H  
ATOM    550 1HG2 THR A  35      -9.972  -4.219 -26.739  1.00  0.00           H  
ATOM    551 2HG2 THR A  35     -10.340  -5.441 -25.498  1.00  0.00           H  
ATOM    552 3HG2 THR A  35     -11.663  -4.598 -26.336  1.00  0.00           H  
ATOM    553  N   THR A  36     -12.066  -6.125 -23.542  1.00  0.00           N  
ATOM    554  CA  THR A  36     -11.764  -7.496 -23.137  1.00  0.00           C  
ATOM    555  C   THR A  36     -11.646  -8.499 -24.276  1.00  0.00           C  
ATOM    556  O   THR A  36     -12.493  -8.592 -25.182  1.00  0.00           O  
ATOM    557  CB  THR A  36     -12.833  -8.000 -22.150  1.00  0.00           C  
ATOM    558  OG1 THR A  36     -12.851  -7.158 -20.990  1.00  0.00           O  
ATOM    559  CG2 THR A  36     -12.536  -9.431 -21.728  1.00  0.00           C  
ATOM    560  H   THR A  36     -12.893  -5.881 -24.100  1.00  0.00           H  
ATOM    561  HA  THR A  36     -10.795  -7.483 -22.637  1.00  0.00           H  
ATOM    562  HB  THR A  36     -13.813  -7.964 -22.625  1.00  0.00           H  
ATOM    563  HG1 THR A  36     -13.135  -7.669 -20.229  1.00  0.00           H  
ATOM    564 1HG2 THR A  36     -13.302  -9.770 -21.030  1.00  0.00           H  
ATOM    565 2HG2 THR A  36     -12.533 -10.076 -22.606  1.00  0.00           H  
ATOM    566 3HG2 THR A  36     -11.561  -9.472 -21.244  1.00  0.00           H  
ATOM    567  N   ARG A  37     -10.580  -9.300 -24.160  1.00  0.00           N  
ATOM    568  CA  ARG A  37     -10.242 -10.381 -25.077  1.00  0.00           C  
ATOM    569  C   ARG A  37      -9.571 -11.516 -24.284  1.00  0.00           C  
ATOM    570  O   ARG A  37      -9.208 -11.354 -23.113  1.00  0.00           O  
ATOM    571  CB  ARG A  37      -9.313  -9.892 -26.179  1.00  0.00           C  
ATOM    572  CG  ARG A  37      -7.974  -9.357 -25.697  1.00  0.00           C  
ATOM    573  CD  ARG A  37      -7.052  -9.085 -26.828  1.00  0.00           C  
ATOM    574  NE  ARG A  37      -7.623  -8.141 -27.777  1.00  0.00           N  
ATOM    575  CZ  ARG A  37      -7.634  -6.804 -27.614  1.00  0.00           C  
ATOM    576  NH1 ARG A  37      -7.104  -6.269 -26.536  1.00  0.00           N  
ATOM    577  NH2 ARG A  37      -8.178  -6.029 -28.536  1.00  0.00           N  
ATOM    578  H   ARG A  37      -9.946  -9.105 -23.376  1.00  0.00           H  
ATOM    579  HA  ARG A  37     -11.159 -10.762 -25.526  1.00  0.00           H  
ATOM    580 1HB  ARG A  37      -9.112 -10.706 -26.873  1.00  0.00           H  
ATOM    581 2HB  ARG A  37      -9.803  -9.096 -26.741  1.00  0.00           H  
ATOM    582 1HG  ARG A  37      -8.130  -8.429 -25.148  1.00  0.00           H  
ATOM    583 2HG  ARG A  37      -7.505 -10.092 -25.041  1.00  0.00           H  
ATOM    584 1HD  ARG A  37      -6.122  -8.664 -26.446  1.00  0.00           H  
ATOM    585 2HD  ARG A  37      -6.840 -10.013 -27.357  1.00  0.00           H  
ATOM    586  HE  ARG A  37      -8.040  -8.515 -28.618  1.00  0.00           H  
ATOM    587 1HH1 ARG A  37      -6.688  -6.860 -25.831  1.00  0.00           H  
ATOM    588 2HH1 ARG A  37      -7.112  -5.267 -26.413  1.00  0.00           H  
ATOM    589 1HH2 ARG A  37      -8.586  -6.441 -29.364  1.00  0.00           H  
ATOM    590 2HH2 ARG A  37      -8.187  -5.028 -28.413  1.00  0.00           H  
ATOM    591  N   GLN A  38      -9.310 -12.642 -24.925  1.00  0.00           N  
ATOM    592  CA  GLN A  38      -8.780 -13.788 -24.200  1.00  0.00           C  
ATOM    593  C   GLN A  38      -7.448 -13.447 -23.537  1.00  0.00           C  
ATOM    594  O   GLN A  38      -6.509 -12.980 -24.187  1.00  0.00           O  
ATOM    595  CB  GLN A  38      -8.608 -14.984 -25.139  1.00  0.00           C  
ATOM    596  CG  GLN A  38      -9.912 -15.545 -25.678  1.00  0.00           C  
ATOM    597  CD  GLN A  38     -10.729 -16.242 -24.606  1.00  0.00           C  
ATOM    598  OE1 GLN A  38     -10.335 -17.291 -24.090  1.00  0.00           O  
ATOM    599  NE2 GLN A  38     -11.874 -15.662 -24.266  1.00  0.00           N  
ATOM    600  H   GLN A  38      -9.559 -12.709 -25.907  1.00  0.00           H  
ATOM    601  HA  GLN A  38      -9.489 -14.066 -23.421  1.00  0.00           H  
ATOM    602 1HB  GLN A  38      -7.990 -14.694 -25.989  1.00  0.00           H  
ATOM    603 2HB  GLN A  38      -8.088 -15.786 -24.616  1.00  0.00           H  
ATOM    604 1HG  GLN A  38     -10.508 -14.727 -26.084  1.00  0.00           H  
ATOM    605 2HG  GLN A  38      -9.689 -16.269 -26.463  1.00  0.00           H  
ATOM    606 1HE2 GLN A  38     -12.456 -16.076 -23.565  1.00  0.00           H  
ATOM    607 2HE2 GLN A  38     -12.157 -14.811 -24.711  1.00  0.00           H  
ATOM    608  N   GLY A  39      -7.415 -13.608 -22.214  1.00  0.00           N  
ATOM    609  CA  GLY A  39      -6.210 -13.437 -21.415  1.00  0.00           C  
ATOM    610  C   GLY A  39      -5.809 -11.985 -21.176  1.00  0.00           C  
ATOM    611  O   GLY A  39      -4.754 -11.734 -20.582  1.00  0.00           O  
ATOM    612  H   GLY A  39      -8.270 -13.896 -21.762  1.00  0.00           H  
ATOM    613 1HA  GLY A  39      -6.354 -13.931 -20.456  1.00  0.00           H  
ATOM    614 2HA  GLY A  39      -5.390 -13.957 -21.907  1.00  0.00           H  
ATOM    615  N   GLU A  40      -6.637 -11.022 -21.607  1.00  0.00           N  
ATOM    616  CA  GLU A  40      -6.239  -9.613 -21.481  1.00  0.00           C  
ATOM    617  C   GLU A  40      -7.342  -8.587 -21.221  1.00  0.00           C  
ATOM    618  O   GLU A  40      -8.416  -8.584 -21.844  1.00  0.00           O  
ATOM    619  CB  GLU A  40      -5.458  -9.181 -22.726  1.00  0.00           C  
ATOM    620  CG  GLU A  40      -4.976  -7.717 -22.695  1.00  0.00           C  
ATOM    621  CD  GLU A  40      -4.126  -7.353 -23.855  1.00  0.00           C  
ATOM    622  OE1 GLU A  40      -3.915  -8.180 -24.702  1.00  0.00           O  
ATOM    623  OE2 GLU A  40      -3.667  -6.237 -23.901  1.00  0.00           O  
ATOM    624  H   GLU A  40      -7.534 -11.283 -22.033  1.00  0.00           H  
ATOM    625  HA  GLU A  40      -5.554  -9.544 -20.636  1.00  0.00           H  
ATOM    626 1HB  GLU A  40      -4.590  -9.826 -22.849  1.00  0.00           H  
ATOM    627 2HB  GLU A  40      -6.089  -9.310 -23.606  1.00  0.00           H  
ATOM    628 1HG  GLU A  40      -5.844  -7.057 -22.709  1.00  0.00           H  
ATOM    629 2HG  GLU A  40      -4.432  -7.528 -21.769  1.00  0.00           H  
ATOM    630  N   LEU A  41      -7.028  -7.656 -20.315  1.00  0.00           N  
ATOM    631  CA  LEU A  41      -7.900  -6.530 -19.996  1.00  0.00           C  
ATOM    632  C   LEU A  41      -7.198  -5.176 -20.135  1.00  0.00           C  
ATOM    633  O   LEU A  41      -6.173  -4.905 -19.489  1.00  0.00           O  
ATOM    634  CB  LEU A  41      -8.437  -6.683 -18.566  1.00  0.00           C  
ATOM    635  CG  LEU A  41      -9.264  -5.506 -18.037  1.00  0.00           C  
ATOM    636  CD1 LEU A  41     -10.527  -5.355 -18.874  1.00  0.00           C  
ATOM    637  CD2 LEU A  41      -9.605  -5.741 -16.573  1.00  0.00           C  
ATOM    638  H   LEU A  41      -6.121  -7.735 -19.844  1.00  0.00           H  
ATOM    639  HA  LEU A  41      -8.738  -6.549 -20.696  1.00  0.00           H  
ATOM    640 1HB  LEU A  41      -9.061  -7.574 -18.524  1.00  0.00           H  
ATOM    641 2HB  LEU A  41      -7.592  -6.826 -17.892  1.00  0.00           H  
ATOM    642  HG  LEU A  41      -8.689  -4.585 -18.132  1.00  0.00           H  
ATOM    643 1HD1 LEU A  41     -11.115  -4.518 -18.498  1.00  0.00           H  
ATOM    644 2HD1 LEU A  41     -10.255  -5.168 -19.913  1.00  0.00           H  
ATOM    645 3HD1 LEU A  41     -11.116  -6.270 -18.812  1.00  0.00           H  
ATOM    646 1HD2 LEU A  41     -10.192  -4.904 -16.197  1.00  0.00           H  
ATOM    647 2HD2 LEU A  41     -10.181  -6.662 -16.476  1.00  0.00           H  
ATOM    648 3HD2 LEU A  41      -8.684  -5.828 -15.995  1.00  0.00           H  
ATOM    649  N   GLN A  42      -7.768  -4.310 -20.972  1.00  0.00           N  
ATOM    650  CA  GLN A  42      -7.221  -2.972 -21.190  1.00  0.00           C  
ATOM    651  C   GLN A  42      -8.137  -1.920 -20.573  1.00  0.00           C  
ATOM    652  O   GLN A  42      -9.358  -1.942 -20.772  1.00  0.00           O  
ATOM    653  CB  GLN A  42      -7.037  -2.698 -22.685  1.00  0.00           C  
ATOM    654  CG  GLN A  42      -6.442  -1.336 -22.999  1.00  0.00           C  
ATOM    655  CD  GLN A  42      -6.116  -1.173 -24.471  1.00  0.00           C  
ATOM    656  OE1 GLN A  42      -6.612  -1.920 -25.319  1.00  0.00           O  
ATOM    657  NE2 GLN A  42      -5.276  -0.191 -24.785  1.00  0.00           N  
ATOM    658  H   GLN A  42      -8.606  -4.608 -21.475  1.00  0.00           H  
ATOM    659  HA  GLN A  42      -6.245  -2.902 -20.708  1.00  0.00           H  
ATOM    660 1HB  GLN A  42      -6.384  -3.457 -23.116  1.00  0.00           H  
ATOM    661 2HB  GLN A  42      -8.000  -2.769 -23.190  1.00  0.00           H  
ATOM    662 1HG  GLN A  42      -7.160  -0.565 -22.720  1.00  0.00           H  
ATOM    663 2HG  GLN A  42      -5.522  -1.212 -22.429  1.00  0.00           H  
ATOM    664 1HE2 GLN A  42      -5.023  -0.035 -25.740  1.00  0.00           H  
ATOM    665 2HE2 GLN A  42      -4.897   0.391 -24.066  1.00  0.00           H  
ATOM    666  N   ILE A  43      -7.533  -1.001 -19.811  1.00  0.00           N  
ATOM    667  CA  ILE A  43      -8.274   0.020 -19.074  1.00  0.00           C  
ATOM    668  C   ILE A  43      -7.790   1.438 -19.403  1.00  0.00           C  
ATOM    669  O   ILE A  43      -6.616   1.756 -19.201  1.00  0.00           O  
ATOM    670  CB  ILE A  43      -8.158  -0.219 -17.558  1.00  0.00           C  
ATOM    671  CG1 ILE A  43      -8.677  -1.613 -17.196  1.00  0.00           C  
ATOM    672  CG2 ILE A  43      -8.919   0.851 -16.791  1.00  0.00           C  
ATOM    673  CD1 ILE A  43      -8.383  -2.024 -15.772  1.00  0.00           C  
ATOM    674  H   ILE A  43      -6.509  -1.018 -19.754  1.00  0.00           H  
ATOM    675  HA  ILE A  43      -9.335  -0.052 -19.332  1.00  0.00           H  
ATOM    676  HB  ILE A  43      -7.109  -0.188 -17.263  1.00  0.00           H  
ATOM    677 1HG1 ILE A  43      -9.755  -1.650 -17.346  1.00  0.00           H  
ATOM    678 2HG1 ILE A  43      -8.231  -2.352 -17.862  1.00  0.00           H  
ATOM    679 1HG2 ILE A  43      -8.827   0.667 -15.720  1.00  0.00           H  
ATOM    680 2HG2 ILE A  43      -8.505   1.831 -17.026  1.00  0.00           H  
ATOM    681 3HG2 ILE A  43      -9.971   0.824 -17.075  1.00  0.00           H  
ATOM    682 1HD1 ILE A  43      -8.781  -3.022 -15.592  1.00  0.00           H  
ATOM    683 2HD1 ILE A  43      -7.304  -2.029 -15.610  1.00  0.00           H  
ATOM    684 3HD1 ILE A  43      -8.850  -1.319 -15.086  1.00  0.00           H  
ATOM    685  N   GLN A  44      -8.688   2.320 -19.843  1.00  0.00           N  
ATOM    686  CA  GLN A  44      -8.288   3.713 -20.098  1.00  0.00           C  
ATOM    687  C   GLN A  44      -9.262   4.695 -19.451  1.00  0.00           C  
ATOM    688  O   GLN A  44     -10.458   4.679 -19.734  1.00  0.00           O  
ATOM    689  CB  GLN A  44      -8.203   3.983 -21.602  1.00  0.00           C  
ATOM    690  CG  GLN A  44      -7.728   5.381 -21.957  1.00  0.00           C  
ATOM    691  CD  GLN A  44      -7.623   5.594 -23.456  1.00  0.00           C  
ATOM    692  OE1 GLN A  44      -8.382   5.011 -24.234  1.00  0.00           O  
ATOM    693  NE2 GLN A  44      -6.678   6.432 -23.868  1.00  0.00           N  
ATOM    694  H   GLN A  44      -9.642   2.001 -20.048  1.00  0.00           H  
ATOM    695  HA  GLN A  44      -7.303   3.883 -19.662  1.00  0.00           H  
ATOM    696 1HB  GLN A  44      -7.519   3.269 -22.062  1.00  0.00           H  
ATOM    697 2HB  GLN A  44      -9.183   3.835 -22.055  1.00  0.00           H  
ATOM    698 1HG  GLN A  44      -8.437   6.107 -21.558  1.00  0.00           H  
ATOM    699 2HG  GLN A  44      -6.743   5.542 -21.519  1.00  0.00           H  
ATOM    700 1HE2 GLN A  44      -6.560   6.612 -24.846  1.00  0.00           H  
ATOM    701 2HE2 GLN A  44      -6.084   6.883 -23.203  1.00  0.00           H  
ATOM    702  N   VAL A  45      -8.754   5.566 -18.576  1.00  0.00           N  
ATOM    703  CA  VAL A  45      -9.649   6.491 -17.876  1.00  0.00           C  
ATOM    704  C   VAL A  45      -9.265   7.928 -18.220  1.00  0.00           C  
ATOM    705  O   VAL A  45      -8.085   8.306 -18.196  1.00  0.00           O  
ATOM    706  CB  VAL A  45      -9.570   6.281 -16.353  1.00  0.00           C  
ATOM    707  CG1 VAL A  45     -10.563   7.186 -15.638  1.00  0.00           C  
ATOM    708  CG2 VAL A  45      -9.834   4.820 -16.018  1.00  0.00           C  
ATOM    709  H   VAL A  45      -7.743   5.580 -18.415  1.00  0.00           H  
ATOM    710  HA  VAL A  45     -10.671   6.325 -18.210  1.00  0.00           H  
ATOM    711  HB  VAL A  45      -8.575   6.560 -16.008  1.00  0.00           H  
ATOM    712 1HG1 VAL A  45     -10.493   7.024 -14.563  1.00  0.00           H  
ATOM    713 2HG1 VAL A  45     -10.334   8.227 -15.864  1.00  0.00           H  
ATOM    714 3HG1 VAL A  45     -11.573   6.954 -15.976  1.00  0.00           H  
ATOM    715 1HG2 VAL A  45      -9.775   4.679 -14.939  1.00  0.00           H  
ATOM    716 2HG2 VAL A  45     -10.827   4.540 -16.369  1.00  0.00           H  
ATOM    717 3HG2 VAL A  45      -9.086   4.194 -16.506  1.00  0.00           H  
ATOM    718  N   HIS A  46     -10.276   8.717 -18.542  1.00  0.00           N  
ATOM    719  CA  HIS A  46     -10.051  10.094 -18.947  1.00  0.00           C  
ATOM    720  C   HIS A  46     -10.145  11.053 -17.781  1.00  0.00           C  
ATOM    721  O   HIS A  46     -10.875  10.795 -16.832  1.00  0.00           O  
ATOM    722  CB  HIS A  46     -11.078  10.460 -20.009  1.00  0.00           C  
ATOM    723  CG  HIS A  46     -10.949   9.623 -21.239  1.00  0.00           C  
ATOM    724  ND1 HIS A  46      -9.912   9.761 -22.139  1.00  0.00           N  
ATOM    725  CD2 HIS A  46     -11.709   8.600 -21.688  1.00  0.00           C  
ATOM    726  CE1 HIS A  46     -10.052   8.880 -23.102  1.00  0.00           C  
ATOM    727  NE2 HIS A  46     -11.141   8.159 -22.860  1.00  0.00           N  
ATOM    728  H   HIS A  46     -11.230   8.337 -18.494  1.00  0.00           H  
ATOM    729  HA  HIS A  46      -9.061  10.183 -19.377  1.00  0.00           H  
ATOM    730 1HB  HIS A  46     -12.084  10.337 -19.603  1.00  0.00           H  
ATOM    731 2HB  HIS A  46     -10.947  11.508 -20.287  1.00  0.00           H  
ATOM    732  HD1 HIS A  46      -9.117  10.415 -22.086  1.00  0.00           H  
ATOM    733  HD2 HIS A  46     -12.612   8.123 -21.298  1.00  0.00           H  
ATOM    734  HE1 HIS A  46      -9.327   8.842 -23.913  1.00  0.00           H  
ATOM    735  N   ASN A  47      -9.362  12.125 -17.802  1.00  0.00           N  
ATOM    736  CA  ASN A  47      -9.453  13.171 -16.779  1.00  0.00           C  
ATOM    737  C   ASN A  47      -9.386  12.624 -15.353  1.00  0.00           C  
ATOM    738  O   ASN A  47     -10.153  13.065 -14.482  1.00  0.00           O  
ATOM    739  CB  ASN A  47     -10.717  13.991 -16.971  1.00  0.00           C  
ATOM    740  CG  ASN A  47     -10.711  14.778 -18.251  1.00  0.00           C  
ATOM    741  OD1 ASN A  47      -9.661  15.275 -18.679  1.00  0.00           O  
ATOM    742  ND2 ASN A  47     -11.862  14.914 -18.873  1.00  0.00           N  
ATOM    743  H   ASN A  47      -8.739  12.255 -18.613  1.00  0.00           H  
ATOM    744  HA  ASN A  47      -8.592  13.832 -16.903  1.00  0.00           H  
ATOM    745 1HB  ASN A  47     -11.588  13.338 -16.958  1.00  0.00           H  
ATOM    746 2HB  ASN A  47     -10.823  14.687 -16.142  1.00  0.00           H  
ATOM    747 1HD2 ASN A  47     -11.907  15.435 -19.727  1.00  0.00           H  
ATOM    748 2HD2 ASN A  47     -12.695  14.504 -18.500  1.00  0.00           H  
ATOM    749  N   LEU A  48      -8.493  11.688 -15.082  1.00  0.00           N  
ATOM    750  CA  LEU A  48      -8.408  11.128 -13.748  1.00  0.00           C  
ATOM    751  C   LEU A  48      -7.224  11.699 -12.990  1.00  0.00           C  
ATOM    752  O   LEU A  48      -6.127  11.821 -13.553  1.00  0.00           O  
ATOM    753  CB  LEU A  48      -8.288   9.601 -13.822  1.00  0.00           C  
ATOM    754  CG  LEU A  48      -8.451   8.856 -12.490  1.00  0.00           C  
ATOM    755  CD1 LEU A  48      -9.911   8.888 -12.065  1.00  0.00           C  
ATOM    756  CD2 LEU A  48      -7.956   7.425 -12.646  1.00  0.00           C  
ATOM    757  H   LEU A  48      -7.892  11.351 -15.827  1.00  0.00           H  
ATOM    758  HA  LEU A  48      -9.314  11.400 -13.206  1.00  0.00           H  
ATOM    759 1HB  LEU A  48      -9.047   9.225 -14.506  1.00  0.00           H  
ATOM    760 2HB  LEU A  48      -7.308   9.347 -14.226  1.00  0.00           H  
ATOM    761  HG  LEU A  48      -7.867   9.358 -11.719  1.00  0.00           H  
ATOM    762 1HD1 LEU A  48     -10.027   8.358 -11.119  1.00  0.00           H  
ATOM    763 2HD1 LEU A  48     -10.232   9.922 -11.942  1.00  0.00           H  
ATOM    764 3HD1 LEU A  48     -10.523   8.406 -12.827  1.00  0.00           H  
ATOM    765 1HD2 LEU A  48      -8.071   6.896 -11.699  1.00  0.00           H  
ATOM    766 2HD2 LEU A  48      -8.540   6.921 -13.416  1.00  0.00           H  
ATOM    767 3HD2 LEU A  48      -6.905   7.432 -12.933  1.00  0.00           H  
ATOM    768  N   ASP A  49      -7.415  12.003 -11.711  1.00  0.00           N  
ATOM    769  CA  ASP A  49      -6.312  12.398 -10.849  1.00  0.00           C  
ATOM    770  C   ASP A  49      -5.335  11.236 -10.677  1.00  0.00           C  
ATOM    771  O   ASP A  49      -5.717  10.069 -10.807  1.00  0.00           O  
ATOM    772  CB  ASP A  49      -6.828  12.847  -9.475  1.00  0.00           C  
ATOM    773  CG  ASP A  49      -5.770  13.581  -8.635  1.00  0.00           C  
ATOM    774  OD1 ASP A  49      -4.658  13.749  -9.126  1.00  0.00           O  
ATOM    775  OD2 ASP A  49      -6.066  13.939  -7.512  1.00  0.00           O  
ATOM    776  H   ASP A  49      -8.353  11.986 -11.328  1.00  0.00           H  
ATOM    777  HA  ASP A  49      -5.781  13.231 -11.321  1.00  0.00           H  
ATOM    778 1HB  ASP A  49      -7.680  13.516  -9.615  1.00  0.00           H  
ATOM    779 2HB  ASP A  49      -7.193  11.979  -8.915  1.00  0.00           H  
ATOM    780  N   GLU A  50      -4.091  11.561 -10.344  1.00  0.00           N  
ATOM    781  CA  GLU A  50      -3.044  10.563 -10.148  1.00  0.00           C  
ATOM    782  C   GLU A  50      -3.304   9.686  -8.953  1.00  0.00           C  
ATOM    783  O   GLU A  50      -3.027   8.486  -8.989  1.00  0.00           O  
ATOM    784  CB  GLU A  50      -1.684  11.245  -9.988  1.00  0.00           C  
ATOM    785  CG  GLU A  50      -0.509  10.283  -9.870  1.00  0.00           C  
ATOM    786  CD  GLU A  50      -0.268   9.495 -11.127  1.00  0.00           C  
ATOM    787  OE1 GLU A  50      -0.716   9.919 -12.165  1.00  0.00           O  
ATOM    788  OE2 GLU A  50       0.365   8.469 -11.049  1.00  0.00           O  
ATOM    789  H   GLU A  50      -3.907  12.556 -10.204  1.00  0.00           H  
ATOM    790  HA  GLU A  50      -3.016   9.930 -11.032  1.00  0.00           H  
ATOM    791 1HB  GLU A  50      -1.499  11.893 -10.844  1.00  0.00           H  
ATOM    792 2HB  GLU A  50      -1.693  11.873  -9.097  1.00  0.00           H  
ATOM    793 1HG  GLU A  50       0.390  10.852  -9.632  1.00  0.00           H  
ATOM    794 2HG  GLU A  50      -0.698   9.596  -9.046  1.00  0.00           H  
ATOM    795  N   LEU A  51      -3.819  10.270  -7.886  1.00  0.00           N  
ATOM    796  CA  LEU A  51      -4.065   9.501  -6.687  1.00  0.00           C  
ATOM    797  C   LEU A  51      -5.136   8.449  -6.929  1.00  0.00           C  
ATOM    798  O   LEU A  51      -5.078   7.350  -6.372  1.00  0.00           O  
ATOM    799  CB  LEU A  51      -4.492  10.428  -5.541  1.00  0.00           C  
ATOM    800  CG  LEU A  51      -3.418  11.400  -5.037  1.00  0.00           C  
ATOM    801  CD1 LEU A  51      -4.025  12.334  -3.998  1.00  0.00           C  
ATOM    802  CD2 LEU A  51      -2.254  10.614  -4.454  1.00  0.00           C  
ATOM    803  H   LEU A  51      -4.019  11.267  -7.917  1.00  0.00           H  
ATOM    804  HA  LEU A  51      -3.157   8.971  -6.421  1.00  0.00           H  
ATOM    805 1HB  LEU A  51      -5.344  11.019  -5.873  1.00  0.00           H  
ATOM    806 2HB  LEU A  51      -4.807   9.815  -4.697  1.00  0.00           H  
ATOM    807  HG  LEU A  51      -3.063  12.012  -5.868  1.00  0.00           H  
ATOM    808 1HD1 LEU A  51      -3.261  13.025  -3.641  1.00  0.00           H  
ATOM    809 2HD1 LEU A  51      -4.841  12.898  -4.448  1.00  0.00           H  
ATOM    810 3HD1 LEU A  51      -4.405  11.748  -3.162  1.00  0.00           H  
ATOM    811 1HD2 LEU A  51      -1.490  11.305  -4.096  1.00  0.00           H  
ATOM    812 2HD2 LEU A  51      -2.608  10.003  -3.622  1.00  0.00           H  
ATOM    813 3HD2 LEU A  51      -1.829   9.969  -5.222  1.00  0.00           H  
ATOM    814  N   LEU A  52      -6.131   8.784  -7.734  1.00  0.00           N  
ATOM    815  CA  LEU A  52      -7.156   7.816  -8.040  1.00  0.00           C  
ATOM    816  C   LEU A  52      -6.588   6.745  -8.940  1.00  0.00           C  
ATOM    817  O   LEU A  52      -6.937   5.575  -8.790  1.00  0.00           O  
ATOM    818  CB  LEU A  52      -8.341   8.486  -8.682  1.00  0.00           C  
ATOM    819  CG  LEU A  52      -9.185   9.406  -7.797  1.00  0.00           C  
ATOM    820  CD1 LEU A  52     -10.213  10.042  -8.674  1.00  0.00           C  
ATOM    821  CD2 LEU A  52      -9.848   8.611  -6.639  1.00  0.00           C  
ATOM    822  H   LEU A  52      -6.156   9.705  -8.150  1.00  0.00           H  
ATOM    823  HA  LEU A  52      -7.466   7.332  -7.120  1.00  0.00           H  
ATOM    824 1HB  LEU A  52      -7.959   9.099  -9.483  1.00  0.00           H  
ATOM    825 2HB  LEU A  52      -8.969   7.728  -9.106  1.00  0.00           H  
ATOM    826  HG  LEU A  52      -8.566  10.198  -7.376  1.00  0.00           H  
ATOM    827 1HD1 LEU A  52     -10.822  10.691  -8.100  1.00  0.00           H  
ATOM    828 2HD1 LEU A  52      -9.724  10.610  -9.462  1.00  0.00           H  
ATOM    829 3HD1 LEU A  52     -10.833   9.285  -9.109  1.00  0.00           H  
ATOM    830 1HD2 LEU A  52     -10.462   9.280  -6.043  1.00  0.00           H  
ATOM    831 2HD2 LEU A  52     -10.468   7.825  -7.036  1.00  0.00           H  
ATOM    832 3HD2 LEU A  52      -9.095   8.173  -5.996  1.00  0.00           H  
ATOM    833  N   ALA A  53      -5.703   7.128  -9.870  1.00  0.00           N  
ATOM    834  CA  ALA A  53      -5.052   6.142 -10.715  1.00  0.00           C  
ATOM    835  C   ALA A  53      -4.262   5.173  -9.842  1.00  0.00           C  
ATOM    836  O   ALA A  53      -4.261   3.959 -10.085  1.00  0.00           O  
ATOM    837  CB  ALA A  53      -4.133   6.823 -11.710  1.00  0.00           C  
ATOM    838  H   ALA A  53      -5.524   8.127 -10.019  1.00  0.00           H  
ATOM    839  HA  ALA A  53      -5.821   5.582 -11.245  1.00  0.00           H  
ATOM    840 1HB  ALA A  53      -3.663   6.084 -12.336  1.00  0.00           H  
ATOM    841 2HB  ALA A  53      -4.702   7.517 -12.324  1.00  0.00           H  
ATOM    842 3HB  ALA A  53      -3.368   7.373 -11.171  1.00  0.00           H  
ATOM    843  N   ILE A  54      -3.631   5.690  -8.789  1.00  0.00           N  
ATOM    844  CA  ILE A  54      -2.898   4.859  -7.866  1.00  0.00           C  
ATOM    845  C   ILE A  54      -3.884   3.971  -7.113  1.00  0.00           C  
ATOM    846  O   ILE A  54      -3.623   2.794  -6.934  1.00  0.00           O  
ATOM    847  CB  ILE A  54      -1.945   5.640  -6.963  1.00  0.00           C  
ATOM    848  CG1 ILE A  54      -0.800   6.237  -7.805  1.00  0.00           C  
ATOM    849  CG2 ILE A  54      -1.383   4.707  -5.881  1.00  0.00           C  
ATOM    850  CD1 ILE A  54       0.076   7.246  -7.065  1.00  0.00           C  
ATOM    851  H   ILE A  54      -3.637   6.711  -8.657  1.00  0.00           H  
ATOM    852  HA  ILE A  54      -2.259   4.193  -8.463  1.00  0.00           H  
ATOM    853  HB  ILE A  54      -2.481   6.475  -6.535  1.00  0.00           H  
ATOM    854 1HG1 ILE A  54      -0.172   5.426  -8.158  1.00  0.00           H  
ATOM    855 2HG1 ILE A  54      -1.230   6.736  -8.671  1.00  0.00           H  
ATOM    856 1HG2 ILE A  54      -0.717   5.245  -5.228  1.00  0.00           H  
ATOM    857 2HG2 ILE A  54      -2.177   4.314  -5.301  1.00  0.00           H  
ATOM    858 3HG2 ILE A  54      -0.848   3.885  -6.354  1.00  0.00           H  
ATOM    859 1HD1 ILE A  54       0.849   7.620  -7.745  1.00  0.00           H  
ATOM    860 2HD1 ILE A  54      -0.547   8.082  -6.735  1.00  0.00           H  
ATOM    861 3HD1 ILE A  54       0.553   6.793  -6.210  1.00  0.00           H  
ATOM    862  N   ALA A  55      -5.032   4.499  -6.656  1.00  0.00           N  
ATOM    863  CA  ALA A  55      -5.985   3.598  -6.000  1.00  0.00           C  
ATOM    864  C   ALA A  55      -6.430   2.478  -6.947  1.00  0.00           C  
ATOM    865  O   ALA A  55      -6.529   1.322  -6.520  1.00  0.00           O  
ATOM    866  CB  ALA A  55      -7.215   4.368  -5.526  1.00  0.00           C  
ATOM    867  H   ALA A  55      -5.222   5.501  -6.731  1.00  0.00           H  
ATOM    868  HA  ALA A  55      -5.497   3.140  -5.153  1.00  0.00           H  
ATOM    869 1HB  ALA A  55      -7.899   3.685  -5.021  1.00  0.00           H  
ATOM    870 2HB  ALA A  55      -6.919   5.158  -4.837  1.00  0.00           H  
ATOM    871 3HB  ALA A  55      -7.713   4.817  -6.382  1.00  0.00           H  
ATOM    872  N   MET A  56      -6.646   2.787  -8.238  1.00  0.00           N  
ATOM    873  CA  MET A  56      -7.025   1.759  -9.213  1.00  0.00           C  
ATOM    874  C   MET A  56      -5.954   0.686  -9.311  1.00  0.00           C  
ATOM    875  O   MET A  56      -6.256  -0.518  -9.335  1.00  0.00           O  
ATOM    876  CB  MET A  56      -7.275   2.388 -10.582  1.00  0.00           C  
ATOM    877  CG  MET A  56      -8.520   3.260 -10.658  1.00  0.00           C  
ATOM    878  SD  MET A  56      -8.712   4.061 -12.263  1.00  0.00           S  
ATOM    879  CE  MET A  56     -10.227   4.978 -12.004  1.00  0.00           C  
ATOM    880  H   MET A  56      -6.597   3.770  -8.523  1.00  0.00           H  
ATOM    881  HA  MET A  56      -7.935   1.278  -8.885  1.00  0.00           H  
ATOM    882 1HB  MET A  56      -6.420   3.002 -10.862  1.00  0.00           H  
ATOM    883 2HB  MET A  56      -7.371   1.601 -11.332  1.00  0.00           H  
ATOM    884 1HG  MET A  56      -9.403   2.650 -10.470  1.00  0.00           H  
ATOM    885 2HG  MET A  56      -8.470   4.032  -9.891  1.00  0.00           H  
ATOM    886 1HE  MET A  56     -10.479   5.528 -12.910  1.00  0.00           H  
ATOM    887 2HE  MET A  56     -11.035   4.285 -11.763  1.00  0.00           H  
ATOM    888 3HE  MET A  56     -10.093   5.680 -11.179  1.00  0.00           H  
ATOM    889  N   LEU A  57      -4.689   1.122  -9.349  1.00  0.00           N  
ATOM    890  CA  LEU A  57      -3.575   0.197  -9.429  1.00  0.00           C  
ATOM    891  C   LEU A  57      -3.457  -0.630  -8.164  1.00  0.00           C  
ATOM    892  O   LEU A  57      -3.326  -1.851  -8.233  1.00  0.00           O  
ATOM    893  CB  LEU A  57      -2.268   0.962  -9.671  1.00  0.00           C  
ATOM    894  CG  LEU A  57      -1.005   0.100  -9.791  1.00  0.00           C  
ATOM    895  CD1 LEU A  57      -1.135  -0.829 -10.990  1.00  0.00           C  
ATOM    896  CD2 LEU A  57       0.214   1.001  -9.927  1.00  0.00           C  
ATOM    897  H   LEU A  57      -4.514   2.130  -9.396  1.00  0.00           H  
ATOM    898  HA  LEU A  57      -3.749  -0.464 -10.273  1.00  0.00           H  
ATOM    899 1HB  LEU A  57      -2.366   1.535 -10.592  1.00  0.00           H  
ATOM    900 2HB  LEU A  57      -2.116   1.660  -8.849  1.00  0.00           H  
ATOM    901  HG  LEU A  57      -0.900  -0.518  -8.900  1.00  0.00           H  
ATOM    902 1HD1 LEU A  57      -0.237  -1.442 -11.074  1.00  0.00           H  
ATOM    903 2HD1 LEU A  57      -2.003  -1.476 -10.857  1.00  0.00           H  
ATOM    904 3HD1 LEU A  57      -1.257  -0.238 -11.897  1.00  0.00           H  
ATOM    905 1HD2 LEU A  57       1.112   0.388 -10.011  1.00  0.00           H  
ATOM    906 2HD2 LEU A  57       0.112   1.619 -10.819  1.00  0.00           H  
ATOM    907 3HD2 LEU A  57       0.294   1.641  -9.049  1.00  0.00           H  
ATOM    908  N   CYS A  58      -3.528   0.021  -7.004  1.00  0.00           N  
ATOM    909  CA  CYS A  58      -3.328  -0.666  -5.750  1.00  0.00           C  
ATOM    910  C   CYS A  58      -4.336  -1.777  -5.596  1.00  0.00           C  
ATOM    911  O   CYS A  58      -3.973  -2.919  -5.309  1.00  0.00           O  
ATOM    912  CB  CYS A  58      -3.516   0.290  -4.568  1.00  0.00           C  
ATOM    913  SG  CYS A  58      -2.259   1.537  -4.375  1.00  0.00           S  
ATOM    914  H   CYS A  58      -3.676   1.023  -7.017  1.00  0.00           H  
ATOM    915  HA  CYS A  58      -2.326  -1.071  -5.738  1.00  0.00           H  
ATOM    916 1HB  CYS A  58      -4.459   0.811  -4.692  1.00  0.00           H  
ATOM    917 2HB  CYS A  58      -3.579  -0.281  -3.647  1.00  0.00           H  
ATOM    918  HG  CYS A  58      -2.638   2.262  -5.450  1.00  0.00           H  
ATOM    919  N   TYR A  59      -5.594  -1.462  -5.888  1.00  0.00           N  
ATOM    920  CA  TYR A  59      -6.663  -2.424  -5.782  1.00  0.00           C  
ATOM    921  C   TYR A  59      -6.415  -3.613  -6.695  1.00  0.00           C  
ATOM    922  O   TYR A  59      -6.487  -4.756  -6.235  1.00  0.00           O  
ATOM    923  CB  TYR A  59      -8.005  -1.767  -6.110  1.00  0.00           C  
ATOM    924  CG  TYR A  59      -9.196  -2.681  -5.916  1.00  0.00           C  
ATOM    925  CD1 TYR A  59      -9.742  -2.851  -4.652  1.00  0.00           C  
ATOM    926  CD2 TYR A  59      -9.741  -3.348  -7.003  1.00  0.00           C  
ATOM    927  CE1 TYR A  59     -10.829  -3.685  -4.476  1.00  0.00           C  
ATOM    928  CE2 TYR A  59     -10.828  -4.182  -6.827  1.00  0.00           C  
ATOM    929  CZ  TYR A  59     -11.371  -4.351  -5.569  1.00  0.00           C  
ATOM    930  OH  TYR A  59     -12.453  -5.183  -5.394  1.00  0.00           O  
ATOM    931  H   TYR A  59      -5.818  -0.495  -6.136  1.00  0.00           H  
ATOM    932  HA  TYR A  59      -6.697  -2.789  -4.758  1.00  0.00           H  
ATOM    933 1HB  TYR A  59      -8.145  -0.889  -5.478  1.00  0.00           H  
ATOM    934 2HB  TYR A  59      -8.002  -1.427  -7.145  1.00  0.00           H  
ATOM    935  HD1 TYR A  59      -9.313  -2.325  -3.798  1.00  0.00           H  
ATOM    936  HD2 TYR A  59      -9.312  -3.215  -7.996  1.00  0.00           H  
ATOM    937  HE1 TYR A  59     -11.257  -3.818  -3.483  1.00  0.00           H  
ATOM    938  HE2 TYR A  59     -11.257  -4.708  -7.681  1.00  0.00           H  
ATOM    939  HH  TYR A  59     -12.739  -5.519  -6.247  1.00  0.00           H  
ATOM    940  N   THR A  60      -6.118  -3.356  -7.977  1.00  0.00           N  
ATOM    941  CA  THR A  60      -5.930  -4.446  -8.925  1.00  0.00           C  
ATOM    942  C   THR A  60      -4.770  -5.334  -8.514  1.00  0.00           C  
ATOM    943  O   THR A  60      -4.865  -6.565  -8.578  1.00  0.00           O  
ATOM    944  CB  THR A  60      -5.692  -3.910 -10.349  1.00  0.00           C  
ATOM    945  OG1 THR A  60      -6.821  -3.132 -10.765  1.00  0.00           O  
ATOM    946  CG2 THR A  60      -5.487  -5.061 -11.324  1.00  0.00           C  
ATOM    947  H   THR A  60      -6.063  -2.391  -8.315  1.00  0.00           H  
ATOM    948  HA  THR A  60      -6.831  -5.045  -8.925  1.00  0.00           H  
ATOM    949  HB  THR A  60      -4.807  -3.275 -10.355  1.00  0.00           H  
ATOM    950  HG1 THR A  60      -6.794  -2.274 -10.335  1.00  0.00           H  
ATOM    951 1HG2 THR A  60      -5.320  -4.663 -12.325  1.00  0.00           H  
ATOM    952 2HG2 THR A  60      -4.622  -5.648 -11.017  1.00  0.00           H  
ATOM    953 3HG2 THR A  60      -6.374  -5.695 -11.330  1.00  0.00           H  
ATOM    954  N   LEU A  61      -3.661  -4.726  -8.110  1.00  0.00           N  
ATOM    955  CA  LEU A  61      -2.504  -5.509  -7.732  1.00  0.00           C  
ATOM    956  C   LEU A  61      -2.834  -6.315  -6.474  1.00  0.00           C  
ATOM    957  O   LEU A  61      -2.374  -7.456  -6.318  1.00  0.00           O  
ATOM    958  CB  LEU A  61      -1.327  -4.577  -7.508  1.00  0.00           C  
ATOM    959  CG  LEU A  61      -0.790  -3.799  -8.757  1.00  0.00           C  
ATOM    960  CD1 LEU A  61       0.377  -2.888  -8.328  1.00  0.00           C  
ATOM    961  CD2 LEU A  61      -0.382  -4.702  -9.828  1.00  0.00           C  
ATOM    962  H   LEU A  61      -3.612  -3.703  -8.095  1.00  0.00           H  
ATOM    963  HA  LEU A  61      -2.279  -6.220  -8.519  1.00  0.00           H  
ATOM    964 1HB  LEU A  61      -1.661  -3.831  -6.799  1.00  0.00           H  
ATOM    965 2HB  LEU A  61      -0.535  -5.134  -7.079  1.00  0.00           H  
ATOM    966  HG  LEU A  61      -1.578  -3.178  -9.143  1.00  0.00           H  
ATOM    967 1HD1 LEU A  61       0.732  -2.332  -9.163  1.00  0.00           H  
ATOM    968 2HD1 LEU A  61       0.034  -2.197  -7.570  1.00  0.00           H  
ATOM    969 3HD1 LEU A  61       1.199  -3.485  -7.936  1.00  0.00           H  
ATOM    970 1HD2 LEU A  61      -0.065  -4.109 -10.628  1.00  0.00           H  
ATOM    971 2HD2 LEU A  61       0.412  -5.299  -9.482  1.00  0.00           H  
ATOM    972 3HD2 LEU A  61      -1.207  -5.316 -10.158  1.00  0.00           H  
ATOM    973  N   GLY A  62      -3.641  -5.727  -5.583  1.00  0.00           N  
ATOM    974  CA  GLY A  62      -4.102  -6.388  -4.380  1.00  0.00           C  
ATOM    975  C   GLY A  62      -4.921  -7.623  -4.760  1.00  0.00           C  
ATOM    976  O   GLY A  62      -4.820  -8.663  -4.097  1.00  0.00           O  
ATOM    977  H   GLY A  62      -3.920  -4.753  -5.726  1.00  0.00           H  
ATOM    978 1HA  GLY A  62      -3.251  -6.669  -3.762  1.00  0.00           H  
ATOM    979 2HA  GLY A  62      -4.717  -5.690  -3.808  1.00  0.00           H  
ATOM    980  N   LEU A  63      -5.731  -7.525  -5.835  1.00  0.00           N  
ATOM    981  CA  LEU A  63      -6.535  -8.664  -6.282  1.00  0.00           C  
ATOM    982  C   LEU A  63      -5.626  -9.786  -6.751  1.00  0.00           C  
ATOM    983  O   LEU A  63      -5.846 -10.951  -6.415  1.00  0.00           O  
ATOM    984  CB  LEU A  63      -7.432  -8.289  -7.480  1.00  0.00           C  
ATOM    985  CG  LEU A  63      -8.578  -7.283  -7.280  1.00  0.00           C  
ATOM    986  CD1 LEU A  63      -9.141  -6.937  -8.654  1.00  0.00           C  
ATOM    987  CD2 LEU A  63      -9.655  -7.866  -6.404  1.00  0.00           C  
ATOM    988  H   LEU A  63      -5.813  -6.619  -6.303  1.00  0.00           H  
ATOM    989  HA  LEU A  63      -7.134  -9.027  -5.457  1.00  0.00           H  
ATOM    990 1HB  LEU A  63      -6.800  -7.891  -8.254  1.00  0.00           H  
ATOM    991 2HB  LEU A  63      -7.876  -9.208  -7.864  1.00  0.00           H  
ATOM    992  HG  LEU A  63      -8.199  -6.382  -6.825  1.00  0.00           H  
ATOM    993 1HD1 LEU A  63      -9.927  -6.230  -8.557  1.00  0.00           H  
ATOM    994 2HD1 LEU A  63      -8.371  -6.520  -9.279  1.00  0.00           H  
ATOM    995 3HD1 LEU A  63      -9.528  -7.820  -9.123  1.00  0.00           H  
ATOM    996 1HD2 LEU A  63     -10.456  -7.146  -6.283  1.00  0.00           H  
ATOM    997 2HD2 LEU A  63     -10.043  -8.773  -6.869  1.00  0.00           H  
ATOM    998 3HD2 LEU A  63      -9.256  -8.105  -5.438  1.00  0.00           H  
ATOM    999  N   LEU A  64      -4.550  -9.424  -7.455  1.00  0.00           N  
ATOM   1000  CA  LEU A  64      -3.622 -10.414  -7.997  1.00  0.00           C  
ATOM   1001  C   LEU A  64      -2.860 -11.141  -6.889  1.00  0.00           C  
ATOM   1002  O   LEU A  64      -2.593 -12.340  -6.994  1.00  0.00           O  
ATOM   1003  CB  LEU A  64      -2.608  -9.740  -8.935  1.00  0.00           C  
ATOM   1004  CG  LEU A  64      -3.162  -9.152 -10.255  1.00  0.00           C  
ATOM   1005  CD1 LEU A  64      -2.048  -8.406 -10.982  1.00  0.00           C  
ATOM   1006  CD2 LEU A  64      -3.719 -10.240 -11.128  1.00  0.00           C  
ATOM   1007  H   LEU A  64      -4.457  -8.431  -7.701  1.00  0.00           H  
ATOM   1008  HA  LEU A  64      -4.195 -11.158  -8.535  1.00  0.00           H  
ATOM   1009 1HB  LEU A  64      -2.125  -8.928  -8.390  1.00  0.00           H  
ATOM   1010 2HB  LEU A  64      -1.850 -10.475  -9.193  1.00  0.00           H  
ATOM   1011  HG  LEU A  64      -3.950  -8.436 -10.029  1.00  0.00           H  
ATOM   1012 1HD1 LEU A  64      -2.438  -7.973 -11.902  1.00  0.00           H  
ATOM   1013 2HD1 LEU A  64      -1.665  -7.621 -10.346  1.00  0.00           H  
ATOM   1014 3HD1 LEU A  64      -1.248  -9.094 -11.216  1.00  0.00           H  
ATOM   1015 1HD2 LEU A  64      -4.088  -9.784 -12.021  1.00  0.00           H  
ATOM   1016 2HD2 LEU A  64      -2.955 -10.958 -11.378  1.00  0.00           H  
ATOM   1017 3HD2 LEU A  64      -4.539 -10.749 -10.632  1.00  0.00           H  
ATOM   1018  N   LEU A  65      -2.539 -10.424  -5.811  1.00  0.00           N  
ATOM   1019  CA  LEU A  65      -1.846 -11.037  -4.679  1.00  0.00           C  
ATOM   1020  C   LEU A  65      -2.801 -11.628  -3.642  1.00  0.00           C  
ATOM   1021  O   LEU A  65      -2.395 -12.474  -2.843  1.00  0.00           O  
ATOM   1022  CB  LEU A  65      -0.972 -10.019  -3.944  1.00  0.00           C  
ATOM   1023  CG  LEU A  65       0.167  -9.357  -4.714  1.00  0.00           C  
ATOM   1024  CD1 LEU A  65       0.793  -8.367  -3.814  1.00  0.00           C  
ATOM   1025  CD2 LEU A  65       1.220 -10.387  -5.178  1.00  0.00           C  
ATOM   1026  H   LEU A  65      -2.725  -9.417  -5.823  1.00  0.00           H  
ATOM   1027  HA  LEU A  65      -1.228 -11.846  -5.055  1.00  0.00           H  
ATOM   1028 1HB  LEU A  65      -1.628  -9.219  -3.595  1.00  0.00           H  
ATOM   1029 2HB  LEU A  65      -0.545 -10.507  -3.075  1.00  0.00           H  
ATOM   1030  HG  LEU A  65      -0.246  -8.829  -5.557  1.00  0.00           H  
ATOM   1031 1HD1 LEU A  65       1.590  -7.833  -4.304  1.00  0.00           H  
ATOM   1032 2HD1 LEU A  65       0.045  -7.678  -3.498  1.00  0.00           H  
ATOM   1033 3HD1 LEU A  65       1.187  -8.876  -2.978  1.00  0.00           H  
ATOM   1034 1HD2 LEU A  65       2.019  -9.872  -5.703  1.00  0.00           H  
ATOM   1035 2HD2 LEU A  65       1.626 -10.898  -4.305  1.00  0.00           H  
ATOM   1036 3HD2 LEU A  65       0.768 -11.113  -5.845  1.00  0.00           H  
ATOM   1037  N   GLY A  66      -4.063 -11.185  -3.630  1.00  0.00           N  
ATOM   1038  CA  GLY A  66      -5.025 -11.645  -2.642  1.00  0.00           C  
ATOM   1039  C   GLY A  66      -4.858 -10.888  -1.323  1.00  0.00           C  
ATOM   1040  O   GLY A  66      -5.182 -11.415  -0.257  1.00  0.00           O  
ATOM   1041  H   GLY A  66      -4.378 -10.469  -4.283  1.00  0.00           H  
ATOM   1042 1HA  GLY A  66      -6.030 -11.490  -3.032  1.00  0.00           H  
ATOM   1043 2HA  GLY A  66      -4.897 -12.712  -2.479  1.00  0.00           H  
ATOM   1044  N   ASP A  67      -4.267  -9.689  -1.395  1.00  0.00           N  
ATOM   1045  CA  ASP A  67      -3.991  -8.881  -0.214  1.00  0.00           C  
ATOM   1046  C   ASP A  67      -5.165  -7.952   0.090  1.00  0.00           C  
ATOM   1047  O   ASP A  67      -5.335  -6.904  -0.553  1.00  0.00           O  
ATOM   1048  CB  ASP A  67      -2.682  -8.104  -0.371  1.00  0.00           C  
ATOM   1049  CG  ASP A  67      -2.309  -7.303   0.894  1.00  0.00           C  
ATOM   1050  OD1 ASP A  67      -3.212  -6.852   1.610  1.00  0.00           O  
ATOM   1051  OD2 ASP A  67      -1.131  -7.179   1.169  1.00  0.00           O  
ATOM   1052  H   ASP A  67      -4.102  -9.299  -2.320  1.00  0.00           H  
ATOM   1053  HA  ASP A  67      -3.870  -9.549   0.637  1.00  0.00           H  
ATOM   1054 1HB  ASP A  67      -1.882  -8.802  -0.600  1.00  0.00           H  
ATOM   1055 2HB  ASP A  67      -2.762  -7.417  -1.214  1.00  0.00           H  
ATOM   1056  N   HIS A  68      -5.997  -8.374   1.036  1.00  0.00           N  
ATOM   1057  CA  HIS A  68      -7.214  -7.676   1.382  1.00  0.00           C  
ATOM   1058  C   HIS A  68      -6.969  -6.304   1.978  1.00  0.00           C  
ATOM   1059  O   HIS A  68      -7.868  -5.456   1.929  1.00  0.00           O  
ATOM   1060  CB  HIS A  68      -7.969  -8.511   2.404  1.00  0.00           C  
ATOM   1061  CG  HIS A  68      -7.255  -8.515   3.710  1.00  0.00           C  
ATOM   1062  ND1 HIS A  68      -6.136  -9.295   3.935  1.00  0.00           N  
ATOM   1063  CD2 HIS A  68      -7.477  -7.833   4.862  1.00  0.00           C  
ATOM   1064  CE1 HIS A  68      -5.703  -9.091   5.168  1.00  0.00           C  
ATOM   1065  NE2 HIS A  68      -6.500  -8.213   5.754  1.00  0.00           N  
ATOM   1066  H   HIS A  68      -5.781  -9.232   1.544  1.00  0.00           H  
ATOM   1067  HA  HIS A  68      -7.830  -7.563   0.491  1.00  0.00           H  
ATOM   1068 1HB  HIS A  68      -8.970  -8.103   2.552  1.00  0.00           H  
ATOM   1069 2HB  HIS A  68      -8.070  -9.537   2.052  1.00  0.00           H  
ATOM   1070  HD2 HIS A  68      -8.279  -7.115   5.045  1.00  0.00           H  
ATOM   1071  HE1 HIS A  68      -4.837  -9.567   5.623  1.00  0.00           H  
ATOM   1072  HE2 HIS A  68      -6.407  -7.869   6.703  1.00  0.00           H  
ATOM   1073  N   ARG A  69      -5.774  -6.072   2.540  1.00  0.00           N  
ATOM   1074  CA  ARG A  69      -5.497  -4.810   3.201  1.00  0.00           C  
ATOM   1075  C   ARG A  69      -5.253  -3.790   2.129  1.00  0.00           C  
ATOM   1076  O   ARG A  69      -5.702  -2.651   2.222  1.00  0.00           O  
ATOM   1077  CB  ARG A  69      -4.318  -4.898   4.147  1.00  0.00           C  
ATOM   1078  CG  ARG A  69      -3.913  -3.580   4.825  1.00  0.00           C  
ATOM   1079  CD  ARG A  69      -4.956  -2.989   5.700  1.00  0.00           C  
ATOM   1080  NE  ARG A  69      -4.457  -1.795   6.401  1.00  0.00           N  
ATOM   1081  CZ  ARG A  69      -5.186  -1.001   7.190  1.00  0.00           C  
ATOM   1082  NH1 ARG A  69      -6.473  -1.231   7.424  1.00  0.00           N  
ATOM   1083  NH2 ARG A  69      -4.564   0.030   7.730  1.00  0.00           N  
ATOM   1084  H   ARG A  69      -5.023  -6.769   2.445  1.00  0.00           H  
ATOM   1085  HA  ARG A  69      -6.377  -4.520   3.776  1.00  0.00           H  
ATOM   1086 1HB  ARG A  69      -4.540  -5.618   4.933  1.00  0.00           H  
ATOM   1087 2HB  ARG A  69      -3.449  -5.270   3.602  1.00  0.00           H  
ATOM   1088 1HG  ARG A  69      -3.075  -3.790   5.464  1.00  0.00           H  
ATOM   1089 2HG  ARG A  69      -3.634  -2.843   4.082  1.00  0.00           H  
ATOM   1090 1HD  ARG A  69      -5.809  -2.683   5.091  1.00  0.00           H  
ATOM   1091 2HD  ARG A  69      -5.277  -3.719   6.438  1.00  0.00           H  
ATOM   1092  HE  ARG A  69      -3.475  -1.496   6.282  1.00  0.00           H  
ATOM   1093 1HH1 ARG A  69      -6.971  -2.030   6.987  1.00  0.00           H  
ATOM   1094 2HH1 ARG A  69      -7.005  -0.611   8.017  1.00  0.00           H  
ATOM   1095 1HH2 ARG A  69      -3.561   0.176   7.502  1.00  0.00           H  
ATOM   1096 2HH2 ARG A  69      -5.055   0.672   8.331  1.00  0.00           H  
ATOM   1097  N   VAL A  70      -4.550  -4.208   1.093  1.00  0.00           N  
ATOM   1098  CA  VAL A  70      -4.316  -3.299  -0.008  1.00  0.00           C  
ATOM   1099  C   VAL A  70      -5.635  -2.901  -0.631  1.00  0.00           C  
ATOM   1100  O   VAL A  70      -5.840  -1.724  -0.944  1.00  0.00           O  
ATOM   1101  CB  VAL A  70      -3.418  -3.921  -1.070  1.00  0.00           C  
ATOM   1102  CG1 VAL A  70      -3.406  -3.024  -2.304  1.00  0.00           C  
ATOM   1103  CG2 VAL A  70      -2.018  -4.060  -0.495  1.00  0.00           C  
ATOM   1104  H   VAL A  70      -4.152  -5.161   1.125  1.00  0.00           H  
ATOM   1105  HA  VAL A  70      -3.827  -2.406   0.376  1.00  0.00           H  
ATOM   1106  HB  VAL A  70      -3.807  -4.901  -1.349  1.00  0.00           H  
ATOM   1107 1HG1 VAL A  70      -2.790  -3.436  -3.043  1.00  0.00           H  
ATOM   1108 2HG1 VAL A  70      -4.400  -2.914  -2.725  1.00  0.00           H  
ATOM   1109 3HG1 VAL A  70      -3.028  -2.078  -2.038  1.00  0.00           H  
ATOM   1110 1HG2 VAL A  70      -1.358  -4.508  -1.224  1.00  0.00           H  
ATOM   1111 2HG2 VAL A  70      -1.647  -3.082  -0.228  1.00  0.00           H  
ATOM   1112 3HG2 VAL A  70      -2.040  -4.683   0.386  1.00  0.00           H  
ATOM   1113  N   GLN A  71      -6.529  -3.873  -0.825  1.00  0.00           N  
ATOM   1114  CA  GLN A  71      -7.813  -3.569  -1.426  1.00  0.00           C  
ATOM   1115  C   GLN A  71      -8.605  -2.591  -0.537  1.00  0.00           C  
ATOM   1116  O   GLN A  71      -9.188  -1.629  -1.050  1.00  0.00           O  
ATOM   1117  CB  GLN A  71      -8.582  -4.865  -1.646  1.00  0.00           C  
ATOM   1118  CG  GLN A  71      -7.979  -5.784  -2.735  1.00  0.00           C  
ATOM   1119  CD  GLN A  71      -8.700  -7.114  -2.807  1.00  0.00           C  
ATOM   1120  OE1 GLN A  71      -9.938  -7.163  -2.747  1.00  0.00           O  
ATOM   1121  NE2 GLN A  71      -7.949  -8.210  -2.917  1.00  0.00           N  
ATOM   1122  H   GLN A  71      -6.288  -4.837  -0.565  1.00  0.00           H  
ATOM   1123  HA  GLN A  71      -7.635  -3.094  -2.388  1.00  0.00           H  
ATOM   1124 1HB  GLN A  71      -8.607  -5.425  -0.714  1.00  0.00           H  
ATOM   1125 2HB  GLN A  71      -9.607  -4.639  -1.912  1.00  0.00           H  
ATOM   1126 1HG  GLN A  71      -8.035  -5.297  -3.713  1.00  0.00           H  
ATOM   1127 2HG  GLN A  71      -6.936  -5.982  -2.484  1.00  0.00           H  
ATOM   1128 1HE2 GLN A  71      -8.381  -9.112  -2.955  1.00  0.00           H  
ATOM   1129 2HE2 GLN A  71      -6.938  -8.147  -2.981  1.00  0.00           H  
ATOM   1130  N   GLU A  72      -8.569  -2.792   0.797  1.00  0.00           N  
ATOM   1131  CA  GLU A  72      -9.231  -1.892   1.740  1.00  0.00           C  
ATOM   1132  C   GLU A  72      -8.696  -0.475   1.636  1.00  0.00           C  
ATOM   1133  O   GLU A  72      -9.469   0.483   1.547  1.00  0.00           O  
ATOM   1134  CB  GLU A  72      -8.980  -2.340   3.187  1.00  0.00           C  
ATOM   1135  CG  GLU A  72      -9.615  -1.439   4.255  1.00  0.00           C  
ATOM   1136  CD  GLU A  72      -9.265  -1.857   5.673  1.00  0.00           C  
ATOM   1137  OE1 GLU A  72      -8.547  -2.813   5.858  1.00  0.00           O  
ATOM   1138  OE2 GLU A  72      -9.688  -1.171   6.582  1.00  0.00           O  
ATOM   1139  H   GLU A  72      -8.117  -3.628   1.175  1.00  0.00           H  
ATOM   1140  HA  GLU A  72     -10.297  -1.887   1.529  1.00  0.00           H  
ATOM   1141 1HB  GLU A  72      -9.342  -3.358   3.327  1.00  0.00           H  
ATOM   1142 2HB  GLU A  72      -7.912  -2.351   3.376  1.00  0.00           H  
ATOM   1143 1HG  GLU A  72      -9.259  -0.420   4.120  1.00  0.00           H  
ATOM   1144 2HG  GLU A  72     -10.695  -1.437   4.125  1.00  0.00           H  
ATOM   1145  N   LEU A  73      -7.373  -0.340   1.637  1.00  0.00           N  
ATOM   1146  CA  LEU A  73      -6.738   0.957   1.586  1.00  0.00           C  
ATOM   1147  C   LEU A  73      -7.044   1.672   0.288  1.00  0.00           C  
ATOM   1148  O   LEU A  73      -7.318   2.872   0.303  1.00  0.00           O  
ATOM   1149  CB  LEU A  73      -5.239   0.754   1.745  1.00  0.00           C  
ATOM   1150  CG  LEU A  73      -4.745   0.275   3.140  1.00  0.00           C  
ATOM   1151  CD1 LEU A  73      -3.303  -0.128   3.033  1.00  0.00           C  
ATOM   1152  CD2 LEU A  73      -4.870   1.379   4.143  1.00  0.00           C  
ATOM   1153  H   LEU A  73      -6.793  -1.178   1.731  1.00  0.00           H  
ATOM   1154  HA  LEU A  73      -7.124   1.562   2.400  1.00  0.00           H  
ATOM   1155 1HB  LEU A  73      -4.940  -0.006   1.025  1.00  0.00           H  
ATOM   1156 2HB  LEU A  73      -4.733   1.685   1.505  1.00  0.00           H  
ATOM   1157  HG  LEU A  73      -5.326  -0.576   3.470  1.00  0.00           H  
ATOM   1158 1HD1 LEU A  73      -2.954  -0.466   4.000  1.00  0.00           H  
ATOM   1159 2HD1 LEU A  73      -3.208  -0.934   2.315  1.00  0.00           H  
ATOM   1160 3HD1 LEU A  73      -2.725   0.723   2.714  1.00  0.00           H  
ATOM   1161 1HD2 LEU A  73      -4.499   1.037   5.102  1.00  0.00           H  
ATOM   1162 2HD2 LEU A  73      -4.272   2.230   3.811  1.00  0.00           H  
ATOM   1163 3HD2 LEU A  73      -5.902   1.672   4.248  1.00  0.00           H  
ATOM   1164  N   ALA A  74      -7.039   0.944  -0.839  1.00  0.00           N  
ATOM   1165  CA  ALA A  74      -7.369   1.557  -2.118  1.00  0.00           C  
ATOM   1166  C   ALA A  74      -8.807   2.081  -2.111  1.00  0.00           C  
ATOM   1167  O   ALA A  74      -9.071   3.194  -2.576  1.00  0.00           O  
ATOM   1168  CB  ALA A  74      -7.182   0.547  -3.228  1.00  0.00           C  
ATOM   1169  H   ALA A  74      -6.750  -0.039  -0.808  1.00  0.00           H  
ATOM   1170  HA  ALA A  74      -6.696   2.394  -2.279  1.00  0.00           H  
ATOM   1171 1HB  ALA A  74      -7.403   1.010  -4.180  1.00  0.00           H  
ATOM   1172 2HB  ALA A  74      -6.162   0.193  -3.217  1.00  0.00           H  
ATOM   1173 3HB  ALA A  74      -7.854  -0.297  -3.063  1.00  0.00           H  
ATOM   1174  N   LYS A  75      -9.736   1.319  -1.525  1.00  0.00           N  
ATOM   1175  CA  LYS A  75     -11.124   1.760  -1.459  1.00  0.00           C  
ATOM   1176  C   LYS A  75     -11.258   2.993  -0.569  1.00  0.00           C  
ATOM   1177  O   LYS A  75     -11.953   3.956  -0.929  1.00  0.00           O  
ATOM   1178  CB  LYS A  75     -12.023   0.635  -0.943  1.00  0.00           C  
ATOM   1179  CG  LYS A  75     -13.506   0.979  -0.914  1.00  0.00           C  
ATOM   1180  CD  LYS A  75     -14.342  -0.220  -0.493  1.00  0.00           C  
ATOM   1181  CE  LYS A  75     -15.824   0.124  -0.449  1.00  0.00           C  
ATOM   1182  NZ  LYS A  75     -16.655  -1.040  -0.038  1.00  0.00           N  
ATOM   1183  H   LYS A  75      -9.488   0.378  -1.195  1.00  0.00           H  
ATOM   1184  HA  LYS A  75     -11.438   2.043  -2.460  1.00  0.00           H  
ATOM   1185 1HB  LYS A  75     -11.896  -0.248  -1.570  1.00  0.00           H  
ATOM   1186 2HB  LYS A  75     -11.722   0.365   0.069  1.00  0.00           H  
ATOM   1187 1HG  LYS A  75     -13.677   1.795  -0.211  1.00  0.00           H  
ATOM   1188 2HG  LYS A  75     -13.825   1.302  -1.905  1.00  0.00           H  
ATOM   1189 1HD  LYS A  75     -14.188  -1.038  -1.198  1.00  0.00           H  
ATOM   1190 2HD  LYS A  75     -14.028  -0.554   0.497  1.00  0.00           H  
ATOM   1191 1HE  LYS A  75     -15.988   0.938   0.254  1.00  0.00           H  
ATOM   1192 2HE  LYS A  75     -16.149   0.455  -1.435  1.00  0.00           H  
ATOM   1193 1HZ  LYS A  75     -17.628  -0.771  -0.023  1.00  0.00           H  
ATOM   1194 2HZ  LYS A  75     -16.525  -1.796  -0.697  1.00  0.00           H  
ATOM   1195 3HZ  LYS A  75     -16.376  -1.345   0.883  1.00  0.00           H  
ATOM   1196  N   ARG A  76     -10.596   2.974   0.595  1.00  0.00           N  
ATOM   1197  CA  ARG A  76     -10.645   4.103   1.506  1.00  0.00           C  
ATOM   1198  C   ARG A  76     -10.063   5.339   0.846  1.00  0.00           C  
ATOM   1199  O   ARG A  76     -10.551   6.445   1.073  1.00  0.00           O  
ATOM   1200  CB  ARG A  76      -9.901   3.827   2.803  1.00  0.00           C  
ATOM   1201  CG  ARG A  76     -10.560   2.860   3.757  1.00  0.00           C  
ATOM   1202  CD  ARG A  76      -9.742   2.698   4.990  1.00  0.00           C  
ATOM   1203  NE  ARG A  76     -10.324   1.736   5.923  1.00  0.00           N  
ATOM   1204  CZ  ARG A  76     -11.297   1.974   6.820  1.00  0.00           C  
ATOM   1205  NH1 ARG A  76     -11.867   3.164   6.953  1.00  0.00           N  
ATOM   1206  NH2 ARG A  76     -11.659   0.959   7.567  1.00  0.00           N  
ATOM   1207  H   ARG A  76     -10.072   2.133   0.860  1.00  0.00           H  
ATOM   1208  HA  ARG A  76     -11.688   4.298   1.752  1.00  0.00           H  
ATOM   1209 1HB  ARG A  76      -8.923   3.415   2.560  1.00  0.00           H  
ATOM   1210 2HB  ARG A  76      -9.745   4.760   3.338  1.00  0.00           H  
ATOM   1211 1HG  ARG A  76     -11.544   3.237   4.027  1.00  0.00           H  
ATOM   1212 2HG  ARG A  76     -10.667   1.890   3.284  1.00  0.00           H  
ATOM   1213 1HD  ARG A  76      -8.755   2.325   4.703  1.00  0.00           H  
ATOM   1214 2HD  ARG A  76      -9.626   3.654   5.495  1.00  0.00           H  
ATOM   1215  HE  ARG A  76      -9.960   0.773   5.926  1.00  0.00           H  
ATOM   1216 1HH1 ARG A  76     -11.579   3.936   6.374  1.00  0.00           H  
ATOM   1217 2HH1 ARG A  76     -12.595   3.302   7.641  1.00  0.00           H  
ATOM   1218 1HH2 ARG A  76     -11.170   0.062   7.418  1.00  0.00           H  
ATOM   1219 2HH2 ARG A  76     -12.380   1.057   8.264  1.00  0.00           H  
ATOM   1220  N   ALA A  77      -9.015   5.155   0.038  1.00  0.00           N  
ATOM   1221  CA  ALA A  77      -8.385   6.239  -0.691  1.00  0.00           C  
ATOM   1222  C   ALA A  77      -9.371   6.889  -1.643  1.00  0.00           C  
ATOM   1223  O   ALA A  77      -9.353   8.107  -1.820  1.00  0.00           O  
ATOM   1224  CB  ALA A  77      -7.192   5.712  -1.441  1.00  0.00           C  
ATOM   1225  H   ALA A  77      -8.607   4.219  -0.023  1.00  0.00           H  
ATOM   1226  HA  ALA A  77      -8.058   6.990   0.017  1.00  0.00           H  
ATOM   1227 1HB  ALA A  77      -6.708   6.498  -1.972  1.00  0.00           H  
ATOM   1228 2HB  ALA A  77      -6.494   5.262  -0.733  1.00  0.00           H  
ATOM   1229 3HB  ALA A  77      -7.523   4.966  -2.143  1.00  0.00           H  
ATOM   1230  N   VAL A  78     -10.255   6.099  -2.247  1.00  0.00           N  
ATOM   1231  CA  VAL A  78     -11.239   6.677  -3.148  1.00  0.00           C  
ATOM   1232  C   VAL A  78     -12.197   7.550  -2.347  1.00  0.00           C  
ATOM   1233  O   VAL A  78     -12.481   8.688  -2.737  1.00  0.00           O  
ATOM   1234  CB  VAL A  78     -12.032   5.593  -3.890  1.00  0.00           C  
ATOM   1235  CG1 VAL A  78     -13.182   6.232  -4.733  1.00  0.00           C  
ATOM   1236  CG2 VAL A  78     -11.092   4.809  -4.763  1.00  0.00           C  
ATOM   1237  H   VAL A  78     -10.198   5.084  -2.103  1.00  0.00           H  
ATOM   1238  HA  VAL A  78     -10.721   7.297  -3.878  1.00  0.00           H  
ATOM   1239  HB  VAL A  78     -12.487   4.924  -3.155  1.00  0.00           H  
ATOM   1240 1HG1 VAL A  78     -13.739   5.446  -5.240  1.00  0.00           H  
ATOM   1241 2HG1 VAL A  78     -13.867   6.788  -4.091  1.00  0.00           H  
ATOM   1242 3HG1 VAL A  78     -12.755   6.912  -5.475  1.00  0.00           H  
ATOM   1243 1HG2 VAL A  78     -11.657   4.028  -5.246  1.00  0.00           H  
ATOM   1244 2HG2 VAL A  78     -10.636   5.463  -5.503  1.00  0.00           H  
ATOM   1245 3HG2 VAL A  78     -10.324   4.369  -4.164  1.00  0.00           H  
ATOM   1246  N   GLU A  79     -12.715   7.024  -1.231  1.00  0.00           N  
ATOM   1247  CA  GLU A  79     -13.635   7.814  -0.420  1.00  0.00           C  
ATOM   1248  C   GLU A  79     -12.980   9.084   0.126  1.00  0.00           C  
ATOM   1249  O   GLU A  79     -13.574  10.165   0.080  1.00  0.00           O  
ATOM   1250  CB  GLU A  79     -14.178   7.000   0.750  1.00  0.00           C  
ATOM   1251  CG  GLU A  79     -15.155   7.781   1.633  1.00  0.00           C  
ATOM   1252  CD  GLU A  79     -15.753   6.969   2.736  1.00  0.00           C  
ATOM   1253  OE1 GLU A  79     -15.504   5.789   2.795  1.00  0.00           O  
ATOM   1254  OE2 GLU A  79     -16.447   7.546   3.548  1.00  0.00           O  
ATOM   1255  H   GLU A  79     -12.470   6.062  -0.968  1.00  0.00           H  
ATOM   1256  HA  GLU A  79     -14.472   8.111  -1.050  1.00  0.00           H  
ATOM   1257 1HB  GLU A  79     -14.685   6.112   0.372  1.00  0.00           H  
ATOM   1258 2HB  GLU A  79     -13.347   6.661   1.374  1.00  0.00           H  
ATOM   1259 1HG  GLU A  79     -14.627   8.620   2.083  1.00  0.00           H  
ATOM   1260 2HG  GLU A  79     -15.950   8.186   1.007  1.00  0.00           H  
ATOM   1261  N   ALA A  80     -11.762   8.954   0.657  1.00  0.00           N  
ATOM   1262  CA  ALA A  80     -11.062  10.095   1.209  1.00  0.00           C  
ATOM   1263  C   ALA A  80     -10.865  11.142   0.119  1.00  0.00           C  
ATOM   1264  O   ALA A  80     -11.012  12.343   0.377  1.00  0.00           O  
ATOM   1265  CB  ALA A  80      -9.746   9.645   1.829  1.00  0.00           C  
ATOM   1266  H   ALA A  80     -11.328   8.032   0.701  1.00  0.00           H  
ATOM   1267  HA  ALA A  80     -11.680  10.540   1.985  1.00  0.00           H  
ATOM   1268 1HB  ALA A  80      -9.223  10.502   2.252  1.00  0.00           H  
ATOM   1269 2HB  ALA A  80      -9.954   8.916   2.610  1.00  0.00           H  
ATOM   1270 3HB  ALA A  80      -9.140   9.180   1.089  1.00  0.00           H  
ATOM   1271  N   TRP A  81     -10.585  10.703  -1.118  1.00  0.00           N  
ATOM   1272  CA  TRP A  81     -10.417  11.617  -2.236  1.00  0.00           C  
ATOM   1273  C   TRP A  81     -11.706  12.373  -2.509  1.00  0.00           C  
ATOM   1274  O   TRP A  81     -11.702  13.598  -2.618  1.00  0.00           O  
ATOM   1275  CB  TRP A  81     -10.004  10.855  -3.500  1.00  0.00           C  
ATOM   1276  CG  TRP A  81      -9.677  11.723  -4.657  1.00  0.00           C  
ATOM   1277  CD1 TRP A  81      -8.450  12.207  -4.959  1.00  0.00           C  
ATOM   1278  CD2 TRP A  81     -10.580  12.227  -5.689  1.00  0.00           C  
ATOM   1279  NE1 TRP A  81      -8.503  12.973  -6.093  1.00  0.00           N  
ATOM   1280  CE2 TRP A  81      -9.808  12.999  -6.553  1.00  0.00           C  
ATOM   1281  CE3 TRP A  81     -11.965  12.085  -5.941  1.00  0.00           C  
ATOM   1282  CZ2 TRP A  81     -10.358  13.635  -7.659  1.00  0.00           C  
ATOM   1283  CZ3 TRP A  81     -12.519  12.721  -7.037  1.00  0.00           C  
ATOM   1284  CH2 TRP A  81     -11.737  13.480  -7.879  1.00  0.00           C  
ATOM   1285  H   TRP A  81     -10.409   9.706  -1.275  1.00  0.00           H  
ATOM   1286  HA  TRP A  81      -9.643  12.338  -1.986  1.00  0.00           H  
ATOM   1287 1HB  TRP A  81      -9.140  10.228  -3.288  1.00  0.00           H  
ATOM   1288 2HB  TRP A  81     -10.804  10.191  -3.798  1.00  0.00           H  
ATOM   1289  HD1 TRP A  81      -7.551  12.012  -4.380  1.00  0.00           H  
ATOM   1290  HE1 TRP A  81      -7.676  13.459  -6.532  1.00  0.00           H  
ATOM   1291  HE3 TRP A  81     -12.587  11.484  -5.290  1.00  0.00           H  
ATOM   1292  HZ2 TRP A  81      -9.752  14.237  -8.334  1.00  0.00           H  
ATOM   1293  HZ3 TRP A  81     -13.587  12.605  -7.218  1.00  0.00           H  
ATOM   1294  HH2 TRP A  81     -12.203  13.966  -8.737  1.00  0.00           H  
ATOM   1295  N   GLU A  82     -12.835  11.656  -2.558  1.00  0.00           N  
ATOM   1296  CA  GLU A  82     -14.131  12.284  -2.818  1.00  0.00           C  
ATOM   1297  C   GLU A  82     -14.443  13.339  -1.763  1.00  0.00           C  
ATOM   1298  O   GLU A  82     -15.036  14.376  -2.059  1.00  0.00           O  
ATOM   1299  CB  GLU A  82     -15.256  11.245  -2.896  1.00  0.00           C  
ATOM   1300  CG  GLU A  82     -16.629  11.846  -3.268  1.00  0.00           C  
ATOM   1301  CD  GLU A  82     -17.721  10.818  -3.489  1.00  0.00           C  
ATOM   1302  OE1 GLU A  82     -17.427   9.649  -3.502  1.00  0.00           O  
ATOM   1303  OE2 GLU A  82     -18.853  11.207  -3.634  1.00  0.00           O  
ATOM   1304  H   GLU A  82     -12.779  10.637  -2.466  1.00  0.00           H  
ATOM   1305  HA  GLU A  82     -14.079  12.787  -3.780  1.00  0.00           H  
ATOM   1306 1HB  GLU A  82     -14.998  10.490  -3.642  1.00  0.00           H  
ATOM   1307 2HB  GLU A  82     -15.346  10.736  -1.934  1.00  0.00           H  
ATOM   1308 1HG  GLU A  82     -16.946  12.520  -2.471  1.00  0.00           H  
ATOM   1309 2HG  GLU A  82     -16.509  12.441  -4.175  1.00  0.00           H  
ATOM   1310  N   ARG A  83     -14.006  13.086  -0.528  1.00  0.00           N  
ATOM   1311  CA  ARG A  83     -14.209  13.995   0.595  1.00  0.00           C  
ATOM   1312  C   ARG A  83     -13.160  15.118   0.681  1.00  0.00           C  
ATOM   1313  O   ARG A  83     -13.200  15.929   1.610  1.00  0.00           O  
ATOM   1314  CB  ARG A  83     -14.183  13.231   1.911  1.00  0.00           C  
ATOM   1315  CG  ARG A  83     -15.340  12.271   2.153  1.00  0.00           C  
ATOM   1316  CD  ARG A  83     -15.189  11.586   3.474  1.00  0.00           C  
ATOM   1317  NE  ARG A  83     -16.254  10.606   3.742  1.00  0.00           N  
ATOM   1318  CZ  ARG A  83     -17.463  10.871   4.270  1.00  0.00           C  
ATOM   1319  NH1 ARG A  83     -17.832  12.099   4.598  1.00  0.00           N  
ATOM   1320  NH2 ARG A  83     -18.271   9.851   4.448  1.00  0.00           N  
ATOM   1321  H   ARG A  83     -13.566  12.176  -0.359  1.00  0.00           H  
ATOM   1322  HA  ARG A  83     -15.190  14.451   0.480  1.00  0.00           H  
ATOM   1323 1HB  ARG A  83     -13.263  12.649   1.962  1.00  0.00           H  
ATOM   1324 2HB  ARG A  83     -14.166  13.937   2.738  1.00  0.00           H  
ATOM   1325 1HG  ARG A  83     -16.276  12.820   2.140  1.00  0.00           H  
ATOM   1326 2HG  ARG A  83     -15.357  11.508   1.374  1.00  0.00           H  
ATOM   1327 1HD  ARG A  83     -14.240  11.044   3.471  1.00  0.00           H  
ATOM   1328 2HD  ARG A  83     -15.177  12.315   4.277  1.00  0.00           H  
ATOM   1329  HE  ARG A  83     -16.076   9.609   3.538  1.00  0.00           H  
ATOM   1330 1HH1 ARG A  83     -17.202  12.873   4.459  1.00  0.00           H  
ATOM   1331 2HH1 ARG A  83     -18.747  12.263   4.994  1.00  0.00           H  
ATOM   1332 1HH2 ARG A  83     -17.928   8.913   4.182  1.00  0.00           H  
ATOM   1333 2HH2 ARG A  83     -19.191   9.977   4.842  1.00  0.00           H  
ATOM   1334  N   GLY A  84     -12.182  15.127  -0.232  1.00  0.00           N  
ATOM   1335  CA  GLY A  84     -11.138  16.141  -0.286  1.00  0.00           C  
ATOM   1336  C   GLY A  84      -9.954  15.894   0.650  1.00  0.00           C  
ATOM   1337  O   GLY A  84      -9.050  16.733   0.755  1.00  0.00           O  
ATOM   1338  H   GLY A  84     -12.194  14.439  -0.984  1.00  0.00           H  
ATOM   1339 1HA  GLY A  84     -10.773  16.199  -1.310  1.00  0.00           H  
ATOM   1340 2HA  GLY A  84     -11.579  17.107  -0.062  1.00  0.00           H  
ATOM   1341  N   ASP A  85      -9.914  14.753   1.342  1.00  0.00           N  
ATOM   1342  CA  ASP A  85      -8.845  14.551   2.300  1.00  0.00           C  
ATOM   1343  C   ASP A  85      -7.658  13.927   1.605  1.00  0.00           C  
ATOM   1344  O   ASP A  85      -7.353  12.745   1.781  1.00  0.00           O  
ATOM   1345  CB  ASP A  85      -9.317  13.700   3.477  1.00  0.00           C  
ATOM   1346  CG  ASP A  85      -8.269  13.589   4.596  1.00  0.00           C  
ATOM   1347  OD1 ASP A  85      -7.093  13.900   4.359  1.00  0.00           O  
ATOM   1348  OD2 ASP A  85      -8.647  13.208   5.696  1.00  0.00           O  
ATOM   1349  H   ASP A  85     -10.588  14.011   1.169  1.00  0.00           H  
ATOM   1350  HA  ASP A  85      -8.540  15.519   2.693  1.00  0.00           H  
ATOM   1351 1HB  ASP A  85     -10.231  14.136   3.889  1.00  0.00           H  
ATOM   1352 2HB  ASP A  85      -9.568  12.702   3.119  1.00  0.00           H  
ATOM   1353  N   GLU A  86      -6.968  14.766   0.846  1.00  0.00           N  
ATOM   1354  CA  GLU A  86      -5.851  14.338   0.025  1.00  0.00           C  
ATOM   1355  C   GLU A  86      -4.704  13.777   0.843  1.00  0.00           C  
ATOM   1356  O   GLU A  86      -4.029  12.851   0.390  1.00  0.00           O  
ATOM   1357  CB  GLU A  86      -5.347  15.505  -0.825  1.00  0.00           C  
ATOM   1358  CG  GLU A  86      -6.303  15.938  -1.929  1.00  0.00           C  
ATOM   1359  CD  GLU A  86      -5.786  17.102  -2.727  1.00  0.00           C  
ATOM   1360  OE1 GLU A  86      -4.762  17.634  -2.371  1.00  0.00           O  
ATOM   1361  OE2 GLU A  86      -6.417  17.461  -3.693  1.00  0.00           O  
ATOM   1362  H   GLU A  86      -7.335  15.721   0.795  1.00  0.00           H  
ATOM   1363  HA  GLU A  86      -6.210  13.545  -0.631  1.00  0.00           H  
ATOM   1364 1HB  GLU A  86      -5.162  16.368  -0.186  1.00  0.00           H  
ATOM   1365 2HB  GLU A  86      -4.400  15.234  -1.291  1.00  0.00           H  
ATOM   1366 1HG  GLU A  86      -6.471  15.098  -2.600  1.00  0.00           H  
ATOM   1367 2HG  GLU A  86      -7.260  16.207  -1.482  1.00  0.00           H  
ATOM   1368  N   GLU A  87      -4.458  14.324   2.036  1.00  0.00           N  
ATOM   1369  CA  GLU A  87      -3.339  13.808   2.811  1.00  0.00           C  
ATOM   1370  C   GLU A  87      -3.632  12.378   3.237  1.00  0.00           C  
ATOM   1371  O   GLU A  87      -2.746  11.516   3.165  1.00  0.00           O  
ATOM   1372  CB  GLU A  87      -3.056  14.690   4.028  1.00  0.00           C  
ATOM   1373  CG  GLU A  87      -2.521  16.092   3.684  1.00  0.00           C  
ATOM   1374  CD  GLU A  87      -1.163  16.062   2.991  1.00  0.00           C  
ATOM   1375  OE1 GLU A  87      -0.277  15.413   3.491  1.00  0.00           O  
ATOM   1376  OE2 GLU A  87      -1.022  16.679   1.944  1.00  0.00           O  
ATOM   1377  H   GLU A  87      -5.035  15.078   2.388  1.00  0.00           H  
ATOM   1378  HA  GLU A  87      -2.450  13.800   2.182  1.00  0.00           H  
ATOM   1379 1HB  GLU A  87      -3.979  14.812   4.601  1.00  0.00           H  
ATOM   1380 2HB  GLU A  87      -2.333  14.195   4.677  1.00  0.00           H  
ATOM   1381 1HG  GLU A  87      -3.236  16.589   3.028  1.00  0.00           H  
ATOM   1382 2HG  GLU A  87      -2.444  16.676   4.601  1.00  0.00           H  
ATOM   1383  N   ARG A  88      -4.890  12.092   3.610  1.00  0.00           N  
ATOM   1384  CA  ARG A  88      -5.266  10.733   3.959  1.00  0.00           C  
ATOM   1385  C   ARG A  88      -5.113   9.828   2.752  1.00  0.00           C  
ATOM   1386  O   ARG A  88      -4.598   8.714   2.877  1.00  0.00           O  
ATOM   1387  CB  ARG A  88      -6.681  10.680   4.466  1.00  0.00           C  
ATOM   1388  CG  ARG A  88      -7.152   9.355   5.023  1.00  0.00           C  
ATOM   1389  CD  ARG A  88      -8.539   9.487   5.525  1.00  0.00           C  
ATOM   1390  NE  ARG A  88      -8.616  10.463   6.596  1.00  0.00           N  
ATOM   1391  CZ  ARG A  88      -8.411  10.240   7.912  1.00  0.00           C  
ATOM   1392  NH1 ARG A  88      -8.143   9.030   8.375  1.00  0.00           N  
ATOM   1393  NH2 ARG A  88      -8.483  11.266   8.742  1.00  0.00           N  
ATOM   1394  H   ARG A  88      -5.590  12.846   3.719  1.00  0.00           H  
ATOM   1395  HA  ARG A  88      -4.603  10.383   4.748  1.00  0.00           H  
ATOM   1396 1HB  ARG A  88      -6.770  11.411   5.261  1.00  0.00           H  
ATOM   1397 2HB  ARG A  88      -7.359  10.977   3.673  1.00  0.00           H  
ATOM   1398 1HG  ARG A  88      -7.141   8.622   4.236  1.00  0.00           H  
ATOM   1399 2HG  ARG A  88      -6.499   9.035   5.834  1.00  0.00           H  
ATOM   1400 1HD  ARG A  88      -9.173   9.838   4.716  1.00  0.00           H  
ATOM   1401 2HD  ARG A  88      -8.911   8.531   5.885  1.00  0.00           H  
ATOM   1402  HE  ARG A  88      -8.794  11.444   6.310  1.00  0.00           H  
ATOM   1403 1HH1 ARG A  88      -8.089   8.245   7.748  1.00  0.00           H  
ATOM   1404 2HH1 ARG A  88      -7.995   8.889   9.366  1.00  0.00           H  
ATOM   1405 1HH2 ARG A  88      -8.685  12.195   8.369  1.00  0.00           H  
ATOM   1406 2HH2 ARG A  88      -8.336  11.139   9.728  1.00  0.00           H  
ATOM   1407  N   VAL A  89      -5.512  10.316   1.573  1.00  0.00           N  
ATOM   1408  CA  VAL A  89      -5.423   9.506   0.369  1.00  0.00           C  
ATOM   1409  C   VAL A  89      -3.983   9.096   0.126  1.00  0.00           C  
ATOM   1410  O   VAL A  89      -3.713   7.921  -0.127  1.00  0.00           O  
ATOM   1411  CB  VAL A  89      -5.951  10.285  -0.850  1.00  0.00           C  
ATOM   1412  CG1 VAL A  89      -5.669   9.520  -2.135  1.00  0.00           C  
ATOM   1413  CG2 VAL A  89      -7.442  10.542  -0.693  1.00  0.00           C  
ATOM   1414  H   VAL A  89      -5.950  11.246   1.556  1.00  0.00           H  
ATOM   1415  HA  VAL A  89      -6.037   8.615   0.494  1.00  0.00           H  
ATOM   1416  HB  VAL A  89      -5.423  11.236  -0.919  1.00  0.00           H  
ATOM   1417 1HG1 VAL A  89      -6.048  10.085  -2.986  1.00  0.00           H  
ATOM   1418 2HG1 VAL A  89      -4.594   9.378  -2.244  1.00  0.00           H  
ATOM   1419 3HG1 VAL A  89      -6.161   8.548  -2.095  1.00  0.00           H  
ATOM   1420 1HG2 VAL A  89      -7.809  11.093  -1.559  1.00  0.00           H  
ATOM   1421 2HG2 VAL A  89      -7.970   9.591  -0.619  1.00  0.00           H  
ATOM   1422 3HG2 VAL A  89      -7.618  11.127   0.210  1.00  0.00           H  
ATOM   1423  N   LYS A  90      -3.056  10.056   0.213  1.00  0.00           N  
ATOM   1424  CA  LYS A  90      -1.657   9.753  -0.020  1.00  0.00           C  
ATOM   1425  C   LYS A  90      -1.114   8.734   0.962  1.00  0.00           C  
ATOM   1426  O   LYS A  90      -0.387   7.828   0.556  1.00  0.00           O  
ATOM   1427  CB  LYS A  90      -0.818  11.024   0.037  1.00  0.00           C  
ATOM   1428  CG  LYS A  90      -1.007  11.918  -1.166  1.00  0.00           C  
ATOM   1429  CD  LYS A  90      -0.079  13.128  -1.163  1.00  0.00           C  
ATOM   1430  CE  LYS A  90      -0.495  14.159  -0.118  1.00  0.00           C  
ATOM   1431  NZ  LYS A  90       0.306  15.418  -0.220  1.00  0.00           N  
ATOM   1432  H   LYS A  90      -3.349  11.017   0.413  1.00  0.00           H  
ATOM   1433  HA  LYS A  90      -1.568   9.328  -1.018  1.00  0.00           H  
ATOM   1434 1HB  LYS A  90      -1.098  11.582   0.932  1.00  0.00           H  
ATOM   1435 2HB  LYS A  90       0.236  10.761   0.121  1.00  0.00           H  
ATOM   1436 1HG  LYS A  90      -0.782  11.327  -2.042  1.00  0.00           H  
ATOM   1437 2HG  LYS A  90      -2.045  12.243  -1.225  1.00  0.00           H  
ATOM   1438 1HD  LYS A  90       0.942  12.806  -0.952  1.00  0.00           H  
ATOM   1439 2HD  LYS A  90      -0.092  13.597  -2.149  1.00  0.00           H  
ATOM   1440 1HE  LYS A  90      -1.551  14.398  -0.247  1.00  0.00           H  
ATOM   1441 2HE  LYS A  90      -0.348  13.744   0.878  1.00  0.00           H  
ATOM   1442 1HZ  LYS A  90      -0.036  16.062   0.519  1.00  0.00           H  
ATOM   1443 2HZ  LYS A  90       1.287  15.225  -0.083  1.00  0.00           H  
ATOM   1444 3HZ  LYS A  90       0.174  15.840  -1.129  1.00  0.00           H  
ATOM   1445  N   LYS A  91      -1.482   8.824   2.241  1.00  0.00           N  
ATOM   1446  CA  LYS A  91      -0.905   7.882   3.188  1.00  0.00           C  
ATOM   1447  C   LYS A  91      -1.530   6.494   3.035  1.00  0.00           C  
ATOM   1448  O   LYS A  91      -0.830   5.485   3.178  1.00  0.00           O  
ATOM   1449  CB  LYS A  91      -1.085   8.388   4.620  1.00  0.00           C  
ATOM   1450  CG  LYS A  91      -0.325   9.671   4.933  1.00  0.00           C  
ATOM   1451  CD  LYS A  91       1.175   9.477   4.774  1.00  0.00           C  
ATOM   1452  CE  LYS A  91       1.946  10.704   5.243  1.00  0.00           C  
ATOM   1453  NZ  LYS A  91       3.415  10.533   5.082  1.00  0.00           N  
ATOM   1454  H   LYS A  91      -2.087   9.597   2.551  1.00  0.00           H  
ATOM   1455  HA  LYS A  91       0.152   7.778   2.967  1.00  0.00           H  
ATOM   1456 1HB  LYS A  91      -2.142   8.571   4.813  1.00  0.00           H  
ATOM   1457 2HB  LYS A  91      -0.751   7.623   5.321  1.00  0.00           H  
ATOM   1458 1HG  LYS A  91      -0.654  10.462   4.259  1.00  0.00           H  
ATOM   1459 2HG  LYS A  91      -0.536   9.979   5.956  1.00  0.00           H  
ATOM   1460 1HD  LYS A  91       1.495   8.613   5.357  1.00  0.00           H  
ATOM   1461 2HD  LYS A  91       1.410   9.293   3.725  1.00  0.00           H  
ATOM   1462 1HE  LYS A  91       1.628  11.573   4.668  1.00  0.00           H  
ATOM   1463 2HE  LYS A  91       1.727  10.890   6.294  1.00  0.00           H  
ATOM   1464 1HZ  LYS A  91       3.888  11.366   5.404  1.00  0.00           H  
ATOM   1465 2HZ  LYS A  91       3.723   9.739   5.625  1.00  0.00           H  
ATOM   1466 3HZ  LYS A  91       3.632  10.378   4.108  1.00  0.00           H  
ATOM   1467  N   LEU A  92      -2.822   6.433   2.694  1.00  0.00           N  
ATOM   1468  CA  LEU A  92      -3.487   5.159   2.448  1.00  0.00           C  
ATOM   1469  C   LEU A  92      -2.881   4.450   1.254  1.00  0.00           C  
ATOM   1470  O   LEU A  92      -2.697   3.228   1.278  1.00  0.00           O  
ATOM   1471  CB  LEU A  92      -4.970   5.413   2.154  1.00  0.00           C  
ATOM   1472  CG  LEU A  92      -5.866   5.854   3.326  1.00  0.00           C  
ATOM   1473  CD1 LEU A  92      -7.177   6.290   2.769  1.00  0.00           C  
ATOM   1474  CD2 LEU A  92      -6.099   4.695   4.253  1.00  0.00           C  
ATOM   1475  H   LEU A  92      -3.371   7.297   2.661  1.00  0.00           H  
ATOM   1476  HA  LEU A  92      -3.367   4.529   3.324  1.00  0.00           H  
ATOM   1477 1HB  LEU A  92      -5.026   6.193   1.394  1.00  0.00           H  
ATOM   1478 2HB  LEU A  92      -5.396   4.499   1.728  1.00  0.00           H  
ATOM   1479  HG  LEU A  92      -5.407   6.668   3.870  1.00  0.00           H  
ATOM   1480 1HD1 LEU A  92      -7.845   6.586   3.567  1.00  0.00           H  
ATOM   1481 2HD1 LEU A  92      -7.025   7.125   2.099  1.00  0.00           H  
ATOM   1482 3HD1 LEU A  92      -7.586   5.471   2.241  1.00  0.00           H  
ATOM   1483 1HD2 LEU A  92      -6.753   5.008   5.063  1.00  0.00           H  
ATOM   1484 2HD2 LEU A  92      -6.567   3.882   3.699  1.00  0.00           H  
ATOM   1485 3HD2 LEU A  92      -5.157   4.360   4.668  1.00  0.00           H  
ATOM   1486  N   LEU A  93      -2.555   5.205   0.208  1.00  0.00           N  
ATOM   1487  CA  LEU A  93      -1.995   4.596  -0.978  1.00  0.00           C  
ATOM   1488  C   LEU A  93      -0.529   4.259  -0.818  1.00  0.00           C  
ATOM   1489  O   LEU A  93      -0.090   3.236  -1.335  1.00  0.00           O  
ATOM   1490  CB  LEU A  93      -2.238   5.503  -2.163  1.00  0.00           C  
ATOM   1491  CG  LEU A  93      -3.729   5.674  -2.530  1.00  0.00           C  
ATOM   1492  CD1 LEU A  93      -3.844   6.671  -3.647  1.00  0.00           C  
ATOM   1493  CD2 LEU A  93      -4.362   4.314  -2.930  1.00  0.00           C  
ATOM   1494  H   LEU A  93      -2.774   6.208   0.219  1.00  0.00           H  
ATOM   1495  HA  LEU A  93      -2.501   3.657  -1.141  1.00  0.00           H  
ATOM   1496 1HB  LEU A  93      -1.840   6.494  -1.919  1.00  0.00           H  
ATOM   1497 2HB  LEU A  93      -1.707   5.114  -3.013  1.00  0.00           H  
ATOM   1498  HG  LEU A  93      -4.258   6.077  -1.679  1.00  0.00           H  
ATOM   1499 1HD1 LEU A  93      -4.893   6.820  -3.891  1.00  0.00           H  
ATOM   1500 2HD1 LEU A  93      -3.404   7.613  -3.341  1.00  0.00           H  
ATOM   1501 3HD1 LEU A  93      -3.336   6.306  -4.498  1.00  0.00           H  
ATOM   1502 1HD2 LEU A  93      -5.386   4.475  -3.186  1.00  0.00           H  
ATOM   1503 2HD2 LEU A  93      -3.847   3.915  -3.778  1.00  0.00           H  
ATOM   1504 3HD2 LEU A  93      -4.328   3.598  -2.124  1.00  0.00           H  
ATOM   1505  N   ILE A  94       0.235   5.053  -0.076  1.00  0.00           N  
ATOM   1506  CA  ILE A  94       1.628   4.702   0.122  1.00  0.00           C  
ATOM   1507  C   ILE A  94       1.672   3.399   0.901  1.00  0.00           C  
ATOM   1508  O   ILE A  94       2.435   2.499   0.543  1.00  0.00           O  
ATOM   1509  CB  ILE A  94       2.405   5.837   0.807  1.00  0.00           C  
ATOM   1510  CG1 ILE A  94       2.484   7.033  -0.184  1.00  0.00           C  
ATOM   1511  CG2 ILE A  94       3.830   5.347   1.202  1.00  0.00           C  
ATOM   1512  CD1 ILE A  94       2.885   8.347   0.446  1.00  0.00           C  
ATOM   1513  H   ILE A  94      -0.132   5.926   0.316  1.00  0.00           H  
ATOM   1514  HA  ILE A  94       2.086   4.530  -0.851  1.00  0.00           H  
ATOM   1515  HB  ILE A  94       1.856   6.171   1.692  1.00  0.00           H  
ATOM   1516 1HG1 ILE A  94       3.215   6.785  -0.954  1.00  0.00           H  
ATOM   1517 2HG1 ILE A  94       1.521   7.158  -0.666  1.00  0.00           H  
ATOM   1518 1HG2 ILE A  94       4.386   6.148   1.677  1.00  0.00           H  
ATOM   1519 2HG2 ILE A  94       3.761   4.513   1.895  1.00  0.00           H  
ATOM   1520 3HG2 ILE A  94       4.360   5.026   0.306  1.00  0.00           H  
ATOM   1521 1HD1 ILE A  94       2.915   9.115  -0.323  1.00  0.00           H  
ATOM   1522 2HD1 ILE A  94       2.146   8.623   1.198  1.00  0.00           H  
ATOM   1523 3HD1 ILE A  94       3.851   8.267   0.913  1.00  0.00           H  
ATOM   1524  N   GLU A  95       0.866   3.283   1.973  1.00  0.00           N  
ATOM   1525  CA  GLU A  95       0.801   2.042   2.724  1.00  0.00           C  
ATOM   1526  C   GLU A  95       0.375   0.881   1.824  1.00  0.00           C  
ATOM   1527  O   GLU A  95       0.988  -0.184   1.865  1.00  0.00           O  
ATOM   1528  CB  GLU A  95      -0.181   2.152   3.893  1.00  0.00           C  
ATOM   1529  CG  GLU A  95      -0.302   0.869   4.756  1.00  0.00           C  
ATOM   1530  CD  GLU A  95      -1.346   0.979   5.867  1.00  0.00           C  
ATOM   1531  OE1 GLU A  95      -1.794   2.068   6.135  1.00  0.00           O  
ATOM   1532  OE2 GLU A  95      -1.715  -0.056   6.425  1.00  0.00           O  
ATOM   1533  H   GLU A  95       0.281   4.072   2.271  1.00  0.00           H  
ATOM   1534  HA  GLU A  95       1.796   1.825   3.116  1.00  0.00           H  
ATOM   1535 1HB  GLU A  95       0.128   2.971   4.544  1.00  0.00           H  
ATOM   1536 2HB  GLU A  95      -1.171   2.411   3.510  1.00  0.00           H  
ATOM   1537 1HG  GLU A  95      -0.559   0.035   4.117  1.00  0.00           H  
ATOM   1538 2HG  GLU A  95       0.670   0.660   5.199  1.00  0.00           H  
ATOM   1539  N   ALA A  96      -0.674   1.083   1.003  1.00  0.00           N  
ATOM   1540  CA  ALA A  96      -1.143   0.038   0.106  1.00  0.00           C  
ATOM   1541  C   ALA A  96      -0.058  -0.422  -0.860  1.00  0.00           C  
ATOM   1542  O   ALA A  96       0.145  -1.629  -1.029  1.00  0.00           O  
ATOM   1543  CB  ALA A  96      -2.332   0.573  -0.676  1.00  0.00           C  
ATOM   1544  H   ALA A  96      -1.199   1.958   1.047  1.00  0.00           H  
ATOM   1545  HA  ALA A  96      -1.451  -0.807   0.707  1.00  0.00           H  
ATOM   1546 1HB  ALA A  96      -2.726  -0.163  -1.320  1.00  0.00           H  
ATOM   1547 2HB  ALA A  96      -3.090   0.891   0.001  1.00  0.00           H  
ATOM   1548 3HB  ALA A  96      -2.005   1.418  -1.261  1.00  0.00           H  
ATOM   1549  N   LEU A  97       0.700   0.516  -1.419  1.00  0.00           N  
ATOM   1550  CA  LEU A  97       1.764   0.178  -2.347  1.00  0.00           C  
ATOM   1551  C   LEU A  97       2.896  -0.559  -1.644  1.00  0.00           C  
ATOM   1552  O   LEU A  97       3.449  -1.525  -2.180  1.00  0.00           O  
ATOM   1553  CB  LEU A  97       2.306   1.448  -3.014  1.00  0.00           C  
ATOM   1554  CG  LEU A  97       1.333   2.175  -3.951  1.00  0.00           C  
ATOM   1555  CD1 LEU A  97       1.893   3.547  -4.302  1.00  0.00           C  
ATOM   1556  CD2 LEU A  97       1.111   1.338  -5.202  1.00  0.00           C  
ATOM   1557  H   LEU A  97       0.476   1.501  -1.247  1.00  0.00           H  
ATOM   1558  HA  LEU A  97       1.356  -0.479  -3.107  1.00  0.00           H  
ATOM   1559 1HB  LEU A  97       2.602   2.150  -2.235  1.00  0.00           H  
ATOM   1560 2HB  LEU A  97       3.191   1.186  -3.593  1.00  0.00           H  
ATOM   1561  HG  LEU A  97       0.380   2.325  -3.442  1.00  0.00           H  
ATOM   1562 1HD1 LEU A  97       1.201   4.063  -4.968  1.00  0.00           H  
ATOM   1563 2HD1 LEU A  97       2.023   4.131  -3.391  1.00  0.00           H  
ATOM   1564 3HD1 LEU A  97       2.856   3.430  -4.799  1.00  0.00           H  
ATOM   1565 1HD2 LEU A  97       0.419   1.854  -5.867  1.00  0.00           H  
ATOM   1566 2HD2 LEU A  97       2.062   1.189  -5.713  1.00  0.00           H  
ATOM   1567 3HD2 LEU A  97       0.693   0.371  -4.923  1.00  0.00           H  
ATOM   1568  N   LYS A  98       3.247  -0.114  -0.430  1.00  0.00           N  
ATOM   1569  CA  LYS A  98       4.295  -0.783   0.323  1.00  0.00           C  
ATOM   1570  C   LYS A  98       3.892  -2.224   0.596  1.00  0.00           C  
ATOM   1571  O   LYS A  98       4.707  -3.139   0.432  1.00  0.00           O  
ATOM   1572  CB  LYS A  98       4.576  -0.047   1.635  1.00  0.00           C  
ATOM   1573  CG  LYS A  98       5.703  -0.648   2.464  1.00  0.00           C  
ATOM   1574  CD  LYS A  98       5.997   0.198   3.695  1.00  0.00           C  
ATOM   1575  CE  LYS A  98       7.197  -0.336   4.460  1.00  0.00           C  
ATOM   1576  NZ  LYS A  98       6.885  -1.604   5.174  1.00  0.00           N  
ATOM   1577  H   LYS A  98       2.802   0.723  -0.040  1.00  0.00           H  
ATOM   1578  HA  LYS A  98       5.205  -0.792  -0.277  1.00  0.00           H  
ATOM   1579 1HB  LYS A  98       4.834   0.991   1.423  1.00  0.00           H  
ATOM   1580 2HB  LYS A  98       3.675  -0.041   2.250  1.00  0.00           H  
ATOM   1581 1HG  LYS A  98       5.425  -1.654   2.782  1.00  0.00           H  
ATOM   1582 2HG  LYS A  98       6.605  -0.716   1.858  1.00  0.00           H  
ATOM   1583 1HD  LYS A  98       6.197   1.225   3.391  1.00  0.00           H  
ATOM   1584 2HD  LYS A  98       5.128   0.195   4.353  1.00  0.00           H  
ATOM   1585 1HE  LYS A  98       8.020  -0.516   3.769  1.00  0.00           H  
ATOM   1586 2HE  LYS A  98       7.522   0.406   5.191  1.00  0.00           H  
ATOM   1587 1HZ  LYS A  98       7.706  -1.924   5.669  1.00  0.00           H  
ATOM   1588 2HZ  LYS A  98       6.135  -1.444   5.833  1.00  0.00           H  
ATOM   1589 3HZ  LYS A  98       6.601  -2.305   4.505  1.00  0.00           H  
ATOM   1590  N   ARG A  99       2.634  -2.428   1.021  1.00  0.00           N  
ATOM   1591  CA  ARG A  99       2.134  -3.760   1.299  1.00  0.00           C  
ATOM   1592  C   ARG A  99       2.146  -4.611   0.047  1.00  0.00           C  
ATOM   1593  O   ARG A  99       2.512  -5.781   0.107  1.00  0.00           O  
ATOM   1594  CB  ARG A  99       0.754  -3.710   1.911  1.00  0.00           C  
ATOM   1595  CG  ARG A  99       0.740  -3.208   3.333  1.00  0.00           C  
ATOM   1596  CD  ARG A  99      -0.605  -3.212   3.887  1.00  0.00           C  
ATOM   1597  NE  ARG A  99      -0.636  -2.676   5.244  1.00  0.00           N  
ATOM   1598  CZ  ARG A  99      -0.323  -3.341   6.367  1.00  0.00           C  
ATOM   1599  NH1 ARG A  99       0.082  -4.603   6.359  1.00  0.00           N  
ATOM   1600  NH2 ARG A  99      -0.442  -2.668   7.482  1.00  0.00           N  
ATOM   1601  H   ARG A  99       2.024  -1.621   1.185  1.00  0.00           H  
ATOM   1602  HA  ARG A  99       2.797  -4.222   2.032  1.00  0.00           H  
ATOM   1603 1HB  ARG A  99       0.139  -3.027   1.333  1.00  0.00           H  
ATOM   1604 2HB  ARG A  99       0.284  -4.696   1.880  1.00  0.00           H  
ATOM   1605 1HG  ARG A  99       1.376  -3.847   3.939  1.00  0.00           H  
ATOM   1606 2HG  ARG A  99       1.120  -2.193   3.375  1.00  0.00           H  
ATOM   1607 1HD  ARG A  99      -1.241  -2.581   3.260  1.00  0.00           H  
ATOM   1608 2HD  ARG A  99      -1.005  -4.223   3.898  1.00  0.00           H  
ATOM   1609  HE  ARG A  99      -0.945  -1.704   5.394  1.00  0.00           H  
ATOM   1610 1HH1 ARG A  99       0.167  -5.108   5.487  1.00  0.00           H  
ATOM   1611 2HH1 ARG A  99       0.308  -5.068   7.228  1.00  0.00           H  
ATOM   1612 1HH2 ARG A  99      -0.772  -1.697   7.403  1.00  0.00           H  
ATOM   1613 2HH2 ARG A  99      -0.229  -3.086   8.374  1.00  0.00           H  
ATOM   1614  N   LEU A 100       1.863  -4.032  -1.121  1.00  0.00           N  
ATOM   1615  CA  LEU A 100       1.950  -4.837  -2.327  1.00  0.00           C  
ATOM   1616  C   LEU A 100       3.358  -5.311  -2.553  1.00  0.00           C  
ATOM   1617  O   LEU A 100       3.564  -6.470  -2.913  1.00  0.00           O  
ATOM   1618  CB  LEU A 100       1.544  -4.040  -3.546  1.00  0.00           C  
ATOM   1619  CG  LEU A 100       0.109  -3.718  -3.707  1.00  0.00           C  
ATOM   1620  CD1 LEU A 100      -0.026  -2.810  -4.805  1.00  0.00           C  
ATOM   1621  CD2 LEU A 100      -0.645  -4.986  -4.003  1.00  0.00           C  
ATOM   1622  H   LEU A 100       1.502  -3.074  -1.146  1.00  0.00           H  
ATOM   1623  HA  LEU A 100       1.326  -5.715  -2.200  1.00  0.00           H  
ATOM   1624 1HB  LEU A 100       2.081  -3.099  -3.511  1.00  0.00           H  
ATOM   1625 2HB  LEU A 100       1.871  -4.580  -4.432  1.00  0.00           H  
ATOM   1626  HG  LEU A 100      -0.288  -3.241  -2.826  1.00  0.00           H  
ATOM   1627 1HD1 LEU A 100      -1.066  -2.599  -4.940  1.00  0.00           H  
ATOM   1628 2HD1 LEU A 100       0.512  -1.898  -4.615  1.00  0.00           H  
ATOM   1629 3HD1 LEU A 100       0.377  -3.291  -5.662  1.00  0.00           H  
ATOM   1630 1HD2 LEU A 100      -1.666  -4.761  -4.171  1.00  0.00           H  
ATOM   1631 2HD2 LEU A 100      -0.237  -5.464  -4.883  1.00  0.00           H  
ATOM   1632 3HD2 LEU A 100      -0.575  -5.647  -3.175  1.00  0.00           H  
ATOM   1633  N   VAL A 101       4.338  -4.455  -2.296  1.00  0.00           N  
ATOM   1634  CA  VAL A 101       5.703  -4.886  -2.481  1.00  0.00           C  
ATOM   1635  C   VAL A 101       6.065  -6.007  -1.505  1.00  0.00           C  
ATOM   1636  O   VAL A 101       6.685  -6.991  -1.913  1.00  0.00           O  
ATOM   1637  CB  VAL A 101       6.690  -3.715  -2.307  1.00  0.00           C  
ATOM   1638  CG1 VAL A 101       8.150  -4.252  -2.306  1.00  0.00           C  
ATOM   1639  CG2 VAL A 101       6.456  -2.677  -3.450  1.00  0.00           C  
ATOM   1640  H   VAL A 101       4.103  -3.490  -2.036  1.00  0.00           H  
ATOM   1641  HA  VAL A 101       5.795  -5.261  -3.497  1.00  0.00           H  
ATOM   1642  HB  VAL A 101       6.515  -3.234  -1.343  1.00  0.00           H  
ATOM   1643 1HG1 VAL A 101       8.829  -3.429  -2.165  1.00  0.00           H  
ATOM   1644 2HG1 VAL A 101       8.296  -4.957  -1.490  1.00  0.00           H  
ATOM   1645 3HG1 VAL A 101       8.370  -4.749  -3.229  1.00  0.00           H  
ATOM   1646 1HG2 VAL A 101       7.129  -1.834  -3.330  1.00  0.00           H  
ATOM   1647 2HG2 VAL A 101       6.622  -3.140  -4.416  1.00  0.00           H  
ATOM   1648 3HG2 VAL A 101       5.437  -2.320  -3.404  1.00  0.00           H  
ATOM   1649  N   GLU A 102       5.717  -5.862  -0.216  1.00  0.00           N  
ATOM   1650  CA  GLU A 102       6.064  -6.910   0.749  1.00  0.00           C  
ATOM   1651  C   GLU A 102       5.340  -8.240   0.502  1.00  0.00           C  
ATOM   1652  O   GLU A 102       5.963  -9.308   0.572  1.00  0.00           O  
ATOM   1653  CB  GLU A 102       5.758  -6.424   2.167  1.00  0.00           C  
ATOM   1654  CG  GLU A 102       6.666  -5.305   2.658  1.00  0.00           C  
ATOM   1655  CD  GLU A 102       6.321  -4.837   4.044  1.00  0.00           C  
ATOM   1656  OE1 GLU A 102       5.385  -5.351   4.608  1.00  0.00           O  
ATOM   1657  OE2 GLU A 102       6.995  -3.966   4.540  1.00  0.00           O  
ATOM   1658  H   GLU A 102       5.248  -4.998   0.082  1.00  0.00           H  
ATOM   1659  HA  GLU A 102       7.135  -7.093   0.667  1.00  0.00           H  
ATOM   1660 1HB  GLU A 102       4.729  -6.064   2.215  1.00  0.00           H  
ATOM   1661 2HB  GLU A 102       5.847  -7.256   2.864  1.00  0.00           H  
ATOM   1662 1HG  GLU A 102       7.696  -5.659   2.651  1.00  0.00           H  
ATOM   1663 2HG  GLU A 102       6.596  -4.465   1.968  1.00  0.00           H  
ATOM   1664  N   THR A 103       4.048  -8.195   0.179  1.00  0.00           N  
ATOM   1665  CA  THR A 103       3.298  -9.412  -0.098  1.00  0.00           C  
ATOM   1666  C   THR A 103       3.840 -10.071  -1.352  1.00  0.00           C  
ATOM   1667  O   THR A 103       4.010 -11.294  -1.395  1.00  0.00           O  
ATOM   1668  CB  THR A 103       1.779  -9.144  -0.196  1.00  0.00           C  
ATOM   1669  OG1 THR A 103       1.292  -8.679   1.077  1.00  0.00           O  
ATOM   1670  CG2 THR A 103       1.034 -10.440  -0.599  1.00  0.00           C  
ATOM   1671  H   THR A 103       3.560  -7.299   0.156  1.00  0.00           H  
ATOM   1672  HA  THR A 103       3.449 -10.103   0.733  1.00  0.00           H  
ATOM   1673  HB  THR A 103       1.608  -8.358  -0.919  1.00  0.00           H  
ATOM   1674  HG1 THR A 103       0.502  -8.084   0.956  1.00  0.00           H  
ATOM   1675 1HG2 THR A 103      -0.029 -10.242  -0.659  1.00  0.00           H  
ATOM   1676 2HG2 THR A 103       1.381 -10.798  -1.565  1.00  0.00           H  
ATOM   1677 3HG2 THR A 103       1.217 -11.207   0.151  1.00  0.00           H  
ATOM   1678  N   ALA A 104       4.082  -9.281  -2.397  1.00  0.00           N  
ATOM   1679  CA  ALA A 104       4.628  -9.811  -3.621  1.00  0.00           C  
ATOM   1680  C   ALA A 104       5.999 -10.435  -3.353  1.00  0.00           C  
ATOM   1681  O   ALA A 104       6.311 -11.486  -3.918  1.00  0.00           O  
ATOM   1682  CB  ALA A 104       4.702  -8.719  -4.649  1.00  0.00           C  
ATOM   1683  H   ALA A 104       3.873  -8.281  -2.352  1.00  0.00           H  
ATOM   1684  HA  ALA A 104       3.969 -10.597  -3.981  1.00  0.00           H  
ATOM   1685 1HB  ALA A 104       5.095  -9.106  -5.564  1.00  0.00           H  
ATOM   1686 2HB  ALA A 104       3.724  -8.305  -4.827  1.00  0.00           H  
ATOM   1687 3HB  ALA A 104       5.347  -7.944  -4.259  1.00  0.00           H  
ATOM   1688  N   GLU A 105       6.817  -9.825  -2.473  1.00  0.00           N  
ATOM   1689  CA  GLU A 105       8.112 -10.409  -2.135  1.00  0.00           C  
ATOM   1690  C   GLU A 105       7.938 -11.800  -1.546  1.00  0.00           C  
ATOM   1691  O   GLU A 105       8.676 -12.720  -1.916  1.00  0.00           O  
ATOM   1692  CB  GLU A 105       8.891  -9.541  -1.149  1.00  0.00           C  
ATOM   1693  CG  GLU A 105      10.258 -10.131  -0.757  1.00  0.00           C  
ATOM   1694  CD  GLU A 105      11.052  -9.251   0.167  1.00  0.00           C  
ATOM   1695  OE1 GLU A 105      10.614  -8.159   0.453  1.00  0.00           O  
ATOM   1696  OE2 GLU A 105      12.093  -9.677   0.617  1.00  0.00           O  
ATOM   1697  H   GLU A 105       6.568  -8.912  -2.082  1.00  0.00           H  
ATOM   1698  HA  GLU A 105       8.698 -10.498  -3.048  1.00  0.00           H  
ATOM   1699 1HB  GLU A 105       9.047  -8.552  -1.580  1.00  0.00           H  
ATOM   1700 2HB  GLU A 105       8.311  -9.412  -0.239  1.00  0.00           H  
ATOM   1701 1HG  GLU A 105      10.098 -11.087  -0.263  1.00  0.00           H  
ATOM   1702 2HG  GLU A 105      10.833 -10.315  -1.665  1.00  0.00           H  
ATOM   1703  N   GLU A 106       6.958 -11.969  -0.643  1.00  0.00           N  
ATOM   1704  CA  GLU A 106       6.727 -13.283  -0.054  1.00  0.00           C  
ATOM   1705  C   GLU A 106       6.339 -14.291  -1.132  1.00  0.00           C  
ATOM   1706  O   GLU A 106       6.806 -15.430  -1.096  1.00  0.00           O  
ATOM   1707  CB  GLU A 106       5.643 -13.251   1.028  1.00  0.00           C  
ATOM   1708  CG  GLU A 106       6.036 -12.542   2.325  1.00  0.00           C  
ATOM   1709  CD  GLU A 106       4.938 -12.592   3.365  1.00  0.00           C  
ATOM   1710  OE1 GLU A 106       3.872 -13.065   3.044  1.00  0.00           O  
ATOM   1711  OE2 GLU A 106       5.168 -12.174   4.475  1.00  0.00           O  
ATOM   1712  H   GLU A 106       6.429 -11.147  -0.323  1.00  0.00           H  
ATOM   1713  HA  GLU A 106       7.653 -13.618   0.407  1.00  0.00           H  
ATOM   1714 1HB  GLU A 106       4.762 -12.745   0.635  1.00  0.00           H  
ATOM   1715 2HB  GLU A 106       5.349 -14.270   1.277  1.00  0.00           H  
ATOM   1716 1HG  GLU A 106       6.933 -13.006   2.729  1.00  0.00           H  
ATOM   1717 2HG  GLU A 106       6.270 -11.503   2.095  1.00  0.00           H  
ATOM   1718  N   VAL A 107       5.541 -13.864  -2.117  1.00  0.00           N  
ATOM   1719  CA  VAL A 107       5.149 -14.750  -3.211  1.00  0.00           C  
ATOM   1720  C   VAL A 107       6.374 -15.200  -4.008  1.00  0.00           C  
ATOM   1721  O   VAL A 107       6.512 -16.392  -4.322  1.00  0.00           O  
ATOM   1722  CB  VAL A 107       4.159 -14.035  -4.150  1.00  0.00           C  
ATOM   1723  CG1 VAL A 107       3.924 -14.863  -5.404  1.00  0.00           C  
ATOM   1724  CG2 VAL A 107       2.849 -13.777  -3.421  1.00  0.00           C  
ATOM   1725  H   VAL A 107       5.147 -12.918  -2.034  1.00  0.00           H  
ATOM   1726  HA  VAL A 107       4.669 -15.630  -2.782  1.00  0.00           H  
ATOM   1727  HB  VAL A 107       4.593 -13.087  -4.466  1.00  0.00           H  
ATOM   1728 1HG1 VAL A 107       3.223 -14.343  -6.057  1.00  0.00           H  
ATOM   1729 2HG1 VAL A 107       4.870 -15.005  -5.929  1.00  0.00           H  
ATOM   1730 3HG1 VAL A 107       3.512 -15.833  -5.128  1.00  0.00           H  
ATOM   1731 1HG2 VAL A 107       2.154 -13.271  -4.091  1.00  0.00           H  
ATOM   1732 2HG2 VAL A 107       2.418 -14.725  -3.099  1.00  0.00           H  
ATOM   1733 3HG2 VAL A 107       3.036 -13.148  -2.550  1.00  0.00           H  
ATOM   1734  N   VAL A 108       7.272 -14.264  -4.303  1.00  0.00           N  
ATOM   1735  CA  VAL A 108       8.471 -14.612  -5.048  1.00  0.00           C  
ATOM   1736  C   VAL A 108       9.324 -15.590  -4.262  1.00  0.00           C  
ATOM   1737  O   VAL A 108       9.805 -16.573  -4.821  1.00  0.00           O  
ATOM   1738  CB  VAL A 108       9.295 -13.350  -5.366  1.00  0.00           C  
ATOM   1739  CG1 VAL A 108      10.636 -13.729  -5.975  1.00  0.00           C  
ATOM   1740  CG2 VAL A 108       8.513 -12.443  -6.303  1.00  0.00           C  
ATOM   1741  H   VAL A 108       7.063 -13.294  -4.048  1.00  0.00           H  
ATOM   1742  HA  VAL A 108       8.167 -15.074  -5.972  1.00  0.00           H  
ATOM   1743  HB  VAL A 108       9.502 -12.820  -4.435  1.00  0.00           H  
ATOM   1744 1HG1 VAL A 108      11.206 -12.825  -6.192  1.00  0.00           H  
ATOM   1745 2HG1 VAL A 108      11.194 -14.348  -5.271  1.00  0.00           H  
ATOM   1746 3HG1 VAL A 108      10.473 -14.284  -6.898  1.00  0.00           H  
ATOM   1747 1HG2 VAL A 108       9.101 -11.553  -6.522  1.00  0.00           H  
ATOM   1748 2HG2 VAL A 108       8.301 -12.976  -7.230  1.00  0.00           H  
ATOM   1749 3HG2 VAL A 108       7.575 -12.152  -5.829  1.00  0.00           H  
ATOM   1750  N   ARG A 109       9.524 -15.313  -2.973  1.00  0.00           N  
ATOM   1751  CA  ARG A 109      10.322 -16.164  -2.105  1.00  0.00           C  
ATOM   1752  C   ARG A 109       9.745 -17.570  -1.919  1.00  0.00           C  
ATOM   1753  O   ARG A 109      10.509 -18.521  -1.736  1.00  0.00           O  
ATOM   1754  CB  ARG A 109      10.511 -15.508  -0.751  1.00  0.00           C  
ATOM   1755  CG  ARG A 109      11.470 -14.325  -0.756  1.00  0.00           C  
ATOM   1756  CD  ARG A 109      11.663 -13.762   0.604  1.00  0.00           C  
ATOM   1757  NE  ARG A 109      12.575 -12.611   0.598  1.00  0.00           N  
ATOM   1758  CZ  ARG A 109      13.917 -12.657   0.624  1.00  0.00           C  
ATOM   1759  NH1 ARG A 109      14.584 -13.802   0.659  1.00  0.00           N  
ATOM   1760  NH2 ARG A 109      14.547 -11.507   0.617  1.00  0.00           N  
ATOM   1761  H   ARG A 109       9.114 -14.457  -2.587  1.00  0.00           H  
ATOM   1762  HA  ARG A 109      11.304 -16.263  -2.562  1.00  0.00           H  
ATOM   1763 1HB  ARG A 109       9.546 -15.147  -0.397  1.00  0.00           H  
ATOM   1764 2HB  ARG A 109      10.873 -16.242  -0.035  1.00  0.00           H  
ATOM   1765 1HG  ARG A 109      12.432 -14.648  -1.147  1.00  0.00           H  
ATOM   1766 2HG  ARG A 109      11.069 -13.539  -1.397  1.00  0.00           H  
ATOM   1767 1HD  ARG A 109      10.694 -13.417   0.975  1.00  0.00           H  
ATOM   1768 2HD  ARG A 109      12.055 -14.518   1.278  1.00  0.00           H  
ATOM   1769  HE  ARG A 109      12.172 -11.662   0.578  1.00  0.00           H  
ATOM   1770 1HH1 ARG A 109      14.089 -14.680   0.667  1.00  0.00           H  
ATOM   1771 2HH1 ARG A 109      15.594 -13.800   0.680  1.00  0.00           H  
ATOM   1772 1HH2 ARG A 109      13.975 -10.649   0.595  1.00  0.00           H  
ATOM   1773 2HH2 ARG A 109      15.553 -11.463   0.637  1.00  0.00           H  
ATOM   1774  N   GLU A 110       8.415 -17.710  -1.929  1.00  0.00           N  
ATOM   1775  CA  GLU A 110       7.792 -19.017  -1.774  1.00  0.00           C  
ATOM   1776  C   GLU A 110       8.066 -19.889  -3.011  1.00  0.00           C  
ATOM   1777  O   GLU A 110       8.368 -21.082  -2.881  1.00  0.00           O  
ATOM   1778  CB  GLU A 110       6.286 -18.865  -1.512  1.00  0.00           C  
ATOM   1779  CG  GLU A 110       5.531 -20.170  -1.218  1.00  0.00           C  
ATOM   1780  CD  GLU A 110       5.971 -20.879   0.075  1.00  0.00           C  
ATOM   1781  OE1 GLU A 110       6.390 -20.202   0.980  1.00  0.00           O  
ATOM   1782  OE2 GLU A 110       5.921 -22.099   0.126  1.00  0.00           O  
ATOM   1783  H   GLU A 110       7.828 -16.875  -1.993  1.00  0.00           H  
ATOM   1784  HA  GLU A 110       8.237 -19.508  -0.906  1.00  0.00           H  
ATOM   1785 1HB  GLU A 110       6.139 -18.195  -0.665  1.00  0.00           H  
ATOM   1786 2HB  GLU A 110       5.818 -18.391  -2.380  1.00  0.00           H  
ATOM   1787 1HG  GLU A 110       4.472 -19.934  -1.133  1.00  0.00           H  
ATOM   1788 2HG  GLU A 110       5.644 -20.814  -2.057  1.00  0.00           H  
ATOM   1789  N   ARG A 111       8.010 -19.303  -4.217  1.00  0.00           N  
ATOM   1790  CA  ARG A 111       8.325 -20.079  -5.428  1.00  0.00           C  
ATOM   1791  C   ARG A 111       9.199 -19.321  -6.442  1.00  0.00           C  
ATOM   1792  O   ARG A 111       8.701 -18.958  -7.514  1.00  0.00           O  
ATOM   1793  CB  ARG A 111       7.058 -20.527  -6.157  1.00  0.00           C  
ATOM   1794  CG  ARG A 111       6.149 -21.510  -5.430  1.00  0.00           C  
ATOM   1795  CD  ARG A 111       6.757 -22.877  -5.295  1.00  0.00           C  
ATOM   1796  NE  ARG A 111       5.827 -23.796  -4.661  1.00  0.00           N  
ATOM   1797  CZ  ARG A 111       5.682 -23.961  -3.329  1.00  0.00           C  
ATOM   1798  NH1 ARG A 111       6.413 -23.263  -2.484  1.00  0.00           N  
ATOM   1799  NH2 ARG A 111       4.780 -24.817  -2.872  1.00  0.00           N  
ATOM   1800  H   ARG A 111       7.712 -18.319  -4.284  1.00  0.00           H  
ATOM   1801  HA  ARG A 111       8.873 -20.969  -5.127  1.00  0.00           H  
ATOM   1802 1HB  ARG A 111       6.454 -19.653  -6.406  1.00  0.00           H  
ATOM   1803 2HB  ARG A 111       7.341 -21.003  -7.090  1.00  0.00           H  
ATOM   1804 1HG  ARG A 111       5.922 -21.129  -4.440  1.00  0.00           H  
ATOM   1805 2HG  ARG A 111       5.221 -21.616  -5.990  1.00  0.00           H  
ATOM   1806 1HD  ARG A 111       7.000 -23.262  -6.282  1.00  0.00           H  
ATOM   1807 2HD  ARG A 111       7.657 -22.835  -4.695  1.00  0.00           H  
ATOM   1808  HE  ARG A 111       5.236 -24.348  -5.270  1.00  0.00           H  
ATOM   1809 1HH1 ARG A 111       7.112 -22.577  -2.804  1.00  0.00           H  
ATOM   1810 2HH1 ARG A 111       6.273 -23.329  -1.473  1.00  0.00           H  
ATOM   1811 1HH2 ARG A 111       4.211 -25.346  -3.518  1.00  0.00           H  
ATOM   1812 2HH2 ARG A 111       4.658 -24.938  -1.877  1.00  0.00           H  
ATOM   1813  N   PRO A 112      10.501 -19.117  -6.190  1.00  0.00           N  
ATOM   1814  CA  PRO A 112      11.384 -18.386  -7.071  1.00  0.00           C  
ATOM   1815  C   PRO A 112      11.392 -19.053  -8.434  1.00  0.00           C  
ATOM   1816  O   PRO A 112      11.393 -20.279  -8.523  1.00  0.00           O  
ATOM   1817  CB  PRO A 112      12.752 -18.555  -6.394  1.00  0.00           C  
ATOM   1818  CG  PRO A 112      12.427 -18.701  -4.930  1.00  0.00           C  
ATOM   1819  CD  PRO A 112      11.134 -19.491  -4.903  1.00  0.00           C  
ATOM   1820  HA  PRO A 112      11.069 -17.334  -7.128  1.00  0.00           H  
ATOM   1821 1HB  PRO A 112      13.276 -19.423  -6.811  1.00  0.00           H  
ATOM   1822 2HB  PRO A 112      13.376 -17.667  -6.602  1.00  0.00           H  
ATOM   1823 1HG  PRO A 112      13.242 -19.201  -4.387  1.00  0.00           H  
ATOM   1824 2HG  PRO A 112      12.303 -17.707  -4.475  1.00  0.00           H  
ATOM   1825 1HD  PRO A 112      11.321 -20.573  -4.904  1.00  0.00           H  
ATOM   1826 2HD  PRO A 112      10.570 -19.175  -4.045  1.00  0.00           H  
ATOM   1827  N   GLY A 113      11.384 -18.252  -9.486  1.00  0.00           N  
ATOM   1828  CA  GLY A 113      11.451 -18.759 -10.853  1.00  0.00           C  
ATOM   1829  C   GLY A 113      10.101 -19.143 -11.467  1.00  0.00           C  
ATOM   1830  O   GLY A 113      10.025 -19.371 -12.678  1.00  0.00           O  
ATOM   1831  H   GLY A 113      11.374 -17.252  -9.338  1.00  0.00           H  
ATOM   1832 1HA  GLY A 113      11.923 -18.006 -11.481  1.00  0.00           H  
ATOM   1833 2HA  GLY A 113      12.109 -19.623 -10.873  1.00  0.00           H  
ATOM   1834  N   SER A 114       9.045 -19.195 -10.654  1.00  0.00           N  
ATOM   1835  CA  SER A 114       7.721 -19.575 -11.145  1.00  0.00           C  
ATOM   1836  C   SER A 114       7.036 -18.455 -11.895  1.00  0.00           C  
ATOM   1837  O   SER A 114       7.390 -17.283 -11.743  1.00  0.00           O  
ATOM   1838  CB  SER A 114       6.818 -19.991 -10.003  1.00  0.00           C  
ATOM   1839  OG  SER A 114       6.565 -18.907  -9.144  1.00  0.00           O  
ATOM   1840  H   SER A 114       9.159 -19.025  -9.650  1.00  0.00           H  
ATOM   1841  HA  SER A 114       7.842 -20.420 -11.822  1.00  0.00           H  
ATOM   1842 1HB  SER A 114       5.881 -20.368 -10.401  1.00  0.00           H  
ATOM   1843 2HB  SER A 114       7.288 -20.798  -9.447  1.00  0.00           H  
ATOM   1844  HG  SER A 114       7.246 -18.974  -8.436  1.00  0.00           H  
ATOM   1845  N   ASN A 115       6.008 -18.799 -12.679  1.00  0.00           N  
ATOM   1846  CA  ASN A 115       5.242 -17.766 -13.365  1.00  0.00           C  
ATOM   1847  C   ASN A 115       4.523 -16.858 -12.371  1.00  0.00           C  
ATOM   1848  O   ASN A 115       4.353 -15.661 -12.624  1.00  0.00           O  
ATOM   1849  CB  ASN A 115       4.270 -18.384 -14.346  1.00  0.00           C  
ATOM   1850  CG  ASN A 115       4.961 -18.936 -15.575  1.00  0.00           C  
ATOM   1851  OD1 ASN A 115       6.082 -18.545 -15.934  1.00  0.00           O  
ATOM   1852  ND2 ASN A 115       4.302 -19.852 -16.231  1.00  0.00           N  
ATOM   1853  H   ASN A 115       5.778 -19.775 -12.805  1.00  0.00           H  
ATOM   1854  HA  ASN A 115       5.934 -17.139 -13.923  1.00  0.00           H  
ATOM   1855 1HB  ASN A 115       3.720 -19.187 -13.857  1.00  0.00           H  
ATOM   1856 2HB  ASN A 115       3.543 -17.633 -14.659  1.00  0.00           H  
ATOM   1857 1HD2 ASN A 115       4.701 -20.262 -17.052  1.00  0.00           H  
ATOM   1858 2HD2 ASN A 115       3.400 -20.149 -15.918  1.00  0.00           H  
ATOM   1859  N   LEU A 116       4.130 -17.413 -11.220  1.00  0.00           N  
ATOM   1860  CA  LEU A 116       3.477 -16.600 -10.211  1.00  0.00           C  
ATOM   1861  C   LEU A 116       4.486 -15.598  -9.663  1.00  0.00           C  
ATOM   1862  O   LEU A 116       4.152 -14.429  -9.464  1.00  0.00           O  
ATOM   1863  CB  LEU A 116       2.922 -17.466  -9.078  1.00  0.00           C  
ATOM   1864  CG  LEU A 116       2.154 -16.718  -7.955  1.00  0.00           C  
ATOM   1865  CD1 LEU A 116       0.934 -15.962  -8.515  1.00  0.00           C  
ATOM   1866  CD2 LEU A 116       1.736 -17.727  -6.891  1.00  0.00           C  
ATOM   1867  H   LEU A 116       4.256 -18.404 -11.068  1.00  0.00           H  
ATOM   1868  HA  LEU A 116       2.666 -16.059 -10.692  1.00  0.00           H  
ATOM   1869 1HB  LEU A 116       2.250 -18.205  -9.507  1.00  0.00           H  
ATOM   1870 2HB  LEU A 116       3.758 -17.991  -8.610  1.00  0.00           H  
ATOM   1871  HG  LEU A 116       2.803 -15.996  -7.522  1.00  0.00           H  
ATOM   1872 1HD1 LEU A 116       0.429 -15.444  -7.700  1.00  0.00           H  
ATOM   1873 2HD1 LEU A 116       1.239 -15.225  -9.249  1.00  0.00           H  
ATOM   1874 3HD1 LEU A 116       0.245 -16.670  -8.975  1.00  0.00           H  
ATOM   1875 1HD2 LEU A 116       1.220 -17.210  -6.082  1.00  0.00           H  
ATOM   1876 2HD2 LEU A 116       1.070 -18.471  -7.332  1.00  0.00           H  
ATOM   1877 3HD2 LEU A 116       2.624 -18.222  -6.494  1.00  0.00           H  
ATOM   1878  N   ALA A 117       5.716 -16.057  -9.404  1.00  0.00           N  
ATOM   1879  CA  ALA A 117       6.775 -15.176  -8.931  1.00  0.00           C  
ATOM   1880  C   ALA A 117       7.068 -14.084  -9.962  1.00  0.00           C  
ATOM   1881  O   ALA A 117       7.289 -12.932  -9.593  1.00  0.00           O  
ATOM   1882  CB  ALA A 117       8.035 -15.965  -8.657  1.00  0.00           C  
ATOM   1883  H   ALA A 117       5.899 -17.053  -9.511  1.00  0.00           H  
ATOM   1884  HA  ALA A 117       6.442 -14.702  -8.008  1.00  0.00           H  
ATOM   1885 1HB  ALA A 117       8.809 -15.304  -8.303  1.00  0.00           H  
ATOM   1886 2HB  ALA A 117       7.830 -16.724  -7.904  1.00  0.00           H  
ATOM   1887 3HB  ALA A 117       8.369 -16.446  -9.574  1.00  0.00           H  
ATOM   1888  N   LYS A 118       7.017 -14.421 -11.256  1.00  0.00           N  
ATOM   1889  CA  LYS A 118       7.262 -13.416 -12.288  1.00  0.00           C  
ATOM   1890  C   LYS A 118       6.176 -12.349 -12.223  1.00  0.00           C  
ATOM   1891  O   LYS A 118       6.469 -11.151 -12.315  1.00  0.00           O  
ATOM   1892  CB  LYS A 118       7.315 -14.054 -13.673  1.00  0.00           C  
ATOM   1893  CG  LYS A 118       8.547 -14.926 -13.910  1.00  0.00           C  
ATOM   1894  CD  LYS A 118       8.493 -15.620 -15.274  1.00  0.00           C  
ATOM   1895  CE  LYS A 118       9.655 -16.588 -15.450  1.00  0.00           C  
ATOM   1896  NZ  LYS A 118       9.553 -17.344 -16.731  1.00  0.00           N  
ATOM   1897  H   LYS A 118       6.876 -15.403 -11.504  1.00  0.00           H  
ATOM   1898  HA  LYS A 118       8.219 -12.933 -12.086  1.00  0.00           H  
ATOM   1899 1HB  LYS A 118       6.430 -14.668 -13.818  1.00  0.00           H  
ATOM   1900 2HB  LYS A 118       7.300 -13.274 -14.432  1.00  0.00           H  
ATOM   1901 1HG  LYS A 118       9.438 -14.301 -13.861  1.00  0.00           H  
ATOM   1902 2HG  LYS A 118       8.619 -15.677 -13.133  1.00  0.00           H  
ATOM   1903 1HD  LYS A 118       7.560 -16.173 -15.368  1.00  0.00           H  
ATOM   1904 2HD  LYS A 118       8.532 -14.872 -16.065  1.00  0.00           H  
ATOM   1905 1HE  LYS A 118      10.589 -16.031 -15.439  1.00  0.00           H  
ATOM   1906 2HE  LYS A 118       9.654 -17.300 -14.619  1.00  0.00           H  
ATOM   1907 1HZ  LYS A 118      10.333 -17.981 -16.808  1.00  0.00           H  
ATOM   1908 2HZ  LYS A 118       8.683 -17.874 -16.729  1.00  0.00           H  
ATOM   1909 3HZ  LYS A 118       9.557 -16.704 -17.512  1.00  0.00           H  
ATOM   1910  N   LEU A 119       4.922 -12.776 -12.008  1.00  0.00           N  
ATOM   1911  CA  LEU A 119       3.846 -11.817 -11.840  1.00  0.00           C  
ATOM   1912  C   LEU A 119       4.099 -10.988 -10.590  1.00  0.00           C  
ATOM   1913  O   LEU A 119       3.982  -9.771 -10.629  1.00  0.00           O  
ATOM   1914  CB  LEU A 119       2.494 -12.532 -11.739  1.00  0.00           C  
ATOM   1915  CG  LEU A 119       1.273 -11.625 -11.547  1.00  0.00           C  
ATOM   1916  CD1 LEU A 119       1.144 -10.687 -12.739  1.00  0.00           C  
ATOM   1917  CD2 LEU A 119       0.024 -12.480 -11.387  1.00  0.00           C  
ATOM   1918  H   LEU A 119       4.724 -13.781 -12.029  1.00  0.00           H  
ATOM   1919  HA  LEU A 119       3.851 -11.160 -12.706  1.00  0.00           H  
ATOM   1920 1HB  LEU A 119       2.338 -13.110 -12.650  1.00  0.00           H  
ATOM   1921 2HB  LEU A 119       2.529 -13.224 -10.898  1.00  0.00           H  
ATOM   1922  HG  LEU A 119       1.411 -11.013 -10.655  1.00  0.00           H  
ATOM   1923 1HD1 LEU A 119       0.276 -10.041 -12.603  1.00  0.00           H  
ATOM   1924 2HD1 LEU A 119       2.042 -10.074 -12.820  1.00  0.00           H  
ATOM   1925 3HD1 LEU A 119       1.021 -11.271 -13.650  1.00  0.00           H  
ATOM   1926 1HD2 LEU A 119      -0.844 -11.833 -11.249  1.00  0.00           H  
ATOM   1927 2HD2 LEU A 119      -0.115 -13.090 -12.279  1.00  0.00           H  
ATOM   1928 3HD2 LEU A 119       0.136 -13.127 -10.517  1.00  0.00           H  
ATOM   1929  N   ALA A 120       4.477 -11.626  -9.483  1.00  0.00           N  
ATOM   1930  CA  ALA A 120       4.738 -10.886  -8.263  1.00  0.00           C  
ATOM   1931  C   ALA A 120       5.852  -9.847  -8.484  1.00  0.00           C  
ATOM   1932  O   ALA A 120       5.751  -8.738  -7.963  1.00  0.00           O  
ATOM   1933  CB  ALA A 120       5.077 -11.846  -7.156  1.00  0.00           C  
ATOM   1934  H   ALA A 120       4.527 -12.647  -9.484  1.00  0.00           H  
ATOM   1935  HA  ALA A 120       3.839 -10.353  -7.985  1.00  0.00           H  
ATOM   1936 1HB  ALA A 120       5.242 -11.316  -6.244  1.00  0.00           H  
ATOM   1937 2HB  ALA A 120       4.251 -12.533  -7.039  1.00  0.00           H  
ATOM   1938 3HB  ALA A 120       5.955 -12.389  -7.426  1.00  0.00           H  
ATOM   1939  N   LEU A 121       6.884 -10.168  -9.278  1.00  0.00           N  
ATOM   1940  CA  LEU A 121       7.937  -9.186  -9.554  1.00  0.00           C  
ATOM   1941  C   LEU A 121       7.364  -8.016 -10.356  1.00  0.00           C  
ATOM   1942  O   LEU A 121       7.708  -6.859 -10.093  1.00  0.00           O  
ATOM   1943  CB  LEU A 121       9.100  -9.826 -10.312  1.00  0.00           C  
ATOM   1944  CG  LEU A 121       9.976 -10.848  -9.538  1.00  0.00           C  
ATOM   1945  CD1 LEU A 121      10.940 -11.525 -10.503  1.00  0.00           C  
ATOM   1946  CD2 LEU A 121      10.782 -10.127  -8.453  1.00  0.00           C  
ATOM   1947  H   LEU A 121       6.948 -11.129  -9.629  1.00  0.00           H  
ATOM   1948  HA  LEU A 121       8.293  -8.793  -8.613  1.00  0.00           H  
ATOM   1949 1HB  LEU A 121       8.683 -10.346 -11.175  1.00  0.00           H  
ATOM   1950 2HB  LEU A 121       9.749  -9.027 -10.665  1.00  0.00           H  
ATOM   1951  HG  LEU A 121       9.338 -11.605  -9.096  1.00  0.00           H  
ATOM   1952 1HD1 LEU A 121      11.545 -12.245  -9.962  1.00  0.00           H  
ATOM   1953 2HD1 LEU A 121      10.378 -12.043 -11.279  1.00  0.00           H  
ATOM   1954 3HD1 LEU A 121      11.588 -10.779 -10.958  1.00  0.00           H  
ATOM   1955 1HD2 LEU A 121      11.394 -10.845  -7.918  1.00  0.00           H  
ATOM   1956 2HD2 LEU A 121      11.418  -9.390  -8.923  1.00  0.00           H  
ATOM   1957 3HD2 LEU A 121      10.134  -9.646  -7.751  1.00  0.00           H  
ATOM   1958  N   GLU A 122       6.474  -8.313 -11.315  1.00  0.00           N  
ATOM   1959  CA  GLU A 122       5.787  -7.274 -12.081  1.00  0.00           C  
ATOM   1960  C   GLU A 122       4.954  -6.391 -11.146  1.00  0.00           C  
ATOM   1961  O   GLU A 122       4.918  -5.165 -11.300  1.00  0.00           O  
ATOM   1962  CB  GLU A 122       4.893  -7.886 -13.159  1.00  0.00           C  
ATOM   1963  CG  GLU A 122       4.186  -6.879 -14.032  1.00  0.00           C  
ATOM   1964  CD  GLU A 122       3.335  -7.517 -15.089  1.00  0.00           C  
ATOM   1965  OE1 GLU A 122       3.708  -8.535 -15.615  1.00  0.00           O  
ATOM   1966  OE2 GLU A 122       2.273  -6.990 -15.345  1.00  0.00           O  
ATOM   1967  H   GLU A 122       6.309  -9.302 -11.539  1.00  0.00           H  
ATOM   1968  HA  GLU A 122       6.534  -6.653 -12.568  1.00  0.00           H  
ATOM   1969 1HB  GLU A 122       5.486  -8.547 -13.791  1.00  0.00           H  
ATOM   1970 2HB  GLU A 122       4.129  -8.486 -12.697  1.00  0.00           H  
ATOM   1971 1HG  GLU A 122       3.547  -6.264 -13.403  1.00  0.00           H  
ATOM   1972 2HG  GLU A 122       4.924  -6.228 -14.499  1.00  0.00           H  
ATOM   1973  N   ILE A 123       4.304  -7.020 -10.167  1.00  0.00           N  
ATOM   1974  CA  ILE A 123       3.497  -6.328  -9.161  1.00  0.00           C  
ATOM   1975  C   ILE A 123       4.387  -5.409  -8.337  1.00  0.00           C  
ATOM   1976  O   ILE A 123       4.006  -4.264  -8.066  1.00  0.00           O  
ATOM   1977  CB  ILE A 123       2.717  -7.316  -8.269  1.00  0.00           C  
ATOM   1978  CG1 ILE A 123       1.627  -8.026  -9.155  1.00  0.00           C  
ATOM   1979  CG2 ILE A 123       2.105  -6.559  -7.060  1.00  0.00           C  
ATOM   1980  CD1 ILE A 123       0.955  -9.203  -8.539  1.00  0.00           C  
ATOM   1981  H   ILE A 123       4.343  -8.040 -10.170  1.00  0.00           H  
ATOM   1982  HA  ILE A 123       2.769  -5.714  -9.680  1.00  0.00           H  
ATOM   1983  HB  ILE A 123       3.376  -8.082  -7.900  1.00  0.00           H  
ATOM   1984 1HG1 ILE A 123       0.869  -7.341  -9.401  1.00  0.00           H  
ATOM   1985 2HG1 ILE A 123       2.095  -8.350 -10.074  1.00  0.00           H  
ATOM   1986 1HG2 ILE A 123       1.549  -7.241  -6.452  1.00  0.00           H  
ATOM   1987 2HG2 ILE A 123       2.885  -6.103  -6.451  1.00  0.00           H  
ATOM   1988 3HG2 ILE A 123       1.461  -5.799  -7.426  1.00  0.00           H  
ATOM   1989 1HD1 ILE A 123       0.240  -9.601  -9.238  1.00  0.00           H  
ATOM   1990 2HD1 ILE A 123       1.677  -9.966  -8.298  1.00  0.00           H  
ATOM   1991 3HD1 ILE A 123       0.443  -8.900  -7.659  1.00  0.00           H  
ATOM   1992  N   ILE A 124       5.570  -5.888  -7.936  1.00  0.00           N  
ATOM   1993  CA  ILE A 124       6.511  -5.051  -7.207  1.00  0.00           C  
ATOM   1994  C   ILE A 124       6.896  -3.862  -8.057  1.00  0.00           C  
ATOM   1995  O   ILE A 124       6.982  -2.753  -7.539  1.00  0.00           O  
ATOM   1996  CB  ILE A 124       7.804  -5.786  -6.789  1.00  0.00           C  
ATOM   1997  CG1 ILE A 124       7.482  -6.838  -5.736  1.00  0.00           C  
ATOM   1998  CG2 ILE A 124       8.837  -4.758  -6.267  1.00  0.00           C  
ATOM   1999  CD1 ILE A 124       8.581  -7.840  -5.418  1.00  0.00           C  
ATOM   2000  H   ILE A 124       5.782  -6.871  -8.124  1.00  0.00           H  
ATOM   2001  HA  ILE A 124       6.010  -4.686  -6.306  1.00  0.00           H  
ATOM   2002  HB  ILE A 124       8.219  -6.313  -7.646  1.00  0.00           H  
ATOM   2003 1HG1 ILE A 124       7.222  -6.344  -4.817  1.00  0.00           H  
ATOM   2004 2HG1 ILE A 124       6.633  -7.381  -6.090  1.00  0.00           H  
ATOM   2005 1HG2 ILE A 124       9.742  -5.258  -5.960  1.00  0.00           H  
ATOM   2006 2HG2 ILE A 124       9.097  -4.030  -7.031  1.00  0.00           H  
ATOM   2007 3HG2 ILE A 124       8.419  -4.251  -5.437  1.00  0.00           H  
ATOM   2008 1HD1 ILE A 124       8.217  -8.538  -4.672  1.00  0.00           H  
ATOM   2009 2HD1 ILE A 124       8.839  -8.376  -6.313  1.00  0.00           H  
ATOM   2010 3HD1 ILE A 124       9.460  -7.334  -5.032  1.00  0.00           H  
ATOM   2011  N   LEU A 125       7.183  -4.084  -9.347  1.00  0.00           N  
ATOM   2012  CA  LEU A 125       7.535  -2.968 -10.220  1.00  0.00           C  
ATOM   2013  C   LEU A 125       6.413  -1.964 -10.359  1.00  0.00           C  
ATOM   2014  O   LEU A 125       6.657  -0.762 -10.314  1.00  0.00           O  
ATOM   2015  CB  LEU A 125       7.919  -3.491 -11.610  1.00  0.00           C  
ATOM   2016  CG  LEU A 125       9.225  -4.294 -11.681  1.00  0.00           C  
ATOM   2017  CD1 LEU A 125       9.355  -4.930 -13.058  1.00  0.00           C  
ATOM   2018  CD2 LEU A 125      10.402  -3.374 -11.390  1.00  0.00           C  
ATOM   2019  H   LEU A 125       7.179  -5.045  -9.699  1.00  0.00           H  
ATOM   2020  HA  LEU A 125       8.391  -2.464  -9.797  1.00  0.00           H  
ATOM   2021 1HB  LEU A 125       7.117  -4.131 -11.974  1.00  0.00           H  
ATOM   2022 2HB  LEU A 125       8.015  -2.642 -12.286  1.00  0.00           H  
ATOM   2023  HG  LEU A 125       9.200  -5.095 -10.943  1.00  0.00           H  
ATOM   2024 1HD1 LEU A 125      10.283  -5.501 -13.109  1.00  0.00           H  
ATOM   2025 2HD1 LEU A 125       8.511  -5.598 -13.231  1.00  0.00           H  
ATOM   2026 3HD1 LEU A 125       9.367  -4.152 -13.820  1.00  0.00           H  
ATOM   2027 1HD2 LEU A 125      11.330  -3.945 -11.440  1.00  0.00           H  
ATOM   2028 2HD2 LEU A 125      10.429  -2.573 -12.128  1.00  0.00           H  
ATOM   2029 3HD2 LEU A 125      10.292  -2.948 -10.393  1.00  0.00           H  
ATOM   2030  N   ARG A 126       5.185  -2.428 -10.549  1.00  0.00           N  
ATOM   2031  CA  ARG A 126       4.084  -1.495 -10.704  1.00  0.00           C  
ATOM   2032  C   ARG A 126       3.845  -0.716  -9.412  1.00  0.00           C  
ATOM   2033  O   ARG A 126       3.604   0.501  -9.444  1.00  0.00           O  
ATOM   2034  CB  ARG A 126       2.837  -2.259 -11.100  1.00  0.00           C  
ATOM   2035  CG  ARG A 126       2.797  -2.827 -12.542  1.00  0.00           C  
ATOM   2036  CD  ARG A 126       1.601  -3.696 -12.692  1.00  0.00           C  
ATOM   2037  NE  ARG A 126       1.431  -4.325 -13.999  1.00  0.00           N  
ATOM   2038  CZ  ARG A 126       0.754  -3.818 -15.038  1.00  0.00           C  
ATOM   2039  NH1 ARG A 126       0.161  -2.640 -14.980  1.00  0.00           N  
ATOM   2040  NH2 ARG A 126       0.684  -4.556 -16.121  1.00  0.00           N  
ATOM   2041  H   ARG A 126       5.033  -3.435 -10.644  1.00  0.00           H  
ATOM   2042  HA  ARG A 126       4.336  -0.793 -11.498  1.00  0.00           H  
ATOM   2043 1HB  ARG A 126       2.700  -3.095 -10.414  1.00  0.00           H  
ATOM   2044 2HB  ARG A 126       1.994  -1.603 -10.991  1.00  0.00           H  
ATOM   2045 1HG  ARG A 126       2.737  -2.009 -13.259  1.00  0.00           H  
ATOM   2046 2HG  ARG A 126       3.690  -3.421 -12.737  1.00  0.00           H  
ATOM   2047 1HD  ARG A 126       1.696  -4.498 -11.962  1.00  0.00           H  
ATOM   2048 2HD  ARG A 126       0.717  -3.110 -12.482  1.00  0.00           H  
ATOM   2049  HE  ARG A 126       1.842  -5.257 -14.165  1.00  0.00           H  
ATOM   2050 1HH1 ARG A 126       0.198  -2.087 -14.143  1.00  0.00           H  
ATOM   2051 2HH1 ARG A 126      -0.331  -2.289 -15.783  1.00  0.00           H  
ATOM   2052 1HH2 ARG A 126       1.156  -5.470 -16.116  1.00  0.00           H  
ATOM   2053 2HH2 ARG A 126       0.137  -4.259 -16.936  1.00  0.00           H  
ATOM   2054  N   ALA A 127       3.926  -1.403  -8.269  1.00  0.00           N  
ATOM   2055  CA  ALA A 127       3.737  -0.723  -7.009  1.00  0.00           C  
ATOM   2056  C   ALA A 127       4.882   0.262  -6.762  1.00  0.00           C  
ATOM   2057  O   ALA A 127       4.642   1.407  -6.362  1.00  0.00           O  
ATOM   2058  CB  ALA A 127       3.639  -1.738  -5.884  1.00  0.00           C  
ATOM   2059  H   ALA A 127       4.093  -2.413  -8.279  1.00  0.00           H  
ATOM   2060  HA  ALA A 127       2.812  -0.171  -7.076  1.00  0.00           H  
ATOM   2061 1HB  ALA A 127       3.471  -1.227  -4.937  1.00  0.00           H  
ATOM   2062 2HB  ALA A 127       2.814  -2.417  -6.084  1.00  0.00           H  
ATOM   2063 3HB  ALA A 127       4.566  -2.306  -5.837  1.00  0.00           H  
ATOM   2064  N   ALA A 128       6.117  -0.172  -7.059  1.00  0.00           N  
ATOM   2065  CA  ALA A 128       7.311   0.626  -6.860  1.00  0.00           C  
ATOM   2066  C   ALA A 128       7.293   1.872  -7.724  1.00  0.00           C  
ATOM   2067  O   ALA A 128       7.703   2.939  -7.268  1.00  0.00           O  
ATOM   2068  CB  ALA A 128       8.540  -0.214  -7.142  1.00  0.00           C  
ATOM   2069  H   ALA A 128       6.252  -1.125  -7.390  1.00  0.00           H  
ATOM   2070  HA  ALA A 128       7.342   0.933  -5.829  1.00  0.00           H  
ATOM   2071 1HB  ALA A 128       9.444   0.364  -6.948  1.00  0.00           H  
ATOM   2072 2HB  ALA A 128       8.520  -1.079  -6.504  1.00  0.00           H  
ATOM   2073 3HB  ALA A 128       8.522  -0.537  -8.170  1.00  0.00           H  
ATOM   2074  N   GLU A 129       6.800   1.762  -8.960  1.00  0.00           N  
ATOM   2075  CA  GLU A 129       6.709   2.928  -9.812  1.00  0.00           C  
ATOM   2076  C   GLU A 129       5.745   3.931  -9.202  1.00  0.00           C  
ATOM   2077  O   GLU A 129       6.053   5.124  -9.147  1.00  0.00           O  
ATOM   2078  CB  GLU A 129       6.251   2.537 -11.218  1.00  0.00           C  
ATOM   2079  CG  GLU A 129       6.218   3.690 -12.212  1.00  0.00           C  
ATOM   2080  CD  GLU A 129       5.857   3.252 -13.604  1.00  0.00           C  
ATOM   2081  OE1 GLU A 129       5.663   2.078 -13.805  1.00  0.00           O  
ATOM   2082  OE2 GLU A 129       5.776   4.094 -14.467  1.00  0.00           O  
ATOM   2083  H   GLU A 129       6.548   0.845  -9.335  1.00  0.00           H  
ATOM   2084  HA  GLU A 129       7.690   3.387  -9.873  1.00  0.00           H  
ATOM   2085 1HB  GLU A 129       6.916   1.771 -11.617  1.00  0.00           H  
ATOM   2086 2HB  GLU A 129       5.251   2.109 -11.170  1.00  0.00           H  
ATOM   2087 1HG  GLU A 129       5.489   4.426 -11.873  1.00  0.00           H  
ATOM   2088 2HG  GLU A 129       7.196   4.169 -12.228  1.00  0.00           H  
ATOM   2089  N   ALA A 130       4.588   3.468  -8.716  1.00  0.00           N  
ATOM   2090  CA  ALA A 130       3.646   4.395  -8.104  1.00  0.00           C  
ATOM   2091  C   ALA A 130       4.281   5.070  -6.878  1.00  0.00           C  
ATOM   2092  O   ALA A 130       4.091   6.276  -6.666  1.00  0.00           O  
ATOM   2093  CB  ALA A 130       2.380   3.669  -7.731  1.00  0.00           C  
ATOM   2094  H   ALA A 130       4.350   2.472  -8.823  1.00  0.00           H  
ATOM   2095  HA  ALA A 130       3.406   5.171  -8.827  1.00  0.00           H  
ATOM   2096 1HB  ALA A 130       1.672   4.363  -7.291  1.00  0.00           H  
ATOM   2097 2HB  ALA A 130       1.954   3.224  -8.620  1.00  0.00           H  
ATOM   2098 3HB  ALA A 130       2.627   2.897  -7.030  1.00  0.00           H  
ATOM   2099  N   LEU A 131       5.085   4.310  -6.114  1.00  0.00           N  
ATOM   2100  CA  LEU A 131       5.793   4.869  -4.963  1.00  0.00           C  
ATOM   2101  C   LEU A 131       6.789   5.949  -5.409  1.00  0.00           C  
ATOM   2102  O   LEU A 131       6.936   6.968  -4.730  1.00  0.00           O  
ATOM   2103  CB  LEU A 131       6.531   3.758  -4.205  1.00  0.00           C  
ATOM   2104  CG  LEU A 131       5.647   2.821  -3.372  1.00  0.00           C  
ATOM   2105  CD1 LEU A 131       6.468   1.624  -2.911  1.00  0.00           C  
ATOM   2106  CD2 LEU A 131       5.077   3.583  -2.185  1.00  0.00           C  
ATOM   2107  H   LEU A 131       5.143   3.305  -6.307  1.00  0.00           H  
ATOM   2108  HA  LEU A 131       5.060   5.333  -4.315  1.00  0.00           H  
ATOM   2109 1HB  LEU A 131       7.074   3.148  -4.925  1.00  0.00           H  
ATOM   2110 2HB  LEU A 131       7.253   4.218  -3.531  1.00  0.00           H  
ATOM   2111  HG  LEU A 131       4.830   2.446  -3.990  1.00  0.00           H  
ATOM   2112 1HD1 LEU A 131       5.839   0.957  -2.319  1.00  0.00           H  
ATOM   2113 2HD1 LEU A 131       6.847   1.086  -3.781  1.00  0.00           H  
ATOM   2114 3HD1 LEU A 131       7.304   1.968  -2.304  1.00  0.00           H  
ATOM   2115 1HD2 LEU A 131       4.448   2.917  -1.593  1.00  0.00           H  
ATOM   2116 2HD2 LEU A 131       5.893   3.955  -1.566  1.00  0.00           H  
ATOM   2117 3HD2 LEU A 131       4.480   4.421  -2.543  1.00  0.00           H  
ATOM   2118  N   ALA A 132       7.454   5.732  -6.560  1.00  0.00           N  
ATOM   2119  CA  ALA A 132       8.384   6.697  -7.156  1.00  0.00           C  
ATOM   2120  C   ALA A 132       7.679   7.971  -7.607  1.00  0.00           C  
ATOM   2121  O   ALA A 132       8.251   9.057  -7.547  1.00  0.00           O  
ATOM   2122  CB  ALA A 132       9.092   6.102  -8.364  1.00  0.00           C  
ATOM   2123  H   ALA A 132       7.344   4.814  -7.003  1.00  0.00           H  
ATOM   2124  HA  ALA A 132       9.119   6.961  -6.403  1.00  0.00           H  
ATOM   2125 1HB  ALA A 132       9.785   6.832  -8.763  1.00  0.00           H  
ATOM   2126 2HB  ALA A 132       9.626   5.220  -8.070  1.00  0.00           H  
ATOM   2127 3HB  ALA A 132       8.361   5.844  -9.123  1.00  0.00           H  
ATOM   2128  N   ARG A 133       6.446   7.833  -8.097  1.00  0.00           N  
ATOM   2129  CA  ARG A 133       5.678   8.980  -8.553  1.00  0.00           C  
ATOM   2130  C   ARG A 133       5.258   9.885  -7.396  1.00  0.00           C  
ATOM   2131  O   ARG A 133       5.288  11.109  -7.518  1.00  0.00           O  
ATOM   2132  CB  ARG A 133       4.447   8.517  -9.313  1.00  0.00           C  
ATOM   2133  CG  ARG A 133       4.739   7.855 -10.654  1.00  0.00           C  
ATOM   2134  CD  ARG A 133       3.498   7.437 -11.329  1.00  0.00           C  
ATOM   2135  NE  ARG A 133       3.759   6.631 -12.514  1.00  0.00           N  
ATOM   2136  CZ  ARG A 133       2.829   6.271 -13.422  1.00  0.00           C  
ATOM   2137  NH1 ARG A 133       1.574   6.662 -13.284  1.00  0.00           N  
ATOM   2138  NH2 ARG A 133       3.182   5.526 -14.456  1.00  0.00           N  
ATOM   2139  H   ARG A 133       6.056   6.888  -8.189  1.00  0.00           H  
ATOM   2140  HA  ARG A 133       6.304   9.561  -9.231  1.00  0.00           H  
ATOM   2141 1HB  ARG A 133       3.910   7.791  -8.699  1.00  0.00           H  
ATOM   2142 2HB  ARG A 133       3.774   9.363  -9.480  1.00  0.00           H  
ATOM   2143 1HG  ARG A 133       5.259   8.561 -11.296  1.00  0.00           H  
ATOM   2144 2HG  ARG A 133       5.365   6.978 -10.505  1.00  0.00           H  
ATOM   2145 1HD  ARG A 133       2.906   6.844 -10.633  1.00  0.00           H  
ATOM   2146 2HD  ARG A 133       2.939   8.325 -11.627  1.00  0.00           H  
ATOM   2147  HE  ARG A 133       4.708   6.299 -12.666  1.00  0.00           H  
ATOM   2148 1HH1 ARG A 133       1.303   7.236 -12.498  1.00  0.00           H  
ATOM   2149 2HH1 ARG A 133       0.881   6.391 -13.966  1.00  0.00           H  
ATOM   2150 1HH2 ARG A 133       4.151   5.222 -14.562  1.00  0.00           H  
ATOM   2151 2HH2 ARG A 133       2.496   5.245 -15.139  1.00  0.00           H  
ATOM   2152  N   ALA A 134       4.891   9.290  -6.261  1.00  0.00           N  
ATOM   2153  CA  ALA A 134       4.456  10.065  -5.103  1.00  0.00           C  
ATOM   2154  C   ALA A 134       5.587  10.981  -4.635  1.00  0.00           C  
ATOM   2155  O   ALA A 134       6.732  10.557  -4.548  1.00  0.00           O  
ATOM   2156  CB  ALA A 134       4.041   9.126  -3.987  1.00  0.00           C  
ATOM   2157  H   ALA A 134       4.844   8.269  -6.240  1.00  0.00           H  
ATOM   2158  HA  ALA A 134       3.609  10.690  -5.399  1.00  0.00           H  
ATOM   2159 1HB  ALA A 134       3.708   9.694  -3.120  1.00  0.00           H  
ATOM   2160 2HB  ALA A 134       3.233   8.484  -4.340  1.00  0.00           H  
ATOM   2161 3HB  ALA A 134       4.895   8.512  -3.715  1.00  0.00           H  
ATOM   2162  N   GLU A 135       5.249  12.211  -4.231  1.00  0.00           N  
ATOM   2163  CA  GLU A 135       6.243  13.168  -3.728  1.00  0.00           C  
ATOM   2164  C   GLU A 135       6.731  12.911  -2.306  1.00  0.00           C  
ATOM   2165  O   GLU A 135       7.676  13.550  -1.844  1.00  0.00           O  
ATOM   2166  CB  GLU A 135       5.680  14.601  -3.790  1.00  0.00           C  
ATOM   2167  CG  GLU A 135       4.584  14.976  -2.731  1.00  0.00           C  
ATOM   2168  CD  GLU A 135       3.159  14.669  -3.146  1.00  0.00           C  
ATOM   2169  OE1 GLU A 135       2.971  13.838  -3.992  1.00  0.00           O  
ATOM   2170  OE2 GLU A 135       2.263  15.271  -2.619  1.00  0.00           O  
ATOM   2171  H   GLU A 135       4.280  12.530  -4.339  1.00  0.00           H  
ATOM   2172  HA  GLU A 135       7.110  13.113  -4.388  1.00  0.00           H  
ATOM   2173 1HB  GLU A 135       6.497  15.307  -3.665  1.00  0.00           H  
ATOM   2174 2HB  GLU A 135       5.252  14.774  -4.778  1.00  0.00           H  
ATOM   2175 1HG  GLU A 135       4.786  14.479  -1.787  1.00  0.00           H  
ATOM   2176 2HG  GLU A 135       4.664  16.044  -2.551  1.00  0.00           H  
ATOM   2177  N   ASP A 136       6.052  12.023  -1.595  1.00  0.00           N  
ATOM   2178  CA  ASP A 136       6.386  11.695  -0.222  1.00  0.00           C  
ATOM   2179  C   ASP A 136       7.807  11.112  -0.110  1.00  0.00           C  
ATOM   2180  O   ASP A 136       8.096  10.092  -0.734  1.00  0.00           O  
ATOM   2181  CB  ASP A 136       5.348  10.729   0.334  1.00  0.00           C  
ATOM   2182  CG  ASP A 136       5.550  10.354   1.805  1.00  0.00           C  
ATOM   2183  OD1 ASP A 136       6.601   9.799   2.135  1.00  0.00           O  
ATOM   2184  OD2 ASP A 136       4.640  10.597   2.592  1.00  0.00           O  
ATOM   2185  H   ASP A 136       5.269  11.574  -2.052  1.00  0.00           H  
ATOM   2186  HA  ASP A 136       6.280  12.604   0.352  1.00  0.00           H  
ATOM   2187 1HB  ASP A 136       4.364  11.190   0.241  1.00  0.00           H  
ATOM   2188 2HB  ASP A 136       5.325   9.848  -0.267  1.00  0.00           H  
ATOM   2189  N   PRO A 137       8.720  11.724   0.668  1.00  0.00           N  
ATOM   2190  CA  PRO A 137      10.091  11.272   0.858  1.00  0.00           C  
ATOM   2191  C   PRO A 137      10.237   9.795   1.253  1.00  0.00           C  
ATOM   2192  O   PRO A 137      11.218   9.165   0.850  1.00  0.00           O  
ATOM   2193  CB  PRO A 137      10.549  12.163   2.023  1.00  0.00           C  
ATOM   2194  CG  PRO A 137       9.754  13.445   1.863  1.00  0.00           C  
ATOM   2195  CD  PRO A 137       8.404  12.998   1.376  1.00  0.00           C  
ATOM   2196  HA  PRO A 137      10.668  11.480  -0.045  1.00  0.00           H  
ATOM   2197 1HB  PRO A 137      10.358  11.649   2.983  1.00  0.00           H  
ATOM   2198 2HB  PRO A 137      11.636  12.324   1.964  1.00  0.00           H  
ATOM   2199 1HG  PRO A 137       9.694  13.979   2.824  1.00  0.00           H  
ATOM   2200 2HG  PRO A 137      10.226  14.128   1.163  1.00  0.00           H  
ATOM   2201 1HD  PRO A 137       7.691  12.865   2.210  1.00  0.00           H  
ATOM   2202 2HD  PRO A 137       8.075  13.752   0.637  1.00  0.00           H  
ATOM   2203  N   GLU A 138       9.273   9.236   2.014  1.00  0.00           N  
ATOM   2204  CA  GLU A 138       9.425   7.851   2.441  1.00  0.00           C  
ATOM   2205  C   GLU A 138       8.956   6.945   1.336  1.00  0.00           C  
ATOM   2206  O   GLU A 138       9.530   5.880   1.115  1.00  0.00           O  
ATOM   2207  CB  GLU A 138       8.677   7.593   3.749  1.00  0.00           C  
ATOM   2208  CG  GLU A 138       9.217   8.424   4.930  1.00  0.00           C  
ATOM   2209  CD  GLU A 138      10.666   8.130   5.235  1.00  0.00           C  
ATOM   2210  OE1 GLU A 138      11.000   6.992   5.429  1.00  0.00           O  
ATOM   2211  OE2 GLU A 138      11.451   9.057   5.257  1.00  0.00           O  
ATOM   2212  H   GLU A 138       8.421   9.720   2.305  1.00  0.00           H  
ATOM   2213  HA  GLU A 138      10.476   7.654   2.616  1.00  0.00           H  
ATOM   2214 1HB  GLU A 138       7.621   7.830   3.618  1.00  0.00           H  
ATOM   2215 2HB  GLU A 138       8.750   6.534   4.010  1.00  0.00           H  
ATOM   2216 1HG  GLU A 138       9.122   9.482   4.679  1.00  0.00           H  
ATOM   2217 2HG  GLU A 138       8.610   8.230   5.812  1.00  0.00           H  
ATOM   2218  N   SER A 139       7.936   7.394   0.609  1.00  0.00           N  
ATOM   2219  CA  SER A 139       7.432   6.624  -0.525  1.00  0.00           C  
ATOM   2220  C   SER A 139       8.565   6.441  -1.531  1.00  0.00           C  
ATOM   2221  O   SER A 139       8.802   5.334  -2.024  1.00  0.00           O  
ATOM   2222  CB  SER A 139       6.265   7.331  -1.179  1.00  0.00           C  
ATOM   2223  OG  SER A 139       5.789   6.627  -2.269  1.00  0.00           O  
ATOM   2224  H   SER A 139       7.483   8.270   0.915  1.00  0.00           H  
ATOM   2225  HA  SER A 139       7.111   5.645  -0.172  1.00  0.00           H  
ATOM   2226 1HB  SER A 139       5.483   7.442  -0.450  1.00  0.00           H  
ATOM   2227 2HB  SER A 139       6.563   8.316  -1.505  1.00  0.00           H  
ATOM   2228  HG  SER A 139       6.303   6.956  -3.061  1.00  0.00           H  
ATOM   2229  N   LEU A 140       9.293   7.520  -1.798  1.00  0.00           N  
ATOM   2230  CA  LEU A 140      10.372   7.470  -2.770  1.00  0.00           C  
ATOM   2231  C   LEU A 140      11.477   6.502  -2.329  1.00  0.00           C  
ATOM   2232  O   LEU A 140      11.997   5.729  -3.142  1.00  0.00           O  
ATOM   2233  CB  LEU A 140      10.973   8.858  -2.899  1.00  0.00           C  
ATOM   2234  CG  LEU A 140      10.079   9.966  -3.486  1.00  0.00           C  
ATOM   2235  CD1 LEU A 140      10.809  11.282  -3.343  1.00  0.00           C  
ATOM   2236  CD2 LEU A 140       9.734   9.665  -4.898  1.00  0.00           C  
ATOM   2237  H   LEU A 140       9.028   8.405  -1.352  1.00  0.00           H  
ATOM   2238  HA  LEU A 140       9.970   7.122  -3.714  1.00  0.00           H  
ATOM   2239 1HB  LEU A 140      11.274   9.183  -1.914  1.00  0.00           H  
ATOM   2240 2HB  LEU A 140      11.846   8.775  -3.529  1.00  0.00           H  
ATOM   2241  HG  LEU A 140       9.156  10.039  -2.925  1.00  0.00           H  
ATOM   2242 1HD1 LEU A 140      10.183  12.088  -3.726  1.00  0.00           H  
ATOM   2243 2HD1 LEU A 140      11.016  11.460  -2.306  1.00  0.00           H  
ATOM   2244 3HD1 LEU A 140      11.734  11.247  -3.892  1.00  0.00           H  
ATOM   2245 1HD2 LEU A 140       9.106  10.465  -5.299  1.00  0.00           H  
ATOM   2246 2HD2 LEU A 140      10.623   9.585  -5.480  1.00  0.00           H  
ATOM   2247 3HD2 LEU A 140       9.181   8.744  -4.953  1.00  0.00           H  
ATOM   2248  N   LYS A 141      11.805   6.498  -1.030  1.00  0.00           N  
ATOM   2249  CA  LYS A 141      12.820   5.576  -0.522  1.00  0.00           C  
ATOM   2250  C   LYS A 141      12.355   4.120  -0.682  1.00  0.00           C  
ATOM   2251  O   LYS A 141      13.153   3.242  -1.051  1.00  0.00           O  
ATOM   2252  CB  LYS A 141      13.085   5.869   0.951  1.00  0.00           C  
ATOM   2253  CG  LYS A 141      13.791   7.186   1.221  1.00  0.00           C  
ATOM   2254  CD  LYS A 141      13.857   7.448   2.715  1.00  0.00           C  
ATOM   2255  CE  LYS A 141      14.326   8.858   3.037  1.00  0.00           C  
ATOM   2256  NZ  LYS A 141      14.234   9.134   4.511  1.00  0.00           N  
ATOM   2257  H   LYS A 141      11.397   7.199  -0.404  1.00  0.00           H  
ATOM   2258  HA  LYS A 141      13.737   5.712  -1.095  1.00  0.00           H  
ATOM   2259 1HB  LYS A 141      12.135   5.884   1.491  1.00  0.00           H  
ATOM   2260 2HB  LYS A 141      13.687   5.069   1.376  1.00  0.00           H  
ATOM   2261 1HG  LYS A 141      14.807   7.145   0.818  1.00  0.00           H  
ATOM   2262 2HG  LYS A 141      13.270   7.987   0.736  1.00  0.00           H  
ATOM   2263 1HD  LYS A 141      12.862   7.310   3.151  1.00  0.00           H  
ATOM   2264 2HD  LYS A 141      14.537   6.737   3.180  1.00  0.00           H  
ATOM   2265 1HE  LYS A 141      15.354   8.991   2.714  1.00  0.00           H  
ATOM   2266 2HE  LYS A 141      13.693   9.571   2.503  1.00  0.00           H  
ATOM   2267 1HZ  LYS A 141      14.525  10.076   4.700  1.00  0.00           H  
ATOM   2268 2HZ  LYS A 141      13.241   9.020   4.814  1.00  0.00           H  
ATOM   2269 3HZ  LYS A 141      14.812   8.490   5.022  1.00  0.00           H  
ATOM   2270  N   GLU A 142      11.057   3.877  -0.442  1.00  0.00           N  
ATOM   2271  CA  GLU A 142      10.495   2.537  -0.586  1.00  0.00           C  
ATOM   2272  C   GLU A 142      10.494   2.113  -2.046  1.00  0.00           C  
ATOM   2273  O   GLU A 142      10.733   0.941  -2.344  1.00  0.00           O  
ATOM   2274  CB  GLU A 142       9.072   2.455  -0.018  1.00  0.00           C  
ATOM   2275  CG  GLU A 142       8.961   2.576   1.512  1.00  0.00           C  
ATOM   2276  CD  GLU A 142       9.662   1.465   2.251  1.00  0.00           C  
ATOM   2277  OE1 GLU A 142       9.460   0.328   1.904  1.00  0.00           O  
ATOM   2278  OE2 GLU A 142      10.404   1.749   3.183  1.00  0.00           O  
ATOM   2279  H   GLU A 142      10.468   4.635  -0.082  1.00  0.00           H  
ATOM   2280  HA  GLU A 142      11.121   1.842  -0.033  1.00  0.00           H  
ATOM   2281 1HB  GLU A 142       8.467   3.253  -0.452  1.00  0.00           H  
ATOM   2282 2HB  GLU A 142       8.620   1.507  -0.307  1.00  0.00           H  
ATOM   2283 1HG  GLU A 142       9.398   3.518   1.824  1.00  0.00           H  
ATOM   2284 2HG  GLU A 142       7.907   2.587   1.788  1.00  0.00           H  
ATOM   2285  N   ALA A 143      10.252   3.061  -2.964  1.00  0.00           N  
ATOM   2286  CA  ALA A 143      10.261   2.763  -4.391  1.00  0.00           C  
ATOM   2287  C   ALA A 143      11.609   2.232  -4.831  1.00  0.00           C  
ATOM   2288  O   ALA A 143      11.677   1.296  -5.639  1.00  0.00           O  
ATOM   2289  CB  ALA A 143       9.980   4.001  -5.182  1.00  0.00           C  
ATOM   2290  H   ALA A 143       9.977   3.993  -2.642  1.00  0.00           H  
ATOM   2291  HA  ALA A 143       9.495   2.015  -4.587  1.00  0.00           H  
ATOM   2292 1HB  ALA A 143       9.969   3.750  -6.232  1.00  0.00           H  
ATOM   2293 2HB  ALA A 143       9.059   4.395  -4.888  1.00  0.00           H  
ATOM   2294 3HB  ALA A 143      10.747   4.731  -4.987  1.00  0.00           H  
ATOM   2295  N   VAL A 144      12.682   2.820  -4.283  1.00  0.00           N  
ATOM   2296  CA  VAL A 144      14.024   2.376  -4.612  1.00  0.00           C  
ATOM   2297  C   VAL A 144      14.253   0.976  -4.100  1.00  0.00           C  
ATOM   2298  O   VAL A 144      14.712   0.117  -4.849  1.00  0.00           O  
ATOM   2299  CB  VAL A 144      15.075   3.323  -4.002  1.00  0.00           C  
ATOM   2300  CG1 VAL A 144      16.473   2.746  -4.169  1.00  0.00           C  
ATOM   2301  CG2 VAL A 144      14.976   4.694  -4.652  1.00  0.00           C  
ATOM   2302  H   VAL A 144      12.531   3.628  -3.665  1.00  0.00           H  
ATOM   2303  HA  VAL A 144      14.126   2.379  -5.696  1.00  0.00           H  
ATOM   2304  HB  VAL A 144      14.891   3.413  -2.932  1.00  0.00           H  
ATOM   2305 1HG1 VAL A 144      17.203   3.428  -3.732  1.00  0.00           H  
ATOM   2306 2HG1 VAL A 144      16.532   1.781  -3.665  1.00  0.00           H  
ATOM   2307 3HG1 VAL A 144      16.688   2.616  -5.230  1.00  0.00           H  
ATOM   2308 1HG2 VAL A 144      15.722   5.358  -4.216  1.00  0.00           H  
ATOM   2309 2HG2 VAL A 144      15.155   4.603  -5.724  1.00  0.00           H  
ATOM   2310 3HG2 VAL A 144      13.980   5.106  -4.484  1.00  0.00           H  
ATOM   2311  N   LYS A 145      13.928   0.731  -2.828  1.00  0.00           N  
ATOM   2312  CA  LYS A 145      14.170  -0.587  -2.262  1.00  0.00           C  
ATOM   2313  C   LYS A 145      13.352  -1.666  -2.956  1.00  0.00           C  
ATOM   2314  O   LYS A 145      13.842  -2.771  -3.196  1.00  0.00           O  
ATOM   2315  CB  LYS A 145      13.836  -0.587  -0.781  1.00  0.00           C  
ATOM   2316  CG  LYS A 145      14.804   0.210   0.083  1.00  0.00           C  
ATOM   2317  CD  LYS A 145      14.523   0.009   1.575  1.00  0.00           C  
ATOM   2318  CE  LYS A 145      13.190   0.638   1.981  1.00  0.00           C  
ATOM   2319  NZ  LYS A 145      12.921   0.516   3.438  1.00  0.00           N  
ATOM   2320  H   LYS A 145      13.539   1.491  -2.255  1.00  0.00           H  
ATOM   2321  HA  LYS A 145      15.226  -0.827  -2.392  1.00  0.00           H  
ATOM   2322 1HB  LYS A 145      12.839  -0.160  -0.662  1.00  0.00           H  
ATOM   2323 2HB  LYS A 145      13.802  -1.610  -0.414  1.00  0.00           H  
ATOM   2324 1HG  LYS A 145      15.825  -0.098  -0.140  1.00  0.00           H  
ATOM   2325 2HG  LYS A 145      14.706   1.270  -0.158  1.00  0.00           H  
ATOM   2326 1HD  LYS A 145      14.499  -1.056   1.805  1.00  0.00           H  
ATOM   2327 2HD  LYS A 145      15.321   0.469   2.155  1.00  0.00           H  
ATOM   2328 1HE  LYS A 145      13.195   1.696   1.708  1.00  0.00           H  
ATOM   2329 2HE  LYS A 145      12.380   0.145   1.455  1.00  0.00           H  
ATOM   2330 1HZ  LYS A 145      12.001   0.963   3.613  1.00  0.00           H  
ATOM   2331 2HZ  LYS A 145      12.880  -0.454   3.701  1.00  0.00           H  
ATOM   2332 3HZ  LYS A 145      13.634   0.982   3.969  1.00  0.00           H  
ATOM   2333  N   ALA A 146      12.099  -1.350  -3.274  1.00  0.00           N  
ATOM   2334  CA  ALA A 146      11.244  -2.300  -3.947  1.00  0.00           C  
ATOM   2335  C   ALA A 146      11.817  -2.678  -5.303  1.00  0.00           C  
ATOM   2336  O   ALA A 146      11.924  -3.859  -5.658  1.00  0.00           O  
ATOM   2337  CB  ALA A 146       9.890  -1.665  -4.108  1.00  0.00           C  
ATOM   2338  H   ALA A 146      11.719  -0.440  -3.006  1.00  0.00           H  
ATOM   2339  HA  ALA A 146      11.173  -3.199  -3.340  1.00  0.00           H  
ATOM   2340 1HB  ALA A 146       9.222  -2.344  -4.599  1.00  0.00           H  
ATOM   2341 2HB  ALA A 146       9.499  -1.397  -3.131  1.00  0.00           H  
ATOM   2342 3HB  ALA A 146      10.003  -0.767  -4.699  1.00  0.00           H  
ATOM   2343  N   ALA A 147      12.263  -1.670  -6.037  1.00  0.00           N  
ATOM   2344  CA  ALA A 147      12.867  -1.910  -7.315  1.00  0.00           C  
ATOM   2345  C   ALA A 147      14.180  -2.696  -7.162  1.00  0.00           C  
ATOM   2346  O   ALA A 147      14.426  -3.644  -7.916  1.00  0.00           O  
ATOM   2347  CB  ALA A 147      13.069  -0.583  -7.971  1.00  0.00           C  
ATOM   2348  H   ALA A 147      12.134  -0.700  -5.729  1.00  0.00           H  
ATOM   2349  HA  ALA A 147      12.183  -2.511  -7.915  1.00  0.00           H  
ATOM   2350 1HB  ALA A 147      13.495  -0.709  -8.924  1.00  0.00           H  
ATOM   2351 2HB  ALA A 147      12.113  -0.080  -8.062  1.00  0.00           H  
ATOM   2352 3HB  ALA A 147      13.722   0.003  -7.341  1.00  0.00           H  
ATOM   2353  N   GLU A 148      14.980  -2.384  -6.131  1.00  0.00           N  
ATOM   2354  CA  GLU A 148      16.239  -3.093  -5.911  1.00  0.00           C  
ATOM   2355  C   GLU A 148      16.000  -4.576  -5.732  1.00  0.00           C  
ATOM   2356  O   GLU A 148      16.772  -5.396  -6.241  1.00  0.00           O  
ATOM   2357  CB  GLU A 148      17.006  -2.536  -4.710  1.00  0.00           C  
ATOM   2358  CG  GLU A 148      18.330  -3.284  -4.405  1.00  0.00           C  
ATOM   2359  CD  GLU A 148      19.104  -2.695  -3.239  1.00  0.00           C  
ATOM   2360  OE1 GLU A 148      18.743  -1.640  -2.779  1.00  0.00           O  
ATOM   2361  OE2 GLU A 148      20.049  -3.309  -2.791  1.00  0.00           O  
ATOM   2362  H   GLU A 148      14.751  -1.588  -5.529  1.00  0.00           H  
ATOM   2363  HA  GLU A 148      16.861  -2.957  -6.795  1.00  0.00           H  
ATOM   2364 1HB  GLU A 148      17.233  -1.484  -4.885  1.00  0.00           H  
ATOM   2365 2HB  GLU A 148      16.375  -2.589  -3.826  1.00  0.00           H  
ATOM   2366 1HG  GLU A 148      18.099  -4.321  -4.171  1.00  0.00           H  
ATOM   2367 2HG  GLU A 148      18.956  -3.275  -5.298  1.00  0.00           H  
ATOM   2368  N   LYS A 149      14.946  -4.929  -4.996  1.00  0.00           N  
ATOM   2369  CA  LYS A 149      14.618  -6.326  -4.769  1.00  0.00           C  
ATOM   2370  C   LYS A 149      14.331  -7.052  -6.084  1.00  0.00           C  
ATOM   2371  O   LYS A 149      14.699  -8.223  -6.235  1.00  0.00           O  
ATOM   2372  CB  LYS A 149      13.456  -6.438  -3.786  1.00  0.00           C  
ATOM   2373  CG  LYS A 149      13.852  -6.061  -2.354  1.00  0.00           C  
ATOM   2374  CD  LYS A 149      12.672  -6.091  -1.398  1.00  0.00           C  
ATOM   2375  CE  LYS A 149      13.107  -5.757   0.029  1.00  0.00           C  
ATOM   2376  NZ  LYS A 149      11.958  -5.751   0.964  1.00  0.00           N  
ATOM   2377  H   LYS A 149      14.395  -4.185  -4.549  1.00  0.00           H  
ATOM   2378  HA  LYS A 149      15.483  -6.804  -4.312  1.00  0.00           H  
ATOM   2379 1HB  LYS A 149      12.649  -5.773  -4.099  1.00  0.00           H  
ATOM   2380 2HB  LYS A 149      13.066  -7.455  -3.784  1.00  0.00           H  
ATOM   2381 1HG  LYS A 149      14.603  -6.768  -2.003  1.00  0.00           H  
ATOM   2382 2HG  LYS A 149      14.293  -5.067  -2.352  1.00  0.00           H  
ATOM   2383 1HD  LYS A 149      11.928  -5.360  -1.722  1.00  0.00           H  
ATOM   2384 2HD  LYS A 149      12.213  -7.078  -1.411  1.00  0.00           H  
ATOM   2385 1HE  LYS A 149      13.818  -6.513   0.357  1.00  0.00           H  
ATOM   2386 2HE  LYS A 149      13.592  -4.779   0.048  1.00  0.00           H  
ATOM   2387 1HZ  LYS A 149      12.270  -5.555   1.900  1.00  0.00           H  
ATOM   2388 2HZ  LYS A 149      11.289  -5.059   0.682  1.00  0.00           H  
ATOM   2389 3HZ  LYS A 149      11.514  -6.680   0.934  1.00  0.00           H  
ATOM   2390  N   VAL A 150      13.693  -6.366  -7.042  1.00  0.00           N  
ATOM   2391  CA  VAL A 150      13.451  -6.966  -8.353  1.00  0.00           C  
ATOM   2392  C   VAL A 150      14.775  -7.189  -9.081  1.00  0.00           C  
ATOM   2393  O   VAL A 150      14.983  -8.239  -9.703  1.00  0.00           O  
ATOM   2394  CB  VAL A 150      12.506  -6.118  -9.226  1.00  0.00           C  
ATOM   2395  CG1 VAL A 150      12.419  -6.716 -10.658  1.00  0.00           C  
ATOM   2396  CG2 VAL A 150      11.132  -6.076  -8.579  1.00  0.00           C  
ATOM   2397  H   VAL A 150      13.367  -5.415  -6.823  1.00  0.00           H  
ATOM   2398  HA  VAL A 150      12.983  -7.936  -8.199  1.00  0.00           H  
ATOM   2399  HB  VAL A 150      12.895  -5.112  -9.298  1.00  0.00           H  
ATOM   2400 1HG1 VAL A 150      11.758  -6.122 -11.256  1.00  0.00           H  
ATOM   2401 2HG1 VAL A 150      13.399  -6.727 -11.133  1.00  0.00           H  
ATOM   2402 3HG1 VAL A 150      12.036  -7.734 -10.607  1.00  0.00           H  
ATOM   2403 1HG2 VAL A 150      10.458  -5.468  -9.167  1.00  0.00           H  
ATOM   2404 2HG2 VAL A 150      10.726  -7.082  -8.496  1.00  0.00           H  
ATOM   2405 3HG2 VAL A 150      11.236  -5.646  -7.594  1.00  0.00           H  
ATOM   2406  N   VAL A 151      15.676  -6.204  -9.000  1.00  0.00           N  
ATOM   2407  CA  VAL A 151      16.960  -6.346  -9.678  1.00  0.00           C  
ATOM   2408  C   VAL A 151      17.716  -7.533  -9.109  1.00  0.00           C  
ATOM   2409  O   VAL A 151      18.275  -8.328  -9.859  1.00  0.00           O  
ATOM   2410  CB  VAL A 151      17.806  -5.069  -9.517  1.00  0.00           C  
ATOM   2411  CG1 VAL A 151      19.204  -5.281 -10.080  1.00  0.00           C  
ATOM   2412  CG2 VAL A 151      17.118  -3.901 -10.206  1.00  0.00           C  
ATOM   2413  H   VAL A 151      15.412  -5.348  -8.499  1.00  0.00           H  
ATOM   2414  HA  VAL A 151      16.777  -6.515 -10.729  1.00  0.00           H  
ATOM   2415  HB  VAL A 151      17.919  -4.850  -8.455  1.00  0.00           H  
ATOM   2416 1HG1 VAL A 151      19.789  -4.369  -9.958  1.00  0.00           H  
ATOM   2417 2HG1 VAL A 151      19.690  -6.098  -9.548  1.00  0.00           H  
ATOM   2418 3HG1 VAL A 151      19.135  -5.527 -11.140  1.00  0.00           H  
ATOM   2419 1HG2 VAL A 151      17.722  -3.002 -10.087  1.00  0.00           H  
ATOM   2420 2HG2 VAL A 151      17.002  -4.123 -11.267  1.00  0.00           H  
ATOM   2421 3HG2 VAL A 151      16.138  -3.741  -9.759  1.00  0.00           H  
ATOM   2422  N   ARG A 152      17.747  -7.645  -7.780  1.00  0.00           N  
ATOM   2423  CA  ARG A 152      18.440  -8.739  -7.125  1.00  0.00           C  
ATOM   2424  C   ARG A 152      17.845 -10.114  -7.417  1.00  0.00           C  
ATOM   2425  O   ARG A 152      18.596 -11.086  -7.517  1.00  0.00           O  
ATOM   2426  CB  ARG A 152      18.498  -8.515  -5.630  1.00  0.00           C  
ATOM   2427  CG  ARG A 152      19.454  -7.425  -5.200  1.00  0.00           C  
ATOM   2428  CD  ARG A 152      19.485  -7.265  -3.728  1.00  0.00           C  
ATOM   2429  NE  ARG A 152      20.406  -6.211  -3.320  1.00  0.00           N  
ATOM   2430  CZ  ARG A 152      21.727  -6.344  -3.120  1.00  0.00           C  
ATOM   2431  NH1 ARG A 152      22.349  -7.504  -3.274  1.00  0.00           N  
ATOM   2432  NH2 ARG A 152      22.384  -5.266  -2.763  1.00  0.00           N  
ATOM   2433  H   ARG A 152      17.286  -6.929  -7.213  1.00  0.00           H  
ATOM   2434  HA  ARG A 152      19.465  -8.739  -7.493  1.00  0.00           H  
ATOM   2435 1HB  ARG A 152      17.503  -8.244  -5.273  1.00  0.00           H  
ATOM   2436 2HB  ARG A 152      18.788  -9.439  -5.135  1.00  0.00           H  
ATOM   2437 1HG  ARG A 152      20.454  -7.663  -5.552  1.00  0.00           H  
ATOM   2438 2HG  ARG A 152      19.135  -6.477  -5.638  1.00  0.00           H  
ATOM   2439 1HD  ARG A 152      18.483  -6.984  -3.391  1.00  0.00           H  
ATOM   2440 2HD  ARG A 152      19.775  -8.195  -3.249  1.00  0.00           H  
ATOM   2441  HE  ARG A 152      20.036  -5.261  -3.174  1.00  0.00           H  
ATOM   2442 1HH1 ARG A 152      21.835  -8.327  -3.547  1.00  0.00           H  
ATOM   2443 2HH1 ARG A 152      23.345  -7.569  -3.113  1.00  0.00           H  
ATOM   2444 1HH2 ARG A 152      21.843  -4.394  -2.661  1.00  0.00           H  
ATOM   2445 2HH2 ARG A 152      23.375  -5.291  -2.594  1.00  0.00           H  
ATOM   2446  N   GLU A 153      16.516 -10.222  -7.551  1.00  0.00           N  
ATOM   2447  CA  GLU A 153      15.951 -11.528  -7.873  1.00  0.00           C  
ATOM   2448  C   GLU A 153      16.333 -11.948  -9.290  1.00  0.00           C  
ATOM   2449  O   GLU A 153      16.689 -13.108  -9.516  1.00  0.00           O  
ATOM   2450  CB  GLU A 153      14.420 -11.522  -7.760  1.00  0.00           C  
ATOM   2451  CG  GLU A 153      13.749 -12.896  -8.032  1.00  0.00           C  
ATOM   2452  CD  GLU A 153      14.079 -13.942  -7.012  1.00  0.00           C  
ATOM   2453  OE1 GLU A 153      14.452 -13.586  -5.924  1.00  0.00           O  
ATOM   2454  OE2 GLU A 153      13.946 -15.101  -7.315  1.00  0.00           O  
ATOM   2455  H   GLU A 153      15.907  -9.427  -7.347  1.00  0.00           H  
ATOM   2456  HA  GLU A 153      16.351 -12.260  -7.172  1.00  0.00           H  
ATOM   2457 1HB  GLU A 153      14.128 -11.193  -6.764  1.00  0.00           H  
ATOM   2458 2HB  GLU A 153      14.012 -10.801  -8.473  1.00  0.00           H  
ATOM   2459 1HG  GLU A 153      12.685 -12.765  -8.057  1.00  0.00           H  
ATOM   2460 2HG  GLU A 153      14.055 -13.262  -8.999  1.00  0.00           H  
ATOM   2461  N   GLN A 154      16.290 -11.021 -10.254  1.00  0.00           N  
ATOM   2462  CA  GLN A 154      16.667 -11.372 -11.623  1.00  0.00           C  
ATOM   2463  C   GLN A 154      17.622 -10.376 -12.300  1.00  0.00           C  
ATOM   2464  O   GLN A 154      17.189  -9.640 -13.192  1.00  0.00           O  
ATOM   2465  CB  GLN A 154      15.404 -11.520 -12.475  1.00  0.00           C  
ATOM   2466  CG  GLN A 154      14.478 -12.637 -12.027  1.00  0.00           C  
ATOM   2467  CD  GLN A 154      13.370 -12.906 -13.028  1.00  0.00           C  
ATOM   2468  OE1 GLN A 154      13.334 -12.315 -14.110  1.00  0.00           O  
ATOM   2469  NE2 GLN A 154      12.456 -13.802 -12.670  1.00  0.00           N  
ATOM   2470  H   GLN A 154      15.951 -10.073 -10.039  1.00  0.00           H  
ATOM   2471  HA  GLN A 154      17.165 -12.341 -11.600  1.00  0.00           H  
ATOM   2472 1HB  GLN A 154      14.840 -10.587 -12.454  1.00  0.00           H  
ATOM   2473 2HB  GLN A 154      15.684 -11.710 -13.511  1.00  0.00           H  
ATOM   2474 1HG  GLN A 154      15.060 -13.551 -11.908  1.00  0.00           H  
ATOM   2475 2HG  GLN A 154      14.022 -12.359 -11.078  1.00  0.00           H  
ATOM   2476 1HE2 GLN A 154      11.701 -14.021 -13.290  1.00  0.00           H  
ATOM   2477 2HE2 GLN A 154      12.522 -14.258 -11.782  1.00  0.00           H  
ATOM   2478  N   PRO A 155      18.918 -10.329 -11.958  1.00  0.00           N  
ATOM   2479  CA  PRO A 155      19.857  -9.378 -12.515  1.00  0.00           C  
ATOM   2480  C   PRO A 155      19.896  -9.539 -14.023  1.00  0.00           C  
ATOM   2481  O   PRO A 155      19.848 -10.667 -14.520  1.00  0.00           O  
ATOM   2482  CB  PRO A 155      21.189  -9.800 -11.885  1.00  0.00           C  
ATOM   2483  CG  PRO A 155      20.796 -10.428 -10.566  1.00  0.00           C  
ATOM   2484  CD  PRO A 155      19.488 -11.143 -10.858  1.00  0.00           C  
ATOM   2485  HA  PRO A 155      19.562  -8.352 -12.220  1.00  0.00           H  
ATOM   2486 1HB  PRO A 155      21.720 -10.492 -12.557  1.00  0.00           H  
ATOM   2487 2HB  PRO A 155      21.839  -8.912 -11.763  1.00  0.00           H  
ATOM   2488 1HG  PRO A 155      21.581 -11.101 -10.195  1.00  0.00           H  
ATOM   2489 2HG  PRO A 155      20.662  -9.640  -9.807  1.00  0.00           H  
ATOM   2490 1HD  PRO A 155      19.654 -12.169 -11.223  1.00  0.00           H  
ATOM   2491 2HD  PRO A 155      18.895 -11.119  -9.966  1.00  0.00           H  
ATOM   2492  N   GLY A 156      19.952  -8.437 -14.753  1.00  0.00           N  
ATOM   2493  CA  GLY A 156      20.053  -8.460 -16.213  1.00  0.00           C  
ATOM   2494  C   GLY A 156      18.721  -8.635 -16.959  1.00  0.00           C  
ATOM   2495  O   GLY A 156      18.683  -8.507 -18.186  1.00  0.00           O  
ATOM   2496  H   GLY A 156      19.994  -7.542 -14.283  1.00  0.00           H  
ATOM   2497 1HA  GLY A 156      20.520  -7.534 -16.542  1.00  0.00           H  
ATOM   2498 2HA  GLY A 156      20.727  -9.264 -16.505  1.00  0.00           H  
ATOM   2499  N   SER A 157      17.636  -8.902 -16.232  1.00  0.00           N  
ATOM   2500  CA  SER A 157      16.322  -9.118 -16.840  1.00  0.00           C  
ATOM   2501  C   SER A 157      15.616  -7.837 -17.241  1.00  0.00           C  
ATOM   2502  O   SER A 157      15.977  -6.745 -16.796  1.00  0.00           O  
ATOM   2503  CB  SER A 157      15.403  -9.852 -15.895  1.00  0.00           C  
ATOM   2504  OG  SER A 157      15.127  -9.069 -14.764  1.00  0.00           O  
ATOM   2505  H   SER A 157      17.719  -9.025 -15.216  1.00  0.00           H  
ATOM   2506  HA  SER A 157      16.463  -9.724 -17.736  1.00  0.00           H  
ATOM   2507 1HB  SER A 157      14.473 -10.098 -16.401  1.00  0.00           H  
ATOM   2508 2HB  SER A 157      15.871 -10.784 -15.590  1.00  0.00           H  
ATOM   2509  HG  SER A 157      15.753  -9.386 -14.074  1.00  0.00           H  
ATOM   2510  N   ASN A 158      14.570  -7.974 -18.061  1.00  0.00           N  
ATOM   2511  CA  ASN A 158      13.754  -6.817 -18.410  1.00  0.00           C  
ATOM   2512  C   ASN A 158      13.060  -6.252 -17.171  1.00  0.00           C  
ATOM   2513  O   ASN A 158      12.851  -5.039 -17.068  1.00  0.00           O  
ATOM   2514  CB  ASN A 158      12.752  -7.179 -19.484  1.00  0.00           C  
ATOM   2515  CG  ASN A 158      13.399  -7.361 -20.840  1.00  0.00           C  
ATOM   2516  OD1 ASN A 158      14.500  -6.863 -21.121  1.00  0.00           O  
ATOM   2517  ND2 ASN A 158      12.725  -8.081 -21.693  1.00  0.00           N  
ATOM   2518  H   ASN A 158      14.351  -8.883 -18.445  1.00  0.00           H  
ATOM   2519  HA  ASN A 158      14.407  -6.038 -18.797  1.00  0.00           H  
ATOM   2520 1HB  ASN A 158      12.239  -8.101 -19.208  1.00  0.00           H  
ATOM   2521 2HB  ASN A 158      11.999  -6.394 -19.556  1.00  0.00           H  
ATOM   2522 1HD2 ASN A 158      13.093  -8.247 -22.608  1.00  0.00           H  
ATOM   2523 2HD2 ASN A 158      11.841  -8.470 -21.436  1.00  0.00           H  
ATOM   2524  N   LEU A 159      12.731  -7.128 -16.214  1.00  0.00           N  
ATOM   2525  CA  LEU A 159      12.115  -6.678 -14.977  1.00  0.00           C  
ATOM   2526  C   LEU A 159      13.117  -5.809 -14.219  1.00  0.00           C  
ATOM   2527  O   LEU A 159      12.765  -4.751 -13.696  1.00  0.00           O  
ATOM   2528  CB  LEU A 159      11.743  -7.896 -14.119  1.00  0.00           C  
ATOM   2529  CG  LEU A 159      10.607  -8.817 -14.622  1.00  0.00           C  
ATOM   2530  CD1 LEU A 159      10.585 -10.057 -13.762  1.00  0.00           C  
ATOM   2531  CD2 LEU A 159       9.255  -8.104 -14.497  1.00  0.00           C  
ATOM   2532  H   LEU A 159      12.879  -8.115 -16.369  1.00  0.00           H  
ATOM   2533  HA  LEU A 159      11.238  -6.082 -15.216  1.00  0.00           H  
ATOM   2534 1HB  LEU A 159      12.636  -8.508 -13.982  1.00  0.00           H  
ATOM   2535 2HB  LEU A 159      11.438  -7.540 -13.153  1.00  0.00           H  
ATOM   2536  HG  LEU A 159      10.781  -9.099 -15.657  1.00  0.00           H  
ATOM   2537 1HD1 LEU A 159       9.781 -10.723 -14.088  1.00  0.00           H  
ATOM   2538 2HD1 LEU A 159      11.538 -10.577 -13.837  1.00  0.00           H  
ATOM   2539 3HD1 LEU A 159      10.422  -9.767 -12.756  1.00  0.00           H  
ATOM   2540 1HD2 LEU A 159       8.460  -8.770 -14.833  1.00  0.00           H  
ATOM   2541 2HD2 LEU A 159       9.080  -7.839 -13.451  1.00  0.00           H  
ATOM   2542 3HD2 LEU A 159       9.246  -7.207 -15.107  1.00  0.00           H  
ATOM   2543  N   ALA A 160      14.382  -6.234 -14.212  1.00  0.00           N  
ATOM   2544  CA  ALA A 160      15.449  -5.474 -13.573  1.00  0.00           C  
ATOM   2545  C   ALA A 160      15.653  -4.123 -14.272  1.00  0.00           C  
ATOM   2546  O   ALA A 160      15.909  -3.119 -13.612  1.00  0.00           O  
ATOM   2547  CB  ALA A 160      16.741  -6.262 -13.582  1.00  0.00           C  
ATOM   2548  H   ALA A 160      14.580  -7.151 -14.613  1.00  0.00           H  
ATOM   2549  HA  ALA A 160      15.157  -5.285 -12.542  1.00  0.00           H  
ATOM   2550 1HB  ALA A 160      17.518  -5.694 -13.087  1.00  0.00           H  
ATOM   2551 2HB  ALA A 160      16.590  -7.208 -13.061  1.00  0.00           H  
ATOM   2552 3HB  ALA A 160      17.038  -6.461 -14.608  1.00  0.00           H  
ATOM   2553  N   LYS A 161      15.538  -4.092 -15.603  1.00  0.00           N  
ATOM   2554  CA  LYS A 161      15.716  -2.834 -16.327  1.00  0.00           C  
ATOM   2555  C   LYS A 161      14.630  -1.838 -15.933  1.00  0.00           C  
ATOM   2556  O   LYS A 161      14.915  -0.651 -15.723  1.00  0.00           O  
ATOM   2557  CB  LYS A 161      15.701  -3.078 -17.832  1.00  0.00           C  
ATOM   2558  CG  LYS A 161      16.926  -3.829 -18.348  1.00  0.00           C  
ATOM   2559  CD  LYS A 161      16.823  -4.128 -19.842  1.00  0.00           C  
ATOM   2560  CE  LYS A 161      17.982  -4.992 -20.310  1.00  0.00           C  
ATOM   2561  NZ  LYS A 161      17.839  -5.375 -21.741  1.00  0.00           N  
ATOM   2562  H   LYS A 161      15.393  -4.975 -16.098  1.00  0.00           H  
ATOM   2563  HA  LYS A 161      16.682  -2.409 -16.051  1.00  0.00           H  
ATOM   2564 1HB  LYS A 161      14.818  -3.656 -18.094  1.00  0.00           H  
ATOM   2565 2HB  LYS A 161      15.638  -2.127 -18.357  1.00  0.00           H  
ATOM   2566 1HG  LYS A 161      17.816  -3.229 -18.164  1.00  0.00           H  
ATOM   2567 2HG  LYS A 161      17.032  -4.761 -17.808  1.00  0.00           H  
ATOM   2568 1HD  LYS A 161      15.891  -4.649 -20.053  1.00  0.00           H  
ATOM   2569 2HD  LYS A 161      16.830  -3.193 -20.403  1.00  0.00           H  
ATOM   2570 1HE  LYS A 161      18.913  -4.444 -20.183  1.00  0.00           H  
ATOM   2571 2HE  LYS A 161      18.019  -5.902 -19.702  1.00  0.00           H  
ATOM   2572 1HZ  LYS A 161      18.622  -5.954 -22.013  1.00  0.00           H  
ATOM   2573 2HZ  LYS A 161      16.974  -5.901 -21.852  1.00  0.00           H  
ATOM   2574 3HZ  LYS A 161      17.810  -4.549 -22.320  1.00  0.00           H  
ATOM   2575  N   LYS A 162      13.392  -2.326 -15.769  1.00  0.00           N  
ATOM   2576  CA  LYS A 162      12.324  -1.449 -15.320  1.00  0.00           C  
ATOM   2577  C   LYS A 162      12.609  -1.017 -13.894  1.00  0.00           C  
ATOM   2578  O   LYS A 162      12.376   0.136 -13.538  1.00  0.00           O  
ATOM   2579  CB  LYS A 162      10.952  -2.111 -15.402  1.00  0.00           C  
ATOM   2580  CG  LYS A 162       9.758  -1.190 -14.955  1.00  0.00           C  
ATOM   2581  CD  LYS A 162       9.528   0.024 -15.905  1.00  0.00           C  
ATOM   2582  CE  LYS A 162       8.300   0.845 -15.480  1.00  0.00           C  
ATOM   2583  NZ  LYS A 162       8.012   2.011 -16.408  1.00  0.00           N  
ATOM   2584  H   LYS A 162      13.196  -3.302 -16.023  1.00  0.00           H  
ATOM   2585  HA  LYS A 162      12.325  -0.562 -15.950  1.00  0.00           H  
ATOM   2586 1HB  LYS A 162      10.770  -2.437 -16.425  1.00  0.00           H  
ATOM   2587 2HB  LYS A 162      10.968  -3.001 -14.783  1.00  0.00           H  
ATOM   2588 1HG  LYS A 162       8.847  -1.788 -14.928  1.00  0.00           H  
ATOM   2589 2HG  LYS A 162       9.937  -0.817 -13.951  1.00  0.00           H  
ATOM   2590 1HD  LYS A 162      10.389   0.694 -15.874  1.00  0.00           H  
ATOM   2591 2HD  LYS A 162       9.393  -0.321 -16.928  1.00  0.00           H  
ATOM   2592 1HE  LYS A 162       7.424   0.200 -15.437  1.00  0.00           H  
ATOM   2593 2HE  LYS A 162       8.489   1.242 -14.480  1.00  0.00           H  
ATOM   2594 1HZ  LYS A 162       7.198   2.529 -16.019  1.00  0.00           H  
ATOM   2595 2HZ  LYS A 162       8.810   2.665 -16.448  1.00  0.00           H  
ATOM   2596 3HZ  LYS A 162       7.806   1.685 -17.332  1.00  0.00           H  
ATOM   2597  N   ALA A 163      13.105  -1.934 -13.066  1.00  0.00           N  
ATOM   2598  CA  ALA A 163      13.448  -1.575 -11.710  1.00  0.00           C  
ATOM   2599  C   ALA A 163      14.487  -0.461 -11.684  1.00  0.00           C  
ATOM   2600  O   ALA A 163      14.368   0.469 -10.889  1.00  0.00           O  
ATOM   2601  CB  ALA A 163      13.994  -2.769 -10.996  1.00  0.00           C  
ATOM   2602  H   ALA A 163      13.197  -2.904 -13.377  1.00  0.00           H  
ATOM   2603  HA  ALA A 163      12.553  -1.223 -11.209  1.00  0.00           H  
ATOM   2604 1HB  ALA A 163      14.234  -2.487 -10.018  1.00  0.00           H  
ATOM   2605 2HB  ALA A 163      13.303  -3.566 -10.980  1.00  0.00           H  
ATOM   2606 3HB  ALA A 163      14.863  -3.085 -11.504  1.00  0.00           H  
ATOM   2607  N   LEU A 164      15.470  -0.506 -12.583  1.00  0.00           N  
ATOM   2608  CA  LEU A 164      16.480   0.540 -12.595  1.00  0.00           C  
ATOM   2609  C   LEU A 164      15.840   1.871 -12.974  1.00  0.00           C  
ATOM   2610  O   LEU A 164      16.168   2.899 -12.378  1.00  0.00           O  
ATOM   2611  CB  LEU A 164      17.611   0.162 -13.540  1.00  0.00           C  
ATOM   2612  CG  LEU A 164      18.490  -1.069 -13.121  1.00  0.00           C  
ATOM   2613  CD1 LEU A 164      19.467  -1.399 -14.242  1.00  0.00           C  
ATOM   2614  CD2 LEU A 164      19.267  -0.757 -11.854  1.00  0.00           C  
ATOM   2615  H   LEU A 164      15.550  -1.326 -13.194  1.00  0.00           H  
ATOM   2616  HA  LEU A 164      16.874   0.649 -11.593  1.00  0.00           H  
ATOM   2617 1HB  LEU A 164      17.161  -0.076 -14.504  1.00  0.00           H  
ATOM   2618 2HB  LEU A 164      18.264   1.024 -13.655  1.00  0.00           H  
ATOM   2619  HG  LEU A 164      17.850  -1.929 -12.953  1.00  0.00           H  
ATOM   2620 1HD1 LEU A 164      20.066  -2.257 -13.961  1.00  0.00           H  
ATOM   2621 2HD1 LEU A 164      18.912  -1.633 -15.151  1.00  0.00           H  
ATOM   2622 3HD1 LEU A 164      20.118  -0.545 -14.424  1.00  0.00           H  
ATOM   2623 1HD2 LEU A 164      19.872  -1.609 -11.576  1.00  0.00           H  
ATOM   2624 2HD2 LEU A 164      19.902   0.086 -12.050  1.00  0.00           H  
ATOM   2625 3HD2 LEU A 164      18.607  -0.532 -11.038  1.00  0.00           H  
ATOM   2626  N   GLU A 165      14.898   1.851 -13.928  1.00  0.00           N  
ATOM   2627  CA  GLU A 165      14.175   3.069 -14.301  1.00  0.00           C  
ATOM   2628  C   GLU A 165      13.439   3.653 -13.087  1.00  0.00           C  
ATOM   2629  O   GLU A 165      13.479   4.866 -12.858  1.00  0.00           O  
ATOM   2630  CB  GLU A 165      13.155   2.794 -15.399  1.00  0.00           C  
ATOM   2631  CG  GLU A 165      12.359   4.016 -15.833  1.00  0.00           C  
ATOM   2632  CD  GLU A 165      11.276   3.673 -16.793  1.00  0.00           C  
ATOM   2633  OE1 GLU A 165      11.526   3.017 -17.769  1.00  0.00           O  
ATOM   2634  OE2 GLU A 165      10.146   4.045 -16.508  1.00  0.00           O  
ATOM   2635  H   GLU A 165      14.727   0.974 -14.435  1.00  0.00           H  
ATOM   2636  HA  GLU A 165      14.891   3.799 -14.660  1.00  0.00           H  
ATOM   2637 1HB  GLU A 165      13.665   2.379 -16.271  1.00  0.00           H  
ATOM   2638 2HB  GLU A 165      12.444   2.054 -15.059  1.00  0.00           H  
ATOM   2639 1HG  GLU A 165      11.907   4.481 -14.961  1.00  0.00           H  
ATOM   2640 2HG  GLU A 165      13.036   4.739 -16.287  1.00  0.00           H  
ATOM   2641  N   ILE A 166      12.781   2.791 -12.303  1.00  0.00           N  
ATOM   2642  CA  ILE A 166      12.021   3.202 -11.119  1.00  0.00           C  
ATOM   2643  C   ILE A 166      12.953   3.799 -10.083  1.00  0.00           C  
ATOM   2644  O   ILE A 166      12.615   4.812  -9.460  1.00  0.00           O  
ATOM   2645  CB  ILE A 166      11.256   2.018 -10.502  1.00  0.00           C  
ATOM   2646  CG1 ILE A 166      10.145   1.550 -11.447  1.00  0.00           C  
ATOM   2647  CG2 ILE A 166      10.681   2.402  -9.148  1.00  0.00           C  
ATOM   2648  CD1 ILE A 166       9.542   0.217 -11.067  1.00  0.00           C  
ATOM   2649  H   ILE A 166      12.775   1.804 -12.594  1.00  0.00           H  
ATOM   2650  HA  ILE A 166      11.315   3.975 -11.423  1.00  0.00           H  
ATOM   2651  HB  ILE A 166      11.934   1.175 -10.372  1.00  0.00           H  
ATOM   2652 1HG1 ILE A 166       9.348   2.292 -11.466  1.00  0.00           H  
ATOM   2653 2HG1 ILE A 166      10.539   1.468 -12.460  1.00  0.00           H  
ATOM   2654 1HG2 ILE A 166      10.143   1.554  -8.727  1.00  0.00           H  
ATOM   2655 2HG2 ILE A 166      11.490   2.688  -8.478  1.00  0.00           H  
ATOM   2656 3HG2 ILE A 166       9.997   3.243  -9.269  1.00  0.00           H  
ATOM   2657 1HD1 ILE A 166       8.763  -0.047 -11.783  1.00  0.00           H  
ATOM   2658 2HD1 ILE A 166      10.318  -0.549 -11.076  1.00  0.00           H  
ATOM   2659 3HD1 ILE A 166       9.110   0.284 -10.070  1.00  0.00           H  
ATOM   2660  N   ILE A 167      14.113   3.167  -9.889  1.00  0.00           N  
ATOM   2661  CA  ILE A 167      15.102   3.680  -8.963  1.00  0.00           C  
ATOM   2662  C   ILE A 167      15.524   5.064  -9.401  1.00  0.00           C  
ATOM   2663  O   ILE A 167      15.660   5.944  -8.557  1.00  0.00           O  
ATOM   2664  CB  ILE A 167      16.352   2.782  -8.858  1.00  0.00           C  
ATOM   2665  CG1 ILE A 167      15.956   1.464  -8.194  1.00  0.00           C  
ATOM   2666  CG2 ILE A 167      17.438   3.522  -8.065  1.00  0.00           C  
ATOM   2667  CD1 ILE A 167      16.969   0.339  -8.264  1.00  0.00           C  
ATOM   2668  H   ILE A 167      14.274   2.288 -10.390  1.00  0.00           H  
ATOM   2669  HA  ILE A 167      14.645   3.752  -7.977  1.00  0.00           H  
ATOM   2670  HB  ILE A 167      16.722   2.544  -9.853  1.00  0.00           H  
ATOM   2671 1HG1 ILE A 167      15.732   1.650  -7.155  1.00  0.00           H  
ATOM   2672 2HG1 ILE A 167      15.066   1.133  -8.674  1.00  0.00           H  
ATOM   2673 1HG2 ILE A 167      18.315   2.899  -7.963  1.00  0.00           H  
ATOM   2674 2HG2 ILE A 167      17.733   4.445  -8.555  1.00  0.00           H  
ATOM   2675 3HG2 ILE A 167      17.050   3.749  -7.104  1.00  0.00           H  
ATOM   2676 1HD1 ILE A 167      16.554  -0.538  -7.775  1.00  0.00           H  
ATOM   2677 2HD1 ILE A 167      17.171   0.106  -9.296  1.00  0.00           H  
ATOM   2678 3HD1 ILE A 167      17.888   0.624  -7.763  1.00  0.00           H  
ATOM   2679  N   LEU A 168      15.767   5.263 -10.701  1.00  0.00           N  
ATOM   2680  CA  LEU A 168      16.128   6.587 -11.185  1.00  0.00           C  
ATOM   2681  C   LEU A 168      15.021   7.594 -10.947  1.00  0.00           C  
ATOM   2682  O   LEU A 168      15.300   8.731 -10.580  1.00  0.00           O  
ATOM   2683  CB  LEU A 168      16.456   6.530 -12.682  1.00  0.00           C  
ATOM   2684  CG  LEU A 168      17.736   5.772 -13.054  1.00  0.00           C  
ATOM   2685  CD1 LEU A 168      17.807   5.607 -14.566  1.00  0.00           C  
ATOM   2686  CD2 LEU A 168      18.947   6.529 -12.529  1.00  0.00           C  
ATOM   2687  H   LEU A 168      15.728   4.466 -11.344  1.00  0.00           H  
ATOM   2688  HA  LEU A 168      17.007   6.919 -10.647  1.00  0.00           H  
ATOM   2689 1HB  LEU A 168      15.626   6.055 -13.202  1.00  0.00           H  
ATOM   2690 2HB  LEU A 168      16.554   7.550 -13.055  1.00  0.00           H  
ATOM   2691  HG  LEU A 168      17.710   4.776 -12.611  1.00  0.00           H  
ATOM   2692 1HD1 LEU A 168      18.717   5.067 -14.831  1.00  0.00           H  
ATOM   2693 2HD1 LEU A 168      16.940   5.045 -14.912  1.00  0.00           H  
ATOM   2694 3HD1 LEU A 168      17.817   6.588 -15.039  1.00  0.00           H  
ATOM   2695 1HD2 LEU A 168      19.857   5.989 -12.793  1.00  0.00           H  
ATOM   2696 2HD2 LEU A 168      18.974   7.524 -12.973  1.00  0.00           H  
ATOM   2697 3HD2 LEU A 168      18.879   6.616 -11.445  1.00  0.00           H  
ATOM   2698  N   ARG A 169      13.762   7.209 -11.158  1.00  0.00           N  
ATOM   2699  CA  ARG A 169      12.686   8.162 -10.930  1.00  0.00           C  
ATOM   2700  C   ARG A 169      12.602   8.559  -9.466  1.00  0.00           C  
ATOM   2701  O   ARG A 169      12.481   9.748  -9.148  1.00  0.00           O  
ATOM   2702  CB  ARG A 169      11.351   7.577 -11.363  1.00  0.00           C  
ATOM   2703  CG  ARG A 169      11.183   7.419 -12.867  1.00  0.00           C  
ATOM   2704  CD  ARG A 169       9.867   6.818 -13.227  1.00  0.00           C  
ATOM   2705  NE  ARG A 169       9.764   6.557 -14.669  1.00  0.00           N  
ATOM   2706  CZ  ARG A 169       9.410   7.444 -15.627  1.00  0.00           C  
ATOM   2707  NH1 ARG A 169       9.111   8.703 -15.340  1.00  0.00           N  
ATOM   2708  NH2 ARG A 169       9.377   7.004 -16.872  1.00  0.00           N  
ATOM   2709  H   ARG A 169      13.574   6.280 -11.543  1.00  0.00           H  
ATOM   2710  HA  ARG A 169      12.890   9.055 -11.522  1.00  0.00           H  
ATOM   2711 1HB  ARG A 169      11.242   6.586 -10.920  1.00  0.00           H  
ATOM   2712 2HB  ARG A 169      10.539   8.199 -10.989  1.00  0.00           H  
ATOM   2713 1HG  ARG A 169      11.262   8.399 -13.332  1.00  0.00           H  
ATOM   2714 2HG  ARG A 169      11.963   6.780 -13.259  1.00  0.00           H  
ATOM   2715 1HD  ARG A 169       9.766   5.863 -12.706  1.00  0.00           H  
ATOM   2716 2HD  ARG A 169       9.052   7.475 -12.926  1.00  0.00           H  
ATOM   2717  HE  ARG A 169       9.972   5.604 -15.008  1.00  0.00           H  
ATOM   2718 1HH1 ARG A 169       9.140   9.030 -14.388  1.00  0.00           H  
ATOM   2719 2HH1 ARG A 169       8.851   9.342 -16.080  1.00  0.00           H  
ATOM   2720 1HH2 ARG A 169       9.619   6.013 -17.034  1.00  0.00           H  
ATOM   2721 2HH2 ARG A 169       9.124   7.613 -17.632  1.00  0.00           H  
ATOM   2722  N   ALA A 170      12.665   7.570  -8.573  1.00  0.00           N  
ATOM   2723  CA  ALA A 170      12.568   7.864  -7.163  1.00  0.00           C  
ATOM   2724  C   ALA A 170      13.788   8.647  -6.696  1.00  0.00           C  
ATOM   2725  O   ALA A 170      13.656   9.626  -5.959  1.00  0.00           O  
ATOM   2726  CB  ALA A 170      12.433   6.583  -6.386  1.00  0.00           C  
ATOM   2727  H   ALA A 170      12.754   6.600  -8.888  1.00  0.00           H  
ATOM   2728  HA  ALA A 170      11.687   8.474  -7.009  1.00  0.00           H  
ATOM   2729 1HB  ALA A 170      12.342   6.808  -5.331  1.00  0.00           H  
ATOM   2730 2HB  ALA A 170      11.566   6.043  -6.715  1.00  0.00           H  
ATOM   2731 3HB  ALA A 170      13.312   5.979  -6.566  1.00  0.00           H  
ATOM   2732  N   ALA A 171      14.979   8.241  -7.163  1.00  0.00           N  
ATOM   2733  CA  ALA A 171      16.224   8.874  -6.781  1.00  0.00           C  
ATOM   2734  C   ALA A 171      16.254  10.323  -7.230  1.00  0.00           C  
ATOM   2735  O   ALA A 171      16.721  11.186  -6.490  1.00  0.00           O  
ATOM   2736  CB  ALA A 171      17.393   8.101  -7.356  1.00  0.00           C  
ATOM   2737  H   ALA A 171      15.038   7.427  -7.772  1.00  0.00           H  
ATOM   2738  HA  ALA A 171      16.295   8.850  -5.703  1.00  0.00           H  
ATOM   2739 1HB  ALA A 171      18.333   8.547  -7.033  1.00  0.00           H  
ATOM   2740 2HB  ALA A 171      17.342   7.082  -7.013  1.00  0.00           H  
ATOM   2741 3HB  ALA A 171      17.331   8.110  -8.434  1.00  0.00           H  
ATOM   2742  N   GLU A 172      15.725  10.606  -8.423  1.00  0.00           N  
ATOM   2743  CA  GLU A 172      15.692  11.966  -8.923  1.00  0.00           C  
ATOM   2744  C   GLU A 172      14.803  12.824  -8.036  1.00  0.00           C  
ATOM   2745  O   GLU A 172      15.182  13.948  -7.696  1.00  0.00           O  
ATOM   2746  CB  GLU A 172      15.188  11.996 -10.368  1.00  0.00           C  
ATOM   2747  CG  GLU A 172      15.304  13.355 -11.045  1.00  0.00           C  
ATOM   2748  CD  GLU A 172      14.978  13.307 -12.512  1.00  0.00           C  
ATOM   2749  OE1 GLU A 172      14.456  12.312 -12.953  1.00  0.00           O  
ATOM   2750  OE2 GLU A 172      15.250  14.269 -13.192  1.00  0.00           O  
ATOM   2751  H   GLU A 172      15.404   9.851  -9.032  1.00  0.00           H  
ATOM   2752  HA  GLU A 172      16.700  12.369  -8.885  1.00  0.00           H  
ATOM   2753 1HB  GLU A 172      15.748  11.277 -10.964  1.00  0.00           H  
ATOM   2754 2HB  GLU A 172      14.139  11.699 -10.394  1.00  0.00           H  
ATOM   2755 1HG  GLU A 172      14.625  14.053 -10.556  1.00  0.00           H  
ATOM   2756 2HG  GLU A 172      16.320  13.727 -10.915  1.00  0.00           H  
ATOM   2757  N   GLU A 173      13.639  12.301  -7.630  1.00  0.00           N  
ATOM   2758  CA  GLU A 173      12.767  13.080  -6.759  1.00  0.00           C  
ATOM   2759  C   GLU A 173      13.434  13.286  -5.392  1.00  0.00           C  
ATOM   2760  O   GLU A 173      13.305  14.359  -4.793  1.00  0.00           O  
ATOM   2761  CB  GLU A 173      11.410  12.409  -6.613  1.00  0.00           C  
ATOM   2762  CG  GLU A 173      10.562  12.402  -7.880  1.00  0.00           C  
ATOM   2763  CD  GLU A 173      10.144  13.779  -8.320  1.00  0.00           C  
ATOM   2764  OE1 GLU A 173       9.626  14.516  -7.524  1.00  0.00           O  
ATOM   2765  OE2 GLU A 173      10.388  14.105  -9.461  1.00  0.00           O  
ATOM   2766  H   GLU A 173      13.331  11.389  -7.994  1.00  0.00           H  
ATOM   2767  HA  GLU A 173      12.613  14.056  -7.211  1.00  0.00           H  
ATOM   2768 1HB  GLU A 173      11.576  11.382  -6.334  1.00  0.00           H  
ATOM   2769 2HB  GLU A 173      10.841  12.891  -5.825  1.00  0.00           H  
ATOM   2770 1HG  GLU A 173      11.138  11.944  -8.679  1.00  0.00           H  
ATOM   2771 2HG  GLU A 173       9.678  11.783  -7.707  1.00  0.00           H  
ATOM   2772  N   LEU A 174      14.166  12.276  -4.909  1.00  0.00           N  
ATOM   2773  CA  LEU A 174      14.894  12.398  -3.650  1.00  0.00           C  
ATOM   2774  C   LEU A 174      15.974  13.488  -3.781  1.00  0.00           C  
ATOM   2775  O   LEU A 174      16.210  14.250  -2.849  1.00  0.00           O  
ATOM   2776  CB  LEU A 174      15.533  11.057  -3.269  1.00  0.00           C  
ATOM   2777  CG  LEU A 174      14.561   9.965  -2.806  1.00  0.00           C  
ATOM   2778  CD1 LEU A 174      15.296   8.635  -2.715  1.00  0.00           C  
ATOM   2779  CD2 LEU A 174      13.965  10.353  -1.461  1.00  0.00           C  
ATOM   2780  H   LEU A 174      14.172  11.386  -5.416  1.00  0.00           H  
ATOM   2781  HA  LEU A 174      14.199  12.711  -2.883  1.00  0.00           H  
ATOM   2782 1HB  LEU A 174      16.075  10.674  -4.132  1.00  0.00           H  
ATOM   2783 2HB  LEU A 174      16.247  11.228  -2.465  1.00  0.00           H  
ATOM   2784  HG  LEU A 174      13.761   9.853  -3.539  1.00  0.00           H  
ATOM   2785 1HD1 LEU A 174      14.606   7.858  -2.386  1.00  0.00           H  
ATOM   2786 2HD1 LEU A 174      15.696   8.372  -3.694  1.00  0.00           H  
ATOM   2787 3HD1 LEU A 174      16.114   8.720  -1.999  1.00  0.00           H  
ATOM   2788 1HD2 LEU A 174      13.273   9.576  -1.132  1.00  0.00           H  
ATOM   2789 2HD2 LEU A 174      14.762  10.463  -0.727  1.00  0.00           H  
ATOM   2790 3HD2 LEU A 174      13.430  11.297  -1.560  1.00  0.00           H  
ATOM   2791  N   ALA A 175      16.620  13.580  -4.959  1.00  0.00           N  
ATOM   2792  CA  ALA A 175      17.620  14.620  -5.234  1.00  0.00           C  
ATOM   2793  C   ALA A 175      16.985  16.014  -5.199  1.00  0.00           C  
ATOM   2794  O   ALA A 175      17.623  16.983  -4.790  1.00  0.00           O  
ATOM   2795  CB  ALA A 175      18.282  14.412  -6.587  1.00  0.00           C  
ATOM   2796  H   ALA A 175      16.442  12.859  -5.659  1.00  0.00           H  
ATOM   2797  HA  ALA A 175      18.380  14.564  -4.461  1.00  0.00           H  
ATOM   2798 1HB  ALA A 175      19.029  15.185  -6.747  1.00  0.00           H  
ATOM   2799 2HB  ALA A 175      18.750  13.448  -6.610  1.00  0.00           H  
ATOM   2800 3HB  ALA A 175      17.537  14.468  -7.370  1.00  0.00           H  
ATOM   2801  N   LYS A 176      15.735  16.122  -5.673  1.00  0.00           N  
ATOM   2802  CA  LYS A 176      15.018  17.397  -5.673  1.00  0.00           C  
ATOM   2803  C   LYS A 176      14.691  17.866  -4.251  1.00  0.00           C  
ATOM   2804  O   LYS A 176      14.704  19.065  -3.967  1.00  0.00           O  
ATOM   2805  CB  LYS A 176      13.708  17.301  -6.461  1.00  0.00           C  
ATOM   2806  CG  LYS A 176      13.833  17.165  -7.972  1.00  0.00           C  
ATOM   2807  CD  LYS A 176      12.433  17.035  -8.593  1.00  0.00           C  
ATOM   2808  CE  LYS A 176      12.466  16.851 -10.098  1.00  0.00           C  
ATOM   2809  NZ  LYS A 176      11.090  16.614 -10.638  1.00  0.00           N  
ATOM   2810  H   LYS A 176      15.298  15.285  -6.069  1.00  0.00           H  
ATOM   2811  HA  LYS A 176      15.656  18.150  -6.134  1.00  0.00           H  
ATOM   2812 1HB  LYS A 176      13.144  16.442  -6.108  1.00  0.00           H  
ATOM   2813 2HB  LYS A 176      13.104  18.183  -6.259  1.00  0.00           H  
ATOM   2814 1HG  LYS A 176      14.336  18.043  -8.375  1.00  0.00           H  
ATOM   2815 2HG  LYS A 176      14.421  16.283  -8.213  1.00  0.00           H  
ATOM   2816 1HD  LYS A 176      11.924  16.175  -8.155  1.00  0.00           H  
ATOM   2817 2HD  LYS A 176      11.852  17.925  -8.361  1.00  0.00           H  
ATOM   2818 1HE  LYS A 176      12.882  17.743 -10.561  1.00  0.00           H  
ATOM   2819 2HE  LYS A 176      13.094  15.995 -10.343  1.00  0.00           H  
ATOM   2820 1HZ  LYS A 176      11.130  16.485 -11.634  1.00  0.00           H  
ATOM   2821 2HZ  LYS A 176      10.715  15.748 -10.192  1.00  0.00           H  
ATOM   2822 3HZ  LYS A 176      10.490  17.392 -10.423  1.00  0.00           H  
ATOM   2823  N   LEU A 177      14.382  16.921  -3.356  1.00  0.00           N  
ATOM   2824  CA  LEU A 177      14.051  17.277  -1.986  1.00  0.00           C  
ATOM   2825  C   LEU A 177      15.248  17.947  -1.312  1.00  0.00           C  
ATOM   2826  O   LEU A 177      16.353  17.451  -1.442  1.00  0.00           O  
ATOM   2827  CB  LEU A 177      13.677  16.023  -1.178  1.00  0.00           C  
ATOM   2828  CG  LEU A 177      12.358  15.286  -1.529  1.00  0.00           C  
ATOM   2829  CD1 LEU A 177      12.296  13.999  -0.739  1.00  0.00           C  
ATOM   2830  CD2 LEU A 177      11.151  16.144  -1.183  1.00  0.00           C  
ATOM   2831  H   LEU A 177      14.329  15.948  -3.676  1.00  0.00           H  
ATOM   2832  HA  LEU A 177      13.212  17.951  -2.040  1.00  0.00           H  
ATOM   2833 1HB  LEU A 177      14.488  15.304  -1.319  1.00  0.00           H  
ATOM   2834 2HB  LEU A 177      13.645  16.286  -0.125  1.00  0.00           H  
ATOM   2835  HG  LEU A 177      12.340  15.047  -2.586  1.00  0.00           H  
ATOM   2836 1HD1 LEU A 177      11.374  13.477  -0.985  1.00  0.00           H  
ATOM   2837 2HD1 LEU A 177      13.131  13.390  -0.988  1.00  0.00           H  
ATOM   2838 3HD1 LEU A 177      12.323  14.219   0.317  1.00  0.00           H  
ATOM   2839 1HD2 LEU A 177      10.241  15.588  -1.429  1.00  0.00           H  
ATOM   2840 2HD2 LEU A 177      11.155  16.374  -0.117  1.00  0.00           H  
ATOM   2841 3HD2 LEU A 177      11.164  17.065  -1.750  1.00  0.00           H  
ATOM   2842  N   PRO A 178      15.067  18.998  -0.497  1.00  0.00           N  
ATOM   2843  CA  PRO A 178      16.124  19.702   0.241  1.00  0.00           C  
ATOM   2844  C   PRO A 178      16.661  18.932   1.446  1.00  0.00           C  
ATOM   2845  O   PRO A 178      17.698  19.291   2.010  1.00  0.00           O  
ATOM   2846  CB  PRO A 178      15.408  20.983   0.689  1.00  0.00           C  
ATOM   2847  CG  PRO A 178      13.934  20.609   0.747  1.00  0.00           C  
ATOM   2848  CD  PRO A 178      13.732  19.630  -0.393  1.00  0.00           C  
ATOM   2849  HA  PRO A 178      16.944  19.937  -0.461  1.00  0.00           H  
ATOM   2850 1HB  PRO A 178      15.804  21.311   1.662  1.00  0.00           H  
ATOM   2851 2HB  PRO A 178      15.611  21.790  -0.030  1.00  0.00           H  
ATOM   2852 1HG  PRO A 178      13.697  20.172   1.730  1.00  0.00           H  
ATOM   2853 2HG  PRO A 178      13.309  21.510   0.645  1.00  0.00           H  
ATOM   2854 1HD  PRO A 178      12.986  18.878  -0.088  1.00  0.00           H  
ATOM   2855 2HD  PRO A 178      13.448  20.162  -1.323  1.00  0.00           H  
ATOM   2856  N   ASP A 179      15.926  17.915   1.882  1.00  0.00           N  
ATOM   2857  CA  ASP A 179      16.266  17.136   3.058  1.00  0.00           C  
ATOM   2858  C   ASP A 179      17.598  16.392   2.923  1.00  0.00           C  
ATOM   2859  O   ASP A 179      17.745  15.562   2.020  1.00  0.00           O  
ATOM   2860  CB  ASP A 179      15.157  16.131   3.339  1.00  0.00           C  
ATOM   2861  CG  ASP A 179      15.425  15.349   4.589  1.00  0.00           C  
ATOM   2862  OD1 ASP A 179      15.241  15.873   5.656  1.00  0.00           O  
ATOM   2863  OD2 ASP A 179      15.855  14.218   4.461  1.00  0.00           O  
ATOM   2864  H   ASP A 179      15.097  17.662   1.368  1.00  0.00           H  
ATOM   2865  HA  ASP A 179      16.281  17.821   3.896  1.00  0.00           H  
ATOM   2866 1HB  ASP A 179      14.212  16.660   3.457  1.00  0.00           H  
ATOM   2867 2HB  ASP A 179      15.051  15.456   2.502  1.00  0.00           H  
ATOM   2868  N   PRO A 180      18.594  16.612   3.795  1.00  0.00           N  
ATOM   2869  CA  PRO A 180      19.885  15.942   3.772  1.00  0.00           C  
ATOM   2870  C   PRO A 180      19.803  14.417   3.703  1.00  0.00           C  
ATOM   2871  O   PRO A 180      20.660  13.809   3.054  1.00  0.00           O  
ATOM   2872  CB  PRO A 180      20.512  16.391   5.096  1.00  0.00           C  
ATOM   2873  CG  PRO A 180      19.932  17.761   5.333  1.00  0.00           C  
ATOM   2874  CD  PRO A 180      18.492  17.654   4.849  1.00  0.00           C  
ATOM   2875  HA  PRO A 180      20.475  16.324   2.939  1.00  0.00           H  
ATOM   2876 1HB  PRO A 180      20.268  15.669   5.896  1.00  0.00           H  
ATOM   2877 2HB  PRO A 180      21.616  16.398   5.011  1.00  0.00           H  
ATOM   2878 1HG  PRO A 180      20.011  18.041   6.398  1.00  0.00           H  
ATOM   2879 2HG  PRO A 180      20.511  18.514   4.768  1.00  0.00           H  
ATOM   2880 1HD  PRO A 180      17.811  17.335   5.664  1.00  0.00           H  
ATOM   2881 2HD  PRO A 180      18.232  18.626   4.414  1.00  0.00           H  
ATOM   2882  N   GLU A 181      18.813  13.785   4.333  1.00  0.00           N  
ATOM   2883  CA  GLU A 181      18.801  12.330   4.292  1.00  0.00           C  
ATOM   2884  C   GLU A 181      18.232  11.853   2.973  1.00  0.00           C  
ATOM   2885  O   GLU A 181      18.729  10.894   2.387  1.00  0.00           O  
ATOM   2886  CB  GLU A 181      18.063  11.741   5.491  1.00  0.00           C  
ATOM   2887  CG  GLU A 181      18.739  12.054   6.843  1.00  0.00           C  
ATOM   2888  CD  GLU A 181      20.147  11.513   6.941  1.00  0.00           C  
ATOM   2889  OE1 GLU A 181      20.346  10.355   6.683  1.00  0.00           O  
ATOM   2890  OE2 GLU A 181      21.036  12.280   7.259  1.00  0.00           O  
ATOM   2891  H   GLU A 181      18.071  14.260   4.849  1.00  0.00           H  
ATOM   2892  HA  GLU A 181      19.834  11.980   4.347  1.00  0.00           H  
ATOM   2893 1HB  GLU A 181      17.047  12.136   5.519  1.00  0.00           H  
ATOM   2894 2HB  GLU A 181      17.995  10.658   5.383  1.00  0.00           H  
ATOM   2895 1HG  GLU A 181      18.767  13.138   6.976  1.00  0.00           H  
ATOM   2896 2HG  GLU A 181      18.134  11.635   7.648  1.00  0.00           H  
ATOM   2897  N   ALA A 182      17.192  12.551   2.469  1.00  0.00           N  
ATOM   2898  CA  ALA A 182      16.671  12.195   1.151  1.00  0.00           C  
ATOM   2899  C   ALA A 182      17.761  12.368   0.101  1.00  0.00           C  
ATOM   2900  O   ALA A 182      17.910  11.532  -0.791  1.00  0.00           O  
ATOM   2901  CB  ALA A 182      15.487  13.070   0.772  1.00  0.00           C  
ATOM   2902  H   ALA A 182      16.760  13.278   3.058  1.00  0.00           H  
ATOM   2903  HA  ALA A 182      16.363  11.154   1.174  1.00  0.00           H  
ATOM   2904 1HB  ALA A 182      15.133  12.776  -0.212  1.00  0.00           H  
ATOM   2905 2HB  ALA A 182      14.690  12.957   1.502  1.00  0.00           H  
ATOM   2906 3HB  ALA A 182      15.810  14.113   0.739  1.00  0.00           H  
ATOM   2907  N   LEU A 183      18.556  13.421   0.236  1.00  0.00           N  
ATOM   2908  CA  LEU A 183      19.615  13.685  -0.714  1.00  0.00           C  
ATOM   2909  C   LEU A 183      20.674  12.587  -0.686  1.00  0.00           C  
ATOM   2910  O   LEU A 183      21.140  12.143  -1.740  1.00  0.00           O  
ATOM   2911  CB  LEU A 183      20.262  15.043  -0.412  1.00  0.00           C  
ATOM   2912  CG  LEU A 183      19.384  16.272  -0.680  1.00  0.00           C  
ATOM   2913  CD1 LEU A 183      20.050  17.510  -0.095  1.00  0.00           C  
ATOM   2914  CD2 LEU A 183      19.168  16.424  -2.179  1.00  0.00           C  
ATOM   2915  H   LEU A 183      18.365  14.087   0.990  1.00  0.00           H  
ATOM   2916  HA  LEU A 183      19.177  13.705  -1.709  1.00  0.00           H  
ATOM   2917 1HB  LEU A 183      20.550  15.065   0.637  1.00  0.00           H  
ATOM   2918 2HB  LEU A 183      21.163  15.141  -1.017  1.00  0.00           H  
ATOM   2919  HG  LEU A 183      18.420  16.147  -0.186  1.00  0.00           H  
ATOM   2920 1HD1 LEU A 183      19.427  18.383  -0.285  1.00  0.00           H  
ATOM   2921 2HD1 LEU A 183      20.175  17.381   0.980  1.00  0.00           H  
ATOM   2922 3HD1 LEU A 183      21.025  17.652  -0.560  1.00  0.00           H  
ATOM   2923 1HD2 LEU A 183      18.544  17.298  -2.369  1.00  0.00           H  
ATOM   2924 2HD2 LEU A 183      20.131  16.552  -2.674  1.00  0.00           H  
ATOM   2925 3HD2 LEU A 183      18.674  15.534  -2.568  1.00  0.00           H  
ATOM   2926  N   LYS A 184      21.030  12.110   0.513  1.00  0.00           N  
ATOM   2927  CA  LYS A 184      21.994  11.020   0.625  1.00  0.00           C  
ATOM   2928  C   LYS A 184      21.422   9.756  -0.020  1.00  0.00           C  
ATOM   2929  O   LYS A 184      22.153   9.019  -0.698  1.00  0.00           O  
ATOM   2930  CB  LYS A 184      22.320  10.758   2.089  1.00  0.00           C  
ATOM   2931  CG  LYS A 184      23.153  11.834   2.776  1.00  0.00           C  
ATOM   2932  CD  LYS A 184      23.262  11.525   4.263  1.00  0.00           C  
ATOM   2933  CE  LYS A 184      23.898  12.649   5.057  1.00  0.00           C  
ATOM   2934  NZ  LYS A 184      23.843  12.356   6.529  1.00  0.00           N  
ATOM   2935  H   LYS A 184      20.672  12.557   1.363  1.00  0.00           H  
ATOM   2936  HA  LYS A 184      22.902  11.299   0.092  1.00  0.00           H  
ATOM   2937 1HB  LYS A 184      21.386  10.659   2.647  1.00  0.00           H  
ATOM   2938 2HB  LYS A 184      22.850   9.811   2.177  1.00  0.00           H  
ATOM   2939 1HG  LYS A 184      24.157  11.834   2.343  1.00  0.00           H  
ATOM   2940 2HG  LYS A 184      22.728  12.805   2.621  1.00  0.00           H  
ATOM   2941 1HD  LYS A 184      22.261  11.345   4.667  1.00  0.00           H  
ATOM   2942 2HD  LYS A 184      23.854  10.622   4.401  1.00  0.00           H  
ATOM   2943 1HE  LYS A 184      24.930  12.780   4.757  1.00  0.00           H  
ATOM   2944 2HE  LYS A 184      23.354  13.577   4.862  1.00  0.00           H  
ATOM   2945 1HZ  LYS A 184      24.252  13.115   7.046  1.00  0.00           H  
ATOM   2946 2HZ  LYS A 184      22.844  12.251   6.809  1.00  0.00           H  
ATOM   2947 3HZ  LYS A 184      24.341  11.504   6.732  1.00  0.00           H  
ATOM   2948  N   GLU A 185      20.112   9.519   0.162  1.00  0.00           N  
ATOM   2949  CA  GLU A 185      19.463   8.367  -0.448  1.00  0.00           C  
ATOM   2950  C   GLU A 185      19.409   8.514  -1.956  1.00  0.00           C  
ATOM   2951  O   GLU A 185      19.535   7.523  -2.669  1.00  0.00           O  
ATOM   2952  CB  GLU A 185      18.070   8.119   0.128  1.00  0.00           C  
ATOM   2953  CG  GLU A 185      18.071   7.606   1.567  1.00  0.00           C  
ATOM   2954  CD  GLU A 185      18.744   6.253   1.694  1.00  0.00           C  
ATOM   2955  OE1 GLU A 185      18.402   5.371   0.949  1.00  0.00           O  
ATOM   2956  OE2 GLU A 185      19.615   6.106   2.531  1.00  0.00           O  
ATOM   2957  H   GLU A 185      19.575  10.125   0.795  1.00  0.00           H  
ATOM   2958  HA  GLU A 185      20.064   7.488  -0.225  1.00  0.00           H  
ATOM   2959 1HB  GLU A 185      17.501   9.051   0.107  1.00  0.00           H  
ATOM   2960 2HB  GLU A 185      17.541   7.396  -0.492  1.00  0.00           H  
ATOM   2961 1HG  GLU A 185      18.591   8.320   2.202  1.00  0.00           H  
ATOM   2962 2HG  GLU A 185      17.046   7.529   1.912  1.00  0.00           H  
ATOM   2963  N   ALA A 186      19.245   9.744  -2.459  1.00  0.00           N  
ATOM   2964  CA  ALA A 186      19.255   9.964  -3.898  1.00  0.00           C  
ATOM   2965  C   ALA A 186      20.585   9.542  -4.491  1.00  0.00           C  
ATOM   2966  O   ALA A 186      20.623   8.910  -5.553  1.00  0.00           O  
ATOM   2967  CB  ALA A 186      19.046  11.413  -4.203  1.00  0.00           C  
ATOM   2968  H   ALA A 186      19.041  10.518  -1.822  1.00  0.00           H  
ATOM   2969  HA  ALA A 186      18.459   9.370  -4.341  1.00  0.00           H  
ATOM   2970 1HB  ALA A 186      19.040  11.553  -5.273  1.00  0.00           H  
ATOM   2971 2HB  ALA A 186      18.134  11.714  -3.790  1.00  0.00           H  
ATOM   2972 3HB  ALA A 186      19.842  11.990  -3.763  1.00  0.00           H  
ATOM   2973  N   VAL A 187      21.676   9.853  -3.774  1.00  0.00           N  
ATOM   2974  CA  VAL A 187      23.002   9.458  -4.210  1.00  0.00           C  
ATOM   2975  C   VAL A 187      23.155   7.954  -4.180  1.00  0.00           C  
ATOM   2976  O   VAL A 187      23.656   7.370  -5.140  1.00  0.00           O  
ATOM   2977  CB  VAL A 187      24.076  10.098  -3.311  1.00  0.00           C  
ATOM   2978  CG1 VAL A 187      25.445   9.509  -3.615  1.00  0.00           C  
ATOM   2979  CG2 VAL A 187      24.083  11.606  -3.506  1.00  0.00           C  
ATOM   2980  H   VAL A 187      21.551  10.437  -2.937  1.00  0.00           H  
ATOM   2981  HA  VAL A 187      23.136   9.808  -5.230  1.00  0.00           H  
ATOM   2982  HB  VAL A 187      23.850   9.866  -2.269  1.00  0.00           H  
ATOM   2983 1HG1 VAL A 187      26.193   9.972  -2.970  1.00  0.00           H  
ATOM   2984 2HG1 VAL A 187      25.427   8.434  -3.434  1.00  0.00           H  
ATOM   2985 3HG1 VAL A 187      25.700   9.698  -4.658  1.00  0.00           H  
ATOM   2986 1HG2 VAL A 187      24.845  12.052  -2.866  1.00  0.00           H  
ATOM   2987 2HG2 VAL A 187      24.303  11.838  -4.548  1.00  0.00           H  
ATOM   2988 3HG2 VAL A 187      23.106  12.012  -3.242  1.00  0.00           H  
ATOM   2989  N   LYS A 188      22.773   7.327  -3.068  1.00  0.00           N  
ATOM   2990  CA  LYS A 188      22.923   5.886  -2.938  1.00  0.00           C  
ATOM   2991  C   LYS A 188      22.082   5.130  -3.958  1.00  0.00           C  
ATOM   2992  O   LYS A 188      22.557   4.178  -4.580  1.00  0.00           O  
ATOM   2993  CB  LYS A 188      22.511   5.467  -1.532  1.00  0.00           C  
ATOM   2994  CG  LYS A 188      23.497   5.876  -0.434  1.00  0.00           C  
ATOM   2995  CD  LYS A 188      22.860   5.779   0.971  1.00  0.00           C  
ATOM   2996  CE  LYS A 188      22.493   4.353   1.380  1.00  0.00           C  
ATOM   2997  NZ  LYS A 188      21.847   4.323   2.727  1.00  0.00           N  
ATOM   2998  H   LYS A 188      22.393   7.879  -2.293  1.00  0.00           H  
ATOM   2999  HA  LYS A 188      23.971   5.633  -3.103  1.00  0.00           H  
ATOM   3000 1HB  LYS A 188      21.538   5.904  -1.295  1.00  0.00           H  
ATOM   3001 2HB  LYS A 188      22.401   4.386  -1.509  1.00  0.00           H  
ATOM   3002 1HG  LYS A 188      24.379   5.237  -0.477  1.00  0.00           H  
ATOM   3003 2HG  LYS A 188      23.809   6.908  -0.606  1.00  0.00           H  
ATOM   3004 1HD  LYS A 188      23.553   6.186   1.703  1.00  0.00           H  
ATOM   3005 2HD  LYS A 188      21.952   6.388   0.995  1.00  0.00           H  
ATOM   3006 1HE  LYS A 188      21.789   3.941   0.661  1.00  0.00           H  
ATOM   3007 2HE  LYS A 188      23.390   3.737   1.400  1.00  0.00           H  
ATOM   3008 1HZ  LYS A 188      21.601   3.378   2.969  1.00  0.00           H  
ATOM   3009 2HZ  LYS A 188      22.471   4.696   3.420  1.00  0.00           H  
ATOM   3010 3HZ  LYS A 188      20.986   4.904   2.692  1.00  0.00           H  
ATOM   3011  N   ALA A 189      20.836   5.557  -4.141  1.00  0.00           N  
ATOM   3012  CA  ALA A 189      19.943   4.918  -5.081  1.00  0.00           C  
ATOM   3013  C   ALA A 189      20.482   5.023  -6.501  1.00  0.00           C  
ATOM   3014  O   ALA A 189      20.549   4.036  -7.243  1.00  0.00           O  
ATOM   3015  CB  ALA A 189      18.593   5.583  -4.962  1.00  0.00           C  
ATOM   3016  H   ALA A 189      20.485   6.332  -3.580  1.00  0.00           H  
ATOM   3017  HA  ALA A 189      19.864   3.863  -4.825  1.00  0.00           H  
ATOM   3018 1HB  ALA A 189      17.893   5.137  -5.627  1.00  0.00           H  
ATOM   3019 2HB  ALA A 189      18.235   5.487  -3.937  1.00  0.00           H  
ATOM   3020 3HB  ALA A 189      18.707   6.632  -5.198  1.00  0.00           H  
ATOM   3021  N   ALA A 190      20.946   6.211  -6.861  1.00  0.00           N  
ATOM   3022  CA  ALA A 190      21.507   6.398  -8.168  1.00  0.00           C  
ATOM   3023  C   ALA A 190      22.807   5.585  -8.318  1.00  0.00           C  
ATOM   3024  O   ALA A 190      23.015   4.941  -9.351  1.00  0.00           O  
ATOM   3025  CB  ALA A 190      21.706   7.872  -8.366  1.00  0.00           C  
ATOM   3026  H   ALA A 190      20.870   7.022  -6.241  1.00  0.00           H  
ATOM   3027  HA  ALA A 190      20.797   6.034  -8.910  1.00  0.00           H  
ATOM   3028 1HB  ALA A 190      22.103   8.068  -9.328  1.00  0.00           H  
ATOM   3029 2HB  ALA A 190      20.754   8.377  -8.258  1.00  0.00           H  
ATOM   3030 3HB  ALA A 190      22.384   8.218  -7.603  1.00  0.00           H  
ATOM   3031  N   GLU A 191      23.636   5.519  -7.263  1.00  0.00           N  
ATOM   3032  CA  GLU A 191      24.875   4.746  -7.320  1.00  0.00           C  
ATOM   3033  C   GLU A 191      24.586   3.292  -7.626  1.00  0.00           C  
ATOM   3034  O   GLU A 191      25.318   2.662  -8.393  1.00  0.00           O  
ATOM   3035  CB  GLU A 191      25.643   4.854  -6.000  1.00  0.00           C  
ATOM   3036  CG  GLU A 191      26.926   4.038  -5.951  1.00  0.00           C  
ATOM   3037  CD  GLU A 191      27.671   4.196  -4.654  1.00  0.00           C  
ATOM   3038  OE1 GLU A 191      27.393   5.130  -3.942  1.00  0.00           O  
ATOM   3039  OE2 GLU A 191      28.518   3.381  -4.376  1.00  0.00           O  
ATOM   3040  H   GLU A 191      23.454   6.074  -6.422  1.00  0.00           H  
ATOM   3041  HA  GLU A 191      25.487   5.140  -8.131  1.00  0.00           H  
ATOM   3042 1HB  GLU A 191      25.902   5.897  -5.815  1.00  0.00           H  
ATOM   3043 2HB  GLU A 191      25.005   4.525  -5.180  1.00  0.00           H  
ATOM   3044 1HG  GLU A 191      26.681   2.985  -6.090  1.00  0.00           H  
ATOM   3045 2HG  GLU A 191      27.572   4.345  -6.774  1.00  0.00           H  
ATOM   3046  N   LYS A 192      23.527   2.747  -7.021  1.00  0.00           N  
ATOM   3047  CA  LYS A 192      23.146   1.361  -7.252  1.00  0.00           C  
ATOM   3048  C   LYS A 192      22.821   1.124  -8.726  1.00  0.00           C  
ATOM   3049  O   LYS A 192      23.132   0.050  -9.258  1.00  0.00           O  
ATOM   3050  CB  LYS A 192      21.968   0.980  -6.353  1.00  0.00           C  
ATOM   3051  CG  LYS A 192      22.342   0.857  -4.867  1.00  0.00           C  
ATOM   3052  CD  LYS A 192      21.115   0.619  -3.987  1.00  0.00           C  
ATOM   3053  CE  LYS A 192      21.495   0.495  -2.512  1.00  0.00           C  
ATOM   3054  NZ  LYS A 192      20.294   0.366  -1.645  1.00  0.00           N  
ATOM   3055  H   LYS A 192      23.008   3.320  -6.343  1.00  0.00           H  
ATOM   3056  HA  LYS A 192      23.993   0.731  -6.990  1.00  0.00           H  
ATOM   3057 1HB  LYS A 192      21.185   1.729  -6.443  1.00  0.00           H  
ATOM   3058 2HB  LYS A 192      21.552   0.028  -6.682  1.00  0.00           H  
ATOM   3059 1HG  LYS A 192      23.026   0.019  -4.748  1.00  0.00           H  
ATOM   3060 2HG  LYS A 192      22.851   1.758  -4.545  1.00  0.00           H  
ATOM   3061 1HD  LYS A 192      20.420   1.450  -4.104  1.00  0.00           H  
ATOM   3062 2HD  LYS A 192      20.609  -0.297  -4.299  1.00  0.00           H  
ATOM   3063 1HE  LYS A 192      22.107  -0.397  -2.391  1.00  0.00           H  
ATOM   3064 2HE  LYS A 192      22.069   1.367  -2.202  1.00  0.00           H  
ATOM   3065 1HZ  LYS A 192      20.567   0.258  -0.684  1.00  0.00           H  
ATOM   3066 2HZ  LYS A 192      19.718   1.182  -1.740  1.00  0.00           H  
ATOM   3067 3HZ  LYS A 192      19.755  -0.458  -1.945  1.00  0.00           H  
ATOM   3068  N   VAL A 193      22.214   2.111  -9.395  1.00  0.00           N  
ATOM   3069  CA  VAL A 193      21.941   1.994 -10.828  1.00  0.00           C  
ATOM   3070  C   VAL A 193      23.253   1.964 -11.611  1.00  0.00           C  
ATOM   3071  O   VAL A 193      23.405   1.175 -12.556  1.00  0.00           O  
ATOM   3072  CB  VAL A 193      21.042   3.133 -11.353  1.00  0.00           C  
ATOM   3073  CG1 VAL A 193      20.926   3.053 -12.904  1.00  0.00           C  
ATOM   3074  CG2 VAL A 193      19.663   3.034 -10.699  1.00  0.00           C  
ATOM   3075  H   VAL A 193      21.924   2.947  -8.869  1.00  0.00           H  
ATOM   3076  HA  VAL A 193      21.431   1.054 -10.992  1.00  0.00           H  
ATOM   3077  HB  VAL A 193      21.487   4.083 -11.094  1.00  0.00           H  
ATOM   3078 1HG1 VAL A 193      20.298   3.849 -13.258  1.00  0.00           H  
ATOM   3079 2HG1 VAL A 193      21.902   3.149 -13.370  1.00  0.00           H  
ATOM   3080 3HG1 VAL A 193      20.487   2.101 -13.189  1.00  0.00           H  
ATOM   3081 1HG2 VAL A 193      19.027   3.841 -11.041  1.00  0.00           H  
ATOM   3082 2HG2 VAL A 193      19.198   2.086 -10.943  1.00  0.00           H  
ATOM   3083 3HG2 VAL A 193      19.788   3.109  -9.627  1.00  0.00           H  
ATOM   3084  N   VAL A 194      24.193   2.828 -11.232  1.00  0.00           N  
ATOM   3085  CA  VAL A 194      25.468   2.869 -11.937  1.00  0.00           C  
ATOM   3086  C   VAL A 194      26.188   1.535 -11.789  1.00  0.00           C  
ATOM   3087  O   VAL A 194      26.740   1.013 -12.748  1.00  0.00           O  
ATOM   3088  CB  VAL A 194      26.357   4.000 -11.388  1.00  0.00           C  
ATOM   3089  CG1 VAL A 194      27.741   3.943 -12.015  1.00  0.00           C  
ATOM   3090  CG2 VAL A 194      25.701   5.348 -11.651  1.00  0.00           C  
ATOM   3091  H   VAL A 194      23.969   3.478 -10.469  1.00  0.00           H  
ATOM   3092  HA  VAL A 194      25.271   3.043 -12.986  1.00  0.00           H  
ATOM   3093  HB  VAL A 194      26.485   3.861 -10.315  1.00  0.00           H  
ATOM   3094 1HG1 VAL A 194      28.356   4.749 -11.616  1.00  0.00           H  
ATOM   3095 2HG1 VAL A 194      28.206   2.984 -11.784  1.00  0.00           H  
ATOM   3096 3HG1 VAL A 194      27.657   4.054 -13.096  1.00  0.00           H  
ATOM   3097 1HG2 VAL A 194      26.335   6.143 -11.260  1.00  0.00           H  
ATOM   3098 2HG2 VAL A 194      25.568   5.484 -12.724  1.00  0.00           H  
ATOM   3099 3HG2 VAL A 194      24.730   5.382 -11.158  1.00  0.00           H  
ATOM   3100  N   ARG A 195      26.200   0.999 -10.563  1.00  0.00           N  
ATOM   3101  CA  ARG A 195      26.848  -0.275 -10.300  1.00  0.00           C  
ATOM   3102  C   ARG A 195      26.214  -1.456 -11.028  1.00  0.00           C  
ATOM   3103  O   ARG A 195      26.941  -2.359 -11.458  1.00  0.00           O  
ATOM   3104  CB  ARG A 195      26.882  -0.553  -8.807  1.00  0.00           C  
ATOM   3105  CG  ARG A 195      27.865   0.303  -8.031  1.00  0.00           C  
ATOM   3106  CD  ARG A 195      27.868  -0.026  -6.584  1.00  0.00           C  
ATOM   3107  NE  ARG A 195      28.811   0.807  -5.840  1.00  0.00           N  
ATOM   3108  CZ  ARG A 195      30.127   0.576  -5.681  1.00  0.00           C  
ATOM   3109  NH1 ARG A 195      30.724  -0.486  -6.203  1.00  0.00           N  
ATOM   3110  NH2 ARG A 195      30.799   1.455  -4.979  1.00  0.00           N  
ATOM   3111  H   ARG A 195      25.759   1.508  -9.798  1.00  0.00           H  
ATOM   3112  HA  ARG A 195      27.878  -0.190 -10.635  1.00  0.00           H  
ATOM   3113 1HB  ARG A 195      25.889  -0.376  -8.394  1.00  0.00           H  
ATOM   3114 2HB  ARG A 195      27.131  -1.600  -8.641  1.00  0.00           H  
ATOM   3115 1HG  ARG A 195      28.866   0.160  -8.430  1.00  0.00           H  
ATOM   3116 2HG  ARG A 195      27.584   1.353  -8.137  1.00  0.00           H  
ATOM   3117 1HD  ARG A 195      26.868   0.164  -6.185  1.00  0.00           H  
ATOM   3118 2HD  ARG A 195      28.120  -1.072  -6.431  1.00  0.00           H  
ATOM   3119  HE  ARG A 195      28.461   1.664  -5.389  1.00  0.00           H  
ATOM   3120 1HH1 ARG A 195      30.197  -1.156  -6.740  1.00  0.00           H  
ATOM   3121 2HH1 ARG A 195      31.716  -0.628  -6.062  1.00  0.00           H  
ATOM   3122 1HH2 ARG A 195      30.279   2.260  -4.599  1.00  0.00           H  
ATOM   3123 2HH2 ARG A 195      31.788   1.347  -4.818  1.00  0.00           H  
ATOM   3124  N   GLU A 196      24.883  -1.483 -11.176  1.00  0.00           N  
ATOM   3125  CA  GLU A 196      24.259  -2.576 -11.912  1.00  0.00           C  
ATOM   3126  C   GLU A 196      24.591  -2.483 -13.397  1.00  0.00           C  
ATOM   3127  O   GLU A 196      24.877  -3.503 -14.035  1.00  0.00           O  
ATOM   3128  CB  GLU A 196      22.736  -2.571 -11.717  1.00  0.00           C  
ATOM   3129  CG  GLU A 196      21.967  -3.732 -12.412  1.00  0.00           C  
ATOM   3130  CD  GLU A 196      22.306  -5.093 -11.906  1.00  0.00           C  
ATOM   3131  OE1 GLU A 196      22.781  -5.209 -10.804  1.00  0.00           O  
ATOM   3132  OE2 GLU A 196      22.045  -6.035 -12.615  1.00  0.00           O  
ATOM   3133  H   GLU A 196      24.301  -0.780 -10.714  1.00  0.00           H  
ATOM   3134  HA  GLU A 196      24.655  -3.516 -11.526  1.00  0.00           H  
ATOM   3135 1HB  GLU A 196      22.505  -2.609 -10.654  1.00  0.00           H  
ATOM   3136 2HB  GLU A 196      22.335  -1.630 -12.102  1.00  0.00           H  
ATOM   3137 1HG  GLU A 196      20.911  -3.577 -12.280  1.00  0.00           H  
ATOM   3138 2HG  GLU A 196      22.174  -3.707 -13.471  1.00  0.00           H  
ATOM   3139  N   GLN A 197      24.591  -1.271 -13.968  1.00  0.00           N  
ATOM   3140  CA  GLN A 197      24.897  -1.135 -15.393  1.00  0.00           C  
ATOM   3141  C   GLN A 197      25.944  -0.039 -15.701  1.00  0.00           C  
ATOM   3142  O   GLN A 197      25.572   0.996 -16.260  1.00  0.00           O  
ATOM   3143  CB  GLN A 197      23.608  -0.847 -16.167  1.00  0.00           C  
ATOM   3144  CG  GLN A 197      22.574  -1.958 -16.089  1.00  0.00           C  
ATOM   3145  CD  GLN A 197      23.001  -3.202 -16.844  1.00  0.00           C  
ATOM   3146  OE1 GLN A 197      23.843  -3.138 -17.744  1.00  0.00           O  
ATOM   3147  NE2 GLN A 197      22.423  -4.341 -16.483  1.00  0.00           N  
ATOM   3148  H   GLN A 197      24.327  -0.442 -13.421  1.00  0.00           H  
ATOM   3149  HA  GLN A 197      25.300  -2.081 -15.748  1.00  0.00           H  
ATOM   3150 1HB  GLN A 197      23.151   0.066 -15.785  1.00  0.00           H  
ATOM   3151 2HB  GLN A 197      23.844  -0.680 -17.218  1.00  0.00           H  
ATOM   3152 1HG  GLN A 197      22.424  -2.227 -15.044  1.00  0.00           H  
ATOM   3153 2HG  GLN A 197      21.639  -1.600 -16.520  1.00  0.00           H  
ATOM   3154 1HE2 GLN A 197      22.665  -5.194 -16.945  1.00  0.00           H  
ATOM   3155 2HE2 GLN A 197      21.745  -4.346 -15.747  1.00  0.00           H  
ATOM   3156  N   PRO A 198      27.237  -0.226 -15.398  1.00  0.00           N  
ATOM   3157  CA  PRO A 198      28.260   0.782 -15.608  1.00  0.00           C  
ATOM   3158  C   PRO A 198      28.306   1.180 -17.068  1.00  0.00           C  
ATOM   3159  O   PRO A 198      28.162   0.337 -17.947  1.00  0.00           O  
ATOM   3160  CB  PRO A 198      29.544   0.043 -15.215  1.00  0.00           C  
ATOM   3161  CG  PRO A 198      29.094  -0.976 -14.199  1.00  0.00           C  
ATOM   3162  CD  PRO A 198      27.726  -1.424 -14.677  1.00  0.00           C  
ATOM   3163  HA  PRO A 198      28.064   1.645 -14.946  1.00  0.00           H  
ATOM   3164 1HB  PRO A 198      30.000  -0.416 -16.109  1.00  0.00           H  
ATOM   3165 2HB  PRO A 198      30.276   0.755 -14.813  1.00  0.00           H  
ATOM   3166 1HG  PRO A 198      29.813  -1.808 -14.123  1.00  0.00           H  
ATOM   3167 2HG  PRO A 198      29.044  -0.508 -13.200  1.00  0.00           H  
ATOM   3168 1HD  PRO A 198      27.783  -2.278 -15.357  1.00  0.00           H  
ATOM   3169 2HD  PRO A 198      27.133  -1.633 -13.804  1.00  0.00           H  
ATOM   3170  N   GLY A 199      28.490   2.474 -17.323  1.00  0.00           N  
ATOM   3171  CA  GLY A 199      28.609   2.988 -18.694  1.00  0.00           C  
ATOM   3172  C   GLY A 199      27.283   3.124 -19.458  1.00  0.00           C  
ATOM   3173  O   GLY A 199      27.273   3.657 -20.575  1.00  0.00           O  
ATOM   3174  H   GLY A 199      28.605   3.114 -16.556  1.00  0.00           H  
ATOM   3175 1HA  GLY A 199      29.086   3.966 -18.649  1.00  0.00           H  
ATOM   3176 2HA  GLY A 199      29.280   2.345 -19.254  1.00  0.00           H  
ATOM   3177  N   SER A 200      26.180   2.673 -18.870  1.00  0.00           N  
ATOM   3178  CA  SER A 200      24.877   2.665 -19.543  1.00  0.00           C  
ATOM   3179  C   SER A 200      24.172   4.009 -19.523  1.00  0.00           C  
ATOM   3180  O   SER A 200      24.551   4.916 -18.775  1.00  0.00           O  
ATOM   3181  CB  SER A 200      23.944   1.667 -18.903  1.00  0.00           C  
ATOM   3182  OG  SER A 200      23.618   2.061 -17.597  1.00  0.00           O  
ATOM   3183  H   SER A 200      26.235   2.247 -17.939  1.00  0.00           H  
ATOM   3184  HA  SER A 200      25.038   2.379 -20.583  1.00  0.00           H  
ATOM   3185 1HB  SER A 200      23.039   1.578 -19.497  1.00  0.00           H  
ATOM   3186 2HB  SER A 200      24.426   0.693 -18.887  1.00  0.00           H  
ATOM   3187  HG  SER A 200      24.224   1.550 -17.009  1.00  0.00           H  
ATOM   3188  N   GLU A 201      23.111   4.125 -20.329  1.00  0.00           N  
ATOM   3189  CA  GLU A 201      22.291   5.333 -20.330  1.00  0.00           C  
ATOM   3190  C   GLU A 201      21.597   5.492 -18.974  1.00  0.00           C  
ATOM   3191  O   GLU A 201      21.400   6.613 -18.488  1.00  0.00           O  
ATOM   3192  CB  GLU A 201      21.256   5.283 -21.457  1.00  0.00           C  
ATOM   3193  CG  GLU A 201      21.863   5.291 -22.873  1.00  0.00           C  
ATOM   3194  CD  GLU A 201      22.670   6.529 -23.172  1.00  0.00           C  
ATOM   3195  OE1 GLU A 201      22.184   7.609 -22.974  1.00  0.00           O  
ATOM   3196  OE2 GLU A 201      23.803   6.383 -23.585  1.00  0.00           O  
ATOM   3197  H   GLU A 201      22.883   3.368 -20.958  1.00  0.00           H  
ATOM   3198  HA  GLU A 201      22.936   6.195 -20.489  1.00  0.00           H  
ATOM   3199 1HB  GLU A 201      20.649   4.385 -21.354  1.00  0.00           H  
ATOM   3200 2HB  GLU A 201      20.587   6.141 -21.373  1.00  0.00           H  
ATOM   3201 1HG  GLU A 201      22.507   4.420 -22.988  1.00  0.00           H  
ATOM   3202 2HG  GLU A 201      21.055   5.207 -23.599  1.00  0.00           H  
ATOM   3203  N   LEU A 202      21.233   4.362 -18.355  1.00  0.00           N  
ATOM   3204  CA  LEU A 202      20.619   4.392 -17.039  1.00  0.00           C  
ATOM   3205  C   LEU A 202      21.615   4.969 -16.040  1.00  0.00           C  
ATOM   3206  O   LEU A 202      21.263   5.802 -15.204  1.00  0.00           O  
ATOM   3207  CB  LEU A 202      20.187   2.985 -16.609  1.00  0.00           C  
ATOM   3208  CG  LEU A 202      19.022   2.376 -17.401  1.00  0.00           C  
ATOM   3209  CD1 LEU A 202      18.887   0.900 -17.051  1.00  0.00           C  
ATOM   3210  CD2 LEU A 202      17.741   3.133 -17.084  1.00  0.00           C  
ATOM   3211  H   LEU A 202      21.375   3.481 -18.826  1.00  0.00           H  
ATOM   3212  HA  LEU A 202      19.742   5.030 -17.075  1.00  0.00           H  
ATOM   3213 1HB  LEU A 202      21.040   2.315 -16.706  1.00  0.00           H  
ATOM   3214 2HB  LEU A 202      19.893   3.018 -15.560  1.00  0.00           H  
ATOM   3215  HG  LEU A 202      19.232   2.448 -18.468  1.00  0.00           H  
ATOM   3216 1HD1 LEU A 202      18.060   0.468 -17.613  1.00  0.00           H  
ATOM   3217 2HD1 LEU A 202      19.810   0.379 -17.306  1.00  0.00           H  
ATOM   3218 3HD1 LEU A 202      18.693   0.796 -15.984  1.00  0.00           H  
ATOM   3219 1HD2 LEU A 202      16.914   2.700 -17.647  1.00  0.00           H  
ATOM   3220 2HD2 LEU A 202      17.531   3.060 -16.017  1.00  0.00           H  
ATOM   3221 3HD2 LEU A 202      17.860   4.181 -17.360  1.00  0.00           H  
ATOM   3222  N   ALA A 203      22.882   4.560 -16.169  1.00  0.00           N  
ATOM   3223  CA  ALA A 203      23.946   5.079 -15.325  1.00  0.00           C  
ATOM   3224  C   ALA A 203      24.152   6.576 -15.571  1.00  0.00           C  
ATOM   3225  O   ALA A 203      24.332   7.337 -14.624  1.00  0.00           O  
ATOM   3226  CB  ALA A 203      25.237   4.337 -15.586  1.00  0.00           C  
ATOM   3227  H   ALA A 203      23.079   3.820 -16.840  1.00  0.00           H  
ATOM   3228  HA  ALA A 203      23.657   4.934 -14.286  1.00  0.00           H  
ATOM   3229 1HB  ALA A 203      26.014   4.724 -14.939  1.00  0.00           H  
ATOM   3230 2HB  ALA A 203      25.090   3.273 -15.389  1.00  0.00           H  
ATOM   3231 3HB  ALA A 203      25.532   4.473 -16.619  1.00  0.00           H  
ATOM   3232  N   LYS A 204      24.062   7.024 -16.825  1.00  0.00           N  
ATOM   3233  CA  LYS A 204      24.272   8.442 -17.106  1.00  0.00           C  
ATOM   3234  C   LYS A 204      23.226   9.284 -16.385  1.00  0.00           C  
ATOM   3235  O   LYS A 204      23.549  10.344 -15.828  1.00  0.00           O  
ATOM   3236  CB  LYS A 204      24.233   8.715 -18.606  1.00  0.00           C  
ATOM   3237  CG  LYS A 204      25.429   8.180 -19.379  1.00  0.00           C  
ATOM   3238  CD  LYS A 204      25.270   8.433 -20.873  1.00  0.00           C  
ATOM   3239  CE  LYS A 204      26.398   7.807 -21.676  1.00  0.00           C  
ATOM   3240  NZ  LYS A 204      26.159   7.948 -23.142  1.00  0.00           N  
ATOM   3241  H   LYS A 204      23.933   6.345 -17.581  1.00  0.00           H  
ATOM   3242  HA  LYS A 204      25.253   8.726 -16.725  1.00  0.00           H  
ATOM   3243 1HB  LYS A 204      23.337   8.261 -19.031  1.00  0.00           H  
ATOM   3244 2HB  LYS A 204      24.166   9.787 -18.781  1.00  0.00           H  
ATOM   3245 1HG  LYS A 204      26.337   8.666 -19.022  1.00  0.00           H  
ATOM   3246 2HG  LYS A 204      25.524   7.115 -19.210  1.00  0.00           H  
ATOM   3247 1HD  LYS A 204      24.324   8.014 -21.218  1.00  0.00           H  
ATOM   3248 2HD  LYS A 204      25.259   9.504 -21.062  1.00  0.00           H  
ATOM   3249 1HE  LYS A 204      27.334   8.294 -21.419  1.00  0.00           H  
ATOM   3250 2HE  LYS A 204      26.468   6.744 -21.430  1.00  0.00           H  
ATOM   3251 1HZ  LYS A 204      26.912   7.519 -23.653  1.00  0.00           H  
ATOM   3252 2HZ  LYS A 204      25.266   7.464 -23.373  1.00  0.00           H  
ATOM   3253 3HZ  LYS A 204      26.091   8.921 -23.395  1.00  0.00           H  
ATOM   3254  N   LYS A 205      21.976   8.795 -16.347  1.00  0.00           N  
ATOM   3255  CA  LYS A 205      20.946   9.508 -15.613  1.00  0.00           C  
ATOM   3256  C   LYS A 205      21.263   9.458 -14.128  1.00  0.00           C  
ATOM   3257  O   LYS A 205      21.109  10.454 -13.422  1.00  0.00           O  
ATOM   3258  CB  LYS A 205      19.557   8.935 -15.869  1.00  0.00           C  
ATOM   3259  CG  LYS A 205      18.403   9.685 -15.126  1.00  0.00           C  
ATOM   3260  CD  LYS A 205      18.212  11.135 -15.639  1.00  0.00           C  
ATOM   3261  CE  LYS A 205      17.124  11.876 -14.865  1.00  0.00           C  
ATOM   3262  NZ  LYS A 205      16.924  13.284 -15.371  1.00  0.00           N  
ATOM   3263  H   LYS A 205      21.753   7.954 -16.893  1.00  0.00           H  
ATOM   3264  HA  LYS A 205      20.967  10.549 -15.929  1.00  0.00           H  
ATOM   3265 1HB  LYS A 205      19.350   8.949 -16.937  1.00  0.00           H  
ATOM   3266 2HB  LYS A 205      19.557   7.897 -15.556  1.00  0.00           H  
ATOM   3267 1HG  LYS A 205      17.474   9.135 -15.267  1.00  0.00           H  
ATOM   3268 2HG  LYS A 205      18.611   9.720 -14.061  1.00  0.00           H  
ATOM   3269 1HD  LYS A 205      19.132  11.706 -15.505  1.00  0.00           H  
ATOM   3270 2HD  LYS A 205      17.959  11.127 -16.697  1.00  0.00           H  
ATOM   3271 1HE  LYS A 205      16.184  11.334 -14.935  1.00  0.00           H  
ATOM   3272 2HE  LYS A 205      17.427  11.924 -13.817  1.00  0.00           H  
ATOM   3273 1HZ  LYS A 205      16.200  13.756 -14.784  1.00  0.00           H  
ATOM   3274 2HZ  LYS A 205      17.800  13.808 -15.295  1.00  0.00           H  
ATOM   3275 3HZ  LYS A 205      16.630  13.272 -16.329  1.00  0.00           H  
ATOM   3276  N   ALA A 206      21.715   8.303 -13.645  1.00  0.00           N  
ATOM   3277  CA  ALA A 206      22.089   8.191 -12.254  1.00  0.00           C  
ATOM   3278  C   ALA A 206      23.186   9.184 -11.898  1.00  0.00           C  
ATOM   3279  O   ALA A 206      23.147   9.782 -10.823  1.00  0.00           O  
ATOM   3280  CB  ALA A 206      22.575   6.805 -11.968  1.00  0.00           C  
ATOM   3281  H   ALA A 206      21.739   7.478 -14.250  1.00  0.00           H  
ATOM   3282  HA  ALA A 206      21.220   8.406 -11.644  1.00  0.00           H  
ATOM   3283 1HB  ALA A 206      22.838   6.749 -10.954  1.00  0.00           H  
ATOM   3284 2HB  ALA A 206      21.837   6.084 -12.191  1.00  0.00           H  
ATOM   3285 3HB  ALA A 206      23.420   6.623 -12.567  1.00  0.00           H  
ATOM   3286  N   LEU A 207      24.137   9.406 -12.806  1.00  0.00           N  
ATOM   3287  CA  LEU A 207      25.232  10.320 -12.515  1.00  0.00           C  
ATOM   3288  C   LEU A 207      24.704  11.737 -12.363  1.00  0.00           C  
ATOM   3289  O   LEU A 207      25.122  12.452 -11.446  1.00  0.00           O  
ATOM   3290  CB  LEU A 207      26.291  10.217 -13.617  1.00  0.00           C  
ATOM   3291  CG  LEU A 207      27.026   8.840 -13.700  1.00  0.00           C  
ATOM   3292  CD1 LEU A 207      27.928   8.807 -14.920  1.00  0.00           C  
ATOM   3293  CD2 LEU A 207      27.856   8.614 -12.464  1.00  0.00           C  
ATOM   3294  H   LEU A 207      24.121   8.863 -13.671  1.00  0.00           H  
ATOM   3295  HA  LEU A 207      25.666  10.043 -11.565  1.00  0.00           H  
ATOM   3296 1HB  LEU A 207      25.795  10.381 -14.574  1.00  0.00           H  
ATOM   3297 2HB  LEU A 207      27.022  10.996 -13.480  1.00  0.00           H  
ATOM   3298  HG  LEU A 207      26.294   8.050 -13.792  1.00  0.00           H  
ATOM   3299 1HD1 LEU A 207      28.423   7.840 -14.978  1.00  0.00           H  
ATOM   3300 2HD1 LEU A 207      27.336   8.960 -15.819  1.00  0.00           H  
ATOM   3301 3HD1 LEU A 207      28.672   9.585 -14.835  1.00  0.00           H  
ATOM   3302 1HD2 LEU A 207      28.342   7.659 -12.550  1.00  0.00           H  
ATOM   3303 2HD2 LEU A 207      28.590   9.400 -12.400  1.00  0.00           H  
ATOM   3304 3HD2 LEU A 207      27.254   8.609 -11.576  1.00  0.00           H  
ATOM   3305  N   GLU A 208      23.746  12.132 -13.215  1.00  0.00           N  
ATOM   3306  CA  GLU A 208      23.105  13.442 -13.085  1.00  0.00           C  
ATOM   3307  C   GLU A 208      22.409  13.573 -11.730  1.00  0.00           C  
ATOM   3308  O   GLU A 208      22.512  14.613 -11.070  1.00  0.00           O  
ATOM   3309  CB  GLU A 208      22.062  13.671 -14.180  1.00  0.00           C  
ATOM   3310  CG  GLU A 208      21.381  15.043 -14.104  1.00  0.00           C  
ATOM   3311  CD  GLU A 208      20.336  15.264 -15.164  1.00  0.00           C  
ATOM   3312  OE1 GLU A 208      20.105  14.380 -15.953  1.00  0.00           O  
ATOM   3313  OE2 GLU A 208      19.730  16.316 -15.157  1.00  0.00           O  
ATOM   3314  H   GLU A 208      23.506  11.513 -14.000  1.00  0.00           H  
ATOM   3315  HA  GLU A 208      23.872  14.209 -13.155  1.00  0.00           H  
ATOM   3316 1HB  GLU A 208      22.528  13.565 -15.159  1.00  0.00           H  
ATOM   3317 2HB  GLU A 208      21.286  12.911 -14.108  1.00  0.00           H  
ATOM   3318 1HG  GLU A 208      20.893  15.144 -13.136  1.00  0.00           H  
ATOM   3319 2HG  GLU A 208      22.138  15.821 -14.177  1.00  0.00           H  
ATOM   3320  N   ILE A 209      21.713  12.510 -11.312  1.00  0.00           N  
ATOM   3321  CA  ILE A 209      20.994  12.501 -10.037  1.00  0.00           C  
ATOM   3322  C   ILE A 209      21.962  12.637  -8.884  1.00  0.00           C  
ATOM   3323  O   ILE A 209      21.706  13.415  -7.956  1.00  0.00           O  
ATOM   3324  CB  ILE A 209      20.174  11.209  -9.851  1.00  0.00           C  
ATOM   3325  CG1 ILE A 209      19.034  11.184 -10.883  1.00  0.00           C  
ATOM   3326  CG2 ILE A 209      19.619  11.129  -8.395  1.00  0.00           C  
ATOM   3327  CD1 ILE A 209      18.343   9.852 -11.003  1.00  0.00           C  
ATOM   3328  H   ILE A 209      21.637  11.715 -11.952  1.00  0.00           H  
ATOM   3329  HA  ILE A 209      20.315  13.347 -10.018  1.00  0.00           H  
ATOM   3330  HB  ILE A 209      20.805  10.352 -10.045  1.00  0.00           H  
ATOM   3331 1HG1 ILE A 209      18.299  11.936 -10.618  1.00  0.00           H  
ATOM   3332 2HG1 ILE A 209      19.442  11.441 -11.855  1.00  0.00           H  
ATOM   3333 1HG2 ILE A 209      19.057  10.235  -8.275  1.00  0.00           H  
ATOM   3334 2HG2 ILE A 209      20.427  11.120  -7.667  1.00  0.00           H  
ATOM   3335 3HG2 ILE A 209      18.980  11.978  -8.213  1.00  0.00           H  
ATOM   3336 1HD1 ILE A 209      17.564   9.913 -11.763  1.00  0.00           H  
ATOM   3337 2HD1 ILE A 209      19.063   9.114 -11.288  1.00  0.00           H  
ATOM   3338 3HD1 ILE A 209      17.894   9.570 -10.073  1.00  0.00           H  
ATOM   3339  N   ILE A 210      23.076  11.903  -8.932  1.00  0.00           N  
ATOM   3340  CA  ILE A 210      24.050  11.972  -7.869  1.00  0.00           C  
ATOM   3341  C   ILE A 210      24.630  13.360  -7.787  1.00  0.00           C  
ATOM   3342  O   ILE A 210      24.700  13.926  -6.694  1.00  0.00           O  
ATOM   3343  CB  ILE A 210      25.234  11.005  -8.099  1.00  0.00           C  
ATOM   3344  CG1 ILE A 210      24.757   9.570  -7.999  1.00  0.00           C  
ATOM   3345  CG2 ILE A 210      26.335  11.316  -7.077  1.00  0.00           C  
ATOM   3346  CD1 ILE A 210      25.728   8.517  -8.500  1.00  0.00           C  
ATOM   3347  H   ILE A 210      23.201  11.251  -9.716  1.00  0.00           H  
ATOM   3348  HA  ILE A 210      23.560  11.734  -6.930  1.00  0.00           H  
ATOM   3349  HB  ILE A 210      25.618  11.132  -9.106  1.00  0.00           H  
ATOM   3350 1HG1 ILE A 210      24.521   9.340  -6.971  1.00  0.00           H  
ATOM   3351 2HG1 ILE A 210      23.870   9.495  -8.577  1.00  0.00           H  
ATOM   3352 1HG2 ILE A 210      27.174  10.647  -7.202  1.00  0.00           H  
ATOM   3353 2HG2 ILE A 210      26.705  12.332  -7.180  1.00  0.00           H  
ATOM   3354 3HG2 ILE A 210      25.933  11.200  -6.108  1.00  0.00           H  
ATOM   3355 1HD1 ILE A 210      25.269   7.544  -8.403  1.00  0.00           H  
ATOM   3356 2HD1 ILE A 210      25.951   8.703  -9.544  1.00  0.00           H  
ATOM   3357 3HD1 ILE A 210      26.646   8.535  -7.922  1.00  0.00           H  
ATOM   3358  N   GLU A 211      25.059  13.917  -8.920  1.00  0.00           N  
ATOM   3359  CA  GLU A 211      25.660  15.231  -8.882  1.00  0.00           C  
ATOM   3360  C   GLU A 211      24.672  16.292  -8.392  1.00  0.00           C  
ATOM   3361  O   GLU A 211      25.057  17.155  -7.598  1.00  0.00           O  
ATOM   3362  CB  GLU A 211      26.251  15.613 -10.233  1.00  0.00           C  
ATOM   3363  CG  GLU A 211      26.992  16.951 -10.208  1.00  0.00           C  
ATOM   3364  CD  GLU A 211      27.756  17.240 -11.462  1.00  0.00           C  
ATOM   3365  OE1 GLU A 211      27.791  16.402 -12.335  1.00  0.00           O  
ATOM   3366  OE2 GLU A 211      28.316  18.307 -11.551  1.00  0.00           O  
ATOM   3367  H   GLU A 211      24.990  13.407  -9.810  1.00  0.00           H  
ATOM   3368  HA  GLU A 211      26.487  15.194  -8.174  1.00  0.00           H  
ATOM   3369 1HB  GLU A 211      26.943  14.839 -10.560  1.00  0.00           H  
ATOM   3370 2HB  GLU A 211      25.449  15.668 -10.976  1.00  0.00           H  
ATOM   3371 1HG  GLU A 211      26.271  17.755 -10.049  1.00  0.00           H  
ATOM   3372 2HG  GLU A 211      27.681  16.951  -9.364  1.00  0.00           H  
ATOM   3373  N   ARG A 212      23.408  16.247  -8.838  1.00  0.00           N  
ATOM   3374  CA  ARG A 212      22.435  17.212  -8.338  1.00  0.00           C  
ATOM   3375  C   ARG A 212      22.194  17.056  -6.837  1.00  0.00           C  
ATOM   3376  O   ARG A 212      22.100  18.057  -6.115  1.00  0.00           O  
ATOM   3377  CB  ARG A 212      21.106  17.078  -9.065  1.00  0.00           C  
ATOM   3378  CG  ARG A 212      21.105  17.584 -10.501  1.00  0.00           C  
ATOM   3379  CD  ARG A 212      19.758  17.465 -11.129  1.00  0.00           C  
ATOM   3380  NE  ARG A 212      19.763  17.881 -12.537  1.00  0.00           N  
ATOM   3381  CZ  ARG A 212      19.688  19.142 -12.993  1.00  0.00           C  
ATOM   3382  NH1 ARG A 212      19.604  20.184 -12.176  1.00  0.00           N  
ATOM   3383  NH2 ARG A 212      19.699  19.303 -14.295  1.00  0.00           N  
ATOM   3384  H   ARG A 212      23.137  15.568  -9.557  1.00  0.00           H  
ATOM   3385  HA  ARG A 212      22.826  18.213  -8.522  1.00  0.00           H  
ATOM   3386 1HB  ARG A 212      20.825  16.022  -9.091  1.00  0.00           H  
ATOM   3387 2HB  ARG A 212      20.332  17.611  -8.514  1.00  0.00           H  
ATOM   3388 1HG  ARG A 212      21.407  18.630 -10.509  1.00  0.00           H  
ATOM   3389 2HG  ARG A 212      21.809  17.005 -11.097  1.00  0.00           H  
ATOM   3390 1HD  ARG A 212      19.451  16.416 -11.092  1.00  0.00           H  
ATOM   3391 2HD  ARG A 212      19.034  18.067 -10.587  1.00  0.00           H  
ATOM   3392  HE  ARG A 212      19.812  17.154 -13.268  1.00  0.00           H  
ATOM   3393 1HH1 ARG A 212      19.596  20.048 -11.177  1.00  0.00           H  
ATOM   3394 2HH1 ARG A 212      19.549  21.120 -12.552  1.00  0.00           H  
ATOM   3395 1HH2 ARG A 212      19.759  18.455 -14.883  1.00  0.00           H  
ATOM   3396 2HH2 ARG A 212      19.645  20.222 -14.708  1.00  0.00           H  
ATOM   3397  N   ALA A 213      22.105  15.810  -6.359  1.00  0.00           N  
ATOM   3398  CA  ALA A 213      21.910  15.598  -4.940  1.00  0.00           C  
ATOM   3399  C   ALA A 213      23.103  16.155  -4.172  1.00  0.00           C  
ATOM   3400  O   ALA A 213      22.942  16.797  -3.125  1.00  0.00           O  
ATOM   3401  CB  ALA A 213      21.735  14.127  -4.655  1.00  0.00           C  
ATOM   3402  H   ALA A 213      22.143  15.008  -6.995  1.00  0.00           H  
ATOM   3403  HA  ALA A 213      21.016  16.136  -4.641  1.00  0.00           H  
ATOM   3404 1HB  ALA A 213      21.577  13.977  -3.592  1.00  0.00           H  
ATOM   3405 2HB  ALA A 213      20.895  13.745  -5.205  1.00  0.00           H  
ATOM   3406 3HB  ALA A 213      22.629  13.609  -4.979  1.00  0.00           H  
ATOM   3407  N   ALA A 214      24.310  15.940  -4.721  1.00  0.00           N  
ATOM   3408  CA  ALA A 214      25.532  16.424  -4.119  1.00  0.00           C  
ATOM   3409  C   ALA A 214      25.542  17.935  -4.031  1.00  0.00           C  
ATOM   3410  O   ALA A 214      25.954  18.485  -3.010  1.00  0.00           O  
ATOM   3411  CB  ALA A 214      26.720  15.955  -4.922  1.00  0.00           C  
ATOM   3412  H   ALA A 214      24.385  15.369  -5.567  1.00  0.00           H  
ATOM   3413  HA  ALA A 214      25.595  16.015  -3.116  1.00  0.00           H  
ATOM   3414 1HB  ALA A 214      27.649  16.283  -4.454  1.00  0.00           H  
ATOM   3415 2HB  ALA A 214      26.690  14.889  -4.979  1.00  0.00           H  
ATOM   3416 3HB  ALA A 214      26.662  16.361  -5.923  1.00  0.00           H  
ATOM   3417  N   GLU A 215      25.056  18.627  -5.068  1.00  0.00           N  
ATOM   3418  CA  GLU A 215      25.020  20.075  -5.007  1.00  0.00           C  
ATOM   3419  C   GLU A 215      24.138  20.539  -3.857  1.00  0.00           C  
ATOM   3420  O   GLU A 215      24.525  21.446  -3.112  1.00  0.00           O  
ATOM   3421  CB  GLU A 215      24.546  20.699  -6.318  1.00  0.00           C  
ATOM   3422  CG  GLU A 215      24.576  22.234  -6.285  1.00  0.00           C  
ATOM   3423  CD  GLU A 215      24.172  22.898  -7.572  1.00  0.00           C  
ATOM   3424  OE1 GLU A 215      23.845  22.207  -8.506  1.00  0.00           O  
ATOM   3425  OE2 GLU A 215      24.202  24.107  -7.625  1.00  0.00           O  
ATOM   3426  H   GLU A 215      24.797  18.134  -5.929  1.00  0.00           H  
ATOM   3427  HA  GLU A 215      26.032  20.430  -4.822  1.00  0.00           H  
ATOM   3428 1HB  GLU A 215      25.173  20.354  -7.138  1.00  0.00           H  
ATOM   3429 2HB  GLU A 215      23.521  20.371  -6.524  1.00  0.00           H  
ATOM   3430 1HG  GLU A 215      23.902  22.565  -5.501  1.00  0.00           H  
ATOM   3431 2HG  GLU A 215      25.575  22.554  -6.016  1.00  0.00           H  
ATOM   3432  N   GLU A 216      22.968  19.919  -3.688  1.00  0.00           N  
ATOM   3433  CA  GLU A 216      22.095  20.330  -2.592  1.00  0.00           C  
ATOM   3434  C   GLU A 216      22.725  19.991  -1.227  1.00  0.00           C  
ATOM   3435  O   GLU A 216      22.579  20.754  -0.261  1.00  0.00           O  
ATOM   3436  CB  GLU A 216      20.721  19.696  -2.747  1.00  0.00           C  
ATOM   3437  CG  GLU A 216      19.926  20.185  -3.953  1.00  0.00           C  
ATOM   3438  CD  GLU A 216      19.566  21.648  -3.873  1.00  0.00           C  
ATOM   3439  OE1 GLU A 216      19.056  22.070  -2.871  1.00  0.00           O  
ATOM   3440  OE2 GLU A 216      19.849  22.350  -4.823  1.00  0.00           O  
ATOM   3441  H   GLU A 216      22.665  19.216  -4.377  1.00  0.00           H  
ATOM   3442  HA  GLU A 216      21.971  21.410  -2.644  1.00  0.00           H  
ATOM   3443 1HB  GLU A 216      20.853  18.636  -2.864  1.00  0.00           H  
ATOM   3444 2HB  GLU A 216      20.127  19.873  -1.855  1.00  0.00           H  
ATOM   3445 1HG  GLU A 216      20.515  20.015  -4.853  1.00  0.00           H  
ATOM   3446 2HG  GLU A 216      19.011  19.586  -4.034  1.00  0.00           H  
ATOM   3447  N   LEU A 217      23.457  18.871  -1.153  1.00  0.00           N  
ATOM   3448  CA  LEU A 217      24.137  18.487   0.081  1.00  0.00           C  
ATOM   3449  C   LEU A 217      25.222  19.509   0.435  1.00  0.00           C  
ATOM   3450  O   LEU A 217      25.445  19.804   1.604  1.00  0.00           O  
ATOM   3451  CB  LEU A 217      24.759  17.092  -0.061  1.00  0.00           C  
ATOM   3452  CG  LEU A 217      23.846  15.887  -0.087  1.00  0.00           C  
ATOM   3453  CD1 LEU A 217      24.662  14.641  -0.466  1.00  0.00           C  
ATOM   3454  CD2 LEU A 217      23.229  15.667   1.304  1.00  0.00           C  
ATOM   3455  H   LEU A 217      23.490  18.250  -1.968  1.00  0.00           H  
ATOM   3456  HA  LEU A 217      23.412  18.483   0.887  1.00  0.00           H  
ATOM   3457 1HB  LEU A 217      25.264  17.073  -1.010  1.00  0.00           H  
ATOM   3458 2HB  LEU A 217      25.476  16.950   0.721  1.00  0.00           H  
ATOM   3459  HG  LEU A 217      23.087  16.040  -0.817  1.00  0.00           H  
ATOM   3460 1HD1 LEU A 217      24.003  13.774  -0.487  1.00  0.00           H  
ATOM   3461 2HD1 LEU A 217      25.107  14.772  -1.443  1.00  0.00           H  
ATOM   3462 3HD1 LEU A 217      25.450  14.483   0.271  1.00  0.00           H  
ATOM   3463 1HD2 LEU A 217      22.592  14.799   1.287  1.00  0.00           H  
ATOM   3464 2HD2 LEU A 217      24.030  15.503   2.022  1.00  0.00           H  
ATOM   3465 3HD2 LEU A 217      22.645  16.528   1.598  1.00  0.00           H  
ATOM   3466  N   LYS A 218      25.883  20.070  -0.582  1.00  0.00           N  
ATOM   3467  CA  LYS A 218      26.882  21.115  -0.382  1.00  0.00           C  
ATOM   3468  C   LYS A 218      26.236  22.394   0.162  1.00  0.00           C  
ATOM   3469  O   LYS A 218      26.842  23.089   0.984  1.00  0.00           O  
ATOM   3470  CB  LYS A 218      27.618  21.408  -1.691  1.00  0.00           C  
ATOM   3471  CG  LYS A 218      28.573  20.308  -2.135  1.00  0.00           C  
ATOM   3472  CD  LYS A 218      29.284  20.683  -3.427  1.00  0.00           C  
ATOM   3473  CE  LYS A 218      30.243  19.587  -3.870  1.00  0.00           C  
ATOM   3474  NZ  LYS A 218      30.940  19.937  -5.137  1.00  0.00           N  
ATOM   3475  H   LYS A 218      25.713  19.710  -1.526  1.00  0.00           H  
ATOM   3476  HA  LYS A 218      27.601  20.764   0.356  1.00  0.00           H  
ATOM   3477 1HB  LYS A 218      26.892  21.564  -2.490  1.00  0.00           H  
ATOM   3478 2HB  LYS A 218      28.193  22.329  -1.586  1.00  0.00           H  
ATOM   3479 1HG  LYS A 218      29.318  20.137  -1.357  1.00  0.00           H  
ATOM   3480 2HG  LYS A 218      28.017  19.384  -2.291  1.00  0.00           H  
ATOM   3481 1HD  LYS A 218      28.547  20.849  -4.213  1.00  0.00           H  
ATOM   3482 2HD  LYS A 218      29.846  21.605  -3.278  1.00  0.00           H  
ATOM   3483 1HE  LYS A 218      30.987  19.420  -3.093  1.00  0.00           H  
ATOM   3484 2HE  LYS A 218      29.691  18.659  -4.018  1.00  0.00           H  
ATOM   3485 1HZ  LYS A 218      31.565  19.186  -5.396  1.00  0.00           H  
ATOM   3486 2HZ  LYS A 218      30.259  20.076  -5.870  1.00  0.00           H  
ATOM   3487 3HZ  LYS A 218      31.471  20.786  -5.006  1.00  0.00           H  
ATOM   3488  N   LYS A 219      25.030  22.730  -0.337  1.00  0.00           N  
ATOM   3489  CA  LYS A 219      24.290  23.912   0.119  1.00  0.00           C  
ATOM   3490  C   LYS A 219      23.871  23.804   1.583  1.00  0.00           C  
ATOM   3491  O   LYS A 219      23.842  24.804   2.304  1.00  0.00           O  
ATOM   3492  CB  LYS A 219      23.019  24.139  -0.708  1.00  0.00           C  
ATOM   3493  CG  LYS A 219      23.204  24.598  -2.146  1.00  0.00           C  
ATOM   3494  CD  LYS A 219      21.823  24.724  -2.831  1.00  0.00           C  
ATOM   3495  CE  LYS A 219      21.909  25.142  -4.289  1.00  0.00           C  
ATOM   3496  NZ  LYS A 219      20.564  25.122  -4.932  1.00  0.00           N  
ATOM   3497  H   LYS A 219      24.646  22.147  -1.081  1.00  0.00           H  
ATOM   3498  HA  LYS A 219      24.940  24.782   0.018  1.00  0.00           H  
ATOM   3499 1HB  LYS A 219      22.455  23.206  -0.742  1.00  0.00           H  
ATOM   3500 2HB  LYS A 219      22.394  24.869  -0.202  1.00  0.00           H  
ATOM   3501 1HG  LYS A 219      23.709  25.564  -2.152  1.00  0.00           H  
ATOM   3502 2HG  LYS A 219      23.818  23.883  -2.685  1.00  0.00           H  
ATOM   3503 1HD  LYS A 219      21.311  23.762  -2.785  1.00  0.00           H  
ATOM   3504 2HD  LYS A 219      21.220  25.455  -2.294  1.00  0.00           H  
ATOM   3505 1HE  LYS A 219      22.319  26.149  -4.357  1.00  0.00           H  
ATOM   3506 2HE  LYS A 219      22.556  24.464  -4.823  1.00  0.00           H  
ATOM   3507 1HZ  LYS A 219      20.644  25.390  -5.900  1.00  0.00           H  
ATOM   3508 2HZ  LYS A 219      20.190  24.147  -4.870  1.00  0.00           H  
ATOM   3509 3HZ  LYS A 219      19.939  25.751  -4.458  1.00  0.00           H  
ATOM   3510  N   SER A 220      23.539  22.593   2.016  1.00  0.00           N  
ATOM   3511  CA  SER A 220      23.149  22.353   3.394  1.00  0.00           C  
ATOM   3512  C   SER A 220      24.278  22.741   4.348  1.00  0.00           C  
ATOM   3513  O   SER A 220      25.444  22.478   4.051  1.00  0.00           O  
ATOM   3514  CB  SER A 220      22.831  20.884   3.621  1.00  0.00           C  
ATOM   3515  OG  SER A 220      22.587  20.621   4.986  1.00  0.00           O  
ATOM   3516  H   SER A 220      23.495  21.824   1.332  1.00  0.00           H  
ATOM   3517  HA  SER A 220      22.260  22.942   3.570  1.00  0.00           H  
ATOM   3518 1HB  SER A 220      21.972  20.588   3.017  1.00  0.00           H  
ATOM   3519 2HB  SER A 220      23.677  20.291   3.292  1.00  0.00           H  
ATOM   3520  HG  SER A 220      21.630  20.653   5.091  1.00  0.00           H  
ATOM   3521  N   PRO A 221      23.981  23.363   5.508  1.00  0.00           N  
ATOM   3522  CA  PRO A 221      24.925  23.746   6.550  1.00  0.00           C  
ATOM   3523  C   PRO A 221      25.489  22.547   7.315  1.00  0.00           C  
ATOM   3524  O   PRO A 221      26.431  22.710   8.085  1.00  0.00           O  
ATOM   3525  CB  PRO A 221      24.076  24.653   7.461  1.00  0.00           C  
ATOM   3526  CG  PRO A 221      22.662  24.180   7.275  1.00  0.00           C  
ATOM   3527  CD  PRO A 221      22.577  23.758   5.821  1.00  0.00           C  
ATOM   3528  HA  PRO A 221      25.738  24.323   6.088  1.00  0.00           H  
ATOM   3529 1HB  PRO A 221      24.422  24.561   8.499  1.00  0.00           H  
ATOM   3530 2HB  PRO A 221      24.213  25.706   7.170  1.00  0.00           H  
ATOM   3531 1HG  PRO A 221      22.447  23.354   7.973  1.00  0.00           H  
ATOM   3532 2HG  PRO A 221      21.958  24.990   7.522  1.00  0.00           H  
ATOM   3533 1HD  PRO A 221      21.889  22.911   5.765  1.00  0.00           H  
ATOM   3534 2HD  PRO A 221      22.258  24.605   5.183  1.00  0.00           H  
ATOM   3535  N   ASP A 222      24.872  21.370   7.144  1.00  0.00           N  
ATOM   3536  CA  ASP A 222      25.225  20.147   7.862  1.00  0.00           C  
ATOM   3537  C   ASP A 222      26.566  19.558   7.373  1.00  0.00           C  
ATOM   3538  O   ASP A 222      26.650  19.169   6.209  1.00  0.00           O  
ATOM   3539  CB  ASP A 222      24.093  19.129   7.683  1.00  0.00           C  
ATOM   3540  CG  ASP A 222      24.316  17.802   8.399  1.00  0.00           C  
ATOM   3541  OD1 ASP A 222      23.403  17.323   9.036  1.00  0.00           O  
ATOM   3542  OD2 ASP A 222      25.402  17.242   8.258  1.00  0.00           O  
ATOM   3543  H   ASP A 222      24.118  21.290   6.461  1.00  0.00           H  
ATOM   3544  HA  ASP A 222      25.264  20.391   8.913  1.00  0.00           H  
ATOM   3545 1HB  ASP A 222      23.161  19.564   8.054  1.00  0.00           H  
ATOM   3546 2HB  ASP A 222      23.942  18.949   6.621  1.00  0.00           H  
ATOM   3547  N   PRO A 223      27.636  19.523   8.198  1.00  0.00           N  
ATOM   3548  CA  PRO A 223      28.949  18.999   7.853  1.00  0.00           C  
ATOM   3549  C   PRO A 223      28.962  17.571   7.297  1.00  0.00           C  
ATOM   3550  O   PRO A 223      29.859  17.243   6.515  1.00  0.00           O  
ATOM   3551  CB  PRO A 223      29.686  19.023   9.202  1.00  0.00           C  
ATOM   3552  CG  PRO A 223      29.039  20.128   9.980  1.00  0.00           C  
ATOM   3553  CD  PRO A 223      27.569  20.063   9.586  1.00  0.00           C  
ATOM   3554  HA  PRO A 223      29.430  19.685   7.144  1.00  0.00           H  
ATOM   3555 1HB  PRO A 223      29.576  18.043   9.697  1.00  0.00           H  
ATOM   3556 2HB  PRO A 223      30.762  19.181   9.036  1.00  0.00           H  
ATOM   3557 1HG  PRO A 223      29.211  19.998  11.057  1.00  0.00           H  
ATOM   3558 2HG  PRO A 223      29.491  21.103   9.701  1.00  0.00           H  
ATOM   3559 1HD  PRO A 223      27.006  19.394  10.247  1.00  0.00           H  
ATOM   3560 2HD  PRO A 223      27.194  21.093   9.602  1.00  0.00           H  
ATOM   3561  N   GLU A 224      28.005  16.709   7.704  1.00  0.00           N  
ATOM   3562  CA  GLU A 224      28.049  15.341   7.218  1.00  0.00           C  
ATOM   3563  C   GLU A 224      27.452  15.298   5.834  1.00  0.00           C  
ATOM   3564  O   GLU A 224      27.895  14.522   4.987  1.00  0.00           O  
ATOM   3565  CB  GLU A 224      27.340  14.391   8.187  1.00  0.00           C  
ATOM   3566  CG  GLU A 224      28.014  14.303   9.577  1.00  0.00           C  
ATOM   3567  CD  GLU A 224      29.419  13.715   9.521  1.00  0.00           C  
ATOM   3568  OE1 GLU A 224      29.589  12.676   8.937  1.00  0.00           O  
ATOM   3569  OE2 GLU A 224      30.325  14.325  10.051  1.00  0.00           O  
ATOM   3570  H   GLU A 224      27.223  16.962   8.312  1.00  0.00           H  
ATOM   3571  HA  GLU A 224      29.087  15.024   7.149  1.00  0.00           H  
ATOM   3572 1HB  GLU A 224      26.308  14.719   8.330  1.00  0.00           H  
ATOM   3573 2HB  GLU A 224      27.312  13.388   7.760  1.00  0.00           H  
ATOM   3574 1HG  GLU A 224      28.070  15.308   9.997  1.00  0.00           H  
ATOM   3575 2HG  GLU A 224      27.392  13.698  10.237  1.00  0.00           H  
ATOM   3576  N   ALA A 225      26.442  16.141   5.613  1.00  0.00           N  
ATOM   3577  CA  ALA A 225      25.844  16.228   4.290  1.00  0.00           C  
ATOM   3578  C   ALA A 225      26.924  16.657   3.304  1.00  0.00           C  
ATOM   3579  O   ALA A 225      27.087  16.049   2.241  1.00  0.00           O  
ATOM   3580  CB  ALA A 225      24.699  17.227   4.271  1.00  0.00           C  
ATOM   3581  H   ALA A 225      26.100  16.712   6.411  1.00  0.00           H  
ATOM   3582  HA  ALA A 225      25.482  15.245   4.004  1.00  0.00           H  
ATOM   3583 1HB  ALA A 225      24.272  17.292   3.281  1.00  0.00           H  
ATOM   3584 2HB  ALA A 225      23.929  16.918   4.982  1.00  0.00           H  
ATOM   3585 3HB  ALA A 225      25.075  18.207   4.552  1.00  0.00           H  
ATOM   3586  N   GLN A 226      27.756  17.613   3.736  1.00  0.00           N  
ATOM   3587  CA  GLN A 226      28.811  18.145   2.888  1.00  0.00           C  
ATOM   3588  C   GLN A 226      29.864  17.079   2.599  1.00  0.00           C  
ATOM   3589  O   GLN A 226      30.336  16.968   1.456  1.00  0.00           O  
ATOM   3590  CB  GLN A 226      29.440  19.339   3.596  1.00  0.00           C  
ATOM   3591  CG  GLN A 226      28.504  20.530   3.721  1.00  0.00           C  
ATOM   3592  CD  GLN A 226      29.059  21.600   4.622  1.00  0.00           C  
ATOM   3593  OE1 GLN A 226      30.228  21.535   5.032  1.00  0.00           O  
ATOM   3594  NE2 GLN A 226      28.225  22.565   4.962  1.00  0.00           N  
ATOM   3595  H   GLN A 226      27.573  18.036   4.651  1.00  0.00           H  
ATOM   3596  HA  GLN A 226      28.369  18.475   1.953  1.00  0.00           H  
ATOM   3597 1HB  GLN A 226      29.750  19.049   4.592  1.00  0.00           H  
ATOM   3598 2HB  GLN A 226      30.323  19.660   3.054  1.00  0.00           H  
ATOM   3599 1HG  GLN A 226      28.357  20.967   2.732  1.00  0.00           H  
ATOM   3600 2HG  GLN A 226      27.541  20.216   4.108  1.00  0.00           H  
ATOM   3601 1HE2 GLN A 226      28.518  23.298   5.570  1.00  0.00           H  
ATOM   3602 2HE2 GLN A 226      27.266  22.543   4.604  1.00  0.00           H  
ATOM   3603  N   LYS A 227      30.210  16.256   3.601  1.00  0.00           N  
ATOM   3604  CA  LYS A 227      31.175  15.180   3.383  1.00  0.00           C  
ATOM   3605  C   LYS A 227      30.640  14.168   2.377  1.00  0.00           C  
ATOM   3606  O   LYS A 227      31.386  13.718   1.495  1.00  0.00           O  
ATOM   3607  CB  LYS A 227      31.482  14.456   4.691  1.00  0.00           C  
ATOM   3608  CG  LYS A 227      32.317  15.228   5.694  1.00  0.00           C  
ATOM   3609  CD  LYS A 227      32.435  14.432   6.991  1.00  0.00           C  
ATOM   3610  CE  LYS A 227      33.160  15.194   8.085  1.00  0.00           C  
ATOM   3611  NZ  LYS A 227      33.135  14.440   9.377  1.00  0.00           N  
ATOM   3612  H   LYS A 227      29.850  16.444   4.543  1.00  0.00           H  
ATOM   3613  HA  LYS A 227      32.091  15.611   2.982  1.00  0.00           H  
ATOM   3614 1HB  LYS A 227      30.543  14.194   5.181  1.00  0.00           H  
ATOM   3615 2HB  LYS A 227      32.001  13.524   4.471  1.00  0.00           H  
ATOM   3616 1HG  LYS A 227      33.311  15.392   5.281  1.00  0.00           H  
ATOM   3617 2HG  LYS A 227      31.868  16.190   5.890  1.00  0.00           H  
ATOM   3618 1HD  LYS A 227      31.432  14.182   7.351  1.00  0.00           H  
ATOM   3619 2HD  LYS A 227      32.968  13.505   6.797  1.00  0.00           H  
ATOM   3620 1HE  LYS A 227      34.192  15.355   7.786  1.00  0.00           H  
ATOM   3621 2HE  LYS A 227      32.677  16.164   8.233  1.00  0.00           H  
ATOM   3622 1HZ  LYS A 227      33.614  14.961  10.090  1.00  0.00           H  
ATOM   3623 2HZ  LYS A 227      32.137  14.313   9.653  1.00  0.00           H  
ATOM   3624 3HZ  LYS A 227      33.573  13.543   9.267  1.00  0.00           H  
ATOM   3625  N   GLU A 228      29.347  13.844   2.471  1.00  0.00           N  
ATOM   3626  CA  GLU A 228      28.771  12.886   1.537  1.00  0.00           C  
ATOM   3627  C   GLU A 228      28.735  13.479   0.138  1.00  0.00           C  
ATOM   3628  O   GLU A 228      28.915  12.754  -0.845  1.00  0.00           O  
ATOM   3629  CB  GLU A 228      27.379  12.433   1.980  1.00  0.00           C  
ATOM   3630  CG  GLU A 228      27.391  11.560   3.238  1.00  0.00           C  
ATOM   3631  CD  GLU A 228      28.150  10.260   3.077  1.00  0.00           C  
ATOM   3632  OE1 GLU A 228      27.902   9.540   2.146  1.00  0.00           O  
ATOM   3633  OE2 GLU A 228      29.023  10.018   3.891  1.00  0.00           O  
ATOM   3634  H   GLU A 228      28.791  14.206   3.256  1.00  0.00           H  
ATOM   3635  HA  GLU A 228      29.413  12.007   1.512  1.00  0.00           H  
ATOM   3636 1HB  GLU A 228      26.766  13.313   2.198  1.00  0.00           H  
ATOM   3637 2HB  GLU A 228      26.892  11.882   1.175  1.00  0.00           H  
ATOM   3638 1HG  GLU A 228      27.834  12.123   4.054  1.00  0.00           H  
ATOM   3639 2HG  GLU A 228      26.370  11.332   3.504  1.00  0.00           H  
ATOM   3640  N   ALA A 229      28.516  14.793   0.034  1.00  0.00           N  
ATOM   3641  CA  ALA A 229      28.509  15.444  -1.262  1.00  0.00           C  
ATOM   3642  C   ALA A 229      29.852  15.308  -1.946  1.00  0.00           C  
ATOM   3643  O   ALA A 229      29.913  15.046  -3.151  1.00  0.00           O  
ATOM   3644  CB  ALA A 229      28.230  16.913  -1.125  1.00  0.00           C  
ATOM   3645  H   ALA A 229      28.291  15.325   0.881  1.00  0.00           H  
ATOM   3646  HA  ALA A 229      27.742  14.970  -1.873  1.00  0.00           H  
ATOM   3647 1HB  ALA A 229      28.221  17.364  -2.106  1.00  0.00           H  
ATOM   3648 2HB  ALA A 229      27.310  17.061  -0.654  1.00  0.00           H  
ATOM   3649 3HB  ALA A 229      29.002  17.375  -0.525  1.00  0.00           H  
ATOM   3650  N   LYS A 230      30.937  15.434  -1.169  1.00  0.00           N  
ATOM   3651  CA  LYS A 230      32.275  15.294  -1.723  1.00  0.00           C  
ATOM   3652  C   LYS A 230      32.514  13.876  -2.212  1.00  0.00           C  
ATOM   3653  O   LYS A 230      33.119  13.677  -3.273  1.00  0.00           O  
ATOM   3654  CB  LYS A 230      33.335  15.685  -0.698  1.00  0.00           C  
ATOM   3655  CG  LYS A 230      33.386  17.179  -0.374  1.00  0.00           C  
ATOM   3656  CD  LYS A 230      34.457  17.491   0.681  1.00  0.00           C  
ATOM   3657  CE  LYS A 230      34.495  18.977   1.027  1.00  0.00           C  
ATOM   3658  NZ  LYS A 230      35.522  19.284   2.072  1.00  0.00           N  
ATOM   3659  H   LYS A 230      30.806  15.716  -0.189  1.00  0.00           H  
ATOM   3660  HA  LYS A 230      32.359  15.962  -2.582  1.00  0.00           H  
ATOM   3661 1HB  LYS A 230      33.141  15.152   0.236  1.00  0.00           H  
ATOM   3662 2HB  LYS A 230      34.316  15.376  -1.053  1.00  0.00           H  
ATOM   3663 1HG  LYS A 230      33.601  17.734  -1.287  1.00  0.00           H  
ATOM   3664 2HG  LYS A 230      32.412  17.493  -0.001  1.00  0.00           H  
ATOM   3665 1HD  LYS A 230      34.241  16.922   1.590  1.00  0.00           H  
ATOM   3666 2HD  LYS A 230      35.434  17.186   0.308  1.00  0.00           H  
ATOM   3667 1HE  LYS A 230      34.725  19.547   0.128  1.00  0.00           H  
ATOM   3668 2HE  LYS A 230      33.513  19.281   1.396  1.00  0.00           H  
ATOM   3669 1HZ  LYS A 230      35.515  20.275   2.273  1.00  0.00           H  
ATOM   3670 2HZ  LYS A 230      35.314  18.771   2.918  1.00  0.00           H  
ATOM   3671 3HZ  LYS A 230      36.437  19.017   1.737  1.00  0.00           H  
ATOM   3672  N   LYS A 231      32.013  12.882  -1.473  1.00  0.00           N  
ATOM   3673  CA  LYS A 231      32.142  11.506  -1.929  1.00  0.00           C  
ATOM   3674  C   LYS A 231      31.337  11.303  -3.201  1.00  0.00           C  
ATOM   3675  O   LYS A 231      31.797  10.641  -4.134  1.00  0.00           O  
ATOM   3676  CB  LYS A 231      31.607  10.538  -0.880  1.00  0.00           C  
ATOM   3677  CG  LYS A 231      32.405  10.425   0.397  1.00  0.00           C  
ATOM   3678  CD  LYS A 231      31.681   9.486   1.356  1.00  0.00           C  
ATOM   3679  CE  LYS A 231      32.337   9.402   2.712  1.00  0.00           C  
ATOM   3680  NZ  LYS A 231      31.517   8.576   3.644  1.00  0.00           N  
ATOM   3681  H   LYS A 231      31.600  13.101  -0.560  1.00  0.00           H  
ATOM   3682  HA  LYS A 231      33.190  11.296  -2.138  1.00  0.00           H  
ATOM   3683 1HB  LYS A 231      30.594  10.837  -0.603  1.00  0.00           H  
ATOM   3684 2HB  LYS A 231      31.541   9.544  -1.315  1.00  0.00           H  
ATOM   3685 1HG  LYS A 231      33.400  10.038   0.180  1.00  0.00           H  
ATOM   3686 2HG  LYS A 231      32.503  11.408   0.856  1.00  0.00           H  
ATOM   3687 1HD  LYS A 231      30.656   9.838   1.494  1.00  0.00           H  
ATOM   3688 2HD  LYS A 231      31.641   8.489   0.924  1.00  0.00           H  
ATOM   3689 1HE  LYS A 231      33.324   8.955   2.611  1.00  0.00           H  
ATOM   3690 2HE  LYS A 231      32.441  10.406   3.125  1.00  0.00           H  
ATOM   3691 1HZ  LYS A 231      31.953   8.532   4.548  1.00  0.00           H  
ATOM   3692 2HZ  LYS A 231      30.577   9.027   3.732  1.00  0.00           H  
ATOM   3693 3HZ  LYS A 231      31.406   7.644   3.279  1.00  0.00           H  
ATOM   3694  N   ALA A 232      30.138  11.886  -3.240  1.00  0.00           N  
ATOM   3695  CA  ALA A 232      29.255  11.771  -4.382  1.00  0.00           C  
ATOM   3696  C   ALA A 232      29.890  12.354  -5.646  1.00  0.00           C  
ATOM   3697  O   ALA A 232      29.889  11.700  -6.697  1.00  0.00           O  
ATOM   3698  CB  ALA A 232      27.961  12.466  -4.039  1.00  0.00           C  
ATOM   3699  H   ALA A 232      29.807  12.396  -2.415  1.00  0.00           H  
ATOM   3700  HA  ALA A 232      29.062  10.715  -4.565  1.00  0.00           H  
ATOM   3701 1HB  ALA A 232      27.266  12.398  -4.837  1.00  0.00           H  
ATOM   3702 2HB  ALA A 232      27.532  12.014  -3.145  1.00  0.00           H  
ATOM   3703 3HB  ALA A 232      28.187  13.496  -3.835  1.00  0.00           H  
ATOM   3704  N   GLU A 233      30.527  13.533  -5.526  1.00  0.00           N  
ATOM   3705  CA  GLU A 233      31.198  14.144  -6.666  1.00  0.00           C  
ATOM   3706  C   GLU A 233      32.307  13.249  -7.186  1.00  0.00           C  
ATOM   3707  O   GLU A 233      32.422  13.042  -8.400  1.00  0.00           O  
ATOM   3708  CB  GLU A 233      31.787  15.511  -6.314  1.00  0.00           C  
ATOM   3709  CG  GLU A 233      32.512  16.198  -7.502  1.00  0.00           C  
ATOM   3710  CD  GLU A 233      33.067  17.563  -7.178  1.00  0.00           C  
ATOM   3711  OE1 GLU A 233      32.852  18.035  -6.089  1.00  0.00           O  
ATOM   3712  OE2 GLU A 233      33.736  18.127  -8.023  1.00  0.00           O  
ATOM   3713  H   GLU A 233      30.483  14.043  -4.639  1.00  0.00           H  
ATOM   3714  HA  GLU A 233      30.466  14.278  -7.462  1.00  0.00           H  
ATOM   3715 1HB  GLU A 233      30.995  16.169  -5.960  1.00  0.00           H  
ATOM   3716 2HB  GLU A 233      32.503  15.396  -5.498  1.00  0.00           H  
ATOM   3717 1HG  GLU A 233      33.338  15.567  -7.823  1.00  0.00           H  
ATOM   3718 2HG  GLU A 233      31.816  16.282  -8.339  1.00  0.00           H  
ATOM   3719  N   GLN A 234      33.118  12.698  -6.275  1.00  0.00           N  
ATOM   3720  CA  GLN A 234      34.199  11.824  -6.689  1.00  0.00           C  
ATOM   3721  C   GLN A 234      33.664  10.610  -7.427  1.00  0.00           C  
ATOM   3722  O   GLN A 234      34.182  10.273  -8.492  1.00  0.00           O  
ATOM   3723  CB  GLN A 234      35.015  11.390  -5.465  1.00  0.00           C  
ATOM   3724  CG  GLN A 234      36.239  10.505  -5.746  1.00  0.00           C  
ATOM   3725  CD  GLN A 234      37.338  11.199  -6.512  1.00  0.00           C  
ATOM   3726  OE1 GLN A 234      37.510  12.420  -6.423  1.00  0.00           O  
ATOM   3727  NE2 GLN A 234      38.110  10.414  -7.256  1.00  0.00           N  
ATOM   3728  H   GLN A 234      33.011  12.950  -5.285  1.00  0.00           H  
ATOM   3729  HA  GLN A 234      34.847  12.382  -7.364  1.00  0.00           H  
ATOM   3730 1HB  GLN A 234      35.354  12.278  -4.932  1.00  0.00           H  
ATOM   3731 2HB  GLN A 234      34.362  10.843  -4.782  1.00  0.00           H  
ATOM   3732 1HG  GLN A 234      36.650  10.173  -4.796  1.00  0.00           H  
ATOM   3733 2HG  GLN A 234      35.924   9.633  -6.330  1.00  0.00           H  
ATOM   3734 1HE2 GLN A 234      38.867  10.800  -7.784  1.00  0.00           H  
ATOM   3735 2HE2 GLN A 234      37.934   9.395  -7.286  1.00  0.00           H  
ATOM   3736  N   LYS A 235      32.592   9.995  -6.912  1.00  0.00           N  
ATOM   3737  CA  LYS A 235      32.047   8.799  -7.538  1.00  0.00           C  
ATOM   3738  C   LYS A 235      31.568   9.087  -8.953  1.00  0.00           C  
ATOM   3739  O   LYS A 235      31.797   8.279  -9.863  1.00  0.00           O  
ATOM   3740  CB  LYS A 235      30.888   8.254  -6.703  1.00  0.00           C  
ATOM   3741  CG  LYS A 235      31.297   7.625  -5.376  1.00  0.00           C  
ATOM   3742  CD  LYS A 235      30.074   7.278  -4.530  1.00  0.00           C  
ATOM   3743  CE  LYS A 235      30.461   6.658  -3.192  1.00  0.00           C  
ATOM   3744  NZ  LYS A 235      29.269   6.445  -2.322  1.00  0.00           N  
ATOM   3745  H   LYS A 235      32.205  10.332  -6.024  1.00  0.00           H  
ATOM   3746  HA  LYS A 235      32.836   8.047  -7.591  1.00  0.00           H  
ATOM   3747 1HB  LYS A 235      30.198   9.069  -6.480  1.00  0.00           H  
ATOM   3748 2HB  LYS A 235      30.338   7.512  -7.280  1.00  0.00           H  
ATOM   3749 1HG  LYS A 235      31.861   6.713  -5.576  1.00  0.00           H  
ATOM   3750 2HG  LYS A 235      31.936   8.304  -4.829  1.00  0.00           H  
ATOM   3751 1HD  LYS A 235      29.496   8.182  -4.345  1.00  0.00           H  
ATOM   3752 2HD  LYS A 235      29.440   6.569  -5.072  1.00  0.00           H  
ATOM   3753 1HE  LYS A 235      30.928   5.693  -3.383  1.00  0.00           H  
ATOM   3754 2HE  LYS A 235      31.172   7.302  -2.676  1.00  0.00           H  
ATOM   3755 1HZ  LYS A 235      29.541   6.012  -1.456  1.00  0.00           H  
ATOM   3756 2HZ  LYS A 235      28.829   7.327  -2.130  1.00  0.00           H  
ATOM   3757 3HZ  LYS A 235      28.594   5.837  -2.817  1.00  0.00           H  
ATOM   3758  N   VAL A 236      30.966  10.261  -9.160  1.00  0.00           N  
ATOM   3759  CA  VAL A 236      30.520  10.609 -10.498  1.00  0.00           C  
ATOM   3760  C   VAL A 236      31.707  10.782 -11.424  1.00  0.00           C  
ATOM   3761  O   VAL A 236      31.689  10.250 -12.533  1.00  0.00           O  
ATOM   3762  CB  VAL A 236      29.694  11.908 -10.471  1.00  0.00           C  
ATOM   3763  CG1 VAL A 236      29.427  12.398 -11.886  1.00  0.00           C  
ATOM   3764  CG2 VAL A 236      28.390  11.677  -9.724  1.00  0.00           C  
ATOM   3765  H   VAL A 236      30.761  10.867  -8.356  1.00  0.00           H  
ATOM   3766  HA  VAL A 236      29.920   9.785 -10.867  1.00  0.00           H  
ATOM   3767  HB  VAL A 236      30.271  12.683  -9.966  1.00  0.00           H  
ATOM   3768 1HG1 VAL A 236      28.842  13.319 -11.848  1.00  0.00           H  
ATOM   3769 2HG1 VAL A 236      30.373  12.592 -12.389  1.00  0.00           H  
ATOM   3770 3HG1 VAL A 236      28.871  11.639 -12.435  1.00  0.00           H  
ATOM   3771 1HG2 VAL A 236      27.811  12.601  -9.709  1.00  0.00           H  
ATOM   3772 2HG2 VAL A 236      27.816  10.897 -10.227  1.00  0.00           H  
ATOM   3773 3HG2 VAL A 236      28.605  11.367  -8.702  1.00  0.00           H  
ATOM   3774  N   ARG A 237      32.738  11.509 -10.986  1.00  0.00           N  
ATOM   3775  CA  ARG A 237      33.884  11.747 -11.851  1.00  0.00           C  
ATOM   3776  C   ARG A 237      34.618  10.460 -12.211  1.00  0.00           C  
ATOM   3777  O   ARG A 237      35.133  10.333 -13.318  1.00  0.00           O  
ATOM   3778  CB  ARG A 237      34.853  12.717 -11.196  1.00  0.00           C  
ATOM   3779  CG  ARG A 237      34.336  14.138 -11.111  1.00  0.00           C  
ATOM   3780  CD  ARG A 237      35.349  15.076 -10.562  1.00  0.00           C  
ATOM   3781  NE  ARG A 237      34.802  16.429 -10.393  1.00  0.00           N  
ATOM   3782  CZ  ARG A 237      34.606  17.328 -11.375  1.00  0.00           C  
ATOM   3783  NH1 ARG A 237      34.894  17.061 -12.642  1.00  0.00           N  
ATOM   3784  NH2 ARG A 237      34.114  18.493 -11.027  1.00  0.00           N  
ATOM   3785  H   ARG A 237      32.704  11.923 -10.049  1.00  0.00           H  
ATOM   3786  HA  ARG A 237      33.521  12.205 -12.774  1.00  0.00           H  
ATOM   3787 1HB  ARG A 237      35.062  12.378 -10.181  1.00  0.00           H  
ATOM   3788 2HB  ARG A 237      35.792  12.724 -11.747  1.00  0.00           H  
ATOM   3789 1HG  ARG A 237      34.040  14.470 -12.108  1.00  0.00           H  
ATOM   3790 2HG  ARG A 237      33.466  14.162 -10.458  1.00  0.00           H  
ATOM   3791 1HD  ARG A 237      35.660  14.713  -9.578  1.00  0.00           H  
ATOM   3792 2HD  ARG A 237      36.217  15.123 -11.215  1.00  0.00           H  
ATOM   3793  HE  ARG A 237      34.542  16.748  -9.447  1.00  0.00           H  
ATOM   3794 1HH1 ARG A 237      35.264  16.161 -12.903  1.00  0.00           H  
ATOM   3795 2HH1 ARG A 237      34.725  17.756 -13.358  1.00  0.00           H  
ATOM   3796 1HH2 ARG A 237      33.907  18.649 -10.029  1.00  0.00           H  
ATOM   3797 2HH2 ARG A 237      33.941  19.209 -11.716  1.00  0.00           H  
ATOM   3798  N   GLU A 238      34.657   9.493 -11.296  1.00  0.00           N  
ATOM   3799  CA  GLU A 238      35.313   8.226 -11.589  1.00  0.00           C  
ATOM   3800  C   GLU A 238      34.579   7.461 -12.693  1.00  0.00           C  
ATOM   3801  O   GLU A 238      35.225   6.858 -13.557  1.00  0.00           O  
ATOM   3802  CB  GLU A 238      35.417   7.379 -10.321  1.00  0.00           C  
ATOM   3803  CG  GLU A 238      36.432   7.920  -9.313  1.00  0.00           C  
ATOM   3804  CD  GLU A 238      36.520   7.124  -8.061  1.00  0.00           C  
ATOM   3805  OE1 GLU A 238      35.775   6.178  -7.916  1.00  0.00           O  
ATOM   3806  OE2 GLU A 238      37.318   7.494  -7.221  1.00  0.00           O  
ATOM   3807  H   GLU A 238      34.274   9.667 -10.361  1.00  0.00           H  
ATOM   3808  HA  GLU A 238      36.321   8.440 -11.943  1.00  0.00           H  
ATOM   3809 1HB  GLU A 238      34.444   7.348  -9.828  1.00  0.00           H  
ATOM   3810 2HB  GLU A 238      35.693   6.359 -10.578  1.00  0.00           H  
ATOM   3811 1HG  GLU A 238      37.412   7.934  -9.782  1.00  0.00           H  
ATOM   3812 2HG  GLU A 238      36.175   8.944  -9.068  1.00  0.00           H  
ATOM   3813  N   GLU A 239      33.239   7.493 -12.672  1.00  0.00           N  
ATOM   3814  CA  GLU A 239      32.436   6.857 -13.720  1.00  0.00           C  
ATOM   3815  C   GLU A 239      32.490   7.620 -15.051  1.00  0.00           C  
ATOM   3816  O   GLU A 239      32.519   7.006 -16.121  1.00  0.00           O  
ATOM   3817  CB  GLU A 239      30.983   6.731 -13.258  1.00  0.00           C  
ATOM   3818  CG  GLU A 239      30.084   5.960 -14.215  1.00  0.00           C  
ATOM   3819  CD  GLU A 239      30.459   4.510 -14.331  1.00  0.00           C  
ATOM   3820  OE1 GLU A 239      31.219   4.046 -13.514  1.00  0.00           O  
ATOM   3821  OE2 GLU A 239      29.986   3.865 -15.236  1.00  0.00           O  
ATOM   3822  H   GLU A 239      32.769   7.912 -11.863  1.00  0.00           H  
ATOM   3823  HA  GLU A 239      32.843   5.861 -13.896  1.00  0.00           H  
ATOM   3824 1HB  GLU A 239      30.950   6.229 -12.291  1.00  0.00           H  
ATOM   3825 2HB  GLU A 239      30.556   7.725 -13.125  1.00  0.00           H  
ATOM   3826 1HG  GLU A 239      29.053   6.031 -13.865  1.00  0.00           H  
ATOM   3827 2HG  GLU A 239      30.136   6.425 -15.199  1.00  0.00           H  
ATOM   3828  N   ARG A 240      32.544   8.957 -14.998  1.00  0.00           N  
ATOM   3829  CA  ARG A 240      32.640   9.758 -16.219  1.00  0.00           C  
ATOM   3830  C   ARG A 240      33.781  10.795 -16.179  1.00  0.00           C  
ATOM   3831  O   ARG A 240      33.517  11.996 -16.096  1.00  0.00           O  
ATOM   3832  CB  ARG A 240      31.300  10.446 -16.554  1.00  0.00           C  
ATOM   3833  CG  ARG A 240      30.740  11.546 -15.586  1.00  0.00           C  
ATOM   3834  CD  ARG A 240      29.460  12.095 -16.105  1.00  0.00           C  
ATOM   3835  NE  ARG A 240      28.891  13.129 -15.233  1.00  0.00           N  
ATOM   3836  CZ  ARG A 240      27.636  13.643 -15.349  1.00  0.00           C  
ATOM   3837  NH1 ARG A 240      26.823  13.202 -16.290  1.00  0.00           N  
ATOM   3838  NH2 ARG A 240      27.215  14.604 -14.530  1.00  0.00           N  
ATOM   3839  H   ARG A 240      32.470   9.415 -14.088  1.00  0.00           H  
ATOM   3840  HA  ARG A 240      32.838   9.082 -17.044  1.00  0.00           H  
ATOM   3841 1HB  ARG A 240      31.391  10.914 -17.532  1.00  0.00           H  
ATOM   3842 2HB  ARG A 240      30.530   9.681 -16.640  1.00  0.00           H  
ATOM   3843 1HG  ARG A 240      30.538  11.097 -14.622  1.00  0.00           H  
ATOM   3844 2HG  ARG A 240      31.411  12.394 -15.457  1.00  0.00           H  
ATOM   3845 1HD  ARG A 240      29.645  12.541 -17.084  1.00  0.00           H  
ATOM   3846 2HD  ARG A 240      28.736  11.295 -16.205  1.00  0.00           H  
ATOM   3847  HE  ARG A 240      29.491  13.510 -14.505  1.00  0.00           H  
ATOM   3848 1HH1 ARG A 240      27.125  12.484 -16.927  1.00  0.00           H  
ATOM   3849 2HH1 ARG A 240      25.896  13.595 -16.383  1.00  0.00           H  
ATOM   3850 1HH2 ARG A 240      27.813  15.003 -13.794  1.00  0.00           H  
ATOM   3851 2HH2 ARG A 240      26.294  14.992 -14.636  1.00  0.00           H  
ATOM   3852  N   PRO A 241      35.055  10.366 -16.297  1.00  0.00           N  
ATOM   3853  CA  PRO A 241      36.213  11.224 -16.281  1.00  0.00           C  
ATOM   3854  C   PRO A 241      36.060  12.242 -17.384  1.00  0.00           C  
ATOM   3855  O   PRO A 241      35.548  11.922 -18.454  1.00  0.00           O  
ATOM   3856  CB  PRO A 241      37.362  10.260 -16.590  1.00  0.00           C  
ATOM   3857  CG  PRO A 241      36.887   8.940 -16.058  1.00  0.00           C  
ATOM   3858  CD  PRO A 241      35.408   8.923 -16.339  1.00  0.00           C  
ATOM   3859  HA  PRO A 241      36.307  11.695 -15.294  1.00  0.00           H  
ATOM   3860 1HB  PRO A 241      37.554  10.243 -17.672  1.00  0.00           H  
ATOM   3861 2HB  PRO A 241      38.277  10.611 -16.102  1.00  0.00           H  
ATOM   3862 1HG  PRO A 241      37.419   8.102 -16.525  1.00  0.00           H  
ATOM   3863 2HG  PRO A 241      37.077   8.879 -14.972  1.00  0.00           H  
ATOM   3864 1HD  PRO A 241      35.181   8.516 -17.332  1.00  0.00           H  
ATOM   3865 2HD  PRO A 241      34.961   8.354 -15.547  1.00  0.00           H  
ATOM   3866  N   GLY A 242      36.500  13.459 -17.124  1.00  0.00           N  
ATOM   3867  CA  GLY A 242      36.412  14.523 -18.123  1.00  0.00           C  
ATOM   3868  C   GLY A 242      35.135  15.394 -18.081  1.00  0.00           C  
ATOM   3869  O   GLY A 242      35.109  16.432 -18.757  1.00  0.00           O  
ATOM   3870  H   GLY A 242      36.898  13.661 -16.217  1.00  0.00           H  
ATOM   3871 1HA  GLY A 242      37.279  15.172 -18.009  1.00  0.00           H  
ATOM   3872 2HA  GLY A 242      36.500  14.077 -19.112  1.00  0.00           H  
ATOM   3873  N   SER A 243      34.103  15.009 -17.281  1.00  0.00           N  
ATOM   3874  CA  SER A 243      32.829  15.734 -17.121  1.00  0.00           C  
ATOM   3875  C   SER A 243      32.477  15.914 -15.627  1.00  0.00           C  
ATOM   3876  O   SER A 243      32.722  15.024 -14.806  1.00  0.00           O  
ATOM   3877  OXT SER A 243      32.215  17.048 -15.217  1.00  0.00           O  
ATOM   3878  CB  SER A 243      31.713  14.994 -17.890  1.00  0.00           C  
ATOM   3879  OG  SER A 243      30.455  15.610 -17.733  1.00  0.00           O  
ATOM   3880  H   SER A 243      34.177  14.111 -16.778  1.00  0.00           H  
ATOM   3881  HA  SER A 243      32.926  16.735 -17.538  1.00  0.00           H  
ATOM   3882 1HB  SER A 243      31.961  14.949 -18.947  1.00  0.00           H  
ATOM   3883 2HB  SER A 243      31.645  13.960 -17.540  1.00  0.00           H  
ATOM   3884  HG  SER A 243      30.499  16.441 -18.216  1.00  0.00           H  
TER                                                                             
ATOM   3886  N   GLY B 244     -22.874 -15.654 -35.656  1.00  0.00           N  
ATOM   3887  CA  GLY B 244     -22.782 -16.754 -34.674  1.00  0.00           C  
ATOM   3888  C   GLY B 244     -22.618 -16.244 -33.219  1.00  0.00           C  
ATOM   3889  O   GLY B 244     -23.575 -16.273 -32.432  1.00  0.00           O  
ATOM   3890 1H   GLY B 244     -22.897 -16.013 -36.600  1.00  0.00           H  
ATOM   3891 2H   GLY B 244     -23.726 -15.127 -35.472  1.00  0.00           H  
ATOM   3892 3H   GLY B 244     -22.098 -15.001 -35.555  1.00  0.00           H  
ATOM   3893 1HA  GLY B 244     -23.690 -17.364 -34.743  1.00  0.00           H  
ATOM   3894 2HA  GLY B 244     -21.952 -17.416 -34.942  1.00  0.00           H  
ATOM   3895  N   ARG B 245     -21.386 -15.798 -32.874  1.00  0.00           N  
ATOM   3896  CA  ARG B 245     -21.064 -15.269 -31.536  1.00  0.00           C  
ATOM   3897  C   ARG B 245     -21.546 -13.833 -31.356  1.00  0.00           C  
ATOM   3898  O   ARG B 245     -21.706 -13.361 -30.231  1.00  0.00           O  
ATOM   3899  CB  ARG B 245     -19.587 -15.396 -31.242  1.00  0.00           C  
ATOM   3900  CG  ARG B 245     -19.117 -16.840 -31.099  1.00  0.00           C  
ATOM   3901  CD  ARG B 245     -17.688 -16.937 -30.787  1.00  0.00           C  
ATOM   3902  NE  ARG B 245     -16.824 -16.548 -31.898  1.00  0.00           N  
ATOM   3903  CZ  ARG B 245     -15.496 -16.330 -31.790  1.00  0.00           C  
ATOM   3904  NH1 ARG B 245     -14.909 -16.455 -30.624  1.00  0.00           N  
ATOM   3905  NH2 ARG B 245     -14.786 -15.991 -32.856  1.00  0.00           N  
ATOM   3906  H   ARG B 245     -20.655 -15.841 -33.572  1.00  0.00           H  
ATOM   3907  HA  ARG B 245     -21.561 -15.883 -30.781  1.00  0.00           H  
ATOM   3908 1HB  ARG B 245     -19.010 -14.923 -32.006  1.00  0.00           H  
ATOM   3909 2HB  ARG B 245     -19.370 -14.893 -30.305  1.00  0.00           H  
ATOM   3910 1HG  ARG B 245     -19.674 -17.320 -30.300  1.00  0.00           H  
ATOM   3911 2HG  ARG B 245     -19.294 -17.372 -32.030  1.00  0.00           H  
ATOM   3912 1HD  ARG B 245     -17.499 -16.270 -29.963  1.00  0.00           H  
ATOM   3913 2HD  ARG B 245     -17.443 -17.957 -30.494  1.00  0.00           H  
ATOM   3914  HE  ARG B 245     -17.242 -16.470 -32.814  1.00  0.00           H  
ATOM   3915 1HH1 ARG B 245     -15.439 -16.728 -29.789  1.00  0.00           H  
ATOM   3916 2HH1 ARG B 245     -13.911 -16.263 -30.510  1.00  0.00           H  
ATOM   3917 1HH2 ARG B 245     -15.230 -15.910 -33.761  1.00  0.00           H  
ATOM   3918 2HH2 ARG B 245     -13.793 -15.842 -32.765  1.00  0.00           H  
ATOM   3919  N   GLN B 246     -21.834 -13.141 -32.462  1.00  0.00           N  
ATOM   3920  CA  GLN B 246     -22.344 -11.790 -32.338  1.00  0.00           C  
ATOM   3921  C   GLN B 246     -23.711 -11.878 -31.664  1.00  0.00           C  
ATOM   3922  O   GLN B 246     -24.011 -11.105 -30.744  1.00  0.00           O  
ATOM   3923  CB  GLN B 246     -22.519 -11.147 -33.729  1.00  0.00           C  
ATOM   3924  CG  GLN B 246     -21.234 -10.924 -34.541  1.00  0.00           C  
ATOM   3925  CD  GLN B 246     -20.782 -12.190 -35.348  1.00  0.00           C  
ATOM   3926  OE1 GLN B 246     -21.088 -13.357 -34.979  1.00  0.00           O  
ATOM   3927  NE2 GLN B 246     -20.069 -11.955 -36.446  1.00  0.00           N  
ATOM   3928  H   GLN B 246     -21.675 -13.538 -33.380  1.00  0.00           H  
ATOM   3929  HA  GLN B 246     -21.676 -11.194 -31.719  1.00  0.00           H  
ATOM   3930 1HB  GLN B 246     -23.180 -11.776 -34.327  1.00  0.00           H  
ATOM   3931 2HB  GLN B 246     -23.014 -10.187 -33.622  1.00  0.00           H  
ATOM   3932 1HG  GLN B 246     -21.420 -10.121 -35.257  1.00  0.00           H  
ATOM   3933 2HG  GLN B 246     -20.447 -10.623 -33.874  1.00  0.00           H  
ATOM   3934 1HE2 GLN B 246     -19.747 -12.713 -37.014  1.00  0.00           H  
ATOM   3935 2HE2 GLN B 246     -19.835 -11.012 -36.709  1.00  0.00           H  
ATOM   3936  N   GLU B 247     -24.498 -12.885 -32.071  1.00  0.00           N  
ATOM   3937  CA  GLU B 247     -25.813 -13.131 -31.518  1.00  0.00           C  
ATOM   3938  C   GLU B 247     -25.742 -13.623 -30.083  1.00  0.00           C  
ATOM   3939  O   GLU B 247     -26.537 -13.197 -29.254  1.00  0.00           O  
ATOM   3940  CB  GLU B 247     -26.575 -14.145 -32.365  1.00  0.00           C  
ATOM   3941  CG  GLU B 247     -26.934 -13.670 -33.778  1.00  0.00           C  
ATOM   3942  CD  GLU B 247     -25.789 -13.802 -34.764  1.00  0.00           C  
ATOM   3943  OE1 GLU B 247     -24.742 -14.275 -34.374  1.00  0.00           O  
ATOM   3944  OE2 GLU B 247     -25.966 -13.429 -35.903  1.00  0.00           O  
ATOM   3945  H   GLU B 247     -24.183 -13.475 -32.839  1.00  0.00           H  
ATOM   3946  HA  GLU B 247     -26.366 -12.193 -31.528  1.00  0.00           H  
ATOM   3947 1HB  GLU B 247     -25.981 -15.057 -32.453  1.00  0.00           H  
ATOM   3948 2HB  GLU B 247     -27.500 -14.411 -31.857  1.00  0.00           H  
ATOM   3949 1HG  GLU B 247     -27.780 -14.250 -34.141  1.00  0.00           H  
ATOM   3950 2HG  GLU B 247     -27.239 -12.625 -33.724  1.00  0.00           H  
ATOM   3951  N   LYS B 248     -24.794 -14.511 -29.768  1.00  0.00           N  
ATOM   3952  CA  LYS B 248     -24.700 -14.971 -28.385  1.00  0.00           C  
ATOM   3953  C   LYS B 248     -24.357 -13.831 -27.423  1.00  0.00           C  
ATOM   3954  O   LYS B 248     -24.896 -13.774 -26.308  1.00  0.00           O  
ATOM   3955  CB  LYS B 248     -23.670 -16.093 -28.272  1.00  0.00           C  
ATOM   3956  CG  LYS B 248     -24.119 -17.400 -28.931  1.00  0.00           C  
ATOM   3957  CD  LYS B 248     -23.060 -18.490 -28.832  1.00  0.00           C  
ATOM   3958  CE  LYS B 248     -23.531 -19.779 -29.495  1.00  0.00           C  
ATOM   3959  NZ  LYS B 248     -22.492 -20.848 -29.442  1.00  0.00           N  
ATOM   3960  H   LYS B 248     -24.207 -14.918 -30.502  1.00  0.00           H  
ATOM   3961  HA  LYS B 248     -25.672 -15.369 -28.092  1.00  0.00           H  
ATOM   3962 1HB  LYS B 248     -22.736 -15.777 -28.726  1.00  0.00           H  
ATOM   3963 2HB  LYS B 248     -23.465 -16.294 -27.221  1.00  0.00           H  
ATOM   3964 1HG  LYS B 248     -25.032 -17.747 -28.450  1.00  0.00           H  
ATOM   3965 2HG  LYS B 248     -24.337 -17.209 -29.980  1.00  0.00           H  
ATOM   3966 1HD  LYS B 248     -22.149 -18.147 -29.329  1.00  0.00           H  
ATOM   3967 2HD  LYS B 248     -22.829 -18.681 -27.786  1.00  0.00           H  
ATOM   3968 1HE  LYS B 248     -24.426 -20.133 -28.985  1.00  0.00           H  
ATOM   3969 2HE  LYS B 248     -23.776 -19.575 -30.538  1.00  0.00           H  
ATOM   3970 1HZ  LYS B 248     -22.842 -21.685 -29.889  1.00  0.00           H  
ATOM   3971 2HZ  LYS B 248     -21.659 -20.532 -29.924  1.00  0.00           H  
ATOM   3972 3HZ  LYS B 248     -22.265 -21.052 -28.479  1.00  0.00           H  
ATOM   3973  N   VAL B 249     -23.495 -12.904 -27.848  1.00  0.00           N  
ATOM   3974  CA  VAL B 249     -23.178 -11.790 -26.972  1.00  0.00           C  
ATOM   3975  C   VAL B 249     -24.417 -10.923 -26.789  1.00  0.00           C  
ATOM   3976  O   VAL B 249     -24.691 -10.448 -25.684  1.00  0.00           O  
ATOM   3977  CB  VAL B 249     -22.030 -10.948 -27.557  1.00  0.00           C  
ATOM   3978  CG1 VAL B 249     -21.835  -9.676 -26.744  1.00  0.00           C  
ATOM   3979  CG2 VAL B 249     -20.750 -11.768 -27.589  1.00  0.00           C  
ATOM   3980  H   VAL B 249     -23.030 -13.005 -28.758  1.00  0.00           H  
ATOM   3981  HA  VAL B 249     -22.896 -12.190 -26.001  1.00  0.00           H  
ATOM   3982  HB  VAL B 249     -22.293 -10.644 -28.570  1.00  0.00           H  
ATOM   3983 1HG1 VAL B 249     -21.020  -9.092 -27.172  1.00  0.00           H  
ATOM   3984 2HG1 VAL B 249     -22.752  -9.086 -26.765  1.00  0.00           H  
ATOM   3985 3HG1 VAL B 249     -21.593  -9.936 -25.714  1.00  0.00           H  
ATOM   3986 1HG2 VAL B 249     -19.941 -11.166 -28.003  1.00  0.00           H  
ATOM   3987 2HG2 VAL B 249     -20.490 -12.076 -26.575  1.00  0.00           H  
ATOM   3988 3HG2 VAL B 249     -20.899 -12.652 -28.209  1.00  0.00           H  
ATOM   3989  N   LEU B 250     -25.152 -10.668 -27.880  1.00  0.00           N  
ATOM   3990  CA  LEU B 250     -26.337  -9.841 -27.798  1.00  0.00           C  
ATOM   3991  C   LEU B 250     -27.391 -10.462 -26.886  1.00  0.00           C  
ATOM   3992  O   LEU B 250     -28.074  -9.730 -26.166  1.00  0.00           O  
ATOM   3993  CB  LEU B 250     -26.922  -9.626 -29.199  1.00  0.00           C  
ATOM   3994  CG  LEU B 250     -26.106  -8.721 -30.130  1.00  0.00           C  
ATOM   3995  CD1 LEU B 250     -26.674  -8.797 -31.540  1.00  0.00           C  
ATOM   3996  CD2 LEU B 250     -26.136  -7.293 -29.605  1.00  0.00           C  
ATOM   3997  H   LEU B 250     -24.884 -11.027 -28.801  1.00  0.00           H  
ATOM   3998  HA  LEU B 250     -26.038  -8.885 -27.382  1.00  0.00           H  
ATOM   3999 1HB  LEU B 250     -27.024 -10.595 -29.685  1.00  0.00           H  
ATOM   4000 2HB  LEU B 250     -27.915  -9.188 -29.098  1.00  0.00           H  
ATOM   4001  HG  LEU B 250     -25.074  -9.073 -30.166  1.00  0.00           H  
ATOM   4002 1HD1 LEU B 250     -26.093  -8.154 -32.202  1.00  0.00           H  
ATOM   4003 2HD1 LEU B 250     -26.622  -9.826 -31.898  1.00  0.00           H  
ATOM   4004 3HD1 LEU B 250     -27.712  -8.467 -31.533  1.00  0.00           H  
ATOM   4005 1HD2 LEU B 250     -25.554  -6.650 -30.266  1.00  0.00           H  
ATOM   4006 2HD2 LEU B 250     -27.167  -6.940 -29.569  1.00  0.00           H  
ATOM   4007 3HD2 LEU B 250     -25.708  -7.265 -28.602  1.00  0.00           H  
ATOM   4008  N   LYS B 251     -27.536 -11.797 -26.910  1.00  0.00           N  
ATOM   4009  CA  LYS B 251     -28.452 -12.484 -26.007  1.00  0.00           C  
ATOM   4010  C   LYS B 251     -28.025 -12.303 -24.553  1.00  0.00           C  
ATOM   4011  O   LYS B 251     -28.881 -12.107 -23.688  1.00  0.00           O  
ATOM   4012  CB  LYS B 251     -28.532 -13.972 -26.353  1.00  0.00           C  
ATOM   4013  CG  LYS B 251     -29.281 -14.278 -27.643  1.00  0.00           C  
ATOM   4014  CD  LYS B 251     -29.289 -15.771 -27.937  1.00  0.00           C  
ATOM   4015  CE  LYS B 251     -30.028 -16.077 -29.231  1.00  0.00           C  
ATOM   4016  NZ  LYS B 251     -30.026 -17.533 -29.541  1.00  0.00           N  
ATOM   4017  H   LYS B 251     -27.008 -12.345 -27.590  1.00  0.00           H  
ATOM   4018  HA  LYS B 251     -29.439 -12.034 -26.119  1.00  0.00           H  
ATOM   4019 1HB  LYS B 251     -27.524 -14.378 -26.447  1.00  0.00           H  
ATOM   4020 2HB  LYS B 251     -29.027 -14.508 -25.544  1.00  0.00           H  
ATOM   4021 1HG  LYS B 251     -30.310 -13.927 -27.559  1.00  0.00           H  
ATOM   4022 2HG  LYS B 251     -28.805 -13.756 -28.473  1.00  0.00           H  
ATOM   4023 1HD  LYS B 251     -28.263 -16.131 -28.019  1.00  0.00           H  
ATOM   4024 2HD  LYS B 251     -29.776 -16.300 -27.118  1.00  0.00           H  
ATOM   4025 1HE  LYS B 251     -31.059 -15.737 -29.150  1.00  0.00           H  
ATOM   4026 2HE  LYS B 251     -29.555 -15.543 -30.055  1.00  0.00           H  
ATOM   4027 1HZ  LYS B 251     -30.524 -17.694 -30.405  1.00  0.00           H  
ATOM   4028 2HZ  LYS B 251     -29.074 -17.856 -29.637  1.00  0.00           H  
ATOM   4029 3HZ  LYS B 251     -30.479 -18.037 -28.793  1.00  0.00           H  
ATOM   4030  N   SER B 252     -26.712 -12.347 -24.279  1.00  0.00           N  
ATOM   4031  CA  SER B 252     -26.228 -12.121 -22.919  1.00  0.00           C  
ATOM   4032  C   SER B 252     -26.567 -10.691 -22.486  1.00  0.00           C  
ATOM   4033  O   SER B 252     -27.067 -10.466 -21.368  1.00  0.00           O  
ATOM   4034  CB  SER B 252     -24.732 -12.335 -22.845  1.00  0.00           C  
ATOM   4035  OG  SER B 252     -24.260 -12.116 -21.544  1.00  0.00           O  
ATOM   4036  H   SER B 252     -26.044 -12.604 -25.014  1.00  0.00           H  
ATOM   4037  HA  SER B 252     -26.722 -12.820 -22.246  1.00  0.00           H  
ATOM   4038 1HB  SER B 252     -24.488 -13.347 -23.167  1.00  0.00           H  
ATOM   4039 2HB  SER B 252     -24.240 -11.649 -23.526  1.00  0.00           H  
ATOM   4040  HG  SER B 252     -23.284 -12.181 -21.592  1.00  0.00           H  
ATOM   4041  N   ILE B 253     -26.355  -9.725 -23.394  1.00  0.00           N  
ATOM   4042  CA  ILE B 253     -26.638  -8.336 -23.061  1.00  0.00           C  
ATOM   4043  C   ILE B 253     -28.151  -8.180 -22.868  1.00  0.00           C  
ATOM   4044  O   ILE B 253     -28.574  -7.552 -21.898  1.00  0.00           O  
ATOM   4045  CB  ILE B 253     -26.144  -7.338 -24.136  1.00  0.00           C  
ATOM   4046  CG1 ILE B 253     -24.599  -7.351 -24.199  1.00  0.00           C  
ATOM   4047  CG2 ILE B 253     -26.614  -5.910 -23.728  1.00  0.00           C  
ATOM   4048  CD1 ILE B 253     -23.999  -6.631 -25.415  1.00  0.00           C  
ATOM   4049  H   ILE B 253     -25.912  -9.977 -24.286  1.00  0.00           H  
ATOM   4050  HA  ILE B 253     -26.133  -8.095 -22.138  1.00  0.00           H  
ATOM   4051  HB  ILE B 253     -26.535  -7.604 -25.118  1.00  0.00           H  
ATOM   4052 1HG1 ILE B 253     -24.220  -6.884 -23.303  1.00  0.00           H  
ATOM   4053 2HG1 ILE B 253     -24.264  -8.388 -24.216  1.00  0.00           H  
ATOM   4054 1HG2 ILE B 253     -26.268  -5.203 -24.436  1.00  0.00           H  
ATOM   4055 2HG2 ILE B 253     -27.696  -5.862 -23.688  1.00  0.00           H  
ATOM   4056 3HG2 ILE B 253     -26.209  -5.660 -22.745  1.00  0.00           H  
ATOM   4057 1HD1 ILE B 253     -22.914  -6.703 -25.369  1.00  0.00           H  
ATOM   4058 2HD1 ILE B 253     -24.355  -7.110 -26.328  1.00  0.00           H  
ATOM   4059 3HD1 ILE B 253     -24.282  -5.585 -25.427  1.00  0.00           H  
ATOM   4060  N   GLU B 254     -28.973  -8.734 -23.759  1.00  0.00           N  
ATOM   4061  CA  GLU B 254     -30.414  -8.581 -23.602  1.00  0.00           C  
ATOM   4062  C   GLU B 254     -30.926  -9.114 -22.266  1.00  0.00           C  
ATOM   4063  O   GLU B 254     -31.790  -8.477 -21.646  1.00  0.00           O  
ATOM   4064  CB  GLU B 254     -31.173  -9.265 -24.744  1.00  0.00           C  
ATOM   4065  CG  GLU B 254     -32.705  -9.103 -24.663  1.00  0.00           C  
ATOM   4066  CD  GLU B 254     -33.442  -9.701 -25.834  1.00  0.00           C  
ATOM   4067  OE1 GLU B 254     -32.804 -10.188 -26.736  1.00  0.00           O  
ATOM   4068  OE2 GLU B 254     -34.661  -9.690 -25.811  1.00  0.00           O  
ATOM   4069  H   GLU B 254     -28.589  -9.234 -24.566  1.00  0.00           H  
ATOM   4070  HA  GLU B 254     -30.644  -7.525 -23.635  1.00  0.00           H  
ATOM   4071 1HB  GLU B 254     -30.831  -8.860 -25.698  1.00  0.00           H  
ATOM   4072 2HB  GLU B 254     -30.942 -10.330 -24.741  1.00  0.00           H  
ATOM   4073 1HG  GLU B 254     -33.063  -9.586 -23.755  1.00  0.00           H  
ATOM   4074 2HG  GLU B 254     -32.942  -8.039 -24.588  1.00  0.00           H  
ATOM   4075  N   GLU B 255     -30.431 -10.270 -21.811  1.00  0.00           N  
ATOM   4076  CA  GLU B 255     -30.871 -10.777 -20.516  1.00  0.00           C  
ATOM   4077  C   GLU B 255     -30.560  -9.802 -19.382  1.00  0.00           C  
ATOM   4078  O   GLU B 255     -31.438  -9.516 -18.553  1.00  0.00           O  
ATOM   4079  CB  GLU B 255     -30.214 -12.128 -20.229  1.00  0.00           C  
ATOM   4080  CG  GLU B 255     -30.571 -12.727 -18.876  1.00  0.00           C  
ATOM   4081  CD  GLU B 255     -29.835 -14.006 -18.589  1.00  0.00           C  
ATOM   4082  OE1 GLU B 255     -29.444 -14.666 -19.521  1.00  0.00           O  
ATOM   4083  OE2 GLU B 255     -29.664 -14.323 -17.436  1.00  0.00           O  
ATOM   4084  H   GLU B 255     -29.786 -10.814 -22.399  1.00  0.00           H  
ATOM   4085  HA  GLU B 255     -31.950 -10.907 -20.558  1.00  0.00           H  
ATOM   4086 1HB  GLU B 255     -30.503 -12.844 -20.998  1.00  0.00           H  
ATOM   4087 2HB  GLU B 255     -29.130 -12.022 -20.272  1.00  0.00           H  
ATOM   4088 1HG  GLU B 255     -30.336 -12.003 -18.096  1.00  0.00           H  
ATOM   4089 2HG  GLU B 255     -31.644 -12.916 -18.846  1.00  0.00           H  
ATOM   4090  N   THR B 256     -29.336  -9.250 -19.353  1.00  0.00           N  
ATOM   4091  CA  THR B 256     -29.003  -8.348 -18.253  1.00  0.00           C  
ATOM   4092  C   THR B 256     -29.794  -7.041 -18.371  1.00  0.00           C  
ATOM   4093  O   THR B 256     -30.238  -6.499 -17.361  1.00  0.00           O  
ATOM   4094  CB  THR B 256     -27.474  -8.124 -18.116  1.00  0.00           C  
ATOM   4095  OG1 THR B 256     -27.204  -7.380 -16.940  1.00  0.00           O  
ATOM   4096  CG2 THR B 256     -26.873  -7.419 -19.291  1.00  0.00           C  
ATOM   4097  H   THR B 256     -28.641  -9.520 -20.063  1.00  0.00           H  
ATOM   4098  HA  THR B 256     -29.314  -8.823 -17.323  1.00  0.00           H  
ATOM   4099  HB  THR B 256     -26.996  -9.099 -18.020  1.00  0.00           H  
ATOM   4100  HG1 THR B 256     -26.339  -7.709 -16.574  1.00  0.00           H  
ATOM   4101 1HG2 THR B 256     -25.802  -7.313 -19.135  1.00  0.00           H  
ATOM   4102 2HG2 THR B 256     -27.049  -8.021 -20.144  1.00  0.00           H  
ATOM   4103 3HG2 THR B 256     -27.310  -6.440 -19.429  1.00  0.00           H  
ATOM   4104  N   VAL B 257     -30.054  -6.578 -19.593  1.00  0.00           N  
ATOM   4105  CA  VAL B 257     -30.838  -5.367 -19.802  1.00  0.00           C  
ATOM   4106  C   VAL B 257     -32.264  -5.507 -19.320  1.00  0.00           C  
ATOM   4107  O   VAL B 257     -32.821  -4.582 -18.707  1.00  0.00           O  
ATOM   4108  CB  VAL B 257     -30.854  -4.999 -21.298  1.00  0.00           C  
ATOM   4109  CG1 VAL B 257     -31.914  -3.944 -21.576  1.00  0.00           C  
ATOM   4110  CG2 VAL B 257     -29.479  -4.509 -21.725  1.00  0.00           C  
ATOM   4111  H   VAL B 257     -29.641  -7.064 -20.398  1.00  0.00           H  
ATOM   4112  HA  VAL B 257     -30.368  -4.561 -19.250  1.00  0.00           H  
ATOM   4113  HB  VAL B 257     -31.121  -5.883 -21.877  1.00  0.00           H  
ATOM   4114 1HG1 VAL B 257     -31.911  -3.696 -22.638  1.00  0.00           H  
ATOM   4115 2HG1 VAL B 257     -32.894  -4.330 -21.297  1.00  0.00           H  
ATOM   4116 3HG1 VAL B 257     -31.696  -3.048 -20.995  1.00  0.00           H  
ATOM   4117 1HG2 VAL B 257     -29.497  -4.252 -22.784  1.00  0.00           H  
ATOM   4118 2HG2 VAL B 257     -29.209  -3.628 -21.142  1.00  0.00           H  
ATOM   4119 3HG2 VAL B 257     -28.743  -5.295 -21.556  1.00  0.00           H  
ATOM   4120  N   ARG B 258     -32.882  -6.647 -19.628  1.00  0.00           N  
ATOM   4121  CA  ARG B 258     -34.230  -6.887 -19.159  1.00  0.00           C  
ATOM   4122  C   ARG B 258     -34.278  -6.972 -17.637  1.00  0.00           C  
ATOM   4123  O   ARG B 258     -35.198  -6.432 -17.020  1.00  0.00           O  
ATOM   4124  CB  ARG B 258     -34.787  -8.149 -19.791  1.00  0.00           C  
ATOM   4125  CG  ARG B 258     -35.136  -7.995 -21.268  1.00  0.00           C  
ATOM   4126  CD  ARG B 258     -35.710  -9.238 -21.849  1.00  0.00           C  
ATOM   4127  NE  ARG B 258     -35.997  -9.087 -23.285  1.00  0.00           N  
ATOM   4128  CZ  ARG B 258     -37.109  -8.540 -23.813  1.00  0.00           C  
ATOM   4129  NH1 ARG B 258     -38.092  -8.079 -23.050  1.00  0.00           N  
ATOM   4130  NH2 ARG B 258     -37.186  -8.483 -25.123  1.00  0.00           N  
ATOM   4131  H   ARG B 258     -32.406  -7.331 -20.226  1.00  0.00           H  
ATOM   4132  HA  ARG B 258     -34.852  -6.048 -19.476  1.00  0.00           H  
ATOM   4133 1HB  ARG B 258     -34.049  -8.951 -19.704  1.00  0.00           H  
ATOM   4134 2HB  ARG B 258     -35.683  -8.460 -19.259  1.00  0.00           H  
ATOM   4135 1HG  ARG B 258     -35.854  -7.187 -21.384  1.00  0.00           H  
ATOM   4136 2HG  ARG B 258     -34.230  -7.750 -21.825  1.00  0.00           H  
ATOM   4137 1HD  ARG B 258     -34.979 -10.043 -21.739  1.00  0.00           H  
ATOM   4138 2HD  ARG B 258     -36.626  -9.513 -21.334  1.00  0.00           H  
ATOM   4139  HE  ARG B 258     -35.298  -9.411 -23.974  1.00  0.00           H  
ATOM   4140 1HH1 ARG B 258     -38.024  -8.129 -22.046  1.00  0.00           H  
ATOM   4141 2HH1 ARG B 258     -38.914  -7.675 -23.476  1.00  0.00           H  
ATOM   4142 1HH2 ARG B 258     -36.392  -8.855 -25.669  1.00  0.00           H  
ATOM   4143 2HH2 ARG B 258     -37.991  -8.085 -25.578  1.00  0.00           H  
ATOM   4144  N   LYS B 259     -33.260  -7.588 -17.025  1.00  0.00           N  
ATOM   4145  CA  LYS B 259     -33.206  -7.685 -15.569  1.00  0.00           C  
ATOM   4146  C   LYS B 259     -32.930  -6.326 -14.907  1.00  0.00           C  
ATOM   4147  O   LYS B 259     -33.483  -6.024 -13.848  1.00  0.00           O  
ATOM   4148  CB  LYS B 259     -32.139  -8.698 -15.151  1.00  0.00           C  
ATOM   4149  CG  LYS B 259     -32.510 -10.150 -15.420  1.00  0.00           C  
ATOM   4150  CD  LYS B 259     -31.351 -11.085 -15.106  1.00  0.00           C  
ATOM   4151  CE  LYS B 259     -31.764 -12.543 -15.237  1.00  0.00           C  
ATOM   4152  NZ  LYS B 259     -30.598 -13.463 -15.135  1.00  0.00           N  
ATOM   4153  H   LYS B 259     -32.542  -8.047 -17.594  1.00  0.00           H  
ATOM   4154  HA  LYS B 259     -34.177  -8.032 -15.219  1.00  0.00           H  
ATOM   4155 1HB  LYS B 259     -31.209  -8.487 -15.680  1.00  0.00           H  
ATOM   4156 2HB  LYS B 259     -31.939  -8.596 -14.084  1.00  0.00           H  
ATOM   4157 1HG  LYS B 259     -33.366 -10.427 -14.803  1.00  0.00           H  
ATOM   4158 2HG  LYS B 259     -32.787 -10.267 -16.467  1.00  0.00           H  
ATOM   4159 1HD  LYS B 259     -30.527 -10.885 -15.792  1.00  0.00           H  
ATOM   4160 2HD  LYS B 259     -31.005 -10.905 -14.088  1.00  0.00           H  
ATOM   4161 1HE  LYS B 259     -32.477 -12.792 -14.452  1.00  0.00           H  
ATOM   4162 2HE  LYS B 259     -32.249 -12.699 -16.201  1.00  0.00           H  
ATOM   4163 1HZ  LYS B 259     -30.913 -14.418 -15.227  1.00  0.00           H  
ATOM   4164 2HZ  LYS B 259     -29.938 -13.254 -15.871  1.00  0.00           H  
ATOM   4165 3HZ  LYS B 259     -30.151 -13.341 -14.238  1.00  0.00           H  
ATOM   4166  N   MET B 260     -32.078  -5.509 -15.542  1.00  0.00           N  
ATOM   4167  CA  MET B 260     -31.774  -4.158 -15.082  1.00  0.00           C  
ATOM   4168  C   MET B 260     -32.934  -3.181 -15.292  1.00  0.00           C  
ATOM   4169  O   MET B 260     -33.087  -2.222 -14.526  1.00  0.00           O  
ATOM   4170  CB  MET B 260     -30.522  -3.644 -15.790  1.00  0.00           C  
ATOM   4171  CG  MET B 260     -29.229  -4.314 -15.347  1.00  0.00           C  
ATOM   4172  SD  MET B 260     -27.761  -3.493 -16.000  1.00  0.00           S  
ATOM   4173  CE  MET B 260     -27.949  -3.808 -17.752  1.00  0.00           C  
ATOM   4174  H   MET B 260     -31.581  -5.865 -16.358  1.00  0.00           H  
ATOM   4175  HA  MET B 260     -31.583  -4.206 -14.013  1.00  0.00           H  
ATOM   4176 1HB  MET B 260     -30.624  -3.793 -16.864  1.00  0.00           H  
ATOM   4177 2HB  MET B 260     -30.419  -2.572 -15.617  1.00  0.00           H  
ATOM   4178 1HG  MET B 260     -29.171  -4.310 -14.259  1.00  0.00           H  
ATOM   4179 2HG  MET B 260     -29.222  -5.350 -15.684  1.00  0.00           H  
ATOM   4180 1HE  MET B 260     -27.115  -3.360 -18.294  1.00  0.00           H  
ATOM   4181 2HE  MET B 260     -27.962  -4.884 -17.930  1.00  0.00           H  
ATOM   4182 3HE  MET B 260     -28.885  -3.371 -18.103  1.00  0.00           H  
ATOM   4183  N   GLY B 261     -33.760  -3.411 -16.326  1.00  0.00           N  
ATOM   4184  CA  GLY B 261     -34.885  -2.528 -16.584  1.00  0.00           C  
ATOM   4185  C   GLY B 261     -34.447  -1.260 -17.299  1.00  0.00           C  
ATOM   4186  O   GLY B 261     -34.956  -0.173 -17.020  1.00  0.00           O  
ATOM   4187  H   GLY B 261     -33.579  -4.175 -16.979  1.00  0.00           H  
ATOM   4188 1HA  GLY B 261     -35.614  -3.060 -17.193  1.00  0.00           H  
ATOM   4189 2HA  GLY B 261     -35.373  -2.278 -15.646  1.00  0.00           H  
ATOM   4190  N   VAL B 262     -33.485  -1.398 -18.207  1.00  0.00           N  
ATOM   4191  CA  VAL B 262     -32.943  -0.239 -18.922  1.00  0.00           C  
ATOM   4192  C   VAL B 262     -33.114  -0.401 -20.439  1.00  0.00           C  
ATOM   4193  O   VAL B 262     -33.534  -1.464 -20.900  1.00  0.00           O  
ATOM   4194  CB  VAL B 262     -31.450  -0.057 -18.589  1.00  0.00           C  
ATOM   4195  CG1 VAL B 262     -31.261   0.168 -17.097  1.00  0.00           C  
ATOM   4196  CG2 VAL B 262     -30.664  -1.272 -19.056  1.00  0.00           C  
ATOM   4197  H   VAL B 262     -33.151  -2.351 -18.386  1.00  0.00           H  
ATOM   4198  HA  VAL B 262     -33.503   0.648 -18.619  1.00  0.00           H  
ATOM   4199  HB  VAL B 262     -31.080   0.834 -19.098  1.00  0.00           H  
ATOM   4200 1HG1 VAL B 262     -30.200   0.296 -16.880  1.00  0.00           H  
ATOM   4201 2HG1 VAL B 262     -31.803   1.063 -16.792  1.00  0.00           H  
ATOM   4202 3HG1 VAL B 262     -31.642  -0.692 -16.548  1.00  0.00           H  
ATOM   4203 1HG2 VAL B 262     -29.609  -1.136 -18.818  1.00  0.00           H  
ATOM   4204 2HG2 VAL B 262     -31.038  -2.163 -18.551  1.00  0.00           H  
ATOM   4205 3HG2 VAL B 262     -30.780  -1.390 -20.133  1.00  0.00           H  
ATOM   4206  N   GLU B 263     -32.917   0.686 -21.196  1.00  0.00           N  
ATOM   4207  CA  GLU B 263     -33.172   0.678 -22.640  1.00  0.00           C  
ATOM   4208  C   GLU B 263     -32.004   0.219 -23.499  1.00  0.00           C  
ATOM   4209  O   GLU B 263     -30.895   0.725 -23.378  1.00  0.00           O  
ATOM   4210  CB  GLU B 263     -33.578   2.083 -23.097  1.00  0.00           C  
ATOM   4211  CG  GLU B 263     -33.921   2.218 -24.590  1.00  0.00           C  
ATOM   4212  CD  GLU B 263     -34.334   3.613 -24.971  1.00  0.00           C  
ATOM   4213  OE1 GLU B 263     -34.386   4.456 -24.108  1.00  0.00           O  
ATOM   4214  OE2 GLU B 263     -34.585   3.840 -26.130  1.00  0.00           O  
ATOM   4215  H   GLU B 263     -32.541   1.541 -20.770  1.00  0.00           H  
ATOM   4216  HA  GLU B 263     -34.008   0.002 -22.827  1.00  0.00           H  
ATOM   4217 1HB  GLU B 263     -34.448   2.407 -22.529  1.00  0.00           H  
ATOM   4218 2HB  GLU B 263     -32.778   2.769 -22.874  1.00  0.00           H  
ATOM   4219 1HG  GLU B 263     -33.053   1.945 -25.188  1.00  0.00           H  
ATOM   4220 2HG  GLU B 263     -34.725   1.523 -24.832  1.00  0.00           H  
ATOM   4221  N   MET B 264     -32.263  -0.717 -24.407  1.00  0.00           N  
ATOM   4222  CA  MET B 264     -31.230  -1.188 -25.325  1.00  0.00           C  
ATOM   4223  C   MET B 264     -31.513  -0.944 -26.793  1.00  0.00           C  
ATOM   4224  O   MET B 264     -32.586  -1.284 -27.299  1.00  0.00           O  
ATOM   4225  CB  MET B 264     -31.020  -2.671 -25.088  1.00  0.00           C  
ATOM   4226  CG  MET B 264     -30.063  -3.394 -25.981  1.00  0.00           C  
ATOM   4227  SD  MET B 264     -29.936  -5.112 -25.489  1.00  0.00           S  
ATOM   4228  CE  MET B 264     -28.879  -5.858 -26.689  1.00  0.00           C  
ATOM   4229  H   MET B 264     -33.188  -1.129 -24.443  1.00  0.00           H  
ATOM   4230  HA  MET B 264     -30.302  -0.664 -25.094  1.00  0.00           H  
ATOM   4231 1HB  MET B 264     -30.601  -2.769 -24.114  1.00  0.00           H  
ATOM   4232 2HB  MET B 264     -31.977  -3.191 -25.102  1.00  0.00           H  
ATOM   4233 1HG  MET B 264     -30.393  -3.351 -27.019  1.00  0.00           H  
ATOM   4234 2HG  MET B 264     -29.103  -2.935 -25.907  1.00  0.00           H  
ATOM   4235 1HE  MET B 264     -28.749  -6.920 -26.454  1.00  0.00           H  
ATOM   4236 2HE  MET B 264     -29.327  -5.760 -27.676  1.00  0.00           H  
ATOM   4237 3HE  MET B 264     -27.919  -5.379 -26.683  1.00  0.00           H  
ATOM   4238  N   LEU B 265     -30.511  -0.429 -27.490  1.00  0.00           N  
ATOM   4239  CA  LEU B 265     -30.582  -0.194 -28.917  1.00  0.00           C  
ATOM   4240  C   LEU B 265     -29.503  -1.020 -29.606  1.00  0.00           C  
ATOM   4241  O   LEU B 265     -28.351  -1.038 -29.139  1.00  0.00           O  
ATOM   4242  CB  LEU B 265     -30.354   1.283 -29.220  1.00  0.00           C  
ATOM   4243  CG  LEU B 265     -31.336   2.303 -28.611  1.00  0.00           C  
ATOM   4244  CD1 LEU B 265     -30.843   2.743 -27.191  1.00  0.00           C  
ATOM   4245  CD2 LEU B 265     -31.430   3.507 -29.543  1.00  0.00           C  
ATOM   4246  H   LEU B 265     -29.671  -0.136 -26.978  1.00  0.00           H  
ATOM   4247  HA  LEU B 265     -31.564  -0.512 -29.289  1.00  0.00           H  
ATOM   4248 1HB  LEU B 265     -29.366   1.542 -28.866  1.00  0.00           H  
ATOM   4249 2HB  LEU B 265     -30.384   1.404 -30.293  1.00  0.00           H  
ATOM   4250  HG  LEU B 265     -32.321   1.845 -28.499  1.00  0.00           H  
ATOM   4251 1HD1 LEU B 265     -31.552   3.462 -26.783  1.00  0.00           H  
ATOM   4252 2HD1 LEU B 265     -30.781   1.912 -26.506  1.00  0.00           H  
ATOM   4253 3HD1 LEU B 265     -29.860   3.200 -27.270  1.00  0.00           H  
ATOM   4254 1HD2 LEU B 265     -32.128   4.233 -29.126  1.00  0.00           H  
ATOM   4255 2HD2 LEU B 265     -30.451   3.964 -29.641  1.00  0.00           H  
ATOM   4256 3HD2 LEU B 265     -31.785   3.184 -30.519  1.00  0.00           H  
ATOM   4257  N   THR B 266     -29.802  -1.662 -30.730  1.00  0.00           N  
ATOM   4258  CA  THR B 266     -28.763  -2.438 -31.408  1.00  0.00           C  
ATOM   4259  C   THR B 266     -28.672  -2.105 -32.893  1.00  0.00           C  
ATOM   4260  O   THR B 266     -29.670  -2.096 -33.616  1.00  0.00           O  
ATOM   4261  CB  THR B 266     -29.007  -3.949 -31.239  1.00  0.00           C  
ATOM   4262  OG1 THR B 266     -29.033  -4.278 -29.844  1.00  0.00           O  
ATOM   4263  CG2 THR B 266     -27.907  -4.747 -31.923  1.00  0.00           C  
ATOM   4264  H   THR B 266     -30.747  -1.630 -31.106  1.00  0.00           H  
ATOM   4265  HA  THR B 266     -27.796  -2.186 -30.974  1.00  0.00           H  
ATOM   4266  HB  THR B 266     -29.968  -4.214 -31.679  1.00  0.00           H  
ATOM   4267  HG1 THR B 266     -29.822  -3.906 -29.443  1.00  0.00           H  
ATOM   4268 1HG2 THR B 266     -28.096  -5.812 -31.794  1.00  0.00           H  
ATOM   4269 2HG2 THR B 266     -27.892  -4.507 -32.986  1.00  0.00           H  
ATOM   4270 3HG2 THR B 266     -26.945  -4.493 -31.481  1.00  0.00           H  
ATOM   4271  N   PHE B 267     -27.441  -1.859 -33.330  1.00  0.00           N  
ATOM   4272  CA  PHE B 267     -27.105  -1.521 -34.695  1.00  0.00           C  
ATOM   4273  C   PHE B 267     -26.036  -2.498 -35.213  1.00  0.00           C  
ATOM   4274  O   PHE B 267     -24.932  -2.575 -34.663  1.00  0.00           O  
ATOM   4275  CB  PHE B 267     -26.556  -0.100 -34.696  1.00  0.00           C  
ATOM   4276  CG  PHE B 267     -27.529   0.865 -34.164  1.00  0.00           C  
ATOM   4277  CD1 PHE B 267     -27.626   1.028 -32.782  1.00  0.00           C  
ATOM   4278  CD2 PHE B 267     -28.359   1.584 -34.978  1.00  0.00           C  
ATOM   4279  CE1 PHE B 267     -28.523   1.889 -32.245  1.00  0.00           C  
ATOM   4280  CE2 PHE B 267     -29.268   2.452 -34.435  1.00  0.00           C  
ATOM   4281  CZ  PHE B 267     -29.349   2.606 -33.069  1.00  0.00           C  
ATOM   4282  H   PHE B 267     -26.705  -1.869 -32.634  1.00  0.00           H  
ATOM   4283  HA  PHE B 267     -27.996  -1.593 -35.320  1.00  0.00           H  
ATOM   4284 1HB  PHE B 267     -25.664  -0.041 -34.101  1.00  0.00           H  
ATOM   4285 2HB  PHE B 267     -26.314   0.202 -35.701  1.00  0.00           H  
ATOM   4286  HD1 PHE B 267     -26.970   0.448 -32.128  1.00  0.00           H  
ATOM   4287  HD2 PHE B 267     -28.299   1.459 -36.054  1.00  0.00           H  
ATOM   4288  HE1 PHE B 267     -28.587   2.006 -31.172  1.00  0.00           H  
ATOM   4289  HE2 PHE B 267     -29.921   3.018 -35.085  1.00  0.00           H  
ATOM   4290  HZ  PHE B 267     -30.064   3.294 -32.647  1.00  0.00           H  
ATOM   4291  N   ARG B 268     -26.387  -3.282 -36.228  1.00  0.00           N  
ATOM   4292  CA  ARG B 268     -25.490  -4.316 -36.744  1.00  0.00           C  
ATOM   4293  C   ARG B 268     -24.962  -4.024 -38.137  1.00  0.00           C  
ATOM   4294  O   ARG B 268     -25.727  -3.645 -39.028  1.00  0.00           O  
ATOM   4295  CB  ARG B 268     -26.195  -5.658 -36.764  1.00  0.00           C  
ATOM   4296  CG  ARG B 268     -25.376  -6.797 -37.336  1.00  0.00           C  
ATOM   4297  CD  ARG B 268     -25.994  -8.090 -37.041  1.00  0.00           C  
ATOM   4298  NE  ARG B 268     -25.157  -9.194 -37.460  1.00  0.00           N  
ATOM   4299  CZ  ARG B 268     -25.393 -10.486 -37.166  1.00  0.00           C  
ATOM   4300  NH1 ARG B 268     -26.438 -10.832 -36.453  1.00  0.00           N  
ATOM   4301  NH2 ARG B 268     -24.581 -11.434 -37.588  1.00  0.00           N  
ATOM   4302  H   ARG B 268     -27.306  -3.158 -36.637  1.00  0.00           H  
ATOM   4303  HA  ARG B 268     -24.637  -4.390 -36.075  1.00  0.00           H  
ATOM   4304 1HB  ARG B 268     -26.478  -5.928 -35.748  1.00  0.00           H  
ATOM   4305 2HB  ARG B 268     -27.109  -5.578 -37.350  1.00  0.00           H  
ATOM   4306 1HG  ARG B 268     -25.353  -6.704 -38.422  1.00  0.00           H  
ATOM   4307 2HG  ARG B 268     -24.354  -6.770 -36.965  1.00  0.00           H  
ATOM   4308 1HD  ARG B 268     -26.173  -8.175 -35.970  1.00  0.00           H  
ATOM   4309 2HD  ARG B 268     -26.942  -8.153 -37.575  1.00  0.00           H  
ATOM   4310  HE  ARG B 268     -24.338  -8.976 -38.017  1.00  0.00           H  
ATOM   4311 1HH1 ARG B 268     -27.083 -10.142 -36.111  1.00  0.00           H  
ATOM   4312 2HH1 ARG B 268     -26.580 -11.830 -36.256  1.00  0.00           H  
ATOM   4313 1HH2 ARG B 268     -23.768 -11.211 -38.143  1.00  0.00           H  
ATOM   4314 2HH2 ARG B 268     -24.802 -12.409 -37.330  1.00  0.00           H  
ATOM   4315  N   ALA B 269     -23.651  -4.207 -38.326  1.00  0.00           N  
ATOM   4316  CA  ALA B 269     -23.040  -4.030 -39.641  1.00  0.00           C  
ATOM   4317  C   ALA B 269     -21.706  -4.744 -39.748  1.00  0.00           C  
ATOM   4318  O   ALA B 269     -21.002  -4.895 -38.747  1.00  0.00           O  
ATOM   4319  CB  ALA B 269     -22.831  -2.571 -39.896  1.00  0.00           C  
ATOM   4320  H   ALA B 269     -23.057  -4.499 -37.540  1.00  0.00           H  
ATOM   4321  HA  ALA B 269     -23.708  -4.448 -40.397  1.00  0.00           H  
ATOM   4322 1HB  ALA B 269     -22.387  -2.450 -40.841  1.00  0.00           H  
ATOM   4323 2HB  ALA B 269     -23.783  -2.056 -39.870  1.00  0.00           H  
ATOM   4324 3HB  ALA B 269     -22.172  -2.158 -39.143  1.00  0.00           H  
ATOM   4325  N   GLY B 270     -21.291  -5.085 -40.963  1.00  0.00           N  
ATOM   4326  CA  GLY B 270     -19.949  -5.621 -41.142  1.00  0.00           C  
ATOM   4327  C   GLY B 270     -19.774  -6.849 -40.261  1.00  0.00           C  
ATOM   4328  O   GLY B 270     -20.605  -7.762 -40.275  1.00  0.00           O  
ATOM   4329  H   GLY B 270     -21.913  -5.001 -41.764  1.00  0.00           H  
ATOM   4330 1HA  GLY B 270     -19.788  -5.884 -42.191  1.00  0.00           H  
ATOM   4331 2HA  GLY B 270     -19.206  -4.866 -40.886  1.00  0.00           H  
ATOM   4332  N   LYS B 271     -18.692  -6.864 -39.480  1.00  0.00           N  
ATOM   4333  CA  LYS B 271     -18.375  -7.959 -38.575  1.00  0.00           C  
ATOM   4334  C   LYS B 271     -18.497  -7.550 -37.106  1.00  0.00           C  
ATOM   4335  O   LYS B 271     -17.927  -8.205 -36.220  1.00  0.00           O  
ATOM   4336  CB  LYS B 271     -16.965  -8.481 -38.857  1.00  0.00           C  
ATOM   4337  CG  LYS B 271     -16.773  -9.049 -40.257  1.00  0.00           C  
ATOM   4338  CD  LYS B 271     -15.334  -9.487 -40.483  1.00  0.00           C  
ATOM   4339  CE  LYS B 271     -15.148 -10.090 -41.867  1.00  0.00           C  
ATOM   4340  NZ  LYS B 271     -13.731 -10.459 -42.128  1.00  0.00           N  
ATOM   4341  H   LYS B 271     -18.050  -6.075 -39.522  1.00  0.00           H  
ATOM   4342  HA  LYS B 271     -19.097  -8.760 -38.743  1.00  0.00           H  
ATOM   4343 1HB  LYS B 271     -16.244  -7.674 -38.721  1.00  0.00           H  
ATOM   4344 2HB  LYS B 271     -16.718  -9.265 -38.141  1.00  0.00           H  
ATOM   4345 1HG  LYS B 271     -17.431  -9.908 -40.395  1.00  0.00           H  
ATOM   4346 2HG  LYS B 271     -17.034  -8.291 -40.995  1.00  0.00           H  
ATOM   4347 1HD  LYS B 271     -14.671  -8.627 -40.378  1.00  0.00           H  
ATOM   4348 2HD  LYS B 271     -15.058 -10.229 -39.734  1.00  0.00           H  
ATOM   4349 1HE  LYS B 271     -15.767 -10.981 -41.962  1.00  0.00           H  
ATOM   4350 2HE  LYS B 271     -15.468  -9.372 -42.623  1.00  0.00           H  
ATOM   4351 1HZ  LYS B 271     -13.650 -10.854 -43.055  1.00  0.00           H  
ATOM   4352 2HZ  LYS B 271     -13.150  -9.635 -42.062  1.00  0.00           H  
ATOM   4353 3HZ  LYS B 271     -13.429 -11.140 -41.446  1.00  0.00           H  
ATOM   4354  N   ALA B 272     -19.269  -6.486 -36.840  1.00  0.00           N  
ATOM   4355  CA  ALA B 272     -19.414  -5.997 -35.477  1.00  0.00           C  
ATOM   4356  C   ALA B 272     -20.779  -5.391 -35.190  1.00  0.00           C  
ATOM   4357  O   ALA B 272     -21.504  -4.929 -36.080  1.00  0.00           O  
ATOM   4358  CB  ALA B 272     -18.361  -4.942 -35.193  1.00  0.00           C  
ATOM   4359  H   ALA B 272     -19.740  -5.985 -37.604  1.00  0.00           H  
ATOM   4360  HA  ALA B 272     -19.276  -6.840 -34.811  1.00  0.00           H  
ATOM   4361 1HB  ALA B 272     -17.396  -5.357 -35.348  1.00  0.00           H  
ATOM   4362 2HB  ALA B 272     -18.502  -4.092 -35.861  1.00  0.00           H  
ATOM   4363 3HB  ALA B 272     -18.462  -4.621 -34.165  1.00  0.00           H  
ATOM   4364  N   VAL B 273     -21.113  -5.343 -33.911  1.00  0.00           N  
ATOM   4365  CA  VAL B 273     -22.396  -4.783 -33.535  1.00  0.00           C  
ATOM   4366  C   VAL B 273     -22.254  -3.681 -32.500  1.00  0.00           C  
ATOM   4367  O   VAL B 273     -21.525  -3.839 -31.518  1.00  0.00           O  
ATOM   4368  CB  VAL B 273     -23.310  -5.890 -32.975  1.00  0.00           C  
ATOM   4369  CG1 VAL B 273     -24.690  -5.332 -32.662  1.00  0.00           C  
ATOM   4370  CG2 VAL B 273     -23.405  -7.035 -33.971  1.00  0.00           C  
ATOM   4371  H   VAL B 273     -20.457  -5.716 -33.216  1.00  0.00           H  
ATOM   4372  HA  VAL B 273     -22.872  -4.363 -34.420  1.00  0.00           H  
ATOM   4373  HB  VAL B 273     -22.891  -6.255 -32.038  1.00  0.00           H  
ATOM   4374 1HG1 VAL B 273     -25.323  -6.127 -32.267  1.00  0.00           H  
ATOM   4375 2HG1 VAL B 273     -24.602  -4.538 -31.920  1.00  0.00           H  
ATOM   4376 3HG1 VAL B 273     -25.137  -4.932 -33.572  1.00  0.00           H  
ATOM   4377 1HG2 VAL B 273     -24.052  -7.814 -33.569  1.00  0.00           H  
ATOM   4378 2HG2 VAL B 273     -23.819  -6.668 -34.910  1.00  0.00           H  
ATOM   4379 3HG2 VAL B 273     -22.411  -7.446 -34.149  1.00  0.00           H  
ATOM   4380  N   ILE B 274     -22.988  -2.583 -32.689  1.00  0.00           N  
ATOM   4381  CA  ILE B 274     -23.036  -1.540 -31.675  1.00  0.00           C  
ATOM   4382  C   ILE B 274     -24.278  -1.661 -30.817  1.00  0.00           C  
ATOM   4383  O   ILE B 274     -25.406  -1.690 -31.305  1.00  0.00           O  
ATOM   4384  CB  ILE B 274     -22.994  -0.143 -32.320  1.00  0.00           C  
ATOM   4385  CG1 ILE B 274     -21.669   0.065 -33.058  1.00  0.00           C  
ATOM   4386  CG2 ILE B 274     -23.195   0.935 -31.267  1.00  0.00           C  
ATOM   4387  CD1 ILE B 274     -21.635   1.312 -33.913  1.00  0.00           C  
ATOM   4388  H   ILE B 274     -23.534  -2.457 -33.547  1.00  0.00           H  
ATOM   4389  HA  ILE B 274     -22.174  -1.660 -31.026  1.00  0.00           H  
ATOM   4390  HB  ILE B 274     -23.785  -0.063 -33.065  1.00  0.00           H  
ATOM   4391 1HG1 ILE B 274     -20.856   0.124 -32.336  1.00  0.00           H  
ATOM   4392 2HG1 ILE B 274     -21.472  -0.793 -33.702  1.00  0.00           H  
ATOM   4393 1HG2 ILE B 274     -23.162   1.917 -31.740  1.00  0.00           H  
ATOM   4394 2HG2 ILE B 274     -24.162   0.797 -30.785  1.00  0.00           H  
ATOM   4395 3HG2 ILE B 274     -22.404   0.866 -30.520  1.00  0.00           H  
ATOM   4396 1HD1 ILE B 274     -20.665   1.390 -34.404  1.00  0.00           H  
ATOM   4397 2HD1 ILE B 274     -22.421   1.257 -34.667  1.00  0.00           H  
ATOM   4398 3HD1 ILE B 274     -21.795   2.187 -33.285  1.00  0.00           H  
ATOM   4399  N   VAL B 275     -24.071  -1.713 -29.522  1.00  0.00           N  
ATOM   4400  CA  VAL B 275     -25.172  -1.729 -28.591  1.00  0.00           C  
ATOM   4401  C   VAL B 275     -25.095  -0.531 -27.661  1.00  0.00           C  
ATOM   4402  O   VAL B 275     -24.059  -0.257 -27.052  1.00  0.00           O  
ATOM   4403  CB  VAL B 275     -25.157  -3.029 -27.765  1.00  0.00           C  
ATOM   4404  CG1 VAL B 275     -26.285  -3.025 -26.745  1.00  0.00           C  
ATOM   4405  CG2 VAL B 275     -25.271  -4.231 -28.691  1.00  0.00           C  
ATOM   4406  H   VAL B 275     -23.110  -1.766 -29.189  1.00  0.00           H  
ATOM   4407  HA  VAL B 275     -26.106  -1.672 -29.147  1.00  0.00           H  
ATOM   4408  HB  VAL B 275     -24.221  -3.085 -27.209  1.00  0.00           H  
ATOM   4409 1HG1 VAL B 275     -26.260  -3.951 -26.170  1.00  0.00           H  
ATOM   4410 2HG1 VAL B 275     -26.163  -2.177 -26.071  1.00  0.00           H  
ATOM   4411 3HG1 VAL B 275     -27.242  -2.946 -27.261  1.00  0.00           H  
ATOM   4412 1HG2 VAL B 275     -25.259  -5.147 -28.100  1.00  0.00           H  
ATOM   4413 2HG2 VAL B 275     -26.204  -4.172 -29.251  1.00  0.00           H  
ATOM   4414 3HG2 VAL B 275     -24.430  -4.236 -29.385  1.00  0.00           H  
ATOM   4415  N   VAL B 276     -26.189   0.197 -27.554  1.00  0.00           N  
ATOM   4416  CA  VAL B 276     -26.196   1.348 -26.670  1.00  0.00           C  
ATOM   4417  C   VAL B 276     -27.242   1.155 -25.581  1.00  0.00           C  
ATOM   4418  O   VAL B 276     -28.412   0.888 -25.865  1.00  0.00           O  
ATOM   4419  CB  VAL B 276     -26.459   2.647 -27.469  1.00  0.00           C  
ATOM   4420  CG1 VAL B 276     -26.516   3.836 -26.534  1.00  0.00           C  
ATOM   4421  CG2 VAL B 276     -25.341   2.834 -28.511  1.00  0.00           C  
ATOM   4422  H   VAL B 276     -27.014  -0.091 -28.088  1.00  0.00           H  
ATOM   4423  HA  VAL B 276     -25.221   1.438 -26.185  1.00  0.00           H  
ATOM   4424  HB  VAL B 276     -27.422   2.575 -27.966  1.00  0.00           H  
ATOM   4425 1HG1 VAL B 276     -26.705   4.742 -27.102  1.00  0.00           H  
ATOM   4426 2HG1 VAL B 276     -27.310   3.701 -25.802  1.00  0.00           H  
ATOM   4427 3HG1 VAL B 276     -25.557   3.911 -26.026  1.00  0.00           H  
ATOM   4428 1HG2 VAL B 276     -25.515   3.742 -29.085  1.00  0.00           H  
ATOM   4429 2HG2 VAL B 276     -24.390   2.899 -27.997  1.00  0.00           H  
ATOM   4430 3HG2 VAL B 276     -25.327   1.983 -29.183  1.00  0.00           H  
ATOM   4431  N   ILE B 277     -26.805   1.282 -24.326  1.00  0.00           N  
ATOM   4432  CA  ILE B 277     -27.701   1.136 -23.184  1.00  0.00           C  
ATOM   4433  C   ILE B 277     -27.964   2.488 -22.532  1.00  0.00           C  
ATOM   4434  O   ILE B 277     -27.025   3.172 -22.141  1.00  0.00           O  
ATOM   4435  CB  ILE B 277     -27.114   0.185 -22.115  1.00  0.00           C  
ATOM   4436  CG1 ILE B 277     -26.697  -1.186 -22.737  1.00  0.00           C  
ATOM   4437  CG2 ILE B 277     -28.146  -0.015 -20.983  1.00  0.00           C  
ATOM   4438  CD1 ILE B 277     -27.773  -1.921 -23.450  1.00  0.00           C  
ATOM   4439  H   ILE B 277     -25.810   1.458 -24.182  1.00  0.00           H  
ATOM   4440  HA  ILE B 277     -28.644   0.743 -23.527  1.00  0.00           H  
ATOM   4441  HB  ILE B 277     -26.213   0.624 -21.696  1.00  0.00           H  
ATOM   4442 1HG1 ILE B 277     -25.861  -1.028 -23.426  1.00  0.00           H  
ATOM   4443 2HG1 ILE B 277     -26.365  -1.826 -21.934  1.00  0.00           H  
ATOM   4444 1HG2 ILE B 277     -27.729  -0.676 -20.228  1.00  0.00           H  
ATOM   4445 2HG2 ILE B 277     -28.392   0.942 -20.528  1.00  0.00           H  
ATOM   4446 3HG2 ILE B 277     -29.052  -0.446 -21.387  1.00  0.00           H  
ATOM   4447 1HD1 ILE B 277     -27.389  -2.869 -23.806  1.00  0.00           H  
ATOM   4448 2HD1 ILE B 277     -28.582  -2.096 -22.790  1.00  0.00           H  
ATOM   4449 3HD1 ILE B 277     -28.122  -1.340 -24.291  1.00  0.00           H  
ATOM   4450  N   ARG B 278     -29.236   2.849 -22.351  1.00  0.00           N  
ATOM   4451  CA  ARG B 278     -29.605   4.171 -21.819  1.00  0.00           C  
ATOM   4452  C   ARG B 278     -30.469   4.115 -20.542  1.00  0.00           C  
ATOM   4453  O   ARG B 278     -31.259   3.175 -20.340  1.00  0.00           O  
ATOM   4454  CB  ARG B 278     -30.372   4.932 -22.895  1.00  0.00           C  
ATOM   4455  CG  ARG B 278     -29.592   5.238 -24.173  1.00  0.00           C  
ATOM   4456  CD  ARG B 278     -30.437   5.943 -25.155  1.00  0.00           C  
ATOM   4457  NE  ARG B 278     -29.730   6.191 -26.406  1.00  0.00           N  
ATOM   4458  CZ  ARG B 278     -30.306   6.645 -27.536  1.00  0.00           C  
ATOM   4459  NH1 ARG B 278     -31.599   6.889 -27.574  1.00  0.00           N  
ATOM   4460  NH2 ARG B 278     -29.581   6.832 -28.619  1.00  0.00           N  
ATOM   4461  H   ARG B 278     -29.957   2.197 -22.661  1.00  0.00           H  
ATOM   4462  HA  ARG B 278     -28.690   4.709 -21.574  1.00  0.00           H  
ATOM   4463 1HB  ARG B 278     -31.243   4.361 -23.188  1.00  0.00           H  
ATOM   4464 2HB  ARG B 278     -30.724   5.876 -22.486  1.00  0.00           H  
ATOM   4465 1HG  ARG B 278     -28.733   5.852 -23.961  1.00  0.00           H  
ATOM   4466 2HG  ARG B 278     -29.269   4.301 -24.625  1.00  0.00           H  
ATOM   4467 1HD  ARG B 278     -31.313   5.327 -25.361  1.00  0.00           H  
ATOM   4468 2HD  ARG B 278     -30.754   6.899 -24.741  1.00  0.00           H  
ATOM   4469  HE  ARG B 278     -28.735   6.010 -26.424  1.00  0.00           H  
ATOM   4470 1HH1 ARG B 278     -32.173   6.743 -26.750  1.00  0.00           H  
ATOM   4471 2HH1 ARG B 278     -32.027   7.200 -28.439  1.00  0.00           H  
ATOM   4472 1HH2 ARG B 278     -28.590   6.646 -28.613  1.00  0.00           H  
ATOM   4473 2HH2 ARG B 278     -30.022   7.166 -29.468  1.00  0.00           H  
ATOM   4474  N   GLY B 279     -30.346   5.144 -19.668  1.00  0.00           N  
ATOM   4475  CA  GLY B 279     -31.060   5.161 -18.399  1.00  0.00           C  
ATOM   4476  C   GLY B 279     -30.448   4.196 -17.387  1.00  0.00           C  
ATOM   4477  O   GLY B 279     -31.168   3.654 -16.548  1.00  0.00           O  
ATOM   4478  H   GLY B 279     -29.781   5.981 -19.868  1.00  0.00           H  
ATOM   4479 1HA  GLY B 279     -31.040   6.176 -17.997  1.00  0.00           H  
ATOM   4480 2HA  GLY B 279     -32.106   4.906 -18.565  1.00  0.00           H  
ATOM   4481  N   LEU B 280     -29.134   3.969 -17.484  1.00  0.00           N  
ATOM   4482  CA  LEU B 280     -28.458   2.961 -16.688  1.00  0.00           C  
ATOM   4483  C   LEU B 280     -27.800   3.544 -15.430  1.00  0.00           C  
ATOM   4484  O   LEU B 280     -26.842   4.322 -15.513  1.00  0.00           O  
ATOM   4485  CB  LEU B 280     -27.398   2.256 -17.544  1.00  0.00           C  
ATOM   4486  CG  LEU B 280     -26.592   1.159 -16.836  1.00  0.00           C  
ATOM   4487  CD1 LEU B 280     -27.529   0.039 -16.404  1.00  0.00           C  
ATOM   4488  CD2 LEU B 280     -25.512   0.638 -17.773  1.00  0.00           C  
ATOM   4489  H   LEU B 280     -28.559   4.514 -18.138  1.00  0.00           H  
ATOM   4490  HA  LEU B 280     -29.198   2.232 -16.367  1.00  0.00           H  
ATOM   4491 1HB  LEU B 280     -27.891   1.803 -18.403  1.00  0.00           H  
ATOM   4492 2HB  LEU B 280     -26.693   3.003 -17.908  1.00  0.00           H  
ATOM   4493  HG  LEU B 280     -26.128   1.570 -15.940  1.00  0.00           H  
ATOM   4494 1HD1 LEU B 280     -26.956  -0.740 -15.901  1.00  0.00           H  
ATOM   4495 2HD1 LEU B 280     -28.279   0.436 -15.720  1.00  0.00           H  
ATOM   4496 3HD1 LEU B 280     -28.022  -0.381 -17.280  1.00  0.00           H  
ATOM   4497 1HD2 LEU B 280     -24.939  -0.141 -17.269  1.00  0.00           H  
ATOM   4498 2HD2 LEU B 280     -25.976   0.226 -18.669  1.00  0.00           H  
ATOM   4499 3HD2 LEU B 280     -24.847   1.456 -18.052  1.00  0.00           H  
ATOM   4500  N   HIS B 281     -28.304   3.145 -14.257  1.00  0.00           N  
ATOM   4501  CA  HIS B 281     -27.833   3.619 -12.949  1.00  0.00           C  
ATOM   4502  C   HIS B 281     -26.426   3.121 -12.674  1.00  0.00           C  
ATOM   4503  O   HIS B 281     -26.123   1.963 -12.936  1.00  0.00           O  
ATOM   4504  CB  HIS B 281     -28.786   3.168 -11.832  1.00  0.00           C  
ATOM   4505  CG  HIS B 281     -28.559   3.834 -10.500  1.00  0.00           C  
ATOM   4506  ND1 HIS B 281     -27.495   3.513  -9.655  1.00  0.00           N  
ATOM   4507  CD2 HIS B 281     -29.259   4.807  -9.870  1.00  0.00           C  
ATOM   4508  CE1 HIS B 281     -27.561   4.281  -8.572  1.00  0.00           C  
ATOM   4509  NE2 HIS B 281     -28.622   5.066  -8.682  1.00  0.00           N  
ATOM   4510  H   HIS B 281     -29.077   2.466 -14.255  1.00  0.00           H  
ATOM   4511  HA  HIS B 281     -27.803   4.712 -12.943  1.00  0.00           H  
ATOM   4512 1HB  HIS B 281     -29.816   3.348 -12.140  1.00  0.00           H  
ATOM   4513 2HB  HIS B 281     -28.678   2.112 -11.685  1.00  0.00           H  
ATOM   4514  HD2 HIS B 281     -30.160   5.299 -10.243  1.00  0.00           H  
ATOM   4515  HE1 HIS B 281     -26.868   4.269  -7.730  1.00  0.00           H  
ATOM   4516  HE2 HIS B 281     -28.922   5.754  -8.003  1.00  0.00           H  
ATOM   4517  N   PRO B 282     -25.553   3.947 -12.116  1.00  0.00           N  
ATOM   4518  CA  PRO B 282     -24.189   3.499 -11.842  1.00  0.00           C  
ATOM   4519  C   PRO B 282     -24.120   2.145 -11.102  1.00  0.00           C  
ATOM   4520  O   PRO B 282     -23.216   1.347 -11.377  1.00  0.00           O  
ATOM   4521  CB  PRO B 282     -23.643   4.638 -10.974  1.00  0.00           C  
ATOM   4522  CG  PRO B 282     -24.323   5.856 -11.502  1.00  0.00           C  
ATOM   4523  CD  PRO B 282     -25.727   5.402 -11.802  1.00  0.00           C  
ATOM   4524  HA  PRO B 282     -23.675   3.391 -12.798  1.00  0.00           H  
ATOM   4525 1HB  PRO B 282     -23.872   4.447  -9.915  1.00  0.00           H  
ATOM   4526 2HB  PRO B 282     -22.549   4.688 -11.062  1.00  0.00           H  
ATOM   4527 1HG  PRO B 282     -24.290   6.663 -10.754  1.00  0.00           H  
ATOM   4528 2HG  PRO B 282     -23.797   6.227 -12.393  1.00  0.00           H  
ATOM   4529 1HD  PRO B 282     -26.356   5.541 -10.912  1.00  0.00           H  
ATOM   4530 2HD  PRO B 282     -26.123   5.975 -12.653  1.00  0.00           H  
ATOM   4531  N   GLU B 283     -25.073   1.860 -10.206  1.00  0.00           N  
ATOM   4532  CA  GLU B 283     -25.047   0.601  -9.451  1.00  0.00           C  
ATOM   4533  C   GLU B 283     -25.382  -0.580 -10.367  1.00  0.00           C  
ATOM   4534  O   GLU B 283     -24.990  -1.731 -10.129  1.00  0.00           O  
ATOM   4535  CB  GLU B 283     -26.033   0.654  -8.282  1.00  0.00           C  
ATOM   4536  CG  GLU B 283     -25.588   1.535  -7.123  1.00  0.00           C  
ATOM   4537  CD  GLU B 283     -24.348   1.025  -6.443  1.00  0.00           C  
ATOM   4538  OE1 GLU B 283     -24.398  -0.043  -5.881  1.00  0.00           O  
ATOM   4539  OE2 GLU B 283     -23.349   1.704  -6.485  1.00  0.00           O  
ATOM   4540  H   GLU B 283     -25.828   2.529 -10.041  1.00  0.00           H  
ATOM   4541  HA  GLU B 283     -24.044   0.459  -9.046  1.00  0.00           H  
ATOM   4542 1HB  GLU B 283     -26.996   1.026  -8.634  1.00  0.00           H  
ATOM   4543 2HB  GLU B 283     -26.193  -0.352  -7.895  1.00  0.00           H  
ATOM   4544 1HG  GLU B 283     -25.396   2.540  -7.497  1.00  0.00           H  
ATOM   4545 2HG  GLU B 283     -26.397   1.596  -6.396  1.00  0.00           H  
ATOM   4546  N   GLN B 284     -26.092  -0.281 -11.441  1.00  0.00           N  
ATOM   4547  CA  GLN B 284     -26.459  -1.256 -12.428  1.00  0.00           C  
ATOM   4548  C   GLN B 284     -25.376  -1.301 -13.485  1.00  0.00           C  
ATOM   4549  O   GLN B 284     -25.195  -2.334 -14.125  1.00  0.00           O  
ATOM   4550  CB  GLN B 284     -27.816  -0.922 -13.054  1.00  0.00           C  
ATOM   4551  CG  GLN B 284     -28.971  -0.909 -12.067  1.00  0.00           C  
ATOM   4552  CD  GLN B 284     -29.154  -2.245 -11.373  1.00  0.00           C  
ATOM   4553  OE1 GLN B 284     -29.262  -3.289 -12.024  1.00  0.00           O  
ATOM   4554  NE2 GLN B 284     -29.191  -2.222 -10.046  1.00  0.00           N  
ATOM   4555  H   GLN B 284     -26.357   0.680 -11.591  1.00  0.00           H  
ATOM   4556  HA  GLN B 284     -26.518  -2.235 -11.955  1.00  0.00           H  
ATOM   4557 1HB  GLN B 284     -27.767   0.059 -13.527  1.00  0.00           H  
ATOM   4558 2HB  GLN B 284     -28.047  -1.649 -13.832  1.00  0.00           H  
ATOM   4559 1HG  GLN B 284     -28.776  -0.153 -11.306  1.00  0.00           H  
ATOM   4560 2HG  GLN B 284     -29.890  -0.672 -12.602  1.00  0.00           H  
ATOM   4561 1HE2 GLN B 284     -29.310  -3.073  -9.533  1.00  0.00           H  
ATOM   4562 2HE2 GLN B 284     -29.100  -1.354  -9.558  1.00  0.00           H  
ATOM   4563  N   ALA B 285     -24.637  -0.192 -13.657  1.00  0.00           N  
ATOM   4564  CA  ALA B 285     -23.561  -0.159 -14.626  1.00  0.00           C  
ATOM   4565  C   ALA B 285     -22.516  -1.138 -14.151  1.00  0.00           C  
ATOM   4566  O   ALA B 285     -21.888  -1.808 -14.968  1.00  0.00           O  
ATOM   4567  CB  ALA B 285     -22.982   1.241 -14.776  1.00  0.00           C  
ATOM   4568  H   ALA B 285     -24.872   0.644 -13.124  1.00  0.00           H  
ATOM   4569  HA  ALA B 285     -23.931  -0.498 -15.586  1.00  0.00           H  
ATOM   4570 1HB  ALA B 285     -22.151   1.217 -15.482  1.00  0.00           H  
ATOM   4571 2HB  ALA B 285     -23.754   1.916 -15.146  1.00  0.00           H  
ATOM   4572 3HB  ALA B 285     -22.625   1.592 -13.810  1.00  0.00           H  
ATOM   4573  N   LYS B 286     -22.372  -1.268 -12.826  1.00  0.00           N  
ATOM   4574  CA  LYS B 286     -21.483  -2.273 -12.272  1.00  0.00           C  
ATOM   4575  C   LYS B 286     -21.812  -3.650 -12.819  1.00  0.00           C  
ATOM   4576  O   LYS B 286     -20.898  -4.385 -13.209  1.00  0.00           O  
ATOM   4577  CB  LYS B 286     -21.566  -2.279 -10.744  1.00  0.00           C  
ATOM   4578  CG  LYS B 286     -20.927  -1.070 -10.075  1.00  0.00           C  
ATOM   4579  CD  LYS B 286     -21.044  -1.150  -8.560  1.00  0.00           C  
ATOM   4580  CE  LYS B 286     -20.140  -0.133  -7.880  1.00  0.00           C  
ATOM   4581  NZ  LYS B 286     -20.791   1.200  -7.761  1.00  0.00           N  
ATOM   4582  H   LYS B 286     -22.871  -0.612 -12.215  1.00  0.00           H  
ATOM   4583  HA  LYS B 286     -20.470  -2.049 -12.572  1.00  0.00           H  
ATOM   4584 1HB  LYS B 286     -22.611  -2.319 -10.436  1.00  0.00           H  
ATOM   4585 2HB  LYS B 286     -21.076  -3.173 -10.357  1.00  0.00           H  
ATOM   4586 1HG  LYS B 286     -19.872  -1.018 -10.347  1.00  0.00           H  
ATOM   4587 2HG  LYS B 286     -21.418  -0.161 -10.421  1.00  0.00           H  
ATOM   4588 1HD  LYS B 286     -22.077  -0.961  -8.265  1.00  0.00           H  
ATOM   4589 2HD  LYS B 286     -20.766  -2.150  -8.226  1.00  0.00           H  
ATOM   4590 1HE  LYS B 286     -19.880  -0.487  -6.883  1.00  0.00           H  
ATOM   4591 2HE  LYS B 286     -19.219  -0.023  -8.453  1.00  0.00           H  
ATOM   4592 1HZ  LYS B 286     -20.161   1.844  -7.306  1.00  0.00           H  
ATOM   4593 2HZ  LYS B 286     -21.020   1.547  -8.682  1.00  0.00           H  
ATOM   4594 3HZ  LYS B 286     -21.637   1.114  -7.215  1.00  0.00           H  
ATOM   4595  N   GLN B 287     -23.103  -4.005 -12.885  1.00  0.00           N  
ATOM   4596  CA  GLN B 287     -23.419  -5.350 -13.344  1.00  0.00           C  
ATOM   4597  C   GLN B 287     -23.194  -5.499 -14.845  1.00  0.00           C  
ATOM   4598  O   GLN B 287     -22.658  -6.519 -15.280  1.00  0.00           O  
ATOM   4599  CB  GLN B 287     -24.865  -5.725 -13.026  1.00  0.00           C  
ATOM   4600  CG  GLN B 287     -25.187  -7.221 -13.246  1.00  0.00           C  
ATOM   4601  CD  GLN B 287     -24.430  -8.132 -12.278  1.00  0.00           C  
ATOM   4602  OE1 GLN B 287     -24.394  -7.838 -11.076  1.00  0.00           O  
ATOM   4603  NE2 GLN B 287     -23.840  -9.227 -12.770  1.00  0.00           N  
ATOM   4604  H   GLN B 287     -23.836  -3.374 -12.543  1.00  0.00           H  
ATOM   4605  HA  GLN B 287     -22.758  -6.047 -12.832  1.00  0.00           H  
ATOM   4606 1HB  GLN B 287     -25.088  -5.466 -11.990  1.00  0.00           H  
ATOM   4607 2HB  GLN B 287     -25.536  -5.139 -13.659  1.00  0.00           H  
ATOM   4608 1HG  GLN B 287     -26.254  -7.379 -13.099  1.00  0.00           H  
ATOM   4609 2HG  GLN B 287     -24.911  -7.515 -14.266  1.00  0.00           H  
ATOM   4610 1HE2 GLN B 287     -23.343  -9.844 -12.166  1.00  0.00           H  
ATOM   4611 2HE2 GLN B 287     -23.869  -9.461 -13.781  1.00  0.00           H  
ATOM   4612  N   LEU B 288     -23.531  -4.471 -15.632  1.00  0.00           N  
ATOM   4613  CA  LEU B 288     -23.375  -4.560 -17.075  1.00  0.00           C  
ATOM   4614  C   LEU B 288     -21.905  -4.708 -17.399  1.00  0.00           C  
ATOM   4615  O   LEU B 288     -21.532  -5.511 -18.247  1.00  0.00           O  
ATOM   4616  CB  LEU B 288     -23.952  -3.316 -17.782  1.00  0.00           C  
ATOM   4617  CG  LEU B 288     -23.867  -3.259 -19.377  1.00  0.00           C  
ATOM   4618  CD1 LEU B 288     -24.680  -4.391 -20.040  1.00  0.00           C  
ATOM   4619  CD2 LEU B 288     -24.393  -1.910 -19.836  1.00  0.00           C  
ATOM   4620  H   LEU B 288     -23.962  -3.639 -15.229  1.00  0.00           H  
ATOM   4621  HA  LEU B 288     -23.907  -5.445 -17.420  1.00  0.00           H  
ATOM   4622 1HB  LEU B 288     -24.992  -3.223 -17.490  1.00  0.00           H  
ATOM   4623 2HB  LEU B 288     -23.425  -2.440 -17.391  1.00  0.00           H  
ATOM   4624  HG  LEU B 288     -22.824  -3.367 -19.685  1.00  0.00           H  
ATOM   4625 1HD1 LEU B 288     -24.588  -4.314 -21.124  1.00  0.00           H  
ATOM   4626 2HD1 LEU B 288     -24.298  -5.355 -19.720  1.00  0.00           H  
ATOM   4627 3HD1 LEU B 288     -25.715  -4.319 -19.771  1.00  0.00           H  
ATOM   4628 1HD2 LEU B 288     -24.327  -1.827 -20.906  1.00  0.00           H  
ATOM   4629 2HD2 LEU B 288     -25.432  -1.809 -19.532  1.00  0.00           H  
ATOM   4630 3HD2 LEU B 288     -23.799  -1.129 -19.379  1.00  0.00           H  
ATOM   4631  N   LEU B 289     -21.043  -3.960 -16.715  1.00  0.00           N  
ATOM   4632  CA  LEU B 289     -19.632  -4.018 -17.028  1.00  0.00           C  
ATOM   4633  C   LEU B 289     -19.104  -5.424 -16.814  1.00  0.00           C  
ATOM   4634  O   LEU B 289     -18.409  -5.963 -17.675  1.00  0.00           O  
ATOM   4635  CB  LEU B 289     -18.850  -3.026 -16.158  1.00  0.00           C  
ATOM   4636  CG  LEU B 289     -17.322  -3.105 -16.267  1.00  0.00           C  
ATOM   4637  CD1 LEU B 289     -16.909  -2.964 -17.726  1.00  0.00           C  
ATOM   4638  CD2 LEU B 289     -16.695  -2.013 -15.413  1.00  0.00           C  
ATOM   4639  H   LEU B 289     -21.372  -3.307 -16.004  1.00  0.00           H  
ATOM   4640  HA  LEU B 289     -19.500  -3.774 -18.075  1.00  0.00           H  
ATOM   4641 1HB  LEU B 289     -19.150  -2.015 -16.430  1.00  0.00           H  
ATOM   4642 2HB  LEU B 289     -19.117  -3.192 -15.115  1.00  0.00           H  
ATOM   4643  HG  LEU B 289     -16.983  -4.080 -15.917  1.00  0.00           H  
ATOM   4644 1HD1 LEU B 289     -15.823  -3.020 -17.803  1.00  0.00           H  
ATOM   4645 2HD1 LEU B 289     -17.356  -3.768 -18.310  1.00  0.00           H  
ATOM   4646 3HD1 LEU B 289     -17.250  -2.003 -18.109  1.00  0.00           H  
ATOM   4647 1HD2 LEU B 289     -15.609  -2.070 -15.490  1.00  0.00           H  
ATOM   4648 2HD2 LEU B 289     -17.033  -1.038 -15.763  1.00  0.00           H  
ATOM   4649 3HD2 LEU B 289     -16.993  -2.149 -14.373  1.00  0.00           H  
ATOM   4650  N   ARG B 290     -19.458  -6.045 -15.689  1.00  0.00           N  
ATOM   4651  CA  ARG B 290     -18.938  -7.370 -15.405  1.00  0.00           C  
ATOM   4652  C   ARG B 290     -19.561  -8.429 -16.314  1.00  0.00           C  
ATOM   4653  O   ARG B 290     -18.870  -9.356 -16.745  1.00  0.00           O  
ATOM   4654  CB  ARG B 290     -19.194  -7.736 -13.950  1.00  0.00           C  
ATOM   4655  CG  ARG B 290     -18.362  -6.961 -12.939  1.00  0.00           C  
ATOM   4656  CD  ARG B 290     -18.733  -7.309 -11.543  1.00  0.00           C  
ATOM   4657  NE  ARG B 290     -18.467  -8.707 -11.244  1.00  0.00           N  
ATOM   4658  CZ  ARG B 290     -18.426  -9.229 -10.003  1.00  0.00           C  
ATOM   4659  NH1 ARG B 290     -18.634  -8.458  -8.958  1.00  0.00           N  
ATOM   4660  NH2 ARG B 290     -18.176 -10.516  -9.835  1.00  0.00           N  
ATOM   4661  H   ARG B 290     -20.055  -5.561 -15.007  1.00  0.00           H  
ATOM   4662  HA  ARG B 290     -17.867  -7.358 -15.588  1.00  0.00           H  
ATOM   4663 1HB  ARG B 290     -20.243  -7.567 -13.713  1.00  0.00           H  
ATOM   4664 2HB  ARG B 290     -18.990  -8.796 -13.801  1.00  0.00           H  
ATOM   4665 1HG  ARG B 290     -17.308  -7.192 -13.082  1.00  0.00           H  
ATOM   4666 2HG  ARG B 290     -18.522  -5.892 -13.080  1.00  0.00           H  
ATOM   4667 1HD  ARG B 290     -18.155  -6.697 -10.851  1.00  0.00           H  
ATOM   4668 2HD  ARG B 290     -19.795  -7.123 -11.392  1.00  0.00           H  
ATOM   4669  HE  ARG B 290     -18.303  -9.331 -12.023  1.00  0.00           H  
ATOM   4670 1HH1 ARG B 290     -18.825  -7.474  -9.087  1.00  0.00           H  
ATOM   4671 2HH1 ARG B 290     -18.602  -8.849  -8.028  1.00  0.00           H  
ATOM   4672 1HH2 ARG B 290     -18.017 -11.109 -10.638  1.00  0.00           H  
ATOM   4673 2HH2 ARG B 290     -18.145 -10.907  -8.905  1.00  0.00           H  
ATOM   4674  N   ASP B 291     -20.842  -8.259 -16.680  1.00  0.00           N  
ATOM   4675  CA  ASP B 291     -21.515  -9.238 -17.527  1.00  0.00           C  
ATOM   4676  C   ASP B 291     -20.966  -9.224 -18.946  1.00  0.00           C  
ATOM   4677  O   ASP B 291     -20.756 -10.289 -19.543  1.00  0.00           O  
ATOM   4678  CB  ASP B 291     -23.027  -8.942 -17.618  1.00  0.00           C  
ATOM   4679  CG  ASP B 291     -23.869  -9.251 -16.338  1.00  0.00           C  
ATOM   4680  OD1 ASP B 291     -23.397  -9.917 -15.446  1.00  0.00           O  
ATOM   4681  OD2 ASP B 291     -25.002  -8.813 -16.287  1.00  0.00           O  
ATOM   4682  H   ASP B 291     -21.384  -7.490 -16.273  1.00  0.00           H  
ATOM   4683  HA  ASP B 291     -21.361 -10.228 -17.098  1.00  0.00           H  
ATOM   4684 1HB  ASP B 291     -23.155  -7.880 -17.852  1.00  0.00           H  
ATOM   4685 2HB  ASP B 291     -23.451  -9.504 -18.453  1.00  0.00           H  
ATOM   4686  N   VAL B 292     -20.696  -8.032 -19.476  1.00  0.00           N  
ATOM   4687  CA  VAL B 292     -20.201  -7.888 -20.836  1.00  0.00           C  
ATOM   4688  C   VAL B 292     -18.744  -8.294 -20.948  1.00  0.00           C  
ATOM   4689  O   VAL B 292     -18.369  -8.983 -21.904  1.00  0.00           O  
ATOM   4690  CB  VAL B 292     -20.358  -6.430 -21.308  1.00  0.00           C  
ATOM   4691  CG1 VAL B 292     -19.702  -6.236 -22.667  1.00  0.00           C  
ATOM   4692  CG2 VAL B 292     -21.833  -6.062 -21.365  1.00  0.00           C  
ATOM   4693  H   VAL B 292     -20.898  -7.196 -18.923  1.00  0.00           H  
ATOM   4694  HA  VAL B 292     -20.790  -8.544 -21.476  1.00  0.00           H  
ATOM   4695  HB  VAL B 292     -19.846  -5.774 -20.606  1.00  0.00           H  
ATOM   4696 1HG1 VAL B 292     -19.822  -5.200 -22.984  1.00  0.00           H  
ATOM   4697 2HG1 VAL B 292     -18.640  -6.472 -22.594  1.00  0.00           H  
ATOM   4698 3HG1 VAL B 292     -20.171  -6.896 -23.395  1.00  0.00           H  
ATOM   4699 1HG2 VAL B 292     -21.937  -5.030 -21.698  1.00  0.00           H  
ATOM   4700 2HG2 VAL B 292     -22.347  -6.722 -22.062  1.00  0.00           H  
ATOM   4701 3HG2 VAL B 292     -22.273  -6.168 -20.373  1.00  0.00           H  
ATOM   4702  N   SER B 293     -17.910  -7.863 -19.998  1.00  0.00           N  
ATOM   4703  CA  SER B 293     -16.507  -8.225 -20.039  1.00  0.00           C  
ATOM   4704  C   SER B 293     -16.366  -9.743 -19.943  1.00  0.00           C  
ATOM   4705  O   SER B 293     -15.611 -10.346 -20.710  1.00  0.00           O  
ATOM   4706  CB  SER B 293     -15.753  -7.552 -18.909  1.00  0.00           C  
ATOM   4707  OG  SER B 293     -14.391  -7.877 -18.950  1.00  0.00           O  
ATOM   4708  H   SER B 293     -18.256  -7.261 -19.245  1.00  0.00           H  
ATOM   4709  HA  SER B 293     -16.084  -7.890 -20.982  1.00  0.00           H  
ATOM   4710 1HB  SER B 293     -15.874  -6.471 -18.984  1.00  0.00           H  
ATOM   4711 2HB  SER B 293     -16.175  -7.863 -17.954  1.00  0.00           H  
ATOM   4712  HG  SER B 293     -14.003  -7.493 -18.160  1.00  0.00           H  
ATOM   4713  N   GLN B 294     -17.125 -10.376 -19.028  1.00  0.00           N  
ATOM   4714  CA  GLN B 294     -17.092 -11.823 -18.887  1.00  0.00           C  
ATOM   4715  C   GLN B 294     -17.661 -12.532 -20.099  1.00  0.00           C  
ATOM   4716  O   GLN B 294     -17.151 -13.588 -20.493  1.00  0.00           O  
ATOM   4717  CB  GLN B 294     -17.860 -12.250 -17.633  1.00  0.00           C  
ATOM   4718  CG  GLN B 294     -17.848 -13.748 -17.376  1.00  0.00           C  
ATOM   4719  CD  GLN B 294     -16.443 -14.292 -17.197  1.00  0.00           C  
ATOM   4720  OE1 GLN B 294     -15.683 -13.821 -16.345  1.00  0.00           O  
ATOM   4721  NE2 GLN B 294     -16.089 -15.289 -17.999  1.00  0.00           N  
ATOM   4722  H   GLN B 294     -17.710  -9.847 -18.372  1.00  0.00           H  
ATOM   4723  HA  GLN B 294     -16.055 -12.129 -18.773  1.00  0.00           H  
ATOM   4724 1HB  GLN B 294     -17.436 -11.755 -16.760  1.00  0.00           H  
ATOM   4725 2HB  GLN B 294     -18.899 -11.933 -17.717  1.00  0.00           H  
ATOM   4726 1HG  GLN B 294     -18.413 -13.955 -16.468  1.00  0.00           H  
ATOM   4727 2HG  GLN B 294     -18.305 -14.255 -18.225  1.00  0.00           H  
ATOM   4728 1HE2 GLN B 294     -15.175 -15.690 -17.928  1.00  0.00           H  
ATOM   4729 2HE2 GLN B 294     -16.737 -15.641 -18.677  1.00  0.00           H  
ATOM   4730  N   THR B 295     -18.719 -11.973 -20.699  1.00  0.00           N  
ATOM   4731  CA  THR B 295     -19.269 -12.585 -21.889  1.00  0.00           C  
ATOM   4732  C   THR B 295     -18.228 -12.615 -22.987  1.00  0.00           C  
ATOM   4733  O   THR B 295     -18.094 -13.632 -23.670  1.00  0.00           O  
ATOM   4734  CB  THR B 295     -20.529 -11.850 -22.395  1.00  0.00           C  
ATOM   4735  OG1 THR B 295     -21.566 -11.920 -21.407  1.00  0.00           O  
ATOM   4736  CG2 THR B 295     -21.029 -12.526 -23.668  1.00  0.00           C  
ATOM   4737  H   THR B 295     -19.175 -11.149 -20.305  1.00  0.00           H  
ATOM   4738  HA  THR B 295     -19.547 -13.610 -21.652  1.00  0.00           H  
ATOM   4739  HB  THR B 295     -20.291 -10.801 -22.595  1.00  0.00           H  
ATOM   4740  HG1 THR B 295     -21.306 -11.357 -20.639  1.00  0.00           H  
ATOM   4741 1HG2 THR B 295     -21.908 -12.011 -24.017  1.00  0.00           H  
ATOM   4742 2HG2 THR B 295     -20.272 -12.485 -24.417  1.00  0.00           H  
ATOM   4743 3HG2 THR B 295     -21.271 -13.565 -23.462  1.00  0.00           H  
ATOM   4744  N   ALA B 296     -17.483 -11.518 -23.168  1.00  0.00           N  
ATOM   4745  CA  ALA B 296     -16.457 -11.490 -24.191  1.00  0.00           C  
ATOM   4746  C   ALA B 296     -15.394 -12.560 -23.947  1.00  0.00           C  
ATOM   4747  O   ALA B 296     -14.967 -13.262 -24.881  1.00  0.00           O  
ATOM   4748  CB  ALA B 296     -15.818 -10.110 -24.253  1.00  0.00           C  
ATOM   4749  H   ALA B 296     -17.648 -10.681 -22.600  1.00  0.00           H  
ATOM   4750  HA  ALA B 296     -16.935 -11.694 -25.141  1.00  0.00           H  
ATOM   4751 1HB  ALA B 296     -15.054 -10.096 -25.030  1.00  0.00           H  
ATOM   4752 2HB  ALA B 296     -16.582  -9.366 -24.481  1.00  0.00           H  
ATOM   4753 3HB  ALA B 296     -15.362  -9.878 -23.292  1.00  0.00           H  
ATOM   4754  N   HIS B 297     -14.976 -12.723 -22.685  1.00  0.00           N  
ATOM   4755  CA  HIS B 297     -13.934 -13.679 -22.383  1.00  0.00           C  
ATOM   4756  C   HIS B 297     -14.475 -15.103 -22.522  1.00  0.00           C  
ATOM   4757  O   HIS B 297     -13.734 -16.010 -22.911  1.00  0.00           O  
ATOM   4758  CB  HIS B 297     -13.387 -13.457 -20.969  1.00  0.00           C  
ATOM   4759  CG  HIS B 297     -11.978 -13.932 -20.788  1.00  0.00           C  
ATOM   4760  ND1 HIS B 297     -11.666 -15.080 -20.091  1.00  0.00           N  
ATOM   4761  CD2 HIS B 297     -10.801 -13.416 -21.212  1.00  0.00           C  
ATOM   4762  CE1 HIS B 297     -10.355 -15.250 -20.094  1.00  0.00           C  
ATOM   4763  NE2 HIS B 297      -9.809 -14.254 -20.767  1.00  0.00           N  
ATOM   4764  H   HIS B 297     -15.320 -12.115 -21.936  1.00  0.00           H  
ATOM   4765  HA  HIS B 297     -13.131 -13.534 -23.100  1.00  0.00           H  
ATOM   4766 1HB  HIS B 297     -13.422 -12.394 -20.729  1.00  0.00           H  
ATOM   4767 2HB  HIS B 297     -14.018 -13.976 -20.248  1.00  0.00           H  
ATOM   4768  HD1 HIS B 297     -12.318 -15.737 -19.710  1.00  0.00           H  
ATOM   4769  HD2 HIS B 297     -10.548 -12.529 -21.792  1.00  0.00           H  
ATOM   4770  HE1 HIS B 297      -9.905 -16.106 -19.593  1.00  0.00           H  
ATOM   4771  N   LYS B 298     -15.776 -15.289 -22.256  1.00  0.00           N  
ATOM   4772  CA  LYS B 298     -16.419 -16.597 -22.395  1.00  0.00           C  
ATOM   4773  C   LYS B 298     -16.649 -16.988 -23.859  1.00  0.00           C  
ATOM   4774  O   LYS B 298     -16.482 -18.153 -24.227  1.00  0.00           O  
ATOM   4775  CB  LYS B 298     -17.749 -16.610 -21.640  1.00  0.00           C  
ATOM   4776  CG  LYS B 298     -18.456 -17.959 -21.636  1.00  0.00           C  
ATOM   4777  CD  LYS B 298     -19.684 -17.935 -20.738  1.00  0.00           C  
ATOM   4778  CE  LYS B 298     -20.385 -19.287 -20.723  1.00  0.00           C  
ATOM   4779  NZ  LYS B 298     -21.581 -19.283 -19.837  1.00  0.00           N  
ATOM   4780  H   LYS B 298     -16.325 -14.499 -21.904  1.00  0.00           H  
ATOM   4781  HA  LYS B 298     -15.758 -17.342 -21.955  1.00  0.00           H  
ATOM   4782 1HB  LYS B 298     -17.581 -16.317 -20.604  1.00  0.00           H  
ATOM   4783 2HB  LYS B 298     -18.426 -15.878 -22.082  1.00  0.00           H  
ATOM   4784 1HG  LYS B 298     -18.764 -18.212 -22.651  1.00  0.00           H  
ATOM   4785 2HG  LYS B 298     -17.771 -18.727 -21.281  1.00  0.00           H  
ATOM   4786 1HD  LYS B 298     -19.386 -17.679 -19.720  1.00  0.00           H  
ATOM   4787 2HD  LYS B 298     -20.382 -17.179 -21.096  1.00  0.00           H  
ATOM   4788 1HE  LYS B 298     -20.697 -19.545 -21.733  1.00  0.00           H  
ATOM   4789 2HE  LYS B 298     -19.693 -20.052 -20.373  1.00  0.00           H  
ATOM   4790 1HZ  LYS B 298     -22.017 -20.194 -19.855  1.00  0.00           H  
ATOM   4791 2HZ  LYS B 298     -21.301 -19.062 -18.892  1.00  0.00           H  
ATOM   4792 3HZ  LYS B 298     -22.239 -18.589 -20.163  1.00  0.00           H  
ATOM   4793  N   GLN B 299     -17.028 -16.012 -24.690  1.00  0.00           N  
ATOM   4794  CA  GLN B 299     -17.324 -16.257 -26.097  1.00  0.00           C  
ATOM   4795  C   GLN B 299     -16.076 -16.305 -26.977  1.00  0.00           C  
ATOM   4796  O   GLN B 299     -16.116 -16.916 -28.049  1.00  0.00           O  
ATOM   4797  CB  GLN B 299     -18.279 -15.181 -26.622  1.00  0.00           C  
ATOM   4798  CG  GLN B 299     -19.687 -15.270 -26.059  1.00  0.00           C  
ATOM   4799  CD  GLN B 299     -20.412 -16.524 -26.509  1.00  0.00           C  
ATOM   4800  OE1 GLN B 299     -20.454 -16.840 -27.701  1.00  0.00           O  
ATOM   4801  NE2 GLN B 299     -20.988 -17.248 -25.556  1.00  0.00           N  
ATOM   4802  H   GLN B 299     -17.169 -15.072 -24.311  1.00  0.00           H  
ATOM   4803  HA  GLN B 299     -17.797 -17.233 -26.169  1.00  0.00           H  
ATOM   4804 1HB  GLN B 299     -17.883 -14.194 -26.382  1.00  0.00           H  
ATOM   4805 2HB  GLN B 299     -18.346 -15.252 -27.707  1.00  0.00           H  
ATOM   4806 1HG  GLN B 299     -19.632 -15.279 -24.970  1.00  0.00           H  
ATOM   4807 2HG  GLN B 299     -20.258 -14.405 -26.397  1.00  0.00           H  
ATOM   4808 1HE2 GLN B 299     -21.481 -18.086 -25.792  1.00  0.00           H  
ATOM   4809 2HE2 GLN B 299     -20.929 -16.956 -24.601  1.00  0.00           H  
ATOM   4810  N   GLY B 300     -14.962 -15.713 -26.530  1.00  0.00           N  
ATOM   4811  CA  GLY B 300     -13.758 -15.680 -27.349  1.00  0.00           C  
ATOM   4812  C   GLY B 300     -13.806 -14.570 -28.380  1.00  0.00           C  
ATOM   4813  O   GLY B 300     -13.309 -14.721 -29.506  1.00  0.00           O  
ATOM   4814  H   GLY B 300     -14.958 -15.210 -25.639  1.00  0.00           H  
ATOM   4815 1HA  GLY B 300     -12.895 -15.539 -26.699  1.00  0.00           H  
ATOM   4816 2HA  GLY B 300     -13.630 -16.642 -27.842  1.00  0.00           H  
ATOM   4817  N   VAL B 301     -14.440 -13.466 -28.009  1.00  0.00           N  
ATOM   4818  CA  VAL B 301     -14.609 -12.350 -28.920  1.00  0.00           C  
ATOM   4819  C   VAL B 301     -14.035 -11.111 -28.266  1.00  0.00           C  
ATOM   4820  O   VAL B 301     -13.694 -11.136 -27.084  1.00  0.00           O  
ATOM   4821  CB  VAL B 301     -16.095 -12.128 -29.258  1.00  0.00           C  
ATOM   4822  CG1 VAL B 301     -16.688 -13.376 -29.896  1.00  0.00           C  
ATOM   4823  CG2 VAL B 301     -16.861 -11.751 -27.999  1.00  0.00           C  
ATOM   4824  H   VAL B 301     -14.781 -13.408 -27.045  1.00  0.00           H  
ATOM   4825  HA  VAL B 301     -14.068 -12.545 -29.844  1.00  0.00           H  
ATOM   4826  HB  VAL B 301     -16.177 -11.324 -29.988  1.00  0.00           H  
ATOM   4827 1HG1 VAL B 301     -17.739 -13.202 -30.128  1.00  0.00           H  
ATOM   4828 2HG1 VAL B 301     -16.148 -13.607 -30.814  1.00  0.00           H  
ATOM   4829 3HG1 VAL B 301     -16.604 -14.214 -29.204  1.00  0.00           H  
ATOM   4830 1HG2 VAL B 301     -17.911 -11.595 -28.245  1.00  0.00           H  
ATOM   4831 2HG2 VAL B 301     -16.775 -12.553 -27.266  1.00  0.00           H  
ATOM   4832 3HG2 VAL B 301     -16.446 -10.833 -27.582  1.00  0.00           H  
ATOM   4833  N   THR B 302     -13.887 -10.039 -29.027  1.00  0.00           N  
ATOM   4834  CA  THR B 302     -13.367  -8.804 -28.468  1.00  0.00           C  
ATOM   4835  C   THR B 302     -14.448  -7.780 -28.224  1.00  0.00           C  
ATOM   4836  O   THR B 302     -15.196  -7.418 -29.139  1.00  0.00           O  
ATOM   4837  CB  THR B 302     -12.293  -8.195 -29.390  1.00  0.00           C  
ATOM   4838  OG1 THR B 302     -11.205  -9.117 -29.533  1.00  0.00           O  
ATOM   4839  CG2 THR B 302     -11.773  -6.888 -28.811  1.00  0.00           C  
ATOM   4840  H   THR B 302     -14.183 -10.060 -30.007  1.00  0.00           H  
ATOM   4841  HA  THR B 302     -12.887  -9.029 -27.509  1.00  0.00           H  
ATOM   4842  HB  THR B 302     -12.723  -8.005 -30.373  1.00  0.00           H  
ATOM   4843  HG1 THR B 302     -11.512  -9.905 -29.988  1.00  0.00           H  
ATOM   4844 1HG2 THR B 302     -11.015  -6.472 -29.476  1.00  0.00           H  
ATOM   4845 2HG2 THR B 302     -12.596  -6.181 -28.711  1.00  0.00           H  
ATOM   4846 3HG2 THR B 302     -11.333  -7.073 -27.832  1.00  0.00           H  
ATOM   4847  N   VAL B 303     -14.572  -7.306 -26.990  1.00  0.00           N  
ATOM   4848  CA  VAL B 303     -15.589  -6.275 -26.804  1.00  0.00           C  
ATOM   4849  C   VAL B 303     -15.039  -5.052 -26.128  1.00  0.00           C  
ATOM   4850  O   VAL B 303     -14.371  -5.122 -25.090  1.00  0.00           O  
ATOM   4851  CB  VAL B 303     -16.759  -6.822 -25.965  1.00  0.00           C  
ATOM   4852  CG1 VAL B 303     -17.801  -5.737 -25.734  1.00  0.00           C  
ATOM   4853  CG2 VAL B 303     -17.377  -8.025 -26.660  1.00  0.00           C  
ATOM   4854  H   VAL B 303     -13.937  -7.640 -26.249  1.00  0.00           H  
ATOM   4855  HA  VAL B 303     -15.940  -5.956 -27.783  1.00  0.00           H  
ATOM   4856  HB  VAL B 303     -16.383  -7.119 -24.986  1.00  0.00           H  
ATOM   4857 1HG1 VAL B 303     -18.620  -6.141 -25.139  1.00  0.00           H  
ATOM   4858 2HG1 VAL B 303     -17.345  -4.901 -25.204  1.00  0.00           H  
ATOM   4859 3HG1 VAL B 303     -18.186  -5.393 -26.694  1.00  0.00           H  
ATOM   4860 1HG2 VAL B 303     -18.203  -8.407 -26.060  1.00  0.00           H  
ATOM   4861 2HG2 VAL B 303     -17.747  -7.728 -27.641  1.00  0.00           H  
ATOM   4862 3HG2 VAL B 303     -16.623  -8.804 -26.776  1.00  0.00           H  
ATOM   4863  N   THR B 304     -15.372  -3.917 -26.730  1.00  0.00           N  
ATOM   4864  CA  THR B 304     -14.946  -2.614 -26.238  1.00  0.00           C  
ATOM   4865  C   THR B 304     -16.177  -1.890 -25.722  1.00  0.00           C  
ATOM   4866  O   THR B 304     -17.193  -1.820 -26.419  1.00  0.00           O  
ATOM   4867  CB  THR B 304     -14.250  -1.780 -27.330  1.00  0.00           C  
ATOM   4868  OG1 THR B 304     -13.086  -2.475 -27.796  1.00  0.00           O  
ATOM   4869  CG2 THR B 304     -13.840  -0.421 -26.783  1.00  0.00           C  
ATOM   4870  H   THR B 304     -15.975  -4.005 -27.560  1.00  0.00           H  
ATOM   4871  HA  THR B 304     -14.240  -2.742 -25.417  1.00  0.00           H  
ATOM   4872  HB  THR B 304     -14.932  -1.637 -28.168  1.00  0.00           H  
ATOM   4873  HG1 THR B 304     -13.355  -3.227 -28.328  1.00  0.00           H  
ATOM   4874 1HG2 THR B 304     -13.350   0.154 -27.568  1.00  0.00           H  
ATOM   4875 2HG2 THR B 304     -14.724   0.114 -26.438  1.00  0.00           H  
ATOM   4876 3HG2 THR B 304     -13.151  -0.557 -25.950  1.00  0.00           H  
ATOM   4877  N   LEU B 305     -16.118  -1.365 -24.509  1.00  0.00           N  
ATOM   4878  CA  LEU B 305     -17.266  -0.643 -24.009  1.00  0.00           C  
ATOM   4879  C   LEU B 305     -16.914   0.614 -23.205  1.00  0.00           C  
ATOM   4880  O   LEU B 305     -15.994   0.632 -22.380  1.00  0.00           O  
ATOM   4881  CB  LEU B 305     -18.202  -1.610 -23.254  1.00  0.00           C  
ATOM   4882  CG  LEU B 305     -17.726  -2.286 -21.935  1.00  0.00           C  
ATOM   4883  CD1 LEU B 305     -18.974  -2.691 -21.153  1.00  0.00           C  
ATOM   4884  CD2 LEU B 305     -16.865  -3.566 -22.215  1.00  0.00           C  
ATOM   4885  H   LEU B 305     -15.269  -1.471 -23.954  1.00  0.00           H  
ATOM   4886  HA  LEU B 305     -17.804  -0.307 -24.876  1.00  0.00           H  
ATOM   4887 1HB  LEU B 305     -19.118  -1.062 -23.030  1.00  0.00           H  
ATOM   4888 2HB  LEU B 305     -18.458  -2.410 -23.940  1.00  0.00           H  
ATOM   4889  HG  LEU B 305     -17.146  -1.588 -21.352  1.00  0.00           H  
ATOM   4890 1HD1 LEU B 305     -18.672  -3.155 -20.234  1.00  0.00           H  
ATOM   4891 2HD1 LEU B 305     -19.581  -1.810 -20.941  1.00  0.00           H  
ATOM   4892 3HD1 LEU B 305     -19.562  -3.390 -21.731  1.00  0.00           H  
ATOM   4893 1HD2 LEU B 305     -16.577  -4.014 -21.265  1.00  0.00           H  
ATOM   4894 2HD2 LEU B 305     -17.453  -4.274 -22.790  1.00  0.00           H  
ATOM   4895 3HD2 LEU B 305     -15.968  -3.323 -22.763  1.00  0.00           H  
ATOM   4896  N   THR B 306     -17.654   1.689 -23.488  1.00  0.00           N  
ATOM   4897  CA  THR B 306     -17.383   2.998 -22.889  1.00  0.00           C  
ATOM   4898  C   THR B 306     -18.533   3.519 -22.046  1.00  0.00           C  
ATOM   4899  O   THR B 306     -19.695   3.503 -22.452  1.00  0.00           O  
ATOM   4900  CB  THR B 306     -17.049   4.036 -23.976  1.00  0.00           C  
ATOM   4901  OG1 THR B 306     -15.888   3.615 -24.703  1.00  0.00           O  
ATOM   4902  CG2 THR B 306     -16.785   5.397 -23.351  1.00  0.00           C  
ATOM   4903  H   THR B 306     -18.419   1.566 -24.156  1.00  0.00           H  
ATOM   4904  HA  THR B 306     -16.519   2.896 -22.233  1.00  0.00           H  
ATOM   4905  HB  THR B 306     -17.886   4.117 -24.670  1.00  0.00           H  
ATOM   4906  HG1 THR B 306     -16.105   2.844 -25.233  1.00  0.00           H  
ATOM   4907 1HG2 THR B 306     -16.552   6.118 -24.134  1.00  0.00           H  
ATOM   4908 2HG2 THR B 306     -17.671   5.726 -22.807  1.00  0.00           H  
ATOM   4909 3HG2 THR B 306     -15.944   5.324 -22.663  1.00  0.00           H  
ATOM   4910  N   PHE B 307     -18.178   4.037 -20.884  1.00  0.00           N  
ATOM   4911  CA  PHE B 307     -19.122   4.539 -19.895  1.00  0.00           C  
ATOM   4912  C   PHE B 307     -19.053   6.051 -19.752  1.00  0.00           C  
ATOM   4913  O   PHE B 307     -17.994   6.605 -19.417  1.00  0.00           O  
ATOM   4914  CB  PHE B 307     -18.860   3.887 -18.537  1.00  0.00           C  
ATOM   4915  CG  PHE B 307     -19.108   2.405 -18.517  1.00  0.00           C  
ATOM   4916  CD1 PHE B 307     -18.237   1.533 -19.153  1.00  0.00           C  
ATOM   4917  CD2 PHE B 307     -20.213   1.881 -17.864  1.00  0.00           C  
ATOM   4918  CE1 PHE B 307     -18.465   0.170 -19.136  1.00  0.00           C  
ATOM   4919  CE2 PHE B 307     -20.443   0.519 -17.844  1.00  0.00           C  
ATOM   4920  CZ  PHE B 307     -19.567  -0.337 -18.481  1.00  0.00           C  
ATOM   4921  H   PHE B 307     -17.189   4.004 -20.641  1.00  0.00           H  
ATOM   4922  HA  PHE B 307     -20.131   4.267 -20.207  1.00  0.00           H  
ATOM   4923 1HB  PHE B 307     -17.826   4.062 -18.243  1.00  0.00           H  
ATOM   4924 2HB  PHE B 307     -19.496   4.348 -17.783  1.00  0.00           H  
ATOM   4925  HD1 PHE B 307     -17.365   1.934 -19.669  1.00  0.00           H  
ATOM   4926  HD2 PHE B 307     -20.905   2.558 -17.361  1.00  0.00           H  
ATOM   4927  HE1 PHE B 307     -17.772  -0.504 -19.639  1.00  0.00           H  
ATOM   4928  HE2 PHE B 307     -21.315   0.120 -17.327  1.00  0.00           H  
ATOM   4929  HZ  PHE B 307     -19.748  -1.411 -18.468  1.00  0.00           H
[truncated: 713,368 more chars]
