# Supplementary material for: Reconfigurable asymmetric protein assemblies through implicit negative design
Source: Science. Author manuscript; Available in PMC 2023 Jan 27. (PMC9881579; doi:10.1126/science.abj7662)
Supplement: Data S2 [file NIHMS1843281-supplement-Data_S2.gz › without_all_supplement_resubmit_20211001/assemblies/validated/tetramer_101B62_DFA-1_DFB-1_101B62.pdb]

HEADER                                            28-MAY-21   XXXX              
EXPDTA    THEORETICAL MODEL                                                     
REMARK 220                                                                      
REMARK 220 EXPERIMENTAL DETAILS                                                 
REMARK 220  EXPERIMENT TYPE                : THEORETICAL MODELLING              
REMARK 220  DATE OF DATA COLLECTION        : 28-MAY-21                          
REMARK 220                                                                      
REMARK 220 REMARK: MODEL GENERATED BY ROSETTA                                   
REMARK 220  VERSION 2021.20+release.47c4f8c                                     
ATOM      1  N   ASN A   1     -65.297 -27.989 -85.590  1.00  0.00           N  
ATOM      2  CA  ASN A   1     -64.039 -27.669 -86.256  1.00  0.00           C  
ATOM      3  C   ASN A   1     -63.844 -28.522 -87.502  1.00  0.00           C  
ATOM      4  O   ASN A   1     -62.742 -29.003 -87.768  1.00  0.00           O  
ATOM      5  CB  ASN A   1     -62.870 -27.840 -85.302  1.00  0.00           C  
ATOM      6  CG  ASN A   1     -62.895 -26.846 -84.175  1.00  0.00           C  
ATOM      7  OD1 ASN A   1     -63.261 -25.680 -84.365  1.00  0.00           O  
ATOM      8  ND2 ASN A   1     -62.512 -27.284 -83.003  1.00  0.00           N  
ATOM      9 1H   ASN A   1     -65.400 -27.414 -84.777  1.00  0.00           H  
ATOM     10 2H   ASN A   1     -66.059 -27.819 -86.214  1.00  0.00           H  
ATOM     11 3H   ASN A   1     -65.297 -28.952 -85.319  1.00  0.00           H  
ATOM     12  HA  ASN A   1     -64.079 -26.625 -86.568  1.00  0.00           H  
ATOM     13 1HB  ASN A   1     -62.886 -28.847 -84.884  1.00  0.00           H  
ATOM     14 2HB  ASN A   1     -61.935 -27.727 -85.850  1.00  0.00           H  
ATOM     15 1HD2 ASN A   1     -62.508 -26.667 -82.215  1.00  0.00           H  
ATOM     16 2HD2 ASN A   1     -62.224 -28.235 -82.895  1.00  0.00           H  
ATOM     17  N   ASP A   2     -64.919 -28.707 -88.262  1.00  0.00           N  
ATOM     18  CA  ASP A   2     -64.889 -29.575 -89.431  1.00  0.00           C  
ATOM     19  C   ASP A   2     -63.976 -29.011 -90.512  1.00  0.00           C  
ATOM     20  O   ASP A   2     -63.304 -29.760 -91.222  1.00  0.00           O  
ATOM     21  CB  ASP A   2     -66.298 -29.766 -89.994  1.00  0.00           C  
ATOM     22  CG  ASP A   2     -67.184 -30.623 -89.099  1.00  0.00           C  
ATOM     23  OD1 ASP A   2     -66.655 -31.312 -88.260  1.00  0.00           O  
ATOM     24  OD2 ASP A   2     -68.380 -30.580 -89.265  1.00  0.00           O  
ATOM     25  H   ASP A   2     -65.777 -28.235 -88.020  1.00  0.00           H  
ATOM     26  HA  ASP A   2     -64.490 -30.545 -89.134  1.00  0.00           H  
ATOM     27 1HB  ASP A   2     -66.773 -28.793 -90.125  1.00  0.00           H  
ATOM     28 2HB  ASP A   2     -66.239 -30.234 -90.978  1.00  0.00           H  
ATOM     29  N   GLU A   3     -63.955 -27.689 -90.632  1.00  0.00           N  
ATOM     30  CA  GLU A   3     -63.125 -27.021 -91.628  1.00  0.00           C  
ATOM     31  C   GLU A   3     -61.645 -27.178 -91.306  1.00  0.00           C  
ATOM     32  O   GLU A   3     -60.817 -27.332 -92.206  1.00  0.00           O  
ATOM     33  CB  GLU A   3     -63.483 -25.537 -91.715  1.00  0.00           C  
ATOM     34  CG  GLU A   3     -64.871 -25.256 -92.272  1.00  0.00           C  
ATOM     35  CD  GLU A   3     -65.073 -25.819 -93.652  1.00  0.00           C  
ATOM     36  OE1 GLU A   3     -64.255 -25.563 -94.502  1.00  0.00           O  
ATOM     37  OE2 GLU A   3     -66.047 -26.504 -93.857  1.00  0.00           O  
ATOM     38  H   GLU A   3     -64.529 -27.129 -90.017  1.00  0.00           H  
ATOM     39  HA  GLU A   3     -63.305 -27.490 -92.599  1.00  0.00           H  
ATOM     40 1HB  GLU A   3     -63.425 -25.089 -90.722  1.00  0.00           H  
ATOM     41 2HB  GLU A   3     -62.759 -25.024 -92.348  1.00  0.00           H  
ATOM     42 1HG  GLU A   3     -65.615 -25.690 -91.604  1.00  0.00           H  
ATOM     43 2HG  GLU A   3     -65.030 -24.179 -92.298  1.00  0.00           H  
ATOM     44  N   LYS A   4     -61.317 -27.140 -90.021  1.00  0.00           N  
ATOM     45  CA  LYS A   4     -59.950 -27.374 -89.569  1.00  0.00           C  
ATOM     46  C   LYS A   4     -59.486 -28.781 -89.929  1.00  0.00           C  
ATOM     47  O   LYS A   4     -58.342 -28.983 -90.333  1.00  0.00           O  
ATOM     48  CB  LYS A   4     -59.838 -27.153 -88.061  1.00  0.00           C  
ATOM     49  CG  LYS A   4     -59.934 -25.695 -87.629  1.00  0.00           C  
ATOM     50  CD  LYS A   4     -59.690 -25.544 -86.135  1.00  0.00           C  
ATOM     51  CE  LYS A   4     -59.845 -24.095 -85.694  1.00  0.00           C  
ATOM     52  NZ  LYS A   4     -58.787 -23.222 -86.269  1.00  0.00           N  
ATOM     53  H   LYS A   4     -62.032 -26.941 -89.335  1.00  0.00           H  
ATOM     54  HA  LYS A   4     -59.293 -26.671 -90.080  1.00  0.00           H  
ATOM     55 1HB  LYS A   4     -60.628 -27.705 -87.552  1.00  0.00           H  
ATOM     56 2HB  LYS A   4     -58.884 -27.544 -87.705  1.00  0.00           H  
ATOM     57 1HG  LYS A   4     -59.194 -25.106 -88.172  1.00  0.00           H  
ATOM     58 2HG  LYS A   4     -60.925 -25.310 -87.869  1.00  0.00           H  
ATOM     59 1HD  LYS A   4     -60.403 -26.160 -85.586  1.00  0.00           H  
ATOM     60 2HD  LYS A   4     -58.683 -25.881 -85.896  1.00  0.00           H  
ATOM     61 1HE  LYS A   4     -60.819 -23.722 -86.006  1.00  0.00           H  
ATOM     62 2HE  LYS A   4     -59.791 -24.040 -84.607  1.00  0.00           H  
ATOM     63 1HZ  LYS A   4     -58.925 -22.273 -85.952  1.00  0.00           H  
ATOM     64 2HZ  LYS A   4     -57.879 -23.548 -85.969  1.00  0.00           H  
ATOM     65 3HZ  LYS A   4     -58.839 -23.250 -87.278  1.00  0.00           H  
ATOM     66  N   ARG A   5     -60.385 -29.749 -89.780  1.00  0.00           N  
ATOM     67  CA  ARG A   5     -60.118 -31.115 -90.217  1.00  0.00           C  
ATOM     68  C   ARG A   5     -59.818 -31.166 -91.710  1.00  0.00           C  
ATOM     69  O   ARG A   5     -58.880 -31.837 -92.142  1.00  0.00           O  
ATOM     70  CB  ARG A   5     -61.303 -32.018 -89.909  1.00  0.00           C  
ATOM     71  CG  ARG A   5     -61.074 -33.494 -90.191  1.00  0.00           C  
ATOM     72  CD  ARG A   5     -62.242 -34.318 -89.789  1.00  0.00           C  
ATOM     73  NE  ARG A   5     -62.555 -34.162 -88.377  1.00  0.00           N  
ATOM     74  CZ  ARG A   5     -63.649 -33.534 -87.901  1.00  0.00           C  
ATOM     75  NH1 ARG A   5     -64.521 -33.011 -88.735  1.00  0.00           N  
ATOM     76  NH2 ARG A   5     -63.844 -33.444 -86.599  1.00  0.00           N  
ATOM     77  H   ARG A   5     -61.275 -29.535 -89.352  1.00  0.00           H  
ATOM     78  HA  ARG A   5     -59.236 -31.482 -89.691  1.00  0.00           H  
ATOM     79 1HB  ARG A   5     -61.573 -31.920 -88.859  1.00  0.00           H  
ATOM     80 2HB  ARG A   5     -62.165 -31.699 -90.499  1.00  0.00           H  
ATOM     81 1HG  ARG A   5     -60.901 -33.639 -91.259  1.00  0.00           H  
ATOM     82 2HG  ARG A   5     -60.201 -33.839 -89.633  1.00  0.00           H  
ATOM     83 1HD  ARG A   5     -63.115 -34.019 -90.368  1.00  0.00           H  
ATOM     84 2HD  ARG A   5     -62.026 -35.370 -89.974  1.00  0.00           H  
ATOM     85  HE  ARG A   5     -61.908 -34.551 -87.707  1.00  0.00           H  
ATOM     86 1HH1 ARG A   5     -64.371 -33.080 -89.733  1.00  0.00           H  
ATOM     87 2HH1 ARG A   5     -65.340 -32.541 -88.379  1.00  0.00           H  
ATOM     88 1HH2 ARG A   5     -63.174 -33.846 -85.958  1.00  0.00           H  
ATOM     89 2HH2 ARG A   5     -64.664 -32.974 -86.243  1.00  0.00           H  
ATOM     90  N   LYS A   6     -60.621 -30.453 -92.495  1.00  0.00           N  
ATOM     91  CA  LYS A   6     -60.395 -30.355 -93.930  1.00  0.00           C  
ATOM     92  C   LYS A   6     -59.025 -29.759 -94.234  1.00  0.00           C  
ATOM     93  O   LYS A   6     -58.320 -30.227 -95.127  1.00  0.00           O  
ATOM     94  CB  LYS A   6     -61.491 -29.514 -94.588  1.00  0.00           C  
ATOM     95  CG  LYS A   6     -62.870 -30.164 -94.583  1.00  0.00           C  
ATOM     96  CD  LYS A   6     -63.922 -29.231 -95.162  1.00  0.00           C  
ATOM     97  CE  LYS A   6     -65.321 -29.809 -95.010  1.00  0.00           C  
ATOM     98  NZ  LYS A   6     -66.369 -28.866 -95.488  1.00  0.00           N  
ATOM     99  H   LYS A   6     -61.405 -29.969 -92.084  1.00  0.00           H  
ATOM    100  HA  LYS A   6     -60.421 -31.357 -94.356  1.00  0.00           H  
ATOM    101 1HB  LYS A   6     -61.571 -28.556 -94.076  1.00  0.00           H  
ATOM    102 2HB  LYS A   6     -61.223 -29.312 -95.625  1.00  0.00           H  
ATOM    103 1HG  LYS A   6     -62.843 -31.080 -95.171  1.00  0.00           H  
ATOM    104 2HG  LYS A   6     -63.147 -30.419 -93.560  1.00  0.00           H  
ATOM    105 1HD  LYS A   6     -63.878 -28.267 -94.652  1.00  0.00           H  
ATOM    106 2HD  LYS A   6     -63.720 -29.068 -96.222  1.00  0.00           H  
ATOM    107 1HE  LYS A   6     -65.396 -30.735 -95.577  1.00  0.00           H  
ATOM    108 2HE  LYS A   6     -65.507 -30.036 -93.960  1.00  0.00           H  
ATOM    109 1HZ  LYS A   6     -67.280 -29.285 -95.368  1.00  0.00           H  
ATOM    110 2HZ  LYS A   6     -66.320 -28.010 -94.954  1.00  0.00           H  
ATOM    111 3HZ  LYS A   6     -66.217 -28.662 -96.465  1.00  0.00           H  
ATOM    112  N   ARG A   7     -58.657 -28.725 -93.486  1.00  0.00           N  
ATOM    113  CA  ARG A   7     -57.359 -28.082 -93.654  1.00  0.00           C  
ATOM    114  C   ARG A   7     -56.222 -29.058 -93.379  1.00  0.00           C  
ATOM    115  O   ARG A   7     -55.246 -29.115 -94.129  1.00  0.00           O  
ATOM    116  CB  ARG A   7     -57.230 -26.884 -92.722  1.00  0.00           C  
ATOM    117  CG  ARG A   7     -55.859 -26.229 -92.711  1.00  0.00           C  
ATOM    118  CD  ARG A   7     -55.524 -25.628 -94.026  1.00  0.00           C  
ATOM    119  NE  ARG A   7     -54.269 -24.895 -93.986  1.00  0.00           N  
ATOM    120  CZ  ARG A   7     -53.649 -24.379 -95.065  1.00  0.00           C  
ATOM    121  NH1 ARG A   7     -54.177 -24.525 -96.260  1.00  0.00           N  
ATOM    122  NH2 ARG A   7     -52.508 -23.727 -94.922  1.00  0.00           N  
ATOM    123  H   ARG A   7     -59.291 -28.374 -92.784  1.00  0.00           H  
ATOM    124  HA  ARG A   7     -57.269 -27.751 -94.689  1.00  0.00           H  
ATOM    125 1HB  ARG A   7     -57.957 -26.124 -93.007  1.00  0.00           H  
ATOM    126 2HB  ARG A   7     -57.459 -27.190 -91.702  1.00  0.00           H  
ATOM    127 1HG  ARG A   7     -55.839 -25.439 -91.959  1.00  0.00           H  
ATOM    128 2HG  ARG A   7     -55.100 -26.975 -92.471  1.00  0.00           H  
ATOM    129 1HD  ARG A   7     -55.434 -26.417 -94.774  1.00  0.00           H  
ATOM    130 2HD  ARG A   7     -56.313 -24.938 -94.323  1.00  0.00           H  
ATOM    131  HE  ARG A   7     -53.831 -24.761 -93.084  1.00  0.00           H  
ATOM    132 1HH1 ARG A   7     -55.049 -25.025 -96.368  1.00  0.00           H  
ATOM    133 2HH1 ARG A   7     -53.712 -24.140 -97.068  1.00  0.00           H  
ATOM    134 1HH2 ARG A   7     -52.101 -23.615 -94.003  1.00  0.00           H  
ATOM    135 2HH2 ARG A   7     -52.043 -23.341 -95.731  1.00  0.00           H  
ATOM    136  N   ALA A   8     -56.353 -29.825 -92.303  1.00  0.00           N  
ATOM    137  CA  ALA A   8     -55.334 -30.797 -91.927  1.00  0.00           C  
ATOM    138  C   ALA A   8     -55.139 -31.841 -93.020  1.00  0.00           C  
ATOM    139  O   ALA A   8     -54.009 -32.216 -93.341  1.00  0.00           O  
ATOM    140  CB  ALA A   8     -55.705 -31.471 -90.614  1.00  0.00           C  
ATOM    141  H   ALA A   8     -57.181 -29.731 -91.733  1.00  0.00           H  
ATOM    142  HA  ALA A   8     -54.388 -30.274 -91.797  1.00  0.00           H  
ATOM    143 1HB  ALA A   8     -54.935 -32.194 -90.346  1.00  0.00           H  
ATOM    144 2HB  ALA A   8     -55.785 -30.717 -89.829  1.00  0.00           H  
ATOM    145 3HB  ALA A   8     -56.661 -31.982 -90.723  1.00  0.00           H  
ATOM    146  N   GLU A   9     -56.244 -32.309 -93.590  1.00  0.00           N  
ATOM    147  CA  GLU A   9     -56.193 -33.286 -94.671  1.00  0.00           C  
ATOM    148  C   GLU A   9     -55.515 -32.710 -95.906  1.00  0.00           C  
ATOM    149  O   GLU A   9     -54.633 -33.336 -96.492  1.00  0.00           O  
ATOM    150  CB  GLU A   9     -57.604 -33.761 -95.026  1.00  0.00           C  
ATOM    151  CG  GLU A   9     -57.668 -34.693 -96.229  1.00  0.00           C  
ATOM    152  CD  GLU A   9     -56.966 -36.001 -95.995  1.00  0.00           C  
ATOM    153  OE1 GLU A   9     -56.861 -36.403 -94.860  1.00  0.00           O  
ATOM    154  OE2 GLU A   9     -56.534 -36.600 -96.951  1.00  0.00           O  
ATOM    155  H   GLU A   9     -57.141 -31.979 -93.266  1.00  0.00           H  
ATOM    156  HA  GLU A   9     -55.602 -34.141 -94.338  1.00  0.00           H  
ATOM    157 1HB  GLU A   9     -58.038 -34.285 -94.176  1.00  0.00           H  
ATOM    158 2HB  GLU A   9     -58.235 -32.898 -95.237  1.00  0.00           H  
ATOM    159 1HG  GLU A   9     -58.713 -34.892 -96.466  1.00  0.00           H  
ATOM    160 2HG  GLU A   9     -57.218 -34.193 -97.087  1.00  0.00           H  
ATOM    161  N   LYS A  10     -55.932 -31.511 -96.296  1.00  0.00           N  
ATOM    162  CA  LYS A  10     -55.377 -30.852 -97.473  1.00  0.00           C  
ATOM    163  C   LYS A  10     -53.890 -30.568 -97.294  1.00  0.00           C  
ATOM    164  O   LYS A  10     -53.108 -30.695 -98.234  1.00  0.00           O  
ATOM    165  CB  LYS A  10     -56.131 -29.553 -97.764  1.00  0.00           C  
ATOM    166  CG  LYS A  10     -57.547 -29.751 -98.285  1.00  0.00           C  
ATOM    167  CD  LYS A  10     -58.239 -28.418 -98.527  1.00  0.00           C  
ATOM    168  CE  LYS A  10     -59.657 -28.615 -99.042  1.00  0.00           C  
ATOM    169  NZ  LYS A  10     -60.348 -27.318 -99.282  1.00  0.00           N  
ATOM    170  H   LYS A  10     -56.653 -31.044 -95.766  1.00  0.00           H  
ATOM    171  HA  LYS A  10     -55.485 -31.519 -98.328  1.00  0.00           H  
ATOM    172 1HB  LYS A  10     -56.190 -28.954 -96.855  1.00  0.00           H  
ATOM    173 2HB  LYS A  10     -55.581 -28.972 -98.504  1.00  0.00           H  
ATOM    174 1HG  LYS A  10     -57.516 -30.309 -99.222  1.00  0.00           H  
ATOM    175 2HG  LYS A  10     -58.125 -30.325 -97.562  1.00  0.00           H  
ATOM    176 1HD  LYS A  10     -58.275 -27.853 -97.595  1.00  0.00           H  
ATOM    177 2HD  LYS A  10     -57.674 -27.843 -99.259  1.00  0.00           H  
ATOM    178 1HE  LYS A  10     -59.631 -29.176 -99.974  1.00  0.00           H  
ATOM    179 2HE  LYS A  10     -60.232 -29.188 -98.314  1.00  0.00           H  
ATOM    180 1HZ  LYS A  10     -61.282 -27.491 -99.620  1.00  0.00           H  
ATOM    181 2HZ  LYS A  10     -60.395 -26.796 -98.419  1.00  0.00           H  
ATOM    182 3HZ  LYS A  10     -59.834 -26.785 -99.969  1.00  0.00           H  
ATOM    183  N   ALA A  11     -53.510 -30.181 -96.081  1.00  0.00           N  
ATOM    184  CA  ALA A  11     -52.115 -29.894 -95.772  1.00  0.00           C  
ATOM    185  C   ALA A  11     -51.248 -31.137 -95.931  1.00  0.00           C  
ATOM    186  O   ALA A  11     -50.142 -31.069 -96.467  1.00  0.00           O  
ATOM    187  CB  ALA A  11     -51.990 -29.339 -94.361  1.00  0.00           C  
ATOM    188  H   ALA A  11     -54.205 -30.084 -95.354  1.00  0.00           H  
ATOM    189  HA  ALA A  11     -51.752 -29.146 -96.476  1.00  0.00           H  
ATOM    190 1HB  ALA A  11     -50.943 -29.128 -94.145  1.00  0.00           H  
ATOM    191 2HB  ALA A  11     -52.570 -28.419 -94.279  1.00  0.00           H  
ATOM    192 3HB  ALA A  11     -52.369 -30.070 -93.648  1.00  0.00           H  
ATOM    193  N   LEU A  12     -51.757 -32.272 -95.462  1.00  0.00           N  
ATOM    194  CA  LEU A  12     -51.054 -33.541 -95.599  1.00  0.00           C  
ATOM    195  C   LEU A  12     -50.904 -33.933 -97.064  1.00  0.00           C  
ATOM    196  O   LEU A  12     -49.870 -34.460 -97.472  1.00  0.00           O  
ATOM    197  CB  LEU A  12     -51.802 -34.644 -94.840  1.00  0.00           C  
ATOM    198  CG  LEU A  12     -51.750 -34.553 -93.310  1.00  0.00           C  
ATOM    199  CD1 LEU A  12     -52.661 -35.614 -92.705  1.00  0.00           C  
ATOM    200  CD2 LEU A  12     -50.315 -34.735 -92.839  1.00  0.00           C  
ATOM    201  H   LEU A  12     -52.655 -32.254 -94.998  1.00  0.00           H  
ATOM    202  HA  LEU A  12     -50.053 -33.428 -95.183  1.00  0.00           H  
ATOM    203 1HB  LEU A  12     -52.849 -34.622 -95.138  1.00  0.00           H  
ATOM    204 2HB  LEU A  12     -51.384 -35.609 -95.129  1.00  0.00           H  
ATOM    205  HG  LEU A  12     -52.115 -33.578 -92.991  1.00  0.00           H  
ATOM    206 1HD1 LEU A  12     -52.624 -35.550 -91.618  1.00  0.00           H  
ATOM    207 2HD1 LEU A  12     -53.684 -35.449 -93.044  1.00  0.00           H  
ATOM    208 3HD1 LEU A  12     -52.329 -36.603 -93.022  1.00  0.00           H  
ATOM    209 1HD2 LEU A  12     -50.276 -34.669 -91.751  1.00  0.00           H  
ATOM    210 2HD2 LEU A  12     -49.947 -35.711 -93.157  1.00  0.00           H  
ATOM    211 3HD2 LEU A  12     -49.688 -33.954 -93.271  1.00  0.00           H  
ATOM    212  N   GLN A  13     -51.945 -33.673 -97.849  1.00  0.00           N  
ATOM    213  CA  GLN A  13     -51.902 -33.927 -99.283  1.00  0.00           C  
ATOM    214  C   GLN A  13     -50.859 -33.055 -99.968  1.00  0.00           C  
ATOM    215  O   GLN A  13     -50.145 -33.509-100.862  1.00  0.00           O  
ATOM    216  CB  GLN A  13     -53.279 -33.687 -99.910  1.00  0.00           C  
ATOM    217  CG  GLN A  13     -54.327 -34.716 -99.522  1.00  0.00           C  
ATOM    218  CD  GLN A  13     -55.685 -34.414-100.127  1.00  0.00           C  
ATOM    219  OE1 GLN A  13     -55.801 -33.616-101.060  1.00  0.00           O  
ATOM    220  NE2 GLN A  13     -56.724 -35.051 -99.595  1.00  0.00           N  
ATOM    221  H   GLN A  13     -52.785 -33.290 -97.441  1.00  0.00           H  
ATOM    222  HA  GLN A  13     -51.618 -34.967 -99.444  1.00  0.00           H  
ATOM    223 1HB  GLN A  13     -53.647 -32.704 -99.615  1.00  0.00           H  
ATOM    224 2HB  GLN A  13     -53.189 -33.691-100.996  1.00  0.00           H  
ATOM    225 1HG  GLN A  13     -54.008 -35.697 -99.874  1.00  0.00           H  
ATOM    226 2HG  GLN A  13     -54.430 -34.724 -98.437  1.00  0.00           H  
ATOM    227 1HE2 GLN A  13     -57.644 -34.892 -99.953  1.00  0.00           H  
ATOM    228 2HE2 GLN A  13     -56.585 -35.690 -98.839  1.00  0.00           H  
ATOM    229  N   ARG A  14     -50.774 -31.798 -99.542  1.00  0.00           N  
ATOM    230  CA  ARG A  14     -49.748 -30.888-100.037  1.00  0.00           C  
ATOM    231  C   ARG A  14     -48.351 -31.412 -99.731  1.00  0.00           C  
ATOM    232  O   ARG A  14     -47.463 -31.377-100.582  1.00  0.00           O  
ATOM    233  CB  ARG A  14     -49.914 -29.507 -99.423  1.00  0.00           C  
ATOM    234  CG  ARG A  14     -48.902 -28.473 -99.890  1.00  0.00           C  
ATOM    235  CD  ARG A  14     -49.091 -27.169 -99.202  1.00  0.00           C  
ATOM    236  NE  ARG A  14     -48.087 -26.196 -99.599  1.00  0.00           N  
ATOM    237  CZ  ARG A  14     -48.189 -25.385-100.670  1.00  0.00           C  
ATOM    238  NH1 ARG A  14     -49.254 -25.443-101.440  1.00  0.00           N  
ATOM    239  NH2 ARG A  14     -47.219 -24.531-100.948  1.00  0.00           N  
ATOM    240  H   ARG A  14     -51.439 -31.465 -98.858  1.00  0.00           H  
ATOM    241  HA  ARG A  14     -49.844 -30.817-101.121  1.00  0.00           H  
ATOM    242 1HB  ARG A  14     -50.907 -29.124 -99.651  1.00  0.00           H  
ATOM    243 2HB  ARG A  14     -49.834 -29.580 -98.337  1.00  0.00           H  
ATOM    244 1HG  ARG A  14     -47.893 -28.829 -99.678  1.00  0.00           H  
ATOM    245 2HG  ARG A  14     -49.013 -28.313-100.963  1.00  0.00           H  
ATOM    246 1HD  ARG A  14     -50.073 -26.767 -99.450  1.00  0.00           H  
ATOM    247 2HD  ARG A  14     -49.019 -27.313 -98.124  1.00  0.00           H  
ATOM    248  HE  ARG A  14     -47.254 -26.121 -99.032  1.00  0.00           H  
ATOM    249 1HH1 ARG A  14     -49.995 -26.096-101.227  1.00  0.00           H  
ATOM    250 2HH1 ARG A  14     -49.331 -24.836-102.242  1.00  0.00           H  
ATOM    251 1HH2 ARG A  14     -46.401 -24.486-100.357  1.00  0.00           H  
ATOM    252 2HH2 ARG A  14     -47.296 -23.923-101.751  1.00  0.00           H  
ATOM    253  N   ALA A  15     -48.164 -31.901 -98.510  1.00  0.00           N  
ATOM    254  CA  ALA A  15     -46.888 -32.475 -98.102  1.00  0.00           C  
ATOM    255  C   ALA A  15     -46.497 -33.642 -98.999  1.00  0.00           C  
ATOM    256  O   ALA A  15     -45.338 -33.777 -99.388  1.00  0.00           O  
ATOM    257  CB  ALA A  15     -46.947 -32.924 -96.648  1.00  0.00           C  
ATOM    258  H   ALA A  15     -48.926 -31.874 -97.846  1.00  0.00           H  
ATOM    259  HA  ALA A  15     -46.116 -31.709 -98.201  1.00  0.00           H  
ATOM    260 1HB  ALA A  15     -45.986 -33.351 -96.360  1.00  0.00           H  
ATOM    261 2HB  ALA A  15     -47.169 -32.065 -96.012  1.00  0.00           H  
ATOM    262 3HB  ALA A  15     -47.727 -33.674 -96.532  1.00  0.00           H  
ATOM    263  N   GLN A  16     -47.471 -34.486 -99.321  1.00  0.00           N  
ATOM    264  CA  GLN A  16     -47.239 -35.623-100.204  1.00  0.00           C  
ATOM    265  C   GLN A  16     -46.813 -35.165-101.593  1.00  0.00           C  
ATOM    266  O   GLN A  16     -45.935 -35.763-102.212  1.00  0.00           O  
ATOM    267  CB  GLN A  16     -48.498 -36.490-100.302  1.00  0.00           C  
ATOM    268  CG  GLN A  16     -48.829 -37.251 -99.030  1.00  0.00           C  
ATOM    269  CD  GLN A  16     -50.124 -38.034 -99.146  1.00  0.00           C  
ATOM    270  OE1 GLN A  16     -50.877 -37.876-100.111  1.00  0.00           O  
ATOM    271  NE2 GLN A  16     -50.390 -38.884 -98.162  1.00  0.00           N  
ATOM    272  H   GLN A  16     -48.398 -34.333 -98.947  1.00  0.00           H  
ATOM    273  HA  GLN A  16     -46.428 -36.222 -99.790  1.00  0.00           H  
ATOM    274 1HB  GLN A  16     -49.353 -35.863-100.553  1.00  0.00           H  
ATOM    275 2HB  GLN A  16     -48.377 -37.215-101.107  1.00  0.00           H  
ATOM    276 1HG  GLN A  16     -48.024 -37.952 -98.818  1.00  0.00           H  
ATOM    277 2HG  GLN A  16     -48.932 -36.540 -98.211  1.00  0.00           H  
ATOM    278 1HE2 GLN A  16     -51.230 -39.430 -98.183  1.00  0.00           H  
ATOM    279 2HE2 GLN A  16     -49.750 -38.982 -97.398  1.00  0.00           H  
ATOM    280  N   GLU A  17     -47.445 -34.099-102.079  1.00  0.00           N  
ATOM    281  CA  GLU A  17     -47.098 -33.527-103.373  1.00  0.00           C  
ATOM    282  C   GLU A  17     -45.708 -32.902-103.346  1.00  0.00           C  
ATOM    283  O   GLU A  17     -44.978 -32.948-104.335  1.00  0.00           O  
ATOM    284  CB  GLU A  17     -48.132 -32.479-103.787  1.00  0.00           C  
ATOM    285  CG  GLU A  17     -49.505 -33.046-104.116  1.00  0.00           C  
ATOM    286  CD  GLU A  17     -49.475 -34.020-105.262  1.00  0.00           C  
ATOM    287  OE1 GLU A  17     -48.890 -33.707-106.269  1.00  0.00           O  
ATOM    288  OE2 GLU A  17     -50.042 -35.081-105.128  1.00  0.00           O  
ATOM    289  H   GLU A  17     -48.182 -33.676-101.534  1.00  0.00           H  
ATOM    290  HA  GLU A  17     -47.083 -34.330-104.112  1.00  0.00           H  
ATOM    291 1HB  GLU A  17     -48.255 -31.752-102.983  1.00  0.00           H  
ATOM    292 2HB  GLU A  17     -47.773 -31.941-104.663  1.00  0.00           H  
ATOM    293 1HG  GLU A  17     -49.901 -33.551-103.235  1.00  0.00           H  
ATOM    294 2HG  GLU A  17     -50.176 -32.225-104.362  1.00  0.00           H  
ATOM    295  N   ALA A  18     -45.351 -32.321-102.204  1.00  0.00           N  
ATOM    296  CA  ALA A  18     -44.005 -31.795-102.004  1.00  0.00           C  
ATOM    297  C   ALA A  18     -42.967 -32.909-102.047  1.00  0.00           C  
ATOM    298  O   ALA A  18     -41.871 -32.728-102.575  1.00  0.00           O  
ATOM    299  CB  ALA A  18     -43.921 -31.044-100.684  1.00  0.00           C  
ATOM    300  H   ALA A  18     -46.027 -32.241-101.461  1.00  0.00           H  
ATOM    301  HA  ALA A  18     -43.780 -31.101-102.815  1.00  0.00           H  
ATOM    302 1HB  ALA A  18     -42.910 -30.659-100.548  1.00  0.00           H  
ATOM    303 2HB  ALA A  18     -44.627 -30.216-100.691  1.00  0.00           H  
ATOM    304 3HB  ALA A  18     -44.164 -31.721 -99.865  1.00  0.00           H  
ATOM    305  N   GLU A  19     -43.319 -34.060-101.486  1.00  0.00           N  
ATOM    306  CA  GLU A  19     -42.456 -35.236-101.541  1.00  0.00           C  
ATOM    307  C   GLU A  19     -42.268 -35.712-102.975  1.00  0.00           C  
ATOM    308  O   GLU A  19     -41.177 -36.132-103.362  1.00  0.00           O  
ATOM    309  CB  GLU A  19     -43.039 -36.367-100.691  1.00  0.00           C  
ATOM    310  CG  GLU A  19     -42.961 -36.129 -99.190  1.00  0.00           C  
ATOM    311  CD  GLU A  19     -43.674 -37.185 -98.393  1.00  0.00           C  
ATOM    312  OE1 GLU A  19     -44.560 -37.808 -98.924  1.00  0.00           O  
ATOM    313  OE2 GLU A  19     -43.331 -37.370 -97.248  1.00  0.00           O  
ATOM    314  H   GLU A  19     -44.207 -34.126-101.008  1.00  0.00           H  
ATOM    315  HA  GLU A  19     -41.475 -34.963-101.152  1.00  0.00           H  
ATOM    316 1HB  GLU A  19     -44.087 -36.516-100.951  1.00  0.00           H  
ATOM    317 2HB  GLU A  19     -42.512 -37.295-100.909  1.00  0.00           H  
ATOM    318 1HG  GLU A  19     -41.912 -36.109 -98.889  1.00  0.00           H  
ATOM    319 2HG  GLU A  19     -43.393 -35.156 -98.963  1.00  0.00           H  
ATOM    320  N   LYS A  20     -43.336 -35.644-103.761  1.00  0.00           N  
ATOM    321  CA  LYS A  20     -43.263 -35.960-105.184  1.00  0.00           C  
ATOM    322  C   LYS A  20     -42.310 -35.019-105.908  1.00  0.00           C  
ATOM    323  O   LYS A  20     -41.562 -35.439-106.794  1.00  0.00           O  
ATOM    324  CB  LYS A  20     -44.653 -35.891-105.819  1.00  0.00           C  
ATOM    325  CG  LYS A  20     -45.600 -36.999-105.380  1.00  0.00           C  
ATOM    326  CD  LYS A  20     -46.977 -36.829-106.009  1.00  0.00           C  
ATOM    327  CE  LYS A  20     -47.956 -37.872-105.487  1.00  0.00           C  
ATOM    328  NZ  LYS A  20     -49.324 -37.672-106.037  1.00  0.00           N  
ATOM    329  H   LYS A  20     -44.223 -35.367-103.365  1.00  0.00           H  
ATOM    330  HA  LYS A  20     -42.875 -36.973-105.294  1.00  0.00           H  
ATOM    331 1HB  LYS A  20     -45.118 -34.937-105.578  1.00  0.00           H  
ATOM    332 2HB  LYS A  20     -44.559 -35.943-106.905  1.00  0.00           H  
ATOM    333 1HG  LYS A  20     -45.194 -37.966-105.674  1.00  0.00           H  
ATOM    334 2HG  LYS A  20     -45.703 -36.982-104.296  1.00  0.00           H  
ATOM    335 1HD  LYS A  20     -47.361 -35.835-105.781  1.00  0.00           H  
ATOM    336 2HD  LYS A  20     -46.897 -36.930-107.091  1.00  0.00           H  
ATOM    337 1HE  LYS A  20     -47.608 -38.867-105.762  1.00  0.00           H  
ATOM    338 2HE  LYS A  20     -48.003 -37.816-104.401  1.00  0.00           H  
ATOM    339 1HZ  LYS A  20     -49.941 -38.382-105.667  1.00  0.00           H  
ATOM    340 2HZ  LYS A  20     -49.664 -36.759-105.771  1.00  0.00           H  
ATOM    341 3HZ  LYS A  20     -49.296 -37.742-107.044  1.00  0.00           H  
ATOM    342  N   LYS A  21     -42.339 -33.746-105.527  1.00  0.00           N  
ATOM    343  CA  LYS A  21     -41.423 -32.759-106.086  1.00  0.00           C  
ATOM    344  C   LYS A  21     -40.015 -32.942-105.538  1.00  0.00           C  
ATOM    345  O   LYS A  21     -39.031 -32.632-106.211  1.00  0.00           O  
ATOM    346  CB  LYS A  21     -41.919 -31.342-105.796  1.00  0.00           C  
ATOM    347  CG  LYS A  21     -43.190 -30.955-106.543  1.00  0.00           C  
ATOM    348  CD  LYS A  21     -43.641 -29.550-106.173  1.00  0.00           C  
ATOM    349  CE  LYS A  21     -44.919 -29.168-106.907  1.00  0.00           C  
ATOM    350  NZ  LYS A  21     -45.390 -27.808-106.531  1.00  0.00           N  
ATOM    351  H   LYS A  21     -43.013 -33.457-104.832  1.00  0.00           H  
ATOM    352  HA  LYS A  21     -41.378 -32.900-107.167  1.00  0.00           H  
ATOM    353 1HB  LYS A  21     -42.114 -31.236-104.728  1.00  0.00           H  
ATOM    354 2HB  LYS A  21     -41.145 -30.623-106.060  1.00  0.00           H  
ATOM    355 1HG  LYS A  21     -43.008 -30.998-107.616  1.00  0.00           H  
ATOM    356 2HG  LYS A  21     -43.984 -31.659-106.297  1.00  0.00           H  
ATOM    357 1HD  LYS A  21     -43.821 -29.496-105.098  1.00  0.00           H  
ATOM    358 2HD  LYS A  21     -42.859 -28.837-106.430  1.00  0.00           H  
ATOM    359 1HE  LYS A  21     -44.742 -29.195-107.981  1.00  0.00           H  
ATOM    360 2HE  LYS A  21     -45.702 -29.887-106.672  1.00  0.00           H  
ATOM    361 1HZ  LYS A  21     -46.238 -27.592-107.039  1.00  0.00           H  
ATOM    362 2HZ  LYS A  21     -45.576 -27.777-105.539  1.00  0.00           H  
ATOM    363 3HZ  LYS A  21     -44.679 -27.128-106.762  1.00  0.00           H  
ATOM    364  N   GLY A  22     -39.922 -33.447-104.313  1.00  0.00           N  
ATOM    365  CA  GLY A  22     -38.634 -33.644-103.659  1.00  0.00           C  
ATOM    366  C   GLY A  22     -38.363 -32.550-102.634  1.00  0.00           C  
ATOM    367  O   GLY A  22     -37.315 -32.536-101.991  1.00  0.00           O  
ATOM    368  H   GLY A  22     -40.767 -33.701-103.820  1.00  0.00           H  
ATOM    369 1HA  GLY A  22     -38.619 -34.618-103.171  1.00  0.00           H  
ATOM    370 2HA  GLY A  22     -37.844 -33.647-104.408  1.00  0.00           H  
ATOM    371  N   ASP A  23     -39.316 -31.635-102.486  1.00  0.00           N  
ATOM    372  CA  ASP A  23     -39.144 -30.486-101.605  1.00  0.00           C  
ATOM    373  C   ASP A  23     -39.526 -30.831-100.171  1.00  0.00           C  
ATOM    374  O   ASP A  23     -40.626 -30.514 -99.718  1.00  0.00           O  
ATOM    375  CB  ASP A  23     -39.986 -29.304-102.095  1.00  0.00           C  
ATOM    376  CG  ASP A  23     -39.734 -28.030-101.303  1.00  0.00           C  
ATOM    377  OD1 ASP A  23     -39.150 -28.114-100.248  1.00  0.00           O  
ATOM    378  OD2 ASP A  23     -40.128 -26.982-101.759  1.00  0.00           O  
ATOM    379  H   ASP A  23     -40.179 -31.738-102.999  1.00  0.00           H  
ATOM    380  HA  ASP A  23     -38.093 -30.201-101.610  1.00  0.00           H  
ATOM    381 1HB  ASP A  23     -39.765 -29.111-103.145  1.00  0.00           H  
ATOM    382 2HB  ASP A  23     -41.043 -29.558-102.024  1.00  0.00           H  
ATOM    383  N   VAL A  24     -38.609 -31.478 -99.461  1.00  0.00           N  
ATOM    384  CA  VAL A  24     -38.887 -31.964 -98.115  1.00  0.00           C  
ATOM    385  C   VAL A  24     -39.078 -30.806 -97.142  1.00  0.00           C  
ATOM    386  O   VAL A  24     -39.751 -30.945 -96.122  1.00  0.00           O  
ATOM    387  CB  VAL A  24     -37.736 -32.861 -97.622  1.00  0.00           C  
ATOM    388  CG1 VAL A  24     -37.629 -34.109 -98.485  1.00  0.00           C  
ATOM    389  CG2 VAL A  24     -36.431 -32.082 -97.634  1.00  0.00           C  
ATOM    390  H   VAL A  24     -37.699 -31.642 -99.863  1.00  0.00           H  
ATOM    391  HA  VAL A  24     -39.816 -32.534 -98.135  1.00  0.00           H  
ATOM    392  HB  VAL A  24     -37.955 -33.191 -96.606  1.00  0.00           H  
ATOM    393 1HG1 VAL A  24     -36.812 -34.733 -98.123  1.00  0.00           H  
ATOM    394 2HG1 VAL A  24     -38.563 -34.670 -98.433  1.00  0.00           H  
ATOM    395 3HG1 VAL A  24     -37.434 -33.822 -99.518  1.00  0.00           H  
ATOM    396 1HG2 VAL A  24     -35.622 -32.723 -97.284  1.00  0.00           H  
ATOM    397 2HG2 VAL A  24     -36.215 -31.748 -98.649  1.00  0.00           H  
ATOM    398 3HG2 VAL A  24     -36.517 -31.217 -96.977  1.00  0.00           H  
ATOM    399  N   GLU A  25     -38.476 -29.665 -97.463  1.00  0.00           N  
ATOM    400  CA  GLU A  25     -38.644 -28.460 -96.661  1.00  0.00           C  
ATOM    401  C   GLU A  25     -40.101 -28.019 -96.627  1.00  0.00           C  
ATOM    402  O   GLU A  25     -40.671 -27.803 -95.558  1.00  0.00           O  
ATOM    403  CB  GLU A  25     -37.772 -27.327 -97.211  1.00  0.00           C  
ATOM    404  CG  GLU A  25     -37.873 -26.021 -96.436  1.00  0.00           C  
ATOM    405  CD  GLU A  25     -36.981 -24.944 -96.986  1.00  0.00           C  
ATOM    406  OE1 GLU A  25     -36.183 -25.240 -97.843  1.00  0.00           O  
ATOM    407  OE2 GLU A  25     -37.099 -23.823 -96.550  1.00  0.00           O  
ATOM    408  H   GLU A  25     -37.886 -29.633 -98.282  1.00  0.00           H  
ATOM    409  HA  GLU A  25     -38.343 -28.679 -95.636  1.00  0.00           H  
ATOM    410 1HB  GLU A  25     -36.727 -27.639 -97.209  1.00  0.00           H  
ATOM    411 2HB  GLU A  25     -38.050 -27.125 -98.246  1.00  0.00           H  
ATOM    412 1HG  GLU A  25     -38.906 -25.674 -96.464  1.00  0.00           H  
ATOM    413 2HG  GLU A  25     -37.610 -26.208 -95.396  1.00  0.00           H  
ATOM    414  N   GLU A  26     -40.702 -27.887 -97.807  1.00  0.00           N  
ATOM    415  CA  GLU A  26     -42.104 -27.502 -97.915  1.00  0.00           C  
ATOM    416  C   GLU A  26     -43.014 -28.575 -97.334  1.00  0.00           C  
ATOM    417  O   GLU A  26     -44.052 -28.268 -96.743  1.00  0.00           O  
ATOM    418  CB  GLU A  26     -42.474 -27.241 -99.376  1.00  0.00           C  
ATOM    419  CG  GLU A  26     -43.915 -26.797 -99.589  1.00  0.00           C  
ATOM    420  CD  GLU A  26     -44.218 -25.469 -98.954  1.00  0.00           C  
ATOM    421  OE1 GLU A  26     -43.293 -24.765 -98.625  1.00  0.00           O  
ATOM    422  OE2 GLU A  26     -45.375 -25.157 -98.796  1.00  0.00           O  
ATOM    423  H   GLU A  26     -40.172 -28.058 -98.650  1.00  0.00           H  
ATOM    424  HA  GLU A  26     -42.257 -26.588 -97.338  1.00  0.00           H  
ATOM    425 1HB  GLU A  26     -41.824 -26.469 -99.786  1.00  0.00           H  
ATOM    426 2HB  GLU A  26     -42.315 -28.148 -99.959  1.00  0.00           H  
ATOM    427 1HG  GLU A  26     -44.108 -26.726-100.660  1.00  0.00           H  
ATOM    428 2HG  GLU A  26     -44.583 -27.552 -99.178  1.00  0.00           H  
ATOM    429  N   ALA A  27     -42.624 -29.832 -97.505  1.00  0.00           N  
ATOM    430  CA  ALA A  27     -43.378 -30.952 -96.951  1.00  0.00           C  
ATOM    431  C   ALA A  27     -43.571 -30.797 -95.449  1.00  0.00           C  
ATOM    432  O   ALA A  27     -44.666 -31.006 -94.928  1.00  0.00           O  
ATOM    433  CB  ALA A  27     -42.679 -32.267 -97.263  1.00  0.00           C  
ATOM    434  H   ALA A  27     -41.783 -30.020 -98.032  1.00  0.00           H  
ATOM    435  HA  ALA A  27     -44.369 -30.964 -97.412  1.00  0.00           H  
ATOM    436 1HB  ALA A  27     -43.255 -33.093 -96.843  1.00  0.00           H  
ATOM    437 2HB  ALA A  27     -42.602 -32.392 -98.342  1.00  0.00           H  
ATOM    438 3HB  ALA A  27     -41.682 -32.260 -96.825  1.00  0.00           H  
ATOM    439  N   VAL A  28     -42.498 -30.429 -94.755  1.00  0.00           N  
ATOM    440  CA  VAL A  28     -42.559 -30.188 -93.319  1.00  0.00           C  
ATOM    441  C   VAL A  28     -43.436 -28.984 -93.000  1.00  0.00           C  
ATOM    442  O   VAL A  28     -44.234 -29.015 -92.063  1.00  0.00           O  
ATOM    443  CB  VAL A  28     -41.145 -29.955 -92.754  1.00  0.00           C  
ATOM    444  CG1 VAL A  28     -41.220 -29.459 -91.319  1.00  0.00           C  
ATOM    445  CG2 VAL A  28     -40.334 -31.238 -92.842  1.00  0.00           C  
ATOM    446  H   VAL A  28     -41.616 -30.315 -95.234  1.00  0.00           H  
ATOM    447  HA  VAL A  28     -43.009 -31.060 -92.840  1.00  0.00           H  
ATOM    448  HB  VAL A  28     -40.656 -29.174 -93.338  1.00  0.00           H  
ATOM    449 1HG1 VAL A  28     -40.211 -29.298 -90.936  1.00  0.00           H  
ATOM    450 2HG1 VAL A  28     -41.773 -28.521 -91.286  1.00  0.00           H  
ATOM    451 3HG1 VAL A  28     -41.727 -30.203 -90.702  1.00  0.00           H  
ATOM    452 1HG2 VAL A  28     -39.336 -31.065 -92.442  1.00  0.00           H  
ATOM    453 2HG2 VAL A  28     -40.827 -32.019 -92.262  1.00  0.00           H  
ATOM    454 3HG2 VAL A  28     -40.258 -31.552 -93.883  1.00  0.00           H  
ATOM    455  N   ARG A  29     -43.282 -27.922 -93.783  1.00  0.00           N  
ATOM    456  CA  ARG A  29     -44.075 -26.714 -93.600  1.00  0.00           C  
ATOM    457  C   ARG A  29     -45.566 -27.008 -93.725  1.00  0.00           C  
ATOM    458  O   ARG A  29     -46.378 -26.471 -92.974  1.00  0.00           O  
ATOM    459  CB  ARG A  29     -43.682 -25.655 -94.622  1.00  0.00           C  
ATOM    460  CG  ARG A  29     -42.293 -25.066 -94.429  1.00  0.00           C  
ATOM    461  CD  ARG A  29     -41.982 -24.046 -95.462  1.00  0.00           C  
ATOM    462  NE  ARG A  29     -40.589 -23.633 -95.415  1.00  0.00           N  
ATOM    463  CZ  ARG A  29     -40.094 -22.708 -94.569  1.00  0.00           C  
ATOM    464  NH1 ARG A  29     -40.889 -22.111 -93.710  1.00  0.00           N  
ATOM    465  NH2 ARG A  29     -38.808 -22.401 -94.604  1.00  0.00           N  
ATOM    466  H   ARG A  29     -42.598 -27.954 -94.527  1.00  0.00           H  
ATOM    467  HA  ARG A  29     -43.898 -26.330 -92.595  1.00  0.00           H  
ATOM    468 1HB  ARG A  29     -43.722 -26.083 -95.622  1.00  0.00           H  
ATOM    469 2HB  ARG A  29     -44.396 -24.833 -94.587  1.00  0.00           H  
ATOM    470 1HG  ARG A  29     -42.231 -24.593 -93.449  1.00  0.00           H  
ATOM    471 2HG  ARG A  29     -41.548 -25.860 -94.496  1.00  0.00           H  
ATOM    472 1HD  ARG A  29     -42.182 -24.457 -96.452  1.00  0.00           H  
ATOM    473 2HD  ARG A  29     -42.604 -23.165 -95.304  1.00  0.00           H  
ATOM    474  HE  ARG A  29     -39.946 -24.071 -96.061  1.00  0.00           H  
ATOM    475 1HH1 ARG A  29     -41.871 -22.345 -93.683  1.00  0.00           H  
ATOM    476 2HH1 ARG A  29     -40.517 -21.418 -93.076  1.00  0.00           H  
ATOM    477 1HH2 ARG A  29     -38.198 -22.861 -95.265  1.00  0.00           H  
ATOM    478 2HH2 ARG A  29     -38.437 -21.709 -93.971  1.00  0.00           H  
ATOM    479  N   ALA A  30     -45.916 -27.860 -94.683  1.00  0.00           N  
ATOM    480  CA  ALA A  30     -47.289 -28.334 -94.821  1.00  0.00           C  
ATOM    481  C   ALA A  30     -47.701 -29.185 -93.626  1.00  0.00           C  
ATOM    482  O   ALA A  30     -48.817 -29.063 -93.122  1.00  0.00           O  
ATOM    483  CB  ALA A  30     -47.447 -29.123 -96.113  1.00  0.00           C  
ATOM    484  H   ALA A  30     -45.215 -28.191 -95.328  1.00  0.00           H  
ATOM    485  HA  ALA A  30     -47.951 -27.469 -94.855  1.00  0.00           H  
ATOM    486 1HB  ALA A  30     -48.478 -29.470 -96.203  1.00  0.00           H  
ATOM    487 2HB  ALA A  30     -47.203 -28.483 -96.962  1.00  0.00           H  
ATOM    488 3HB  ALA A  30     -46.777 -29.980 -96.102  1.00  0.00           H  
ATOM    489  N   ALA A  31     -46.795 -30.046 -93.179  1.00  0.00           N  
ATOM    490  CA  ALA A  31     -47.050 -30.894 -92.020  1.00  0.00           C  
ATOM    491  C   ALA A  31     -47.272 -30.060 -90.764  1.00  0.00           C  
ATOM    492  O   ALA A  31     -48.075 -30.418 -89.904  1.00  0.00           O  
ATOM    493  CB  ALA A  31     -45.900 -31.868 -91.812  1.00  0.00           C  
ATOM    494  H   ALA A  31     -45.905 -30.116 -93.651  1.00  0.00           H  
ATOM    495  HA  ALA A  31     -47.961 -31.466 -92.203  1.00  0.00           H  
ATOM    496 1HB  ALA A  31     -46.106 -32.495 -90.946  1.00  0.00           H  
ATOM    497 2HB  ALA A  31     -45.790 -32.497 -92.696  1.00  0.00           H  
ATOM    498 3HB  ALA A  31     -44.979 -31.313 -91.648  1.00  0.00           H  
ATOM    499  N   GLN A  32     -46.556 -28.947 -90.666  1.00  0.00           N  
ATOM    500  CA  GLN A  32     -46.739 -28.011 -89.563  1.00  0.00           C  
ATOM    501  C   GLN A  32     -48.152 -27.441 -89.556  1.00  0.00           C  
ATOM    502  O   GLN A  32     -48.769 -27.294 -88.500  1.00  0.00           O  
ATOM    503  CB  GLN A  32     -45.716 -26.875 -89.647  1.00  0.00           C  
ATOM    504  CG  GLN A  32     -44.294 -27.293 -89.316  1.00  0.00           C  
ATOM    505  CD  GLN A  32     -43.294 -26.174 -89.541  1.00  0.00           C  
ATOM    506  OE1 GLN A  32     -43.545 -25.246 -90.315  1.00  0.00           O  
ATOM    507  NE2 GLN A  32     -42.155 -26.254 -88.864  1.00  0.00           N  
ATOM    508  H   GLN A  32     -45.863 -28.742 -91.374  1.00  0.00           H  
ATOM    509  HA  GLN A  32     -46.597 -28.549 -88.624  1.00  0.00           H  
ATOM    510 1HB  GLN A  32     -45.719 -26.458 -90.654  1.00  0.00           H  
ATOM    511 2HB  GLN A  32     -46.001 -26.077 -88.962  1.00  0.00           H  
ATOM    512 1HG  GLN A  32     -44.248 -27.587 -88.268  1.00  0.00           H  
ATOM    513 2HG  GLN A  32     -44.015 -28.133 -89.953  1.00  0.00           H  
ATOM    514 1HE2 GLN A  32     -41.457 -25.546 -88.971  1.00  0.00           H  
ATOM    515 2HE2 GLN A  32     -41.993 -27.025 -88.247  1.00  0.00           H  
ATOM    516  N   GLU A  33     -48.661 -27.117 -90.741  1.00  0.00           N  
ATOM    517  CA  GLU A  33     -50.046 -26.686 -90.888  1.00  0.00           C  
ATOM    518  C   GLU A  33     -51.013 -27.822 -90.573  1.00  0.00           C  
ATOM    519  O   GLU A  33     -52.057 -27.606 -89.957  1.00  0.00           O  
ATOM    520  CB  GLU A  33     -50.296 -26.169 -92.307  1.00  0.00           C  
ATOM    521  CG  GLU A  33     -49.707 -24.795 -92.588  1.00  0.00           C  
ATOM    522  CD  GLU A  33     -50.344 -23.707 -91.767  1.00  0.00           C  
ATOM    523  OE1 GLU A  33     -49.731 -23.266 -90.824  1.00  0.00           O  
ATOM    524  OE2 GLU A  33     -51.442 -23.318 -92.085  1.00  0.00           O  
ATOM    525  H   GLU A  33     -48.073 -27.173 -91.561  1.00  0.00           H  
ATOM    526  HA  GLU A  33     -50.235 -25.883 -90.177  1.00  0.00           H  
ATOM    527 1HB  GLU A  33     -49.872 -26.869 -93.028  1.00  0.00           H  
ATOM    528 2HB  GLU A  33     -51.368 -26.118 -92.492  1.00  0.00           H  
ATOM    529 1HG  GLU A  33     -48.639 -24.817 -92.375  1.00  0.00           H  
ATOM    530 2HG  GLU A  33     -49.833 -24.567 -93.646  1.00  0.00           H  
ATOM    531  N   ALA A  34     -50.659 -29.027 -90.998  1.00  0.00           N  
ATOM    532  CA  ALA A  34     -51.502 -30.197 -90.770  1.00  0.00           C  
ATOM    533  C   ALA A  34     -51.686 -30.462 -89.283  1.00  0.00           C  
ATOM    534  O   ALA A  34     -52.807 -30.653 -88.812  1.00  0.00           O  
ATOM    535  CB  ALA A  34     -50.908 -31.421 -91.457  1.00  0.00           C  
ATOM    536  H   ALA A  34     -49.787 -29.140 -91.491  1.00  0.00           H  
ATOM    537  HA  ALA A  34     -52.486 -30.002 -91.198  1.00  0.00           H  
ATOM    538 1HB  ALA A  34     -51.547 -32.284 -91.279  1.00  0.00           H  
ATOM    539 2HB  ALA A  34     -50.835 -31.238 -92.529  1.00  0.00           H  
ATOM    540 3HB  ALA A  34     -49.915 -31.613 -91.053  1.00  0.00           H  
ATOM    541  N   VAL A  35     -50.580 -30.474 -88.546  1.00  0.00           N  
ATOM    542  CA  VAL A  35     -50.614 -30.765 -87.119  1.00  0.00           C  
ATOM    543  C   VAL A  35     -51.247 -29.620 -86.339  1.00  0.00           C  
ATOM    544  O   VAL A  35     -51.873 -29.837 -85.301  1.00  0.00           O  
ATOM    545  CB  VAL A  35     -49.189 -31.015 -86.591  1.00  0.00           C  
ATOM    546  CG1 VAL A  35     -48.401 -29.714 -86.546  1.00  0.00           C  
ATOM    547  CG2 VAL A  35     -49.251 -31.655 -85.212  1.00  0.00           C  
ATOM    548  H   VAL A  35     -49.693 -30.277 -88.988  1.00  0.00           H  
ATOM    549  HA  VAL A  35     -51.226 -31.653 -86.962  1.00  0.00           H  
ATOM    550  HB  VAL A  35     -48.668 -31.683 -87.279  1.00  0.00           H  
ATOM    551 1HG1 VAL A  35     -47.396 -29.910 -86.171  1.00  0.00           H  
ATOM    552 2HG1 VAL A  35     -48.337 -29.293 -87.551  1.00  0.00           H  
ATOM    553 3HG1 VAL A  35     -48.903 -29.008 -85.886  1.00  0.00           H  
ATOM    554 1HG2 VAL A  35     -48.242 -31.831 -84.846  1.00  0.00           H  
ATOM    555 2HG2 VAL A  35     -49.777 -30.990 -84.527  1.00  0.00           H  
ATOM    556 3HG2 VAL A  35     -49.784 -32.604 -85.276  1.00  0.00           H  
ATOM    557  N   ARG A  36     -51.083 -28.402 -86.844  1.00  0.00           N  
ATOM    558  CA  ARG A  36     -51.693 -27.229 -86.231  1.00  0.00           C  
ATOM    559  C   ARG A  36     -53.211 -27.263 -86.363  1.00  0.00           C  
ATOM    560  O   ARG A  36     -53.932 -27.039 -85.392  1.00  0.00           O  
ATOM    561  CB  ARG A  36     -51.160 -25.955 -86.868  1.00  0.00           C  
ATOM    562  CG  ARG A  36     -51.683 -24.666 -86.255  1.00  0.00           C  
ATOM    563  CD  ARG A  36     -51.044 -23.470 -86.861  1.00  0.00           C  
ATOM    564  NE  ARG A  36     -51.529 -23.221 -88.210  1.00  0.00           N  
ATOM    565  CZ  ARG A  36     -52.740 -22.708 -88.505  1.00  0.00           C  
ATOM    566  NH1 ARG A  36     -53.574 -22.394 -87.538  1.00  0.00           N  
ATOM    567  NH2 ARG A  36     -53.087 -22.519 -89.766  1.00  0.00           N  
ATOM    568  H   ARG A  36     -50.522 -28.287 -87.677  1.00  0.00           H  
ATOM    569  HA  ARG A  36     -51.454 -27.233 -85.167  1.00  0.00           H  
ATOM    570 1HB  ARG A  36     -50.073 -25.938 -86.793  1.00  0.00           H  
ATOM    571 2HB  ARG A  36     -51.415 -25.943 -87.929  1.00  0.00           H  
ATOM    572 1HG  ARG A  36     -52.760 -24.598 -86.414  1.00  0.00           H  
ATOM    573 2HG  ARG A  36     -51.475 -24.661 -85.185  1.00  0.00           H  
ATOM    574 1HD  ARG A  36     -51.264 -22.592 -86.254  1.00  0.00           H  
ATOM    575 2HD  ARG A  36     -49.966 -23.619 -86.909  1.00  0.00           H  
ATOM    576  HE  ARG A  36     -50.916 -23.450 -88.979  1.00  0.00           H  
ATOM    577 1HH1 ARG A  36     -53.308 -22.539 -86.574  1.00  0.00           H  
ATOM    578 2HH1 ARG A  36     -54.480 -22.009 -87.759  1.00  0.00           H  
ATOM    579 1HH2 ARG A  36     -52.446 -22.761 -90.508  1.00  0.00           H  
ATOM    580 2HH2 ARG A  36     -53.994 -22.135 -89.987  1.00  0.00           H  
ATOM    581  N   ALA A  37     -53.688 -27.545 -87.571  1.00  0.00           N  
ATOM    582  CA  ALA A  37     -55.120 -27.607 -87.834  1.00  0.00           C  
ATOM    583  C   ALA A  37     -55.783 -28.709 -87.021  1.00  0.00           C  
ATOM    584  O   ALA A  37     -56.830 -28.499 -86.407  1.00  0.00           O  
ATOM    585  CB  ALA A  37     -55.379 -27.814 -89.318  1.00  0.00           C  
ATOM    586  H   ALA A  37     -53.040 -27.722 -88.327  1.00  0.00           H  
ATOM    587  HA  ALA A  37     -55.568 -26.658 -87.533  1.00  0.00           H  
ATOM    588 1HB  ALA A  37     -56.453 -27.858 -89.500  1.00  0.00           H  
ATOM    589 2HB  ALA A  37     -54.950 -26.988 -89.884  1.00  0.00           H  
ATOM    590 3HB  ALA A  37     -54.921 -28.750 -89.639  1.00  0.00           H  
ATOM    591  N   ALA A  38     -55.168 -29.887 -87.017  1.00  0.00           N  
ATOM    592  CA  ALA A  38     -55.699 -31.027 -86.283  1.00  0.00           C  
ATOM    593  C   ALA A  38     -55.639 -30.791 -84.779  1.00  0.00           C  
ATOM    594  O   ALA A  38     -56.560 -31.156 -84.046  1.00  0.00           O  
ATOM    595  CB  ALA A  38     -54.943 -32.295 -86.650  1.00  0.00           C  
ATOM    596  H   ALA A  38     -54.309 -29.993 -87.539  1.00  0.00           H  
ATOM    597  HA  ALA A  38     -56.748 -31.156 -86.554  1.00  0.00           H  
ATOM    598 1HB  ALA A  38     -55.351 -33.137 -86.092  1.00  0.00           H  
ATOM    599 2HB  ALA A  38     -55.044 -32.483 -87.720  1.00  0.00           H  
ATOM    600 3HB  ALA A  38     -53.889 -32.173 -86.402  1.00  0.00           H  
ATOM    601  N   LYS A  39     -54.549 -30.180 -84.324  1.00  0.00           N  
ATOM    602  CA  LYS A  39     -54.389 -29.852 -82.913  1.00  0.00           C  
ATOM    603  C   LYS A  39     -55.457 -28.869 -82.451  1.00  0.00           C  
ATOM    604  O   LYS A  39     -56.050 -29.039 -81.386  1.00  0.00           O  
ATOM    605  CB  LYS A  39     -52.998 -29.276 -82.651  1.00  0.00           C  
ATOM    606  CG  LYS A  39     -52.720 -28.935 -81.193  1.00  0.00           C  
ATOM    607  CD  LYS A  39     -51.275 -28.508 -80.990  1.00  0.00           C  
ATOM    608  CE  LYS A  39     -51.011 -28.113 -79.544  1.00  0.00           C  
ATOM    609  NZ  LYS A  39     -49.579 -27.784 -79.309  1.00  0.00           N  
ATOM    610  H   LYS A  39     -53.816 -29.936 -84.974  1.00  0.00           H  
ATOM    611  HA  LYS A  39     -54.506 -30.765 -82.332  1.00  0.00           H  
ATOM    612 1HB  LYS A  39     -52.241 -29.990 -82.977  1.00  0.00           H  
ATOM    613 2HB  LYS A  39     -52.863 -28.366 -83.238  1.00  0.00           H  
ATOM    614 1HG  LYS A  39     -53.379 -28.123 -80.878  1.00  0.00           H  
ATOM    615 2HG  LYS A  39     -52.925 -29.806 -80.571  1.00  0.00           H  
ATOM    616 1HD  LYS A  39     -50.612 -29.330 -81.260  1.00  0.00           H  
ATOM    617 2HD  LYS A  39     -51.053 -27.656 -81.634  1.00  0.00           H  
ATOM    618 1HE  LYS A  39     -51.619 -27.245 -79.288  1.00  0.00           H  
ATOM    619 2HE  LYS A  39     -51.296 -28.933 -78.886  1.00  0.00           H  
ATOM    620 1HZ  LYS A  39     -49.447 -27.528 -78.340  1.00  0.00           H  
ATOM    621 2HZ  LYS A  39     -49.008 -28.588 -79.526  1.00  0.00           H  
ATOM    622 3HZ  LYS A  39     -49.309 -27.011 -79.900  1.00  0.00           H  
ATOM    623  N   GLU A  40     -55.696 -27.840 -83.255  1.00  0.00           N  
ATOM    624  CA  GLU A  40     -56.712 -26.843 -82.943  1.00  0.00           C  
ATOM    625  C   GLU A  40     -58.113 -27.431 -83.047  1.00  0.00           C  
ATOM    626  O   GLU A  40     -59.002 -27.081 -82.273  1.00  0.00           O  
ATOM    627  CB  GLU A  40     -56.582 -25.638 -83.878  1.00  0.00           C  
ATOM    628  CG  GLU A  40     -55.332 -24.800 -83.653  1.00  0.00           C  
ATOM    629  CD  GLU A  40     -55.156 -23.723 -84.687  1.00  0.00           C  
ATOM    630  OE1 GLU A  40     -56.059 -23.516 -85.462  1.00  0.00           O  
ATOM    631  OE2 GLU A  40     -54.117 -23.105 -84.701  1.00  0.00           O  
ATOM    632  H   GLU A  40     -55.162 -27.748 -84.109  1.00  0.00           H  
ATOM    633  HA  GLU A  40     -56.568 -26.512 -81.914  1.00  0.00           H  
ATOM    634 1HB  GLU A  40     -56.572 -25.981 -84.913  1.00  0.00           H  
ATOM    635 2HB  GLU A  40     -57.448 -24.988 -83.756  1.00  0.00           H  
ATOM    636 1HG  GLU A  40     -55.390 -24.338 -82.668  1.00  0.00           H  
ATOM    637 2HG  GLU A  40     -54.462 -25.454 -83.666  1.00  0.00           H  
ATOM    638  N   SER A  41     -58.304 -28.325 -84.013  1.00  0.00           N  
ATOM    639  CA  SER A  41     -59.584 -28.995 -84.193  1.00  0.00           C  
ATOM    640  C   SER A  41     -59.901 -29.907 -83.014  1.00  0.00           C  
ATOM    641  O   SER A  41     -61.030 -29.933 -82.521  1.00  0.00           O  
ATOM    642  CB  SER A  41     -59.576 -29.800 -85.478  1.00  0.00           C  
ATOM    643  OG  SER A  41     -60.814 -30.422 -85.689  1.00  0.00           O  
ATOM    644  H   SER A  41     -57.539 -28.546 -84.635  1.00  0.00           H  
ATOM    645  HA  SER A  41     -60.363 -28.232 -84.241  1.00  0.00           H  
ATOM    646 1HB  SER A  41     -59.350 -29.143 -86.317  1.00  0.00           H  
ATOM    647 2HB  SER A  41     -58.792 -30.553 -85.430  1.00  0.00           H  
ATOM    648  HG  SER A  41     -60.615 -31.301 -86.021  1.00  0.00           H  
ATOM    649  N   GLY A  42     -58.899 -30.657 -82.568  1.00  0.00           N  
ATOM    650  CA  GLY A  42     -59.083 -31.615 -81.483  1.00  0.00           C  
ATOM    651  C   GLY A  42     -59.269 -33.027 -82.024  1.00  0.00           C  
ATOM    652  O   GLY A  42     -59.909 -33.865 -81.389  1.00  0.00           O  
ATOM    653  H   GLY A  42     -57.985 -30.558 -82.987  1.00  0.00           H  
ATOM    654 1HA  GLY A  42     -58.217 -31.586 -80.821  1.00  0.00           H  
ATOM    655 2HA  GLY A  42     -59.951 -31.331 -80.891  1.00  0.00           H  
ATOM    656  N   ASP A  43     -58.705 -33.284 -83.200  1.00  0.00           N  
ATOM    657  CA  ASP A  43     -58.831 -34.589 -83.840  1.00  0.00           C  
ATOM    658  C   ASP A  43     -57.589 -35.439 -83.605  1.00  0.00           C  
ATOM    659  O   ASP A  43     -56.590 -35.304 -84.310  1.00  0.00           O  
ATOM    660  CB  ASP A  43     -59.070 -34.429 -85.343  1.00  0.00           C  
ATOM    661  CG  ASP A  43     -60.449 -33.871 -85.667  1.00  0.00           C  
ATOM    662  OD1 ASP A  43     -61.407 -34.342 -85.102  1.00  0.00           O  
ATOM    663  OD2 ASP A  43     -60.532 -32.979 -86.477  1.00  0.00           O  
ATOM    664  H   ASP A  43     -58.177 -32.558 -83.661  1.00  0.00           H  
ATOM    665  HA  ASP A  43     -59.678 -35.112 -83.397  1.00  0.00           H  
ATOM    666 1HB  ASP A  43     -58.317 -33.759 -85.762  1.00  0.00           H  
ATOM    667 2HB  ASP A  43     -58.960 -35.395 -85.834  1.00  0.00           H  
ATOM    668  N   ASN A  44     -57.661 -36.318 -82.608  1.00  0.00           N  
ATOM    669  CA  ASN A  44     -56.528 -37.166 -82.257  1.00  0.00           C  
ATOM    670  C   ASN A  44     -56.241 -38.185 -83.352  1.00  0.00           C  
ATOM    671  O   ASN A  44     -55.089 -38.543 -83.595  1.00  0.00           O  
ATOM    672  CB  ASN A  44     -56.776 -37.863 -80.930  1.00  0.00           C  
ATOM    673  CG  ASN A  44     -56.717 -36.918 -79.763  1.00  0.00           C  
ATOM    674  OD1 ASN A  44     -56.177 -35.811 -79.870  1.00  0.00           O  
ATOM    675  ND2 ASN A  44     -57.263 -37.335 -78.647  1.00  0.00           N  
ATOM    676  H   ASN A  44     -58.518 -36.398 -82.084  1.00  0.00           H  
ATOM    677  HA  ASN A  44     -55.649 -36.533 -82.151  1.00  0.00           H  
ATOM    678 1HB  ASN A  44     -57.757 -38.340 -80.948  1.00  0.00           H  
ATOM    679 2HB  ASN A  44     -56.033 -38.647 -80.787  1.00  0.00           H  
ATOM    680 1HD2 ASN A  44     -57.253 -36.747 -77.837  1.00  0.00           H  
ATOM    681 2HD2 ASN A  44     -57.687 -38.237 -78.606  1.00  0.00           H  
ATOM    682  N   ASP A  45     -57.297 -38.648 -84.012  1.00  0.00           N  
ATOM    683  CA  ASP A  45     -57.159 -39.615 -85.096  1.00  0.00           C  
ATOM    684  C   ASP A  45     -56.428 -39.005 -86.287  1.00  0.00           C  
ATOM    685  O   ASP A  45     -55.621 -39.668 -86.939  1.00  0.00           O  
ATOM    686  CB  ASP A  45     -58.531 -40.126 -85.539  1.00  0.00           C  
ATOM    687  CG  ASP A  45     -59.184 -41.041 -84.513  1.00  0.00           C  
ATOM    688  OD1 ASP A  45     -58.494 -41.502 -83.633  1.00  0.00           O  
ATOM    689  OD2 ASP A  45     -60.366 -41.272 -84.615  1.00  0.00           O  
ATOM    690  H   ASP A  45     -58.218 -38.325 -83.758  1.00  0.00           H  
ATOM    691  HA  ASP A  45     -56.562 -40.454 -84.739  1.00  0.00           H  
ATOM    692 1HB  ASP A  45     -59.195 -39.279 -85.721  1.00  0.00           H  
ATOM    693 2HB  ASP A  45     -58.432 -40.671 -86.479  1.00  0.00           H  
ATOM    694  N   VAL A  46     -56.717 -37.739 -86.566  1.00  0.00           N  
ATOM    695  CA  VAL A  46     -56.041 -37.016 -87.638  1.00  0.00           C  
ATOM    696  C   VAL A  46     -54.586 -36.740 -87.283  1.00  0.00           C  
ATOM    697  O   VAL A  46     -53.701 -36.832 -88.134  1.00  0.00           O  
ATOM    698  CB  VAL A  46     -56.760 -35.684 -87.921  1.00  0.00           C  
ATOM    699  CG1 VAL A  46     -55.966 -34.852 -88.917  1.00  0.00           C  
ATOM    700  CG2 VAL A  46     -58.164 -35.954 -88.440  1.00  0.00           C  
ATOM    701  H   VAL A  46     -57.423 -37.263 -86.022  1.00  0.00           H  
ATOM    702  HA  VAL A  46     -56.051 -37.640 -88.534  1.00  0.00           H  
ATOM    703  HB  VAL A  46     -56.818 -35.110 -86.996  1.00  0.00           H  
ATOM    704 1HG1 VAL A  46     -56.489 -33.912 -89.105  1.00  0.00           H  
ATOM    705 2HG1 VAL A  46     -54.979 -34.641 -88.509  1.00  0.00           H  
ATOM    706 3HG1 VAL A  46     -55.865 -35.403 -89.852  1.00  0.00           H  
ATOM    707 1HG2 VAL A  46     -58.667 -35.007 -88.638  1.00  0.00           H  
ATOM    708 2HG2 VAL A  46     -58.106 -36.532 -89.362  1.00  0.00           H  
ATOM    709 3HG2 VAL A  46     -58.727 -36.513 -87.694  1.00  0.00           H  
ATOM    710  N   LEU A  47     -54.345 -36.400 -86.022  1.00  0.00           N  
ATOM    711  CA  LEU A  47     -52.989 -36.183 -85.534  1.00  0.00           C  
ATOM    712  C   LEU A  47     -52.137 -37.436 -85.695  1.00  0.00           C  
ATOM    713  O   LEU A  47     -50.955 -37.356 -86.031  1.00  0.00           O  
ATOM    714  CB  LEU A  47     -53.017 -35.761 -84.060  1.00  0.00           C  
ATOM    715  CG  LEU A  47     -53.498 -34.331 -83.787  1.00  0.00           C  
ATOM    716  CD1 LEU A  47     -53.710 -34.144 -82.290  1.00  0.00           C  
ATOM    717  CD2 LEU A  47     -52.477 -33.340 -84.322  1.00  0.00           C  
ATOM    718  H   LEU A  47     -55.121 -36.289 -85.385  1.00  0.00           H  
ATOM    719  HA  LEU A  47     -52.529 -35.393 -86.128  1.00  0.00           H  
ATOM    720 1HB  LEU A  47     -53.672 -36.441 -83.518  1.00  0.00           H  
ATOM    721 2HB  LEU A  47     -52.011 -35.856 -83.652  1.00  0.00           H  
ATOM    722  HG  LEU A  47     -54.456 -34.168 -84.282  1.00  0.00           H  
ATOM    723 1HD1 LEU A  47     -54.053 -33.128 -82.096  1.00  0.00           H  
ATOM    724 2HD1 LEU A  47     -54.460 -34.852 -81.938  1.00  0.00           H  
ATOM    725 3HD1 LEU A  47     -52.771 -34.317 -81.765  1.00  0.00           H  
ATOM    726 1HD2 LEU A  47     -52.819 -32.322 -84.128  1.00  0.00           H  
ATOM    727 2HD2 LEU A  47     -51.519 -33.501 -83.827  1.00  0.00           H  
ATOM    728 3HD2 LEU A  47     -52.356 -33.484 -85.396  1.00  0.00           H  
ATOM    729  N   ARG A  48     -52.745 -38.592 -85.450  1.00  0.00           N  
ATOM    730  CA  ARG A  48     -52.087 -39.869 -85.696  1.00  0.00           C  
ATOM    731  C   ARG A  48     -51.652 -39.994 -87.150  1.00  0.00           C  
ATOM    732  O   ARG A  48     -50.527 -40.402 -87.438  1.00  0.00           O  
ATOM    733  CB  ARG A  48     -53.012 -41.025 -85.345  1.00  0.00           C  
ATOM    734  CG  ARG A  48     -52.412 -42.408 -85.543  1.00  0.00           C  
ATOM    735  CD  ARG A  48     -53.378 -43.480 -85.196  1.00  0.00           C  
ATOM    736  NE  ARG A  48     -53.732 -43.457 -83.785  1.00  0.00           N  
ATOM    737  CZ  ARG A  48     -54.797 -44.088 -83.253  1.00  0.00           C  
ATOM    738  NH1 ARG A  48     -55.599 -44.788 -84.025  1.00  0.00           N  
ATOM    739  NH2 ARG A  48     -55.034 -44.004 -81.956  1.00  0.00           N  
ATOM    740  H   ARG A  48     -53.686 -38.587 -85.086  1.00  0.00           H  
ATOM    741  HA  ARG A  48     -51.190 -39.920 -85.077  1.00  0.00           H  
ATOM    742 1HB  ARG A  48     -53.315 -40.943 -84.302  1.00  0.00           H  
ATOM    743 2HB  ARG A  48     -53.913 -40.966 -85.954  1.00  0.00           H  
ATOM    744 1HG  ARG A  48     -52.120 -42.532 -86.586  1.00  0.00           H  
ATOM    745 2HG  ARG A  48     -51.533 -42.519 -84.905  1.00  0.00           H  
ATOM    746 1HD  ARG A  48     -54.290 -43.350 -85.778  1.00  0.00           H  
ATOM    747 2HD  ARG A  48     -52.940 -44.452 -85.420  1.00  0.00           H  
ATOM    748  HE  ARG A  48     -53.138 -42.929 -83.160  1.00  0.00           H  
ATOM    749 1HH1 ARG A  48     -55.418 -44.851 -85.017  1.00  0.00           H  
ATOM    750 2HH1 ARG A  48     -56.398 -45.261 -83.625  1.00  0.00           H  
ATOM    751 1HH2 ARG A  48     -54.417 -43.467 -81.362  1.00  0.00           H  
ATOM    752 2HH2 ARG A  48     -55.831 -44.478 -81.557  1.00  0.00           H  
ATOM    753  N   LYS A  49     -52.550 -39.646 -88.064  1.00  0.00           N  
ATOM    754  CA  LYS A  49     -52.231 -39.629 -89.485  1.00  0.00           C  
ATOM    755  C   LYS A  49     -51.104 -38.649 -89.786  1.00  0.00           C  
ATOM    756  O   LYS A  49     -50.200 -38.949 -90.566  1.00  0.00           O  
ATOM    757  CB  LYS A  49     -53.471 -39.271 -90.307  1.00  0.00           C  
ATOM    758  CG  LYS A  49     -53.261 -39.321 -91.816  1.00  0.00           C  
ATOM    759  CD  LYS A  49     -54.559 -39.055 -92.563  1.00  0.00           C  
ATOM    760  CE  LYS A  49     -54.361 -39.148 -94.069  1.00  0.00           C  
ATOM    761  NZ  LYS A  49     -55.638 -38.967 -94.810  1.00  0.00           N  
ATOM    762  H   LYS A  49     -53.479 -39.382 -87.764  1.00  0.00           H  
ATOM    763  HA  LYS A  49     -51.893 -40.622 -89.775  1.00  0.00           H  
ATOM    764 1HB  LYS A  49     -54.282 -39.957 -90.060  1.00  0.00           H  
ATOM    765 2HB  LYS A  49     -53.801 -38.265 -90.050  1.00  0.00           H  
ATOM    766 1HG  LYS A  49     -52.524 -38.571 -92.105  1.00  0.00           H  
ATOM    767 2HG  LYS A  49     -52.883 -40.303 -92.098  1.00  0.00           H  
ATOM    768 1HD  LYS A  49     -55.311 -39.784 -92.257  1.00  0.00           H  
ATOM    769 2HD  LYS A  49     -54.924 -38.058 -92.315  1.00  0.00           H  
ATOM    770 1HE  LYS A  49     -53.655 -38.383 -94.390  1.00  0.00           H  
ATOM    771 2HE  LYS A  49     -53.946 -40.124 -94.320  1.00  0.00           H  
ATOM    772 1HZ  LYS A  49     -55.464 -39.035 -95.803  1.00  0.00           H  
ATOM    773 2HZ  LYS A  49     -56.294 -39.683 -94.533  1.00  0.00           H  
ATOM    774 3HZ  LYS A  49     -56.023 -38.056 -94.600  1.00  0.00           H  
ATOM    775  N   VAL A  50     -51.163 -37.478 -89.161  1.00  0.00           N  
ATOM    776  CA  VAL A  50     -50.131 -36.463 -89.339  1.00  0.00           C  
ATOM    777  C   VAL A  50     -48.772 -36.975 -88.881  1.00  0.00           C  
ATOM    778  O   VAL A  50     -47.764 -36.779 -89.559  1.00  0.00           O  
ATOM    779  CB  VAL A  50     -50.492 -35.192 -88.547  1.00  0.00           C  
ATOM    780  CG1 VAL A  50     -49.315 -34.226 -88.526  1.00  0.00           C  
ATOM    781  CG2 VAL A  50     -51.720 -34.533 -89.156  1.00  0.00           C  
ATOM    782  H   VAL A  50     -51.941 -37.283 -88.550  1.00  0.00           H  
ATOM    783  HA  VAL A  50     -50.055 -36.227 -90.402  1.00  0.00           H  
ATOM    784  HB  VAL A  50     -50.702 -35.465 -87.513  1.00  0.00           H  
ATOM    785 1HG1 VAL A  50     -49.588 -33.333 -87.962  1.00  0.00           H  
ATOM    786 2HG1 VAL A  50     -48.459 -34.706 -88.052  1.00  0.00           H  
ATOM    787 3HG1 VAL A  50     -49.057 -33.946 -89.546  1.00  0.00           H  
ATOM    788 1HG2 VAL A  50     -51.968 -33.634 -88.592  1.00  0.00           H  
ATOM    789 2HG2 VAL A  50     -51.512 -34.264 -90.192  1.00  0.00           H  
ATOM    790 3HG2 VAL A  50     -52.559 -35.226 -89.124  1.00  0.00           H  
ATOM    791  N   ALA A  51     -48.750 -37.629 -87.724  1.00  0.00           N  
ATOM    792  CA  ALA A  51     -47.510 -38.149 -87.161  1.00  0.00           C  
ATOM    793  C   ALA A  51     -46.856 -39.154 -88.100  1.00  0.00           C  
ATOM    794  O   ALA A  51     -45.638 -39.148 -88.280  1.00  0.00           O  
ATOM    795  CB  ALA A  51     -47.770 -38.783 -85.803  1.00  0.00           C  
ATOM    796  H   ALA A  51     -49.615 -37.773 -87.223  1.00  0.00           H  
ATOM    797  HA  ALA A  51     -46.815 -37.317 -87.030  1.00  0.00           H  
ATOM    798 1HB  ALA A  51     -46.833 -39.165 -85.396  1.00  0.00           H  
ATOM    799 2HB  ALA A  51     -48.183 -38.036 -85.125  1.00  0.00           H  
ATOM    800 3HB  ALA A  51     -48.479 -39.603 -85.915  1.00  0.00           H  
ATOM    801  N   GLU A  52     -47.671 -40.015 -88.696  1.00  0.00           N  
ATOM    802  CA  GLU A  52     -47.181 -40.997 -89.657  1.00  0.00           C  
ATOM    803  C   GLU A  52     -46.590 -40.316 -90.886  1.00  0.00           C  
ATOM    804  O   GLU A  52     -45.490 -40.651 -91.322  1.00  0.00           O  
ATOM    805  CB  GLU A  52     -48.310 -41.940 -90.079  1.00  0.00           C  
ATOM    806  CG  GLU A  52     -47.931 -42.922 -91.177  1.00  0.00           C  
ATOM    807  CD  GLU A  52     -46.858 -43.887 -90.755  1.00  0.00           C  
ATOM    808  OE1 GLU A  52     -46.741 -44.140 -89.580  1.00  0.00           O  
ATOM    809  OE2 GLU A  52     -46.154 -44.372 -91.609  1.00  0.00           O  
ATOM    810  H   GLU A  52     -48.659 -39.991 -88.478  1.00  0.00           H  
ATOM    811  HA  GLU A  52     -46.388 -41.574 -89.185  1.00  0.00           H  
ATOM    812 1HB  GLU A  52     -48.644 -42.516 -89.214  1.00  0.00           H  
ATOM    813 2HB  GLU A  52     -49.161 -41.357 -90.430  1.00  0.00           H  
ATOM    814 1HG  GLU A  52     -48.817 -43.487 -91.467  1.00  0.00           H  
ATOM    815 2HG  GLU A  52     -47.589 -42.364 -92.047  1.00  0.00           H  
ATOM    816  N   GLN A  53     -47.328 -39.360 -91.437  1.00  0.00           N  
ATOM    817  CA  GLN A  53     -46.880 -38.631 -92.618  1.00  0.00           C  
ATOM    818  C   GLN A  53     -45.610 -37.841 -92.328  1.00  0.00           C  
ATOM    819  O   GLN A  53     -44.713 -37.759 -93.168  1.00  0.00           O  
ATOM    820  CB  GLN A  53     -47.979 -37.688 -93.116  1.00  0.00           C  
ATOM    821  CG  GLN A  53     -47.666 -37.013 -94.442  1.00  0.00           C  
ATOM    822  CD  GLN A  53     -47.596 -38.001 -95.591  1.00  0.00           C  
ATOM    823  OE1 GLN A  53     -48.534 -38.767 -95.828  1.00  0.00           O  
ATOM    824  NE2 GLN A  53     -46.482 -37.988 -96.313  1.00  0.00           N  
ATOM    825  H   GLN A  53     -48.224 -39.131 -91.030  1.00  0.00           H  
ATOM    826  HA  GLN A  53     -46.650 -39.351 -93.403  1.00  0.00           H  
ATOM    827 1HB  GLN A  53     -48.909 -38.244 -93.232  1.00  0.00           H  
ATOM    828 2HB  GLN A  53     -48.153 -36.909 -92.375  1.00  0.00           H  
ATOM    829 1HG  GLN A  53     -48.449 -36.288 -94.661  1.00  0.00           H  
ATOM    830 2HG  GLN A  53     -46.703 -36.511 -94.364  1.00  0.00           H  
ATOM    831 1HE2 GLN A  53     -46.378 -38.617 -97.085  1.00  0.00           H  
ATOM    832 2HE2 GLN A  53     -45.746 -37.351 -96.087  1.00  0.00           H  
ATOM    833  N   ALA A  54     -45.538 -37.264 -91.134  1.00  0.00           N  
ATOM    834  CA  ALA A  54     -44.371 -36.489 -90.728  1.00  0.00           C  
ATOM    835  C   ALA A  54     -43.123 -37.361 -90.676  1.00  0.00           C  
ATOM    836  O   ALA A  54     -42.048 -36.947 -91.110  1.00  0.00           O  
ATOM    837  CB  ALA A  54     -44.616 -35.834 -89.375  1.00  0.00           C  
ATOM    838  H   ALA A  54     -46.311 -37.363 -90.492  1.00  0.00           H  
ATOM    839  HA  ALA A  54     -44.200 -35.708 -91.467  1.00  0.00           H  
ATOM    840 1HB  ALA A  54     -43.735 -35.260 -89.086  1.00  0.00           H  
ATOM    841 2HB  ALA A  54     -45.477 -35.169 -89.444  1.00  0.00           H  
ATOM    842 3HB  ALA A  54     -44.808 -36.604 -88.629  1.00  0.00           H  
ATOM    843  N   LEU A  55     -43.272 -38.571 -90.146  1.00  0.00           N  
ATOM    844  CA  LEU A  55     -42.173 -39.527 -90.099  1.00  0.00           C  
ATOM    845  C   LEU A  55     -41.731 -39.930 -91.499  1.00  0.00           C  
ATOM    846  O   LEU A  55     -40.539 -40.099 -91.761  1.00  0.00           O  
ATOM    847  CB  LEU A  55     -42.588 -40.775 -89.309  1.00  0.00           C  
ATOM    848  CG  LEU A  55     -42.747 -40.581 -87.795  1.00  0.00           C  
ATOM    849  CD1 LEU A  55     -43.319 -41.851 -87.179  1.00  0.00           C  
ATOM    850  CD2 LEU A  55     -41.399 -40.235 -87.183  1.00  0.00           C  
ATOM    851  H   LEU A  55     -44.170 -38.834 -89.767  1.00  0.00           H  
ATOM    852  HA  LEU A  55     -41.322 -39.053 -89.607  1.00  0.00           H  
ATOM    853 1HB  LEU A  55     -43.540 -41.130 -89.699  1.00  0.00           H  
ATOM    854 2HB  LEU A  55     -41.841 -41.551 -89.468  1.00  0.00           H  
ATOM    855  HG  LEU A  55     -43.452 -39.772 -87.604  1.00  0.00           H  
ATOM    856 1HD1 LEU A  55     -43.432 -41.714 -86.102  1.00  0.00           H  
ATOM    857 2HD1 LEU A  55     -44.292 -42.064 -87.620  1.00  0.00           H  
ATOM    858 3HD1 LEU A  55     -42.642 -42.684 -87.369  1.00  0.00           H  
ATOM    859 1HD2 LEU A  55     -41.512 -40.097 -86.108  1.00  0.00           H  
ATOM    860 2HD2 LEU A  55     -40.694 -41.046 -87.373  1.00  0.00           H  
ATOM    861 3HD2 LEU A  55     -41.022 -39.314 -87.630  1.00  0.00           H  
ATOM    862  N   ARG A  56     -42.697 -40.081 -92.399  1.00  0.00           N  
ATOM    863  CA  ARG A  56     -42.405 -40.385 -93.793  1.00  0.00           C  
ATOM    864  C   ARG A  56     -41.632 -39.254 -94.456  1.00  0.00           C  
ATOM    865  O   ARG A  56     -40.715 -39.494 -95.242  1.00  0.00           O  
ATOM    866  CB  ARG A  56     -43.692 -40.636 -94.566  1.00  0.00           C  
ATOM    867  CG  ARG A  56     -44.429 -41.911 -94.187  1.00  0.00           C  
ATOM    868  CD  ARG A  56     -45.711 -42.045 -94.924  1.00  0.00           C  
ATOM    869  NE  ARG A  56     -46.483 -43.190 -94.467  1.00  0.00           N  
ATOM    870  CZ  ARG A  56     -47.587 -43.661 -95.077  1.00  0.00           C  
ATOM    871  NH1 ARG A  56     -48.036 -43.076 -96.165  1.00  0.00           N  
ATOM    872  NH2 ARG A  56     -48.219 -44.712 -94.583  1.00  0.00           N  
ATOM    873  H   ARG A  56     -43.661 -39.981 -92.106  1.00  0.00           H  
ATOM    874  HA  ARG A  56     -41.780 -41.280 -93.829  1.00  0.00           H  
ATOM    875 1HB  ARG A  56     -44.377 -39.803 -94.412  1.00  0.00           H  
ATOM    876 2HB  ARG A  56     -43.473 -40.686 -95.633  1.00  0.00           H  
ATOM    877 1HG  ARG A  56     -43.805 -42.775 -94.424  1.00  0.00           H  
ATOM    878 2HG  ARG A  56     -44.645 -41.903 -93.118  1.00  0.00           H  
ATOM    879 1HD  ARG A  56     -46.312 -41.148 -94.773  1.00  0.00           H  
ATOM    880 2HD  ARG A  56     -45.509 -42.171 -95.986  1.00  0.00           H  
ATOM    881  HE  ARG A  56     -46.167 -43.666 -93.633  1.00  0.00           H  
ATOM    882 1HH1 ARG A  56     -47.554 -42.273 -96.544  1.00  0.00           H  
ATOM    883 2HH1 ARG A  56     -48.865 -43.428 -96.623  1.00  0.00           H  
ATOM    884 1HH2 ARG A  56     -47.873 -45.160 -93.746  1.00  0.00           H  
ATOM    885 2HH2 ARG A  56     -49.046 -45.064 -95.040  1.00  0.00           H  
ATOM    886  N   ILE A  57     -42.006 -38.022 -94.132  1.00  0.00           N  
ATOM    887  CA  ILE A  57     -41.281 -36.849 -94.612  1.00  0.00           C  
ATOM    888  C   ILE A  57     -39.838 -36.859 -94.126  1.00  0.00           C  
ATOM    889  O   ILE A  57     -38.914 -36.571 -94.888  1.00  0.00           O  
ATOM    890  CB  ILE A  57     -41.968 -35.551 -94.152  1.00  0.00           C  
ATOM    891  CG1 ILE A  57     -43.326 -35.393 -94.841  1.00  0.00           C  
ATOM    892  CG2 ILE A  57     -41.081 -34.349 -94.437  1.00  0.00           C  
ATOM    893  CD1 ILE A  57     -44.205 -34.330 -94.222  1.00  0.00           C  
ATOM    894  H   ILE A  57     -42.814 -37.890 -93.541  1.00  0.00           H  
ATOM    895  HA  ILE A  57     -41.262 -36.877 -95.703  1.00  0.00           H  
ATOM    896  HB  ILE A  57     -42.163 -35.602 -93.081  1.00  0.00           H  
ATOM    897 1HG1 ILE A  57     -43.175 -35.141 -95.890  1.00  0.00           H  
ATOM    898 2HG1 ILE A  57     -43.864 -36.340 -94.807  1.00  0.00           H  
ATOM    899 1HG2 ILE A  57     -41.581 -33.440 -94.105  1.00  0.00           H  
ATOM    900 2HG2 ILE A  57     -40.138 -34.459 -93.900  1.00  0.00           H  
ATOM    901 3HG2 ILE A  57     -40.885 -34.287 -95.506  1.00  0.00           H  
ATOM    902 1HD1 ILE A  57     -45.149 -34.277 -94.764  1.00  0.00           H  
ATOM    903 2HD1 ILE A  57     -44.399 -34.580 -93.179  1.00  0.00           H  
ATOM    904 3HD1 ILE A  57     -43.702 -33.365 -94.276  1.00  0.00           H  
ATOM    905  N   ALA A  58     -39.650 -37.191 -92.853  1.00  0.00           N  
ATOM    906  CA  ALA A  58     -38.313 -37.298 -92.279  1.00  0.00           C  
ATOM    907  C   ALA A  58     -37.467 -38.311 -93.037  1.00  0.00           C  
ATOM    908  O   ALA A  58     -36.287 -38.078 -93.299  1.00  0.00           O  
ATOM    909  CB  ALA A  58     -38.398 -37.676 -90.807  1.00  0.00           C  
ATOM    910  H   ALA A  58     -40.451 -37.375 -92.268  1.00  0.00           H  
ATOM    911  HA  ALA A  58     -37.822 -36.329 -92.362  1.00  0.00           H  
ATOM    912 1HB  ALA A  58     -37.391 -37.752 -90.393  1.00  0.00           H  
ATOM    913 2HB  ALA A  58     -38.955 -36.911 -90.267  1.00  0.00           H  
ATOM    914 3HB  ALA A  58     -38.904 -38.635 -90.707  1.00  0.00           H  
ATOM    915  N   LYS A  59     -38.074 -39.440 -93.386  1.00  0.00           N  
ATOM    916  CA  LYS A  59     -37.391 -40.473 -94.153  1.00  0.00           C  
ATOM    917  C   LYS A  59     -36.960 -39.950 -95.519  1.00  0.00           C  
ATOM    918  O   LYS A  59     -35.865 -40.252 -95.992  1.00  0.00           O  
ATOM    919  CB  LYS A  59     -38.289 -41.700 -94.318  1.00  0.00           C  
ATOM    920  CG  LYS A  59     -38.506 -42.498 -93.041  1.00  0.00           C  
ATOM    921  CD  LYS A  59     -39.424 -43.686 -93.280  1.00  0.00           C  
ATOM    922  CE  LYS A  59     -39.637 -44.488 -92.003  1.00  0.00           C  
ATOM    923  NZ  LYS A  59     -40.526 -45.661 -92.225  1.00  0.00           N  
ATOM    924  H   LYS A  59     -39.037 -39.584 -93.112  1.00  0.00           H  
ATOM    925  HA  LYS A  59     -36.490 -40.767 -93.614  1.00  0.00           H  
ATOM    926 1HB  LYS A  59     -39.266 -41.388 -94.689  1.00  0.00           H  
ATOM    927 2HB  LYS A  59     -37.856 -42.370 -95.063  1.00  0.00           H  
ATOM    928 1HG  LYS A  59     -37.545 -42.859 -92.670  1.00  0.00           H  
ATOM    929 2HG  LYS A  59     -38.948 -41.855 -92.281  1.00  0.00           H  
ATOM    930 1HD  LYS A  59     -40.390 -43.333 -93.643  1.00  0.00           H  
ATOM    931 2HD  LYS A  59     -38.987 -44.338 -94.036  1.00  0.00           H  
ATOM    932 1HE  LYS A  59     -38.677 -44.840 -91.630  1.00  0.00           H  
ATOM    933 2HE  LYS A  59     -40.085 -43.848 -91.242  1.00  0.00           H  
ATOM    934 1HZ  LYS A  59     -40.642 -46.164 -91.357  1.00  0.00           H  
ATOM    935 2HZ  LYS A  59     -41.428 -45.345 -92.554  1.00  0.00           H  
ATOM    936 3HZ  LYS A  59     -40.111 -46.272 -92.914  1.00  0.00           H  
ATOM    937  N   GLU A  60     -37.826 -39.165 -96.147  1.00  0.00           N  
ATOM    938  CA  GLU A  60     -37.524 -38.570 -97.444  1.00  0.00           C  
ATOM    939  C   GLU A  60     -36.413 -37.533 -97.325  1.00  0.00           C  
ATOM    940  O   GLU A  60     -35.588 -37.388 -98.228  1.00  0.00           O  
ATOM    941  CB  GLU A  60     -38.777 -37.926 -98.041  1.00  0.00           C  
ATOM    942  CG  GLU A  60     -39.862 -38.915 -98.442  1.00  0.00           C  
ATOM    943  CD  GLU A  60     -39.390 -39.921 -99.455  1.00  0.00           C  
ATOM    944  OE1 GLU A  60     -38.763 -39.527-100.409  1.00  0.00           O  
ATOM    945  OE2 GLU A  60     -39.656 -41.086 -99.274  1.00  0.00           O  
ATOM    946  H   GLU A  60     -38.721 -38.975 -95.717  1.00  0.00           H  
ATOM    947  HA  GLU A  60     -37.171 -39.356 -98.111  1.00  0.00           H  
ATOM    948 1HB  GLU A  60     -39.208 -37.231 -97.318  1.00  0.00           H  
ATOM    949 2HB  GLU A  60     -38.503 -37.351 -98.926  1.00  0.00           H  
ATOM    950 1HG  GLU A  60     -40.203 -39.444 -97.554  1.00  0.00           H  
ATOM    951 2HG  GLU A  60     -40.707 -38.364 -98.852  1.00  0.00           H  
ATOM    952  N   ALA A  61     -36.401 -36.811 -96.210  1.00  0.00           N  
ATOM    953  CA  ALA A  61     -35.326 -35.870 -95.920  1.00  0.00           C  
ATOM    954  C   ALA A  61     -33.992 -36.586 -95.761  1.00  0.00           C  
ATOM    955  O   ALA A  61     -32.953 -36.089 -96.199  1.00  0.00           O  
ATOM    956  CB  ALA A  61     -35.647 -35.068 -94.667  1.00  0.00           C  
ATOM    957  H   ALA A  61     -37.152 -36.920 -95.545  1.00  0.00           H  
ATOM    958  HA  ALA A  61     -35.234 -35.180 -96.762  1.00  0.00           H  
ATOM    959 1HB  ALA A  61     -34.836 -34.368 -94.465  1.00  0.00           H  
ATOM    960 2HB  ALA A  61     -36.574 -34.515 -94.818  1.00  0.00           H  
ATOM    961 3HB  ALA A  61     -35.763 -35.746 -93.822  1.00  0.00           H  
ATOM    962  N   GLU A  62     -34.025 -37.756 -95.134  1.00  0.00           N  
ATOM    963  CA  GLU A  62     -32.835 -38.588 -95.000  1.00  0.00           C  
ATOM    964  C   GLU A  62     -32.347 -39.073 -96.358  1.00  0.00           C  
ATOM    965  O   GLU A  62     -31.143 -39.155 -96.604  1.00  0.00           O  
ATOM    966  CB  GLU A  62     -33.122 -39.786 -94.092  1.00  0.00           C  
ATOM    967  CG  GLU A  62     -33.267 -39.438 -92.618  1.00  0.00           C  
ATOM    968  CD  GLU A  62     -33.638 -40.624 -91.770  1.00  0.00           C  
ATOM    969  OE1 GLU A  62     -34.495 -41.373 -92.174  1.00  0.00           O  
ATOM    970  OE2 GLU A  62     -33.065 -40.779 -90.718  1.00  0.00           O  
ATOM    971  H   GLU A  62     -34.897 -38.078 -94.739  1.00  0.00           H  
ATOM    972  HA  GLU A  62     -32.041 -37.987 -94.558  1.00  0.00           H  
ATOM    973 1HB  GLU A  62     -34.045 -40.272 -94.413  1.00  0.00           H  
ATOM    974 2HB  GLU A  62     -32.318 -40.516 -94.187  1.00  0.00           H  
ATOM    975 1HG  GLU A  62     -32.323 -39.030 -92.257  1.00  0.00           H  
ATOM    976 2HG  GLU A  62     -34.029 -38.668 -92.510  1.00  0.00           H  
ATOM    977  N   LYS A  63     -33.287 -39.396 -97.240  1.00  0.00           N  
ATOM    978  CA  LYS A  63     -32.959 -39.761 -98.612  1.00  0.00           C  
ATOM    979  C   LYS A  63     -32.258 -38.617 -99.335  1.00  0.00           C  
ATOM    980  O   LYS A  63     -31.324 -38.835-100.106  1.00  0.00           O  
ATOM    981  CB  LYS A  63     -34.221 -40.167 -99.376  1.00  0.00           C  
ATOM    982  CG  LYS A  63     -34.821 -41.496 -98.935  1.00  0.00           C  
ATOM    983  CD  LYS A  63     -36.093 -41.810 -99.705  1.00  0.00           C  
ATOM    984  CE  LYS A  63     -36.749 -43.086 -99.198  1.00  0.00           C  
ATOM    985  NZ  LYS A  63     -38.033 -43.369 -99.896  1.00  0.00           N  
ATOM    986  H   LYS A  63     -34.256 -39.385 -96.951  1.00  0.00           H  
ATOM    987  HA  LYS A  63     -32.272 -40.607 -98.590  1.00  0.00           H  
ATOM    988 1HB  LYS A  63     -34.984 -39.400 -99.253  1.00  0.00           H  
ATOM    989 2HB  LYS A  63     -33.996 -40.239-100.440  1.00  0.00           H  
ATOM    990 1HG  LYS A  63     -34.099 -42.295 -99.102  1.00  0.00           H  
ATOM    991 2HG  LYS A  63     -35.051 -41.456 -97.870  1.00  0.00           H  
ATOM    992 1HD  LYS A  63     -36.798 -40.983 -99.601  1.00  0.00           H  
ATOM    993 2HD  LYS A  63     -35.859 -41.931-100.764  1.00  0.00           H  
ATOM    994 1HE  LYS A  63     -36.074 -43.928 -99.350  1.00  0.00           H  
ATOM    995 2HE  LYS A  63     -36.945 -42.995 -98.129  1.00  0.00           H  
ATOM    996 1HZ  LYS A  63     -38.435 -44.220 -99.531  1.00  0.00           H  
ATOM    997 2HZ  LYS A  63     -38.674 -42.603 -99.745  1.00  0.00           H  
ATOM    998 3HZ  LYS A  63     -37.862 -43.475-100.886  1.00  0.00           H  
ATOM    999  N   GLN A  64     -32.713 -37.394 -99.079  1.00  0.00           N  
ATOM   1000  CA  GLN A  64     -32.077 -36.206 -99.637  1.00  0.00           C  
ATOM   1001  C   GLN A  64     -30.755 -35.912 -98.940  1.00  0.00           C  
ATOM   1002  O   GLN A  64     -29.835 -35.356 -99.543  1.00  0.00           O  
ATOM   1003  CB  GLN A  64     -33.007 -34.997 -99.524  1.00  0.00           C  
ATOM   1004  CG  GLN A  64     -34.264 -35.097-100.374  1.00  0.00           C  
ATOM   1005  CD  GLN A  64     -33.954 -35.188-101.856  1.00  0.00           C  
ATOM   1006  OE1 GLN A  64     -33.108 -34.454-102.374  1.00  0.00           O  
ATOM   1007  NE2 GLN A  64     -34.637 -36.093-102.548  1.00  0.00           N  
ATOM   1008  H   GLN A  64     -33.519 -37.286 -98.480  1.00  0.00           H  
ATOM   1009  HA  GLN A  64     -31.862 -36.392-100.690  1.00  0.00           H  
ATOM   1010 1HB  GLN A  64     -33.313 -34.868 -98.486  1.00  0.00           H  
ATOM   1011 2HB  GLN A  64     -32.472 -34.095 -99.822  1.00  0.00           H  
ATOM   1012 1HG  GLN A  64     -34.816 -35.991-100.084  1.00  0.00           H  
ATOM   1013 2HG  GLN A  64     -34.875 -34.210-100.207  1.00  0.00           H  
ATOM   1014 1HE2 GLN A  64     -34.476 -36.199-103.530  1.00  0.00           H  
ATOM   1015 2HE2 GLN A  64     -35.315 -36.668-102.088  1.00  0.00           H  
ATOM   1016  N   GLY A  65     -30.664 -36.285 -97.669  1.00  0.00           N  
ATOM   1017  CA  GLY A  65     -29.460 -36.043 -96.882  1.00  0.00           C  
ATOM   1018  C   GLY A  65     -29.644 -34.850 -95.952  1.00  0.00           C  
ATOM   1019  O   GLY A  65     -28.728 -34.479 -95.218  1.00  0.00           O  
ATOM   1020  H   GLY A  65     -31.449 -36.752 -97.235  1.00  0.00           H  
ATOM   1021 1HA  GLY A  65     -29.223 -36.933 -96.296  1.00  0.00           H  
ATOM   1022 2HA  GLY A  65     -28.620 -35.864 -97.548  1.00  0.00           H  
ATOM   1023  N   ASN A  66     -30.829 -34.253 -95.989  1.00  0.00           N  
ATOM   1024  CA  ASN A  66     -31.102 -33.044 -95.221  1.00  0.00           C  
ATOM   1025  C   ASN A  66     -31.551 -33.382 -93.804  1.00  0.00           C  
ATOM   1026  O   ASN A  66     -32.745 -33.384 -93.507  1.00  0.00           O  
ATOM   1027  CB  ASN A  66     -32.145 -32.191 -95.922  1.00  0.00           C  
ATOM   1028  CG  ASN A  66     -32.253 -30.814 -95.331  1.00  0.00           C  
ATOM   1029  OD1 ASN A  66     -32.115 -30.632 -94.117  1.00  0.00           O  
ATOM   1030  ND2 ASN A  66     -32.501 -29.837 -96.168  1.00  0.00           N  
ATOM   1031  H   ASN A  66     -31.560 -34.645 -96.565  1.00  0.00           H  
ATOM   1032  HA  ASN A  66     -30.182 -32.464 -95.147  1.00  0.00           H  
ATOM   1033 1HB  ASN A  66     -31.891 -32.102 -96.979  1.00  0.00           H  
ATOM   1034 2HB  ASN A  66     -33.117 -32.679 -95.859  1.00  0.00           H  
ATOM   1035 1HD2 ASN A  66     -32.584 -28.898 -95.832  1.00  0.00           H  
ATOM   1036 2HD2 ASN A  66     -32.605 -30.030 -97.143  1.00  0.00           H  
ATOM   1037  N   VAL A  67     -30.587 -33.666 -92.937  1.00  0.00           N  
ATOM   1038  CA  VAL A  67     -30.884 -34.128 -91.584  1.00  0.00           C  
ATOM   1039  C   VAL A  67     -31.557 -33.034 -90.766  1.00  0.00           C  
ATOM   1040  O   VAL A  67     -32.288 -33.319 -89.817  1.00  0.00           O  
ATOM   1041  CB  VAL A  67     -29.593 -34.575 -90.876  1.00  0.00           C  
ATOM   1042  CG1 VAL A  67     -28.985 -35.778 -91.584  1.00  0.00           C  
ATOM   1043  CG2 VAL A  67     -28.602 -33.422 -90.825  1.00  0.00           C  
ATOM   1044  H   VAL A  67     -29.623 -33.559 -93.220  1.00  0.00           H  
ATOM   1045  HA  VAL A  67     -31.578 -34.966 -91.652  1.00  0.00           H  
ATOM   1046  HB  VAL A  67     -29.837 -34.890 -89.860  1.00  0.00           H  
ATOM   1047 1HG1 VAL A  67     -28.074 -36.081 -91.069  1.00  0.00           H  
ATOM   1048 2HG1 VAL A  67     -29.697 -36.602 -91.576  1.00  0.00           H  
ATOM   1049 3HG1 VAL A  67     -28.748 -35.511 -92.613  1.00  0.00           H  
ATOM   1050 1HG2 VAL A  67     -27.693 -33.745 -90.322  1.00  0.00           H  
ATOM   1051 2HG2 VAL A  67     -28.363 -33.104 -91.841  1.00  0.00           H  
ATOM   1052 3HG2 VAL A  67     -29.043 -32.587 -90.278  1.00  0.00           H  
ATOM   1053  N   GLU A  68     -31.305 -31.784 -91.136  1.00  0.00           N  
ATOM   1054  CA  GLU A  68     -31.946 -30.649 -90.484  1.00  0.00           C  
ATOM   1055  C   GLU A  68     -33.462 -30.711 -90.632  1.00  0.00           C  
ATOM   1056  O   GLU A  68     -34.195 -30.629 -89.647  1.00  0.00           O  
ATOM   1057  CB  GLU A  68     -31.419 -29.334 -91.066  1.00  0.00           C  
ATOM   1058  CG  GLU A  68     -32.058 -28.086 -90.475  1.00  0.00           C  
ATOM   1059  CD  GLU A  68     -31.545 -26.816 -91.095  1.00  0.00           C  
ATOM   1060  OE1 GLU A  68     -30.573 -26.878 -91.810  1.00  0.00           O  
ATOM   1061  OE2 GLU A  68     -32.125 -25.784 -90.854  1.00  0.00           O  
ATOM   1062  H   GLU A  68     -30.653 -31.615 -91.889  1.00  0.00           H  
ATOM   1063  HA  GLU A  68     -31.717 -30.687 -89.418  1.00  0.00           H  
ATOM   1064 1HB  GLU A  68     -30.345 -29.269 -90.903  1.00  0.00           H  
ATOM   1065 2HB  GLU A  68     -31.589 -29.319 -92.142  1.00  0.00           H  
ATOM   1066 1HG  GLU A  68     -33.137 -28.137 -90.622  1.00  0.00           H  
ATOM   1067 2HG  GLU A  68     -31.866 -28.065 -89.403  1.00  0.00           H  
ATOM   1068  N   VAL A  69     -33.923 -30.855 -91.869  1.00  0.00           N  
ATOM   1069  CA  VAL A  69     -35.351 -30.962 -92.146  1.00  0.00           C  
ATOM   1070  C   VAL A  69     -35.934 -32.240 -91.555  1.00  0.00           C  
ATOM   1071  O   VAL A  69     -37.075 -32.259 -91.093  1.00  0.00           O  
ATOM   1072  CB  VAL A  69     -35.604 -30.940 -93.665  1.00  0.00           C  
ATOM   1073  CG1 VAL A  69     -37.046 -31.316 -93.970  1.00  0.00           C  
ATOM   1074  CG2 VAL A  69     -35.275 -29.565 -94.225  1.00  0.00           C  
ATOM   1075  H   VAL A  69     -33.271 -30.895 -92.638  1.00  0.00           H  
ATOM   1076  HA  VAL A  69     -35.860 -30.120 -91.674  1.00  0.00           H  
ATOM   1077  HB  VAL A  69     -34.970 -31.689 -94.140  1.00  0.00           H  
ATOM   1078 1HG1 VAL A  69     -37.206 -31.295 -95.049  1.00  0.00           H  
ATOM   1079 2HG1 VAL A  69     -37.250 -32.317 -93.593  1.00  0.00           H  
ATOM   1080 3HG1 VAL A  69     -37.716 -30.603 -93.491  1.00  0.00           H  
ATOM   1081 1HG2 VAL A  69     -35.455 -29.557 -95.299  1.00  0.00           H  
ATOM   1082 2HG2 VAL A  69     -35.904 -28.816 -93.745  1.00  0.00           H  
ATOM   1083 3HG2 VAL A  69     -34.227 -29.334 -94.031  1.00  0.00           H  
ATOM   1084  N   ALA A  70     -35.143 -33.308 -91.574  1.00  0.00           N  
ATOM   1085  CA  ALA A  70     -35.560 -34.580 -90.996  1.00  0.00           C  
ATOM   1086  C   ALA A  70     -35.978 -34.414 -89.540  1.00  0.00           C  
ATOM   1087  O   ALA A  70     -37.003 -34.944 -89.114  1.00  0.00           O  
ATOM   1088  CB  ALA A  70     -34.442 -35.606 -91.112  1.00  0.00           C  
ATOM   1089  H   ALA A  70     -34.230 -33.236 -91.999  1.00  0.00           H  
ATOM   1090  HA  ALA A  70     -36.427 -34.943 -91.549  1.00  0.00           H  
ATOM   1091 1HB  ALA A  70     -34.770 -36.551 -90.676  1.00  0.00           H  
ATOM   1092 2HB  ALA A  70     -34.194 -35.758 -92.163  1.00  0.00           H  
ATOM   1093 3HB  ALA A  70     -33.563 -35.246 -90.580  1.00  0.00           H  
ATOM   1094  N   VAL A  71     -35.177 -33.674 -88.781  1.00  0.00           N  
ATOM   1095  CA  VAL A  71     -35.493 -33.386 -87.388  1.00  0.00           C  
ATOM   1096  C   VAL A  71     -36.750 -32.530 -87.272  1.00  0.00           C  
ATOM   1097  O   VAL A  71     -37.595 -32.767 -86.410  1.00  0.00           O  
ATOM   1098  CB  VAL A  71     -34.316 -32.658 -86.712  1.00  0.00           C  
ATOM   1099  CG1 VAL A  71     -34.738 -32.103 -85.360  1.00  0.00           C  
ATOM   1100  CG2 VAL A  71     -33.137 -33.608 -86.563  1.00  0.00           C  
ATOM   1101  H   VAL A  71     -34.328 -33.301 -89.180  1.00  0.00           H  
ATOM   1102  HA  VAL A  71     -35.689 -34.329 -86.876  1.00  0.00           H  
ATOM   1103  HB  VAL A  71     -34.023 -31.809 -87.330  1.00  0.00           H  
ATOM   1104 1HG1 VAL A  71     -33.893 -31.593 -84.897  1.00  0.00           H  
ATOM   1105 2HG1 VAL A  71     -35.558 -31.399 -85.496  1.00  0.00           H  
ATOM   1106 3HG1 VAL A  71     -35.062 -32.921 -84.717  1.00  0.00           H  
ATOM   1107 1HG2 VAL A  71     -32.308 -33.087 -86.085  1.00  0.00           H  
ATOM   1108 2HG2 VAL A  71     -33.433 -34.460 -85.950  1.00  0.00           H  
ATOM   1109 3HG2 VAL A  71     -32.826 -33.960 -87.547  1.00  0.00           H  
ATOM   1110  N   LYS A  72     -36.863 -31.536 -88.145  1.00  0.00           N  
ATOM   1111  CA  LYS A  72     -38.031 -30.663 -88.165  1.00  0.00           C  
ATOM   1112  C   LYS A  72     -39.308 -31.456 -88.412  1.00  0.00           C  
ATOM   1113  O   LYS A  72     -40.347 -31.180 -87.815  1.00  0.00           O  
ATOM   1114  CB  LYS A  72     -37.870 -29.579 -89.229  1.00  0.00           C  
ATOM   1115  CG  LYS A  72     -36.809 -28.535 -88.911  1.00  0.00           C  
ATOM   1116  CD  LYS A  72     -36.664 -27.530 -90.043  1.00  0.00           C  
ATOM   1117  CE  LYS A  72     -35.597 -26.492 -89.728  1.00  0.00           C  
ATOM   1118  NZ  LYS A  72     -35.398 -25.539 -90.854  1.00  0.00           N  
ATOM   1119  H   LYS A  72     -36.122 -31.379 -88.814  1.00  0.00           H  
ATOM   1120  HA  LYS A  72     -38.122 -30.185 -87.188  1.00  0.00           H  
ATOM   1121 1HB  LYS A  72     -37.610 -30.040 -90.183  1.00  0.00           H  
ATOM   1122 2HB  LYS A  72     -38.820 -29.059 -89.366  1.00  0.00           H  
ATOM   1123 1HG  LYS A  72     -37.084 -28.004 -87.997  1.00  0.00           H  
ATOM   1124 2HG  LYS A  72     -35.851 -29.029 -88.747  1.00  0.00           H  
ATOM   1125 1HD  LYS A  72     -36.392 -28.052 -90.960  1.00  0.00           H  
ATOM   1126 2HD  LYS A  72     -37.614 -27.021 -90.202  1.00  0.00           H  
ATOM   1127 1HE  LYS A  72     -35.884 -25.931 -88.840  1.00  0.00           H  
ATOM   1128 2HE  LYS A  72     -34.650 -26.993 -89.525  1.00  0.00           H  
ATOM   1129 1HZ  LYS A  72     -34.684 -24.868 -90.607  1.00  0.00           H  
ATOM   1130 2HZ  LYS A  72     -35.114 -26.046 -91.680  1.00  0.00           H  
ATOM   1131 3HZ  LYS A  72     -36.265 -25.053 -91.040  1.00  0.00           H  
ATOM   1132  N   ALA A  73     -39.222 -32.445 -89.294  1.00  0.00           N  
ATOM   1133  CA  ALA A  73     -40.332 -33.365 -89.524  1.00  0.00           C  
ATOM   1134  C   ALA A  73     -40.620 -34.199 -88.282  1.00  0.00           C  
ATOM   1135  O   ALA A  73     -41.777 -34.407 -87.919  1.00  0.00           O  
ATOM   1136  CB  ALA A  73     -40.032 -34.269 -90.711  1.00  0.00           C  
ATOM   1137  H   ALA A  73     -38.368 -32.562 -89.820  1.00  0.00           H  
ATOM   1138  HA  ALA A  73     -41.224 -32.783 -89.745  1.00  0.00           H  
ATOM   1139 1HB  ALA A  73     -40.870 -34.950 -90.869  1.00  0.00           H  
ATOM   1140 2HB  ALA A  73     -39.886 -33.661 -91.604  1.00  0.00           H  
ATOM   1141 3HB  ALA A  73     -39.132 -34.844 -90.512  1.00  0.00           H  
ATOM   1142  N   ALA A  74     -39.561 -34.674 -87.635  1.00  0.00           N  
ATOM   1143  CA  ALA A  74     -39.697 -35.455 -86.413  1.00  0.00           C  
ATOM   1144  C   ALA A  74     -40.339 -34.634 -85.301  1.00  0.00           C  
ATOM   1145  O   ALA A  74     -41.104 -35.157 -84.491  1.00  0.00           O  
ATOM   1146  CB  ALA A  74     -38.343 -35.983 -85.965  1.00  0.00           C  
ATOM   1147  H   ALA A  74     -38.637 -34.489 -87.998  1.00  0.00           H  
ATOM   1148  HA  ALA A  74     -40.352 -36.304 -86.614  1.00  0.00           H  
ATOM   1149 1HB  ALA A  74     -38.459 -36.566 -85.053  1.00  0.00           H  
ATOM   1150 2HB  ALA A  74     -37.923 -36.616 -86.748  1.00  0.00           H  
ATOM   1151 3HB  ALA A  74     -37.672 -35.146 -85.778  1.00  0.00           H  
ATOM   1152  N   ARG A  75     -40.025 -33.344 -85.269  1.00  0.00           N  
ATOM   1153  CA  ARG A  75     -40.624 -32.431 -84.304  1.00  0.00           C  
ATOM   1154  C   ARG A  75     -42.137 -32.367 -84.473  1.00  0.00           C  
ATOM   1155  O   ARG A  75     -42.880 -32.353 -83.493  1.00  0.00           O  
ATOM   1156  CB  ARG A  75     -40.038 -31.034 -84.455  1.00  0.00           C  
ATOM   1157  CG  ARG A  75     -40.604 -29.997 -83.497  1.00  0.00           C  
ATOM   1158  CD  ARG A  75     -40.227 -30.287 -82.091  1.00  0.00           C  
ATOM   1159  NE  ARG A  75     -40.792 -29.316 -81.167  1.00  0.00           N  
ATOM   1160  CZ  ARG A  75     -42.013 -29.416 -80.607  1.00  0.00           C  
ATOM   1161  NH1 ARG A  75     -42.782 -30.444 -80.884  1.00  0.00           N  
ATOM   1162  NH2 ARG A  75     -42.438 -28.478 -79.776  1.00  0.00           N  
ATOM   1163  H   ARG A  75     -39.349 -32.985 -85.932  1.00  0.00           H  
ATOM   1164  HA  ARG A  75     -40.419 -32.805 -83.302  1.00  0.00           H  
ATOM   1165 1HB  ARG A  75     -38.961 -31.073 -84.301  1.00  0.00           H  
ATOM   1166 2HB  ARG A  75     -40.212 -30.675 -85.470  1.00  0.00           H  
ATOM   1167 1HG  ARG A  75     -40.220 -29.012 -83.759  1.00  0.00           H  
ATOM   1168 2HG  ARG A  75     -41.692 -29.994 -83.566  1.00  0.00           H  
ATOM   1169 1HD  ARG A  75     -40.590 -31.275 -81.812  1.00  0.00           H  
ATOM   1170 2HD  ARG A  75     -39.142 -30.258 -81.991  1.00  0.00           H  
ATOM   1171  HE  ARG A  75     -40.230 -28.509 -80.929  1.00  0.00           H  
ATOM   1172 1HH1 ARG A  75     -42.458 -31.162 -81.518  1.00  0.00           H  
ATOM   1173 2HH1 ARG A  75     -43.697 -30.519 -80.464  1.00  0.00           H  
ATOM   1174 1HH2 ARG A  75     -41.846 -27.686 -79.562  1.00  0.00           H  
ATOM   1175 2HH2 ARG A  75     -43.352 -28.553 -79.357  1.00  0.00           H  
ATOM   1176  N   VAL A  76     -42.585 -32.330 -85.723  1.00  0.00           N  
ATOM   1177  CA  VAL A  76     -44.010 -32.388 -86.027  1.00  0.00           C  
ATOM   1178  C   VAL A  76     -44.599 -33.740 -85.650  1.00  0.00           C  
ATOM   1179  O   VAL A  76     -45.706 -33.820 -85.116  1.00  0.00           O  
ATOM   1180  CB  VAL A  76     -44.248 -32.130 -87.527  1.00  0.00           C  
ATOM   1181  CG1 VAL A  76     -45.706 -32.374 -87.886  1.00  0.00           C  
ATOM   1182  CG2 VAL A  76     -43.835 -30.708 -87.878  1.00  0.00           C  
ATOM   1183  H   VAL A  76     -41.923 -32.259 -86.481  1.00  0.00           H  
ATOM   1184  HA  VAL A  76     -44.522 -31.628 -85.436  1.00  0.00           H  
ATOM   1185  HB  VAL A  76     -43.651 -32.835 -88.107  1.00  0.00           H  
ATOM   1186 1HG1 VAL A  76     -45.855 -32.186 -88.949  1.00  0.00           H  
ATOM   1187 2HG1 VAL A  76     -45.968 -33.406 -87.659  1.00  0.00           H  
ATOM   1188 3HG1 VAL A  76     -46.340 -31.701 -87.308  1.00  0.00           H  
ATOM   1189 1HG2 VAL A  76     -44.006 -30.533 -88.940  1.00  0.00           H  
ATOM   1190 2HG2 VAL A  76     -44.428 -30.003 -87.295  1.00  0.00           H  
ATOM   1191 3HG2 VAL A  76     -42.778 -30.569 -87.652  1.00  0.00           H  
ATOM   1192  N   ALA A  77     -43.853 -34.804 -85.932  1.00  0.00           N  
ATOM   1193  CA  ALA A  77     -44.313 -36.158 -85.649  1.00  0.00           C  
ATOM   1194  C   ALA A  77     -44.549 -36.359 -84.157  1.00  0.00           C  
ATOM   1195  O   ALA A  77     -45.590 -36.868 -83.746  1.00  0.00           O  
ATOM   1196  CB  ALA A  77     -43.309 -37.179 -86.166  1.00  0.00           C  
ATOM   1197  H   ALA A  77     -42.946 -34.670 -86.354  1.00  0.00           H  
ATOM   1198  HA  ALA A  77     -45.263 -36.317 -86.156  1.00  0.00           H  
ATOM   1199 1HB  ALA A  77     -43.667 -38.185 -85.947  1.00  0.00           H  
ATOM   1200 2HB  ALA A  77     -43.193 -37.062 -87.244  1.00  0.00           H  
ATOM   1201 3HB  ALA A  77     -42.347 -37.023 -85.680  1.00  0.00           H  
ATOM   1202  N   VAL A  78     -43.574 -35.954 -83.348  1.00  0.00           N  
ATOM   1203  CA  VAL A  78     -43.645 -36.149 -81.906  1.00  0.00           C  
ATOM   1204  C   VAL A  78     -44.707 -35.255 -81.279  1.00  0.00           C  
ATOM   1205  O   VAL A  78     -45.321 -35.613 -80.274  1.00  0.00           O  
ATOM   1206  CB  VAL A  78     -42.281 -35.849 -81.257  1.00  0.00           C  
ATOM   1207  CG1 VAL A  78     -41.999 -34.355 -81.275  1.00  0.00           C  
ATOM   1208  CG2 VAL A  78     -42.255 -36.385 -79.834  1.00  0.00           C  
ATOM   1209  H   VAL A  78     -42.764 -35.500 -83.744  1.00  0.00           H  
ATOM   1210  HA  VAL A  78     -43.928 -37.185 -81.709  1.00  0.00           H  
ATOM   1211  HB  VAL A  78     -41.497 -36.331 -81.841  1.00  0.00           H  
ATOM   1212 1HG1 VAL A  78     -41.030 -34.161 -80.813  1.00  0.00           H  
ATOM   1213 2HG1 VAL A  78     -41.986 -33.999 -82.306  1.00  0.00           H  
ATOM   1214 3HG1 VAL A  78     -42.777 -33.831 -80.719  1.00  0.00           H  
ATOM   1215 1HG2 VAL A  78     -41.287 -36.171 -79.381  1.00  0.00           H  
ATOM   1216 2HG2 VAL A  78     -43.042 -35.909 -79.250  1.00  0.00           H  
ATOM   1217 3HG2 VAL A  78     -42.417 -37.463 -79.848  1.00  0.00           H  
ATOM   1218  N   GLU A  79     -44.920 -34.087 -81.880  1.00  0.00           N  
ATOM   1219  CA  GLU A  79     -45.963 -33.173 -81.430  1.00  0.00           C  
ATOM   1220  C   GLU A  79     -47.348 -33.745 -81.700  1.00  0.00           C  
ATOM   1221  O   GLU A  79     -48.219 -33.718 -80.831  1.00  0.00           O  
ATOM   1222  CB  GLU A  79     -45.816 -31.815 -82.121  1.00  0.00           C  
ATOM   1223  CG  GLU A  79     -46.841 -30.777 -81.691  1.00  0.00           C  
ATOM   1224  CD  GLU A  79     -46.700 -30.377 -80.248  1.00  0.00           C  
ATOM   1225  OE1 GLU A  79     -45.606 -30.433 -79.741  1.00  0.00           O  
ATOM   1226  OE2 GLU A  79     -47.687 -30.012 -79.653  1.00  0.00           O  
ATOM   1227  H   GLU A  79     -44.344 -33.830 -82.668  1.00  0.00           H  
ATOM   1228  HA  GLU A  79     -45.864 -33.041 -80.353  1.00  0.00           H  
ATOM   1229 1HB  GLU A  79     -44.824 -31.410 -81.918  1.00  0.00           H  
ATOM   1230 2HB  GLU A  79     -45.903 -31.945 -83.199  1.00  0.00           H  
ATOM   1231 1HG  GLU A  79     -46.730 -29.891 -82.313  1.00  0.00           H  
ATOM   1232 2HG  GLU A  79     -47.840 -31.179 -81.854  1.00  0.00           H  
ATOM   1233  N   ALA A  80     -47.548 -34.256 -82.909  1.00  0.00           N  
ATOM   1234  CA  ALA A  80     -48.830 -34.834 -83.296  1.00  0.00           C  
ATOM   1235  C   ALA A  80     -49.177 -36.037 -82.427  1.00  0.00           C  
ATOM   1236  O   ALA A  80     -50.300 -36.155 -81.935  1.00  0.00           O  
ATOM   1237  CB  ALA A  80     -48.813 -35.229 -84.765  1.00  0.00           C  
ATOM   1238  H   ALA A  80     -46.791 -34.248 -83.578  1.00  0.00           H  
ATOM   1239  HA  ALA A  80     -49.606 -34.083 -83.147  1.00  0.00           H  
ATOM   1240 1HB  ALA A  80     -49.777 -35.658 -85.038  1.00  0.00           H  
ATOM   1241 2HB  ALA A  80     -48.622 -34.349 -85.377  1.00  0.00           H  
ATOM   1242 3HB  ALA A  80     -48.028 -35.965 -84.934  1.00  0.00           H  
ATOM   1243  N   ALA A  81     -48.208 -36.925 -82.242  1.00  0.00           N  
ATOM   1244  CA  ALA A  81     -48.413 -38.126 -81.440  1.00  0.00           C  
ATOM   1245  C   ALA A  81     -48.613 -37.780 -79.969  1.00  0.00           C  
ATOM   1246  O   ALA A  81     -49.435 -38.388 -79.284  1.00  0.00           O  
ATOM   1247  CB  ALA A  81     -47.240 -39.079 -81.604  1.00  0.00           C  
ATOM   1248  H   ALA A  81     -47.306 -36.764 -82.666  1.00  0.00           H  
ATOM   1249  HA  ALA A  81     -49.320 -38.624 -81.788  1.00  0.00           H  
ATOM   1250 1HB  ALA A  81     -47.407 -39.971 -80.999  1.00  0.00           H  
ATOM   1251 2HB  ALA A  81     -47.144 -39.364 -82.652  1.00  0.00           H  
ATOM   1252 3HB  ALA A  81     -46.323 -38.589 -81.278  1.00  0.00           H  
ATOM   1253  N   LYS A  82     -47.856 -36.799 -79.491  1.00  0.00           N  
ATOM   1254  CA  LYS A  82     -47.968 -36.351 -78.108  1.00  0.00           C  
ATOM   1255  C   LYS A  82     -49.354 -35.789 -77.822  1.00  0.00           C  
ATOM   1256  O   LYS A  82     -49.967 -36.110 -76.804  1.00  0.00           O  
ATOM   1257  CB  LYS A  82     -46.902 -35.300 -77.796  1.00  0.00           C  
ATOM   1258  CG  LYS A  82     -46.926 -34.782 -76.364  1.00  0.00           C  
ATOM   1259  CD  LYS A  82     -45.758 -33.845 -76.094  1.00  0.00           C  
ATOM   1260  CE  LYS A  82     -45.819 -33.275 -74.684  1.00  0.00           C  
ATOM   1261  NZ  LYS A  82     -44.633 -32.433 -74.375  1.00  0.00           N  
ATOM   1262  H   LYS A  82     -47.184 -36.354 -80.098  1.00  0.00           H  
ATOM   1263  HA  LYS A  82     -47.817 -37.208 -77.451  1.00  0.00           H  
ATOM   1264 1HB  LYS A  82     -45.913 -35.718 -77.983  1.00  0.00           H  
ATOM   1265 2HB  LYS A  82     -47.026 -34.446 -78.463  1.00  0.00           H  
ATOM   1266 1HG  LYS A  82     -47.861 -34.246 -76.188  1.00  0.00           H  
ATOM   1267 2HG  LYS A  82     -46.875 -35.621 -75.672  1.00  0.00           H  
ATOM   1268 1HD  LYS A  82     -44.820 -34.388 -76.217  1.00  0.00           H  
ATOM   1269 2HD  LYS A  82     -45.778 -33.023 -76.809  1.00  0.00           H  
ATOM   1270 1HE  LYS A  82     -46.718 -32.670 -74.577  1.00  0.00           H  
ATOM   1271 2HE  LYS A  82     -45.868 -34.091 -73.963  1.00  0.00           H  
ATOM   1272 1HZ  LYS A  82     -44.712 -32.073 -73.433  1.00  0.00           H  
ATOM   1273 2HZ  LYS A  82     -43.793 -32.987 -74.453  1.00  0.00           H  
ATOM   1274 3HZ  LYS A  82     -44.589 -31.661 -75.024  1.00  0.00           H  
ATOM   1275  N   GLN A  83     -49.846 -34.949 -78.726  1.00  0.00           N  
ATOM   1276  CA  GLN A  83     -51.169 -34.353 -78.581  1.00  0.00           C  
ATOM   1277  C   GLN A  83     -52.266 -35.391 -78.782  1.00  0.00           C  
ATOM   1278  O   GLN A  83     -53.310 -35.338 -78.133  1.00  0.00           O  
ATOM   1279  CB  GLN A  83     -51.350 -33.202 -79.574  1.00  0.00           C  
ATOM   1280  CG  GLN A  83     -50.449 -32.008 -79.312  1.00  0.00           C  
ATOM   1281  CD  GLN A  83     -50.592 -31.472 -77.902  1.00  0.00           C  
ATOM   1282  OE1 GLN A  83     -51.620 -31.672 -77.248  1.00  0.00           O  
ATOM   1283  NE2 GLN A  83     -49.560 -30.786 -77.422  1.00  0.00           N  
ATOM   1284  H   GLN A  83     -49.288 -34.717 -79.536  1.00  0.00           H  
ATOM   1285  HA  GLN A  83     -51.263 -33.965 -77.566  1.00  0.00           H  
ATOM   1286 1HB  GLN A  83     -51.152 -33.559 -80.584  1.00  0.00           H  
ATOM   1287 2HB  GLN A  83     -52.383 -32.857 -79.545  1.00  0.00           H  
ATOM   1288 1HG  GLN A  83     -49.412 -32.308 -79.462  1.00  0.00           H  
ATOM   1289 2HG  GLN A  83     -50.709 -31.210 -80.009  1.00  0.00           H  
ATOM   1290 1HE2 GLN A  83     -49.597 -30.408 -76.497  1.00  0.00           H  
ATOM   1291 2HE2 GLN A  83     -48.746 -30.648 -77.986  1.00  0.00           H  
ATOM   1292  N   ALA A  84     -52.022 -36.335 -79.684  1.00  0.00           N  
ATOM   1293  CA  ALA A  84     -52.965 -37.417 -79.935  1.00  0.00           C  
ATOM   1294  C   ALA A  84     -53.097 -38.327 -78.724  1.00  0.00           C  
ATOM   1295  O   ALA A  84     -54.199 -38.741 -78.362  1.00  0.00           O  
ATOM   1296  CB  ALA A  84     -52.538 -38.220 -81.155  1.00  0.00           C  
ATOM   1297  H   ALA A  84     -51.159 -36.303 -80.208  1.00  0.00           H  
ATOM   1298  HA  ALA A  84     -53.944 -36.975 -80.128  1.00  0.00           H  
ATOM   1299 1HB  ALA A  84     -53.253 -39.025 -81.330  1.00  0.00           H  
ATOM   1300 2HB  ALA A  84     -52.504 -37.569 -82.027  1.00  0.00           H  
ATOM   1301 3HB  ALA A  84     -51.550 -38.645 -80.982  1.00  0.00           H  
ATOM   1302  N   GLY A  85     -51.967 -38.637 -78.095  1.00  0.00           N  
ATOM   1303  CA  GLY A  85     -51.949 -39.538 -76.949  1.00  0.00           C  
ATOM   1304  C   GLY A  85     -51.564 -40.951 -77.367  1.00  0.00           C  
ATOM   1305  O   GLY A  85     -51.946 -41.926 -76.722  1.00  0.00           O  
ATOM   1306  H   GLY A  85     -51.101 -38.236 -78.421  1.00  0.00           H  
ATOM   1307 1HA  GLY A  85     -51.242 -39.166 -76.207  1.00  0.00           H  
ATOM   1308 2HA  GLY A  85     -52.932 -39.551 -76.479  1.00  0.00           H  
ATOM   1309  N   ASP A  86     -50.801 -41.054 -78.449  1.00  0.00           N  
ATOM   1310  CA  ASP A  86     -50.386 -42.350 -78.975  1.00  0.00           C  
ATOM   1311  C   ASP A  86     -48.968 -42.693 -78.536  1.00  0.00           C  
ATOM   1312  O   ASP A  86     -47.996 -42.259 -79.151  1.00  0.00           O  
ATOM   1313  CB  ASP A  86     -50.471 -42.363 -80.502  1.00  0.00           C  
ATOM   1314  CG  ASP A  86     -51.904 -42.364 -81.017  1.00  0.00           C  
ATOM   1315  OD1 ASP A  86     -52.771 -42.812 -80.302  1.00  0.00           O  
ATOM   1316  OD2 ASP A  86     -52.121 -41.920 -82.118  1.00  0.00           O  
ATOM   1317  H   ASP A  86     -50.501 -40.213 -78.922  1.00  0.00           H  
ATOM   1318  HA  ASP A  86     -51.052 -43.114 -78.571  1.00  0.00           H  
ATOM   1319 1HB  ASP A  86     -49.958 -41.488 -80.903  1.00  0.00           H  
ATOM   1320 2HB  ASP A  86     -49.960 -43.246 -80.889  1.00  0.00           H  
ATOM   1321  N   ASN A  87     -48.860 -43.477 -77.470  1.00  0.00           N  
ATOM   1322  CA  ASN A  87     -47.559 -43.861 -76.930  1.00  0.00           C  
ATOM   1323  C   ASN A  87     -46.820 -44.791 -77.882  1.00  0.00           C  
ATOM   1324  O   ASN A  87     -45.594 -44.751 -77.980  1.00  0.00           O  
ATOM   1325  CB  ASN A  87     -47.716 -44.507 -75.566  1.00  0.00           C  
ATOM   1326  CG  ASN A  87     -48.134 -43.527 -74.507  1.00  0.00           C  
ATOM   1327  OD1 ASN A  87     -48.007 -42.310 -74.683  1.00  0.00           O  
ATOM   1328  ND2 ASN A  87     -48.632 -44.033 -73.407  1.00  0.00           N  
ATOM   1329  H   ASN A  87     -49.696 -43.818 -77.019  1.00  0.00           H  
ATOM   1330  HA  ASN A  87     -46.961 -42.957 -76.814  1.00  0.00           H  
ATOM   1331 1HB  ASN A  87     -48.460 -45.303 -75.625  1.00  0.00           H  
ATOM   1332 2HB  ASN A  87     -46.771 -44.964 -75.270  1.00  0.00           H  
ATOM   1333 1HD2 ASN A  87     -48.928 -43.427 -72.667  1.00  0.00           H  
ATOM   1334 2HD2 ASN A  87     -48.718 -45.024 -73.306  1.00  0.00           H  
ATOM   1335  N   ASP A  88     -47.574 -45.631 -78.584  1.00  0.00           N  
ATOM   1336  CA  ASP A  88     -46.993 -46.559 -79.547  1.00  0.00           C  
ATOM   1337  C   ASP A  88     -46.373 -45.819 -80.724  1.00  0.00           C  
ATOM   1338  O   ASP A  88     -45.320 -46.205 -81.227  1.00  0.00           O  
ATOM   1339  CB  ASP A  88     -48.054 -47.541 -80.054  1.00  0.00           C  
ATOM   1340  CG  ASP A  88     -48.453 -48.574 -79.009  1.00  0.00           C  
ATOM   1341  OD1 ASP A  88     -47.686 -48.801 -78.103  1.00  0.00           O  
ATOM   1342  OD2 ASP A  88     -49.521 -49.127 -79.127  1.00  0.00           O  
ATOM   1343  H   ASP A  88     -48.575 -45.626 -78.449  1.00  0.00           H  
ATOM   1344  HA  ASP A  88     -46.199 -47.118 -79.051  1.00  0.00           H  
ATOM   1345 1HB  ASP A  88     -48.944 -46.989 -80.357  1.00  0.00           H  
ATOM   1346 2HB  ASP A  88     -47.676 -48.061 -80.934  1.00  0.00           H  
ATOM   1347  N   VAL A  89     -47.038 -44.753 -81.162  1.00  0.00           N  
ATOM   1348  CA  VAL A  89     -46.520 -43.919 -82.236  1.00  0.00           C  
ATOM   1349  C   VAL A  89     -45.297 -43.133 -81.783  1.00  0.00           C  
ATOM   1350  O   VAL A  89     -44.333 -42.977 -82.534  1.00  0.00           O  
ATOM   1351  CB  VAL A  89     -47.604 -42.938 -82.721  1.00  0.00           C  
ATOM   1352  CG1 VAL A  89     -47.020 -41.949 -83.720  1.00  0.00           C  
ATOM   1353  CG2 VAL A  89     -48.761 -43.709 -83.339  1.00  0.00           C  
ATOM   1354  H   VAL A  89     -47.924 -44.519 -80.738  1.00  0.00           H  
ATOM   1355  HA  VAL A  89     -46.212 -44.563 -83.059  1.00  0.00           H  
ATOM   1356  HB  VAL A  89     -47.964 -42.359 -81.870  1.00  0.00           H  
ATOM   1357 1HG1 VAL A  89     -47.801 -41.264 -84.052  1.00  0.00           H  
ATOM   1358 2HG1 VAL A  89     -46.218 -41.383 -83.246  1.00  0.00           H  
ATOM   1359 3HG1 VAL A  89     -46.626 -42.491 -84.579  1.00  0.00           H  
ATOM   1360 1HG2 VAL A  89     -49.524 -43.008 -83.678  1.00  0.00           H  
ATOM   1361 2HG2 VAL A  89     -48.399 -44.290 -84.186  1.00  0.00           H  
ATOM   1362 3HG2 VAL A  89     -49.189 -44.379 -82.594  1.00  0.00           H  
ATOM   1363  N   LEU A  90     -45.341 -42.639 -80.550  1.00  0.00           N  
ATOM   1364  CA  LEU A  90     -44.208 -41.927 -79.969  1.00  0.00           C  
ATOM   1365  C   LEU A  90     -42.967 -42.810 -79.925  1.00  0.00           C  
ATOM   1366  O   LEU A  90     -41.854 -42.344 -80.167  1.00  0.00           O  
ATOM   1367  CB  LEU A  90     -44.552 -41.449 -78.553  1.00  0.00           C  
ATOM   1368  CG  LEU A  90     -45.511 -40.254 -78.469  1.00  0.00           C  
ATOM   1369  CD1 LEU A  90     -45.956 -40.059 -77.025  1.00  0.00           C  
ATOM   1370  CD2 LEU A  90     -44.817 -39.009 -79.000  1.00  0.00           C  
ATOM   1371  H   LEU A  90     -46.179 -42.759 -80.002  1.00  0.00           H  
ATOM   1372  HA  LEU A  90     -43.978 -41.067 -80.599  1.00  0.00           H  
ATOM   1373 1HB  LEU A  90     -45.003 -42.275 -78.007  1.00  0.00           H  
ATOM   1374 2HB  LEU A  90     -43.628 -41.169 -78.046  1.00  0.00           H  
ATOM   1375  HG  LEU A  90     -46.400 -40.459 -79.067  1.00  0.00           H  
ATOM   1376 1HD1 LEU A  90     -46.636 -39.211 -76.967  1.00  0.00           H  
ATOM   1377 2HD1 LEU A  90     -46.465 -40.958 -76.678  1.00  0.00           H  
ATOM   1378 3HD1 LEU A  90     -45.085 -39.869 -76.399  1.00  0.00           H  
ATOM   1379 1HD2 LEU A  90     -45.500 -38.160 -78.942  1.00  0.00           H  
ATOM   1380 2HD2 LEU A  90     -43.930 -38.802 -78.402  1.00  0.00           H  
ATOM   1381 3HD2 LEU A  90     -44.526 -39.169 -80.039  1.00  0.00           H  
ATOM   1382  N   ARG A  91     -43.165 -44.086 -79.616  1.00  0.00           N  
ATOM   1383  CA  ARG A  91     -42.088 -45.067 -79.677  1.00  0.00           C  
ATOM   1384  C   ARG A  91     -41.481 -45.133 -81.073  1.00  0.00           C  
ATOM   1385  O   ARG A  91     -40.259 -45.135 -81.230  1.00  0.00           O  
ATOM   1386  CB  ARG A  91     -42.597 -46.446 -79.284  1.00  0.00           C  
ATOM   1387  CG  ARG A  91     -41.525 -47.522 -79.198  1.00  0.00           C  
ATOM   1388  CD  ARG A  91     -42.090 -48.827 -78.768  1.00  0.00           C  
ATOM   1389  NE  ARG A  91     -42.737 -48.735 -77.469  1.00  0.00           N  
ATOM   1390  CZ  ARG A  91     -44.067 -48.832 -77.270  1.00  0.00           C  
ATOM   1391  NH1 ARG A  91     -44.874 -49.023 -78.290  1.00  0.00           N  
ATOM   1392  NH2 ARG A  91     -44.559 -48.734 -76.047  1.00  0.00           N  
ATOM   1393  H   ARG A  91     -44.088 -44.386 -79.334  1.00  0.00           H  
ATOM   1394  HA  ARG A  91     -41.301 -44.757 -78.989  1.00  0.00           H  
ATOM   1395 1HB  ARG A  91     -43.084 -46.389 -78.311  1.00  0.00           H  
ATOM   1396 2HB  ARG A  91     -43.342 -46.779 -80.005  1.00  0.00           H  
ATOM   1397 1HG  ARG A  91     -41.064 -47.655 -80.178  1.00  0.00           H  
ATOM   1398 2HG  ARG A  91     -40.764 -47.223 -78.476  1.00  0.00           H  
ATOM   1399 1HD  ARG A  91     -42.829 -49.159 -79.496  1.00  0.00           H  
ATOM   1400 2HD  ARG A  91     -41.291 -49.563 -78.698  1.00  0.00           H  
ATOM   1401  HE  ARG A  91     -42.149 -48.588 -76.660  1.00  0.00           H  
ATOM   1402 1HH1 ARG A  91     -44.496 -49.096 -79.224  1.00  0.00           H  
ATOM   1403 2HH1 ARG A  91     -45.869 -49.095 -78.139  1.00  0.00           H  
ATOM   1404 1HH2 ARG A  91     -43.940 -48.588 -75.261  1.00  0.00           H  
ATOM   1405 2HH2 ARG A  91     -45.555 -48.807 -75.897  1.00  0.00           H  
ATOM   1406  N   LYS A  92     -42.341 -45.186 -82.084  1.00  0.00           N  
ATOM   1407  CA  LYS A  92     -41.892 -45.163 -83.472  1.00  0.00           C  
ATOM   1408  C   LYS A  92     -41.130 -43.882 -83.786  1.00  0.00           C  
ATOM   1409  O   LYS A  92     -40.098 -43.912 -84.454  1.00  0.00           O  
ATOM   1410  CB  LYS A  92     -43.081 -45.314 -84.422  1.00  0.00           C  
ATOM   1411  CG  LYS A  92     -42.702 -45.404 -85.894  1.00  0.00           C  
ATOM   1412  CD  LYS A  92     -43.927 -45.645 -86.766  1.00  0.00           C  
ATOM   1413  CE  LYS A  92     -43.545 -45.786 -88.232  1.00  0.00           C  
ATOM   1414  NZ  LYS A  92     -44.722 -46.100 -89.086  1.00  0.00           N  
ATOM   1415  H   LYS A  92     -43.330 -45.245 -81.887  1.00  0.00           H  
ATOM   1416  HA  LYS A  92     -41.212 -46.001 -83.630  1.00  0.00           H  
ATOM   1417 1HB  LYS A  92     -43.642 -46.213 -84.164  1.00  0.00           H  
ATOM   1418 2HB  LYS A  92     -43.754 -44.465 -84.301  1.00  0.00           H  
ATOM   1419 1HG  LYS A  92     -42.223 -44.475 -86.205  1.00  0.00           H  
ATOM   1420 2HG  LYS A  92     -41.998 -46.222 -86.039  1.00  0.00           H  
ATOM   1421 1HD  LYS A  92     -44.432 -46.556 -86.440  1.00  0.00           H  
ATOM   1422 2HD  LYS A  92     -44.620 -44.809 -86.660  1.00  0.00           H  
ATOM   1423 1HE  LYS A  92     -43.094 -44.859 -88.581  1.00  0.00           H  
ATOM   1424 2HE  LYS A  92     -42.810 -46.585 -88.341  1.00  0.00           H  
ATOM   1425 1HZ  LYS A  92     -44.428 -46.185 -90.049  1.00  0.00           H  
ATOM   1426 2HZ  LYS A  92     -45.138 -46.969 -88.783  1.00  0.00           H  
ATOM   1427 3HZ  LYS A  92     -45.403 -45.357 -89.008  1.00  0.00           H  
ATOM   1428  N   VAL A  93     -41.647 -42.760 -83.299  1.00  0.00           N  
ATOM   1429  CA  VAL A  93     -40.999 -41.470 -83.494  1.00  0.00           C  
ATOM   1430  C   VAL A  93     -39.608 -41.451 -82.871  1.00  0.00           C  
ATOM   1431  O   VAL A  93     -38.652 -40.972 -83.478  1.00  0.00           O  
ATOM   1432  CB  VAL A  93     -41.851 -40.345 -82.877  1.00  0.00           C  
ATOM   1433  CG1 VAL A  93     -41.077 -39.035 -82.867  1.00  0.00           C  
ATOM   1434  CG2 VAL A  93     -43.152 -40.198 -83.649  1.00  0.00           C  
ATOM   1435  H   VAL A  93     -42.514 -42.802 -82.778  1.00  0.00           H  
ATOM   1436  HA  VAL A  93     -40.882 -41.300 -84.565  1.00  0.00           H  
ATOM   1437  HB  VAL A  93     -42.070 -40.596 -81.838  1.00  0.00           H  
ATOM   1438 1HG1 VAL A  93     -41.694 -38.251 -82.426  1.00  0.00           H  
ATOM   1439 2HG1 VAL A  93     -40.167 -39.153 -82.278  1.00  0.00           H  
ATOM   1440 3HG1 VAL A  93     -40.816 -38.760 -83.888  1.00  0.00           H  
ATOM   1441 1HG2 VAL A  93     -43.750 -39.401 -83.206  1.00  0.00           H  
ATOM   1442 2HG2 VAL A  93     -42.933 -39.952 -84.689  1.00  0.00           H  
ATOM   1443 3HG2 VAL A  93     -43.708 -41.134 -83.607  1.00  0.00           H  
ATOM   1444  N   ALA A  94     -39.505 -41.976 -81.654  1.00  0.00           N  
ATOM   1445  CA  ALA A  94     -38.235 -42.005 -80.938  1.00  0.00           C  
ATOM   1446  C   ALA A  94     -37.182 -42.787 -81.713  1.00  0.00           C  
ATOM   1447  O   ALA A  94     -36.024 -42.378 -81.790  1.00  0.00           O  
ATOM   1448  CB  ALA A  94     -38.422 -42.599 -79.550  1.00  0.00           C  
ATOM   1449  H   ALA A  94     -40.329 -42.365 -81.215  1.00  0.00           H  
ATOM   1450  HA  ALA A  94     -37.875 -40.980 -80.834  1.00  0.00           H  
ATOM   1451 1HB  ALA A  94     -37.463 -42.613 -79.028  1.00  0.00           H  
ATOM   1452 2HB  ALA A  94     -39.132 -41.993 -78.987  1.00  0.00           H  
ATOM   1453 3HB  ALA A  94     -38.801 -43.615 -79.639  1.00  0.00           H  
ATOM   1454  N   GLU A  95     -37.594 -43.914 -82.284  1.00  0.00           N  
ATOM   1455  CA  GLU A  95     -36.699 -44.735 -83.091  1.00  0.00           C  
ATOM   1456  C   GLU A  95     -36.222 -43.978 -84.324  1.00  0.00           C  
ATOM   1457  O   GLU A  95     -35.029 -43.959 -84.630  1.00  0.00           O  
ATOM   1458  CB  GLU A  95     -37.397 -46.029 -83.513  1.00  0.00           C  
ATOM   1459  CG  GLU A  95     -36.579 -46.908 -84.450  1.00  0.00           C  
ATOM   1460  CD  GLU A  95     -35.337 -47.455 -83.804  1.00  0.00           C  
ATOM   1461  OE1 GLU A  95     -35.323 -47.584 -82.602  1.00  0.00           O  
ATOM   1462  OE2 GLU A  95     -34.400 -47.743 -84.511  1.00  0.00           O  
ATOM   1463  H   GLU A  95     -38.551 -44.211 -82.154  1.00  0.00           H  
ATOM   1464  HA  GLU A  95     -35.820 -44.979 -82.493  1.00  0.00           H  
ATOM   1465 1HB  GLU A  95     -37.638 -46.618 -82.627  1.00  0.00           H  
ATOM   1466 2HB  GLU A  95     -38.335 -45.791 -84.014  1.00  0.00           H  
ATOM   1467 1HG  GLU A  95     -37.197 -47.741 -84.782  1.00  0.00           H  
ATOM   1468 2HG  GLU A  95     -36.300 -46.325 -85.326  1.00  0.00           H  
ATOM   1469  N   GLN A  96     -37.160 -43.355 -85.030  1.00  0.00           N  
ATOM   1470  CA  GLN A  96     -36.837 -42.594 -86.231  1.00  0.00           C  
ATOM   1471  C   GLN A  96     -35.928 -41.416 -85.906  1.00  0.00           C  
ATOM   1472  O   GLN A  96     -35.011 -41.098 -86.664  1.00  0.00           O  
ATOM   1473  CB  GLN A  96     -38.116 -42.097 -86.910  1.00  0.00           C  
ATOM   1474  CG  GLN A  96     -37.875 -41.288 -88.173  1.00  0.00           C  
ATOM   1475  CD  GLN A  96     -37.211 -42.104 -89.266  1.00  0.00           C  
ATOM   1476  OE1 GLN A  96     -37.606 -43.241 -89.538  1.00  0.00           O  
ATOM   1477  NE2 GLN A  96     -36.194 -41.528 -89.898  1.00  0.00           N  
ATOM   1478  H   GLN A  96     -38.122 -43.413 -84.727  1.00  0.00           H  
ATOM   1479  HA  GLN A  96     -36.299 -43.247 -86.920  1.00  0.00           H  
ATOM   1480 1HB  GLN A  96     -38.745 -42.949 -87.171  1.00  0.00           H  
ATOM   1481 2HB  GLN A  96     -38.678 -41.476 -86.214  1.00  0.00           H  
ATOM   1482 1HG  GLN A  96     -38.833 -40.929 -88.551  1.00  0.00           H  
ATOM   1483 2HG  GLN A  96     -37.229 -40.445 -87.935  1.00  0.00           H  
ATOM   1484 1HE2 GLN A  96     -35.716 -42.018 -90.628  1.00  0.00           H  
ATOM   1485 2HE2 GLN A  96     -35.907 -40.604 -89.646  1.00  0.00           H  
ATOM   1486  N   ALA A  97     -36.188 -40.768 -84.776  1.00  0.00           N  
ATOM   1487  CA  ALA A  97     -35.393 -39.624 -84.347  1.00  0.00           C  
ATOM   1488  C   ALA A  97     -33.946 -40.029 -84.088  1.00  0.00           C  
ATOM   1489  O   ALA A  97     -33.016 -39.315 -84.467  1.00  0.00           O  
ATOM   1490  CB  ALA A  97     -36.000 -38.996 -83.102  1.00  0.00           C  
ATOM   1491  H   ALA A  97     -36.959 -41.074 -84.199  1.00  0.00           H  
ATOM   1492  HA  ALA A  97     -35.389 -38.884 -85.148  1.00  0.00           H  
ATOM   1493 1HB  ALA A  97     -35.394 -38.143 -82.795  1.00  0.00           H  
ATOM   1494 2HB  ALA A  97     -37.014 -38.662 -83.318  1.00  0.00           H  
ATOM   1495 3HB  ALA A  97     -36.025 -39.730 -82.298  1.00  0.00           H  
ATOM   1496  N   LEU A  98     -33.763 -41.173 -83.441  1.00  0.00           N  
ATOM   1497  CA  LEU A  98     -32.430 -41.699 -83.174  1.00  0.00           C  
ATOM   1498  C   LEU A  98     -31.705 -42.045 -84.469  1.00  0.00           C  
ATOM   1499  O   LEU A  98     -30.501 -41.831 -84.592  1.00  0.00           O  
ATOM   1500  CB  LEU A  98     -32.520 -42.943 -82.282  1.00  0.00           C  
ATOM   1501  CG  LEU A  98     -33.001 -42.700 -80.847  1.00  0.00           C  
ATOM   1502  CD1 LEU A  98     -33.132 -44.032 -80.121  1.00  0.00           C  
ATOM   1503  CD2 LEU A  98     -32.021 -41.782 -80.131  1.00  0.00           C  
ATOM   1504  H   LEU A  98     -34.570 -41.695 -83.124  1.00  0.00           H  
ATOM   1505  HA  LEU A  98     -31.849 -40.929 -82.664  1.00  0.00           H  
ATOM   1506 1HB  LEU A  98     -33.204 -43.653 -82.745  1.00  0.00           H  
ATOM   1507 2HB  LEU A  98     -31.534 -43.404 -82.228  1.00  0.00           H  
ATOM   1508  HG  LEU A  98     -33.987 -42.233 -80.867  1.00  0.00           H  
ATOM   1509 1HD1 LEU A  98     -33.474 -43.859 -79.101  1.00  0.00           H  
ATOM   1510 2HD1 LEU A  98     -33.853 -44.661 -80.643  1.00  0.00           H  
ATOM   1511 3HD1 LEU A  98     -32.164 -44.531 -80.099  1.00  0.00           H  
ATOM   1512 1HD2 LEU A  98     -32.364 -41.607 -79.111  1.00  0.00           H  
ATOM   1513 2HD2 LEU A  98     -31.036 -42.247 -80.109  1.00  0.00           H  
ATOM   1514 3HD2 LEU A  98     -31.961 -40.830 -80.661  1.00  0.00           H  
ATOM   1515  N   ARG A  99     -32.449 -42.584 -85.430  1.00  0.00           N  
ATOM   1516  CA  ARG A  99     -31.897 -42.888 -86.745  1.00  0.00           C  
ATOM   1517  C   ARG A  99     -31.462 -41.620 -87.466  1.00  0.00           C  
ATOM   1518  O   ARG A  99     -30.427 -41.597 -88.136  1.00  0.00           O  
ATOM   1519  CB  ARG A  99     -32.919 -43.626 -87.598  1.00  0.00           C  
ATOM   1520  CG  ARG A  99     -33.221 -45.047 -87.147  1.00  0.00           C  
ATOM   1521  CD  ARG A  99     -34.254 -45.685 -88.000  1.00  0.00           C  
ATOM   1522  NE  ARG A  99     -34.632 -46.999 -87.504  1.00  0.00           N  
ATOM   1523  CZ  ARG A  99     -35.310 -47.919 -88.216  1.00  0.00           C  
ATOM   1524  NH1 ARG A  99     -35.680 -47.655 -89.450  1.00  0.00           N  
ATOM   1525  NH2 ARG A  99     -35.606 -49.088 -87.673  1.00  0.00           N  
ATOM   1526  H   ARG A  99     -33.420 -42.789 -85.244  1.00  0.00           H  
ATOM   1527  HA  ARG A  99     -31.012 -43.513 -86.612  1.00  0.00           H  
ATOM   1528 1HB  ARG A  99     -33.858 -43.075 -87.599  1.00  0.00           H  
ATOM   1529 2HB  ARG A  99     -32.566 -43.674 -88.628  1.00  0.00           H  
ATOM   1530 1HG  ARG A  99     -32.311 -45.647 -87.203  1.00  0.00           H  
ATOM   1531 2HG  ARG A  99     -33.584 -45.033 -86.119  1.00  0.00           H  
ATOM   1532 1HD  ARG A  99     -35.147 -45.060 -88.018  1.00  0.00           H  
ATOM   1533 2HD  ARG A  99     -33.872 -45.801 -89.013  1.00  0.00           H  
ATOM   1534  HE  ARG A  99     -34.365 -47.239 -86.559  1.00  0.00           H  
ATOM   1535 1HH1 ARG A  99     -35.455 -46.762 -89.864  1.00  0.00           H  
ATOM   1536 2HH1 ARG A  99     -36.188 -48.346 -89.983  1.00  0.00           H  
ATOM   1537 1HH2 ARG A  99     -35.321 -49.291 -86.725  1.00  0.00           H  
ATOM   1538 2HH2 ARG A  99     -36.114 -49.778 -88.206  1.00  0.00           H  
ATOM   1539  N   ILE A 100     -32.256 -40.564 -87.327  1.00  0.00           N  
ATOM   1540  CA  ILE A 100     -31.900 -39.257 -87.869  1.00  0.00           C  
ATOM   1541  C   ILE A 100     -30.608 -38.739 -87.253  1.00  0.00           C  
ATOM   1542  O   ILE A 100     -29.742 -38.212 -87.953  1.00  0.00           O  
ATOM   1543  CB  ILE A 100     -33.027 -38.237 -87.632  1.00  0.00           C  
ATOM   1544  CG1 ILE A 100     -34.260 -38.600 -88.465  1.00  0.00           C  
ATOM   1545  CG2 ILE A 100     -32.553 -36.831 -87.965  1.00  0.00           C  
ATOM   1546  CD1 ILE A 100     -35.508 -37.842 -88.072  1.00  0.00           C  
ATOM   1547  H   ILE A 100     -33.130 -40.667 -86.832  1.00  0.00           H  
ATOM   1548  HA  ILE A 100     -31.734 -39.364 -88.942  1.00  0.00           H  
ATOM   1549  HB  ILE A 100     -33.334 -38.269 -86.587  1.00  0.00           H  
ATOM   1550 1HG1 ILE A 100     -34.058 -38.404 -89.518  1.00  0.00           H  
ATOM   1551 2HG1 ILE A 100     -34.465 -39.666 -88.366  1.00  0.00           H  
ATOM   1552 1HG2 ILE A 100     -33.362 -36.123 -87.793  1.00  0.00           H  
ATOM   1553 2HG2 ILE A 100     -31.704 -36.574 -87.331  1.00  0.00           H  
ATOM   1554 3HG2 ILE A 100     -32.249 -36.788 -89.012  1.00  0.00           H  
ATOM   1555 1HD1 ILE A 100     -36.338 -38.153 -88.706  1.00  0.00           H  
ATOM   1556 2HD1 ILE A 100     -35.748 -38.052 -87.030  1.00  0.00           H  
ATOM   1557 3HD1 ILE A 100     -35.339 -36.773 -88.198  1.00  0.00           H  
ATOM   1558  N   ALA A 101     -30.483 -38.890 -85.939  1.00  0.00           N  
ATOM   1559  CA  ALA A 101     -29.271 -38.494 -85.233  1.00  0.00           C  
ATOM   1560  C   ALA A 101     -28.048 -39.212 -85.793  1.00  0.00           C  
ATOM   1561  O   ALA A 101     -26.989 -38.610 -85.966  1.00  0.00           O  
ATOM   1562  CB  ALA A 101     -29.412 -38.769 -83.744  1.00  0.00           C  
ATOM   1563  H   ALA A 101     -31.250 -39.290 -85.415  1.00  0.00           H  
ATOM   1564  HA  ALA A 101     -29.119 -37.423 -85.377  1.00  0.00           H  
ATOM   1565 1HB  ALA A 101     -28.500 -38.467 -83.229  1.00  0.00           H  
ATOM   1566 2HB  ALA A 101     -30.256 -38.204 -83.348  1.00  0.00           H  
ATOM   1567 3HB  ALA A 101     -29.582 -39.832 -83.585  1.00  0.00           H  
ATOM   1568  N   LYS A 102     -28.202 -40.500 -86.075  1.00  0.00           N  
ATOM   1569  CA  LYS A 102     -27.129 -41.289 -86.666  1.00  0.00           C  
ATOM   1570  C   LYS A 102     -26.737 -40.748 -88.035  1.00  0.00           C  
ATOM   1571  O   LYS A 102     -25.557 -40.690 -88.374  1.00  0.00           O  
ATOM   1572  CB  LYS A 102     -27.545 -42.757 -86.782  1.00  0.00           C  
ATOM   1573  CG  LYS A 102     -27.626 -43.494 -85.451  1.00  0.00           C  
ATOM   1574  CD  LYS A 102     -28.062 -44.938 -85.645  1.00  0.00           C  
ATOM   1575  CE  LYS A 102     -28.156 -45.673 -84.316  1.00  0.00           C  
ATOM   1576  NZ  LYS A 102     -28.614 -47.078 -84.487  1.00  0.00           N  
ATOM   1577  H   LYS A 102     -29.087 -40.946 -85.875  1.00  0.00           H  
ATOM   1578  HA  LYS A 102     -26.254 -41.221 -86.020  1.00  0.00           H  
ATOM   1579 1HB  LYS A 102     -28.522 -42.822 -87.261  1.00  0.00           H  
ATOM   1580 2HB  LYS A 102     -26.834 -43.288 -87.415  1.00  0.00           H  
ATOM   1581 1HG  LYS A 102     -26.651 -43.479 -84.967  1.00  0.00           H  
ATOM   1582 2HG  LYS A 102     -28.343 -42.991 -84.801  1.00  0.00           H  
ATOM   1583 1HD  LYS A 102     -29.037 -44.962 -86.133  1.00  0.00           H  
ATOM   1584 2HD  LYS A 102     -27.344 -45.452 -86.284  1.00  0.00           H  
ATOM   1585 1HE  LYS A 102     -27.178 -45.678 -83.835  1.00  0.00           H  
ATOM   1586 2HE  LYS A 102     -28.855 -45.152 -83.661  1.00  0.00           H  
ATOM   1587 1HZ  LYS A 102     -28.663 -47.529 -83.584  1.00  0.00           H  
ATOM   1588 2HZ  LYS A 102     -29.529 -47.084 -84.916  1.00  0.00           H  
ATOM   1589 3HZ  LYS A 102     -27.963 -47.575 -85.077  1.00  0.00           H  
ATOM   1590  N   GLU A 103     -27.737 -40.353 -88.818  1.00  0.00           N  
ATOM   1591  CA  GLU A 103     -27.494 -39.782 -90.137  1.00  0.00           C  
ATOM   1592  C   GLU A 103     -26.816 -38.422 -90.035  1.00  0.00           C  
ATOM   1593  O   GLU A 103     -25.984 -38.068 -90.871  1.00  0.00           O  
ATOM   1594  CB  GLU A 103     -28.810 -39.649 -90.909  1.00  0.00           C  
ATOM   1595  CG  GLU A 103     -29.449 -40.975 -91.297  1.00  0.00           C  
ATOM   1596  CD  GLU A 103     -28.553 -41.825 -92.154  1.00  0.00           C  
ATOM   1597  OE1 GLU A 103     -27.997 -41.312 -93.094  1.00  0.00           O  
ATOM   1598  OE2 GLU A 103     -28.423 -42.993 -91.866  1.00  0.00           O  
ATOM   1599  H   GLU A 103     -28.686 -40.449 -88.490  1.00  0.00           H  
ATOM   1600  HA  GLU A 103     -26.825 -40.445 -90.684  1.00  0.00           H  
ATOM   1601 1HB  GLU A 103     -29.531 -39.094 -90.307  1.00  0.00           H  
ATOM   1602 2HB  GLU A 103     -28.640 -39.079 -91.823  1.00  0.00           H  
ATOM   1603 1HG  GLU A 103     -29.697 -41.525 -90.391  1.00  0.00           H  
ATOM   1604 2HG  GLU A 103     -30.376 -40.775 -91.835  1.00  0.00           H  
ATOM   1605  N   ALA A 104     -27.173 -37.665 -89.003  1.00  0.00           N  
ATOM   1606  CA  ALA A 104     -26.519 -36.391 -88.726  1.00  0.00           C  
ATOM   1607  C   ALA A 104     -25.047 -36.591 -88.386  1.00  0.00           C  
ATOM   1608  O   ALA A 104     -24.195 -35.799 -88.786  1.00  0.00           O  
ATOM   1609  CB  ALA A 104     -27.230 -35.667 -87.592  1.00  0.00           C  
ATOM   1610  H   ALA A 104     -27.918 -37.978 -88.398  1.00  0.00           H  
ATOM   1611  HA  ALA A 104     -26.568 -35.773 -89.621  1.00  0.00           H  
ATOM   1612 1HB  ALA A 104     -26.729 -34.718 -87.397  1.00  0.00           H  
ATOM   1613 2HB  ALA A 104     -28.265 -35.479 -87.874  1.00  0.00           H  
ATOM   1614 3HB  ALA A 104     -27.203 -36.283 -86.695  1.00  0.00           H  
ATOM   1615  N   LEU A 105     -24.755 -37.655 -87.645  1.00  0.00           N  
ATOM   1616  CA  LEU A 105     -23.377 -38.015 -87.330  1.00  0.00           C  
ATOM   1617  C   LEU A 105     -22.606 -38.398 -88.586  1.00  0.00           C  
ATOM   1618  O   LEU A 105     -21.427 -38.075 -88.723  1.00  0.00           O  
ATOM   1619  CB  LEU A 105     -23.349 -39.178 -86.330  1.00  0.00           C  
ATOM   1620  CG  LEU A 105     -23.844 -38.853 -84.916  1.00  0.00           C  
ATOM   1621  CD1 LEU A 105     -23.919 -40.134 -84.096  1.00  0.00           C  
ATOM   1622  CD2 LEU A 105     -22.907 -37.844 -84.270  1.00  0.00           C  
ATOM   1623  H   LEU A 105     -25.506 -38.230 -87.293  1.00  0.00           H  
ATOM   1624  HA  LEU A 105     -22.886 -37.147 -86.892  1.00  0.00           H  
ATOM   1625 1HB  LEU A 105     -23.967 -39.986 -86.721  1.00  0.00           H  
ATOM   1626 2HB  LEU A 105     -22.325 -39.541 -86.248  1.00  0.00           H  
ATOM   1627  HG  LEU A 105     -24.849 -38.433 -84.969  1.00  0.00           H  
ATOM   1628 1HD1 LEU A 105     -24.271 -39.903 -83.091  1.00  0.00           H  
ATOM   1629 2HD1 LEU A 105     -24.611 -40.830 -84.571  1.00  0.00           H  
ATOM   1630 3HD1 LEU A 105     -22.929 -40.587 -84.039  1.00  0.00           H  
ATOM   1631 1HD2 LEU A 105     -23.260 -37.611 -83.264  1.00  0.00           H  
ATOM   1632 2HD2 LEU A 105     -21.903 -38.264 -84.214  1.00  0.00           H  
ATOM   1633 3HD2 LEU A 105     -22.887 -36.932 -84.866  1.00  0.00           H  
ATOM   1634  N   LYS A 106     -23.281 -39.087 -89.501  1.00  0.00           N  
ATOM   1635  CA  LYS A 106     -22.698 -39.413 -90.797  1.00  0.00           C  
ATOM   1636  C   LYS A 106     -22.348 -38.152 -91.576  1.00  0.00           C  
ATOM   1637  O   LYS A 106     -21.317 -38.091 -92.244  1.00  0.00           O  
ATOM   1638  CB  LYS A 106     -23.656 -40.285 -91.610  1.00  0.00           C  
ATOM   1639  CG  LYS A 106     -23.802 -41.709 -91.092  1.00  0.00           C  
ATOM   1640  CD  LYS A 106     -24.791 -42.505 -91.935  1.00  0.00           C  
ATOM   1641  CE  LYS A 106     -25.017 -43.895 -91.359  1.00  0.00           C  
ATOM   1642  NZ  LYS A 106     -26.034 -44.659 -92.132  1.00  0.00           N  
ATOM   1643  H   LYS A 106     -24.220 -39.394 -89.293  1.00  0.00           H  
ATOM   1644  HA  LYS A 106     -21.773 -39.967 -90.632  1.00  0.00           H  
ATOM   1645 1HB  LYS A 106     -24.645 -39.827 -91.620  1.00  0.00           H  
ATOM   1646 2HB  LYS A 106     -23.312 -40.339 -92.644  1.00  0.00           H  
ATOM   1647 1HG  LYS A 106     -22.834 -42.209 -91.116  1.00  0.00           H  
ATOM   1648 2HG  LYS A 106     -24.155 -41.687 -90.061  1.00  0.00           H  
ATOM   1649 1HD  LYS A 106     -25.745 -41.977 -91.975  1.00  0.00           H  
ATOM   1650 2HD  LYS A 106     -24.407 -42.601 -92.952  1.00  0.00           H  
ATOM   1651 1HE  LYS A 106     -24.080 -44.449 -91.368  1.00  0.00           H  
ATOM   1652 2HE  LYS A 106     -25.354 -43.810 -90.326  1.00  0.00           H  
ATOM   1653 1HZ  LYS A 106     -26.155 -45.572 -91.718  1.00  0.00           H  
ATOM   1654 2HZ  LYS A 106     -26.913 -44.162 -92.115  1.00  0.00           H  
ATOM   1655 3HZ  LYS A 106     -25.723 -44.760 -93.088  1.00  0.00           H  
ATOM   1656  N   GLN A 107     -23.214 -37.148 -91.487  1.00  0.00           N  
ATOM   1657  CA  GLN A 107     -22.956 -35.856 -92.112  1.00  0.00           C  
ATOM   1658  C   GLN A 107     -21.898 -35.074 -91.341  1.00  0.00           C  
ATOM   1659  O   GLN A 107     -21.157 -34.280 -91.918  1.00  0.00           O  
ATOM   1660  CB  GLN A 107     -24.247 -35.039 -92.205  1.00  0.00           C  
ATOM   1661  CG  GLN A 107     -25.292 -35.630 -93.135  1.00  0.00           C  
ATOM   1662  CD  GLN A 107     -24.807 -35.716 -94.570  1.00  0.00           C  
ATOM   1663  OE1 GLN A 107     -24.329 -34.730 -95.138  1.00  0.00           O  
ATOM   1664  NE2 GLN A 107     -24.929 -36.897 -95.165  1.00  0.00           N  
ATOM   1665  H   GLN A 107     -24.074 -37.283 -90.974  1.00  0.00           H  
ATOM   1666  HA  GLN A 107     -22.573 -36.027 -93.116  1.00  0.00           H  
ATOM   1667 1HB  GLN A 107     -24.692 -34.948 -91.214  1.00  0.00           H  
ATOM   1668 2HB  GLN A 107     -24.017 -34.032 -92.553  1.00  0.00           H  
ATOM   1669 1HG  GLN A 107     -25.538 -36.636 -92.797  1.00  0.00           H  
ATOM   1670 2HG  GLN A 107     -26.182 -35.000 -93.112  1.00  0.00           H  
ATOM   1671 1HE2 GLN A 107     -24.626 -37.015 -96.111  1.00  0.00           H  
ATOM   1672 2HE2 GLN A 107     -25.323 -37.670 -94.668  1.00  0.00           H  
ATOM   1673  N   GLY A 108     -21.833 -35.305 -90.034  1.00  0.00           N  
ATOM   1674  CA  GLY A 108     -20.878 -34.613 -89.181  1.00  0.00           C  
ATOM   1675  C   GLY A 108     -21.548 -33.492 -88.398  1.00  0.00           C  
ATOM   1676  O   GLY A 108     -20.899 -32.781 -87.628  1.00  0.00           O  
ATOM   1677  H   GLY A 108     -22.464 -35.978 -89.622  1.00  0.00           H  
ATOM   1678 1HA  GLY A 108     -20.425 -35.324 -88.488  1.00  0.00           H  
ATOM   1679 2HA  GLY A 108     -20.073 -34.204 -89.791  1.00  0.00           H  
ATOM   1680  N   ASN A 109     -22.853 -33.337 -88.597  1.00  0.00           N  
ATOM   1681  CA  ASN A 109     -23.597 -32.244 -87.984  1.00  0.00           C  
ATOM   1682  C   ASN A 109     -24.069 -32.615 -86.584  1.00  0.00           C  
ATOM   1683  O   ASN A 109     -25.223 -32.997 -86.388  1.00  0.00           O  
ATOM   1684  CB  ASN A 109     -24.775 -31.843 -88.854  1.00  0.00           C  
ATOM   1685  CG  ASN A 109     -25.403 -30.549 -88.418  1.00  0.00           C  
ATOM   1686  OD1 ASN A 109     -25.465 -30.248 -87.221  1.00  0.00           O  
ATOM   1687  ND2 ASN A 109     -25.869 -29.778 -89.366  1.00  0.00           N  
ATOM   1688  H   ASN A 109     -23.342 -33.993 -89.189  1.00  0.00           H  
ATOM   1689  HA  ASN A 109     -22.935 -31.383 -87.893  1.00  0.00           H  
ATOM   1690 1HB  ASN A 109     -24.444 -31.743 -89.889  1.00  0.00           H  
ATOM   1691 2HB  ASN A 109     -25.530 -32.629 -88.828  1.00  0.00           H  
ATOM   1692 1HD2 ASN A 109     -26.298 -28.904 -89.135  1.00  0.00           H  
ATOM   1693 2HD2 ASN A 109     -25.797 -30.062 -90.322  1.00  0.00           H  
ATOM   1694  N   VAL A 110     -23.170 -32.499 -85.613  1.00  0.00           N  
ATOM   1695  CA  VAL A 110     -23.451 -32.943 -84.252  1.00  0.00           C  
ATOM   1696  C   VAL A 110     -24.532 -32.085 -83.605  1.00  0.00           C  
ATOM   1697  O   VAL A 110     -25.231 -32.535 -82.697  1.00  0.00           O  
ATOM   1698  CB  VAL A 110     -22.173 -32.884 -83.396  1.00  0.00           C  
ATOM   1699  CG1 VAL A 110     -21.104 -33.803 -83.970  1.00  0.00           C  
ATOM   1700  CG2 VAL A 110     -21.667 -31.452 -83.317  1.00  0.00           C  
ATOM   1701  H   VAL A 110     -22.269 -32.094 -85.822  1.00  0.00           H  
ATOM   1702  HA  VAL A 110     -23.822 -33.967 -84.292  1.00  0.00           H  
ATOM   1703  HB  VAL A 110     -22.401 -33.246 -82.393  1.00  0.00           H  
ATOM   1704 1HG1 VAL A 110     -20.207 -33.750 -83.352  1.00  0.00           H  
ATOM   1705 2HG1 VAL A 110     -21.475 -34.828 -83.984  1.00  0.00           H  
ATOM   1706 3HG1 VAL A 110     -20.864 -33.490 -84.986  1.00  0.00           H  
ATOM   1707 1HG2 VAL A 110     -20.763 -31.418 -82.710  1.00  0.00           H  
ATOM   1708 2HG2 VAL A 110     -21.444 -31.089 -84.321  1.00  0.00           H  
ATOM   1709 3HG2 VAL A 110     -22.431 -30.820 -82.866  1.00  0.00           H  
ATOM   1710  N   ASP A 111     -24.663 -30.852 -84.079  1.00  0.00           N  
ATOM   1711  CA  ASP A 111     -25.706 -29.953 -83.598  1.00  0.00           C  
ATOM   1712  C   ASP A 111     -27.092 -30.532 -83.856  1.00  0.00           C  
ATOM   1713  O   ASP A 111     -27.911 -30.635 -82.943  1.00  0.00           O  
ATOM   1714  CB  ASP A 111     -25.584 -28.582 -84.268  1.00  0.00           C  
ATOM   1715  CG  ASP A 111     -24.494 -27.716 -83.652  1.00  0.00           C  
ATOM   1716  OD1 ASP A 111     -24.054 -28.029 -82.571  1.00  0.00           O  
ATOM   1717  OD2 ASP A 111     -24.111 -26.751 -84.268  1.00  0.00           O  
ATOM   1718  H   ASP A 111     -24.024 -30.526 -84.788  1.00  0.00           H  
ATOM   1719  HA  ASP A 111     -25.593 -29.837 -82.519  1.00  0.00           H  
ATOM   1720 1HB  ASP A 111     -25.369 -28.714 -85.328  1.00  0.00           H  
ATOM   1721 2HB  ASP A 111     -26.535 -28.054 -84.190  1.00  0.00           H  
ATOM   1722  N   VAL A 112     -27.348 -30.907 -85.104  1.00  0.00           N  
ATOM   1723  CA  VAL A 112     -28.624 -31.504 -85.479  1.00  0.00           C  
ATOM   1724  C   VAL A 112     -28.816 -32.859 -84.812  1.00  0.00           C  
ATOM   1725  O   VAL A 112     -29.931 -33.230 -84.449  1.00  0.00           O  
ATOM   1726  CB  VAL A 112     -28.707 -31.670 -87.008  1.00  0.00           C  
ATOM   1727  CG1 VAL A 112     -29.915 -32.512 -87.388  1.00  0.00           C  
ATOM   1728  CG2 VAL A 112     -28.770 -30.304 -87.676  1.00  0.00           C  
ATOM   1729  H   VAL A 112     -26.639 -30.773 -85.813  1.00  0.00           H  
ATOM   1730  HA  VAL A 112     -29.426 -30.849 -85.135  1.00  0.00           H  
ATOM   1731  HB  VAL A 112     -27.822 -32.204 -87.354  1.00  0.00           H  
ATOM   1732 1HG1 VAL A 112     -29.958 -32.621 -88.471  1.00  0.00           H  
ATOM   1733 2HG1 VAL A 112     -29.832 -33.497 -86.928  1.00  0.00           H  
ATOM   1734 3HG1 VAL A 112     -30.824 -32.024 -87.037  1.00  0.00           H  
ATOM   1735 1HG2 VAL A 112     -28.827 -30.430 -88.757  1.00  0.00           H  
ATOM   1736 2HG2 VAL A 112     -29.652 -29.769 -87.324  1.00  0.00           H  
ATOM   1737 3HG2 VAL A 112     -27.876 -29.735 -87.424  1.00  0.00           H  
ATOM   1738  N   ALA A 113     -27.720 -33.594 -84.653  1.00  0.00           N  
ATOM   1739  CA  ALA A 113     -27.756 -34.891 -83.988  1.00  0.00           C  
ATOM   1740  C   ALA A 113     -28.380 -34.781 -82.601  1.00  0.00           C  
ATOM   1741  O   ALA A 113     -29.215 -35.600 -82.220  1.00  0.00           O  
ATOM   1742  CB  ALA A 113     -26.356 -35.478 -83.894  1.00  0.00           C  
ATOM   1743  H   ALA A 113     -26.838 -33.245 -85.002  1.00  0.00           H  
ATOM   1744  HA  ALA A 113     -28.381 -35.564 -84.577  1.00  0.00           H  
ATOM   1745 1HB  ALA A 113     -26.398 -36.445 -83.395  1.00  0.00           H  
ATOM   1746 2HB  ALA A 113     -25.946 -35.602 -84.896  1.00  0.00           H  
ATOM   1747 3HB  ALA A 113     -25.717 -34.805 -83.324  1.00  0.00           H  
ATOM   1748  N   ALA A 114     -27.968 -33.763 -81.853  1.00  0.00           N  
ATOM   1749  CA  ALA A 114     -28.536 -33.502 -80.536  1.00  0.00           C  
ATOM   1750  C   ALA A 114     -30.005 -33.115 -80.638  1.00  0.00           C  
ATOM   1751  O   ALA A 114     -30.833 -33.564 -79.847  1.00  0.00           O  
ATOM   1752  CB  ALA A 114     -27.749 -32.410 -79.826  1.00  0.00           C  
ATOM   1753  H   ALA A 114     -27.242 -33.155 -82.206  1.00  0.00           H  
ATOM   1754  HA  ALA A 114     -28.477 -34.417 -79.946  1.00  0.00           H  
ATOM   1755 1HB  ALA A 114     -28.186 -32.226 -78.844  1.00  0.00           H  
ATOM   1756 2HB  ALA A 114     -26.712 -32.726 -79.708  1.00  0.00           H  
ATOM   1757 3HB  ALA A 114     -27.784 -31.495 -80.415  1.00  0.00           H  
ATOM   1758  N   LYS A 115     -30.325 -32.274 -81.617  1.00  0.00           N  
ATOM   1759  CA  LYS A 115     -31.699 -31.847 -81.843  1.00  0.00           C  
ATOM   1760  C   LYS A 115     -32.611 -33.037 -82.107  1.00  0.00           C  
ATOM   1761  O   LYS A 115     -33.753 -33.072 -81.648  1.00  0.00           O  
ATOM   1762  CB  LYS A 115     -31.770 -30.862 -83.011  1.00  0.00           C  
ATOM   1763  CG  LYS A 115     -31.170 -29.493 -82.716  1.00  0.00           C  
ATOM   1764  CD  LYS A 115     -31.258 -28.579 -83.930  1.00  0.00           C  
ATOM   1765  CE  LYS A 115     -30.647 -27.216 -83.641  1.00  0.00           C  
ATOM   1766  NZ  LYS A 115     -30.692 -26.324 -84.831  1.00  0.00           N  
ATOM   1767  H   LYS A 115     -29.594 -31.924 -82.221  1.00  0.00           H  
ATOM   1768  HA  LYS A 115     -32.059 -31.347 -80.942  1.00  0.00           H  
ATOM   1769 1HB  LYS A 115     -31.247 -31.280 -83.871  1.00  0.00           H  
ATOM   1770 2HB  LYS A 115     -32.811 -30.716 -83.301  1.00  0.00           H  
ATOM   1771 1HG  LYS A 115     -31.704 -29.032 -81.885  1.00  0.00           H  
ATOM   1772 2HG  LYS A 115     -30.124 -29.609 -82.434  1.00  0.00           H  
ATOM   1773 1HD  LYS A 115     -30.730 -29.035 -84.768  1.00  0.00           H  
ATOM   1774 2HD  LYS A 115     -32.303 -28.447 -84.210  1.00  0.00           H  
ATOM   1775 1HE  LYS A 115     -31.189 -26.740 -82.824  1.00  0.00           H  
ATOM   1776 2HE  LYS A 115     -29.608 -27.339 -83.335  1.00  0.00           H  
ATOM   1777 1HZ  LYS A 115     -30.279 -25.431 -84.599  1.00  0.00           H  
ATOM   1778 2HZ  LYS A 115     -30.177 -26.746 -85.589  1.00  0.00           H  
ATOM   1779 3HZ  LYS A 115     -31.653 -26.185 -85.113  1.00  0.00           H  
ATOM   1780  N   ALA A 116     -32.102 -34.014 -82.851  1.00  0.00           N  
ATOM   1781  CA  ALA A 116     -32.810 -35.270 -83.060  1.00  0.00           C  
ATOM   1782  C   ALA A 116     -32.959 -36.044 -81.756  1.00  0.00           C  
ATOM   1783  O   ALA A 116     -34.018 -36.600 -81.471  1.00  0.00           O  
ATOM   1784  CB  ALA A 116     -32.091 -36.116 -84.099  1.00  0.00           C  
ATOM   1785  H   ALA A 116     -31.195 -33.882 -83.280  1.00  0.00           H  
ATOM   1786  HA  ALA A 116     -33.814 -35.042 -83.426  1.00  0.00           H  
ATOM   1787 1HB  ALA A 116     -32.634 -37.051 -84.246  1.00  0.00           H  
ATOM   1788 2HB  ALA A 116     -32.045 -35.574 -85.043  1.00  0.00           H  
ATOM   1789 3HB  ALA A 116     -31.082 -36.335 -83.757  1.00  0.00           H  
ATOM   1790  N   ALA A 117     -31.890 -36.074 -80.968  1.00  0.00           N  
ATOM   1791  CA  ALA A 117     -31.907 -36.757 -79.680  1.00  0.00           C  
ATOM   1792  C   ALA A 117     -32.914 -36.117 -78.733  1.00  0.00           C  
ATOM   1793  O   ALA A 117     -33.549 -36.802 -77.928  1.00  0.00           O  
ATOM   1794  CB  ALA A 117     -30.519 -36.751 -79.059  1.00  0.00           C  
ATOM   1795  H   ALA A 117     -31.043 -35.614 -81.269  1.00  0.00           H  
ATOM   1796  HA  ALA A 117     -32.215 -37.789 -79.840  1.00  0.00           H  
ATOM   1797 1HB  ALA A 117     -30.548 -37.265 -78.098  1.00  0.00           H  
ATOM   1798 2HB  ALA A 117     -29.821 -37.263 -79.722  1.00  0.00           H  
ATOM   1799 3HB  ALA A 117     -30.190 -35.724 -78.911  1.00  0.00           H  
ATOM   1800  N   GLN A 118     -33.058 -34.798 -78.829  1.00  0.00           N  
ATOM   1801  CA  GLN A 118     -34.040 -34.074 -78.033  1.00  0.00           C  
ATOM   1802  C   GLN A 118     -35.454 -34.552 -78.331  1.00  0.00           C  
ATOM   1803  O   GLN A 118     -36.266 -34.723 -77.422  1.00  0.00           O  
ATOM   1804  CB  GLN A 118     -33.932 -32.568 -78.289  1.00  0.00           C  
ATOM   1805  CG  GLN A 118     -32.689 -31.923 -77.700  1.00  0.00           C  
ATOM   1806  CD  GLN A 118     -32.573 -30.454 -78.060  1.00  0.00           C  
ATOM   1807  OE1 GLN A 118     -33.439 -29.898 -78.742  1.00  0.00           O  
ATOM   1808  NE2 GLN A 118     -31.502 -29.817 -77.604  1.00  0.00           N  
ATOM   1809  H   GLN A 118     -32.471 -34.287 -79.474  1.00  0.00           H  
ATOM   1810  HA  GLN A 118     -33.841 -34.267 -76.978  1.00  0.00           H  
ATOM   1811 1HB  GLN A 118     -33.932 -32.380 -79.363  1.00  0.00           H  
ATOM   1812 2HB  GLN A 118     -34.803 -32.064 -77.869  1.00  0.00           H  
ATOM   1813 1HG  GLN A 118     -32.729 -32.007 -76.614  1.00  0.00           H  
ATOM   1814 2HG  GLN A 118     -31.809 -32.440 -78.083  1.00  0.00           H  
ATOM   1815 1HE2 GLN A 118     -31.371 -28.846 -77.808  1.00  0.00           H  
ATOM   1816 2HE2 GLN A 118     -30.824 -30.307 -77.054  1.00  0.00           H  
ATOM   1817  N   VAL A 119     -35.742 -34.768 -79.611  1.00  0.00           N  
ATOM   1818  CA  VAL A 119     -37.020 -35.336 -80.022  1.00  0.00           C  
ATOM   1819  C   VAL A 119     -37.157 -36.779 -79.553  1.00  0.00           C  
ATOM   1820  O   VAL A 119     -38.225 -37.195 -79.097  1.00  0.00           O  
ATOM   1821  CB  VAL A 119     -37.160 -35.283 -81.555  1.00  0.00           C  
ATOM   1822  CG1 VAL A 119     -38.407 -36.032 -82.003  1.00  0.00           C  
ATOM   1823  CG2 VAL A 119     -37.205 -33.835 -82.021  1.00  0.00           C  
ATOM   1824  H   VAL A 119     -35.059 -34.530 -80.316  1.00  0.00           H  
ATOM   1825  HA  VAL A 119     -37.821 -34.760 -79.560  1.00  0.00           H  
ATOM   1826  HB  VAL A 119     -36.305 -35.784 -82.007  1.00  0.00           H  
ATOM   1827 1HG1 VAL A 119     -38.490 -35.984 -83.089  1.00  0.00           H  
ATOM   1828 2HG1 VAL A 119     -38.336 -37.074 -81.690  1.00  0.00           H  
ATOM   1829 3HG1 VAL A 119     -39.288 -35.575 -81.553  1.00  0.00           H  
ATOM   1830 1HG2 VAL A 119     -37.303 -33.806 -83.106  1.00  0.00           H  
ATOM   1831 2HG2 VAL A 119     -38.058 -33.332 -81.564  1.00  0.00           H  
ATOM   1832 3HG2 VAL A 119     -36.286 -33.330 -81.726  1.00  0.00           H  
ATOM   1833  N   ALA A 120     -36.074 -37.539 -79.667  1.00  0.00           N  
ATOM   1834  CA  ALA A 120     -36.084 -38.949 -79.295  1.00  0.00           C  
ATOM   1835  C   ALA A 120     -36.406 -39.125 -77.817  1.00  0.00           C  
ATOM   1836  O   ALA A 120     -37.264 -39.929 -77.449  1.00  0.00           O  
ATOM   1837  CB  ALA A 120     -34.749 -39.596 -79.626  1.00  0.00           C  
ATOM   1838  H   ALA A 120     -35.221 -37.129 -80.020  1.00  0.00           H  
ATOM   1839  HA  ALA A 120     -36.864 -39.452 -79.865  1.00  0.00           H  
ATOM   1840 1HB  ALA A 120     -34.770 -40.648 -79.342  1.00  0.00           H  
ATOM   1841 2HB  ALA A 120     -34.558 -39.513 -80.696  1.00  0.00           H  
ATOM   1842 3HB  ALA A 120     -33.954 -39.089 -79.078  1.00  0.00           H  
ATOM   1843  N   GLU A 121     -35.715 -38.369 -76.972  1.00  0.00           N  
ATOM   1844  CA  GLU A 121     -35.874 -38.494 -75.527  1.00  0.00           C  
ATOM   1845  C   GLU A 121     -37.232 -37.975 -75.076  1.00  0.00           C  
ATOM   1846  O   GLU A 121     -37.798 -38.459 -74.095  1.00  0.00           O  
ATOM   1847  CB  GLU A 121     -34.760 -37.736 -74.801  1.00  0.00           C  
ATOM   1848  CG  GLU A 121     -34.758 -37.917 -73.289  1.00  0.00           C  
ATOM   1849  CD  GLU A 121     -33.577 -37.269 -72.624  1.00  0.00           C  
ATOM   1850  OE1 GLU A 121     -33.066 -36.315 -73.160  1.00  0.00           O  
ATOM   1851  OE2 GLU A 121     -33.185 -37.728 -71.576  1.00  0.00           O  
ATOM   1852  H   GLU A 121     -35.062 -37.690 -77.337  1.00  0.00           H  
ATOM   1853  HA  GLU A 121     -35.817 -39.548 -75.261  1.00  0.00           H  
ATOM   1854 1HB  GLU A 121     -33.791 -38.062 -75.178  1.00  0.00           H  
ATOM   1855 2HB  GLU A 121     -34.850 -36.669 -75.009  1.00  0.00           H  
ATOM   1856 1HG  GLU A 121     -35.672 -37.486 -72.881  1.00  0.00           H  
ATOM   1857 2HG  GLU A 121     -34.757 -38.982 -73.062  1.00  0.00           H  
ATOM   1858  N   GLU A 122     -37.753 -36.988 -75.797  1.00  0.00           N  
ATOM   1859  CA  GLU A 122     -39.084 -36.458 -75.525  1.00  0.00           C  
ATOM   1860  C   GLU A 122     -40.164 -37.472 -75.883  1.00  0.00           C  
ATOM   1861  O   GLU A 122     -41.097 -37.700 -75.109  1.00  0.00           O  
ATOM   1862  CB  GLU A 122     -39.313 -35.160 -76.301  1.00  0.00           C  
ATOM   1863  CG  GLU A 122     -40.690 -34.543 -76.106  1.00  0.00           C  
ATOM   1864  CD  GLU A 122     -40.955 -34.143 -74.681  1.00  0.00           C  
ATOM   1865  OE1 GLU A 122     -40.019 -34.062 -73.922  1.00  0.00           O  
ATOM   1866  OE2 GLU A 122     -42.095 -33.916 -74.350  1.00  0.00           O  
ATOM   1867  H   GLU A 122     -37.214 -36.595 -76.555  1.00  0.00           H  
ATOM   1868  HA  GLU A 122     -39.164 -36.255 -74.456  1.00  0.00           H  
ATOM   1869 1HB  GLU A 122     -38.569 -34.421 -76.001  1.00  0.00           H  
ATOM   1870 2HB  GLU A 122     -39.177 -35.345 -77.367  1.00  0.00           H  
ATOM   1871 1HG  GLU A 122     -40.775 -33.662 -76.741  1.00  0.00           H  
ATOM   1872 2HG  GLU A 122     -41.446 -35.259 -76.423  1.00  0.00           H  
ATOM   1873  N   ALA A 123     -40.034 -38.078 -77.057  1.00  0.00           N  
ATOM   1874  CA  ALA A 123     -41.004 -39.060 -77.525  1.00  0.00           C  
ATOM   1875  C   ALA A 123     -41.063 -40.263 -76.590  1.00  0.00           C  
ATOM   1876  O   ALA A 123     -42.146 -40.710 -76.208  1.00  0.00           O  
ATOM   1877  CB  ALA A 123     -40.666 -39.508 -78.940  1.00  0.00           C  
ATOM   1878  H   ALA A 123     -39.241 -37.852 -77.641  1.00  0.00           H  
ATOM   1879  HA  ALA A 123     -41.991 -38.597 -77.530  1.00  0.00           H  
ATOM   1880 1HB  ALA A 123     -41.399 -40.241 -79.274  1.00  0.00           H  
ATOM   1881 2HB  ALA A 123     -40.684 -38.646 -79.607  1.00  0.00           H  
ATOM   1882 3HB  ALA A 123     -39.673 -39.956 -78.951  1.00  0.00           H  
ATOM   1883  N   ALA A 124     -39.897 -40.783 -76.228  1.00  0.00           N  
ATOM   1884  CA  ALA A 124     -39.814 -41.942 -75.348  1.00  0.00           C  
ATOM   1885  C   ALA A 124     -40.292 -41.598 -73.942  1.00  0.00           C  
ATOM   1886  O   ALA A 124     -40.955 -42.404 -73.287  1.00  0.00           O  
ATOM   1887  CB  ALA A 124     -38.391 -42.477 -75.307  1.00  0.00           C  
ATOM   1888  H   ALA A 124     -39.044 -40.365 -76.573  1.00  0.00           H  
ATOM   1889  HA  ALA A 124     -40.469 -42.720 -75.739  1.00  0.00           H  
ATOM   1890 1HB  ALA A 124     -38.345 -43.340 -74.643  1.00  0.00           H  
ATOM   1891 2HB  ALA A 124     -38.083 -42.772 -76.309  1.00  0.00           H  
ATOM   1892 3HB  ALA A 124     -37.721 -41.701 -74.935  1.00  0.00           H  
ATOM   1893  N   LYS A 125     -39.950 -40.400 -73.482  1.00  0.00           N  
ATOM   1894  CA  LYS A 125     -40.370 -39.937 -72.165  1.00  0.00           C  
ATOM   1895  C   LYS A 125     -41.886 -39.848 -72.069  1.00  0.00           C  
ATOM   1896  O   LYS A 125     -42.485 -40.294 -71.090  1.00  0.00           O  
ATOM   1897  CB  LYS A 125     -39.741 -38.578 -71.851  1.00  0.00           C  
ATOM   1898  CG  LYS A 125     -40.093 -38.026 -70.476  1.00  0.00           C  
ATOM   1899  CD  LYS A 125     -39.379 -36.709 -70.210  1.00  0.00           C  
ATOM   1900  CE  LYS A 125     -39.753 -36.140 -68.849  1.00  0.00           C  
ATOM   1901  NZ  LYS A 125     -39.062 -34.851 -68.576  1.00  0.00           N  
ATOM   1902  H   LYS A 125     -39.389 -39.793 -74.061  1.00  0.00           H  
ATOM   1903  HA  LYS A 125     -40.034 -40.660 -71.420  1.00  0.00           H  
ATOM   1904 1HB  LYS A 125     -38.656 -38.656 -71.913  1.00  0.00           H  
ATOM   1905 2HB  LYS A 125     -40.061 -37.849 -72.595  1.00  0.00           H  
ATOM   1906 1HG  LYS A 125     -41.170 -37.866 -70.411  1.00  0.00           H  
ATOM   1907 2HG  LYS A 125     -39.805 -38.746 -69.711  1.00  0.00           H  
ATOM   1908 1HD  LYS A 125     -38.300 -36.866 -70.245  1.00  0.00           H  
ATOM   1909 2HD  LYS A 125     -39.649 -35.988 -70.981  1.00  0.00           H  
ATOM   1910 1HE  LYS A 125     -40.829 -35.977 -68.807  1.00  0.00           H  
ATOM   1911 2HE  LYS A 125     -39.485 -36.854 -68.071  1.00  0.00           H  
ATOM   1912 1HZ  LYS A 125     -39.335 -34.508 -67.666  1.00  0.00           H  
ATOM   1913 2HZ  LYS A 125     -38.061 -34.995 -68.595  1.00  0.00           H  
ATOM   1914 3HZ  LYS A 125     -39.318 -34.175 -69.281  1.00  0.00           H  
ATOM   1915  N   GLN A 126     -42.505 -39.267 -73.091  1.00  0.00           N  
ATOM   1916  CA  GLN A 126     -43.957 -39.131 -73.131  1.00  0.00           C  
ATOM   1917  C   GLN A 126     -44.630 -40.481 -73.332  1.00  0.00           C  
ATOM   1918  O   GLN A 126     -45.712 -40.734 -72.795  1.00  0.00           O  
ATOM   1919  CB  GLN A 126     -44.375 -38.168 -74.247  1.00  0.00           C  
ATOM   1920  CG  GLN A 126     -43.949 -36.729 -74.018  1.00  0.00           C  
ATOM   1921  CD  GLN A 126     -44.443 -36.183 -72.692  1.00  0.00           C  
ATOM   1922  OE1 GLN A 126     -45.403 -36.698 -72.110  1.00  0.00           O  
ATOM   1923  NE2 GLN A 126     -43.791 -35.133 -72.204  1.00  0.00           N  
ATOM   1924  H   GLN A 126     -41.957 -38.910 -73.860  1.00  0.00           H  
ATOM   1925  HA  GLN A 126     -44.294 -38.732 -72.175  1.00  0.00           H  
ATOM   1926 1HB  GLN A 126     -43.946 -38.500 -75.192  1.00  0.00           H  
ATOM   1927 2HB  GLN A 126     -45.458 -38.186 -74.355  1.00  0.00           H  
ATOM   1928 1HG  GLN A 126     -42.861 -36.676 -74.025  1.00  0.00           H  
ATOM   1929 2HG  GLN A 126     -44.357 -36.109 -74.816  1.00  0.00           H  
ATOM   1930 1HE2 GLN A 126     -44.071 -34.730 -71.332  1.00  0.00           H  
ATOM   1931 2HE2 GLN A 126     -43.018 -34.747 -72.708  1.00  0.00           H  
ATOM   1932  N   ALA A 127     -43.987 -41.349 -74.107  1.00  0.00           N  
ATOM   1933  CA  ALA A 127     -44.485 -42.706 -74.317  1.00  0.00           C  
ATOM   1934  C   ALA A 127     -44.451 -43.509 -73.024  1.00  0.00           C  
ATOM   1935  O   ALA A 127     -45.379 -44.262 -72.725  1.00  0.00           O  
ATOM   1936  CB  ALA A 127     -43.674 -43.405 -75.398  1.00  0.00           C  
ATOM   1937  H   ALA A 127     -43.134 -41.064 -74.563  1.00  0.00           H  
ATOM   1938  HA  ALA A 127     -45.524 -42.638 -74.643  1.00  0.00           H  
ATOM   1939 1HB  ALA A 127     -44.056 -44.415 -75.542  1.00  0.00           H  
ATOM   1940 2HB  ALA A 127     -43.756 -42.849 -76.332  1.00  0.00           H  
ATOM   1941 3HB  ALA A 127     -42.630 -43.453 -75.096  1.00  0.00           H  
ATOM   1942  N   GLY A 128     -43.376 -43.347 -72.260  1.00  0.00           N  
ATOM   1943  CA  GLY A 128     -43.199 -44.092 -71.017  1.00  0.00           C  
ATOM   1944  C   GLY A 128     -42.312 -45.310 -71.228  1.00  0.00           C  
ATOM   1945  O   GLY A 128     -42.412 -46.297 -70.496  1.00  0.00           O  
ATOM   1946  H   GLY A 128     -42.662 -42.694 -72.547  1.00  0.00           H  
ATOM   1947 1HA  GLY A 128     -42.758 -43.441 -70.262  1.00  0.00           H  
ATOM   1948 2HA  GLY A 128     -44.172 -44.406 -70.641  1.00  0.00           H  
ATOM   1949  N   ASP A 129     -41.443 -45.239 -72.229  1.00  0.00           N  
ATOM   1950  CA  ASP A 129     -40.560 -46.352 -72.557  1.00  0.00           C  
ATOM   1951  C   ASP A 129     -39.163 -46.132 -71.990  1.00  0.00           C  
ATOM   1952  O   ASP A 129     -38.332 -45.456 -72.600  1.00  0.00           O  
ATOM   1953  CB  ASP A 129     -40.476 -46.543 -74.073  1.00  0.00           C  
ATOM   1954  CG  ASP A 129     -41.786 -47.027 -74.682  1.00  0.00           C  
ATOM   1955  OD1 ASP A 129     -42.422 -47.862 -74.086  1.00  0.00           O  
ATOM   1956  OD2 ASP A 129     -42.137 -46.555 -75.738  1.00  0.00           O  
ATOM   1957  H   ASP A 129     -41.393 -44.392 -72.778  1.00  0.00           H  
ATOM   1958  HA  ASP A 129     -40.962 -47.259 -72.106  1.00  0.00           H  
ATOM   1959 1HB  ASP A 129     -40.201 -45.600 -74.545  1.00  0.00           H  
ATOM   1960 2HB  ASP A 129     -39.695 -47.267 -74.306  1.00  0.00           H  
ATOM   1961  N   GLN A 130     -38.909 -46.708 -70.820  1.00  0.00           N  
ATOM   1962  CA  GLN A 130     -37.621 -46.554 -70.154  1.00  0.00           C  
ATOM   1963  C   GLN A 130     -36.516 -47.276 -70.918  1.00  0.00           C  
ATOM   1964  O   GLN A 130     -35.374 -46.825 -70.948  1.00  0.00           O  
ATOM   1965  CB  GLN A 130     -37.693 -47.079 -68.719  1.00  0.00           C  
ATOM   1966  CG  GLN A 130     -38.547 -46.234 -67.789  1.00  0.00           C  
ATOM   1967  CD  GLN A 130     -38.627 -46.814 -66.390  1.00  0.00           C  
ATOM   1968  OE1 GLN A 130     -38.951 -47.992 -66.209  1.00  0.00           O  
ATOM   1969  NE2 GLN A 130     -38.333 -45.990 -65.391  1.00  0.00           N  
ATOM   1970  H   GLN A 130     -39.627 -47.265 -70.379  1.00  0.00           H  
ATOM   1971  HA  GLN A 130     -37.373 -45.492 -70.134  1.00  0.00           H  
ATOM   1972 1HB  GLN A 130     -38.098 -48.090 -68.721  1.00  0.00           H  
ATOM   1973 2HB  GLN A 130     -36.687 -47.130 -68.299  1.00  0.00           H  
ATOM   1974 1HG  GLN A 130     -38.112 -45.236 -67.720  1.00  0.00           H  
ATOM   1975 2HG  GLN A 130     -39.558 -46.175 -68.194  1.00  0.00           H  
ATOM   1976 1HE2 GLN A 130     -38.369 -46.317 -64.446  1.00  0.00           H  
ATOM   1977 2HE2 GLN A 130     -38.075 -45.043 -65.583  1.00  0.00           H  
ATOM   1978  N   ASP A 131     -36.869 -48.399 -71.534  1.00  0.00           N  
ATOM   1979  CA  ASP A 131     -35.916 -49.171 -72.321  1.00  0.00           C  
ATOM   1980  C   ASP A 131     -35.458 -48.392 -73.549  1.00  0.00           C  
ATOM   1981  O   ASP A 131     -34.289 -48.449 -73.932  1.00  0.00           O  
ATOM   1982  CB  ASP A 131     -36.531 -50.504 -72.755  1.00  0.00           C  
ATOM   1983  CG  ASP A 131     -36.686 -51.488 -71.603  1.00  0.00           C  
ATOM   1984  OD1 ASP A 131     -36.037 -51.304 -70.600  1.00  0.00           O  
ATOM   1985  OD2 ASP A 131     -37.449 -52.414 -71.737  1.00  0.00           O  
ATOM   1986  H   ASP A 131     -37.819 -48.729 -71.454  1.00  0.00           H  
ATOM   1987  HA  ASP A 131     -35.035 -49.367 -71.708  1.00  0.00           H  
ATOM   1988 1HB  ASP A 131     -37.512 -50.325 -73.195  1.00  0.00           H  
ATOM   1989 2HB  ASP A 131     -35.906 -50.961 -73.523  1.00  0.00           H  
ATOM   1990  N   VAL A 132     -36.386 -47.668 -74.163  1.00  0.00           N  
ATOM   1991  CA  VAL A 132     -36.064 -46.815 -75.302  1.00  0.00           C  
ATOM   1992  C   VAL A 132     -35.229 -45.616 -74.873  1.00  0.00           C  
ATOM   1993  O   VAL A 132     -34.296 -45.217 -75.569  1.00  0.00           O  
ATOM   1994  CB  VAL A 132     -37.355 -46.322 -75.982  1.00  0.00           C  
ATOM   1995  CG1 VAL A 132     -37.032 -45.296 -77.058  1.00  0.00           C  
ATOM   1996  CG2 VAL A 132     -38.114 -47.500 -76.571  1.00  0.00           C  
ATOM   1997  H   VAL A 132     -37.341 -47.707 -73.832  1.00  0.00           H  
ATOM   1998  HA  VAL A 132     -35.471 -47.395 -76.011  1.00  0.00           H  
ATOM   1999  HB  VAL A 132     -37.978 -45.823 -75.239  1.00  0.00           H  
ATOM   2000 1HG1 VAL A 132     -37.956 -44.958 -77.528  1.00  0.00           H  
ATOM   2001 2HG1 VAL A 132     -36.521 -44.445 -76.608  1.00  0.00           H  
ATOM   2002 3HG1 VAL A 132     -36.388 -45.750 -77.811  1.00  0.00           H  
ATOM   2003 1HG2 VAL A 132     -39.025 -47.145 -77.050  1.00  0.00           H  
ATOM   2004 2HG2 VAL A 132     -37.488 -48.004 -77.310  1.00  0.00           H  
ATOM   2005 3HG2 VAL A 132     -38.371 -48.202 -75.777  1.00  0.00           H  
ATOM   2006  N   LEU A 133     -35.574 -45.043 -73.723  1.00  0.00           N  
ATOM   2007  CA  LEU A 133     -34.810 -43.937 -73.161  1.00  0.00           C  
ATOM   2008  C   LEU A 133     -33.360 -44.339 -72.907  1.00  0.00           C  
ATOM   2009  O   LEU A 133     -32.441 -43.552 -73.127  1.00  0.00           O  
ATOM   2010  CB  LEU A 133     -35.452 -43.463 -71.851  1.00  0.00           C  
ATOM   2011  CG  LEU A 133     -36.716 -42.607 -72.004  1.00  0.00           C  
ATOM   2012  CD1 LEU A 133     -37.432 -42.515 -70.662  1.00  0.00           C  
ATOM   2013  CD2 LEU A 133     -36.337 -41.227 -72.516  1.00  0.00           C  
ATOM   2014  H   LEU A 133     -36.385 -45.382 -73.228  1.00  0.00           H  
ATOM   2015  HA  LEU A 133     -34.803 -43.118 -73.881  1.00  0.00           H  
ATOM   2016 1HB  LEU A 133     -35.712 -44.336 -71.256  1.00  0.00           H  
ATOM   2017 2HB  LEU A 133     -34.720 -42.877 -71.297  1.00  0.00           H  
ATOM   2018  HG  LEU A 133     -37.396 -43.083 -72.710  1.00  0.00           H  
ATOM   2019 1HD1 LEU A 133     -38.330 -41.908 -70.770  1.00  0.00           H  
ATOM   2020 2HD1 LEU A 133     -37.708 -43.515 -70.328  1.00  0.00           H  
ATOM   2021 3HD1 LEU A 133     -36.769 -42.057 -69.928  1.00  0.00           H  
ATOM   2022 1HD2 LEU A 133     -37.235 -40.618 -72.625  1.00  0.00           H  
ATOM   2023 2HD2 LEU A 133     -35.659 -40.748 -71.808  1.00  0.00           H  
ATOM   2024 3HD2 LEU A 133     -35.843 -41.321 -73.484  1.00  0.00           H  
ATOM   2025  N   ARG A 134     -33.167 -45.569 -72.447  1.00  0.00           N  
ATOM   2026  CA  ARG A 134     -31.829 -46.129 -72.298  1.00  0.00           C  
ATOM   2027  C   ARG A 134     -31.078 -46.127 -73.624  1.00  0.00           C  
ATOM   2028  O   ARG A 134     -29.911 -45.744 -73.686  1.00  0.00           O  
ATOM   2029  CB  ARG A 134     -31.902 -47.552 -71.764  1.00  0.00           C  
ATOM   2030  CG  ARG A 134     -30.555 -48.186 -71.450  1.00  0.00           C  
ATOM   2031  CD  ARG A 134     -30.712 -49.519 -70.812  1.00  0.00           C  
ATOM   2032  NE  ARG A 134     -31.379 -49.429 -69.524  1.00  0.00           N  
ATOM   2033  CZ  ARG A 134     -32.620 -49.890 -69.269  1.00  0.00           C  
ATOM   2034  NH1 ARG A 134     -33.313 -50.470 -70.224  1.00  0.00           N  
ATOM   2035  NH2 ARG A 134     -33.139 -49.759 -68.062  1.00  0.00           N  
ATOM   2036  H   ARG A 134     -33.967 -46.133 -72.194  1.00  0.00           H  
ATOM   2037  HA  ARG A 134     -31.269 -45.506 -71.600  1.00  0.00           H  
ATOM   2038 1HB  ARG A 134     -32.495 -47.568 -70.851  1.00  0.00           H  
ATOM   2039 2HB  ARG A 134     -32.404 -48.189 -72.492  1.00  0.00           H  
ATOM   2040 1HG  ARG A 134     -29.988 -48.312 -72.373  1.00  0.00           H  
ATOM   2041 2HG  ARG A 134     -30.001 -47.543 -70.767  1.00  0.00           H  
ATOM   2042 1HD  ARG A 134     -31.306 -50.164 -71.458  1.00  0.00           H  
ATOM   2043 2HD  ARG A 134     -29.731 -49.966 -70.657  1.00  0.00           H  
ATOM   2044  HE  ARG A 134     -30.877 -48.989 -68.765  1.00  0.00           H  
ATOM   2045 1HH1 ARG A 134     -32.916 -50.570 -71.148  1.00  0.00           H  
ATOM   2046 2HH1 ARG A 134     -34.243 -50.817 -70.034  1.00  0.00           H  
ATOM   2047 1HH2 ARG A 134     -32.606 -49.314 -67.328  1.00  0.00           H  
ATOM   2048 2HH2 ARG A 134     -34.068 -50.105 -67.871  1.00  0.00           H  
ATOM   2049  N   LYS A 135     -31.758 -46.552 -74.684  1.00  0.00           N  
ATOM   2050  CA  LYS A 135     -31.192 -46.507 -76.026  1.00  0.00           C  
ATOM   2051  C   LYS A 135     -30.847 -45.079 -76.430  1.00  0.00           C  
ATOM   2052  O   LYS A 135     -29.803 -44.829 -77.031  1.00  0.00           O  
ATOM   2053  CB  LYS A 135     -32.162 -47.120 -77.038  1.00  0.00           C  
ATOM   2054  CG  LYS A 135     -31.609 -47.229 -78.453  1.00  0.00           C  
ATOM   2055  CD  LYS A 135     -32.590 -47.936 -79.376  1.00  0.00           C  
ATOM   2056  CE  LYS A 135     -32.009 -48.111 -80.772  1.00  0.00           C  
ATOM   2057  NZ  LYS A 135     -32.931 -48.862 -81.668  1.00  0.00           N  
ATOM   2058  H   LYS A 135     -32.689 -46.920 -74.556  1.00  0.00           H  
ATOM   2059  HA  LYS A 135     -30.267 -47.084 -76.031  1.00  0.00           H  
ATOM   2060 1HB  LYS A 135     -32.445 -48.122 -76.710  1.00  0.00           H  
ATOM   2061 2HB  LYS A 135     -33.071 -46.521 -77.079  1.00  0.00           H  
ATOM   2062 1HG  LYS A 135     -31.410 -46.230 -78.844  1.00  0.00           H  
ATOM   2063 2HG  LYS A 135     -30.672 -47.786 -78.435  1.00  0.00           H  
ATOM   2064 1HD  LYS A 135     -32.832 -48.917 -78.967  1.00  0.00           H  
ATOM   2065 2HD  LYS A 135     -33.508 -47.353 -79.446  1.00  0.00           H  
ATOM   2066 1HE  LYS A 135     -31.814 -47.133 -81.209  1.00  0.00           H  
ATOM   2067 2HE  LYS A 135     -31.065 -48.652 -80.708  1.00  0.00           H  
ATOM   2068 1HZ  LYS A 135     -32.509 -48.956 -82.581  1.00  0.00           H  
ATOM   2069 2HZ  LYS A 135     -33.105 -49.779 -81.281  1.00  0.00           H  
ATOM   2070 3HZ  LYS A 135     -33.803 -48.361 -81.751  1.00  0.00           H  
ATOM   2071  N   VAL A 136     -31.731 -44.145 -76.095  1.00  0.00           N  
ATOM   2072  CA  VAL A 136     -31.506 -42.736 -76.391  1.00  0.00           C  
ATOM   2073  C   VAL A 136     -30.245 -42.224 -75.707  1.00  0.00           C  
ATOM   2074  O   VAL A 136     -29.438 -41.523 -76.316  1.00  0.00           O  
ATOM   2075  CB  VAL A 136     -32.713 -41.895 -75.934  1.00  0.00           C  
ATOM   2076  CG1 VAL A 136     -32.401 -40.410 -76.046  1.00  0.00           C  
ATOM   2077  CG2 VAL A 136     -33.937 -42.252 -76.764  1.00  0.00           C  
ATOM   2078  H   VAL A 136     -32.582 -44.419 -75.623  1.00  0.00           H  
ATOM   2079  HA  VAL A 136     -31.365 -42.626 -77.466  1.00  0.00           H  
ATOM   2080  HB  VAL A 136     -32.912 -42.103 -74.882  1.00  0.00           H  
ATOM   2081 1HG1 VAL A 136     -33.264 -39.831 -75.718  1.00  0.00           H  
ATOM   2082 2HG1 VAL A 136     -31.543 -40.171 -75.417  1.00  0.00           H  
ATOM   2083 3HG1 VAL A 136     -32.171 -40.164 -77.082  1.00  0.00           H  
ATOM   2084 1HG2 VAL A 136     -34.786 -41.655 -76.435  1.00  0.00           H  
ATOM   2085 2HG2 VAL A 136     -33.736 -42.050 -77.815  1.00  0.00           H  
ATOM   2086 3HG2 VAL A 136     -34.167 -43.310 -76.636  1.00  0.00           H  
ATOM   2087  N   LYS A 137     -30.084 -42.576 -74.434  1.00  0.00           N  
ATOM   2088  CA  LYS A 137     -28.927 -42.143 -73.661  1.00  0.00           C  
ATOM   2089  C   LYS A 137     -27.630 -42.644 -74.280  1.00  0.00           C  
ATOM   2090  O   LYS A 137     -26.622 -41.936 -74.295  1.00  0.00           O  
ATOM   2091  CB  LYS A 137     -29.040 -42.625 -72.214  1.00  0.00           C  
ATOM   2092  CG  LYS A 137     -30.117 -41.923 -71.397  1.00  0.00           C  
ATOM   2093  CD  LYS A 137     -30.181 -42.470 -69.980  1.00  0.00           C  
ATOM   2094  CE  LYS A 137     -31.264 -41.776 -69.167  1.00  0.00           C  
ATOM   2095  NZ  LYS A 137     -31.363 -42.328 -67.788  1.00  0.00           N  
ATOM   2096  H   LYS A 137     -30.780 -43.160 -73.994  1.00  0.00           H  
ATOM   2097  HA  LYS A 137     -28.895 -41.053 -73.667  1.00  0.00           H  
ATOM   2098 1HB  LYS A 137     -29.255 -43.694 -72.201  1.00  0.00           H  
ATOM   2099 2HB  LYS A 137     -28.086 -42.478 -71.706  1.00  0.00           H  
ATOM   2100 1HG  LYS A 137     -29.903 -40.854 -71.357  1.00  0.00           H  
ATOM   2101 2HG  LYS A 137     -31.086 -42.064 -71.876  1.00  0.00           H  
ATOM   2102 1HD  LYS A 137     -30.391 -43.539 -70.011  1.00  0.00           H  
ATOM   2103 2HD  LYS A 137     -29.219 -42.320 -69.488  1.00  0.00           H  
ATOM   2104 1HE  LYS A 137     -31.046 -40.711 -69.104  1.00  0.00           H  
ATOM   2105 2HE  LYS A 137     -32.227 -41.899 -69.663  1.00  0.00           H  
ATOM   2106 1HZ  LYS A 137     -32.092 -41.843 -67.283  1.00  0.00           H  
ATOM   2107 2HZ  LYS A 137     -31.585 -43.314 -67.834  1.00  0.00           H  
ATOM   2108 3HZ  LYS A 137     -30.483 -42.203 -67.310  1.00  0.00           H  
ATOM   2109  N   GLU A 138     -27.661 -43.871 -74.793  1.00  0.00           N  
ATOM   2110  CA  GLU A 138     -26.512 -44.440 -75.486  1.00  0.00           C  
ATOM   2111  C   GLU A 138     -26.151 -43.622 -76.720  1.00  0.00           C  
ATOM   2112  O   GLU A 138     -24.989 -43.277 -76.932  1.00  0.00           O  
ATOM   2113  CB  GLU A 138     -26.795 -45.890 -75.888  1.00  0.00           C  
ATOM   2114  CG  GLU A 138     -26.852 -46.866 -74.721  1.00  0.00           C  
ATOM   2115  CD  GLU A 138     -27.226 -48.260 -75.143  1.00  0.00           C  
ATOM   2116  OE1 GLU A 138     -27.545 -48.446 -76.292  1.00  0.00           O  
ATOM   2117  OE2 GLU A 138     -27.192 -49.139 -74.314  1.00  0.00           O  
ATOM   2118  H   GLU A 138     -28.502 -44.421 -74.700  1.00  0.00           H  
ATOM   2119  HA  GLU A 138     -25.654 -44.416 -74.813  1.00  0.00           H  
ATOM   2120 1HB  GLU A 138     -27.748 -45.941 -76.415  1.00  0.00           H  
ATOM   2121 2HB  GLU A 138     -26.023 -46.235 -76.575  1.00  0.00           H  
ATOM   2122 1HG  GLU A 138     -25.877 -46.894 -74.236  1.00  0.00           H  
ATOM   2123 2HG  GLU A 138     -27.579 -46.505 -73.995  1.00  0.00           H  
ATOM   2124  N   VAL A 139     -27.155 -43.315 -77.533  1.00  0.00           N  
ATOM   2125  CA  VAL A 139     -26.952 -42.512 -78.734  1.00  0.00           C  
ATOM   2126  C   VAL A 139     -26.463 -41.112 -78.384  1.00  0.00           C  
ATOM   2127  O   VAL A 139     -25.622 -40.547 -79.080  1.00  0.00           O  
ATOM   2128  CB  VAL A 139     -28.263 -42.409 -79.536  1.00  0.00           C  
ATOM   2129  CG1 VAL A 139     -28.111 -41.419 -80.681  1.00  0.00           C  
ATOM   2130  CG2 VAL A 139     -28.659 -43.782 -80.059  1.00  0.00           C  
ATOM   2131  H   VAL A 139     -28.086 -43.646 -77.314  1.00  0.00           H  
ATOM   2132  HA  VAL A 139     -26.184 -42.989 -79.342  1.00  0.00           H  
ATOM   2133  HB  VAL A 139     -29.048 -42.028 -78.882  1.00  0.00           H  
ATOM   2134 1HG1 VAL A 139     -29.047 -41.358 -81.236  1.00  0.00           H  
ATOM   2135 2HG1 VAL A 139     -27.863 -40.436 -80.279  1.00  0.00           H  
ATOM   2136 3HG1 VAL A 139     -27.315 -41.751 -81.346  1.00  0.00           H  
ATOM   2137 1HG2 VAL A 139     -29.587 -43.701 -80.624  1.00  0.00           H  
ATOM   2138 2HG2 VAL A 139     -27.870 -44.165 -80.707  1.00  0.00           H  
ATOM   2139 3HG2 VAL A 139     -28.803 -44.463 -79.221  1.00  0.00           H  
ATOM   2140  N   GLN A 140     -26.993 -40.559 -77.299  1.00  0.00           N  
ATOM   2141  CA  GLN A 140     -26.593 -39.233 -76.840  1.00  0.00           C  
ATOM   2142  C   GLN A 140     -25.114 -39.203 -76.471  1.00  0.00           C  
ATOM   2143  O   GLN A 140     -24.416 -38.228 -76.750  1.00  0.00           O  
ATOM   2144  CB  GLN A 140     -27.441 -38.804 -75.639  1.00  0.00           C  
ATOM   2145  CG  GLN A 140     -28.852 -38.369 -75.997  1.00  0.00           C  
ATOM   2146  CD  GLN A 140     -29.681 -38.030 -74.773  1.00  0.00           C  
ATOM   2147  OE1 GLN A 140     -29.445 -38.554 -73.682  1.00  0.00           O  
ATOM   2148  NE2 GLN A 140     -30.657 -37.148 -74.948  1.00  0.00           N  
ATOM   2149  H   GLN A 140     -27.692 -41.070 -76.778  1.00  0.00           H  
ATOM   2150  HA  GLN A 140     -26.765 -38.522 -77.647  1.00  0.00           H  
ATOM   2151 1HB  GLN A 140     -27.513 -39.629 -74.931  1.00  0.00           H  
ATOM   2152 2HB  GLN A 140     -26.952 -37.975 -75.127  1.00  0.00           H  
ATOM   2153 1HG  GLN A 140     -28.798 -37.483 -76.631  1.00  0.00           H  
ATOM   2154 2HG  GLN A 140     -29.346 -39.180 -76.531  1.00  0.00           H  
ATOM   2155 1HE2 GLN A 140     -31.238 -36.885 -74.176  1.00  0.00           H  
ATOM   2156 2HE2 GLN A 140     -30.814 -36.746 -75.850  1.00  0.00           H  
ATOM   2157  N   ILE A 141     -24.678 -40.386 -75.802  1.00  0.00           N  
ATOM   2158  CA  ILE A 141     -23.271 -40.611 -75.490  1.00  0.00           C  
ATOM   2159  C   ILE A 141     -22.406 -40.507 -76.740  1.00  0.00           C  
ATOM   2160  O   ILE A 141     -21.393 -39.807 -76.749  1.00  0.00           O  
ATOM   2161  CB  ILE A 141     -23.067 -41.990 -74.838  1.00  0.00           C  
ATOM   2162  CG1 ILE A 141     -23.612 -41.991 -73.407  1.00  0.00           C  
ATOM   2163  CG2 ILE A 141     -21.595 -42.373 -74.850  1.00  0.00           C  
ATOM   2164  CD1 ILE A 141     -23.719 -43.368 -72.795  1.00  0.00           C  
ATOM   2165  H   ILE A 141     -25.359 -41.083 -75.537  1.00  0.00           H  
ATOM   2166  HA  ILE A 141     -22.945 -39.842 -74.789  1.00  0.00           H  
ATOM   2167  HB  ILE A 141     -23.632 -42.741 -75.391  1.00  0.00           H  
ATOM   2168 1HG1 ILE A 141     -22.967 -41.384 -72.772  1.00  0.00           H  
ATOM   2169 2HG1 ILE A 141     -24.603 -41.536 -73.395  1.00  0.00           H  
ATOM   2170 1HG2 ILE A 141     -21.469 -43.350 -74.384  1.00  0.00           H  
ATOM   2171 2HG2 ILE A 141     -21.238 -42.411 -75.878  1.00  0.00           H  
ATOM   2172 3HG2 ILE A 141     -21.021 -41.630 -74.294  1.00  0.00           H  
ATOM   2173 1HD1 ILE A 141     -24.113 -43.287 -71.781  1.00  0.00           H  
ATOM   2174 2HD1 ILE A 141     -24.389 -43.983 -73.396  1.00  0.00           H  
ATOM   2175 3HD1 ILE A 141     -22.733 -43.830 -72.763  1.00  0.00           H  
ATOM   2176  N   GLU A 142     -22.826 -41.212 -77.785  1.00  0.00           N  
ATOM   2177  CA  GLU A 142     -22.091 -41.253 -79.043  1.00  0.00           C  
ATOM   2178  C   GLU A 142     -22.058 -39.882 -79.708  1.00  0.00           C  
ATOM   2179  O   GLU A 142     -21.048 -39.486 -80.288  1.00  0.00           O  
ATOM   2180  CB  GLU A 142     -22.718 -42.277 -79.993  1.00  0.00           C  
ATOM   2181  CG  GLU A 142     -22.569 -43.723 -79.545  1.00  0.00           C  
ATOM   2182  CD  GLU A 142     -21.135 -44.171 -79.481  1.00  0.00           C  
ATOM   2183  OE1 GLU A 142     -20.496 -44.202 -80.505  1.00  0.00           O  
ATOM   2184  OE2 GLU A 142     -20.678 -44.482 -78.407  1.00  0.00           O  
ATOM   2185  H   GLU A 142     -23.685 -41.736 -77.700  1.00  0.00           H  
ATOM   2186  HA  GLU A 142     -21.064 -41.554 -78.835  1.00  0.00           H  
ATOM   2187 1HB  GLU A 142     -23.783 -42.069 -80.101  1.00  0.00           H  
ATOM   2188 2HB  GLU A 142     -22.264 -42.183 -80.979  1.00  0.00           H  
ATOM   2189 1HG  GLU A 142     -23.016 -43.836 -78.558  1.00  0.00           H  
ATOM   2190 2HG  GLU A 142     -23.114 -44.365 -80.236  1.00  0.00           H  
ATOM   2191  N   ILE A 143     -23.172 -39.158 -79.620  1.00  0.00           N  
ATOM   2192  CA  ILE A 143     -23.272 -37.831 -80.217  1.00  0.00           C  
ATOM   2193  C   ILE A 143     -22.253 -36.876 -79.610  1.00  0.00           C  
ATOM   2194  O   ILE A 143     -21.642 -36.074 -80.316  1.00  0.00           O  
ATOM   2195  CB  ILE A 143     -24.688 -37.254 -80.039  1.00  0.00           C  
ATOM   2196  CG1 ILE A 143     -25.679 -37.978 -80.954  1.00  0.00           C  
ATOM   2197  CG2 ILE A 143     -24.693 -35.759 -80.320  1.00  0.00           C  
ATOM   2198  CD1 ILE A 143     -27.128 -37.668 -80.652  1.00  0.00           C  
ATOM   2199  H   ILE A 143     -23.968 -39.536 -79.128  1.00  0.00           H  
ATOM   2200  HA  ILE A 143     -23.058 -37.914 -81.283  1.00  0.00           H  
ATOM   2201  HB  ILE A 143     -25.024 -37.422 -79.015  1.00  0.00           H  
ATOM   2202 1HG1 ILE A 143     -25.481 -37.708 -81.990  1.00  0.00           H  
ATOM   2203 2HG1 ILE A 143     -25.536 -39.055 -80.864  1.00  0.00           H  
ATOM   2204 1HG2 ILE A 143     -25.701 -35.368 -80.189  1.00  0.00           H  
ATOM   2205 2HG2 ILE A 143     -24.017 -35.257 -79.629  1.00  0.00           H  
ATOM   2206 3HG2 ILE A 143     -24.364 -35.581 -81.344  1.00  0.00           H  
ATOM   2207 1HD1 ILE A 143     -27.769 -38.218 -81.340  1.00  0.00           H  
ATOM   2208 2HD1 ILE A 143     -27.357 -37.964 -79.627  1.00  0.00           H  
ATOM   2209 3HD1 ILE A 143     -27.303 -36.599 -80.769  1.00  0.00           H  
ATOM   2210  N   VAL A 144     -22.069 -36.961 -78.295  1.00  0.00           N  
ATOM   2211  CA  VAL A 144     -21.075 -36.138 -77.616  1.00  0.00           C  
ATOM   2212  C   VAL A 144     -19.661 -36.569 -77.983  1.00  0.00           C  
ATOM   2213  O   VAL A 144     -18.799 -35.734 -78.259  1.00  0.00           O  
ATOM   2214  CB  VAL A 144     -21.256 -36.231 -76.090  1.00  0.00           C  
ATOM   2215  CG1 VAL A 144     -20.121 -35.513 -75.374  1.00  0.00           C  
ATOM   2216  CG2 VAL A 144     -22.602 -35.643 -75.691  1.00  0.00           C  
ATOM   2217  H   VAL A 144     -22.627 -37.606 -77.754  1.00  0.00           H  
ATOM   2218  HA  VAL A 144     -21.216 -35.102 -77.923  1.00  0.00           H  
ATOM   2219  HB  VAL A 144     -21.213 -37.278 -75.791  1.00  0.00           H  
ATOM   2220 1HG1 VAL A 144     -20.266 -35.588 -74.296  1.00  0.00           H  
ATOM   2221 2HG1 VAL A 144     -19.172 -35.972 -75.645  1.00  0.00           H  
ATOM   2222 3HG1 VAL A 144     -20.115 -34.463 -75.665  1.00  0.00           H  
ATOM   2223 1HG2 VAL A 144     -22.723 -35.713 -74.611  1.00  0.00           H  
ATOM   2224 2HG2 VAL A 144     -22.647 -34.597 -75.995  1.00  0.00           H  
ATOM   2225 3HG2 VAL A 144     -23.401 -36.199 -76.182  1.00  0.00           H  
ATOM   2226  N   LEU A 145     -19.421 -37.877 -77.987  1.00  0.00           N  
ATOM   2227  CA  LEU A 145     -18.099 -38.412 -78.294  1.00  0.00           C  
ATOM   2228  C   LEU A 145     -17.687 -38.072 -79.721  1.00  0.00           C  
ATOM   2229  O   LEU A 145     -16.518 -37.794 -79.990  1.00  0.00           O  
ATOM   2230  CB  LEU A 145     -18.085 -39.933 -78.100  1.00  0.00           C  
ATOM   2231  CG  LEU A 145     -18.210 -40.420 -76.651  1.00  0.00           C  
ATOM   2232  CD1 LEU A 145     -18.352 -41.936 -76.634  1.00  0.00           C  
ATOM   2233  CD2 LEU A 145     -16.989 -39.976 -75.859  1.00  0.00           C  
ATOM   2234  H   LEU A 145     -20.173 -38.516 -77.771  1.00  0.00           H  
ATOM   2235  HA  LEU A 145     -17.378 -37.964 -77.612  1.00  0.00           H  
ATOM   2236 1HB  LEU A 145     -18.909 -40.363 -78.667  1.00  0.00           H  
ATOM   2237 2HB  LEU A 145     -17.151 -40.326 -78.503  1.00  0.00           H  
ATOM   2238  HG  LEU A 145     -19.109 -39.996 -76.202  1.00  0.00           H  
ATOM   2239 1HD1 LEU A 145     -18.441 -42.282 -75.604  1.00  0.00           H  
ATOM   2240 2HD1 LEU A 145     -19.244 -42.225 -77.192  1.00  0.00           H  
ATOM   2241 3HD1 LEU A 145     -17.474 -42.388 -77.094  1.00  0.00           H  
ATOM   2242 1HD2 LEU A 145     -17.079 -40.322 -74.829  1.00  0.00           H  
ATOM   2243 2HD2 LEU A 145     -16.091 -40.400 -76.308  1.00  0.00           H  
ATOM   2244 3HD2 LEU A 145     -16.923 -38.889 -75.872  1.00  0.00           H  
ATOM   2245  N   ALA A 146     -18.654 -38.095 -80.637  1.00  0.00           N  
ATOM   2246  CA  ALA A 146     -18.408 -37.715 -82.023  1.00  0.00           C  
ATOM   2247  C   ALA A 146     -17.976 -36.257 -82.127  1.00  0.00           C  
ATOM   2248  O   ALA A 146     -17.039 -35.932 -82.857  1.00  0.00           O  
ATOM   2249  CB  ALA A 146     -19.649 -37.960 -82.868  1.00  0.00           C  
ATOM   2250  H   ALA A 146     -19.583 -38.380 -80.368  1.00  0.00           H  
ATOM   2251  HA  ALA A 146     -17.597 -38.331 -82.413  1.00  0.00           H  
ATOM   2252 1HB  ALA A 146     -19.450 -37.671 -83.900  1.00  0.00           H  
ATOM   2253 2HB  ALA A 146     -19.912 -39.017 -82.831  1.00  0.00           H  
ATOM   2254 3HB  ALA A 146     -20.476 -37.367 -82.480  1.00  0.00           H  
ATOM   2255  N   ALA A 147     -18.662 -35.385 -81.394  1.00  0.00           N  
ATOM   2256  CA  ALA A 147     -18.301 -33.974 -81.351  1.00  0.00           C  
ATOM   2257  C   ALA A 147     -16.880 -33.783 -80.838  1.00  0.00           C  
ATOM   2258  O   ALA A 147     -16.121 -32.970 -81.366  1.00  0.00           O  
ATOM   2259  CB  ALA A 147     -19.285 -33.201 -80.485  1.00  0.00           C  
ATOM   2260  H   ALA A 147     -19.443 -35.710 -80.841  1.00  0.00           H  
ATOM   2261  HA  ALA A 147     -18.355 -33.571 -82.365  1.00  0.00           H  
ATOM   2262 1HB  ALA A 147     -19.003 -32.148 -80.464  1.00  0.00           H  
ATOM   2263 2HB  ALA A 147     -20.289 -33.299 -80.899  1.00  0.00           H  
ATOM   2264 3HB  ALA A 147     -19.271 -33.601 -79.472  1.00  0.00           H  
ATOM   2265  N   ILE A 148     -16.529 -34.542 -79.802  1.00  0.00           N  
ATOM   2266  CA  ILE A 148     -15.187 -34.494 -79.236  1.00  0.00           C  
ATOM   2267  C   ILE A 148     -14.143 -34.939 -80.252  1.00  0.00           C  
ATOM   2268  O   ILE A 148     -13.109 -34.290 -80.413  1.00  0.00           O  
ATOM   2269  CB  ILE A 148     -15.090 -35.379 -77.979  1.00  0.00           C  
ATOM   2270  CG1 ILE A 148     -15.937 -34.793 -76.847  1.00  0.00           C  
ATOM   2271  CG2 ILE A 148     -13.641 -35.525 -77.543  1.00  0.00           C  
ATOM   2272  CD1 ILE A 148     -16.126 -35.731 -75.676  1.00  0.00           C  
ATOM   2273  H   ILE A 148     -17.212 -35.168 -79.398  1.00  0.00           H  
ATOM   2274  HA  ILE A 148     -14.969 -33.466 -78.949  1.00  0.00           H  
ATOM   2275  HB  ILE A 148     -15.495 -36.366 -78.197  1.00  0.00           H  
ATOM   2276 1HG1 ILE A 148     -15.472 -33.879 -76.480  1.00  0.00           H  
ATOM   2277 2HG1 ILE A 148     -16.923 -34.526 -77.231  1.00  0.00           H  
ATOM   2278 1HG2 ILE A 148     -13.590 -36.152 -76.653  1.00  0.00           H  
ATOM   2279 2HG2 ILE A 148     -13.064 -35.985 -78.344  1.00  0.00           H  
ATOM   2280 3HG2 ILE A 148     -13.227 -34.542 -77.316  1.00  0.00           H  
ATOM   2281 1HD1 ILE A 148     -16.738 -35.245 -74.916  1.00  0.00           H  
ATOM   2282 2HD1 ILE A 148     -16.623 -36.640 -76.016  1.00  0.00           H  
ATOM   2283 3HD1 ILE A 148     -15.155 -35.984 -75.253  1.00  0.00           H  
ATOM   2284  N   GLU A 149     -14.426 -36.045 -80.935  1.00  0.00           N  
ATOM   2285  CA  GLU A 149     -13.528 -36.586 -81.946  1.00  0.00           C  
ATOM   2286  C   GLU A 149     -13.264 -35.566 -83.047  1.00  0.00           C  
ATOM   2287  O   GLU A 149     -12.120 -35.381 -83.467  1.00  0.00           O  
ATOM   2288  CB  GLU A 149     -14.113 -37.864 -82.550  1.00  0.00           C  
ATOM   2289  CG  GLU A 149     -13.254 -38.497 -83.636  1.00  0.00           C  
ATOM   2290  CD  GLU A 149     -13.896 -39.705 -84.260  1.00  0.00           C  
ATOM   2291  OE1 GLU A 149     -14.697 -40.332 -83.609  1.00  0.00           O  
ATOM   2292  OE2 GLU A 149     -13.585 -40.001 -85.389  1.00  0.00           O  
ATOM   2293  H   GLU A 149     -15.295 -36.525 -80.745  1.00  0.00           H  
ATOM   2294  HA  GLU A 149     -12.577 -36.827 -81.472  1.00  0.00           H  
ATOM   2295 1HB  GLU A 149     -14.258 -38.605 -81.764  1.00  0.00           H  
ATOM   2296 2HB  GLU A 149     -15.092 -37.649 -82.981  1.00  0.00           H  
ATOM   2297 1HG  GLU A 149     -13.067 -37.757 -84.414  1.00  0.00           H  
ATOM   2298 2HG  GLU A 149     -12.295 -38.782 -83.206  1.00  0.00           H  
ATOM   2299  N   LEU A 150     -14.321 -34.908 -83.515  1.00  0.00           N  
ATOM   2300  CA  LEU A 150     -14.190 -33.893 -84.553  1.00  0.00           C  
ATOM   2301  C   LEU A 150     -13.306 -32.742 -84.088  1.00  0.00           C  
ATOM   2302  O   LEU A 150     -12.477 -32.243 -84.850  1.00  0.00           O  
ATOM   2303  CB  LEU A 150     -15.571 -33.357 -84.949  1.00  0.00           C  
ATOM   2304  CG  LEU A 150     -16.474 -34.340 -85.705  1.00  0.00           C  
ATOM   2305  CD1 LEU A 150     -17.863 -33.737 -85.863  1.00  0.00           C  
ATOM   2306  CD2 LEU A 150     -15.858 -34.657 -87.060  1.00  0.00           C  
ATOM   2307  H   LEU A 150     -15.236 -35.114 -83.142  1.00  0.00           H  
ATOM   2308  HA  LEU A 150     -13.722 -34.350 -85.425  1.00  0.00           H  
ATOM   2309 1HB  LEU A 150     -16.097 -33.052 -84.046  1.00  0.00           H  
ATOM   2310 2HB  LEU A 150     -15.435 -32.480 -85.581  1.00  0.00           H  
ATOM   2311  HG  LEU A 150     -16.574 -35.261 -85.128  1.00  0.00           H  
ATOM   2312 1HD1 LEU A 150     -18.505 -34.435 -86.400  1.00  0.00           H  
ATOM   2313 2HD1 LEU A 150     -18.288 -33.538 -84.878  1.00  0.00           H  
ATOM   2314 3HD1 LEU A 150     -17.793 -32.805 -86.423  1.00  0.00           H  
ATOM   2315 1HD2 LEU A 150     -16.500 -35.356 -87.597  1.00  0.00           H  
ATOM   2316 2HD2 LEU A 150     -15.759 -33.738 -87.638  1.00  0.00           H  
ATOM   2317 3HD2 LEU A 150     -14.874 -35.104 -86.918  1.00  0.00           H  
ATOM   2318  N   THR A 151     -13.490 -32.321 -82.839  1.00  0.00           N  
ATOM   2319  CA  THR A 151     -12.662 -31.267 -82.267  1.00  0.00           C  
ATOM   2320  C   THR A 151     -11.200 -31.691 -82.197  1.00  0.00           C  
ATOM   2321  O   THR A 151     -10.306 -30.908 -82.516  1.00  0.00           O  
ATOM   2322  CB  THR A 151     -13.155 -30.875 -80.862  1.00  0.00           C  
ATOM   2323  OG1 THR A 151     -14.527 -30.466 -80.931  1.00  0.00           O  
ATOM   2324  CG2 THR A 151     -12.318 -29.737 -80.299  1.00  0.00           C  
ATOM   2325  H   THR A 151     -14.216 -32.740 -82.277  1.00  0.00           H  
ATOM   2326  HA  THR A 151     -12.725 -30.389 -82.909  1.00  0.00           H  
ATOM   2327  HB  THR A 151     -13.081 -31.736 -80.198  1.00  0.00           H  
ATOM   2328  HG1 THR A 151     -15.079 -31.228 -81.127  1.00  0.00           H  
ATOM   2329 1HG2 THR A 151     -12.681 -29.474 -79.306  1.00  0.00           H  
ATOM   2330 2HG2 THR A 151     -11.275 -30.049 -80.235  1.00  0.00           H  
ATOM   2331 3HG2 THR A 151     -12.396 -28.870 -80.955  1.00  0.00           H  
ATOM   2332  N   VAL A 152     -10.960 -32.932 -81.781  1.00  0.00           N  
ATOM   2333  CA  VAL A 152      -9.610 -33.477 -81.696  1.00  0.00           C  
ATOM   2334  C   VAL A 152      -8.929 -33.473 -83.059  1.00  0.00           C  
ATOM   2335  O   VAL A 152      -7.760 -33.104 -83.172  1.00  0.00           O  
ATOM   2336  CB  VAL A 152      -9.648 -34.917 -81.149  1.00  0.00           C  
ATOM   2337  CG1 VAL A 152      -8.308 -35.604 -81.365  1.00  0.00           C  
ATOM   2338  CG2 VAL A 152     -10.012 -34.899 -79.672  1.00  0.00           C  
ATOM   2339  H   VAL A 152     -11.740 -33.517 -81.515  1.00  0.00           H  
ATOM   2340  HA  VAL A 152      -9.030 -32.857 -81.012  1.00  0.00           H  
ATOM   2341  HB  VAL A 152     -10.394 -35.486 -81.702  1.00  0.00           H  
ATOM   2342 1HG1 VAL A 152      -8.353 -36.621 -80.973  1.00  0.00           H  
ATOM   2343 2HG1 VAL A 152      -8.084 -35.637 -82.431  1.00  0.00           H  
ATOM   2344 3HG1 VAL A 152      -7.526 -35.049 -80.847  1.00  0.00           H  
ATOM   2345 1HG2 VAL A 152     -10.038 -35.920 -79.292  1.00  0.00           H  
ATOM   2346 2HG2 VAL A 152      -9.269 -34.324 -79.120  1.00  0.00           H  
ATOM   2347 3HG2 VAL A 152     -10.993 -34.441 -79.545  1.00  0.00           H  
ATOM   2348  N   ARG A 153      -9.659 -33.886 -84.088  1.00  0.00           N  
ATOM   2349  CA  ARG A 153      -9.109 -33.915 -85.439  1.00  0.00           C  
ATOM   2350  C   ARG A 153      -8.721 -32.518 -85.904  1.00  0.00           C  
ATOM   2351  O   ARG A 153      -7.687 -32.334 -86.550  1.00  0.00           O  
ATOM   2352  CB  ARG A 153     -10.113 -34.511 -86.414  1.00  0.00           C  
ATOM   2353  CG  ARG A 153     -10.328 -36.010 -86.275  1.00  0.00           C  
ATOM   2354  CD  ARG A 153     -11.372 -36.505 -87.208  1.00  0.00           C  
ATOM   2355  NE  ARG A 153     -11.625 -37.926 -87.036  1.00  0.00           N  
ATOM   2356  CZ  ARG A 153     -10.902 -38.907 -87.610  1.00  0.00           C  
ATOM   2357  NH1 ARG A 153      -9.888 -38.606 -88.390  1.00  0.00           N  
ATOM   2358  NH2 ARG A 153     -11.214 -40.172 -87.390  1.00  0.00           N  
ATOM   2359  H   ARG A 153     -10.611 -34.184 -83.934  1.00  0.00           H  
ATOM   2360  HA  ARG A 153      -8.216 -34.540 -85.436  1.00  0.00           H  
ATOM   2361 1HB  ARG A 153     -11.080 -34.026 -86.281  1.00  0.00           H  
ATOM   2362 2HB  ARG A 153      -9.787 -34.318 -87.436  1.00  0.00           H  
ATOM   2363 1HG  ARG A 153      -9.397 -36.533 -86.494  1.00  0.00           H  
ATOM   2364 2HG  ARG A 153     -10.641 -36.240 -85.256  1.00  0.00           H  
ATOM   2365 1HD  ARG A 153     -12.303 -35.968 -87.029  1.00  0.00           H  
ATOM   2366 2HD  ARG A 153     -11.050 -36.338 -88.236  1.00  0.00           H  
ATOM   2367  HE  ARG A 153     -12.398 -38.196 -86.443  1.00  0.00           H  
ATOM   2368 1HH1 ARG A 153      -9.650 -37.638 -88.558  1.00  0.00           H  
ATOM   2369 2HH1 ARG A 153      -9.346 -39.341 -88.820  1.00  0.00           H  
ATOM   2370 1HH2 ARG A 153     -11.994 -40.404 -86.791  1.00  0.00           H  
ATOM   2371 2HH2 ARG A 153     -10.673 -40.907 -87.820  1.00  0.00           H  
ATOM   2372  N   LYS A 154      -9.551 -31.535 -85.571  1.00  0.00           N  
ATOM   2373  CA  LYS A 154      -9.287 -30.148 -85.929  1.00  0.00           C  
ATOM   2374  C   LYS A 154      -8.095 -29.597 -85.157  1.00  0.00           C  
ATOM   2375  O   LYS A 154      -7.281 -28.853 -85.703  1.00  0.00           O  
ATOM   2376  CB  LYS A 154     -10.523 -29.284 -85.676  1.00  0.00           C  
ATOM   2377  CG  LYS A 154     -11.679 -29.543 -86.633  1.00  0.00           C  
ATOM   2378  CD  LYS A 154     -12.875 -28.661 -86.308  1.00  0.00           C  
ATOM   2379  CE  LYS A 154     -14.033 -28.924 -87.259  1.00  0.00           C  
ATOM   2380  NZ  LYS A 154     -15.224 -28.095 -86.929  1.00  0.00           N  
ATOM   2381  H   LYS A 154     -10.391 -31.755 -85.053  1.00  0.00           H  
ATOM   2382  HA  LYS A 154      -9.043 -30.106 -86.991  1.00  0.00           H  
ATOM   2383 1HB  LYS A 154     -10.884 -29.454 -84.661  1.00  0.00           H  
ATOM   2384 2HB  LYS A 154     -10.253 -28.230 -85.755  1.00  0.00           H  
ATOM   2385 1HG  LYS A 154     -11.357 -29.342 -87.656  1.00  0.00           H  
ATOM   2386 2HG  LYS A 154     -11.981 -30.588 -86.564  1.00  0.00           H  
ATOM   2387 1HD  LYS A 154     -13.203 -28.854 -85.286  1.00  0.00           H  
ATOM   2388 2HD  LYS A 154     -12.585 -27.613 -86.385  1.00  0.00           H  
ATOM   2389 1HE  LYS A 154     -13.723 -28.703 -88.279  1.00  0.00           H  
ATOM   2390 2HE  LYS A 154     -14.314 -29.975 -87.207  1.00  0.00           H  
ATOM   2391 1HZ  LYS A 154     -15.968 -28.298 -87.581  1.00  0.00           H  
ATOM   2392 2HZ  LYS A 154     -15.532 -28.305 -85.990  1.00  0.00           H  
ATOM   2393 3HZ  LYS A 154     -14.981 -27.115 -86.991  1.00  0.00           H  
ATOM   2394  N   MET A 155      -7.996 -29.969 -83.882  1.00  0.00           N  
ATOM   2395  CA  MET A 155      -6.904 -29.517 -83.028  1.00  0.00           C  
ATOM   2396  C   MET A 155      -5.582 -30.146 -83.448  1.00  0.00           C  
ATOM   2397  O   MET A 155      -4.515 -29.567 -83.237  1.00  0.00           O  
ATOM   2398  CB  MET A 155      -7.208 -29.841 -81.567  1.00  0.00           C  
ATOM   2399  CG  MET A 155      -8.330 -29.012 -80.959  1.00  0.00           C  
ATOM   2400  SD  MET A 155      -8.459 -29.220 -79.172  1.00  0.00           S  
ATOM   2401  CE  MET A 155      -8.768 -30.980 -79.059  1.00  0.00           C  
ATOM   2402  H   MET A 155      -8.700 -30.579 -83.493  1.00  0.00           H  
ATOM   2403  HA  MET A 155      -6.805 -28.438 -83.135  1.00  0.00           H  
ATOM   2404 1HB  MET A 155      -7.482 -30.891 -81.476  1.00  0.00           H  
ATOM   2405 2HB  MET A 155      -6.312 -29.684 -80.965  1.00  0.00           H  
ATOM   2406 1HG  MET A 155      -8.159 -27.957 -81.171  1.00  0.00           H  
ATOM   2407 2HG  MET A 155      -9.281 -29.300 -81.409  1.00  0.00           H  
ATOM   2408 1HE  MET A 155      -8.871 -31.265 -78.011  1.00  0.00           H  
ATOM   2409 2HE  MET A 155      -9.686 -31.225 -79.594  1.00  0.00           H  
ATOM   2410 3HE  MET A 155      -7.934 -31.526 -79.501  1.00  0.00           H  
ATOM   2411  N   GLY A 156      -5.654 -31.335 -84.040  1.00  0.00           N  
ATOM   2412  CA  GLY A 156      -4.467 -32.004 -84.558  1.00  0.00           C  
ATOM   2413  C   GLY A 156      -3.718 -32.735 -83.451  1.00  0.00           C  
ATOM   2414  O   GLY A 156      -2.491 -32.822 -83.471  1.00  0.00           O  
ATOM   2415  H   GLY A 156      -6.551 -31.788 -84.133  1.00  0.00           H  
ATOM   2416 1HA  GLY A 156      -4.757 -32.713 -85.334  1.00  0.00           H  
ATOM   2417 2HA  GLY A 156      -3.809 -31.270 -85.022  1.00  0.00           H  
ATOM   2418  N   VAL A 157      -4.465 -33.259 -82.484  1.00  0.00           N  
ATOM   2419  CA  VAL A 157      -3.870 -33.924 -81.331  1.00  0.00           C  
ATOM   2420  C   VAL A 157      -4.349 -35.366 -81.220  1.00  0.00           C  
ATOM   2421  O   VAL A 157      -5.201 -35.808 -81.990  1.00  0.00           O  
ATOM   2422  CB  VAL A 157      -4.223 -33.168 -80.036  1.00  0.00           C  
ATOM   2423  CG1 VAL A 157      -3.693 -31.743 -80.090  1.00  0.00           C  
ATOM   2424  CG2 VAL A 157      -5.729 -33.176 -79.825  1.00  0.00           C  
ATOM   2425  H   VAL A 157      -5.471 -33.186 -82.545  1.00  0.00           H  
ATOM   2426  HA  VAL A 157      -2.786 -33.924 -81.453  1.00  0.00           H  
ATOM   2427  HB  VAL A 157      -3.733 -33.661 -79.195  1.00  0.00           H  
ATOM   2428 1HG1 VAL A 157      -3.949 -31.223 -79.168  1.00  0.00           H  
ATOM   2429 2HG1 VAL A 157      -2.608 -31.761 -80.206  1.00  0.00           H  
ATOM   2430 3HG1 VAL A 157      -4.139 -31.220 -80.938  1.00  0.00           H  
ATOM   2431 1HG2 VAL A 157      -5.970 -32.640 -78.908  1.00  0.00           H  
ATOM   2432 2HG2 VAL A 157      -6.217 -32.689 -80.670  1.00  0.00           H  
ATOM   2433 3HG2 VAL A 157      -6.079 -34.205 -79.748  1.00  0.00           H  
ATOM   2434  N   THR A 158      -3.794 -36.096 -80.256  1.00  0.00           N  
ATOM   2435  CA  THR A 158      -4.034 -37.529 -80.140  1.00  0.00           C  
ATOM   2436  C   THR A 158      -5.027 -37.833 -79.027  1.00  0.00           C  
ATOM   2437  O   THR A 158      -4.893 -37.335 -77.909  1.00  0.00           O  
ATOM   2438  CB  THR A 158      -2.721 -38.293 -79.883  1.00  0.00           C  
ATOM   2439  OG1 THR A 158      -1.832 -38.103 -80.992  1.00  0.00           O  
ATOM   2440  CG2 THR A 158      -2.992 -39.778 -79.704  1.00  0.00           C  
ATOM   2441  H   THR A 158      -3.189 -35.645 -79.585  1.00  0.00           H  
ATOM   2442  HA  THR A 158      -4.460 -37.886 -81.078  1.00  0.00           H  
ATOM   2443  HB  THR A 158      -2.245 -37.905 -78.983  1.00  0.00           H  
ATOM   2444  HG1 THR A 158      -1.532 -37.191 -81.010  1.00  0.00           H  
ATOM   2445 1HG2 THR A 158      -2.054 -40.301 -79.524  1.00  0.00           H  
ATOM   2446 2HG2 THR A 158      -3.660 -39.926 -78.855  1.00  0.00           H  
ATOM   2447 3HG2 THR A 158      -3.460 -40.173 -80.605  1.00  0.00           H  
ATOM   2448  N   MET A 159      -6.024 -38.657 -79.332  1.00  0.00           N  
ATOM   2449  CA  MET A 159      -7.024 -39.042 -78.344  1.00  0.00           C  
ATOM   2450  C   MET A 159      -7.017 -40.546 -78.111  1.00  0.00           C  
ATOM   2451  O   MET A 159      -6.845 -41.330 -79.043  1.00  0.00           O  
ATOM   2452  CB  MET A 159      -8.410 -38.577 -78.787  1.00  0.00           C  
ATOM   2453  CG  MET A 159      -8.926 -39.251 -80.051  1.00  0.00           C  
ATOM   2454  SD  MET A 159     -10.506 -38.578 -80.602  1.00  0.00           S  
ATOM   2455  CE  MET A 159     -11.630 -39.374 -79.457  1.00  0.00           C  
ATOM   2456  H   MET A 159      -6.096 -39.023 -80.271  1.00  0.00           H  
ATOM   2457  HA  MET A 159      -6.780 -38.558 -77.398  1.00  0.00           H  
ATOM   2458 1HB  MET A 159      -9.129 -38.766 -77.991  1.00  0.00           H  
ATOM   2459 2HB  MET A 159      -8.394 -37.501 -78.965  1.00  0.00           H  
ATOM   2460 1HG  MET A 159      -8.199 -39.123 -80.853  1.00  0.00           H  
ATOM   2461 2HG  MET A 159      -9.049 -40.318 -79.870  1.00  0.00           H  
ATOM   2462 1HE  MET A 159     -12.651 -39.058 -79.670  1.00  0.00           H  
ATOM   2463 2HE  MET A 159     -11.554 -40.456 -79.566  1.00  0.00           H  
ATOM   2464 3HE  MET A 159     -11.368 -39.092 -78.436  1.00  0.00           H  
ATOM   2465  N   GLU A 160      -7.216 -40.942 -76.856  1.00  0.00           N  
ATOM   2466  CA  GLU A 160      -7.459 -42.340 -76.520  1.00  0.00           C  
ATOM   2467  C   GLU A 160      -8.882 -42.546 -76.018  1.00  0.00           C  
ATOM   2468  O   GLU A 160      -9.413 -41.726 -75.271  1.00  0.00           O  
ATOM   2469  CB  GLU A 160      -6.461 -42.813 -75.460  1.00  0.00           C  
ATOM   2470  CG  GLU A 160      -5.001 -42.701 -75.877  1.00  0.00           C  
ATOM   2471  CD  GLU A 160      -4.048 -43.059 -74.770  1.00  0.00           C  
ATOM   2472  OE1 GLU A 160      -4.496 -43.548 -73.760  1.00  0.00           O  
ATOM   2473  OE2 GLU A 160      -2.871 -42.845 -74.935  1.00  0.00           O  
ATOM   2474  H   GLU A 160      -7.210 -40.252 -76.119  1.00  0.00           H  
ATOM   2475  HA  GLU A 160      -7.325 -42.941 -77.420  1.00  0.00           H  
ATOM   2476 1HB  GLU A 160      -6.596 -42.232 -74.548  1.00  0.00           H  
ATOM   2477 2HB  GLU A 160      -6.659 -43.857 -75.215  1.00  0.00           H  
ATOM   2478 1HG  GLU A 160      -4.823 -43.363 -76.722  1.00  0.00           H  
ATOM   2479 2HG  GLU A 160      -4.806 -41.679 -76.201  1.00  0.00           H  
ATOM   2480  N   THR A 161      -9.500 -43.646 -76.432  1.00  0.00           N  
ATOM   2481  CA  THR A 161     -10.859 -43.952 -76.006  1.00  0.00           C  
ATOM   2482  C   THR A 161     -10.889 -45.172 -75.094  1.00  0.00           C  
ATOM   2483  O   THR A 161     -10.435 -46.253 -75.471  1.00  0.00           O  
ATOM   2484  CB  THR A 161     -11.781 -44.186 -77.216  1.00  0.00           C  
ATOM   2485  OG1 THR A 161     -11.811 -43.009 -78.033  1.00  0.00           O  
ATOM   2486  CG2 THR A 161     -13.193 -44.517 -76.757  1.00  0.00           C  
ATOM   2487  H   THR A 161      -9.017 -44.282 -77.053  1.00  0.00           H  
ATOM   2488  HA  THR A 161     -11.245 -43.102 -75.441  1.00  0.00           H  
ATOM   2489  HB  THR A 161     -11.397 -45.015 -77.810  1.00  0.00           H  
ATOM   2490  HG1 THR A 161     -10.962 -42.900 -78.467  1.00  0.00           H  
ATOM   2491 1HG2 THR A 161     -13.830 -44.679 -77.626  1.00  0.00           H  
ATOM   2492 2HG2 THR A 161     -13.175 -45.418 -76.144  1.00  0.00           H  
ATOM   2493 3HG2 THR A 161     -13.587 -43.688 -76.169  1.00  0.00           H  
ATOM   2494  N   HIS A 162     -11.433 -44.994 -73.896  1.00  0.00           N  
ATOM   2495  CA  HIS A 162     -11.497 -46.067 -72.912  1.00  0.00           C  
ATOM   2496  C   HIS A 162     -12.910 -46.234 -72.370  1.00  0.00           C  
ATOM   2497  O   HIS A 162     -13.358 -45.471 -71.515  1.00  0.00           O  
ATOM   2498  CB  HIS A 162     -10.529 -45.800 -71.755  1.00  0.00           C  
ATOM   2499  CG  HIS A 162      -9.100 -45.666 -72.185  1.00  0.00           C  
ATOM   2500  ND1 HIS A 162      -8.265 -46.752 -72.337  1.00  0.00           N  
ATOM   2501  CD2 HIS A 162      -8.361 -44.575 -72.492  1.00  0.00           C  
ATOM   2502  CE1 HIS A 162      -7.072 -46.335 -72.722  1.00  0.00           C  
ATOM   2503  NE2 HIS A 162      -7.103 -45.019 -72.823  1.00  0.00           N  
ATOM   2504  H   HIS A 162     -11.823 -44.092 -73.663  1.00  0.00           H  
ATOM   2505  HA  HIS A 162     -11.210 -47.008 -73.381  1.00  0.00           H  
ATOM   2506 1HB  HIS A 162     -10.819 -44.883 -71.243  1.00  0.00           H  
ATOM   2507 2HB  HIS A 162     -10.593 -46.612 -71.032  1.00  0.00           H  
ATOM   2508  HD2 HIS A 162      -8.700 -43.538 -72.480  1.00  0.00           H  
ATOM   2509  HE1 HIS A 162      -6.209 -46.968 -72.922  1.00  0.00           H  
ATOM   2510  HE2 HIS A 162      -6.332 -44.428 -73.099  1.00  0.00           H  
ATOM   2511  N   ARG A 163     -13.614 -47.228 -72.895  1.00  0.00           N  
ATOM   2512  CA  ARG A 163     -15.002 -47.483 -72.522  1.00  0.00           C  
ATOM   2513  C   ARG A 163     -15.086 -48.346 -71.269  1.00  0.00           C  
ATOM   2514  O   ARG A 163     -14.379 -49.345 -71.139  1.00  0.00           O  
ATOM   2515  CB  ARG A 163     -15.744 -48.171 -73.659  1.00  0.00           C  
ATOM   2516  CG  ARG A 163     -17.228 -48.389 -73.413  1.00  0.00           C  
ATOM   2517  CD  ARG A 163     -17.882 -49.063 -74.564  1.00  0.00           C  
ATOM   2518  NE  ARG A 163     -17.843 -48.244 -75.766  1.00  0.00           N  
ATOM   2519  CZ  ARG A 163     -18.723 -47.266 -76.053  1.00  0.00           C  
ATOM   2520  NH1 ARG A 163     -19.704 -46.997 -75.220  1.00  0.00           N  
ATOM   2521  NH2 ARG A 163     -18.601 -46.577 -77.175  1.00  0.00           N  
ATOM   2522  H   ARG A 163     -13.180 -47.818 -73.591  1.00  0.00           H  
ATOM   2523  HA  ARG A 163     -15.485 -46.528 -72.319  1.00  0.00           H  
ATOM   2524 1HB  ARG A 163     -15.645 -47.579 -74.568  1.00  0.00           H  
ATOM   2525 2HB  ARG A 163     -15.295 -49.144 -73.851  1.00  0.00           H  
ATOM   2526 1HG  ARG A 163     -17.362 -49.014 -72.529  1.00  0.00           H  
ATOM   2527 2HG  ARG A 163     -17.718 -47.427 -73.256  1.00  0.00           H  
ATOM   2528 1HD  ARG A 163     -17.371 -50.001 -74.774  1.00  0.00           H  
ATOM   2529 2HD  ARG A 163     -18.925 -49.264 -74.323  1.00  0.00           H  
ATOM   2530  HE  ARG A 163     -17.102 -48.422 -76.431  1.00  0.00           H  
ATOM   2531 1HH1 ARG A 163     -19.797 -47.524 -74.363  1.00  0.00           H  
ATOM   2532 2HH1 ARG A 163     -20.363 -46.264 -75.436  1.00  0.00           H  
ATOM   2533 1HH2 ARG A 163     -17.848 -46.783 -77.815  1.00  0.00           H  
ATOM   2534 2HH2 ARG A 163     -19.261 -45.844 -77.391  1.00  0.00           H  
ATOM   2535  N   SER A 164     -15.965 -47.953 -70.353  1.00  0.00           N  
ATOM   2536  CA  SER A 164     -16.244 -48.747 -69.162  1.00  0.00           C  
ATOM   2537  C   SER A 164     -17.623 -48.427 -68.599  1.00  0.00           C  
ATOM   2538  O   SER A 164     -18.000 -47.259 -68.481  1.00  0.00           O  
ATOM   2539  CB  SER A 164     -15.187 -48.495 -68.106  1.00  0.00           C  
ATOM   2540  OG  SER A 164     -15.455 -49.230 -66.942  1.00  0.00           O  
ATOM   2541  H   SER A 164     -16.463 -47.086 -70.493  1.00  0.00           H  
ATOM   2542  HA  SER A 164     -16.225 -49.802 -69.436  1.00  0.00           H  
ATOM   2543 1HB  SER A 164     -14.209 -48.775 -68.498  1.00  0.00           H  
ATOM   2544 2HB  SER A 164     -15.153 -47.434 -67.870  1.00  0.00           H  
ATOM   2545  HG  SER A 164     -14.745 -49.023 -66.331  1.00  0.00           H  
ATOM   2546  N   GLY A 165     -18.376 -49.463 -68.251  1.00  0.00           N  
ATOM   2547  CA  GLY A 165     -19.700 -49.269 -67.671  1.00  0.00           C  
ATOM   2548  C   GLY A 165     -20.619 -48.530 -68.636  1.00  0.00           C  
ATOM   2549  O   GLY A 165     -20.774 -48.932 -69.789  1.00  0.00           O  
ATOM   2550  H   GLY A 165     -18.027 -50.400 -68.394  1.00  0.00           H  
ATOM   2551 1HA  GLY A 165     -20.132 -50.238 -67.421  1.00  0.00           H  
ATOM   2552 2HA  GLY A 165     -19.612 -48.707 -66.743  1.00  0.00           H  
ATOM   2553  N   ARG A 166     -21.217 -47.443 -68.160  1.00  0.00           N  
ATOM   2554  CA  ARG A 166     -22.131 -46.653 -68.976  1.00  0.00           C  
ATOM   2555  C   ARG A 166     -21.532 -45.294 -69.315  1.00  0.00           C  
ATOM   2556  O   ARG A 166     -22.253 -44.335 -69.592  1.00  0.00           O  
ATOM   2557  CB  ARG A 166     -23.457 -46.454 -68.255  1.00  0.00           C  
ATOM   2558  CG  ARG A 166     -24.179 -47.738 -67.877  1.00  0.00           C  
ATOM   2559  CD  ARG A 166     -24.684 -48.456 -69.075  1.00  0.00           C  
ATOM   2560  NE  ARG A 166     -25.715 -47.698 -69.767  1.00  0.00           N  
ATOM   2561  CZ  ARG A 166     -26.218 -48.018 -70.975  1.00  0.00           C  
ATOM   2562  NH1 ARG A 166     -25.778 -49.081 -71.611  1.00  0.00           N  
ATOM   2563  NH2 ARG A 166     -27.155 -47.263 -71.521  1.00  0.00           N  
ATOM   2564  H   ARG A 166     -21.025 -47.144 -67.216  1.00  0.00           H  
ATOM   2565  HA  ARG A 166     -22.297 -47.178 -69.917  1.00  0.00           H  
ATOM   2566 1HB  ARG A 166     -23.290 -45.888 -67.338  1.00  0.00           H  
ATOM   2567 2HB  ARG A 166     -24.129 -45.870 -68.883  1.00  0.00           H  
ATOM   2568 1HG  ARG A 166     -23.493 -48.399 -67.346  1.00  0.00           H  
ATOM   2569 2HG  ARG A 166     -25.027 -47.503 -67.235  1.00  0.00           H  
ATOM   2570 1HD  ARG A 166     -23.863 -48.627 -69.770  1.00  0.00           H  
ATOM   2571 2HD  ARG A 166     -25.109 -49.412 -68.774  1.00  0.00           H  
ATOM   2572  HE  ARG A 166     -26.079 -46.873 -69.309  1.00  0.00           H  
ATOM   2573 1HH1 ARG A 166     -25.061 -49.658 -71.194  1.00  0.00           H  
ATOM   2574 2HH1 ARG A 166     -26.155 -49.320 -72.516  1.00  0.00           H  
ATOM   2575 1HH2 ARG A 166     -27.495 -46.445 -71.032  1.00  0.00           H  
ATOM   2576 2HH2 ARG A 166     -27.533 -47.502 -72.426  1.00  0.00           H  
ATOM   2577  N   GLU A 167     -20.204 -45.221 -69.299  1.00  0.00           N  
ATOM   2578  CA  GLU A 167     -19.504 -43.996 -69.667  1.00  0.00           C  
ATOM   2579  C   GLU A 167     -18.276 -44.297 -70.516  1.00  0.00           C  
ATOM   2580  O   GLU A 167     -17.716 -45.391 -70.451  1.00  0.00           O  
ATOM   2581  CB  GLU A 167     -19.093 -43.219 -68.415  1.00  0.00           C  
ATOM   2582  CG  GLU A 167     -18.104 -43.951 -67.518  1.00  0.00           C  
ATOM   2583  CD  GLU A 167     -17.772 -43.187 -66.268  1.00  0.00           C  
ATOM   2584  OE1 GLU A 167     -18.596 -42.423 -65.824  1.00  0.00           O  
ATOM   2585  OE2 GLU A 167     -16.693 -43.366 -65.754  1.00  0.00           O  
ATOM   2586  H   GLU A 167     -19.663 -46.036 -69.048  1.00  0.00           H  
ATOM   2587  HA  GLU A 167     -20.180 -43.376 -70.257  1.00  0.00           H  
ATOM   2588 1HB  GLU A 167     -18.642 -42.271 -68.706  1.00  0.00           H  
ATOM   2589 2HB  GLU A 167     -19.978 -42.992 -67.820  1.00  0.00           H  
ATOM   2590 1HG  GLU A 167     -18.527 -44.916 -67.239  1.00  0.00           H  
ATOM   2591 2HG  GLU A 167     -17.189 -44.135 -68.080  1.00  0.00           H  
ATOM   2592  N   VAL A 168     -17.848 -43.316 -71.302  1.00  0.00           N  
ATOM   2593  CA  VAL A 168     -16.612 -43.437 -72.064  1.00  0.00           C  
ATOM   2594  C   VAL A 168     -15.622 -42.342 -71.686  1.00  0.00           C  
ATOM   2595  O   VAL A 168     -15.958 -41.157 -71.721  1.00  0.00           O  
ATOM   2596  CB  VAL A 168     -16.905 -43.362 -73.574  1.00  0.00           C  
ATOM   2597  CG1 VAL A 168     -15.612 -43.441 -74.372  1.00  0.00           C  
ATOM   2598  CG2 VAL A 168     -17.856 -44.480 -73.973  1.00  0.00           C  
ATOM   2599  H   VAL A 168     -18.392 -42.466 -71.372  1.00  0.00           H  
ATOM   2600  HA  VAL A 168     -16.163 -44.406 -71.843  1.00  0.00           H  
ATOM   2601  HB  VAL A 168     -17.362 -42.398 -73.798  1.00  0.00           H  
ATOM   2602 1HG1 VAL A 168     -15.839 -43.387 -75.438  1.00  0.00           H  
ATOM   2603 2HG1 VAL A 168     -14.963 -42.611 -74.096  1.00  0.00           H  
ATOM   2604 3HG1 VAL A 168     -15.109 -44.385 -74.157  1.00  0.00           H  
ATOM   2605 1HG2 VAL A 168     -18.059 -44.420 -75.042  1.00  0.00           H  
ATOM   2606 2HG2 VAL A 168     -17.400 -45.444 -73.743  1.00  0.00           H  
ATOM   2607 3HG2 VAL A 168     -18.789 -44.379 -73.419  1.00  0.00           H  
ATOM   2608  N   LYS A 169     -14.409 -42.738 -71.326  1.00  0.00           N  
ATOM   2609  CA  LYS A 169     -13.364 -41.770 -71.019  1.00  0.00           C  
ATOM   2610  C   LYS A 169     -12.505 -41.477 -72.243  1.00  0.00           C  
ATOM   2611  O   LYS A 169     -12.008 -42.390 -72.904  1.00  0.00           O  
ATOM   2612  CB  LYS A 169     -12.487 -42.270 -69.871  1.00  0.00           C  
ATOM   2613  CG  LYS A 169     -11.398 -41.296 -69.438  1.00  0.00           C  
ATOM   2614  CD  LYS A 169     -10.549 -41.878 -68.318  1.00  0.00           C  
ATOM   2615  CE  LYS A 169     -11.266 -41.798 -66.978  1.00  0.00           C  
ATOM   2616  NZ  LYS A 169     -10.397 -42.239 -65.855  1.00  0.00           N  
ATOM   2617  H   LYS A 169     -14.202 -43.725 -71.263  1.00  0.00           H  
ATOM   2618  HA  LYS A 169     -13.837 -40.836 -70.713  1.00  0.00           H  
ATOM   2619 1HB  LYS A 169     -13.112 -42.481 -69.002  1.00  0.00           H  
ATOM   2620 2HB  LYS A 169     -12.004 -43.204 -70.161  1.00  0.00           H  
ATOM   2621 1HG  LYS A 169     -10.756 -41.068 -70.289  1.00  0.00           H  
ATOM   2622 2HG  LYS A 169     -11.856 -40.371 -69.092  1.00  0.00           H  
ATOM   2623 1HD  LYS A 169     -10.324 -42.923 -68.537  1.00  0.00           H  
ATOM   2624 2HD  LYS A 169      -9.611 -41.329 -68.250  1.00  0.00           H  
ATOM   2625 1HE  LYS A 169     -11.581 -40.772 -66.796  1.00  0.00           H  
ATOM   2626 2HE  LYS A 169     -12.154 -42.428 -67.003  1.00  0.00           H  
ATOM   2627 1HZ  LYS A 169     -10.908 -42.171 -64.986  1.00  0.00           H  
ATOM   2628 2HZ  LYS A 169     -10.113 -43.198 -66.004  1.00  0.00           H  
ATOM   2629 3HZ  LYS A 169      -9.578 -41.649 -65.810  1.00  0.00           H  
ATOM   2630  N   VAL A 170     -12.338 -40.196 -72.541  1.00  0.00           N  
ATOM   2631  CA  VAL A 170     -11.475 -39.762 -73.632  1.00  0.00           C  
ATOM   2632  C   VAL A 170     -10.290 -38.961 -73.112  1.00  0.00           C  
ATOM   2633  O   VAL A 170     -10.461 -37.966 -72.409  1.00  0.00           O  
ATOM   2634  CB  VAL A 170     -12.270 -38.904 -74.635  1.00  0.00           C  
ATOM   2635  CG1 VAL A 170     -11.359 -38.400 -75.744  1.00  0.00           C  
ATOM   2636  CG2 VAL A 170     -13.423 -39.713 -75.209  1.00  0.00           C  
ATOM   2637  H   VAL A 170     -12.821 -39.496 -71.995  1.00  0.00           H  
ATOM   2638  HA  VAL A 170     -11.099 -40.647 -74.149  1.00  0.00           H  
ATOM   2639  HB  VAL A 170     -12.662 -38.029 -74.118  1.00  0.00           H  
ATOM   2640 1HG1 VAL A 170     -11.938 -37.795 -76.444  1.00  0.00           H  
ATOM   2641 2HG1 VAL A 170     -10.563 -37.793 -75.313  1.00  0.00           H  
ATOM   2642 3HG1 VAL A 170     -10.925 -39.248 -76.273  1.00  0.00           H  
ATOM   2643 1HG2 VAL A 170     -13.980 -39.101 -75.916  1.00  0.00           H  
ATOM   2644 2HG2 VAL A 170     -13.030 -40.592 -75.721  1.00  0.00           H  
ATOM   2645 3HG2 VAL A 170     -14.084 -40.029 -74.402  1.00  0.00           H  
ATOM   2646  N   VAL A 171      -9.083 -39.392 -73.457  1.00  0.00           N  
ATOM   2647  CA  VAL A 171      -7.885 -38.701 -72.993  1.00  0.00           C  
ATOM   2648  C   VAL A 171      -7.119 -38.085 -74.156  1.00  0.00           C  
ATOM   2649  O   VAL A 171      -6.658 -38.790 -75.054  1.00  0.00           O  
ATOM   2650  CB  VAL A 171      -6.965 -39.676 -72.234  1.00  0.00           C  
ATOM   2651  CG1 VAL A 171      -5.716 -38.958 -71.745  1.00  0.00           C  
ATOM   2652  CG2 VAL A 171      -7.719 -40.299 -71.069  1.00  0.00           C  
ATOM   2653  H   VAL A 171      -8.993 -40.207 -74.046  1.00  0.00           H  
ATOM   2654  HA  VAL A 171      -8.189 -37.904 -72.313  1.00  0.00           H  
ATOM   2655  HB  VAL A 171      -6.639 -40.459 -72.918  1.00  0.00           H  
ATOM   2656 1HG1 VAL A 171      -5.077 -39.662 -71.212  1.00  0.00           H  
ATOM   2657 2HG1 VAL A 171      -5.173 -38.550 -72.599  1.00  0.00           H  
ATOM   2658 3HG1 VAL A 171      -6.001 -38.148 -71.075  1.00  0.00           H  
ATOM   2659 1HG2 VAL A 171      -7.062 -40.988 -70.538  1.00  0.00           H  
ATOM   2660 2HG2 VAL A 171      -8.050 -39.515 -70.388  1.00  0.00           H  
ATOM   2661 3HG2 VAL A 171      -8.586 -40.842 -71.446  1.00  0.00           H  
ATOM   2662  N   ILE A 172      -6.996 -36.765 -74.136  1.00  0.00           N  
ATOM   2663  CA  ILE A 172      -6.368 -36.035 -75.232  1.00  0.00           C  
ATOM   2664  C   ILE A 172      -4.980 -35.542 -74.844  1.00  0.00           C  
ATOM   2665  O   ILE A 172      -4.838 -34.757 -73.905  1.00  0.00           O  
ATOM   2666  CB  ILE A 172      -7.236 -34.838 -75.661  1.00  0.00           C  
ATOM   2667  CG1 ILE A 172      -8.622 -35.315 -76.105  1.00  0.00           C  
ATOM   2668  CG2 ILE A 172      -6.556 -34.060 -76.777  1.00  0.00           C  
ATOM   2669  CD1 ILE A 172      -9.631 -34.200 -76.260  1.00  0.00           C  
ATOM   2670  H   ILE A 172      -7.341 -36.250 -73.339  1.00  0.00           H  
ATOM   2671  HA  ILE A 172      -6.264 -36.710 -76.081  1.00  0.00           H  
ATOM   2672  HB  ILE A 172      -7.389 -34.175 -74.810  1.00  0.00           H  
ATOM   2673 1HG1 ILE A 172      -8.540 -35.835 -77.058  1.00  0.00           H  
ATOM   2674 2HG1 ILE A 172      -9.012 -36.028 -75.377  1.00  0.00           H  
ATOM   2675 1HG2 ILE A 172      -7.183 -33.219 -77.070  1.00  0.00           H  
ATOM   2676 2HG2 ILE A 172      -5.593 -33.691 -76.428  1.00  0.00           H  
ATOM   2677 3HG2 ILE A 172      -6.404 -34.715 -77.636  1.00  0.00           H  
ATOM   2678 1HD1 ILE A 172     -10.588 -34.616 -76.575  1.00  0.00           H  
ATOM   2679 2HD1 ILE A 172      -9.755 -33.687 -75.306  1.00  0.00           H  
ATOM   2680 3HD1 ILE A 172      -9.279 -33.493 -77.009  1.00  0.00           H  
ATOM   2681  N   LYS A 173      -3.961 -36.000 -75.562  1.00  0.00           N  
ATOM   2682  CA  LYS A 173      -2.582 -35.736 -75.175  1.00  0.00           C  
ATOM   2683  C   LYS A 173      -1.885 -34.845 -76.194  1.00  0.00           C  
ATOM   2684  O   LYS A 173      -2.228 -34.844 -77.376  1.00  0.00           O  
ATOM   2685  CB  LYS A 173      -1.813 -37.047 -75.006  1.00  0.00           C  
ATOM   2686  CG  LYS A 173      -2.325 -37.939 -73.883  1.00  0.00           C  
ATOM   2687  CD  LYS A 173      -1.609 -39.280 -73.872  1.00  0.00           C  
ATOM   2688  CE  LYS A 173      -2.087 -40.154 -72.721  1.00  0.00           C  
ATOM   2689  NZ  LYS A 173      -1.502 -41.520 -72.779  1.00  0.00           N  
ATOM   2690  H   LYS A 173      -4.149 -36.542 -76.393  1.00  0.00           H  
ATOM   2691  HA  LYS A 173      -2.586 -35.210 -74.219  1.00  0.00           H  
ATOM   2692 1HB  LYS A 173      -1.859 -37.619 -75.934  1.00  0.00           H  
ATOM   2693 2HB  LYS A 173      -0.763 -36.831 -74.808  1.00  0.00           H  
ATOM   2694 1HG  LYS A 173      -2.167 -37.443 -72.924  1.00  0.00           H  
ATOM   2695 2HG  LYS A 173      -3.393 -38.108 -74.013  1.00  0.00           H  
ATOM   2696 1HD  LYS A 173      -1.795 -39.800 -74.813  1.00  0.00           H  
ATOM   2697 2HD  LYS A 173      -0.535 -39.119 -73.771  1.00  0.00           H  
ATOM   2698 1HE  LYS A 173      -1.809 -39.692 -71.775  1.00  0.00           H  
ATOM   2699 2HE  LYS A 173      -3.173 -40.236 -72.755  1.00  0.00           H  
ATOM   2700 1HZ  LYS A 173      -1.843 -42.066 -72.001  1.00  0.00           H  
ATOM   2701 2HZ  LYS A 173      -1.769 -41.966 -73.645  1.00  0.00           H  
ATOM   2702 3HZ  LYS A 173      -0.494 -41.458 -72.730  1.00  0.00           H  
ATOM   2703  N   GLY A 174      -0.895 -34.088 -75.726  1.00  0.00           N  
ATOM   2704  CA  GLY A 174      -0.134 -33.193 -76.589  1.00  0.00           C  
ATOM   2705  C   GLY A 174      -0.960 -31.973 -76.981  1.00  0.00           C  
ATOM   2706  O   GLY A 174      -0.790 -31.417 -78.066  1.00  0.00           O  
ATOM   2707  H   GLY A 174      -0.667 -34.133 -74.742  1.00  0.00           H  
ATOM   2708 1HA  GLY A 174       0.772 -32.873 -76.075  1.00  0.00           H  
ATOM   2709 2HA  GLY A 174       0.176 -33.729 -77.485  1.00  0.00           H  
ATOM   2710  N   LEU A 175      -1.860 -31.570 -76.091  1.00  0.00           N  
ATOM   2711  CA  LEU A 175      -2.827 -30.523 -76.400  1.00  0.00           C  
ATOM   2712  C   LEU A 175      -2.389 -29.181 -75.825  1.00  0.00           C  
ATOM   2713  O   LEU A 175      -2.203 -29.045 -74.615  1.00  0.00           O  
ATOM   2714  CB  LEU A 175      -4.208 -30.898 -75.846  1.00  0.00           C  
ATOM   2715  CG  LEU A 175      -5.310 -29.849 -76.042  1.00  0.00           C  
ATOM   2716  CD1 LEU A 175      -5.544 -29.631 -77.531  1.00  0.00           C  
ATOM   2717  CD2 LEU A 175      -6.583 -30.314 -75.350  1.00  0.00           C  
ATOM   2718  H   LEU A 175      -1.897 -32.017 -75.188  1.00  0.00           H  
ATOM   2719  HA  LEU A 175      -2.900 -30.426 -77.482  1.00  0.00           H  
ATOM   2720 1HB  LEU A 175      -4.537 -31.817 -76.326  1.00  0.00           H  
ATOM   2721 2HB  LEU A 175      -4.114 -31.084 -74.775  1.00  0.00           H  
ATOM   2722  HG  LEU A 175      -4.989 -28.899 -75.613  1.00  0.00           H  
ATOM   2723 1HD1 LEU A 175      -6.327 -28.885 -77.670  1.00  0.00           H  
ATOM   2724 2HD1 LEU A 175      -4.623 -29.280 -77.996  1.00  0.00           H  
ATOM   2725 3HD1 LEU A 175      -5.851 -30.569 -77.992  1.00  0.00           H  
ATOM   2726 1HD2 LEU A 175      -7.366 -29.569 -75.489  1.00  0.00           H  
ATOM   2727 2HD2 LEU A 175      -6.905 -31.263 -75.780  1.00  0.00           H  
ATOM   2728 3HD2 LEU A 175      -6.391 -30.445 -74.285  1.00  0.00           H  
ATOM   2729  N   HIS A 176      -2.226 -28.191 -76.700  1.00  0.00           N  
ATOM   2730  CA  HIS A 176      -1.702 -26.889 -76.306  1.00  0.00           C  
ATOM   2731  C   HIS A 176      -2.698 -26.138 -75.432  1.00  0.00           C  
ATOM   2732  O   HIS A 176      -3.909 -26.254 -75.623  1.00  0.00           O  
ATOM   2733  CB  HIS A 176      -1.357 -26.047 -77.538  1.00  0.00           C  
ATOM   2734  CG  HIS A 176      -0.521 -24.843 -77.230  1.00  0.00           C  
ATOM   2735  ND1 HIS A 176      -1.058 -23.667 -76.751  1.00  0.00           N  
ATOM   2736  CD2 HIS A 176       0.813 -24.635 -77.332  1.00  0.00           C  
ATOM   2737  CE1 HIS A 176      -0.089 -22.785 -76.570  1.00  0.00           C  
ATOM   2738  NE2 HIS A 176       1.053 -23.349 -76.916  1.00  0.00           N  
ATOM   2739  H   HIS A 176      -2.462 -28.353 -77.670  1.00  0.00           H  
ATOM   2740  HA  HIS A 176      -0.791 -27.025 -75.724  1.00  0.00           H  
ATOM   2741 1HB  HIS A 176      -0.817 -26.662 -78.259  1.00  0.00           H  
ATOM   2742 2HB  HIS A 176      -2.275 -25.710 -78.017  1.00  0.00           H  
ATOM   2743  HD2 HIS A 176       1.556 -25.352 -77.680  1.00  0.00           H  
ATOM   2744  HE1 HIS A 176      -0.215 -21.768 -76.200  1.00  0.00           H  
ATOM   2745  HE2 HIS A 176       1.962 -22.908 -76.883  1.00  0.00           H  
ATOM   2746  N   GLU A 177      -2.182 -25.368 -74.478  1.00  0.00           N  
ATOM   2747  CA  GLU A 177      -3.005 -24.648 -73.512  1.00  0.00           C  
ATOM   2748  C   GLU A 177      -4.029 -23.766 -74.211  1.00  0.00           C  
ATOM   2749  O   GLU A 177      -5.166 -23.639 -73.752  1.00  0.00           O  
ATOM   2750  CB  GLU A 177      -2.128 -23.796 -72.592  1.00  0.00           C  
ATOM   2751  CG  GLU A 177      -1.277 -24.597 -71.616  1.00  0.00           C  
ATOM   2752  CD  GLU A 177      -0.407 -23.729 -70.751  1.00  0.00           C  
ATOM   2753  OE1 GLU A 177      -0.387 -22.541 -70.964  1.00  0.00           O  
ATOM   2754  OE2 GLU A 177       0.241 -24.255 -69.876  1.00  0.00           O  
ATOM   2755  H   GLU A 177      -1.177 -25.276 -74.418  1.00  0.00           H  
ATOM   2756  HA  GLU A 177      -3.542 -25.378 -72.904  1.00  0.00           H  
ATOM   2757 1HB  GLU A 177      -1.457 -23.183 -73.195  1.00  0.00           H  
ATOM   2758 2HB  GLU A 177      -2.757 -23.122 -72.013  1.00  0.00           H  
ATOM   2759 1HG  GLU A 177      -1.935 -25.185 -70.975  1.00  0.00           H  
ATOM   2760 2HG  GLU A 177      -0.650 -25.287 -72.178  1.00  0.00           H  
ATOM   2761  N   SER A 178      -3.631 -23.150 -75.320  1.00  0.00           N  
ATOM   2762  CA  SER A 178      -4.530 -22.263 -76.052  1.00  0.00           C  
ATOM   2763  C   SER A 178      -5.656 -23.046 -76.715  1.00  0.00           C  
ATOM   2764  O   SER A 178      -6.703 -22.491 -77.046  1.00  0.00           O  
ATOM   2765  CB  SER A 178      -3.758 -21.485 -77.099  1.00  0.00           C  
ATOM   2766  OG  SER A 178      -3.288 -22.333 -78.110  1.00  0.00           O  
ATOM   2767  H   SER A 178      -2.694 -23.299 -75.664  1.00  0.00           H  
ATOM   2768  HA  SER A 178      -4.972 -21.559 -75.345  1.00  0.00           H  
ATOM   2769 1HB  SER A 178      -4.403 -20.721 -77.532  1.00  0.00           H  
ATOM   2770 2HB  SER A 178      -2.919 -20.976 -76.629  1.00  0.00           H  
ATOM   2771  HG  SER A 178      -2.505 -22.760 -77.754  1.00  0.00           H  
ATOM   2772  N   GLN A 179      -5.426 -24.339 -76.904  1.00  0.00           N  
ATOM   2773  CA  GLN A 179      -6.428 -25.226 -77.485  1.00  0.00           C  
ATOM   2774  C   GLN A 179      -7.338 -25.808 -76.411  1.00  0.00           C  
ATOM   2775  O   GLN A 179      -8.502 -26.109 -76.670  1.00  0.00           O  
ATOM   2776  CB  GLN A 179      -5.755 -26.357 -78.268  1.00  0.00           C  
ATOM   2777  CG  GLN A 179      -4.941 -25.889 -79.463  1.00  0.00           C  
ATOM   2778  CD  GLN A 179      -4.248 -27.034 -80.176  1.00  0.00           C  
ATOM   2779  OE1 GLN A 179      -3.439 -27.754 -79.584  1.00  0.00           O  
ATOM   2780  NE2 GLN A 179      -4.561 -27.210 -81.454  1.00  0.00           N  
ATOM   2781  H   GLN A 179      -4.532 -24.724 -76.639  1.00  0.00           H  
ATOM   2782  HA  GLN A 179      -7.046 -24.646 -78.171  1.00  0.00           H  
ATOM   2783 1HB  GLN A 179      -5.091 -26.913 -77.606  1.00  0.00           H  
ATOM   2784 2HB  GLN A 179      -6.513 -27.051 -78.629  1.00  0.00           H  
ATOM   2785 1HG  GLN A 179      -5.606 -25.396 -80.172  1.00  0.00           H  
ATOM   2786 2HG  GLN A 179      -4.179 -25.190 -79.118  1.00  0.00           H  
ATOM   2787 1HE2 GLN A 179      -4.135 -27.950 -81.976  1.00  0.00           H  
ATOM   2788 2HE2 GLN A 179      -5.223 -26.603 -81.896  1.00  0.00           H  
ATOM   2789  N   GLN A 180      -6.803 -25.944 -75.198  1.00  0.00           N  
ATOM   2790  CA  GLN A 180      -7.579 -26.442 -74.069  1.00  0.00           C  
ATOM   2791  C   GLN A 180      -8.720 -25.492 -73.723  1.00  0.00           C  
ATOM   2792  O   GLN A 180      -9.802 -25.924 -73.325  1.00  0.00           O  
ATOM   2793  CB  GLN A 180      -6.677 -26.642 -72.848  1.00  0.00           C  
ATOM   2794  CG  GLN A 180      -5.672 -27.772 -72.996  1.00  0.00           C  
ATOM   2795  CD  GLN A 180      -4.787 -27.923 -71.772  1.00  0.00           C  
ATOM   2796  OE1 GLN A 180      -5.247 -27.781 -70.635  1.00  0.00           O  
ATOM   2797  NE2 GLN A 180      -3.512 -28.212 -71.998  1.00  0.00           N  
ATOM   2798  H   GLN A 180      -5.839 -25.679 -75.052  1.00  0.00           H  
ATOM   2799  HA  GLN A 180      -8.013 -27.402 -74.345  1.00  0.00           H  
ATOM   2800 1HB  GLN A 180      -6.125 -25.725 -72.648  1.00  0.00           H  
ATOM   2801 2HB  GLN A 180      -7.292 -26.851 -71.972  1.00  0.00           H  
ATOM   2802 1HG  GLN A 180      -6.212 -28.707 -73.145  1.00  0.00           H  
ATOM   2803 2HG  GLN A 180      -5.035 -27.567 -73.855  1.00  0.00           H  
ATOM   2804 1HE2 GLN A 180      -2.880 -28.324 -71.230  1.00  0.00           H  
ATOM   2805 2HE2 GLN A 180      -3.180 -28.318 -72.936  1.00  0.00           H  
ATOM   2806  N   GLU A 181      -8.464 -24.198 -73.883  1.00  0.00           N  
ATOM   2807  CA  GLU A 181      -9.474 -23.175 -73.639  1.00  0.00           C  
ATOM   2808  C   GLU A 181     -10.673 -23.355 -74.561  1.00  0.00           C  
ATOM   2809  O   GLU A 181     -11.820 -23.262 -74.122  1.00  0.00           O  
ATOM   2810  CB  GLU A 181      -8.877 -21.779 -73.830  1.00  0.00           C  
ATOM   2811  CG  GLU A 181      -7.831 -21.395 -72.793  1.00  0.00           C  
ATOM   2812  CD  GLU A 181      -7.195 -20.061 -73.069  1.00  0.00           C  
ATOM   2813  OE1 GLU A 181      -7.383 -19.546 -74.145  1.00  0.00           O  
ATOM   2814  OE2 GLU A 181      -6.520 -19.557 -72.203  1.00  0.00           O  
ATOM   2815  H   GLU A 181      -7.543 -23.916 -74.191  1.00  0.00           H  
ATOM   2816  HA  GLU A 181      -9.820 -23.269 -72.610  1.00  0.00           H  
ATOM   2817 1HB  GLU A 181      -8.413 -21.713 -74.814  1.00  0.00           H  
ATOM   2818 2HB  GLU A 181      -9.673 -21.035 -73.793  1.00  0.00           H  
ATOM   2819 1HG  GLU A 181      -8.302 -21.364 -71.811  1.00  0.00           H  
ATOM   2820 2HG  GLU A 181      -7.059 -22.163 -72.771  1.00  0.00           H  
ATOM   2821  N   GLN A 182     -10.401 -23.609 -75.840  1.00  0.00           N  
ATOM   2822  CA  GLN A 182     -11.462 -23.817 -76.818  1.00  0.00           C  
ATOM   2823  C   GLN A 182     -12.168 -25.148 -76.590  1.00  0.00           C  
ATOM   2824  O   GLN A 182     -13.389 -25.239 -76.721  1.00  0.00           O  
ATOM   2825  CB  GLN A 182     -10.900 -23.763 -78.241  1.00  0.00           C  
ATOM   2826  CG  GLN A 182     -11.957 -23.782 -79.331  1.00  0.00           C  
ATOM   2827  CD  GLN A 182     -12.843 -22.551 -79.299  1.00  0.00           C  
ATOM   2828  OE1 GLN A 182     -12.358 -21.422 -79.182  1.00  0.00           O  
ATOM   2829  NE2 GLN A 182     -14.151 -22.762 -79.401  1.00  0.00           N  
ATOM   2830  H   GLN A 182      -9.438 -23.651 -76.143  1.00  0.00           H  
ATOM   2831  HA  GLN A 182     -12.198 -23.021 -76.705  1.00  0.00           H  
ATOM   2832 1HB  GLN A 182     -10.307 -22.856 -78.362  1.00  0.00           H  
ATOM   2833 2HB  GLN A 182     -10.235 -24.612 -78.402  1.00  0.00           H  
ATOM   2834 1HG  GLN A 182     -11.463 -23.822 -80.302  1.00  0.00           H  
ATOM   2835 2HG  GLN A 182     -12.587 -24.661 -79.195  1.00  0.00           H  
ATOM   2836 1HE2 GLN A 182     -14.785 -21.988 -79.386  1.00  0.00           H  
ATOM   2837 2HE2 GLN A 182     -14.502 -23.693 -79.495  1.00  0.00           H  
ATOM   2838  N   LEU A 183     -11.397 -26.177 -76.249  1.00  0.00           N  
ATOM   2839  CA  LEU A 183     -11.956 -27.495 -75.975  1.00  0.00           C  
ATOM   2840  C   LEU A 183     -12.968 -27.439 -74.838  1.00  0.00           C  
ATOM   2841  O   LEU A 183     -14.031 -28.057 -74.910  1.00  0.00           O  
ATOM   2842  CB  LEU A 183     -10.837 -28.484 -75.623  1.00  0.00           C  
ATOM   2843  CG  LEU A 183     -11.290 -29.914 -75.300  1.00  0.00           C  
ATOM   2844  CD1 LEU A 183     -11.927 -30.536 -76.536  1.00  0.00           C  
ATOM   2845  CD2 LEU A 183     -10.095 -30.730 -74.831  1.00  0.00           C  
ATOM   2846  H   LEU A 183     -10.399 -26.042 -76.174  1.00  0.00           H  
ATOM   2847  HA  LEU A 183     -12.467 -27.847 -76.871  1.00  0.00           H  
ATOM   2848 1HB  LEU A 183     -10.144 -28.537 -76.461  1.00  0.00           H  
ATOM   2849 2HB  LEU A 183     -10.297 -28.103 -74.756  1.00  0.00           H  
ATOM   2850  HG  LEU A 183     -12.044 -29.887 -74.513  1.00  0.00           H  
ATOM   2851 1HD1 LEU A 183     -12.249 -31.552 -76.306  1.00  0.00           H  
ATOM   2852 2HD1 LEU A 183     -12.790 -29.943 -76.838  1.00  0.00           H  
ATOM   2853 3HD1 LEU A 183     -11.200 -30.560 -77.346  1.00  0.00           H  
ATOM   2854 1HD2 LEU A 183     -10.417 -31.747 -74.601  1.00  0.00           H  
ATOM   2855 2HD2 LEU A 183      -9.341 -30.757 -75.617  1.00  0.00           H  
ATOM   2856 3HD2 LEU A 183      -9.671 -30.273 -73.937  1.00  0.00           H  
ATOM   2857  N   LEU A 184     -12.631 -26.694 -73.793  1.00  0.00           N  
ATOM   2858  CA  LEU A 184     -13.517 -26.505 -72.650  1.00  0.00           C  
ATOM   2859  C   LEU A 184     -14.915 -26.103 -73.100  1.00  0.00           C  
ATOM   2860  O   LEU A 184     -15.899 -26.764 -72.765  1.00  0.00           O  
ATOM   2861  CB  LEU A 184     -12.948 -25.436 -71.709  1.00  0.00           C  
ATOM   2862  CG  LEU A 184     -13.708 -25.238 -70.390  1.00  0.00           C  
ATOM   2863  CD1 LEU A 184     -12.720 -24.914 -69.278  1.00  0.00           C  
ATOM   2864  CD2 LEU A 184     -14.730 -24.124 -70.556  1.00  0.00           C  
ATOM   2865  H   LEU A 184     -11.731 -26.234 -73.787  1.00  0.00           H  
ATOM   2866  HA  LEU A 184     -13.597 -27.451 -72.115  1.00  0.00           H  
ATOM   2867 1HB  LEU A 184     -11.922 -25.701 -71.462  1.00  0.00           H  
ATOM   2868 2HB  LEU A 184     -12.939 -24.480 -72.233  1.00  0.00           H  
ATOM   2869  HG  LEU A 184     -14.219 -26.163 -70.123  1.00  0.00           H  
ATOM   2870 1HD1 LEU A 184     -13.259 -24.774 -68.341  1.00  0.00           H  
ATOM   2871 2HD1 LEU A 184     -12.012 -25.737 -69.169  1.00  0.00           H  
ATOM   2872 3HD1 LEU A 184     -12.180 -24.001 -69.526  1.00  0.00           H  
ATOM   2873 1HD2 LEU A 184     -15.271 -23.984 -69.619  1.00  0.00           H  
ATOM   2874 2HD2 LEU A 184     -14.219 -23.198 -70.822  1.00  0.00           H  
ATOM   2875 3HD2 LEU A 184     -15.434 -24.389 -71.344  1.00  0.00           H  
ATOM   2876  N   GLU A 185     -14.994 -25.019 -73.865  1.00  0.00           N  
ATOM   2877  CA  GLU A 185     -16.270 -24.467 -74.304  1.00  0.00           C  
ATOM   2878  C   GLU A 185     -16.975 -25.411 -75.270  1.00  0.00           C  
ATOM   2879  O   GLU A 185     -18.185 -25.619 -75.171  1.00  0.00           O  
ATOM   2880  CB  GLU A 185     -16.063 -23.104 -74.968  1.00  0.00           C  
ATOM   2881  CG  GLU A 185     -17.346 -22.429 -75.433  1.00  0.00           C  
ATOM   2882  CD  GLU A 185     -17.144 -20.990 -75.817  1.00  0.00           C  
ATOM   2883  OE1 GLU A 185     -16.042 -20.511 -75.692  1.00  0.00           O  
ATOM   2884  OE2 GLU A 185     -18.092 -20.368 -76.236  1.00  0.00           O  
ATOM   2885  H   GLU A 185     -14.142 -24.553 -74.143  1.00  0.00           H  
ATOM   2886  HA  GLU A 185     -16.912 -24.342 -73.432  1.00  0.00           H  
ATOM   2887 1HB  GLU A 185     -15.565 -22.431 -74.269  1.00  0.00           H  
ATOM   2888 2HB  GLU A 185     -15.412 -23.216 -75.834  1.00  0.00           H  
ATOM   2889 1HG  GLU A 185     -17.738 -22.971 -76.292  1.00  0.00           H  
ATOM   2890 2HG  GLU A 185     -18.084 -22.486 -74.634  1.00  0.00           H  
ATOM   2891  N   ASP A 186     -16.221 -25.975 -76.212  1.00  0.00           N  
ATOM   2892  CA  ASP A 186     -16.803 -26.801 -77.262  1.00  0.00           C  
ATOM   2893  C   ASP A 186     -17.580 -27.973 -76.675  1.00  0.00           C  
ATOM   2894  O   ASP A 186     -18.720 -28.233 -77.062  1.00  0.00           O  
ATOM   2895  CB  ASP A 186     -15.713 -27.323 -78.201  1.00  0.00           C  
ATOM   2896  CG  ASP A 186     -15.156 -26.245 -79.121  1.00  0.00           C  
ATOM   2897  OD1 ASP A 186     -15.773 -25.211 -79.234  1.00  0.00           O  
ATOM   2898  OD2 ASP A 186     -14.120 -26.463 -79.700  1.00  0.00           O  
ATOM   2899  H   ASP A 186     -15.224 -25.822 -76.203  1.00  0.00           H  
ATOM   2900  HA  ASP A 186     -17.497 -26.188 -77.839  1.00  0.00           H  
ATOM   2901 1HB  ASP A 186     -14.894 -27.737 -77.614  1.00  0.00           H  
ATOM   2902 2HB  ASP A 186     -16.117 -28.130 -78.814  1.00  0.00           H  
ATOM   2903  N   VAL A 187     -16.947 -28.683 -75.748  1.00  0.00           N  
ATOM   2904  CA  VAL A 187     -17.488 -29.927 -75.216  1.00  0.00           C  
ATOM   2905  C   VAL A 187     -18.657 -29.661 -74.275  1.00  0.00           C  
ATOM   2906  O   VAL A 187     -19.669 -30.360 -74.326  1.00  0.00           O  
ATOM   2907  CB  VAL A 187     -16.395 -30.709 -74.465  1.00  0.00           C  
ATOM   2908  CG1 VAL A 187     -16.984 -31.944 -73.801  1.00  0.00           C  
ATOM   2909  CG2 VAL A 187     -15.280 -31.093 -75.426  1.00  0.00           C  
ATOM   2910  H   VAL A 187     -16.053 -28.359 -75.409  1.00  0.00           H  
ATOM   2911  HA  VAL A 187     -17.843 -30.535 -76.052  1.00  0.00           H  
ATOM   2912  HB  VAL A 187     -15.992 -30.079 -73.672  1.00  0.00           H  
ATOM   2913 1HG1 VAL A 187     -16.196 -32.485 -73.274  1.00  0.00           H  
ATOM   2914 2HG1 VAL A 187     -17.754 -31.643 -73.091  1.00  0.00           H  
ATOM   2915 3HG1 VAL A 187     -17.421 -32.592 -74.561  1.00  0.00           H  
ATOM   2916 1HG2 VAL A 187     -14.509 -31.644 -74.888  1.00  0.00           H  
ATOM   2917 2HG2 VAL A 187     -15.684 -31.718 -76.222  1.00  0.00           H  
ATOM   2918 3HG2 VAL A 187     -14.845 -30.191 -75.858  1.00  0.00           H  
ATOM   2919  N   LEU A 188     -18.514 -28.654 -73.419  1.00  0.00           N  
ATOM   2920  CA  LEU A 188     -19.555 -28.326 -72.454  1.00  0.00           C  
ATOM   2921  C   LEU A 188     -20.847 -27.924 -73.152  1.00  0.00           C  
ATOM   2922  O   LEU A 188     -21.935 -28.302 -72.719  1.00  0.00           O  
ATOM   2923  CB  LEU A 188     -19.088 -27.191 -71.534  1.00  0.00           C  
ATOM   2924  CG  LEU A 188     -17.993 -27.560 -70.525  1.00  0.00           C  
ATOM   2925  CD1 LEU A 188     -17.466 -26.295 -69.862  1.00  0.00           C  
ATOM   2926  CD2 LEU A 188     -18.560 -28.522 -69.491  1.00  0.00           C  
ATOM   2927  H   LEU A 188     -17.667 -28.102 -73.434  1.00  0.00           H  
ATOM   2928  HA  LEU A 188     -19.758 -29.212 -71.849  1.00  0.00           H  
ATOM   2929 1HB  LEU A 188     -18.709 -26.379 -72.151  1.00  0.00           H  
ATOM   2930 2HB  LEU A 188     -19.947 -26.823 -70.972  1.00  0.00           H  
ATOM   2931  HG  LEU A 188     -17.163 -28.035 -71.047  1.00  0.00           H  
ATOM   2932 1HD1 LEU A 188     -16.688 -26.556 -69.145  1.00  0.00           H  
ATOM   2933 2HD1 LEU A 188     -17.050 -25.633 -70.622  1.00  0.00           H  
ATOM   2934 3HD1 LEU A 188     -18.280 -25.787 -69.345  1.00  0.00           H  
ATOM   2935 1HD2 LEU A 188     -17.782 -28.785 -68.774  1.00  0.00           H  
ATOM   2936 2HD2 LEU A 188     -19.390 -28.049 -68.968  1.00  0.00           H  
ATOM   2937 3HD2 LEU A 188     -18.913 -29.425 -69.990  1.00  0.00           H  
ATOM   2938  N   ARG A 189     -20.725 -27.159 -74.235  1.00  0.00           N  
ATOM   2939  CA  ARG A 189     -21.894 -26.732 -74.994  1.00  0.00           C  
ATOM   2940  C   ARG A 189     -22.632 -27.925 -75.588  1.00  0.00           C  
ATOM   2941  O   ARG A 189     -23.860 -27.992 -75.541  1.00  0.00           O  
ATOM   2942  CB  ARG A 189     -21.489 -25.783 -76.112  1.00  0.00           C  
ATOM   2943  CG  ARG A 189     -22.643 -25.248 -76.946  1.00  0.00           C  
ATOM   2944  CD  ARG A 189     -22.168 -24.346 -78.025  1.00  0.00           C  
ATOM   2945  NE  ARG A 189     -21.324 -25.042 -78.983  1.00  0.00           N  
ATOM   2946  CZ  ARG A 189     -21.781 -25.824 -79.979  1.00  0.00           C  
ATOM   2947  NH1 ARG A 189     -23.074 -26.000 -80.136  1.00  0.00           N  
ATOM   2948  NH2 ARG A 189     -20.930 -26.415 -80.800  1.00  0.00           N  
ATOM   2949  H   ARG A 189     -19.806 -26.874 -74.541  1.00  0.00           H  
ATOM   2950  HA  ARG A 189     -22.574 -26.214 -74.318  1.00  0.00           H  
ATOM   2951 1HB  ARG A 189     -20.963 -24.928 -75.690  1.00  0.00           H  
ATOM   2952 2HB  ARG A 189     -20.800 -26.290 -76.789  1.00  0.00           H  
ATOM   2953 1HG  ARG A 189     -23.176 -26.081 -77.405  1.00  0.00           H  
ATOM   2954 2HG  ARG A 189     -23.325 -24.689 -76.306  1.00  0.00           H  
ATOM   2955 1HD  ARG A 189     -23.024 -23.936 -78.560  1.00  0.00           H  
ATOM   2956 2HD  ARG A 189     -21.590 -23.531 -77.591  1.00  0.00           H  
ATOM   2957  HE  ARG A 189     -20.322 -24.930 -78.894  1.00  0.00           H  
ATOM   2958 1HH1 ARG A 189     -23.725 -25.548 -79.509  1.00  0.00           H  
ATOM   2959 2HH1 ARG A 189     -23.417 -26.586 -80.883  1.00  0.00           H  
ATOM   2960 1HH2 ARG A 189     -19.935 -26.280 -80.678  1.00  0.00           H  
ATOM   2961 2HH2 ARG A 189     -21.272 -27.001 -81.546  1.00  0.00           H  
ATOM   2962  N   ILE A 190     -21.874 -28.866 -76.144  1.00  0.00           N  
ATOM   2963  CA  ILE A 190     -22.455 -30.076 -76.716  1.00  0.00           C  
ATOM   2964  C   ILE A 190     -23.191 -30.887 -75.659  1.00  0.00           C  
ATOM   2965  O   ILE A 190     -24.295 -31.378 -75.897  1.00  0.00           O  
ATOM   2966  CB  ILE A 190     -21.369 -30.951 -77.369  1.00  0.00           C  
ATOM   2967  CG1 ILE A 190     -20.739 -30.220 -78.558  1.00  0.00           C  
ATOM   2968  CG2 ILE A 190     -21.953 -32.284 -77.809  1.00  0.00           C  
ATOM   2969  CD1 ILE A 190     -21.717 -29.894 -79.663  1.00  0.00           C  
ATOM   2970  H   ILE A 190     -20.872 -28.741 -76.171  1.00  0.00           H  
ATOM   2971  HA  ILE A 190     -23.177 -29.785 -77.480  1.00  0.00           H  
ATOM   2972  HB  ILE A 190     -20.570 -31.135 -76.653  1.00  0.00           H  
ATOM   2973 1HG1 ILE A 190     -20.288 -29.289 -78.215  1.00  0.00           H  
ATOM   2974 2HG1 ILE A 190     -19.941 -30.833 -78.980  1.00  0.00           H  
ATOM   2975 1HG2 ILE A 190     -21.173 -32.890 -78.270  1.00  0.00           H  
ATOM   2976 2HG2 ILE A 190     -22.355 -32.809 -76.943  1.00  0.00           H  
ATOM   2977 3HG2 ILE A 190     -22.751 -32.111 -78.531  1.00  0.00           H  
ATOM   2978 1HD1 ILE A 190     -21.196 -29.378 -80.470  1.00  0.00           H  
ATOM   2979 2HD1 ILE A 190     -22.155 -30.817 -80.046  1.00  0.00           H  
ATOM   2980 3HD1 ILE A 190     -22.506 -29.253 -79.273  1.00  0.00           H  
ATOM   2981  N   ALA A 191     -22.575 -31.024 -74.488  1.00  0.00           N  
ATOM   2982  CA  ALA A 191     -23.150 -31.796 -73.393  1.00  0.00           C  
ATOM   2983  C   ALA A 191     -24.487 -31.215 -72.951  1.00  0.00           C  
ATOM   2984  O   ALA A 191     -25.427 -31.952 -72.655  1.00  0.00           O  
ATOM   2985  CB  ALA A 191     -22.184 -31.855 -72.221  1.00  0.00           C  
ATOM   2986  H   ALA A 191     -21.677 -30.586 -74.350  1.00  0.00           H  
ATOM   2987  HA  ALA A 191     -23.321 -32.817 -73.742  1.00  0.00           H  
ATOM   2988 1HB  ALA A 191     -22.627 -32.434 -71.411  1.00  0.00           H  
ATOM   2989 2HB  ALA A 191     -21.254 -32.327 -72.537  1.00  0.00           H  
ATOM   2990 3HB  ALA A 191     -21.975 -30.845 -71.870  1.00  0.00           H  
ATOM   2991  N   GLU A 192     -24.565 -29.888 -72.902  1.00  0.00           N  
ATOM   2992  CA  GLU A 192     -25.774 -29.204 -72.457  1.00  0.00           C  
ATOM   2993  C   GLU A 192     -26.897 -29.357 -73.474  1.00  0.00           C  
ATOM   2994  O   GLU A 192     -28.058 -29.533 -73.104  1.00  0.00           O  
ATOM   2995  CB  GLU A 192     -25.489 -27.720 -72.215  1.00  0.00           C  
ATOM   2996  CG  GLU A 192     -24.653 -27.436 -70.975  1.00  0.00           C  
ATOM   2997  CD  GLU A 192     -25.342 -27.833 -69.701  1.00  0.00           C  
ATOM   2998  OE1 GLU A 192     -26.410 -27.331 -69.443  1.00  0.00           O  
ATOM   2999  OE2 GLU A 192     -24.800 -28.641 -68.982  1.00  0.00           O  
ATOM   3000  H   GLU A 192     -23.766 -29.334 -73.178  1.00  0.00           H  
ATOM   3001  HA  GLU A 192     -26.105 -29.661 -71.523  1.00  0.00           H  
ATOM   3002 1HB  GLU A 192     -24.964 -27.305 -73.076  1.00  0.00           H  
ATOM   3003 2HB  GLU A 192     -26.430 -27.182 -72.115  1.00  0.00           H  
ATOM   3004 1HG  GLU A 192     -23.711 -27.980 -71.052  1.00  0.00           H  
ATOM   3005 2HG  GLU A 192     -24.423 -26.370 -70.942  1.00  0.00           H  
ATOM   3006  N   LEU A 193     -26.548 -29.288 -74.754  1.00  0.00           N  
ATOM   3007  CA  LEU A 193     -27.524 -29.463 -75.824  1.00  0.00           C  
ATOM   3008  C   LEU A 193     -28.107 -30.871 -75.813  1.00  0.00           C  
ATOM   3009  O   LEU A 193     -29.297 -31.059 -76.067  1.00  0.00           O  
ATOM   3010  CB  LEU A 193     -26.874 -29.183 -77.185  1.00  0.00           C  
ATOM   3011  CG  LEU A 193     -26.485 -27.722 -77.448  1.00  0.00           C  
ATOM   3012  CD1 LEU A 193     -25.704 -27.631 -78.752  1.00  0.00           C  
ATOM   3013  CD2 LEU A 193     -27.741 -26.865 -77.503  1.00  0.00           C  
ATOM   3014  H   LEU A 193     -25.585 -29.108 -74.998  1.00  0.00           H  
ATOM   3015  HA  LEU A 193     -28.344 -28.762 -75.662  1.00  0.00           H  
ATOM   3016 1HB  LEU A 193     -25.971 -29.786 -77.269  1.00  0.00           H  
ATOM   3017 2HB  LEU A 193     -27.565 -29.489 -77.970  1.00  0.00           H  
ATOM   3018  HG  LEU A 193     -25.839 -27.367 -76.645  1.00  0.00           H  
ATOM   3019 1HD1 LEU A 193     -25.428 -26.593 -78.939  1.00  0.00           H  
ATOM   3020 2HD1 LEU A 193     -24.801 -28.238 -78.678  1.00  0.00           H  
ATOM   3021 3HD1 LEU A 193     -26.320 -27.996 -79.572  1.00  0.00           H  
ATOM   3022 1HD2 LEU A 193     -27.466 -25.827 -77.690  1.00  0.00           H  
ATOM   3023 2HD2 LEU A 193     -28.388 -27.219 -78.307  1.00  0.00           H  
ATOM   3024 3HD2 LEU A 193     -28.272 -26.934 -76.554  1.00  0.00           H  
ATOM   3025  N   ALA A 194     -27.268 -31.860 -75.519  1.00  0.00           N  
ATOM   3026  CA  ALA A 194     -27.716 -33.246 -75.459  1.00  0.00           C  
ATOM   3027  C   ALA A 194     -28.455 -33.530 -74.158  1.00  0.00           C  
ATOM   3028  O   ALA A 194     -29.374 -34.348 -74.123  1.00  0.00           O  
ATOM   3029  CB  ALA A 194     -26.536 -34.192 -75.614  1.00  0.00           C  
ATOM   3030  H   ALA A 194     -26.298 -31.648 -75.334  1.00  0.00           H  
ATOM   3031  HA  ALA A 194     -28.407 -33.421 -76.283  1.00  0.00           H  
ATOM   3032 1HB  ALA A 194     -26.887 -35.224 -75.568  1.00  0.00           H  
ATOM   3033 2HB  ALA A 194     -26.053 -34.017 -76.577  1.00  0.00           H  
ATOM   3034 3HB  ALA A 194     -25.820 -34.017 -74.812  1.00  0.00           H  
ATOM   3035  N   GLY A 195     -28.053 -32.852 -73.086  1.00  0.00           N  
ATOM   3036  CA  GLY A 195     -28.683 -33.035 -71.785  1.00  0.00           C  
ATOM   3037  C   GLY A 195     -28.058 -34.200 -71.029  1.00  0.00           C  
ATOM   3038  O   GLY A 195     -28.748 -34.936 -70.324  1.00  0.00           O  
ATOM   3039  H   GLY A 195     -27.293 -32.193 -73.172  1.00  0.00           H  
ATOM   3040 1HA  GLY A 195     -28.581 -32.119 -71.199  1.00  0.00           H  
ATOM   3041 2HA  GLY A 195     -29.748 -33.213 -71.918  1.00  0.00           H  
ATOM   3042  N   VAL A 196     -26.745 -34.361 -71.174  1.00  0.00           N  
ATOM   3043  CA  VAL A 196     -26.026 -35.433 -70.497  1.00  0.00           C  
ATOM   3044  C   VAL A 196     -24.907 -34.880 -69.623  1.00  0.00           C  
ATOM   3045  O   VAL A 196     -24.531 -33.714 -69.741  1.00  0.00           O  
ATOM   3046  CB  VAL A 196     -25.433 -36.413 -71.527  1.00  0.00           C  
ATOM   3047  CG1 VAL A 196     -26.538 -37.042 -72.363  1.00  0.00           C  
ATOM   3048  CG2 VAL A 196     -24.433 -35.688 -72.415  1.00  0.00           C  
ATOM   3049  H   VAL A 196     -26.236 -33.720 -71.769  1.00  0.00           H  
ATOM   3050  HA  VAL A 196     -26.729 -35.976 -69.864  1.00  0.00           H  
ATOM   3051  HB  VAL A 196     -24.931 -37.223 -70.998  1.00  0.00           H  
ATOM   3052 1HG1 VAL A 196     -26.101 -37.731 -73.085  1.00  0.00           H  
ATOM   3053 2HG1 VAL A 196     -27.222 -37.585 -71.711  1.00  0.00           H  
ATOM   3054 3HG1 VAL A 196     -27.084 -36.261 -72.892  1.00  0.00           H  
ATOM   3055 1HG2 VAL A 196     -24.016 -36.387 -73.140  1.00  0.00           H  
ATOM   3056 2HG2 VAL A 196     -24.934 -34.876 -72.939  1.00  0.00           H  
ATOM   3057 3HG2 VAL A 196     -23.629 -35.283 -71.800  1.00  0.00           H  
ATOM   3058  N   ARG A 197     -24.376 -35.726 -68.745  1.00  0.00           N  
ATOM   3059  CA  ARG A 197     -23.333 -35.314 -67.815  1.00  0.00           C  
ATOM   3060  C   ARG A 197     -21.946 -35.554 -68.399  1.00  0.00           C  
ATOM   3061  O   ARG A 197     -21.575 -36.693 -68.684  1.00  0.00           O  
ATOM   3062  CB  ARG A 197     -23.462 -36.065 -66.498  1.00  0.00           C  
ATOM   3063  CG  ARG A 197     -24.693 -35.714 -65.679  1.00  0.00           C  
ATOM   3064  CD  ARG A 197     -24.735 -36.467 -64.399  1.00  0.00           C  
ATOM   3065  NE  ARG A 197     -23.633 -36.108 -63.522  1.00  0.00           N  
ATOM   3066  CZ  ARG A 197     -23.399 -36.665 -62.318  1.00  0.00           C  
ATOM   3067  NH1 ARG A 197     -24.198 -37.605 -61.863  1.00  0.00           N  
ATOM   3068  NH2 ARG A 197     -22.367 -36.268 -61.595  1.00  0.00           N  
ATOM   3069  H   ARG A 197     -24.698 -36.684 -68.724  1.00  0.00           H  
ATOM   3070  HA  ARG A 197     -23.441 -34.245 -67.626  1.00  0.00           H  
ATOM   3071 1HB  ARG A 197     -23.490 -37.136 -66.693  1.00  0.00           H  
ATOM   3072 2HB  ARG A 197     -22.586 -35.868 -65.879  1.00  0.00           H  
ATOM   3073 1HG  ARG A 197     -24.686 -34.648 -65.450  1.00  0.00           H  
ATOM   3074 2HG  ARG A 197     -25.591 -35.957 -66.248  1.00  0.00           H  
ATOM   3075 1HD  ARG A 197     -25.668 -36.250 -63.880  1.00  0.00           H  
ATOM   3076 2HD  ARG A 197     -24.673 -37.536 -64.603  1.00  0.00           H  
ATOM   3077  HE  ARG A 197     -22.996 -35.388 -63.838  1.00  0.00           H  
ATOM   3078 1HH1 ARG A 197     -24.986 -37.908 -62.417  1.00  0.00           H  
ATOM   3079 2HH1 ARG A 197     -24.023 -38.023 -60.961  1.00  0.00           H  
ATOM   3080 1HH2 ARG A 197     -21.752 -35.545 -61.944  1.00  0.00           H  
ATOM   3081 2HH2 ARG A 197     -22.192 -36.686 -60.693  1.00  0.00           H  
ATOM   3082  N   VAL A 198     -21.186 -34.483 -68.591  1.00  0.00           N  
ATOM   3083  CA  VAL A 198     -19.819 -34.625 -69.075  1.00  0.00           C  
ATOM   3084  C   VAL A 198     -18.835 -33.886 -68.178  1.00  0.00           C  
ATOM   3085  O   VAL A 198     -18.979 -32.688 -67.931  1.00  0.00           O  
ATOM   3086  CB  VAL A 198     -19.704 -34.085 -70.513  1.00  0.00           C  
ATOM   3087  CG1 VAL A 198     -18.273 -34.207 -71.015  1.00  0.00           C  
ATOM   3088  CG2 VAL A 198     -20.661 -34.835 -71.427  1.00  0.00           C  
ATOM   3089  H   VAL A 198     -21.565 -33.564 -68.415  1.00  0.00           H  
ATOM   3090  HA  VAL A 198     -19.554 -35.683 -69.062  1.00  0.00           H  
ATOM   3091  HB  VAL A 198     -19.955 -33.024 -70.514  1.00  0.00           H  
ATOM   3092 1HG1 VAL A 198     -18.209 -33.820 -72.032  1.00  0.00           H  
ATOM   3093 2HG1 VAL A 198     -17.610 -33.633 -70.367  1.00  0.00           H  
ATOM   3094 3HG1 VAL A 198     -17.972 -35.255 -71.006  1.00  0.00           H  
ATOM   3095 1HG2 VAL A 198     -20.575 -34.447 -72.441  1.00  0.00           H  
ATOM   3096 2HG2 VAL A 198     -20.413 -35.896 -71.421  1.00  0.00           H  
ATOM   3097 3HG2 VAL A 198     -21.683 -34.699 -71.073  1.00  0.00           H  
ATOM   3098  N   ARG A 199     -17.828 -34.609 -67.701  1.00  0.00           N  
ATOM   3099  CA  ARG A 199     -16.845 -34.062 -66.774  1.00  0.00           C  
ATOM   3100  C   ARG A 199     -15.482 -33.918 -67.439  1.00  0.00           C  
ATOM   3101  O   ARG A 199     -14.949 -34.881 -67.991  1.00  0.00           O  
ATOM   3102  CB  ARG A 199     -16.716 -34.948 -65.545  1.00  0.00           C  
ATOM   3103  CG  ARG A 199     -15.711 -34.466 -64.511  1.00  0.00           C  
ATOM   3104  CD  ARG A 199     -15.709 -35.329 -63.302  1.00  0.00           C  
ATOM   3105  NE  ARG A 199     -16.946 -35.208 -62.547  1.00  0.00           N  
ATOM   3106  CZ  ARG A 199     -17.262 -35.955 -61.472  1.00  0.00           C  
ATOM   3107  NH1 ARG A 199     -16.424 -36.870 -61.038  1.00  0.00           N  
ATOM   3108  NH2 ARG A 199     -18.414 -35.768 -60.853  1.00  0.00           N  
ATOM   3109  H   ARG A 199     -17.732 -35.569 -68.003  1.00  0.00           H  
ATOM   3110  HA  ARG A 199     -17.183 -33.073 -66.456  1.00  0.00           H  
ATOM   3111 1HB  ARG A 199     -17.683 -35.030 -65.052  1.00  0.00           H  
ATOM   3112 2HB  ARG A 199     -16.419 -35.952 -65.850  1.00  0.00           H  
ATOM   3113 1HG  ARG A 199     -14.709 -34.478 -64.943  1.00  0.00           H  
ATOM   3114 2HG  ARG A 199     -15.961 -33.449 -64.206  1.00  0.00           H  
ATOM   3115 1HD  ARG A 199     -15.591 -36.370 -63.599  1.00  0.00           H  
ATOM   3116 2HD  ARG A 199     -14.884 -35.042 -62.652  1.00  0.00           H  
ATOM   3117  HE  ARG A 199     -17.616 -34.515 -62.852  1.00  0.00           H  
ATOM   3118 1HH1 ARG A 199     -15.542 -37.013 -61.511  1.00  0.00           H  
ATOM   3119 2HH1 ARG A 199     -16.660 -37.429 -60.231  1.00  0.00           H  
ATOM   3120 1HH2 ARG A 199     -19.059 -35.065 -61.188  1.00  0.00           H  
ATOM   3121 2HH2 ARG A 199     -18.652 -36.328 -60.048  1.00  0.00           H  
ATOM   3122  N   ILE A 200     -14.921 -32.715 -67.392  1.00  0.00           N  
ATOM   3123  CA  ILE A 200     -13.639 -32.465 -68.041  1.00  0.00           C  
ATOM   3124  C   ILE A 200     -12.579 -32.053 -67.027  1.00  0.00           C  
ATOM   3125  O   ILE A 200     -12.788 -31.131 -66.239  1.00  0.00           O  
ATOM   3126  CB  ILE A 200     -13.773 -31.373 -69.118  1.00  0.00           C  
ATOM   3127  CG1 ILE A 200     -14.900 -31.719 -70.093  1.00  0.00           C  
ATOM   3128  CG2 ILE A 200     -12.458 -31.194 -69.860  1.00  0.00           C  
ATOM   3129  CD1 ILE A 200     -15.379 -30.545 -70.915  1.00  0.00           C  
ATOM   3130  H   ILE A 200     -15.390 -31.964 -66.907  1.00  0.00           H  
ATOM   3131  HA  ILE A 200     -13.309 -33.384 -68.523  1.00  0.00           H  
ATOM   3132  HB  ILE A 200     -14.044 -30.428 -68.646  1.00  0.00           H  
ATOM   3133 1HG1 ILE A 200     -14.564 -32.499 -70.775  1.00  0.00           H  
ATOM   3134 2HG1 ILE A 200     -15.751 -32.116 -69.539  1.00  0.00           H  
ATOM   3135 1HG2 ILE A 200     -12.570 -30.419 -70.619  1.00  0.00           H  
ATOM   3136 2HG2 ILE A 200     -11.679 -30.903 -69.157  1.00  0.00           H  
ATOM   3137 3HG2 ILE A 200     -12.181 -32.134 -70.340  1.00  0.00           H  
ATOM   3138 1HD1 ILE A 200     -16.180 -30.869 -71.582  1.00  0.00           H  
ATOM   3139 2HD1 ILE A 200     -15.755 -29.765 -70.251  1.00  0.00           H  
ATOM   3140 3HD1 ILE A 200     -14.553 -30.152 -71.505  1.00  0.00           H  
ATOM   3141  N   ARG A 201     -11.439 -32.737 -67.057  1.00  0.00           N  
ATOM   3142  CA  ARG A 201     -10.342 -32.438 -66.144  1.00  0.00           C  
ATOM   3143  C   ARG A 201      -9.133 -31.896 -66.895  1.00  0.00           C  
ATOM   3144  O   ARG A 201      -8.651 -32.514 -67.843  1.00  0.00           O  
ATOM   3145  CB  ARG A 201      -9.935 -33.685 -65.369  1.00  0.00           C  
ATOM   3146  CG  ARG A 201      -8.824 -33.472 -64.354  1.00  0.00           C  
ATOM   3147  CD  ARG A 201      -8.588 -34.689 -63.535  1.00  0.00           C  
ATOM   3148  NE  ARG A 201      -9.689 -34.949 -62.622  1.00  0.00           N  
ATOM   3149  CZ  ARG A 201      -9.805 -36.054 -61.860  1.00  0.00           C  
ATOM   3150  NH1 ARG A 201      -8.883 -36.989 -61.912  1.00  0.00           N  
ATOM   3151  NH2 ARG A 201     -10.847 -36.198 -61.059  1.00  0.00           N  
ATOM   3152  H   ARG A 201     -11.327 -33.474 -67.737  1.00  0.00           H  
ATOM   3153  HA  ARG A 201     -10.676 -31.675 -65.439  1.00  0.00           H  
ATOM   3154 1HB  ARG A 201     -10.799 -34.078 -64.836  1.00  0.00           H  
ATOM   3155 2HB  ARG A 201      -9.603 -34.454 -66.066  1.00  0.00           H  
ATOM   3156 1HG  ARG A 201      -7.899 -33.224 -64.874  1.00  0.00           H  
ATOM   3157 2HG  ARG A 201      -9.094 -32.655 -63.684  1.00  0.00           H  
ATOM   3158 1HD  ARG A 201      -8.477 -35.552 -64.191  1.00  0.00           H  
ATOM   3159 2HD  ARG A 201      -7.680 -34.561 -62.947  1.00  0.00           H  
ATOM   3160  HE  ARG A 201     -10.419 -34.252 -62.553  1.00  0.00           H  
ATOM   3161 1HH1 ARG A 201      -8.086 -36.879 -62.524  1.00  0.00           H  
ATOM   3162 2HH1 ARG A 201      -8.970 -37.818 -61.340  1.00  0.00           H  
ATOM   3163 1HH2 ARG A 201     -11.556 -35.479 -61.018  1.00  0.00           H  
ATOM   3164 2HH2 ARG A 201     -10.934 -37.025 -60.487  1.00  0.00           H  
ATOM   3165  N   PHE A 202      -8.645 -30.736 -66.470  1.00  0.00           N  
ATOM   3166  CA  PHE A 202      -7.488 -30.130 -67.118  1.00  0.00           C  
ATOM   3167  C   PHE A 202      -6.255 -30.206 -66.227  1.00  0.00           C  
ATOM   3168  O   PHE A 202      -6.271 -29.752 -65.084  1.00  0.00           O  
ATOM   3169  CB  PHE A 202      -7.779 -28.670 -67.472  1.00  0.00           C  
ATOM   3170  CG  PHE A 202      -8.922 -28.495 -68.433  1.00  0.00           C  
ATOM   3171  CD1 PHE A 202     -10.231 -28.469 -67.978  1.00  0.00           C  
ATOM   3172  CD2 PHE A 202      -8.687 -28.357 -69.792  1.00  0.00           C  
ATOM   3173  CE1 PHE A 202     -11.282 -28.307 -68.861  1.00  0.00           C  
ATOM   3174  CE2 PHE A 202      -9.736 -28.196 -70.678  1.00  0.00           C  
ATOM   3175  CZ  PHE A 202     -11.035 -28.171 -70.210  1.00  0.00           C  
ATOM   3176  H   PHE A 202      -9.081 -30.273 -65.687  1.00  0.00           H  
ATOM   3177  HA  PHE A 202      -7.281 -30.678 -68.038  1.00  0.00           H  
ATOM   3178 1HB  PHE A 202      -8.011 -28.115 -66.564  1.00  0.00           H  
ATOM   3179 2HB  PHE A 202      -6.891 -28.219 -67.913  1.00  0.00           H  
ATOM   3180  HD1 PHE A 202     -10.427 -28.575 -66.911  1.00  0.00           H  
ATOM   3181  HD2 PHE A 202      -7.661 -28.377 -70.162  1.00  0.00           H  
ATOM   3182  HE1 PHE A 202     -12.306 -28.289 -68.490  1.00  0.00           H  
ATOM   3183  HE2 PHE A 202      -9.538 -28.087 -71.743  1.00  0.00           H  
ATOM   3184  HZ  PHE A 202     -11.862 -28.045 -70.906  1.00  0.00           H  
ATOM   3185  N   LYS A 203      -5.190 -30.791 -66.762  1.00  0.00           N  
ATOM   3186  CA  LYS A 203      -3.901 -30.840 -66.084  1.00  0.00           C  
ATOM   3187  C   LYS A 203      -2.752 -30.875 -67.084  1.00  0.00           C  
ATOM   3188  O   LYS A 203      -2.686 -31.757 -67.940  1.00  0.00           O  
ATOM   3189  CB  LYS A 203      -3.828 -32.056 -65.158  1.00  0.00           C  
ATOM   3190  CG  LYS A 203      -2.589 -32.099 -64.274  1.00  0.00           C  
ATOM   3191  CD  LYS A 203      -2.630 -33.287 -63.324  1.00  0.00           C  
ATOM   3192  CE  LYS A 203      -1.399 -33.326 -62.430  1.00  0.00           C  
ATOM   3193  NZ  LYS A 203      -1.439 -32.274 -61.380  1.00  0.00           N  
ATOM   3194  H   LYS A 203      -5.271 -31.219 -67.674  1.00  0.00           H  
ATOM   3195  HA  LYS A 203      -3.778 -29.947 -65.470  1.00  0.00           H  
ATOM   3196 1HB  LYS A 203      -4.704 -32.072 -64.509  1.00  0.00           H  
ATOM   3197 2HB  LYS A 203      -3.845 -32.968 -65.754  1.00  0.00           H  
ATOM   3198 1HG  LYS A 203      -1.698 -32.175 -64.898  1.00  0.00           H  
ATOM   3199 2HG  LYS A 203      -2.525 -31.181 -63.690  1.00  0.00           H  
ATOM   3200 1HD  LYS A 203      -3.521 -33.222 -62.698  1.00  0.00           H  
ATOM   3201 2HD  LYS A 203      -2.679 -34.211 -63.900  1.00  0.00           H  
ATOM   3202 1HE  LYS A 203      -1.329 -34.301 -61.950  1.00  0.00           H  
ATOM   3203 2HE  LYS A 203      -0.504 -33.181 -63.038  1.00  0.00           H  
ATOM   3204 1HZ  LYS A 203      -0.607 -32.333 -60.811  1.00  0.00           H  
ATOM   3205 2HZ  LYS A 203      -1.485 -31.364 -61.817  1.00  0.00           H  
ATOM   3206 3HZ  LYS A 203      -2.254 -32.409 -60.800  1.00  0.00           H  
ATOM   3207  N   GLY A 204      -1.845 -29.910 -66.970  1.00  0.00           N  
ATOM   3208  CA  GLY A 204      -0.689 -29.849 -67.855  1.00  0.00           C  
ATOM   3209  C   GLY A 204      -1.116 -29.714 -69.312  1.00  0.00           C  
ATOM   3210  O   GLY A 204      -1.851 -28.794 -69.668  1.00  0.00           O  
ATOM   3211  H   GLY A 204      -1.961 -29.205 -66.258  1.00  0.00           H  
ATOM   3212 1HA  GLY A 204      -0.061 -29.003 -67.579  1.00  0.00           H  
ATOM   3213 2HA  GLY A 204      -0.089 -30.750 -67.731  1.00  0.00           H  
ATOM   3214  N   ASP A 205      -0.665 -30.643 -70.149  1.00  0.00           N  
ATOM   3215  CA  ASP A 205      -1.013 -30.621 -71.565  1.00  0.00           C  
ATOM   3216  C   ASP A 205      -1.955 -31.764 -71.920  1.00  0.00           C  
ATOM   3217  O   ASP A 205      -2.077 -32.135 -73.087  1.00  0.00           O  
ATOM   3218  CB  ASP A 205       0.250 -30.705 -72.428  1.00  0.00           C  
ATOM   3219  CG  ASP A 205       1.052 -31.974 -72.179  1.00  0.00           C  
ATOM   3220  OD1 ASP A 205       0.796 -32.635 -71.203  1.00  0.00           O  
ATOM   3221  OD2 ASP A 205       1.918 -32.271 -72.970  1.00  0.00           O  
ATOM   3222  H   ASP A 205      -0.072 -31.382 -69.796  1.00  0.00           H  
ATOM   3223  HA  ASP A 205      -1.520 -29.681 -71.782  1.00  0.00           H  
ATOM   3224 1HB  ASP A 205      -0.029 -30.669 -73.482  1.00  0.00           H  
ATOM   3225 2HB  ASP A 205       0.886 -29.844 -72.228  1.00  0.00           H  
ATOM   3226  N   THR A 206      -2.620 -32.322 -70.910  1.00  0.00           N  
ATOM   3227  CA  THR A 206      -3.546 -33.426 -71.128  1.00  0.00           C  
ATOM   3228  C   THR A 206      -4.925 -33.111 -70.562  1.00  0.00           C  
ATOM   3229  O   THR A 206      -5.048 -32.615 -69.441  1.00  0.00           O  
ATOM   3230  CB  THR A 206      -3.015 -34.728 -70.501  1.00  0.00           C  
ATOM   3231  OG1 THR A 206      -1.737 -35.049 -71.071  1.00  0.00           O  
ATOM   3232  CG2 THR A 206      -3.980 -35.876 -70.754  1.00  0.00           C  
ATOM   3233  H   THR A 206      -2.487 -31.976 -69.970  1.00  0.00           H  
ATOM   3234  HA  THR A 206      -3.652 -33.581 -72.202  1.00  0.00           H  
ATOM   3235  HB  THR A 206      -2.893 -34.592 -69.427  1.00  0.00           H  
ATOM   3236  HG1 THR A 206      -1.080 -34.424 -70.754  1.00  0.00           H  
ATOM   3237 1HG2 THR A 206      -3.588 -36.788 -70.303  1.00  0.00           H  
ATOM   3238 2HG2 THR A 206      -4.948 -35.640 -70.312  1.00  0.00           H  
ATOM   3239 3HG2 THR A 206      -4.096 -36.023 -71.827  1.00  0.00           H  
ATOM   3240  N   VAL A 207      -5.963 -33.402 -71.340  1.00  0.00           N  
ATOM   3241  CA  VAL A 207      -7.333 -33.198 -70.889  1.00  0.00           C  
ATOM   3242  C   VAL A 207      -8.137 -34.489 -70.968  1.00  0.00           C  
ATOM   3243  O   VAL A 207      -8.130 -35.179 -71.987  1.00  0.00           O  
ATOM   3244  CB  VAL A 207      -8.020 -32.115 -71.743  1.00  0.00           C  
ATOM   3245  CG1 VAL A 207      -9.461 -31.919 -71.297  1.00  0.00           C  
ATOM   3246  CG2 VAL A 207      -7.244 -30.811 -71.650  1.00  0.00           C  
ATOM   3247  H   VAL A 207      -5.795 -33.771 -72.264  1.00  0.00           H  
ATOM   3248  HA  VAL A 207      -7.311 -32.863 -69.852  1.00  0.00           H  
ATOM   3249  HB  VAL A 207      -8.049 -32.449 -72.781  1.00  0.00           H  
ATOM   3250 1HG1 VAL A 207      -9.931 -31.150 -71.911  1.00  0.00           H  
ATOM   3251 2HG1 VAL A 207     -10.007 -32.855 -71.406  1.00  0.00           H  
ATOM   3252 3HG1 VAL A 207      -9.479 -31.607 -70.252  1.00  0.00           H  
ATOM   3253 1HG2 VAL A 207      -7.734 -30.051 -72.258  1.00  0.00           H  
ATOM   3254 2HG2 VAL A 207      -7.210 -30.481 -70.612  1.00  0.00           H  
ATOM   3255 3HG2 VAL A 207      -6.227 -30.965 -72.014  1.00  0.00           H  
ATOM   3256  N   THR A 208      -8.834 -34.813 -69.883  1.00  0.00           N  
ATOM   3257  CA  THR A 208      -9.663 -36.012 -69.837  1.00  0.00           C  
ATOM   3258  C   THR A 208     -11.145 -35.656 -69.808  1.00  0.00           C  
ATOM   3259  O   THR A 208     -11.586 -34.860 -68.981  1.00  0.00           O  
ATOM   3260  CB  THR A 208      -9.316 -36.881 -68.613  1.00  0.00           C  
ATOM   3261  OG1 THR A 208      -7.947 -37.299 -68.694  1.00  0.00           O  
ATOM   3262  CG2 THR A 208     -10.214 -38.106 -68.556  1.00  0.00           C  
ATOM   3263  H   THR A 208      -8.790 -34.211 -69.074  1.00  0.00           H  
ATOM   3264  HA  THR A 208      -9.475 -36.596 -70.737  1.00  0.00           H  
ATOM   3265  HB  THR A 208      -9.450 -36.297 -67.702  1.00  0.00           H  
ATOM   3266  HG1 THR A 208      -7.374 -36.545 -68.538  1.00  0.00           H  
ATOM   3267 1HG2 THR A 208      -9.955 -38.707 -67.685  1.00  0.00           H  
ATOM   3268 2HG2 THR A 208     -11.255 -37.791 -68.484  1.00  0.00           H  
ATOM   3269 3HG2 THR A 208     -10.078 -38.699 -69.460  1.00  0.00           H  
ATOM   3270  N   ILE A 209     -11.907 -36.255 -70.715  1.00  0.00           N  
ATOM   3271  CA  ILE A 209     -13.346 -36.027 -70.788  1.00  0.00           C  
ATOM   3272  C   ILE A 209     -14.119 -37.316 -70.535  1.00  0.00           C  
ATOM   3273  O   ILE A 209     -13.907 -38.319 -71.214  1.00  0.00           O  
ATOM   3274  CB  ILE A 209     -13.742 -35.451 -72.159  1.00  0.00           C  
ATOM   3275  CG1 ILE A 209     -12.931 -34.187 -72.461  1.00  0.00           C  
ATOM   3276  CG2 ILE A 209     -15.233 -35.152 -72.199  1.00  0.00           C  
ATOM   3277  CD1 ILE A 209     -11.788 -34.412 -73.426  1.00  0.00           C  
ATOM   3278  H   ILE A 209     -11.478 -36.884 -71.377  1.00  0.00           H  
ATOM   3279  HA  ILE A 209     -13.620 -35.308 -70.018  1.00  0.00           H  
ATOM   3280  HB  ILE A 209     -13.504 -36.172 -72.940  1.00  0.00           H  
ATOM   3281 1HG1 ILE A 209     -13.587 -33.426 -72.880  1.00  0.00           H  
ATOM   3282 2HG1 ILE A 209     -12.518 -33.789 -71.534  1.00  0.00           H  
ATOM   3283 1HG2 ILE A 209     -15.496 -34.743 -73.175  1.00  0.00           H  
ATOM   3284 2HG2 ILE A 209     -15.792 -36.070 -72.027  1.00  0.00           H  
ATOM   3285 3HG2 ILE A 209     -15.479 -34.426 -71.424  1.00  0.00           H  
ATOM   3286 1HD1 ILE A 209     -11.261 -33.472 -73.591  1.00  0.00           H  
ATOM   3287 2HD1 ILE A 209     -11.099 -35.147 -73.009  1.00  0.00           H  
ATOM   3288 3HD1 ILE A 209     -12.181 -34.778 -74.375  1.00  0.00           H  
ATOM   3289  N   VAL A 210     -15.015 -37.289 -69.554  1.00  0.00           N  
ATOM   3290  CA  VAL A 210     -15.844 -38.454 -69.269  1.00  0.00           C  
ATOM   3291  C   VAL A 210     -17.294 -38.211 -69.671  1.00  0.00           C  
ATOM   3292  O   VAL A 210     -17.958 -37.327 -69.132  1.00  0.00           O  
ATOM   3293  CB  VAL A 210     -15.782 -38.800 -67.769  1.00  0.00           C  
ATOM   3294  CG1 VAL A 210     -16.660 -40.003 -67.463  1.00  0.00           C  
ATOM   3295  CG2 VAL A 210     -14.341 -39.064 -67.357  1.00  0.00           C  
ATOM   3296  H   VAL A 210     -15.120 -36.452 -68.998  1.00  0.00           H  
ATOM   3297  HA  VAL A 210     -15.460 -39.301 -69.839  1.00  0.00           H  
ATOM   3298  HB  VAL A 210     -16.176 -37.961 -67.195  1.00  0.00           H  
ATOM   3299 1HG1 VAL A 210     -16.605 -40.234 -66.398  1.00  0.00           H  
ATOM   3300 2HG1 VAL A 210     -17.692 -39.778 -67.731  1.00  0.00           H  
ATOM   3301 3HG1 VAL A 210     -16.313 -40.863 -68.037  1.00  0.00           H  
ATOM   3302 1HG2 VAL A 210     -14.304 -39.307 -66.297  1.00  0.00           H  
ATOM   3303 2HG2 VAL A 210     -13.945 -39.900 -67.935  1.00  0.00           H  
ATOM   3304 3HG2 VAL A 210     -13.740 -38.175 -67.546  1.00  0.00           H  
ATOM   3305  N   VAL A 211     -17.776 -38.996 -70.629  1.00  0.00           N  
ATOM   3306  CA  VAL A 211     -19.128 -38.833 -71.150  1.00  0.00           C  
ATOM   3307  C   VAL A 211     -20.040 -39.955 -70.675  1.00  0.00           C  
ATOM   3308  O   VAL A 211     -19.862 -41.113 -71.052  1.00  0.00           O  
ATOM   3309  CB  VAL A 211     -19.108 -38.807 -72.690  1.00  0.00           C  
ATOM   3310  CG1 VAL A 211     -20.519 -38.660 -73.238  1.00  0.00           C  
ATOM   3311  CG2 VAL A 211     -18.219 -37.674 -73.178  1.00  0.00           C  
ATOM   3312  H   VAL A 211     -17.185 -39.718 -71.015  1.00  0.00           H  
ATOM   3313  HA  VAL A 211     -19.525 -37.883 -70.789  1.00  0.00           H  
ATOM   3314  HB  VAL A 211     -18.719 -39.758 -73.054  1.00  0.00           H  
ATOM   3315 1HG1 VAL A 211     -20.488 -38.644 -74.327  1.00  0.00           H  
ATOM   3316 2HG1 VAL A 211     -21.129 -39.500 -72.905  1.00  0.00           H  
ATOM   3317 3HG1 VAL A 211     -20.955 -37.729 -72.876  1.00  0.00           H  
ATOM   3318 1HG2 VAL A 211     -18.209 -37.663 -74.267  1.00  0.00           H  
ATOM   3319 2HG2 VAL A 211     -18.605 -36.724 -72.807  1.00  0.00           H  
ATOM   3320 3HG2 VAL A 211     -17.204 -37.823 -72.807  1.00  0.00           H  
ATOM   3321  N   ARG A 212     -21.022 -39.607 -69.850  1.00  0.00           N  
ATOM   3322  CA  ARG A 212     -21.926 -40.592 -69.266  1.00  0.00           C  
ATOM   3323  C   ARG A 212     -23.350 -40.399 -69.768  1.00  0.00           C  
ATOM   3324  O   ARG A 212     -23.801 -39.273 -69.969  1.00  0.00           O  
ATOM   3325  CB  ARG A 212     -21.909 -40.501 -67.748  1.00  0.00           C  
ATOM   3326  CG  ARG A 212     -22.696 -41.588 -67.033  1.00  0.00           C  
ATOM   3327  CD  ARG A 212     -22.679 -41.399 -65.560  1.00  0.00           C  
ATOM   3328  NE  ARG A 212     -21.344 -41.567 -65.006  1.00  0.00           N  
ATOM   3329  CZ  ARG A 212     -20.983 -41.204 -63.760  1.00  0.00           C  
ATOM   3330  NH1 ARG A 212     -21.863 -40.657 -62.952  1.00  0.00           N  
ATOM   3331  NH2 ARG A 212     -19.741 -41.399 -63.350  1.00  0.00           N  
ATOM   3332  H   ARG A 212     -21.142 -38.633 -69.613  1.00  0.00           H  
ATOM   3333  HA  ARG A 212     -21.587 -41.587 -69.559  1.00  0.00           H  
ATOM   3334 1HB  ARG A 212     -20.881 -40.550 -67.392  1.00  0.00           H  
ATOM   3335 2HB  ARG A 212     -22.317 -39.539 -67.437  1.00  0.00           H  
ATOM   3336 1HG  ARG A 212     -23.733 -41.568 -67.370  1.00  0.00           H  
ATOM   3337 2HG  ARG A 212     -22.260 -42.561 -67.259  1.00  0.00           H  
ATOM   3338 1HD  ARG A 212     -23.025 -40.395 -65.318  1.00  0.00           H  
ATOM   3339 2HD  ARG A 212     -23.336 -42.131 -65.092  1.00  0.00           H  
ATOM   3340  HE  ARG A 212     -20.639 -41.984 -65.599  1.00  0.00           H  
ATOM   3341 1HH1 ARG A 212     -22.813 -40.509 -63.266  1.00  0.00           H  
ATOM   3342 2HH1 ARG A 212     -21.592 -40.386 -62.019  1.00  0.00           H  
ATOM   3343 1HH2 ARG A 212     -19.064 -41.819 -63.971  1.00  0.00           H  
ATOM   3344 2HH2 ARG A 212     -19.470 -41.128 -62.417  1.00  0.00           H  
ATOM   3345  N   GLY A 213     -24.056 -41.508 -69.969  1.00  0.00           N  
ATOM   3346  CA  GLY A 213     -25.474 -41.456 -70.306  1.00  0.00           C  
ATOM   3347  C   GLY A 213     -26.264 -42.493 -69.518  1.00  0.00           C  
ATOM   3348  O   GLY A 213     -26.576 -42.273 -68.380  1.00  0.00           O  
ATOM   3349  OXT GLY A 213     -26.577 -43.530 -70.035  1.00  0.00           O  
ATOM   3350  H   GLY A 213     -23.599 -42.405 -69.889  1.00  0.00           H  
ATOM   3351 1HA  GLY A 213     -25.862 -40.460 -70.094  1.00  0.00           H  
ATOM   3352 2HA  GLY A 213     -25.601 -41.631 -71.373  1.00  0.00           H  
TER                                                                             
ATOM   3354  N   THR B 214     -41.166 -10.681 -21.740  1.00  0.00           N  
ATOM   3355  CA  THR B 214     -40.727  -9.304 -21.937  1.00  0.00           C  
ATOM   3356  C   THR B 214     -39.397  -9.055 -21.232  1.00  0.00           C  
ATOM   3357  O   THR B 214     -39.258  -9.318 -20.038  1.00  0.00           O  
ATOM   3358  CB  THR B 214     -41.782  -8.305 -21.428  1.00  0.00           C  
ATOM   3359  OG1 THR B 214     -43.034  -8.553 -22.082  1.00  0.00           O  
ATOM   3360  CG2 THR B 214     -41.343  -6.877 -21.707  1.00  0.00           C  
ATOM   3361 1H   THR B 214     -42.038 -10.824 -22.208  1.00  0.00           H  
ATOM   3362 2H   THR B 214     -40.481 -11.306 -22.113  1.00  0.00           H  
ATOM   3363 3H   THR B 214     -41.281 -10.858 -20.762  1.00  0.00           H  
ATOM   3364  HA  THR B 214     -40.591  -9.135 -23.005  1.00  0.00           H  
ATOM   3365  HB  THR B 214     -41.917  -8.434 -20.354  1.00  0.00           H  
ATOM   3366  HG1 THR B 214     -43.730  -8.066 -21.634  1.00  0.00           H  
ATOM   3367 1HG2 THR B 214     -42.101  -6.185 -21.340  1.00  0.00           H  
ATOM   3368 2HG2 THR B 214     -40.397  -6.681 -21.203  1.00  0.00           H  
ATOM   3369 3HG2 THR B 214     -41.216  -6.739 -22.780  1.00  0.00           H  
ATOM   3370  N   THR B 215     -38.422  -8.545 -21.980  1.00  0.00           N  
ATOM   3371  CA  THR B 215     -37.086  -8.294 -21.462  1.00  0.00           C  
ATOM   3372  C   THR B 215     -36.756  -6.812 -21.578  1.00  0.00           C  
ATOM   3373  O   THR B 215     -36.979  -6.189 -22.619  1.00  0.00           O  
ATOM   3374  CB  THR B 215     -36.028  -9.129 -22.206  1.00  0.00           C  
ATOM   3375  OG1 THR B 215     -36.343 -10.522 -22.085  1.00  0.00           O  
ATOM   3376  CG2 THR B 215     -34.644  -8.874 -21.627  1.00  0.00           C  
ATOM   3377  H   THR B 215     -38.623  -8.327 -22.945  1.00  0.00           H  
ATOM   3378  HA  THR B 215     -37.064  -8.580 -20.411  1.00  0.00           H  
ATOM   3379  HB  THR B 215     -36.029  -8.860 -23.262  1.00  0.00           H  
ATOM   3380  HG1 THR B 215     -37.139 -10.714 -22.586  1.00  0.00           H  
ATOM   3381 1HG2 THR B 215     -33.909  -9.472 -22.165  1.00  0.00           H  
ATOM   3382 2HG2 THR B 215     -34.397  -7.817 -21.728  1.00  0.00           H  
ATOM   3383 3HG2 THR B 215     -34.634  -9.149 -20.573  1.00  0.00           H  
ATOM   3384  N   ASN B 216     -36.219  -6.254 -20.494  1.00  0.00           N  
ATOM   3385  CA  ASN B 216     -35.817  -4.856 -20.466  1.00  0.00           C  
ATOM   3386  C   ASN B 216     -34.387  -4.746 -19.962  1.00  0.00           C  
ATOM   3387  O   ASN B 216     -34.021  -5.394 -18.977  1.00  0.00           O  
ATOM   3388  CB  ASN B 216     -36.760  -4.034 -19.607  1.00  0.00           C  
ATOM   3389  CG  ASN B 216     -38.143  -3.944 -20.192  1.00  0.00           C  
ATOM   3390  OD1 ASN B 216     -38.407  -3.111 -21.067  1.00  0.00           O  
ATOM   3391  ND2 ASN B 216     -39.030  -4.785 -19.725  1.00  0.00           N  
ATOM   3392  H   ASN B 216     -36.089  -6.820 -19.668  1.00  0.00           H  
ATOM   3393  HA  ASN B 216     -35.867  -4.461 -21.480  1.00  0.00           H  
ATOM   3394 1HB  ASN B 216     -36.827  -4.477 -18.613  1.00  0.00           H  
ATOM   3395 2HB  ASN B 216     -36.362  -3.026 -19.491  1.00  0.00           H  
ATOM   3396 1HD2 ASN B 216     -39.966  -4.771 -20.077  1.00  0.00           H  
ATOM   3397 2HD2 ASN B 216     -38.772  -5.442 -19.017  1.00  0.00           H  
ATOM   3398  N   PHE B 217     -33.584  -3.930 -20.640  1.00  0.00           N  
ATOM   3399  CA  PHE B 217     -32.255  -3.553 -20.179  1.00  0.00           C  
ATOM   3400  C   PHE B 217     -32.171  -2.039 -20.078  1.00  0.00           C  
ATOM   3401  O   PHE B 217     -32.602  -1.327 -20.992  1.00  0.00           O  
ATOM   3402  CB  PHE B 217     -31.175  -4.078 -21.128  1.00  0.00           C  
ATOM   3403  CG  PHE B 217     -30.989  -5.567 -21.070  1.00  0.00           C  
ATOM   3404  CD1 PHE B 217     -31.696  -6.402 -21.922  1.00  0.00           C  
ATOM   3405  CD2 PHE B 217     -30.108  -6.136 -20.164  1.00  0.00           C  
ATOM   3406  CE1 PHE B 217     -31.526  -7.773 -21.870  1.00  0.00           C  
ATOM   3407  CE2 PHE B 217     -29.935  -7.506 -20.110  1.00  0.00           C  
ATOM   3408  CZ  PHE B 217     -30.645  -8.325 -20.964  1.00  0.00           C  
ATOM   3409  H   PHE B 217     -33.924  -3.560 -21.517  1.00  0.00           H  
ATOM   3410  HA  PHE B 217     -32.095  -3.989 -19.194  1.00  0.00           H  
ATOM   3411 1HB  PHE B 217     -31.428  -3.806 -22.152  1.00  0.00           H  
ATOM   3412 2HB  PHE B 217     -30.222  -3.606 -20.891  1.00  0.00           H  
ATOM   3413  HD1 PHE B 217     -32.392  -5.966 -22.640  1.00  0.00           H  
ATOM   3414  HD2 PHE B 217     -29.547  -5.489 -19.488  1.00  0.00           H  
ATOM   3415  HE1 PHE B 217     -32.088  -8.418 -22.545  1.00  0.00           H  
ATOM   3416  HE2 PHE B 217     -29.238  -7.940 -19.393  1.00  0.00           H  
ATOM   3417  HZ  PHE B 217     -30.511  -9.405 -20.921  1.00  0.00           H  
ATOM   3418  N   HIS B 218     -31.621  -1.552 -18.971  1.00  0.00           N  
ATOM   3419  CA  HIS B 218     -31.411  -0.126 -18.749  1.00  0.00           C  
ATOM   3420  C   HIS B 218     -29.914   0.091 -18.579  1.00  0.00           C  
ATOM   3421  O   HIS B 218     -29.280  -0.522 -17.710  1.00  0.00           O  
ATOM   3422  CB  HIS B 218     -32.172   0.375 -17.517  1.00  0.00           C  
ATOM   3423  CG  HIS B 218     -33.660   0.368 -17.685  1.00  0.00           C  
ATOM   3424  ND1 HIS B 218     -34.444  -0.708 -17.325  1.00  0.00           N  
ATOM   3425  CD2 HIS B 218     -34.506   1.303 -18.176  1.00  0.00           C  
ATOM   3426  CE1 HIS B 218     -35.710  -0.432 -17.586  1.00  0.00           C  
ATOM   3427  NE2 HIS B 218     -35.774   0.781 -18.103  1.00  0.00           N  
ATOM   3428  H   HIS B 218     -31.341  -2.208 -18.256  1.00  0.00           H  
ATOM   3429  HA  HIS B 218     -31.762   0.417 -19.626  1.00  0.00           H  
ATOM   3430 1HB  HIS B 218     -31.923  -0.246 -16.657  1.00  0.00           H  
ATOM   3431 2HB  HIS B 218     -31.860   1.394 -17.287  1.00  0.00           H  
ATOM   3432  HD2 HIS B 218     -34.233   2.287 -18.559  1.00  0.00           H  
ATOM   3433  HE1 HIS B 218     -36.557  -1.094 -17.405  1.00  0.00           H  
ATOM   3434  HE2 HIS B 218     -36.616   1.253 -18.399  1.00  0.00           H  
ATOM   3435  N   LEU B 219     -29.348   0.963 -19.408  1.00  0.00           N  
ATOM   3436  CA  LEU B 219     -27.937   1.324 -19.342  1.00  0.00           C  
ATOM   3437  C   LEU B 219     -27.809   2.705 -18.708  1.00  0.00           C  
ATOM   3438  O   LEU B 219     -28.193   3.709 -19.317  1.00  0.00           O  
ATOM   3439  CB  LEU B 219     -27.307   1.320 -20.740  1.00  0.00           C  
ATOM   3440  CG  LEU B 219     -27.515   0.040 -21.560  1.00  0.00           C  
ATOM   3441  CD1 LEU B 219     -26.854   0.195 -22.922  1.00  0.00           C  
ATOM   3442  CD2 LEU B 219     -26.937  -1.147 -20.803  1.00  0.00           C  
ATOM   3443  H   LEU B 219     -29.932   1.389 -20.113  1.00  0.00           H  
ATOM   3444  HA  LEU B 219     -27.421   0.594 -18.720  1.00  0.00           H  
ATOM   3445 1HB  LEU B 219     -27.722   2.149 -21.311  1.00  0.00           H  
ATOM   3446 2HB  LEU B 219     -26.233   1.477 -20.638  1.00  0.00           H  
ATOM   3447  HG  LEU B 219     -28.582  -0.119 -21.723  1.00  0.00           H  
ATOM   3448 1HD1 LEU B 219     -27.002  -0.714 -23.505  1.00  0.00           H  
ATOM   3449 2HD1 LEU B 219     -27.300   1.039 -23.449  1.00  0.00           H  
ATOM   3450 3HD1 LEU B 219     -25.787   0.371 -22.790  1.00  0.00           H  
ATOM   3451 1HD2 LEU B 219     -27.086  -2.057 -21.386  1.00  0.00           H  
ATOM   3452 2HD2 LEU B 219     -25.871  -0.991 -20.641  1.00  0.00           H  
ATOM   3453 3HD2 LEU B 219     -27.441  -1.246 -19.841  1.00  0.00           H  
ATOM   3454  N   ILE B 220     -27.268   2.752 -17.491  1.00  0.00           N  
ATOM   3455  CA  ILE B 220     -27.133   3.990 -16.731  1.00  0.00           C  
ATOM   3456  C   ILE B 220     -25.685   4.456 -16.802  1.00  0.00           C  
ATOM   3457  O   ILE B 220     -24.773   3.733 -16.381  1.00  0.00           O  
ATOM   3458  CB  ILE B 220     -27.557   3.801 -15.263  1.00  0.00           C  
ATOM   3459  CG1 ILE B 220     -29.055   3.498 -15.175  1.00  0.00           C  
ATOM   3460  CG2 ILE B 220     -27.212   5.037 -14.447  1.00  0.00           C  
ATOM   3461  CD1 ILE B 220     -29.379   2.021 -15.152  1.00  0.00           C  
ATOM   3462  H   ILE B 220     -26.940   1.887 -17.086  1.00  0.00           H  
ATOM   3463  HA  ILE B 220     -27.771   4.747 -17.187  1.00  0.00           H  
ATOM   3464  HB  ILE B 220     -27.036   2.942 -14.842  1.00  0.00           H  
ATOM   3465 1HG1 ILE B 220     -29.465   3.951 -14.273  1.00  0.00           H  
ATOM   3466 2HG1 ILE B 220     -29.568   3.945 -16.026  1.00  0.00           H  
ATOM   3467 1HG2 ILE B 220     -27.519   4.887 -13.412  1.00  0.00           H  
ATOM   3468 2HG2 ILE B 220     -26.137   5.210 -14.485  1.00  0.00           H  
ATOM   3469 3HG2 ILE B 220     -27.733   5.902 -14.858  1.00  0.00           H  
ATOM   3470 1HD1 ILE B 220     -30.459   1.886 -15.089  1.00  0.00           H  
ATOM   3471 2HD1 ILE B 220     -29.007   1.553 -16.064  1.00  0.00           H  
ATOM   3472 3HD1 ILE B 220     -28.905   1.558 -14.287  1.00  0.00           H  
ATOM   3473  N   ASN B 221     -25.481   5.666 -17.328  1.00  0.00           N  
ATOM   3474  CA  ASN B 221     -24.150   6.251 -17.505  1.00  0.00           C  
ATOM   3475  C   ASN B 221     -23.287   5.401 -18.436  1.00  0.00           C  
ATOM   3476  O   ASN B 221     -22.074   5.280 -18.255  1.00  0.00           O  
ATOM   3477  CB  ASN B 221     -23.464   6.432 -16.164  1.00  0.00           C  
ATOM   3478  CG  ASN B 221     -22.341   7.431 -16.219  1.00  0.00           C  
ATOM   3479  OD1 ASN B 221     -22.447   8.466 -16.887  1.00  0.00           O  
ATOM   3480  ND2 ASN B 221     -21.267   7.142 -15.529  1.00  0.00           N  
ATOM   3481  H   ASN B 221     -26.294   6.196 -17.615  1.00  0.00           H  
ATOM   3482  HA  ASN B 221     -24.260   7.223 -17.990  1.00  0.00           H  
ATOM   3483 1HB  ASN B 221     -24.193   6.764 -15.423  1.00  0.00           H  
ATOM   3484 2HB  ASN B 221     -23.066   5.475 -15.826  1.00  0.00           H  
ATOM   3485 1HD2 ASN B 221     -20.489   7.770 -15.529  1.00  0.00           H  
ATOM   3486 2HD2 ASN B 221     -21.225   6.293 -15.003  1.00  0.00           H  
ATOM   3487  N   GLY B 222     -23.918   4.808 -19.442  1.00  0.00           N  
ATOM   3488  CA  GLY B 222     -23.227   4.022 -20.455  1.00  0.00           C  
ATOM   3489  C   GLY B 222     -22.606   4.976 -21.465  1.00  0.00           C  
ATOM   3490  O   GLY B 222     -23.063   6.116 -21.619  1.00  0.00           O  
ATOM   3491  H   GLY B 222     -24.921   4.912 -19.499  1.00  0.00           H  
ATOM   3492 1HA  GLY B 222     -22.465   3.404 -19.979  1.00  0.00           H  
ATOM   3493 2HA  GLY B 222     -23.933   3.346 -20.936  1.00  0.00           H  
ATOM   3494  N   SER B 223     -21.556   4.512 -22.141  1.00  0.00           N  
ATOM   3495  CA  SER B 223     -20.928   5.279 -23.206  1.00  0.00           C  
ATOM   3496  C   SER B 223     -21.721   5.165 -24.507  1.00  0.00           C  
ATOM   3497  O   SER B 223     -22.533   4.257 -24.701  1.00  0.00           O  
ATOM   3498  CB  SER B 223     -19.506   4.800 -23.424  1.00  0.00           C  
ATOM   3499  OG  SER B 223     -19.489   3.511 -23.975  1.00  0.00           O  
ATOM   3500  H   SER B 223     -21.186   3.600 -21.907  1.00  0.00           H  
ATOM   3501  HA  SER B 223     -20.911   6.329 -22.913  1.00  0.00           H  
ATOM   3502 1HB  SER B 223     -18.987   5.489 -24.089  1.00  0.00           H  
ATOM   3503 2HB  SER B 223     -18.973   4.799 -22.474  1.00  0.00           H  
ATOM   3504  HG  SER B 223     -18.565   3.254 -24.017  1.00  0.00           H  
ATOM   3505  N   GLU B 224     -21.468   6.115 -25.412  1.00  0.00           N  
ATOM   3506  CA  GLU B 224     -22.119   6.095 -26.716  1.00  0.00           C  
ATOM   3507  C   GLU B 224     -21.690   4.889 -27.544  1.00  0.00           C  
ATOM   3508  O   GLU B 224     -22.521   4.284 -28.230  1.00  0.00           O  
ATOM   3509  CB  GLU B 224     -21.811   7.382 -27.483  1.00  0.00           C  
ATOM   3510  CG  GLU B 224     -22.465   7.469 -28.854  1.00  0.00           C  
ATOM   3511  CD  GLU B 224     -23.967   7.482 -28.787  1.00  0.00           C  
ATOM   3512  OE1 GLU B 224     -24.493   7.793 -27.745  1.00  0.00           O  
ATOM   3513  OE2 GLU B 224     -24.589   7.180 -29.778  1.00  0.00           O  
ATOM   3514  H   GLU B 224     -20.820   6.859 -25.197  1.00  0.00           H  
ATOM   3515  HA  GLU B 224     -23.196   6.010 -26.564  1.00  0.00           H  
ATOM   3516 1HB  GLU B 224     -22.142   8.242 -26.899  1.00  0.00           H  
ATOM   3517 2HB  GLU B 224     -20.733   7.476 -27.620  1.00  0.00           H  
ATOM   3518 1HG  GLU B 224     -22.128   8.380 -29.349  1.00  0.00           H  
ATOM   3519 2HG  GLU B 224     -22.140   6.621 -29.455  1.00  0.00           H  
ATOM   3520  N   GLU B 225     -20.407   4.525 -27.489  1.00  0.00           N  
ATOM   3521  CA  GLU B 225     -19.954   3.321 -28.178  1.00  0.00           C  
ATOM   3522  C   GLU B 225     -20.663   2.082 -27.646  1.00  0.00           C  
ATOM   3523  O   GLU B 225     -21.095   1.225 -28.425  1.00  0.00           O  
ATOM   3524  CB  GLU B 225     -18.440   3.158 -28.026  1.00  0.00           C  
ATOM   3525  CG  GLU B 225     -17.860   1.957 -28.760  1.00  0.00           C  
ATOM   3526  CD  GLU B 225     -16.379   1.802 -28.551  1.00  0.00           C  
ATOM   3527  OE1 GLU B 225     -15.810   2.605 -27.850  1.00  0.00           O  
ATOM   3528  OE2 GLU B 225     -15.816   0.880 -29.092  1.00  0.00           O  
ATOM   3529  H   GLU B 225     -19.738   5.077 -26.970  1.00  0.00           H  
ATOM   3530  HA  GLU B 225     -20.199   3.416 -29.236  1.00  0.00           H  
ATOM   3531 1HB  GLU B 225     -17.938   4.052 -28.398  1.00  0.00           H  
ATOM   3532 2HB  GLU B 225     -18.188   3.057 -26.970  1.00  0.00           H  
ATOM   3533 1HG  GLU B 225     -18.361   1.055 -28.412  1.00  0.00           H  
ATOM   3534 2HG  GLU B 225     -18.062   2.064 -29.825  1.00  0.00           H  
ATOM   3535  N   ALA B 226     -20.797   1.972 -26.324  1.00  0.00           N  
ATOM   3536  CA  ALA B 226     -21.501   0.832 -25.748  1.00  0.00           C  
ATOM   3537  C   ALA B 226     -22.970   0.817 -26.155  1.00  0.00           C  
ATOM   3538  O   ALA B 226     -23.524  -0.249 -26.443  1.00  0.00           O  
ATOM   3539  CB  ALA B 226     -21.373   0.845 -24.231  1.00  0.00           C  
ATOM   3540  H   ALA B 226     -20.413   2.676 -25.708  1.00  0.00           H  
ATOM   3541  HA  ALA B 226     -21.047  -0.079 -26.139  1.00  0.00           H  
ATOM   3542 1HB  ALA B 226     -21.901  -0.013 -23.815  1.00  0.00           H  
ATOM   3543 2HB  ALA B 226     -20.320   0.793 -23.955  1.00  0.00           H  
ATOM   3544 3HB  ALA B 226     -21.808   1.763 -23.839  1.00  0.00           H  
ATOM   3545  N   ARG B 227     -23.615   1.986 -26.189  1.00  0.00           N  
ATOM   3546  CA  ARG B 227     -25.022   2.041 -26.579  1.00  0.00           C  
ATOM   3547  C   ARG B 227     -25.219   1.557 -28.010  1.00  0.00           C  
ATOM   3548  O   ARG B 227     -26.165   0.818 -28.303  1.00  0.00           O  
ATOM   3549  CB  ARG B 227     -25.559   3.458 -26.449  1.00  0.00           C  
ATOM   3550  CG  ARG B 227     -25.853   3.903 -25.025  1.00  0.00           C  
ATOM   3551  CD  ARG B 227     -26.606   5.183 -24.994  1.00  0.00           C  
ATOM   3552  NE  ARG B 227     -25.763   6.317 -25.337  1.00  0.00           N  
ATOM   3553  CZ  ARG B 227     -25.040   7.029 -24.451  1.00  0.00           C  
ATOM   3554  NH1 ARG B 227     -25.068   6.713 -23.175  1.00  0.00           N  
ATOM   3555  NH2 ARG B 227     -24.303   8.046 -24.864  1.00  0.00           N  
ATOM   3556  H   ARG B 227     -23.138   2.843 -25.946  1.00  0.00           H  
ATOM   3557  HA  ARG B 227     -25.588   1.372 -25.929  1.00  0.00           H  
ATOM   3558 1HB  ARG B 227     -24.841   4.159 -26.872  1.00  0.00           H  
ATOM   3559 2HB  ARG B 227     -26.482   3.551 -27.021  1.00  0.00           H  
ATOM   3560 1HG  ARG B 227     -26.449   3.142 -24.522  1.00  0.00           H  
ATOM   3561 2HG  ARG B 227     -24.915   4.044 -24.487  1.00  0.00           H  
ATOM   3562 1HD  ARG B 227     -27.427   5.140 -25.710  1.00  0.00           H  
ATOM   3563 2HD  ARG B 227     -27.005   5.346 -23.994  1.00  0.00           H  
ATOM   3564  HE  ARG B 227     -25.716   6.590 -26.310  1.00  0.00           H  
ATOM   3565 1HH1 ARG B 227     -25.632   5.936 -22.860  1.00  0.00           H  
ATOM   3566 2HH1 ARG B 227     -24.527   7.247 -22.511  1.00  0.00           H  
ATOM   3567 1HH2 ARG B 227     -24.282   8.289 -25.845  1.00  0.00           H  
ATOM   3568 2HH2 ARG B 227     -23.762   8.579 -24.200  1.00  0.00           H  
ATOM   3569  N   GLN B 228     -24.329   1.966 -28.918  1.00  0.00           N  
ATOM   3570  CA  GLN B 228     -24.470   1.565 -30.315  1.00  0.00           C  
ATOM   3571  C   GLN B 228     -24.171   0.082 -30.498  1.00  0.00           C  
ATOM   3572  O   GLN B 228     -24.874  -0.609 -31.244  1.00  0.00           O  
ATOM   3573  CB  GLN B 228     -23.544   2.397 -31.207  1.00  0.00           C  
ATOM   3574  CG  GLN B 228     -23.939   3.859 -31.322  1.00  0.00           C  
ATOM   3575  CD  GLN B 228     -22.976   4.653 -32.184  1.00  0.00           C  
ATOM   3576  OE1 GLN B 228     -22.227   4.087 -32.985  1.00  0.00           O  
ATOM   3577  NE2 GLN B 228     -22.991   5.971 -32.025  1.00  0.00           N  
ATOM   3578  H   GLN B 228     -23.553   2.555 -28.651  1.00  0.00           H  
ATOM   3579  HA  GLN B 228     -25.504   1.724 -30.617  1.00  0.00           H  
ATOM   3580 1HB  GLN B 228     -22.527   2.352 -30.817  1.00  0.00           H  
ATOM   3581 2HB  GLN B 228     -23.530   1.973 -32.211  1.00  0.00           H  
ATOM   3582 1HG  GLN B 228     -24.932   3.923 -31.769  1.00  0.00           H  
ATOM   3583 2HG  GLN B 228     -23.950   4.301 -30.325  1.00  0.00           H  
ATOM   3584 1HE2 GLN B 228     -22.377   6.548 -32.567  1.00  0.00           H  
ATOM   3585 2HE2 GLN B 228     -23.614   6.389 -31.364  1.00  0.00           H  
ATOM   3586  N   LEU B 229     -23.137  -0.424 -29.825  1.00  0.00           N  
ATOM   3587  CA  LEU B 229     -22.807  -1.841 -29.939  1.00  0.00           C  
ATOM   3588  C   LEU B 229     -23.887  -2.707 -29.302  1.00  0.00           C  
ATOM   3589  O   LEU B 229     -24.239  -3.764 -29.838  1.00  0.00           O  
ATOM   3590  CB  LEU B 229     -21.454  -2.127 -29.275  1.00  0.00           C  
ATOM   3591  CG  LEU B 229     -20.227  -1.551 -29.992  1.00  0.00           C  
ATOM   3592  CD1 LEU B 229     -19.017  -1.628 -29.069  1.00  0.00           C  
ATOM   3593  CD2 LEU B 229     -19.981  -2.323 -31.279  1.00  0.00           C  
ATOM   3594  H   LEU B 229     -22.572   0.166 -29.232  1.00  0.00           H  
ATOM   3595  HA  LEU B 229     -22.759  -2.100 -30.996  1.00  0.00           H  
ATOM   3596 1HB  LEU B 229     -21.470  -1.719 -28.266  1.00  0.00           H  
ATOM   3597 2HB  LEU B 229     -21.322  -3.207 -29.208  1.00  0.00           H  
ATOM   3598  HG  LEU B 229     -20.401  -0.500 -30.227  1.00  0.00           H  
ATOM   3599 1HD1 LEU B 229     -18.145  -1.218 -29.579  1.00  0.00           H  
ATOM   3600 2HD1 LEU B 229     -19.212  -1.051 -28.166  1.00  0.00           H  
ATOM   3601 3HD1 LEU B 229     -18.828  -2.667 -28.805  1.00  0.00           H  
ATOM   3602 1HD2 LEU B 229     -19.109  -1.912 -31.790  1.00  0.00           H  
ATOM   3603 2HD2 LEU B 229     -19.805  -3.373 -31.047  1.00  0.00           H  
ATOM   3604 3HD2 LEU B 229     -20.854  -2.237 -31.928  1.00  0.00           H  
ATOM   3605  N   ILE B 230     -24.426  -2.274 -28.161  1.00  0.00           N  
ATOM   3606  CA  ILE B 230     -25.459  -3.053 -27.485  1.00  0.00           C  
ATOM   3607  C   ILE B 230     -26.766  -2.997 -28.267  1.00  0.00           C  
ATOM   3608  O   ILE B 230     -27.426  -4.023 -28.470  1.00  0.00           O  
ATOM   3609  CB  ILE B 230     -25.690  -2.541 -26.051  1.00  0.00           C  
ATOM   3610  CG1 ILE B 230     -24.481  -2.860 -25.168  1.00  0.00           C  
ATOM   3611  CG2 ILE B 230     -26.956  -3.149 -25.467  1.00  0.00           C  
ATOM   3612  CD1 ILE B 230     -24.460  -2.099 -23.863  1.00  0.00           C  
ATOM   3613  H   ILE B 230     -24.123  -1.400 -27.753  1.00  0.00           H  
ATOM   3614  HA  ILE B 230     -25.148  -4.097 -27.467  1.00  0.00           H  
ATOM   3615  HB  ILE B 230     -25.793  -1.456 -26.064  1.00  0.00           H  
ATOM   3616 1HG1 ILE B 230     -24.467  -3.926 -24.942  1.00  0.00           H  
ATOM   3617 2HG1 ILE B 230     -23.564  -2.630 -25.711  1.00  0.00           H  
ATOM   3618 1HG2 ILE B 230     -27.104  -2.777 -24.453  1.00  0.00           H  
ATOM   3619 2HG2 ILE B 230     -27.810  -2.873 -26.083  1.00  0.00           H  
ATOM   3620 3HG2 ILE B 230     -26.861  -4.235 -25.444  1.00  0.00           H  
ATOM   3621 1HD1 ILE B 230     -23.573  -2.378 -23.293  1.00  0.00           H  
ATOM   3622 2HD1 ILE B 230     -24.438  -1.028 -24.066  1.00  0.00           H  
ATOM   3623 3HD1 ILE B 230     -25.352  -2.340 -23.286  1.00  0.00           H  
ATOM   3624  N   GLU B 231     -27.154  -1.805 -28.729  1.00  0.00           N  
ATOM   3625  CA  GLU B 231     -28.367  -1.675 -29.532  1.00  0.00           C  
ATOM   3626  C   GLU B 231     -28.325  -2.596 -30.747  1.00  0.00           C  
ATOM   3627  O   GLU B 231     -29.322  -3.243 -31.086  1.00  0.00           O  
ATOM   3628  CB  GLU B 231     -28.553  -0.226 -29.986  1.00  0.00           C  
ATOM   3629  CG  GLU B 231     -29.769   0.004 -30.872  1.00  0.00           C  
ATOM   3630  CD  GLU B 231     -31.070  -0.201 -30.146  1.00  0.00           C  
ATOM   3631  OE1 GLU B 231     -31.073  -0.130 -28.941  1.00  0.00           O  
ATOM   3632  OE2 GLU B 231     -32.061  -0.430 -30.798  1.00  0.00           O  
ATOM   3633  H   GLU B 231     -26.608  -0.979 -28.525  1.00  0.00           H  
ATOM   3634  HA  GLU B 231     -29.221  -1.968 -28.921  1.00  0.00           H  
ATOM   3635 1HB  GLU B 231     -28.650   0.419 -29.113  1.00  0.00           H  
ATOM   3636 2HB  GLU B 231     -27.671   0.100 -30.538  1.00  0.00           H  
ATOM   3637 1HG  GLU B 231     -29.738   1.023 -31.257  1.00  0.00           H  
ATOM   3638 2HG  GLU B 231     -29.721  -0.677 -31.721  1.00  0.00           H  
ATOM   3639  N   LYS B 232     -27.172  -2.663 -31.415  1.00  0.00           N  
ATOM   3640  CA  LYS B 232     -27.014  -3.589 -32.530  1.00  0.00           C  
ATOM   3641  C   LYS B 232     -27.054  -5.039 -32.069  1.00  0.00           C  
ATOM   3642  O   LYS B 232     -27.654  -5.885 -32.743  1.00  0.00           O  
ATOM   3643  CB  LYS B 232     -25.704  -3.312 -33.269  1.00  0.00           C  
ATOM   3644  CG  LYS B 232     -25.691  -2.012 -34.061  1.00  0.00           C  
ATOM   3645  CD  LYS B 232     -24.319  -1.743 -34.661  1.00  0.00           C  
ATOM   3646  CE  LYS B 232     -24.045  -2.654 -35.849  1.00  0.00           C  
ATOM   3647  NZ  LYS B 232     -22.752  -2.332 -36.511  1.00  0.00           N  
ATOM   3648  H   LYS B 232     -26.396  -2.072 -31.153  1.00  0.00           H  
ATOM   3649  HA  LYS B 232     -27.848  -3.446 -33.219  1.00  0.00           H  
ATOM   3650 1HB  LYS B 232     -24.882  -3.276 -32.553  1.00  0.00           H  
ATOM   3651 2HB  LYS B 232     -25.498  -4.128 -33.963  1.00  0.00           H  
ATOM   3652 1HG  LYS B 232     -26.425  -2.068 -34.866  1.00  0.00           H  
ATOM   3653 2HG  LYS B 232     -25.960  -1.184 -33.406  1.00  0.00           H  
ATOM   3654 1HD  LYS B 232     -24.262  -0.705 -34.990  1.00  0.00           H  
ATOM   3655 2HD  LYS B 232     -23.552  -1.909 -33.904  1.00  0.00           H  
ATOM   3656 1HE  LYS B 232     -24.020  -3.690 -35.514  1.00  0.00           H  
ATOM   3657 2HE  LYS B 232     -24.848  -2.551 -36.579  1.00  0.00           H  
ATOM   3658 1HZ  LYS B 232     -22.608  -2.957 -37.291  1.00  0.00           H  
ATOM   3659 2HZ  LYS B 232     -22.771  -1.378 -36.842  1.00  0.00           H  
ATOM   3660 3HZ  LYS B 232     -21.997  -2.443 -35.848  1.00  0.00           H  
ATOM   3661  N   ALA B 233     -26.431  -5.347 -30.929  1.00  0.00           N  
ATOM   3662  CA  ALA B 233     -26.408  -6.726 -30.453  1.00  0.00           C  
ATOM   3663  C   ALA B 233     -27.805  -7.210 -30.095  1.00  0.00           C  
ATOM   3664  O   ALA B 233     -28.163  -8.357 -30.384  1.00  0.00           O  
ATOM   3665  CB  ALA B 233     -25.470  -6.853 -29.253  1.00  0.00           C  
ATOM   3666  H   ALA B 233     -25.970  -4.631 -30.386  1.00  0.00           H  
ATOM   3667  HA  ALA B 233     -26.039  -7.358 -31.261  1.00  0.00           H  
ATOM   3668 1HB  ALA B 233     -25.461  -7.886 -28.906  1.00  0.00           H  
ATOM   3669 2HB  ALA B 233     -24.462  -6.560 -29.547  1.00  0.00           H  
ATOM   3670 3HB  ALA B 233     -25.817  -6.205 -28.451  1.00  0.00           H  
ATOM   3671  N   VAL B 234     -28.611  -6.352 -29.464  1.00  0.00           N  
ATOM   3672  CA  VAL B 234     -29.964  -6.747 -29.088  1.00  0.00           C  
ATOM   3673  C   VAL B 234     -30.808  -7.005 -30.330  1.00  0.00           C  
ATOM   3674  O   VAL B 234     -31.552  -7.989 -30.400  1.00  0.00           O  
ATOM   3675  CB  VAL B 234     -30.628  -5.652 -28.232  1.00  0.00           C  
ATOM   3676  CG1 VAL B 234     -32.104  -5.958 -28.026  1.00  0.00           C  
ATOM   3677  CG2 VAL B 234     -29.910  -5.532 -26.896  1.00  0.00           C  
ATOM   3678  H   VAL B 234     -28.289  -5.421 -29.240  1.00  0.00           H  
ATOM   3679  HA  VAL B 234     -29.910  -7.684 -28.533  1.00  0.00           H  
ATOM   3680  HB  VAL B 234     -30.568  -4.702 -28.764  1.00  0.00           H  
ATOM   3681 1HG1 VAL B 234     -32.557  -5.174 -27.420  1.00  0.00           H  
ATOM   3682 2HG1 VAL B 234     -32.604  -6.003 -28.993  1.00  0.00           H  
ATOM   3683 3HG1 VAL B 234     -32.209  -6.916 -27.517  1.00  0.00           H  
ATOM   3684 1HG2 VAL B 234     -30.384  -4.755 -26.297  1.00  0.00           H  
ATOM   3685 2HG2 VAL B 234     -29.965  -6.484 -26.367  1.00  0.00           H  
ATOM   3686 3HG2 VAL B 234     -28.865  -5.272 -27.067  1.00  0.00           H  
ATOM   3687  N   ARG B 235     -30.703  -6.126 -31.329  1.00  0.00           N  
ATOM   3688  CA  ARG B 235     -31.398  -6.357 -32.590  1.00  0.00           C  
ATOM   3689  C   ARG B 235     -30.832  -7.544 -33.358  1.00  0.00           C  
ATOM   3690  O   ARG B 235     -31.602  -8.290 -33.973  1.00  0.00           O  
ATOM   3691  CB  ARG B 235     -31.323  -5.116 -33.467  1.00  0.00           C  
ATOM   3692  CG  ARG B 235     -32.147  -3.935 -32.978  1.00  0.00           C  
ATOM   3693  CD  ARG B 235     -31.937  -2.732 -33.822  1.00  0.00           C  
ATOM   3694  NE  ARG B 235     -32.661  -1.578 -33.312  1.00  0.00           N  
ATOM   3695  CZ  ARG B 235     -33.940  -1.282 -33.617  1.00  0.00           C  
ATOM   3696  NH1 ARG B 235     -34.620  -2.061 -34.428  1.00  0.00           N  
ATOM   3697  NH2 ARG B 235     -34.510  -0.208 -33.100  1.00  0.00           N  
ATOM   3698  H   ARG B 235     -30.141  -5.293 -31.223  1.00  0.00           H  
ATOM   3699  HA  ARG B 235     -32.439  -6.596 -32.371  1.00  0.00           H  
ATOM   3700 1HB  ARG B 235     -30.288  -4.786 -33.543  1.00  0.00           H  
ATOM   3701 2HB  ARG B 235     -31.663  -5.361 -34.473  1.00  0.00           H  
ATOM   3702 1HG  ARG B 235     -33.206  -4.194 -33.006  1.00  0.00           H  
ATOM   3703 2HG  ARG B 235     -31.860  -3.691 -31.954  1.00  0.00           H  
ATOM   3704 1HD  ARG B 235     -30.876  -2.484 -33.846  1.00  0.00           H  
ATOM   3705 2HD  ARG B 235     -32.286  -2.932 -34.835  1.00  0.00           H  
ATOM   3706  HE  ARG B 235     -32.171  -0.955 -32.685  1.00  0.00           H  
ATOM   3707 1HH1 ARG B 235     -34.184  -2.882 -34.823  1.00  0.00           H  
ATOM   3708 2HH1 ARG B 235     -35.578  -1.839 -34.657  1.00  0.00           H  
ATOM   3709 1HH2 ARG B 235     -33.987   0.392 -32.476  1.00  0.00           H  
ATOM   3710 2HH2 ARG B 235     -35.468   0.015 -33.328  1.00  0.00           H  
ATOM   3711  N   ALA B 236     -29.511  -7.742 -33.335  1.00  0.00           N  
ATOM   3712  CA  ALA B 236     -28.924  -8.889 -34.017  1.00  0.00           C  
ATOM   3713  C   ALA B 236     -29.398 -10.200 -33.403  1.00  0.00           C  
ATOM   3714  O   ALA B 236     -29.574 -11.195 -34.118  1.00  0.00           O  
ATOM   3715  CB  ALA B 236     -27.399  -8.804 -33.979  1.00  0.00           C  
ATOM   3716  H   ALA B 236     -28.907  -7.099 -32.844  1.00  0.00           H  
ATOM   3717  HA  ALA B 236     -29.255  -8.871 -35.056  1.00  0.00           H  
ATOM   3718 1HB  ALA B 236     -26.974  -9.666 -34.492  1.00  0.00           H  
ATOM   3719 2HB  ALA B 236     -27.074  -7.889 -34.476  1.00  0.00           H  
ATOM   3720 3HB  ALA B 236     -27.061  -8.794 -32.945  1.00  0.00           H  
ATOM   3721  N   ILE B 237     -29.607 -10.221 -32.086  1.00  0.00           N  
ATOM   3722  CA  ILE B 237     -30.150 -11.409 -31.435  1.00  0.00           C  
ATOM   3723  C   ILE B 237     -31.657 -11.495 -31.643  1.00  0.00           C  
ATOM   3724  O   ILE B 237     -32.178 -12.545 -32.042  1.00  0.00           O  
ATOM   3725  CB  ILE B 237     -29.836 -11.406 -29.928  1.00  0.00           C  
ATOM   3726  CG1 ILE B 237     -28.326 -11.518 -29.697  1.00  0.00           C  
ATOM   3727  CG2 ILE B 237     -30.570 -12.540 -29.230  1.00  0.00           C  
ATOM   3728  CD1 ILE B 237     -27.896 -11.164 -28.292  1.00  0.00           C  
ATOM   3729  H   ILE B 237     -29.388  -9.409 -31.526  1.00  0.00           H  
ATOM   3730  HA  ILE B 237     -29.714 -12.290 -31.904  1.00  0.00           H  
ATOM   3731  HB  ILE B 237     -30.152 -10.458 -29.492  1.00  0.00           H  
ATOM   3732 1HG1 ILE B 237     -28.000 -12.536 -29.907  1.00  0.00           H  
ATOM   3733 2HG1 ILE B 237     -27.803 -10.858 -30.390  1.00  0.00           H  
ATOM   3734 1HG2 ILE B 237     -30.335 -12.525 -28.165  1.00  0.00           H  
ATOM   3735 2HG2 ILE B 237     -31.643 -12.418 -29.367  1.00  0.00           H  
ATOM   3736 3HG2 ILE B 237     -30.255 -13.494 -29.655  1.00  0.00           H  
ATOM   3737 1HD1 ILE B 237     -26.813 -11.266 -28.206  1.00  0.00           H  
ATOM   3738 2HD1 ILE B 237     -28.181 -10.134 -28.072  1.00  0.00           H  
ATOM   3739 3HD1 ILE B 237     -28.380 -11.835 -27.584  1.00  0.00           H  
ATOM   3740  N   SER B 238     -32.381 -10.402 -31.397  1.00  0.00           N  
ATOM   3741  CA  SER B 238     -33.837 -10.460 -31.452  1.00  0.00           C  
ATOM   3742  C   SER B 238     -34.334 -10.815 -32.848  1.00  0.00           C  
ATOM   3743  O   SER B 238     -35.320 -11.549 -32.984  1.00  0.00           O  
ATOM   3744  CB  SER B 238     -34.426  -9.131 -31.022  1.00  0.00           C  
ATOM   3745  OG  SER B 238     -35.825  -9.194 -30.974  1.00  0.00           O  
ATOM   3746  H   SER B 238     -31.932  -9.527 -31.171  1.00  0.00           H  
ATOM   3747  HA  SER B 238     -34.178 -11.248 -30.778  1.00  0.00           H  
ATOM   3748 1HB  SER B 238     -34.038  -8.861 -30.040  1.00  0.00           H  
ATOM   3749 2HB  SER B 238     -34.118  -8.354 -31.721  1.00  0.00           H  
ATOM   3750  HG  SER B 238     -36.136  -8.803 -31.794  1.00  0.00           H  
ATOM   3751  N   LYS B 239     -33.675 -10.303 -33.891  1.00  0.00           N  
ATOM   3752  CA  LYS B 239     -34.154 -10.554 -35.245  1.00  0.00           C  
ATOM   3753  C   LYS B 239     -34.180 -12.045 -35.556  1.00  0.00           C  
ATOM   3754  O   LYS B 239     -34.954 -12.480 -36.415  1.00  0.00           O  
ATOM   3755  CB  LYS B 239     -33.281  -9.820 -36.265  1.00  0.00           C  
ATOM   3756  CG  LYS B 239     -31.896 -10.423 -36.456  1.00  0.00           C  
ATOM   3757  CD  LYS B 239     -31.059  -9.589 -37.415  1.00  0.00           C  
ATOM   3758  CE  LYS B 239     -29.713 -10.244 -37.689  1.00  0.00           C  
ATOM   3759  NZ  LYS B 239     -28.843  -9.391 -38.544  1.00  0.00           N  
ATOM   3760  H   LYS B 239     -32.846  -9.742 -33.758  1.00  0.00           H  
ATOM   3761  HA  LYS B 239     -35.178 -10.188 -35.323  1.00  0.00           H  
ATOM   3762 1HB  LYS B 239     -33.781  -9.815 -37.234  1.00  0.00           H  
ATOM   3763 2HB  LYS B 239     -33.155  -8.783 -35.956  1.00  0.00           H  
ATOM   3764 1HG  LYS B 239     -31.385 -10.475 -35.494  1.00  0.00           H  
ATOM   3765 2HG  LYS B 239     -31.990 -11.433 -36.853  1.00  0.00           H  
ATOM   3766 1HD  LYS B 239     -31.595  -9.471 -38.358  1.00  0.00           H  
ATOM   3767 2HD  LYS B 239     -30.891  -8.601 -36.987  1.00  0.00           H  
ATOM   3768 1HE  LYS B 239     -29.202 -10.432 -36.746  1.00  0.00           H  
ATOM   3769 2HE  LYS B 239     -29.868 -11.199 -38.190  1.00  0.00           H  
ATOM   3770 1HZ  LYS B 239     -27.962  -9.860 -38.702  1.00  0.00           H  
ATOM   3771 2HZ  LYS B 239     -29.299  -9.225 -39.430  1.00  0.00           H  
ATOM   3772 3HZ  LYS B 239     -28.676  -8.509 -38.081  1.00  0.00           H  
ATOM   3773  N   LYS B 240     -33.354 -12.837 -34.866  1.00  0.00           N  
ATOM   3774  CA  LYS B 240     -33.314 -14.272 -35.132  1.00  0.00           C  
ATOM   3775  C   LYS B 240     -34.657 -14.926 -34.831  1.00  0.00           C  
ATOM   3776  O   LYS B 240     -34.993 -15.963 -35.411  1.00  0.00           O  
ATOM   3777  CB  LYS B 240     -32.209 -14.939 -34.311  1.00  0.00           C  
ATOM   3778  CG  LYS B 240     -30.796 -14.584 -34.753  1.00  0.00           C  
ATOM   3779  CD  LYS B 240     -29.755 -15.282 -33.890  1.00  0.00           C  
ATOM   3780  CE  LYS B 240     -28.342 -14.944 -34.343  1.00  0.00           C  
ATOM   3781  NZ  LYS B 240     -27.313 -15.604 -33.495  1.00  0.00           N  
ATOM   3782  H   LYS B 240     -32.751 -12.451 -34.154  1.00  0.00           H  
ATOM   3783  HA  LYS B 240     -33.106 -14.422 -36.191  1.00  0.00           H  
ATOM   3784 1HB  LYS B 240     -32.312 -14.655 -33.263  1.00  0.00           H  
ATOM   3785 2HB  LYS B 240     -32.316 -16.022 -34.369  1.00  0.00           H  
ATOM   3786 1HG  LYS B 240     -30.654 -14.884 -35.792  1.00  0.00           H  
ATOM   3787 2HG  LYS B 240     -30.651 -13.507 -34.682  1.00  0.00           H  
ATOM   3788 1HD  LYS B 240     -29.879 -14.974 -32.851  1.00  0.00           H  
ATOM   3789 2HD  LYS B 240     -29.897 -16.361 -33.950  1.00  0.00           H  
ATOM   3790 1HE  LYS B 240     -28.205 -15.263 -35.375  1.00  0.00           H  
ATOM   3791 2HE  LYS B 240     -28.194 -13.865 -34.297  1.00  0.00           H  
ATOM   3792 1HZ  LYS B 240     -26.392 -15.355 -33.826  1.00  0.00           H  
ATOM   3793 2HZ  LYS B 240     -27.419 -15.301 -32.537  1.00  0.00           H  
ATOM   3794 3HZ  LYS B 240     -27.428 -16.607 -33.544  1.00  0.00           H  
ATOM   3795  N   GLU B 241     -35.439 -14.331 -33.934  1.00  0.00           N  
ATOM   3796  CA  GLU B 241     -36.740 -14.868 -33.561  1.00  0.00           C  
ATOM   3797  C   GLU B 241     -37.887 -14.138 -34.253  1.00  0.00           C  
ATOM   3798  O   GLU B 241     -39.048 -14.531 -34.091  1.00  0.00           O  
ATOM   3799  CB  GLU B 241     -36.922 -14.792 -32.043  1.00  0.00           C  
ATOM   3800  CG  GLU B 241     -35.880 -15.563 -31.245  1.00  0.00           C  
ATOM   3801  CD  GLU B 241     -35.978 -17.050 -31.439  1.00  0.00           C  
ATOM   3802  OE1 GLU B 241     -37.035 -17.516 -31.791  1.00  0.00           O  
ATOM   3803  OE2 GLU B 241     -34.994 -17.722 -31.235  1.00  0.00           O  
ATOM   3804  H   GLU B 241     -35.117 -13.477 -33.500  1.00  0.00           H  
ATOM   3805  HA  GLU B 241     -36.792 -15.907 -33.890  1.00  0.00           H  
ATOM   3806 1HB  GLU B 241     -36.884 -13.750 -31.724  1.00  0.00           H  
ATOM   3807 2HB  GLU B 241     -37.904 -15.181 -31.775  1.00  0.00           H  
ATOM   3808 1HG  GLU B 241     -34.887 -15.233 -31.549  1.00  0.00           H  
ATOM   3809 2HG  GLU B 241     -36.002 -15.330 -30.188  1.00  0.00           H  
ATOM   3810  N   GLY B 242     -37.587 -13.096 -35.025  1.00  0.00           N  
ATOM   3811  CA  GLY B 242     -38.598 -12.191 -35.534  1.00  0.00           C  
ATOM   3812  C   GLY B 242     -39.235 -11.309 -34.480  1.00  0.00           C  
ATOM   3813  O   GLY B 242     -40.395 -10.914 -34.616  1.00  0.00           O  
ATOM   3814  H   GLY B 242     -36.619 -12.933 -35.260  1.00  0.00           H  
ATOM   3815 1HA  GLY B 242     -38.159 -11.546 -36.295  1.00  0.00           H  
ATOM   3816 2HA  GLY B 242     -39.389 -12.765 -36.017  1.00  0.00           H  
ATOM   3817  N   THR B 243     -38.488 -10.998 -33.424  1.00  0.00           N  
ATOM   3818  CA  THR B 243     -39.029 -10.317 -32.256  1.00  0.00           C  
ATOM   3819  C   THR B 243     -38.718  -8.832 -32.347  1.00  0.00           C  
ATOM   3820  O   THR B 243     -37.606  -8.443 -32.720  1.00  0.00           O  
ATOM   3821  CB  THR B 243     -38.461 -10.897 -30.948  1.00  0.00           C  
ATOM   3822  OG1 THR B 243     -38.885 -12.258 -30.801  1.00  0.00           O  
ATOM   3823  CG2 THR B 243     -38.942 -10.088 -29.753  1.00  0.00           C  
ATOM   3824  H   THR B 243     -37.509 -11.244 -33.439  1.00  0.00           H  
ATOM   3825  HA  THR B 243     -40.110 -10.465 -32.239  1.00  0.00           H  
ATOM   3826  HB  THR B 243     -37.372 -10.871 -30.982  1.00  0.00           H  
ATOM   3827  HG1 THR B 243     -38.503 -12.789 -31.504  1.00  0.00           H  
ATOM   3828 1HG2 THR B 243     -38.530 -10.512 -28.837  1.00  0.00           H  
ATOM   3829 2HG2 THR B 243     -38.611  -9.055 -29.856  1.00  0.00           H  
ATOM   3830 3HG2 THR B 243     -40.030 -10.117 -29.708  1.00  0.00           H  
ATOM   3831  N   GLU B 244     -39.700  -8.008 -31.995  1.00  0.00           N  
ATOM   3832  CA  GLU B 244     -39.548  -6.566 -32.095  1.00  0.00           C  
ATOM   3833  C   GLU B 244     -38.571  -6.053 -31.043  1.00  0.00           C  
ATOM   3834  O   GLU B 244     -38.495  -6.575 -29.926  1.00  0.00           O  
ATOM   3835  CB  GLU B 244     -40.902  -5.872 -31.935  1.00  0.00           C  
ATOM   3836  CG  GLU B 244     -41.889  -6.153 -33.059  1.00  0.00           C  
ATOM   3837  CD  GLU B 244     -43.217  -5.479 -32.854  1.00  0.00           C  
ATOM   3838  OE1 GLU B 244     -43.239  -4.278 -32.729  1.00  0.00           O  
ATOM   3839  OE2 GLU B 244     -44.211  -6.165 -32.824  1.00  0.00           O  
ATOM   3840  H   GLU B 244     -40.570  -8.388 -31.651  1.00  0.00           H  
ATOM   3841  HA  GLU B 244     -39.148  -6.327 -33.081  1.00  0.00           H  
ATOM   3842 1HB  GLU B 244     -41.364  -6.186 -30.998  1.00  0.00           H  
ATOM   3843 2HB  GLU B 244     -40.755  -4.793 -31.881  1.00  0.00           H  
ATOM   3844 1HG  GLU B 244     -41.460  -5.808 -34.000  1.00  0.00           H  
ATOM   3845 2HG  GLU B 244     -42.041  -7.229 -33.134  1.00  0.00           H  
ATOM   3846  N   VAL B 245     -37.817  -5.027 -31.415  1.00  0.00           N  
ATOM   3847  CA  VAL B 245     -36.962  -4.307 -30.483  1.00  0.00           C  
ATOM   3848  C   VAL B 245     -37.332  -2.833 -30.520  1.00  0.00           C  
ATOM   3849  O   VAL B 245     -37.412  -2.217 -31.588  1.00  0.00           O  
ATOM   3850  CB  VAL B 245     -35.476  -4.485 -30.846  1.00  0.00           C  
ATOM   3851  CG1 VAL B 245     -34.594  -3.716 -29.874  1.00  0.00           C  
ATOM   3852  CG2 VAL B 245     -35.117  -5.964 -30.846  1.00  0.00           C  
ATOM   3853  H   VAL B 245     -37.840  -4.738 -32.383  1.00  0.00           H  
ATOM   3854  HA  VAL B 245     -37.143  -4.692 -29.479  1.00  0.00           H  
ATOM   3855  HB  VAL B 245     -35.301  -4.068 -31.838  1.00  0.00           H  
ATOM   3856 1HG1 VAL B 245     -33.547  -3.853 -30.146  1.00  0.00           H  
ATOM   3857 2HG1 VAL B 245     -34.843  -2.656 -29.917  1.00  0.00           H  
ATOM   3858 3HG1 VAL B 245     -34.757  -4.088 -28.862  1.00  0.00           H  
ATOM   3859 1HG2 VAL B 245     -34.065  -6.082 -31.105  1.00  0.00           H  
ATOM   3860 2HG2 VAL B 245     -35.297  -6.382 -29.856  1.00  0.00           H  
ATOM   3861 3HG2 VAL B 245     -35.731  -6.487 -31.579  1.00  0.00           H  
ATOM   3862  N   HIS B 246     -37.566  -2.268 -29.337  1.00  0.00           N  
ATOM   3863  CA  HIS B 246     -37.867  -0.851 -29.186  1.00  0.00           C  
ATOM   3864  C   HIS B 246     -37.039  -0.293 -28.039  1.00  0.00           C  
ATOM   3865  O   HIS B 246     -36.595  -1.046 -27.166  1.00  0.00           O  
ATOM   3866  CB  HIS B 246     -39.359  -0.623 -28.924  1.00  0.00           C  
ATOM   3867  CG  HIS B 246     -40.243  -1.071 -30.046  1.00  0.00           C  
ATOM   3868  ND1 HIS B 246     -40.565  -0.255 -31.110  1.00  0.00           N  
ATOM   3869  CD2 HIS B 246     -40.873  -2.248 -30.270  1.00  0.00           C  
ATOM   3870  CE1 HIS B 246     -41.355  -0.912 -31.942  1.00  0.00           C  
ATOM   3871  NE2 HIS B 246     -41.556  -2.123 -31.455  1.00  0.00           N  
ATOM   3872  H   HIS B 246     -37.531  -2.855 -28.516  1.00  0.00           H  
ATOM   3873  HA  HIS B 246     -37.605  -0.324 -30.103  1.00  0.00           H  
ATOM   3874 1HB  HIS B 246     -39.656  -1.158 -28.021  1.00  0.00           H  
ATOM   3875 2HB  HIS B 246     -39.540   0.438 -28.750  1.00  0.00           H  
ATOM   3876  HD2 HIS B 246     -40.843  -3.130 -29.630  1.00  0.00           H  
ATOM   3877  HE1 HIS B 246     -41.768  -0.522 -32.871  1.00  0.00           H  
ATOM   3878  HE2 HIS B 246     -42.121  -2.844 -31.880  1.00  0.00           H  
ATOM   3879  N   PHE B 247     -36.829   1.018 -28.048  1.00  0.00           N  
ATOM   3880  CA  PHE B 247     -36.014   1.693 -27.050  1.00  0.00           C  
ATOM   3881  C   PHE B 247     -36.608   3.060 -26.749  1.00  0.00           C  
ATOM   3882  O   PHE B 247     -37.378   3.601 -27.549  1.00  0.00           O  
ATOM   3883  CB  PHE B 247     -34.571   1.841 -27.533  1.00  0.00           C  
ATOM   3884  CG  PHE B 247     -34.417   2.765 -28.708  1.00  0.00           C  
ATOM   3885  CD1 PHE B 247     -34.178   4.118 -28.517  1.00  0.00           C  
ATOM   3886  CD2 PHE B 247     -34.511   2.284 -30.005  1.00  0.00           C  
ATOM   3887  CE1 PHE B 247     -34.037   4.969 -29.597  1.00  0.00           C  
ATOM   3888  CE2 PHE B 247     -34.368   3.132 -31.086  1.00  0.00           C  
ATOM   3889  CZ  PHE B 247     -34.131   4.476 -30.881  1.00  0.00           C  
ATOM   3890  H   PHE B 247     -37.256   1.563 -28.784  1.00  0.00           H  
ATOM   3891  HA  PHE B 247     -36.013   1.091 -26.139  1.00  0.00           H  
ATOM   3892 1HB  PHE B 247     -33.952   2.219 -26.720  1.00  0.00           H  
ATOM   3893 2HB  PHE B 247     -34.179   0.865 -27.815  1.00  0.00           H  
ATOM   3894  HD1 PHE B 247     -34.102   4.508 -27.502  1.00  0.00           H  
ATOM   3895  HD2 PHE B 247     -34.698   1.222 -30.166  1.00  0.00           H  
ATOM   3896  HE1 PHE B 247     -33.850   6.030 -29.433  1.00  0.00           H  
ATOM   3897  HE2 PHE B 247     -34.444   2.741 -32.100  1.00  0.00           H  
ATOM   3898  HZ  PHE B 247     -34.021   5.146 -31.733  1.00  0.00           H  
ATOM   3899  N   GLU B 248     -36.253   3.611 -25.590  1.00  0.00           N  
ATOM   3900  CA  GLU B 248     -36.622   4.970 -25.222  1.00  0.00           C  
ATOM   3901  C   GLU B 248     -35.486   5.590 -24.422  1.00  0.00           C  
ATOM   3902  O   GLU B 248     -34.881   4.928 -23.575  1.00  0.00           O  
ATOM   3903  CB  GLU B 248     -37.919   4.987 -24.410  1.00  0.00           C  
ATOM   3904  CG  GLU B 248     -38.406   6.379 -24.032  1.00  0.00           C  
ATOM   3905  CD  GLU B 248     -39.736   6.363 -23.331  1.00  0.00           C  
ATOM   3906  OE1 GLU B 248     -39.757   6.160 -22.141  1.00  0.00           O  
ATOM   3907  OE2 GLU B 248     -40.733   6.553 -23.988  1.00  0.00           O  
ATOM   3908  H   GLU B 248     -35.707   3.058 -24.946  1.00  0.00           H  
ATOM   3909  HA  GLU B 248     -36.782   5.545 -26.135  1.00  0.00           H  
ATOM   3910 1HB  GLU B 248     -38.711   4.499 -24.978  1.00  0.00           H  
ATOM   3911 2HB  GLU B 248     -37.779   4.420 -23.490  1.00  0.00           H  
ATOM   3912 1HG  GLU B 248     -37.670   6.845 -23.377  1.00  0.00           H  
ATOM   3913 2HG  GLU B 248     -38.483   6.983 -24.934  1.00  0.00           H  
ATOM   3914  N   LYS B 249     -35.199   6.861 -24.699  1.00  0.00           N  
ATOM   3915  CA  LYS B 249     -34.158   7.610 -24.006  1.00  0.00           C  
ATOM   3916  C   LYS B 249     -34.811   8.585 -23.037  1.00  0.00           C  
ATOM   3917  O   LYS B 249     -35.716   9.333 -23.420  1.00  0.00           O  
ATOM   3918  CB  LYS B 249     -33.261   8.354 -24.997  1.00  0.00           C  
ATOM   3919  CG  LYS B 249     -32.429   7.448 -25.894  1.00  0.00           C  
ATOM   3920  CD  LYS B 249     -31.540   8.259 -26.826  1.00  0.00           C  
ATOM   3921  CE  LYS B 249     -30.708   7.355 -27.724  1.00  0.00           C  
ATOM   3922  NZ  LYS B 249     -29.834   8.135 -28.642  1.00  0.00           N  
ATOM   3923  H   LYS B 249     -35.733   7.318 -25.426  1.00  0.00           H  
ATOM   3924  HA  LYS B 249     -33.541   6.906 -23.447  1.00  0.00           H  
ATOM   3925 1HB  LYS B 249     -33.874   8.988 -25.638  1.00  0.00           H  
ATOM   3926 2HB  LYS B 249     -32.577   9.004 -24.451  1.00  0.00           H  
ATOM   3927 1HG  LYS B 249     -31.801   6.802 -25.279  1.00  0.00           H  
ATOM   3928 2HG  LYS B 249     -33.090   6.820 -26.491  1.00  0.00           H  
ATOM   3929 1HD  LYS B 249     -32.160   8.905 -27.450  1.00  0.00           H  
ATOM   3930 2HD  LYS B 249     -30.871   8.885 -26.237  1.00  0.00           H  
ATOM   3931 1HE  LYS B 249     -30.083   6.708 -27.110  1.00  0.00           H  
ATOM   3932 2HE  LYS B 249     -31.368   6.726 -28.320  1.00  0.00           H  
ATOM   3933 1HZ  LYS B 249     -29.300   7.501 -29.219  1.00  0.00           H  
ATOM   3934 2HZ  LYS B 249     -30.405   8.726 -29.230  1.00  0.00           H  
ATOM   3935 3HZ  LYS B 249     -29.203   8.709 -28.100  1.00  0.00           H  
ATOM   3936  N   SER B 250     -34.348   8.577 -21.787  1.00  0.00           N  
ATOM   3937  CA  SER B 250     -34.874   9.456 -20.747  1.00  0.00           C  
ATOM   3938  C   SER B 250     -33.715  10.133 -20.037  1.00  0.00           C  
ATOM   3939  O   SER B 250     -32.995   9.487 -19.269  1.00  0.00           O  
ATOM   3940  CB  SER B 250     -35.714   8.675 -19.756  1.00  0.00           C  
ATOM   3941  OG  SER B 250     -36.184   9.507 -18.731  1.00  0.00           O  
ATOM   3942  H   SER B 250     -33.603   7.934 -21.557  1.00  0.00           H  
ATOM   3943  HA  SER B 250     -35.505  10.209 -21.219  1.00  0.00           H  
ATOM   3944 1HB  SER B 250     -36.558   8.219 -20.273  1.00  0.00           H  
ATOM   3945 2HB  SER B 250     -35.118   7.870 -19.329  1.00  0.00           H  
ATOM   3946  HG  SER B 250     -36.664   8.937 -18.126  1.00  0.00           H  
ATOM   3947  N   ASP B 251     -33.535  11.428 -20.298  1.00  0.00           N  
ATOM   3948  CA  ASP B 251     -32.486  12.214 -19.652  1.00  0.00           C  
ATOM   3949  C   ASP B 251     -31.123  11.540 -19.796  1.00  0.00           C  
ATOM   3950  O   ASP B 251     -30.279  11.595 -18.900  1.00  0.00           O  
ATOM   3951  CB  ASP B 251     -32.807  12.420 -18.169  1.00  0.00           C  
ATOM   3952  CG  ASP B 251     -34.049  13.271 -17.944  1.00  0.00           C  
ATOM   3953  OD1 ASP B 251     -34.229  14.226 -18.663  1.00  0.00           O  
ATOM   3954  OD2 ASP B 251     -34.805  12.959 -17.056  1.00  0.00           O  
ATOM   3955  H   ASP B 251     -34.146  11.877 -20.967  1.00  0.00           H  
ATOM   3956  HA  ASP B 251     -32.416  13.178 -20.157  1.00  0.00           H  
ATOM   3957 1HB  ASP B 251     -32.956  11.451 -17.692  1.00  0.00           H  
ATOM   3958 2HB  ASP B 251     -31.960  12.900 -17.677  1.00  0.00           H  
ATOM   3959  N   GLY B 252     -30.916  10.881 -20.933  1.00  0.00           N  
ATOM   3960  CA  GLY B 252     -29.656  10.229 -21.214  1.00  0.00           C  
ATOM   3961  C   GLY B 252     -29.600   8.755 -20.885  1.00  0.00           C  
ATOM   3962  O   GLY B 252     -28.694   8.067 -21.366  1.00  0.00           O  
ATOM   3963  H   GLY B 252     -31.658  10.837 -21.618  1.00  0.00           H  
ATOM   3964 1HA  GLY B 252     -29.420  10.337 -22.273  1.00  0.00           H  
ATOM   3965 2HA  GLY B 252     -28.861  10.719 -20.656  1.00  0.00           H  
ATOM   3966  N   THR B 253     -30.531   8.246 -20.083  1.00  0.00           N  
ATOM   3967  CA  THR B 253     -30.603   6.832 -19.738  1.00  0.00           C  
ATOM   3968  C   THR B 253     -31.346   6.108 -20.852  1.00  0.00           C  
ATOM   3969  O   THR B 253     -32.416   6.553 -21.284  1.00  0.00           O  
ATOM   3970  CB  THR B 253     -31.308   6.603 -18.388  1.00  0.00           C  
ATOM   3971  OG1 THR B 253     -30.537   7.200 -17.337  1.00  0.00           O  
ATOM   3972  CG2 THR B 253     -31.466   5.115 -18.114  1.00  0.00           C  
ATOM   3973  H   THR B 253     -31.218   8.882 -19.700  1.00  0.00           H  
ATOM   3974  HA  THR B 253     -29.588   6.441 -19.668  1.00  0.00           H  
ATOM   3975  HB  THR B 253     -32.292   7.070 -18.408  1.00  0.00           H  
ATOM   3976  HG1 THR B 253     -30.705   8.145 -17.315  1.00  0.00           H  
ATOM   3977 1HG2 THR B 253     -31.966   4.973 -17.156  1.00  0.00           H  
ATOM   3978 2HG2 THR B 253     -32.061   4.661 -18.906  1.00  0.00           H  
ATOM   3979 3HG2 THR B 253     -30.484   4.645 -18.084  1.00  0.00           H  
ATOM   3980  N   LEU B 254     -30.778   4.999 -21.317  1.00  0.00           N  
ATOM   3981  CA  LEU B 254     -31.322   4.249 -22.442  1.00  0.00           C  
ATOM   3982  C   LEU B 254     -32.077   3.032 -21.923  1.00  0.00           C  
ATOM   3983  O   LEU B 254     -31.509   2.202 -21.204  1.00  0.00           O  
ATOM   3984  CB  LEU B 254     -30.202   3.810 -23.393  1.00  0.00           C  
ATOM   3985  CG  LEU B 254     -30.641   2.955 -24.588  1.00  0.00           C  
ATOM   3986  CD1 LEU B 254     -31.548   3.776 -25.495  1.00  0.00           C  
ATOM   3987  CD2 LEU B 254     -29.412   2.466 -25.341  1.00  0.00           C  
ATOM   3988  H   LEU B 254     -29.937   4.669 -20.867  1.00  0.00           H  
ATOM   3989  HA  LEU B 254     -32.014   4.893 -22.985  1.00  0.00           H  
ATOM   3990 1HB  LEU B 254     -29.711   4.700 -23.785  1.00  0.00           H  
ATOM   3991 2HB  LEU B 254     -29.469   3.236 -22.826  1.00  0.00           H  
ATOM   3992  HG  LEU B 254     -31.213   2.098 -24.232  1.00  0.00           H  
ATOM   3993 1HD1 LEU B 254     -31.860   3.168 -26.344  1.00  0.00           H  
ATOM   3994 2HD1 LEU B 254     -32.427   4.096 -24.936  1.00  0.00           H  
ATOM   3995 3HD1 LEU B 254     -31.007   4.651 -25.855  1.00  0.00           H  
ATOM   3996 1HD2 LEU B 254     -29.724   1.857 -26.191  1.00  0.00           H  
ATOM   3997 2HD2 LEU B 254     -28.840   3.322 -25.699  1.00  0.00           H  
ATOM   3998 3HD2 LEU B 254     -28.791   1.868 -24.675  1.00  0.00           H  
ATOM   3999  N   GLU B 255     -33.352   2.927 -22.288  1.00  0.00           N  
ATOM   4000  CA  GLU B 255     -34.150   1.735 -22.028  1.00  0.00           C  
ATOM   4001  C   GLU B 255     -34.307   0.953 -23.326  1.00  0.00           C  
ATOM   4002  O   GLU B 255     -34.738   1.508 -24.341  1.00  0.00           O  
ATOM   4003  CB  GLU B 255     -35.521   2.106 -21.458  1.00  0.00           C  
ATOM   4004  CG  GLU B 255     -36.473   0.929 -21.295  1.00  0.00           C  
ATOM   4005  CD  GLU B 255     -37.788   1.321 -20.681  1.00  0.00           C  
ATOM   4006  OE1 GLU B 255     -37.788   1.776 -19.562  1.00  0.00           O  
ATOM   4007  OE2 GLU B 255     -38.794   1.167 -21.333  1.00  0.00           O  
ATOM   4008  H   GLU B 255     -33.778   3.709 -22.765  1.00  0.00           H  
ATOM   4009  HA  GLU B 255     -33.640   1.110 -21.295  1.00  0.00           H  
ATOM   4010 1HB  GLU B 255     -35.395   2.572 -20.481  1.00  0.00           H  
ATOM   4011 2HB  GLU B 255     -36.001   2.836 -22.110  1.00  0.00           H  
ATOM   4012 1HG  GLU B 255     -36.659   0.487 -22.273  1.00  0.00           H  
ATOM   4013 2HG  GLU B 255     -35.997   0.174 -20.671  1.00  0.00           H  
ATOM   4014  N   ILE B 256     -33.962  -0.330 -23.287  1.00  0.00           N  
ATOM   4015  CA  ILE B 256     -34.144  -1.238 -24.414  1.00  0.00           C  
ATOM   4016  C   ILE B 256     -35.160  -2.288 -23.993  1.00  0.00           C  
ATOM   4017  O   ILE B 256     -34.961  -2.984 -22.991  1.00  0.00           O  
ATOM   4018  CB  ILE B 256     -32.823  -1.907 -24.835  1.00  0.00           C  
ATOM   4019  CG1 ILE B 256     -31.799  -0.850 -25.256  1.00  0.00           C  
ATOM   4020  CG2 ILE B 256     -33.064  -2.898 -25.963  1.00  0.00           C  
ATOM   4021  CD1 ILE B 256     -30.398  -1.391 -25.429  1.00  0.00           C  
ATOM   4022  H   ILE B 256     -33.556  -0.682 -22.433  1.00  0.00           H  
ATOM   4023  HA  ILE B 256     -34.526  -0.667 -25.260  1.00  0.00           H  
ATOM   4024  HB  ILE B 256     -32.397  -2.437 -23.984  1.00  0.00           H  
ATOM   4025 1HG1 ILE B 256     -32.109  -0.398 -26.197  1.00  0.00           H  
ATOM   4026 2HG1 ILE B 256     -31.766  -0.057 -24.508  1.00  0.00           H  
ATOM   4027 1HG2 ILE B 256     -32.120  -3.361 -26.249  1.00  0.00           H  
ATOM   4028 2HG2 ILE B 256     -33.760  -3.667 -25.629  1.00  0.00           H  
ATOM   4029 3HG2 ILE B 256     -33.486  -2.375 -26.822  1.00  0.00           H  
ATOM   4030 1HD1 ILE B 256     -29.730  -0.583 -25.728  1.00  0.00           H  
ATOM   4031 2HD1 ILE B 256     -30.053  -1.818 -24.487  1.00  0.00           H  
ATOM   4032 3HD1 ILE B 256     -30.399  -2.163 -26.198  1.00  0.00           H  
ATOM   4033  N   ARG B 257     -36.242  -2.414 -24.756  1.00  0.00           N  
ATOM   4034  CA  ARG B 257     -37.305  -3.368 -24.465  1.00  0.00           C  
ATOM   4035  C   ARG B 257     -37.478  -4.300 -25.655  1.00  0.00           C  
ATOM   4036  O   ARG B 257     -37.553  -3.841 -26.799  1.00  0.00           O  
ATOM   4037  CB  ARG B 257     -38.618  -2.658 -24.171  1.00  0.00           C  
ATOM   4038  CG  ARG B 257     -39.807  -3.578 -23.947  1.00  0.00           C  
ATOM   4039  CD  ARG B 257     -41.023  -2.819 -23.555  1.00  0.00           C  
ATOM   4040  NE  ARG B 257     -40.916  -2.284 -22.207  1.00  0.00           N  
ATOM   4041  CZ  ARG B 257     -41.848  -1.512 -21.614  1.00  0.00           C  
ATOM   4042  NH1 ARG B 257     -42.947  -1.194 -22.262  1.00  0.00           N  
ATOM   4043  NH2 ARG B 257     -41.657  -1.074 -20.382  1.00  0.00           N  
ATOM   4044  H   ARG B 257     -36.323  -1.820 -25.569  1.00  0.00           H  
ATOM   4045  HA  ARG B 257     -37.017  -3.950 -23.589  1.00  0.00           H  
ATOM   4046 1HB  ARG B 257     -38.506  -2.041 -23.281  1.00  0.00           H  
ATOM   4047 2HB  ARG B 257     -38.866  -1.994 -25.000  1.00  0.00           H  
ATOM   4048 1HG  ARG B 257     -40.025  -4.122 -24.867  1.00  0.00           H  
ATOM   4049 2HG  ARG B 257     -39.574  -4.287 -23.152  1.00  0.00           H  
ATOM   4050 1HD  ARG B 257     -41.169  -1.986 -24.242  1.00  0.00           H  
ATOM   4051 2HD  ARG B 257     -41.890  -3.477 -23.593  1.00  0.00           H  
ATOM   4052  HE  ARG B 257     -40.084  -2.508 -21.677  1.00  0.00           H  
ATOM   4053 1HH1 ARG B 257     -43.093  -1.529 -23.204  1.00  0.00           H  
ATOM   4054 2HH1 ARG B 257     -43.645  -0.616 -21.818  1.00  0.00           H  
ATOM   4055 1HH2 ARG B 257     -40.812  -1.319 -19.884  1.00  0.00           H  
ATOM   4056 2HH2 ARG B 257     -42.355  -0.496 -19.938  1.00  0.00           H  
ATOM   4057  N   VAL B 258     -37.542  -5.603 -25.387  1.00  0.00           N  
ATOM   4058  CA  VAL B 258     -37.750  -6.607 -26.421  1.00  0.00           C  
ATOM   4059  C   VAL B 258     -38.908  -7.501 -25.999  1.00  0.00           C  
ATOM   4060  O   VAL B 258     -38.987  -7.919 -24.838  1.00  0.00           O  
ATOM   4061  CB  VAL B 258     -36.481  -7.453 -26.635  1.00  0.00           C  
ATOM   4062  CG1 VAL B 258     -36.652  -8.376 -27.833  1.00  0.00           C  
ATOM   4063  CG2 VAL B 258     -35.278  -6.542 -26.823  1.00  0.00           C  
ATOM   4064  H   VAL B 258     -37.441  -5.898 -24.427  1.00  0.00           H  
ATOM   4065  HA  VAL B 258     -38.016  -6.100 -27.349  1.00  0.00           H  
ATOM   4066  HB  VAL B 258     -36.326  -8.086 -25.761  1.00  0.00           H  
ATOM   4067 1HG1 VAL B 258     -35.746  -8.967 -27.969  1.00  0.00           H  
ATOM   4068 2HG1 VAL B 258     -37.497  -9.043 -27.660  1.00  0.00           H  
ATOM   4069 3HG1 VAL B 258     -36.835  -7.781 -28.727  1.00  0.00           H  
ATOM   4070 1HG2 VAL B 258     -34.384  -7.147 -26.974  1.00  0.00           H  
ATOM   4071 2HG2 VAL B 258     -35.436  -5.905 -27.694  1.00  0.00           H  
ATOM   4072 3HG2 VAL B 258     -35.150  -5.920 -25.937  1.00  0.00           H  
ATOM   4073  N   LYS B 259     -39.807  -7.787 -26.934  1.00  0.00           N  
ATOM   4074  CA  LYS B 259     -41.004  -8.549 -26.619  1.00  0.00           C  
ATOM   4075  C   LYS B 259     -40.665 -10.017 -26.369  1.00  0.00           C  
ATOM   4076  O   LYS B 259     -39.787 -10.598 -27.011  1.00  0.00           O  
ATOM   4077  CB  LYS B 259     -42.028  -8.425 -27.749  1.00  0.00           C  
ATOM   4078  CG  LYS B 259     -42.618  -7.031 -27.912  1.00  0.00           C  
ATOM   4079  CD  LYS B 259     -43.686  -7.007 -28.996  1.00  0.00           C  
ATOM   4080  CE  LYS B 259     -44.275  -5.613 -29.163  1.00  0.00           C  
ATOM   4081  NZ  LYS B 259     -45.331  -5.578 -30.211  1.00  0.00           N  
ATOM   4082  H   LYS B 259     -39.658  -7.472 -27.882  1.00  0.00           H  
ATOM   4083  HA  LYS B 259     -41.440  -8.147 -25.704  1.00  0.00           H  
ATOM   4084 1HB  LYS B 259     -41.562  -8.704 -28.694  1.00  0.00           H  
ATOM   4085 2HB  LYS B 259     -42.851  -9.118 -27.572  1.00  0.00           H  
ATOM   4086 1HG  LYS B 259     -43.062  -6.710 -26.969  1.00  0.00           H  
ATOM   4087 2HG  LYS B 259     -41.828  -6.330 -28.178  1.00  0.00           H  
ATOM   4088 1HD  LYS B 259     -43.251  -7.324 -29.944  1.00  0.00           H  
ATOM   4089 2HD  LYS B 259     -44.486  -7.699 -28.733  1.00  0.00           H  
ATOM   4090 1HE  LYS B 259     -44.706  -5.285 -28.218  1.00  0.00           H  
ATOM   4091 2HE  LYS B 259     -43.484  -4.915 -29.438  1.00  0.00           H  
ATOM   4092 1HZ  LYS B 259     -45.695  -4.638 -30.291  1.00  0.00           H  
ATOM   4093 2HZ  LYS B 259     -44.937  -5.863 -31.096  1.00  0.00           H  
ATOM   4094 3HZ  LYS B 259     -46.079  -6.207 -29.957  1.00  0.00           H  
ATOM   4095  N   ASN B 260     -41.385 -10.604 -25.412  1.00  0.00           N  
ATOM   4096  CA  ASN B 260     -41.352 -12.042 -25.123  1.00  0.00           C  
ATOM   4097  C   ASN B 260     -39.892 -12.462 -24.998  1.00  0.00           C  
ATOM   4098  O   ASN B 260     -39.342 -12.364 -23.886  1.00  0.00           O  
ATOM   4099  CB  ASN B 260     -42.067 -12.845 -26.194  1.00  0.00           C  
ATOM   4100  CG  ASN B 260     -43.549 -12.590 -26.215  1.00  0.00           C  
ATOM   4101  OD1 ASN B 260     -44.137 -12.190 -25.204  1.00  0.00           O  
ATOM   4102  ND2 ASN B 260     -44.164 -12.814 -27.348  1.00  0.00           N  
ATOM   4103  H   ASN B 260     -41.984 -10.006 -24.862  1.00  0.00           H  
ATOM   4104  HA  ASN B 260     -41.790 -12.207 -24.138  1.00  0.00           H  
ATOM   4105 1HB  ASN B 260     -41.654 -12.597 -27.173  1.00  0.00           H  
ATOM   4106 2HB  ASN B 260     -41.896 -13.909 -26.027  1.00  0.00           H  
ATOM   4107 1HD2 ASN B 260     -45.150 -12.661 -27.421  1.00  0.00           H  
ATOM   4108 2HD2 ASN B 260     -43.649 -13.137 -28.142  1.00  0.00           H  
ATOM   4109  N   LEU B 261     -39.235 -12.923 -26.066  1.00  0.00           N  
ATOM   4110  CA  LEU B 261     -37.976 -13.663 -25.984  1.00  0.00           C  
ATOM   4111  C   LEU B 261     -38.107 -14.900 -25.099  1.00  0.00           C  
ATOM   4112  O   LEU B 261     -39.220 -15.335 -24.785  1.00  0.00           O  
ATOM   4113  CB  LEU B 261     -36.866 -12.756 -25.439  1.00  0.00           C  
ATOM   4114  CG  LEU B 261     -36.464 -11.582 -26.340  1.00  0.00           C  
ATOM   4115  CD1 LEU B 261     -35.364 -10.775 -25.663  1.00  0.00           C  
ATOM   4116  CD2 LEU B 261     -36.002 -12.112 -27.689  1.00  0.00           C  
ATOM   4117  H   LEU B 261     -39.641 -12.744 -26.972  1.00  0.00           H  
ATOM   4118  HA  LEU B 261     -37.713 -14.009 -26.982  1.00  0.00           H  
ATOM   4119 1HB  LEU B 261     -37.191 -12.345 -24.484  1.00  0.00           H  
ATOM   4120 2HB  LEU B 261     -35.976 -13.362 -25.266  1.00  0.00           H  
ATOM   4121  HG  LEU B 261     -37.321 -10.923 -26.484  1.00  0.00           H  
ATOM   4122 1HD1 LEU B 261     -35.079  -9.940 -26.304  1.00  0.00           H  
ATOM   4123 2HD1 LEU B 261     -35.728 -10.392 -24.710  1.00  0.00           H  
ATOM   4124 3HD1 LEU B 261     -34.498 -11.413 -25.492  1.00  0.00           H  
ATOM   4125 1HD2 LEU B 261     -35.716 -11.278 -28.330  1.00  0.00           H  
ATOM   4126 2HD2 LEU B 261     -35.144 -12.770 -27.547  1.00  0.00           H  
ATOM   4127 3HD2 LEU B 261     -36.812 -12.670 -28.158  1.00  0.00           H  
ATOM   4128  N   HIS B 262     -36.973 -15.474 -24.698  1.00  0.00           N  
ATOM   4129  CA  HIS B 262     -36.952 -16.637 -23.821  1.00  0.00           C  
ATOM   4130  C   HIS B 262     -35.682 -16.584 -22.983  1.00  0.00           C  
ATOM   4131  O   HIS B 262     -34.694 -15.948 -23.360  1.00  0.00           O  
ATOM   4132  CB  HIS B 262     -37.010 -17.944 -24.620  1.00  0.00           C  
ATOM   4133  CG  HIS B 262     -36.969 -19.172 -23.766  1.00  0.00           C  
ATOM   4134  ND1 HIS B 262     -35.794 -19.689 -23.261  1.00  0.00           N  
ATOM   4135  CD2 HIS B 262     -37.957 -19.988 -23.330  1.00  0.00           C  
ATOM   4136  CE1 HIS B 262     -36.062 -20.770 -22.550  1.00  0.00           C  
ATOM   4137  NE2 HIS B 262     -37.366 -20.973 -22.575  1.00  0.00           N  
ATOM   4138  H   HIS B 262     -36.098 -15.084 -25.018  1.00  0.00           H  
ATOM   4139  HA  HIS B 262     -37.812 -16.605 -23.154  1.00  0.00           H  
ATOM   4140 1HB  HIS B 262     -37.926 -17.968 -25.210  1.00  0.00           H  
ATOM   4141 2HB  HIS B 262     -36.171 -17.982 -25.315  1.00  0.00           H  
ATOM   4142  HD2 HIS B 262     -39.023 -19.884 -23.537  1.00  0.00           H  
ATOM   4143  HE1 HIS B 262     -35.331 -21.388 -22.029  1.00  0.00           H  
ATOM   4144  HE2 HIS B 262     -37.856 -21.727 -22.117  1.00  0.00           H  
ATOM   4145  N   GLU B 263     -35.723 -17.267 -21.834  1.00  0.00           N  
ATOM   4146  CA  GLU B 263     -34.599 -17.250 -20.902  1.00  0.00           C  
ATOM   4147  C   GLU B 263     -33.252 -17.406 -21.595  1.00  0.00           C  
ATOM   4148  O   GLU B 263     -32.297 -16.712 -21.227  1.00  0.00           O  
ATOM   4149  CB  GLU B 263     -34.768 -18.360 -19.862  1.00  0.00           C  
ATOM   4150  CG  GLU B 263     -33.650 -18.431 -18.832  1.00  0.00           C  
ATOM   4151  CD  GLU B 263     -33.843 -19.539 -17.834  1.00  0.00           C  
ATOM   4152  OE1 GLU B 263     -34.891 -20.140 -17.838  1.00  0.00           O  
ATOM   4153  OE2 GLU B 263     -32.943 -19.784 -17.067  1.00  0.00           O  
ATOM   4154  H   GLU B 263     -36.545 -17.806 -21.604  1.00  0.00           H  
ATOM   4155  HA  GLU B 263     -34.584 -16.284 -20.396  1.00  0.00           H  
ATOM   4156 1HB  GLU B 263     -35.707 -18.218 -19.328  1.00  0.00           H  
ATOM   4157 2HB  GLU B 263     -34.821 -19.326 -20.366  1.00  0.00           H  
ATOM   4158 1HG  GLU B 263     -32.703 -18.585 -19.349  1.00  0.00           H  
ATOM   4159 2HG  GLU B 263     -33.595 -17.479 -18.305  1.00  0.00           H  
ATOM   4160  N   LYS B 264     -33.148 -18.301 -22.580  1.00  0.00           N  
ATOM   4161  CA  LYS B 264     -31.879 -18.481 -23.279  1.00  0.00           C  
ATOM   4162  C   LYS B 264     -31.429 -17.190 -23.949  1.00  0.00           C  
ATOM   4163  O   LYS B 264     -30.259 -16.803 -23.842  1.00  0.00           O  
ATOM   4164  CB  LYS B 264     -31.993 -19.598 -24.318  1.00  0.00           C  
ATOM   4165  CG  LYS B 264     -30.699 -19.900 -25.062  1.00  0.00           C  
ATOM   4166  CD  LYS B 264     -30.878 -21.058 -26.033  1.00  0.00           C  
ATOM   4167  CE  LYS B 264     -29.548 -21.484 -26.637  1.00  0.00           C  
ATOM   4168  NZ  LYS B 264     -28.960 -20.420 -27.495  1.00  0.00           N  
ATOM   4169  H   LYS B 264     -33.943 -18.861 -22.851  1.00  0.00           H  
ATOM   4170  HA  LYS B 264     -31.117 -18.754 -22.549  1.00  0.00           H  
ATOM   4171 1HB  LYS B 264     -32.321 -20.517 -23.830  1.00  0.00           H  
ATOM   4172 2HB  LYS B 264     -32.750 -19.332 -25.056  1.00  0.00           H  
ATOM   4173 1HG  LYS B 264     -30.384 -19.016 -25.617  1.00  0.00           H  
ATOM   4174 2HG  LYS B 264     -29.919 -20.155 -24.345  1.00  0.00           H  
ATOM   4175 1HD  LYS B 264     -31.319 -21.907 -25.510  1.00  0.00           H  
ATOM   4176 2HD  LYS B 264     -31.551 -20.758 -26.836  1.00  0.00           H  
ATOM   4177 1HE  LYS B 264     -28.845 -21.720 -25.839  1.00  0.00           H  
ATOM   4178 2HE  LYS B 264     -29.693 -22.380 -27.240  1.00  0.00           H  
ATOM   4179 1HZ  LYS B 264     -28.081 -20.741 -27.876  1.00  0.00           H  
ATOM   4180 2HZ  LYS B 264     -29.596 -20.206 -28.251  1.00  0.00           H  
ATOM   4181 3HZ  LYS B 264     -28.803 -19.589 -26.943  1.00  0.00           H  
ATOM   4182  N   ARG B 265     -32.341 -16.508 -24.642  1.00  0.00           N  
ATOM   4183  CA  ARG B 265     -32.005 -15.264 -25.317  1.00  0.00           C  
ATOM   4184  C   ARG B 265     -31.728 -14.122 -24.351  1.00  0.00           C  
ATOM   4185  O   ARG B 265     -30.840 -13.304 -24.619  1.00  0.00           O  
ATOM   4186  CB  ARG B 265     -33.132 -14.855 -26.254  1.00  0.00           C  
ATOM   4187  CG  ARG B 265     -33.414 -15.836 -27.381  1.00  0.00           C  
ATOM   4188  CD  ARG B 265     -32.233 -16.012 -28.265  1.00  0.00           C  
ATOM   4189  NE  ARG B 265     -32.571 -16.720 -29.488  1.00  0.00           N  
ATOM   4190  CZ  ARG B 265     -31.672 -17.271 -30.328  1.00  0.00           C  
ATOM   4191  NH1 ARG B 265     -30.387 -17.186 -30.061  1.00  0.00           N  
ATOM   4192  NH2 ARG B 265     -32.081 -17.896 -31.417  1.00  0.00           N  
ATOM   4193  H   ARG B 265     -33.286 -16.859 -24.700  1.00  0.00           H  
ATOM   4194  HA  ARG B 265     -31.092 -15.419 -25.893  1.00  0.00           H  
ATOM   4195 1HB  ARG B 265     -34.052 -14.735 -25.685  1.00  0.00           H  
ATOM   4196 2HB  ARG B 265     -32.899 -13.891 -26.707  1.00  0.00           H  
ATOM   4197 1HG  ARG B 265     -33.676 -16.807 -26.962  1.00  0.00           H  
ATOM   4198 2HG  ARG B 265     -34.243 -15.467 -27.987  1.00  0.00           H  
ATOM   4199 1HD  ARG B 265     -31.833 -15.035 -28.536  1.00  0.00           H  
ATOM   4200 2HD  ARG B 265     -31.468 -16.583 -27.740  1.00  0.00           H  
ATOM   4201  HE  ARG B 265     -33.550 -16.806 -29.727  1.00  0.00           H  
ATOM   4202 1HH1 ARG B 265     -30.074 -16.708 -29.228  1.00  0.00           H  
ATOM   4203 2HH1 ARG B 265     -29.713 -17.599 -30.690  1.00  0.00           H  
ATOM   4204 1HH2 ARG B 265     -33.069 -17.961 -31.622  1.00  0.00           H  
ATOM   4205 2HH2 ARG B 265     -31.407 -18.309 -32.046  1.00  0.00           H  
ATOM   4206  N   GLU B 266     -32.464 -14.045 -23.240  1.00  0.00           N  
ATOM   4207  CA  GLU B 266     -32.185 -13.016 -22.245  1.00  0.00           C  
ATOM   4208  C   GLU B 266     -30.773 -13.156 -21.694  1.00  0.00           C  
ATOM   4209  O   GLU B 266     -30.072 -12.156 -21.497  1.00  0.00           O  
ATOM   4210  CB  GLU B 266     -33.198 -13.090 -21.100  1.00  0.00           C  
ATOM   4211  CG  GLU B 266     -32.992 -12.048 -20.010  1.00  0.00           C  
ATOM   4212  CD  GLU B 266     -34.030 -12.124 -18.925  1.00  0.00           C  
ATOM   4213  OE1 GLU B 266     -34.959 -12.881 -19.069  1.00  0.00           O  
ATOM   4214  OE2 GLU B 266     -33.893 -11.423 -17.950  1.00  0.00           O  
ATOM   4215  H   GLU B 266     -33.219 -14.695 -23.078  1.00  0.00           H  
ATOM   4216  HA  GLU B 266     -32.255 -12.044 -22.733  1.00  0.00           H  
ATOM   4217 1HB  GLU B 266     -34.205 -12.964 -21.498  1.00  0.00           H  
ATOM   4218 2HB  GLU B 266     -33.151 -14.074 -20.635  1.00  0.00           H  
ATOM   4219 1HG  GLU B 266     -32.007 -12.191 -19.566  1.00  0.00           H  
ATOM   4220 2HG  GLU B 266     -33.016 -11.056 -20.461  1.00  0.00           H  
ATOM   4221  N   ARG B 267     -30.337 -14.393 -21.435  1.00  0.00           N  
ATOM   4222  CA  ARG B 267     -28.983 -14.609 -20.936  1.00  0.00           C  
ATOM   4223  C   ARG B 267     -27.947 -14.235 -21.986  1.00  0.00           C  
ATOM   4224  O   ARG B 267     -26.898 -13.666 -21.658  1.00  0.00           O  
ATOM   4225  CB  ARG B 267     -28.787 -16.062 -20.529  1.00  0.00           C  
ATOM   4226  CG  ARG B 267     -29.539 -16.483 -19.277  1.00  0.00           C  
ATOM   4227  CD  ARG B 267     -29.342 -17.924 -18.975  1.00  0.00           C  
ATOM   4228  NE  ARG B 267     -30.137 -18.354 -17.837  1.00  0.00           N  
ATOM   4229  CZ  ARG B 267     -29.768 -18.214 -16.549  1.00  0.00           C  
ATOM   4230  NH1 ARG B 267     -28.615 -17.655 -16.252  1.00  0.00           N  
ATOM   4231  NH2 ARG B 267     -30.564 -18.638 -15.583  1.00  0.00           N  
ATOM   4232  H   ARG B 267     -30.940 -15.189 -21.582  1.00  0.00           H  
ATOM   4233  HA  ARG B 267     -28.827 -13.967 -20.069  1.00  0.00           H  
ATOM   4234 1HB  ARG B 267     -29.108 -16.713 -21.341  1.00  0.00           H  
ATOM   4235 2HB  ARG B 267     -27.727 -16.251 -20.357  1.00  0.00           H  
ATOM   4236 1HG  ARG B 267     -29.183 -15.902 -18.426  1.00  0.00           H  
ATOM   4237 2HG  ARG B 267     -30.606 -16.305 -19.416  1.00  0.00           H  
ATOM   4238 1HD  ARG B 267     -29.633 -18.519 -19.840  1.00  0.00           H  
ATOM   4239 2HD  ARG B 267     -28.292 -18.106 -18.746  1.00  0.00           H  
ATOM   4240  HE  ARG B 267     -31.031 -18.788 -18.025  1.00  0.00           H  
ATOM   4241 1HH1 ARG B 267     -28.007 -17.331 -16.990  1.00  0.00           H  
ATOM   4242 2HH1 ARG B 267     -28.338 -17.551 -15.287  1.00  0.00           H  
ATOM   4243 1HH2 ARG B 267     -31.450 -19.068 -15.811  1.00  0.00           H  
ATOM   4244 2HH2 ARG B 267     -30.287 -18.534 -14.618  1.00  0.00           H  
ATOM   4245  N   GLU B 268     -28.218 -14.549 -23.255  1.00  0.00           N  
ATOM   4246  CA  GLU B 268     -27.276 -14.209 -24.316  1.00  0.00           C  
ATOM   4247  C   GLU B 268     -27.099 -12.702 -24.428  1.00  0.00           C  
ATOM   4248  O   GLU B 268     -25.980 -12.213 -24.626  1.00  0.00           O  
ATOM   4249  CB  GLU B 268     -27.749 -14.779 -25.655  1.00  0.00           C  
ATOM   4250  CG  GLU B 268     -27.632 -16.292 -25.771  1.00  0.00           C  
ATOM   4251  CD  GLU B 268     -28.309 -16.838 -26.997  1.00  0.00           C  
ATOM   4252  OE1 GLU B 268     -28.965 -16.086 -27.676  1.00  0.00           O  
ATOM   4253  OE2 GLU B 268     -28.169 -18.011 -27.256  1.00  0.00           O  
ATOM   4254  H   GLU B 268     -29.077 -15.022 -23.494  1.00  0.00           H  
ATOM   4255  HA  GLU B 268     -26.304 -14.637 -24.065  1.00  0.00           H  
ATOM   4256 1HB  GLU B 268     -28.794 -14.511 -25.815  1.00  0.00           H  
ATOM   4257 2HB  GLU B 268     -27.170 -14.335 -26.464  1.00  0.00           H  
ATOM   4258 1HG  GLU B 268     -26.577 -16.563 -25.802  1.00  0.00           H  
ATOM   4259 2HG  GLU B 268     -28.071 -16.749 -24.885  1.00  0.00           H  
ATOM   4260  N   ILE B 269     -28.195 -11.950 -24.309  1.00  0.00           N  
ATOM   4261  CA  ILE B 269     -28.113 -10.494 -24.384  1.00  0.00           C  
ATOM   4262  C   ILE B 269     -27.361  -9.947 -23.179  1.00  0.00           C  
ATOM   4263  O   ILE B 269     -26.472  -9.099 -23.311  1.00  0.00           O  
ATOM   4264  CB  ILE B 269     -29.514  -9.860 -24.454  1.00  0.00           C  
ATOM   4265  CG1 ILE B 269     -30.211 -10.248 -25.761  1.00  0.00           C  
ATOM   4266  CG2 ILE B 269     -29.420  -8.347 -24.326  1.00  0.00           C  
ATOM   4267  CD1 ILE B 269     -31.694  -9.957 -25.772  1.00  0.00           C  
ATOM   4268  H   ILE B 269     -29.095 -12.384 -24.166  1.00  0.00           H  
ATOM   4269  HA  ILE B 269     -27.546 -10.225 -25.274  1.00  0.00           H  
ATOM   4270  HB  ILE B 269     -30.129 -10.247 -23.643  1.00  0.00           H  
ATOM   4271 1HG1 ILE B 269     -29.751  -9.712 -26.591  1.00  0.00           H  
ATOM   4272 2HG1 ILE B 269     -30.072 -11.314 -25.945  1.00  0.00           H  
ATOM   4273 1HG2 ILE B 269     -30.419  -7.915 -24.379  1.00  0.00           H  
ATOM   4274 2HG2 ILE B 269     -28.964  -8.091 -23.371  1.00  0.00           H  
ATOM   4275 3HG2 ILE B 269     -28.810  -7.951 -25.138  1.00  0.00           H  
ATOM   4276 1HD1 ILE B 269     -32.117 -10.259 -26.730  1.00  0.00           H  
ATOM   4277 2HD1 ILE B 269     -32.180 -10.513 -24.969  1.00  0.00           H  
ATOM   4278 3HD1 ILE B 269     -31.856  -8.890 -25.625  1.00  0.00           H  
ATOM   4279  N   LYS B 270     -27.701 -10.440 -21.984  1.00  0.00           N  
ATOM   4280  CA  LYS B 270     -27.024  -9.996 -20.771  1.00  0.00           C  
ATOM   4281  C   LYS B 270     -25.516 -10.191 -20.880  1.00  0.00           C  
ATOM   4282  O   LYS B 270     -24.741  -9.288 -20.544  1.00  0.00           O  
ATOM   4283  CB  LYS B 270     -27.564 -10.744 -19.551  1.00  0.00           C  
ATOM   4284  CG  LYS B 270     -26.892 -10.371 -18.236  1.00  0.00           C  
ATOM   4285  CD  LYS B 270     -27.462 -11.176 -17.077  1.00  0.00           C  
ATOM   4286  CE  LYS B 270     -26.666 -10.948 -15.801  1.00  0.00           C  
ATOM   4287  NZ  LYS B 270     -27.147 -11.807 -14.685  1.00  0.00           N  
ATOM   4288  H   LYS B 270     -28.434 -11.130 -21.914  1.00  0.00           H  
ATOM   4289  HA  LYS B 270     -27.200  -8.931 -20.625  1.00  0.00           H  
ATOM   4290 1HB  LYS B 270     -28.632 -10.549 -19.449  1.00  0.00           H  
ATOM   4291 2HB  LYS B 270     -27.440 -11.817 -19.698  1.00  0.00           H  
ATOM   4292 1HG  LYS B 270     -25.821 -10.562 -18.308  1.00  0.00           H  
ATOM   4293 2HG  LYS B 270     -27.042  -9.310 -18.040  1.00  0.00           H  
ATOM   4294 1HD  LYS B 270     -28.499 -10.883 -16.906  1.00  0.00           H  
ATOM   4295 2HD  LYS B 270     -27.438 -12.237 -17.325  1.00  0.00           H  
ATOM   4296 1HE  LYS B 270     -25.615 -11.167 -15.984  1.00  0.00           H  
ATOM   4297 2HE  LYS B 270     -26.750  -9.904 -15.501  1.00  0.00           H  
ATOM   4298 1HZ  LYS B 270     -26.595 -11.626 -13.858  1.00  0.00           H  
ATOM   4299 2HZ  LYS B 270     -28.117 -11.599 -14.493  1.00  0.00           H  
ATOM   4300 3HZ  LYS B 270     -27.056 -12.779 -14.944  1.00  0.00           H  
ATOM   4301  N   LYS B 271     -25.085 -11.360 -21.360  1.00  0.00           N  
ATOM   4302  CA  LYS B 271     -23.655 -11.640 -21.467  1.00  0.00           C  
ATOM   4303  C   LYS B 271     -22.953 -10.609 -22.338  1.00  0.00           C  
ATOM   4304  O   LYS B 271     -21.890 -10.098 -21.966  1.00  0.00           O  
ATOM   4305  CB  LYS B 271     -23.425 -13.043 -22.028  1.00  0.00           C  
ATOM   4306  CG  LYS B 271     -21.959 -13.430 -22.172  1.00  0.00           C  
ATOM   4307  CD  LYS B 271     -21.812 -14.855 -22.685  1.00  0.00           C  
ATOM   4308  CE  LYS B 271     -20.360 -15.183 -23.003  1.00  0.00           C  
ATOM   4309  NZ  LYS B 271     -19.534 -15.308 -21.772  1.00  0.00           N  
ATOM   4310  H   LYS B 271     -25.746 -12.064 -21.653  1.00  0.00           H  
ATOM   4311  HA  LYS B 271     -23.216 -11.581 -20.471  1.00  0.00           H  
ATOM   4312 1HB  LYS B 271     -23.902 -13.778 -21.379  1.00  0.00           H  
ATOM   4313 2HB  LYS B 271     -23.890 -13.124 -23.010  1.00  0.00           H  
ATOM   4314 1HG  LYS B 271     -21.470 -12.750 -22.870  1.00  0.00           H  
ATOM   4315 2HG  LYS B 271     -21.464 -13.348 -21.205  1.00  0.00           H  
ATOM   4316 1HD  LYS B 271     -22.175 -15.553 -21.929  1.00  0.00           H  
ATOM   4317 2HD  LYS B 271     -22.409 -14.981 -23.587  1.00  0.00           H  
ATOM   4318 1HE  LYS B 271     -20.311 -16.119 -23.556  1.00  0.00           H  
ATOM   4319 2HE  LYS B 271     -19.939 -14.396 -23.629  1.00  0.00           H  
ATOM   4320 1HZ  LYS B 271     -18.581 -15.524 -22.026  1.00  0.00           H  
ATOM   4321 2HZ  LYS B 271     -19.557 -14.436 -21.260  1.00  0.00           H  
ATOM   4322 3HZ  LYS B 271     -19.904 -16.048 -21.193  1.00  0.00           H  
ATOM   4323  N   VAL B 272     -23.528 -10.291 -23.501  1.00  0.00           N  
ATOM   4324  CA  VAL B 272     -22.885  -9.353 -24.417  1.00  0.00           C  
ATOM   4325  C   VAL B 272     -22.810  -7.966 -23.790  1.00  0.00           C  
ATOM   4326  O   VAL B 272     -21.784  -7.281 -23.883  1.00  0.00           O  
ATOM   4327  CB  VAL B 272     -23.660  -9.276 -25.745  1.00  0.00           C  
ATOM   4328  CG1 VAL B 272     -23.119  -8.150 -26.614  1.00  0.00           C  
ATOM   4329  CG2 VAL B 272     -23.574 -10.608 -26.473  1.00  0.00           C  
ATOM   4330  H   VAL B 272     -24.415 -10.700 -23.756  1.00  0.00           H  
ATOM   4331  HA  VAL B 272     -21.858  -9.680 -24.584  1.00  0.00           H  
ATOM   4332  HB  VAL B 272     -24.704  -9.044 -25.533  1.00  0.00           H  
ATOM   4333 1HG1 VAL B 272     -23.679  -8.110 -27.548  1.00  0.00           H  
ATOM   4334 2HG1 VAL B 272     -23.223  -7.202 -26.088  1.00  0.00           H  
ATOM   4335 3HG1 VAL B 272     -22.066  -8.332 -26.830  1.00  0.00           H  
ATOM   4336 1HG2 VAL B 272     -24.126 -10.547 -27.411  1.00  0.00           H  
ATOM   4337 2HG2 VAL B 272     -22.530 -10.843 -26.680  1.00  0.00           H  
ATOM   4338 3HG2 VAL B 272     -24.005 -11.392 -25.850  1.00  0.00           H  
ATOM   4339  N   ILE B 273     -23.886  -7.536 -23.127  1.00  0.00           N  
ATOM   4340  CA  ILE B 273     -23.906  -6.193 -22.553  1.00  0.00           C  
ATOM   4341  C   ILE B 273     -22.831  -6.034 -21.487  1.00  0.00           C  
ATOM   4342  O   ILE B 273     -22.095  -5.040 -21.487  1.00  0.00           O  
ATOM   4343  CB  ILE B 273     -25.283  -5.876 -21.943  1.00  0.00           C  
ATOM   4344  CG1 ILE B 273     -26.334  -5.726 -23.046  1.00  0.00           C  
ATOM   4345  CG2 ILE B 273     -25.212  -4.614 -21.096  1.00  0.00           C  
ATOM   4346  CD1 ILE B 273     -27.756  -5.695 -22.534  1.00  0.00           C  
ATOM   4347  H   ILE B 273     -24.695  -8.131 -23.015  1.00  0.00           H  
ATOM   4348  HA  ILE B 273     -23.688  -5.481 -23.349  1.00  0.00           H  
ATOM   4349  HB  ILE B 273     -25.603  -6.706 -21.314  1.00  0.00           H  
ATOM   4350 1HG1 ILE B 273     -26.151  -4.807 -23.601  1.00  0.00           H  
ATOM   4351 2HG1 ILE B 273     -26.244  -6.555 -23.749  1.00  0.00           H  
ATOM   4352 1HG2 ILE B 273     -26.194  -4.404 -20.673  1.00  0.00           H  
ATOM   4353 2HG2 ILE B 273     -24.493  -4.756 -20.291  1.00  0.00           H  
ATOM   4354 3HG2 ILE B 273     -24.898  -3.775 -21.719  1.00  0.00           H  
ATOM   4355 1HD1 ILE B 273     -28.443  -5.588 -23.374  1.00  0.00           H  
ATOM   4356 2HD1 ILE B 273     -27.973  -6.624 -22.005  1.00  0.00           H  
ATOM   4357 3HD1 ILE B 273     -27.880  -4.853 -21.855  1.00  0.00           H  
ATOM   4358  N   GLU B 274     -22.724  -7.001 -20.571  1.00  0.00           N  
ATOM   4359  CA  GLU B 274     -21.760  -6.888 -19.478  1.00  0.00           C  
ATOM   4360  C   GLU B 274     -20.331  -6.903 -20.005  1.00  0.00           C  
ATOM   4361  O   GLU B 274     -19.458  -6.196 -19.490  1.00  0.00           O  
ATOM   4362  CB  GLU B 274     -21.954  -8.025 -18.472  1.00  0.00           C  
ATOM   4363  CG  GLU B 274     -23.202  -7.896 -17.610  1.00  0.00           C  
ATOM   4364  CD  GLU B 274     -23.289  -8.954 -16.545  1.00  0.00           C  
ATOM   4365  OE1 GLU B 274     -22.674  -9.981 -16.703  1.00  0.00           O  
ATOM   4366  OE2 GLU B 274     -23.972  -8.734 -15.572  1.00  0.00           O  
ATOM   4367  H   GLU B 274     -23.309  -7.821 -20.626  1.00  0.00           H  
ATOM   4368  HA  GLU B 274     -21.926  -5.939 -18.967  1.00  0.00           H  
ATOM   4369 1HB  GLU B 274     -22.011  -8.975 -19.004  1.00  0.00           H  
ATOM   4370 2HB  GLU B 274     -21.092  -8.074 -17.807  1.00  0.00           H  
ATOM   4371 1HG  GLU B 274     -23.202  -6.916 -17.134  1.00  0.00           H  
ATOM   4372 2HG  GLU B 274     -24.081  -7.958 -18.250  1.00  0.00           H  
ATOM   4373  N   LEU B 275     -20.075  -7.712 -21.037  1.00  0.00           N  
ATOM   4374  CA  LEU B 275     -18.735  -7.785 -21.609  1.00  0.00           C  
ATOM   4375  C   LEU B 275     -18.339  -6.472 -22.270  1.00  0.00           C  
ATOM   4376  O   LEU B 275     -17.192  -6.029 -22.148  1.00  0.00           O  
ATOM   4377  CB  LEU B 275     -18.660  -8.921 -22.636  1.00  0.00           C  
ATOM   4378  CG  LEU B 275     -18.754 -10.342 -22.064  1.00  0.00           C  
ATOM   4379  CD1 LEU B 275     -18.980 -11.333 -23.199  1.00  0.00           C  
ATOM   4380  CD2 LEU B 275     -17.481 -10.667 -21.299  1.00  0.00           C  
ATOM   4381  H   LEU B 275     -20.810  -8.282 -21.431  1.00  0.00           H  
ATOM   4382  HA  LEU B 275     -18.025  -7.973 -20.805  1.00  0.00           H  
ATOM   4383 1HB  LEU B 275     -19.471  -8.798 -23.351  1.00  0.00           H  
ATOM   4384 2HB  LEU B 275     -17.715  -8.843 -23.173  1.00  0.00           H  
ATOM   4385  HG  LEU B 275     -19.610 -10.407 -21.390  1.00  0.00           H  
ATOM   4386 1HD1 LEU B 275     -19.048 -12.342 -22.792  1.00  0.00           H  
ATOM   4387 2HD1 LEU B 275     -19.907 -11.088 -23.716  1.00  0.00           H  
ATOM   4388 3HD1 LEU B 275     -18.148 -11.279 -23.898  1.00  0.00           H  
ATOM   4389 1HD2 LEU B 275     -17.549 -11.677 -20.892  1.00  0.00           H  
ATOM   4390 2HD2 LEU B 275     -16.626 -10.604 -21.972  1.00  0.00           H  
ATOM   4391 3HD2 LEU B 275     -17.354  -9.956 -20.484  1.00  0.00           H  
ATOM   4392  N   ILE B 276     -19.275  -5.834 -22.977  1.00  0.00           N  
ATOM   4393  CA  ILE B 276     -18.976  -4.554 -23.612  1.00  0.00           C  
ATOM   4394  C   ILE B 276     -18.710  -3.484 -22.560  1.00  0.00           C  
ATOM   4395  O   ILE B 276     -17.754  -2.708 -22.673  1.00  0.00           O  
ATOM   4396  CB  ILE B 276     -20.130  -4.105 -24.526  1.00  0.00           C  
ATOM   4397  CG1 ILE B 276     -20.242  -5.030 -25.741  1.00  0.00           C  
ATOM   4398  CG2 ILE B 276     -19.930  -2.663 -24.967  1.00  0.00           C  
ATOM   4399  CD1 ILE B 276     -21.518  -4.851 -26.531  1.00  0.00           C  
ATOM   4400  H   ILE B 276     -20.198  -6.230 -23.079  1.00  0.00           H  
ATOM   4401  HA  ILE B 276     -18.060  -4.662 -24.192  1.00  0.00           H  
ATOM   4402  HB  ILE B 276     -21.073  -4.181 -23.985  1.00  0.00           H  
ATOM   4403 1HG1 ILE B 276     -19.399  -4.855 -26.409  1.00  0.00           H  
ATOM   4404 2HG1 ILE B 276     -20.187  -6.069 -25.413  1.00  0.00           H  
ATOM   4405 1HG2 ILE B 276     -20.755  -2.362 -25.613  1.00  0.00           H  
ATOM   4406 2HG2 ILE B 276     -19.900  -2.016 -24.092  1.00  0.00           H  
ATOM   4407 3HG2 ILE B 276     -18.991  -2.578 -25.515  1.00  0.00           H  
ATOM   4408 1HD1 ILE B 276     -21.523  -5.541 -27.375  1.00  0.00           H  
ATOM   4409 2HD1 ILE B 276     -22.375  -5.056 -25.889  1.00  0.00           H  
ATOM   4410 3HD1 ILE B 276     -21.577  -3.828 -26.899  1.00  0.00           H  
ATOM   4411  N   LEU B 277     -19.543  -3.426 -21.520  1.00  0.00           N  
ATOM   4412  CA  LEU B 277     -19.335  -2.435 -20.469  1.00  0.00           C  
ATOM   4413  C   LEU B 277     -18.098  -2.751 -19.640  1.00  0.00           C  
ATOM   4414  O   LEU B 277     -17.430  -1.831 -19.151  1.00  0.00           O  
ATOM   4415  CB  LEU B 277     -20.565  -2.369 -19.554  1.00  0.00           C  
ATOM   4416  CG  LEU B 277     -21.852  -1.849 -20.205  1.00  0.00           C  
ATOM   4417  CD1 LEU B 277     -23.026  -2.072 -19.261  1.00  0.00           C  
ATOM   4418  CD2 LEU B 277     -21.692  -0.374 -20.540  1.00  0.00           C  
ATOM   4419  H   LEU B 277     -20.322  -4.064 -21.448  1.00  0.00           H  
ATOM   4420  HA  LEU B 277     -19.177  -1.464 -20.935  1.00  0.00           H  
ATOM   4421 1HB  LEU B 277     -20.767  -3.369 -19.172  1.00  0.00           H  
ATOM   4422 2HB  LEU B 277     -20.335  -1.720 -18.709  1.00  0.00           H  
ATOM   4423  HG  LEU B 277     -22.049  -2.409 -21.120  1.00  0.00           H  
ATOM   4424 1HD1 LEU B 277     -23.941  -1.702 -19.725  1.00  0.00           H  
ATOM   4425 2HD1 LEU B 277     -23.129  -3.137 -19.055  1.00  0.00           H  
ATOM   4426 3HD1 LEU B 277     -22.850  -1.536 -18.329  1.00  0.00           H  
ATOM   4427 1HD2 LEU B 277     -22.607  -0.004 -21.004  1.00  0.00           H  
ATOM   4428 2HD2 LEU B 277     -21.496   0.188 -19.626  1.00  0.00           H  
ATOM   4429 3HD2 LEU B 277     -20.858  -0.245 -21.230  1.00  0.00           H  
ATOM   4430  N   GLU B 278     -17.777  -4.035 -19.469  1.00  0.00           N  
ATOM   4431  CA  GLU B 278     -16.543  -4.401 -18.781  1.00  0.00           C  
ATOM   4432  C   GLU B 278     -15.328  -3.827 -19.499  1.00  0.00           C  
ATOM   4433  O   GLU B 278     -14.390  -3.346 -18.854  1.00  0.00           O  
ATOM   4434  CB  GLU B 278     -16.418  -5.923 -18.680  1.00  0.00           C  
ATOM   4435  CG  GLU B 278     -15.196  -6.403 -17.909  1.00  0.00           C  
ATOM   4436  CD  GLU B 278     -15.162  -7.896 -17.738  1.00  0.00           C  
ATOM   4437  OE1 GLU B 278     -16.071  -8.548 -18.193  1.00  0.00           O  
ATOM   4438  OE2 GLU B 278     -14.225  -8.385 -17.152  1.00  0.00           O  
ATOM   4439  H   GLU B 278     -18.383  -4.766 -19.813  1.00  0.00           H  
ATOM   4440  HA  GLU B 278     -16.566  -3.973 -17.779  1.00  0.00           H  
ATOM   4441 1HB  GLU B 278     -17.303  -6.329 -18.190  1.00  0.00           H  
ATOM   4442 2HB  GLU B 278     -16.371  -6.352 -19.681  1.00  0.00           H  
ATOM   4443 1HG  GLU B 278     -14.298  -6.089 -18.441  1.00  0.00           H  
ATOM   4444 2HG  GLU B 278     -15.189  -5.929 -16.929  1.00  0.00           H  
ATOM   4445  N   VAL B 279     -15.333  -3.866 -20.832  1.00  0.00           N  
ATOM   4446  CA  VAL B 279     -14.252  -3.250 -21.599  1.00  0.00           C  
ATOM   4447  C   VAL B 279     -14.207  -1.751 -21.334  1.00  0.00           C  
ATOM   4448  O   VAL B 279     -13.139  -1.174 -21.093  1.00  0.00           O  
ATOM   4449  CB  VAL B 279     -14.445  -3.502 -23.106  1.00  0.00           C  
ATOM   4450  CG1 VAL B 279     -13.491  -2.638 -23.917  1.00  0.00           C  
ATOM   4451  CG2 VAL B 279     -14.234  -4.976 -23.417  1.00  0.00           C  
ATOM   4452  H   VAL B 279     -16.087  -4.322 -21.325  1.00  0.00           H  
ATOM   4453  HA  VAL B 279     -13.304  -3.671 -21.259  1.00  0.00           H  
ATOM   4454  HB  VAL B 279     -15.458  -3.212 -23.387  1.00  0.00           H  
ATOM   4455 1HG1 VAL B 279     -13.642  -2.828 -24.980  1.00  0.00           H  
ATOM   4456 2HG1 VAL B 279     -13.685  -1.586 -23.706  1.00  0.00           H  
ATOM   4457 3HG1 VAL B 279     -12.463  -2.880 -23.648  1.00  0.00           H  
ATOM   4458 1HG2 VAL B 279     -14.373  -5.147 -24.484  1.00  0.00           H  
ATOM   4459 2HG2 VAL B 279     -13.223  -5.267 -23.131  1.00  0.00           H  
ATOM   4460 3HG2 VAL B 279     -14.955  -5.572 -22.857  1.00  0.00           H  
ATOM   4461  N   ALA B 280     -15.372  -1.097 -21.367  1.00  0.00           N  
ATOM   4462  CA  ALA B 280     -15.427   0.341 -21.125  1.00  0.00           C  
ATOM   4463  C   ALA B 280     -14.898   0.703 -19.743  1.00  0.00           C  
ATOM   4464  O   ALA B 280     -14.189   1.705 -19.596  1.00  0.00           O  
ATOM   4465  CB  ALA B 280     -16.858   0.848 -21.295  1.00  0.00           C  
ATOM   4466  H   ALA B 280     -16.228  -1.595 -21.561  1.00  0.00           H  
ATOM   4467  HA  ALA B 280     -14.787   0.833 -21.858  1.00  0.00           H  
ATOM   4468 1HB  ALA B 280     -16.888   1.923 -21.112  1.00  0.00           H  
ATOM   4469 2HB  ALA B 280     -17.198   0.643 -22.311  1.00  0.00           H  
ATOM   4470 3HB  ALA B 280     -17.510   0.342 -20.586  1.00  0.00           H  
ATOM   4471  N   ALA B 281     -15.228  -0.090 -18.722  1.00  0.00           N  
ATOM   4472  CA  ALA B 281     -14.704   0.176 -17.388  1.00  0.00           C  
ATOM   4473  C   ALA B 281     -13.188   0.016 -17.351  1.00  0.00           C  
ATOM   4474  O   ALA B 281     -12.484   0.852 -16.771  1.00  0.00           O  
ATOM   4475  CB  ALA B 281     -15.370  -0.743 -16.366  1.00  0.00           C  
ATOM   4476  H   ALA B 281     -15.842  -0.881 -18.860  1.00  0.00           H  
ATOM   4477  HA  ALA B 281     -14.931   1.212 -17.136  1.00  0.00           H  
ATOM   4478 1HB  ALA B 281     -14.971  -0.534 -15.374  1.00  0.00           H  
ATOM   4479 2HB  ALA B 281     -16.446  -0.568 -16.368  1.00  0.00           H  
ATOM   4480 3HB  ALA B 281     -15.172  -1.780 -16.626  1.00  0.00           H  
ATOM   4481  N   ALA B 282     -12.665  -1.044 -17.972  1.00  0.00           N  
ATOM   4482  CA  ALA B 282     -11.222  -1.243 -18.012  1.00  0.00           C  
ATOM   4483  C   ALA B 282     -10.518  -0.163 -18.827  1.00  0.00           C  
ATOM   4484  O   ALA B 282      -9.415   0.261 -18.463  1.00  0.00           O  
ATOM   4485  CB  ALA B 282     -10.901  -2.631 -18.567  1.00  0.00           C  
ATOM   4486  H   ALA B 282     -13.268  -1.719 -18.421  1.00  0.00           H  
ATOM   4487  HA  ALA B 282     -10.841  -1.171 -16.993  1.00  0.00           H  
ATOM   4488 1HB  ALA B 282      -9.820  -2.771 -18.594  1.00  0.00           H  
ATOM   4489 2HB  ALA B 282     -11.351  -3.391 -17.928  1.00  0.00           H  
ATOM   4490 3HB  ALA B 282     -11.303  -2.721 -19.575  1.00  0.00           H  
ATOM   4491  N   GLU B 283     -11.135   0.300 -19.917  1.00  0.00           N  
ATOM   4492  CA  GLU B 283     -10.530   1.372 -20.701  1.00  0.00           C  
ATOM   4493  C   GLU B 283     -10.312   2.623 -19.859  1.00  0.00           C  
ATOM   4494  O   GLU B 283      -9.251   3.252 -19.950  1.00  0.00           O  
ATOM   4495  CB  GLU B 283     -11.406   1.708 -21.910  1.00  0.00           C  
ATOM   4496  CG  GLU B 283     -10.904   2.877 -22.745  1.00  0.00           C  
ATOM   4497  CD  GLU B 283     -11.796   3.186 -23.916  1.00  0.00           C  
ATOM   4498  OE1 GLU B 283     -12.638   2.378 -24.226  1.00  0.00           O  
ATOM   4499  OE2 GLU B 283     -11.635   4.231 -24.500  1.00  0.00           O  
ATOM   4500  H   GLU B 283     -12.021  -0.083 -20.211  1.00  0.00           H  
ATOM   4501  HA  GLU B 283      -9.553   1.037 -21.049  1.00  0.00           H  
ATOM   4502 1HB  GLU B 283     -11.476   0.837 -22.562  1.00  0.00           H  
ATOM   4503 2HB  GLU B 283     -12.415   1.946 -21.573  1.00  0.00           H  
ATOM   4504 1HG  GLU B 283     -10.838   3.761 -22.111  1.00  0.00           H  
ATOM   4505 2HG  GLU B 283      -9.903   2.648 -23.108  1.00  0.00           H  
ATOM   4506  N   ARG B 284     -11.299   2.999 -19.040  1.00  0.00           N  
ATOM   4507  CA  ARG B 284     -11.138   4.167 -18.181  1.00  0.00           C  
ATOM   4508  C   ARG B 284      -9.974   3.983 -17.220  1.00  0.00           C  
ATOM   4509  O   ARG B 284      -9.227   4.930 -16.946  1.00  0.00           O  
ATOM   4510  CB  ARG B 284     -12.409   4.430 -17.388  1.00  0.00           C  
ATOM   4511  CG  ARG B 284     -12.403   5.716 -16.577  1.00  0.00           C  
ATOM   4512  CD  ARG B 284     -13.737   6.003 -15.991  1.00  0.00           C  
ATOM   4513  NE  ARG B 284     -13.749   7.258 -15.257  1.00  0.00           N  
ATOM   4514  CZ  ARG B 284     -14.832   7.780 -14.650  1.00  0.00           C  
ATOM   4515  NH1 ARG B 284     -15.982   7.144 -14.698  1.00  0.00           N  
ATOM   4516  NH2 ARG B 284     -14.740   8.930 -14.006  1.00  0.00           N  
ATOM   4517  H   ARG B 284     -12.165   2.480 -19.007  1.00  0.00           H  
ATOM   4518  HA  ARG B 284     -10.916   5.031 -18.809  1.00  0.00           H  
ATOM   4519 1HB  ARG B 284     -13.259   4.474 -18.068  1.00  0.00           H  
ATOM   4520 2HB  ARG B 284     -12.585   3.605 -16.697  1.00  0.00           H  
ATOM   4521 1HG  ARG B 284     -11.682   5.629 -15.763  1.00  0.00           H  
ATOM   4522 2HG  ARG B 284     -12.124   6.551 -17.220  1.00  0.00           H  
ATOM   4523 1HD  ARG B 284     -14.478   6.067 -16.788  1.00  0.00           H  
ATOM   4524 2HD  ARG B 284     -14.012   5.204 -15.304  1.00  0.00           H  
ATOM   4525  HE  ARG B 284     -12.882   7.777 -15.198  1.00  0.00           H  
ATOM   4526 1HH1 ARG B 284     -16.053   6.264 -15.190  1.00  0.00           H  
ATOM   4527 2HH1 ARG B 284     -16.794   7.535 -14.243  1.00  0.00           H  
ATOM   4528 1HH2 ARG B 284     -13.856   9.419 -13.969  1.00  0.00           H  
ATOM   4529 2HH2 ARG B 284     -15.552   9.321 -13.551  1.00  0.00           H  
ATOM   4530  N   ILE B 285      -9.802   2.767 -16.698  1.00  0.00           N  
ATOM   4531  CA  ILE B 285      -8.684   2.498 -15.800  1.00  0.00           C  
ATOM   4532  C   ILE B 285      -7.361   2.704 -16.524  1.00  0.00           C  
ATOM   4533  O   ILE B 285      -6.421   3.291 -15.976  1.00  0.00           O  
ATOM   4534  CB  ILE B 285      -8.751   1.065 -15.243  1.00  0.00           C  
ATOM   4535  CG1 ILE B 285      -9.948   0.914 -14.300  1.00  0.00           C  
ATOM   4536  CG2 ILE B 285      -7.457   0.712 -14.525  1.00  0.00           C  
ATOM   4537  CD1 ILE B 285     -10.265  -0.519 -13.940  1.00  0.00           C  
ATOM   4538  H   ILE B 285     -10.446   2.022 -16.920  1.00  0.00           H  
ATOM   4539  HA  ILE B 285      -8.716   3.216 -14.982  1.00  0.00           H  
ATOM   4540  HB  ILE B 285      -8.905   0.363 -16.062  1.00  0.00           H  
ATOM   4541 1HG1 ILE B 285      -9.757   1.464 -13.379  1.00  0.00           H  
ATOM   4542 2HG1 ILE B 285     -10.833   1.352 -14.763  1.00  0.00           H  
ATOM   4543 1HG2 ILE B 285      -7.522  -0.305 -14.137  1.00  0.00           H  
ATOM   4544 2HG2 ILE B 285      -6.624   0.780 -15.223  1.00  0.00           H  
ATOM   4545 3HG2 ILE B 285      -7.297   1.406 -13.700  1.00  0.00           H  
ATOM   4546 1HD1 ILE B 285     -11.125  -0.544 -13.270  1.00  0.00           H  
ATOM   4547 2HD1 ILE B 285     -10.495  -1.080 -14.846  1.00  0.00           H  
ATOM   4548 3HD1 ILE B 285      -9.406  -0.967 -13.443  1.00  0.00           H  
ATOM   4549  N   VAL B 286      -7.268   2.226 -17.767  1.00  0.00           N  
ATOM   4550  CA  VAL B 286      -6.047   2.409 -18.544  1.00  0.00           C  
ATOM   4551  C   VAL B 286      -5.799   3.890 -18.804  1.00  0.00           C  
ATOM   4552  O   VAL B 286      -4.675   4.382 -18.646  1.00  0.00           O  
ATOM   4553  CB  VAL B 286      -6.143   1.659 -19.886  1.00  0.00           C  
ATOM   4554  CG1 VAL B 286      -4.958   2.006 -20.776  1.00  0.00           C  
ATOM   4555  CG2 VAL B 286      -6.211   0.160 -19.639  1.00  0.00           C  
ATOM   4556  H   VAL B 286      -8.045   1.731 -18.182  1.00  0.00           H  
ATOM   4557  HA  VAL B 286      -5.204   2.048 -17.954  1.00  0.00           H  
ATOM   4558  HB  VAL B 286      -7.043   1.983 -20.409  1.00  0.00           H  
ATOM   4559 1HG1 VAL B 286      -5.043   1.468 -21.721  1.00  0.00           H  
ATOM   4560 2HG1 VAL B 286      -4.950   3.078 -20.970  1.00  0.00           H  
ATOM   4561 3HG1 VAL B 286      -4.033   1.719 -20.277  1.00  0.00           H  
ATOM   4562 1HG2 VAL B 286      -6.280  -0.363 -20.592  1.00  0.00           H  
ATOM   4563 2HG2 VAL B 286      -5.314  -0.163 -19.111  1.00  0.00           H  
ATOM   4564 3HG2 VAL B 286      -7.089  -0.069 -19.035  1.00  0.00           H  
ATOM   4565  N   ARG B 287      -6.846   4.627 -19.188  1.00  0.00           N  
ATOM   4566  CA  ARG B 287      -6.666   6.034 -19.530  1.00  0.00           C  
ATOM   4567  C   ARG B 287      -6.160   6.839 -18.340  1.00  0.00           C  
ATOM   4568  O   ARG B 287      -5.458   7.840 -18.519  1.00  0.00           O  
ATOM   4569  CB  ARG B 287      -7.974   6.635 -20.023  1.00  0.00           C  
ATOM   4570  CG  ARG B 287      -8.388   6.206 -21.422  1.00  0.00           C  
ATOM   4571  CD  ARG B 287      -9.680   6.819 -21.825  1.00  0.00           C  
ATOM   4572  NE  ARG B 287     -10.076   6.416 -23.165  1.00  0.00           N  
ATOM   4573  CZ  ARG B 287      -9.682   7.031 -24.297  1.00  0.00           C  
ATOM   4574  NH1 ARG B 287      -8.881   8.073 -24.234  1.00  0.00           N  
ATOM   4575  NH2 ARG B 287     -10.099   6.588 -25.470  1.00  0.00           N  
ATOM   4576  H   ARG B 287      -7.769   4.221 -19.244  1.00  0.00           H  
ATOM   4577  HA  ARG B 287      -5.912   6.105 -20.315  1.00  0.00           H  
ATOM   4578 1HB  ARG B 287      -8.779   6.361 -19.343  1.00  0.00           H  
ATOM   4579 2HB  ARG B 287      -7.899   7.722 -20.020  1.00  0.00           H  
ATOM   4580 1HG  ARG B 287      -7.625   6.514 -22.138  1.00  0.00           H  
ATOM   4581 2HG  ARG B 287      -8.498   5.122 -21.453  1.00  0.00           H  
ATOM   4582 1HD  ARG B 287     -10.461   6.509 -21.131  1.00  0.00           H  
ATOM   4583 2HD  ARG B 287      -9.588   7.904 -21.808  1.00  0.00           H  
ATOM   4584  HE  ARG B 287     -10.692   5.619 -23.253  1.00  0.00           H  
ATOM   4585 1HH1 ARG B 287      -8.563   8.412 -23.337  1.00  0.00           H  
ATOM   4586 2HH1 ARG B 287      -8.586   8.533 -25.082  1.00  0.00           H  
ATOM   4587 1HH2 ARG B 287     -10.714   5.787 -25.518  1.00  0.00           H  
ATOM   4588 2HH2 ARG B 287      -9.803   7.048 -26.317  1.00  0.00           H  
ATOM   4589  N   GLU B 288      -6.493   6.419 -17.118  1.00  0.00           N  
ATOM   4590  CA  GLU B 288      -6.000   7.132 -15.943  1.00  0.00           C  
ATOM   4591  C   GLU B 288      -4.496   7.005 -15.780  1.00  0.00           C  
ATOM   4592  O   GLU B 288      -3.892   7.833 -15.088  1.00  0.00           O  
ATOM   4593  CB  GLU B 288      -6.696   6.614 -14.682  1.00  0.00           C  
ATOM   4594  CG  GLU B 288      -8.149   7.046 -14.543  1.00  0.00           C  
ATOM   4595  CD  GLU B 288      -8.756   6.643 -13.228  1.00  0.00           C  
ATOM   4596  OE1 GLU B 288      -8.484   5.556 -12.779  1.00  0.00           O  
ATOM   4597  OE2 GLU B 288      -9.493   7.424 -12.673  1.00  0.00           O  
ATOM   4598  H   GLU B 288      -7.085   5.611 -16.990  1.00  0.00           H  
ATOM   4599  HA  GLU B 288      -6.227   8.192 -16.063  1.00  0.00           H  
ATOM   4600 1HB  GLU B 288      -6.669   5.524 -14.673  1.00  0.00           H  
ATOM   4601 2HB  GLU B 288      -6.158   6.963 -13.801  1.00  0.00           H  
ATOM   4602 1HG  GLU B 288      -8.205   8.130 -14.639  1.00  0.00           H  
ATOM   4603 2HG  GLU B 288      -8.727   6.607 -15.355  1.00  0.00           H  
ATOM   4604  N   ARG B 289      -3.885   6.010 -16.427  1.00  0.00           N  
ATOM   4605  CA  ARG B 289      -2.470   5.650 -16.370  1.00  0.00           C  
ATOM   4606  C   ARG B 289      -2.000   5.338 -14.954  1.00  0.00           C  
ATOM   4607  O   ARG B 289      -1.039   5.945 -14.467  1.00  0.00           O  
ATOM   4608  CB  ARG B 289      -1.617   6.775 -16.937  1.00  0.00           C  
ATOM   4609  CG  ARG B 289      -1.979   7.202 -18.351  1.00  0.00           C  
ATOM   4610  CD  ARG B 289      -1.799   6.093 -19.322  1.00  0.00           C  
ATOM   4611  NE  ARG B 289      -2.098   6.510 -20.683  1.00  0.00           N  
ATOM   4612  CZ  ARG B 289      -2.366   5.667 -21.700  1.00  0.00           C  
ATOM   4613  NH1 ARG B 289      -2.368   4.369 -21.495  1.00  0.00           N  
ATOM   4614  NH2 ARG B 289      -2.627   6.147 -22.904  1.00  0.00           N  
ATOM   4615  H   ARG B 289      -4.508   5.470 -17.010  1.00  0.00           H  
ATOM   4616  HA  ARG B 289      -2.324   4.731 -16.940  1.00  0.00           H  
ATOM   4617 1HB  ARG B 289      -1.700   7.652 -16.297  1.00  0.00           H  
ATOM   4618 2HB  ARG B 289      -0.570   6.471 -16.942  1.00  0.00           H  
ATOM   4619 1HG  ARG B 289      -3.022   7.518 -18.380  1.00  0.00           H  
ATOM   4620 2HG  ARG B 289      -1.339   8.031 -18.655  1.00  0.00           H  
ATOM   4621 1HD  ARG B 289      -0.767   5.746 -19.292  1.00  0.00           H  
ATOM   4622 2HD  ARG B 289      -2.466   5.271 -19.063  1.00  0.00           H  
ATOM   4623  HE  ARG B 289      -2.106   7.502 -20.880  1.00  0.00           H  
ATOM   4624 1HH1 ARG B 289      -2.169   4.003 -20.574  1.00  0.00           H  
ATOM   4625 2HH1 ARG B 289      -2.569   3.738 -22.257  1.00  0.00           H  
ATOM   4626 1HH2 ARG B 289      -2.625   7.145 -23.061  1.00  0.00           H  
ATOM   4627 2HH2 ARG B 289      -2.827   5.516 -23.665  1.00  0.00           H  
ATOM   4628  N   PRO B 290      -2.643   4.397 -14.266  1.00  0.00           N  
ATOM   4629  CA  PRO B 290      -2.181   4.032 -12.923  1.00  0.00           C  
ATOM   4630  C   PRO B 290      -0.909   3.206 -12.967  1.00  0.00           C  
ATOM   4631  O   PRO B 290      -0.436   2.831 -14.040  1.00  0.00           O  
ATOM   4632  CB  PRO B 290      -3.353   3.220 -12.362  1.00  0.00           C  
ATOM   4633  CG  PRO B 290      -3.957   2.575 -13.562  1.00  0.00           C  
ATOM   4634  CD  PRO B 290      -3.857   3.622 -14.640  1.00  0.00           C  
ATOM   4635  HA  PRO B 290      -2.012   4.948 -12.337  1.00  0.00           H  
ATOM   4636 1HB  PRO B 290      -2.987   2.490 -11.625  1.00  0.00           H  
ATOM   4637 2HB  PRO B 290      -4.054   3.884 -11.836  1.00  0.00           H  
ATOM   4638 1HG  PRO B 290      -3.412   1.654 -13.814  1.00  0.00           H  
ATOM   4639 2HG  PRO B 290      -4.996   2.281 -13.353  1.00  0.00           H  
ATOM   4640 1HD  PRO B 290      -3.737   3.131 -15.618  1.00  0.00           H  
ATOM   4641 2HD  PRO B 290      -4.761   4.248 -14.629  1.00  0.00           H  
ATOM   4642  N   GLY B 291      -0.355   2.915 -11.797  1.00  0.00           N  
ATOM   4643  CA  GLY B 291       0.785   2.018 -11.737  1.00  0.00           C  
ATOM   4644  C   GLY B 291       0.607   0.839 -12.674  1.00  0.00           C  
ATOM   4645  O   GLY B 291      -0.501   0.340 -12.871  1.00  0.00           O  
ATOM   4646  H   GLY B 291      -0.714   3.311 -10.941  1.00  0.00           H  
ATOM   4647 1HA  GLY B 291       1.692   2.562 -12.001  1.00  0.00           H  
ATOM   4648 2HA  GLY B 291       0.911   1.658 -10.716  1.00  0.00           H  
ATOM   4649  N   SER B 292       1.724   0.390 -13.251  1.00  0.00           N  
ATOM   4650  CA  SER B 292       1.651  -0.549 -14.364  1.00  0.00           C  
ATOM   4651  C   SER B 292       0.952  -1.840 -13.964  1.00  0.00           C  
ATOM   4652  O   SER B 292       0.381  -2.525 -14.821  1.00  0.00           O  
ATOM   4653  CB  SER B 292       3.045  -0.859 -14.874  1.00  0.00           C  
ATOM   4654  OG  SER B 292       3.797  -1.534 -13.902  1.00  0.00           O  
ATOM   4655  H   SER B 292       2.629   0.696 -12.923  1.00  0.00           H  
ATOM   4656  HA  SER B 292       1.064  -0.094 -15.163  1.00  0.00           H  
ATOM   4657 1HB  SER B 292       2.976  -1.470 -15.773  1.00  0.00           H  
ATOM   4658 2HB  SER B 292       3.547   0.068 -15.146  1.00  0.00           H  
ATOM   4659  HG  SER B 292       4.651  -1.709 -14.303  1.00  0.00           H  
ATOM   4660  N   ASN B 293       0.985  -2.193 -12.676  1.00  0.00           N  
ATOM   4661  CA  ASN B 293       0.329  -3.417 -12.233  1.00  0.00           C  
ATOM   4662  C   ASN B 293      -1.167  -3.377 -12.530  1.00  0.00           C  
ATOM   4663  O   ASN B 293      -1.774  -4.408 -12.841  1.00  0.00           O  
ATOM   4664  CB  ASN B 293       0.574  -3.650 -10.753  1.00  0.00           C  
ATOM   4665  CG  ASN B 293       1.982  -4.093 -10.464  1.00  0.00           C  
ATOM   4666  OD1 ASN B 293       2.680  -4.602 -11.349  1.00  0.00           O  
ATOM   4667  ND2 ASN B 293       2.412  -3.909  -9.243  1.00  0.00           N  
ATOM   4668  H   ASN B 293       1.463  -1.618 -11.997  1.00  0.00           H  
ATOM   4669  HA  ASN B 293       0.750  -4.257 -12.789  1.00  0.00           H  
ATOM   4670 1HB  ASN B 293       0.375  -2.731 -10.202  1.00  0.00           H  
ATOM   4671 2HB  ASN B 293      -0.115  -4.409 -10.386  1.00  0.00           H  
ATOM   4672 1HD2 ASN B 293       3.341  -4.184  -8.992  1.00  0.00           H  
ATOM   4673 2HD2 ASN B 293       1.813  -3.493  -8.558  1.00  0.00           H  
ATOM   4674  N   LEU B 294      -1.778  -2.193 -12.443  1.00  0.00           N  
ATOM   4675  CA  LEU B 294      -3.210  -2.067 -12.691  1.00  0.00           C  
ATOM   4676  C   LEU B 294      -3.509  -1.709 -14.141  1.00  0.00           C  
ATOM   4677  O   LEU B 294      -4.503  -2.187 -14.700  1.00  0.00           O  
ATOM   4678  CB  LEU B 294      -3.811  -1.001 -11.766  1.00  0.00           C  
ATOM   4679  CG  LEU B 294      -5.312  -0.735 -11.944  1.00  0.00           C  
ATOM   4680  CD1 LEU B 294      -6.089  -2.021 -11.695  1.00  0.00           C  
ATOM   4681  CD2 LEU B 294      -5.750   0.363 -10.987  1.00  0.00           C  
ATOM   4682  H   LEU B 294      -1.247  -1.368 -12.204  1.00  0.00           H  
ATOM   4683  HA  LEU B 294      -3.682  -3.028 -12.487  1.00  0.00           H  
ATOM   4684 1HB  LEU B 294      -3.649  -1.306 -10.734  1.00  0.00           H  
ATOM   4685 2HB  LEU B 294      -3.286  -0.060 -11.933  1.00  0.00           H  
ATOM   4686  HG  LEU B 294      -5.507  -0.422 -12.970  1.00  0.00           H  
ATOM   4687 1HD1 LEU B 294      -7.155  -1.832 -11.822  1.00  0.00           H  
ATOM   4688 2HD1 LEU B 294      -5.769  -2.783 -12.406  1.00  0.00           H  
ATOM   4689 3HD1 LEU B 294      -5.900  -2.369 -10.680  1.00  0.00           H  
ATOM   4690 1HD2 LEU B 294      -6.817   0.552 -11.114  1.00  0.00           H  
ATOM   4691 2HD2 LEU B 294      -5.557   0.049  -9.961  1.00  0.00           H  
ATOM   4692 3HD2 LEU B 294      -5.192   1.275 -11.199  1.00  0.00           H  
ATOM   4693  N   ALA B 295      -2.674  -0.871 -14.758  1.00  0.00           N  
ATOM   4694  CA  ALA B 295      -2.870  -0.543 -16.166  1.00  0.00           C  
ATOM   4695  C   ALA B 295      -2.729  -1.781 -17.043  1.00  0.00           C  
ATOM   4696  O   ALA B 295      -3.483  -1.952 -18.007  1.00  0.00           O  
ATOM   4697  CB  ALA B 295      -1.882   0.540 -16.597  1.00  0.00           C  
ATOM   4698  H   ALA B 295      -1.899  -0.457 -14.260  1.00  0.00           H  
ATOM   4699  HA  ALA B 295      -3.885  -0.165 -16.288  1.00  0.00           H  
ATOM   4700 1HB  ALA B 295      -2.037   0.777 -17.649  1.00  0.00           H  
ATOM   4701 2HB  ALA B 295      -2.038   1.436 -15.997  1.00  0.00           H  
ATOM   4702 3HB  ALA B 295      -0.864   0.180 -16.453  1.00  0.00           H  
ATOM   4703  N   LYS B 296      -1.774  -2.658 -16.719  1.00  0.00           N  
ATOM   4704  CA  LYS B 296      -1.627  -3.896 -17.475  1.00  0.00           C  
ATOM   4705  C   LYS B 296      -2.782  -4.849 -17.196  1.00  0.00           C  
ATOM   4706  O   LYS B 296      -3.294  -5.500 -18.115  1.00  0.00           O  
ATOM   4707  CB  LYS B 296      -0.296  -4.572 -17.146  1.00  0.00           C  
ATOM   4708  CG  LYS B 296       0.934  -3.762 -17.535  1.00  0.00           C  
ATOM   4709  CD  LYS B 296       1.184  -3.822 -19.034  1.00  0.00           C  
ATOM   4710  CE  LYS B 296       2.532  -3.216 -19.396  1.00  0.00           C  
ATOM   4711  NZ  LYS B 296       2.809  -3.308 -20.856  1.00  0.00           N  
ATOM   4712  H   LYS B 296      -1.146  -2.473 -15.951  1.00  0.00           H  
ATOM   4713  HA  LYS B 296      -1.645  -3.657 -18.540  1.00  0.00           H  
ATOM   4714 1HB  LYS B 296      -0.242  -4.768 -16.075  1.00  0.00           H  
ATOM   4715 2HB  LYS B 296      -0.239  -5.533 -17.658  1.00  0.00           H  
ATOM   4716 1HG  LYS B 296       0.793  -2.722 -17.239  1.00  0.00           H  
ATOM   4717 2HG  LYS B 296       1.807  -4.154 -17.014  1.00  0.00           H  
ATOM   4718 1HD  LYS B 296       1.160  -4.860 -19.366  1.00  0.00           H  
ATOM   4719 2HD  LYS B 296       0.399  -3.274 -19.555  1.00  0.00           H  
ATOM   4720 1HE  LYS B 296       2.551  -2.169 -19.100  1.00  0.00           H  
ATOM   4721 2HE  LYS B 296       3.322  -3.738 -18.856  1.00  0.00           H  
ATOM   4722 1HZ  LYS B 296       3.710  -2.897 -21.054  1.00  0.00           H  
ATOM   4723 2HZ  LYS B 296       2.812  -4.278 -21.138  1.00  0.00           H  
ATOM   4724 3HZ  LYS B 296       2.093  -2.811 -21.366  1.00  0.00           H  
ATOM   4725  N   LYS B 297      -3.206  -4.943 -15.934  1.00  0.00           N  
ATOM   4726  CA  LYS B 297      -4.361  -5.771 -15.602  1.00  0.00           C  
ATOM   4727  C   LYS B 297      -5.604  -5.305 -16.351  1.00  0.00           C  
ATOM   4728  O   LYS B 297      -6.368  -6.125 -16.873  1.00  0.00           O  
ATOM   4729  CB  LYS B 297      -4.618  -5.754 -14.095  1.00  0.00           C  
ATOM   4730  CG  LYS B 297      -5.789  -6.619 -13.646  1.00  0.00           C  
ATOM   4731  CD  LYS B 297      -5.942  -6.601 -12.133  1.00  0.00           C  
ATOM   4732  CE  LYS B 297      -7.135  -7.433 -11.686  1.00  0.00           C  
ATOM   4733  NZ  LYS B 297      -7.292  -7.431 -10.207  1.00  0.00           N  
ATOM   4734  H   LYS B 297      -2.732  -4.442 -15.196  1.00  0.00           H  
ATOM   4735  HA  LYS B 297      -4.153  -6.795 -15.912  1.00  0.00           H  
ATOM   4736 1HB  LYS B 297      -3.727  -6.099 -13.570  1.00  0.00           H  
ATOM   4737 2HB  LYS B 297      -4.814  -4.732 -13.770  1.00  0.00           H  
ATOM   4738 1HG  LYS B 297      -6.709  -6.250 -14.101  1.00  0.00           H  
ATOM   4739 2HG  LYS B 297      -5.629  -7.646 -13.974  1.00  0.00           H  
ATOM   4740 1HD  LYS B 297      -5.038  -6.999 -11.671  1.00  0.00           H  
ATOM   4741 2HD  LYS B 297      -6.080  -5.574 -11.794  1.00  0.00           H  
ATOM   4742 1HE  LYS B 297      -8.044  -7.036 -12.136  1.00  0.00           H  
ATOM   4743 2HE  LYS B 297      -7.008  -8.461 -12.024  1.00  0.00           H  
ATOM   4744 1HZ  LYS B 297      -8.092  -7.993  -9.952  1.00  0.00           H  
ATOM   4745 2HZ  LYS B 297      -6.461  -7.815  -9.779  1.00  0.00           H  
ATOM   4746 3HZ  LYS B 297      -7.430  -6.484  -9.883  1.00  0.00           H  
ATOM   4747  N   ALA B 298      -5.819  -3.989 -16.416  1.00  0.00           N  
ATOM   4748  CA  ALA B 298      -6.972  -3.463 -17.141  1.00  0.00           C  
ATOM   4749  C   ALA B 298      -6.939  -3.858 -18.612  1.00  0.00           C  
ATOM   4750  O   ALA B 298      -7.987  -4.171 -19.189  1.00  0.00           O  
ATOM   4751  CB  ALA B 298      -7.035  -1.942 -16.996  1.00  0.00           C  
ATOM   4752  H   ALA B 298      -5.186  -3.344 -15.965  1.00  0.00           H  
ATOM   4753  HA  ALA B 298      -7.872  -3.899 -16.707  1.00  0.00           H  
ATOM   4754 1HB  ALA B 298      -7.899  -1.561 -17.540  1.00  0.00           H  
ATOM   4755 2HB  ALA B 298      -7.126  -1.681 -15.941  1.00  0.00           H  
ATOM   4756 3HB  ALA B 298      -6.126  -1.500 -17.401  1.00  0.00           H  
ATOM   4757  N   LEU B 299      -5.756  -3.852 -19.230  1.00  0.00           N  
ATOM   4758  CA  LEU B 299      -5.642  -4.321 -20.607  1.00  0.00           C  
ATOM   4759  C   LEU B 299      -5.938  -5.811 -20.716  1.00  0.00           C  
ATOM   4760  O   LEU B 299      -6.570  -6.245 -21.685  1.00  0.00           O  
ATOM   4761  CB  LEU B 299      -4.235  -4.036 -21.148  1.00  0.00           C  
ATOM   4762  CG  LEU B 299      -3.896  -2.556 -21.371  1.00  0.00           C  
ATOM   4763  CD1 LEU B 299      -2.399  -2.408 -21.609  1.00  0.00           C  
ATOM   4764  CD2 LEU B 299      -4.693  -2.026 -22.552  1.00  0.00           C  
ATOM   4765  H   LEU B 299      -4.931  -3.524 -18.752  1.00  0.00           H  
ATOM   4766  HA  LEU B 299      -6.379  -3.797 -21.214  1.00  0.00           H  
ATOM   4767 1HB  LEU B 299      -3.505  -4.441 -20.447  1.00  0.00           H  
ATOM   4768 2HB  LEU B 299      -4.117  -4.550 -22.101  1.00  0.00           H  
ATOM   4769  HG  LEU B 299      -4.149  -1.986 -20.477  1.00  0.00           H  
ATOM   4770 1HD1 LEU B 299      -2.158  -1.356 -21.768  1.00  0.00           H  
ATOM   4771 2HD1 LEU B 299      -1.854  -2.777 -20.740  1.00  0.00           H  
ATOM   4772 3HD1 LEU B 299      -2.112  -2.983 -22.489  1.00  0.00           H  
ATOM   4773 1HD2 LEU B 299      -4.453  -0.974 -22.712  1.00  0.00           H  
ATOM   4774 2HD2 LEU B 299      -4.440  -2.594 -23.447  1.00  0.00           H  
ATOM   4775 3HD2 LEU B 299      -5.759  -2.127 -22.348  1.00  0.00           H  
ATOM   4776  N   GLU B 300      -5.495  -6.605 -19.737  1.00  0.00           N  
ATOM   4777  CA  GLU B 300      -5.860  -8.018 -19.715  1.00  0.00           C  
ATOM   4778  C   GLU B 300      -7.366  -8.200 -19.590  1.00  0.00           C  
ATOM   4779  O   GLU B 300      -7.938  -9.088 -20.231  1.00  0.00           O  
ATOM   4780  CB  GLU B 300      -5.155  -8.734 -18.561  1.00  0.00           C  
ATOM   4781  CG  GLU B 300      -5.470 -10.219 -18.456  1.00  0.00           C  
ATOM   4782  CD  GLU B 300      -4.718 -10.900 -17.347  1.00  0.00           C  
ATOM   4783  OE1 GLU B 300      -3.680 -10.409 -16.970  1.00  0.00           O  
ATOM   4784  OE2 GLU B 300      -5.181 -11.911 -16.875  1.00  0.00           O  
ATOM   4785  H   GLU B 300      -4.904  -6.238 -19.005  1.00  0.00           H  
ATOM   4786  HA  GLU B 300      -5.549  -8.470 -20.658  1.00  0.00           H  
ATOM   4787 1HB  GLU B 300      -4.076  -8.628 -18.673  1.00  0.00           H  
ATOM   4788 2HB  GLU B 300      -5.434  -8.265 -17.618  1.00  0.00           H  
ATOM   4789 1HG  GLU B 300      -6.539 -10.342 -18.284  1.00  0.00           H  
ATOM   4790 2HG  GLU B 300      -5.225 -10.699 -19.403  1.00  0.00           H  
ATOM   4791  N   ILE B 301      -8.019  -7.374 -18.770  1.00  0.00           N  
ATOM   4792  CA  ILE B 301      -9.469  -7.455 -18.633  1.00  0.00           C  
ATOM   4793  C   ILE B 301     -10.144  -7.175 -19.970  1.00  0.00           C  
ATOM   4794  O   ILE B 301     -11.108  -7.852 -20.346  1.00  0.00           O  
ATOM   4795  CB  ILE B 301      -9.984  -6.462 -17.575  1.00  0.00           C  
ATOM   4796  CG1 ILE B 301      -9.544  -6.899 -16.175  1.00  0.00           C  
ATOM   4797  CG2 ILE B 301     -11.498  -6.344 -17.648  1.00  0.00           C  
ATOM   4798  CD1 ILE B 301      -9.733  -5.836 -15.116  1.00  0.00           C  
ATOM   4799  H   ILE B 301      -7.513  -6.683 -18.234  1.00  0.00           H  
ATOM   4800  HA  ILE B 301      -9.734  -8.472 -18.348  1.00  0.00           H  
ATOM   4801  HB  ILE B 301      -9.543  -5.481 -17.752  1.00  0.00           H  
ATOM   4802 1HG1 ILE B 301     -10.107  -7.782 -15.876  1.00  0.00           H  
ATOM   4803 2HG1 ILE B 301      -8.489  -7.175 -16.195  1.00  0.00           H  
ATOM   4804 1HG2 ILE B 301     -11.845  -5.639 -16.892  1.00  0.00           H  
ATOM   4805 2HG2 ILE B 301     -11.788  -5.988 -18.635  1.00  0.00           H  
ATOM   4806 3HG2 ILE B 301     -11.948  -7.320 -17.466  1.00  0.00           H  
ATOM   4807 1HD1 ILE B 301      -9.398  -6.220 -14.152  1.00  0.00           H  
ATOM   4808 2HD1 ILE B 301      -9.148  -4.954 -15.378  1.00  0.00           H  
ATOM   4809 3HD1 ILE B 301     -10.786  -5.569 -15.054  1.00  0.00           H  
ATOM   4810  N   ILE B 302      -9.646  -6.181 -20.708  1.00  0.00           N  
ATOM   4811  CA  ILE B 302     -10.193  -5.891 -22.031  1.00  0.00           C  
ATOM   4812  C   ILE B 302     -10.022  -7.091 -22.951  1.00  0.00           C  
ATOM   4813  O   ILE B 302     -10.943  -7.466 -23.687  1.00  0.00           O  
ATOM   4814  CB  ILE B 302      -9.513  -4.659 -22.655  1.00  0.00           C  
ATOM   4815  CG1 ILE B 302      -9.872  -3.395 -21.869  1.00  0.00           C  
ATOM   4816  CG2 ILE B 302      -9.913  -4.513 -24.115  1.00  0.00           C  
ATOM   4817  CD1 ILE B 302      -9.031  -2.192 -22.229  1.00  0.00           C  
ATOM   4818  H   ILE B 302      -8.885  -5.618 -20.357  1.00  0.00           H  
ATOM   4819  HA  ILE B 302     -11.262  -5.709 -21.932  1.00  0.00           H  
ATOM   4820  HB  ILE B 302      -8.431  -4.771 -22.594  1.00  0.00           H  
ATOM   4821 1HG1 ILE B 302     -10.919  -3.145 -22.042  1.00  0.00           H  
ATOM   4822 2HG1 ILE B 302      -9.755  -3.585 -20.802  1.00  0.00           H  
ATOM   4823 1HG2 ILE B 302      -9.424  -3.637 -24.540  1.00  0.00           H  
ATOM   4824 2HG2 ILE B 302      -9.608  -5.402 -24.666  1.00  0.00           H  
ATOM   4825 3HG2 ILE B 302     -10.994  -4.395 -24.186  1.00  0.00           H  
ATOM   4826 1HD1 ILE B 302      -9.345  -1.336 -21.631  1.00  0.00           H  
ATOM   4827 2HD1 ILE B 302      -7.981  -2.409 -22.030  1.00  0.00           H  
ATOM   4828 3HD1 ILE B 302      -9.160  -1.961 -23.286  1.00  0.00           H  
ATOM   4829  N   LEU B 303      -8.844  -7.718 -22.923  1.00  0.00           N  
ATOM   4830  CA  LEU B 303      -8.612  -8.891 -23.759  1.00  0.00           C  
ATOM   4831  C   LEU B 303      -9.552 -10.032 -23.392  1.00  0.00           C  
ATOM   4832  O   LEU B 303     -10.100 -10.699 -24.278  1.00  0.00           O  
ATOM   4833  CB  LEU B 303      -7.157  -9.358 -23.623  1.00  0.00           C  
ATOM   4834  CG  LEU B 303      -6.099  -8.417 -24.211  1.00  0.00           C  
ATOM   4835  CD1 LEU B 303      -4.714  -8.870 -23.771  1.00  0.00           C  
ATOM   4836  CD2 LEU B 303      -6.214  -8.407 -25.728  1.00  0.00           C  
ATOM   4837  H   LEU B 303      -8.102  -7.388 -22.322  1.00  0.00           H  
ATOM   4838  HA  LEU B 303      -8.819  -8.623 -24.795  1.00  0.00           H  
ATOM   4839 1HB  LEU B 303      -6.932  -9.490 -22.566  1.00  0.00           H  
ATOM   4840 2HB  LEU B 303      -7.054 -10.324 -24.119  1.00  0.00           H  
ATOM   4841  HG  LEU B 303      -6.256  -7.408 -23.829  1.00  0.00           H  
ATOM   4842 1HD1 LEU B 303      -3.961  -8.201 -24.189  1.00  0.00           H  
ATOM   4843 2HD1 LEU B 303      -4.653  -8.849 -22.683  1.00  0.00           H  
ATOM   4844 3HD1 LEU B 303      -4.534  -9.885 -24.125  1.00  0.00           H  
ATOM   4845 1HD2 LEU B 303      -5.462  -7.737 -26.147  1.00  0.00           H  
ATOM   4846 2HD2 LEU B 303      -6.055  -9.415 -26.112  1.00  0.00           H  
ATOM   4847 3HD2 LEU B 303      -7.208  -8.062 -26.016  1.00  0.00           H  
ATOM   4848  N   ARG B 304      -9.752 -10.275 -22.094  1.00  0.00           N  
ATOM   4849  CA  ARG B 304     -10.628 -11.370 -21.687  1.00  0.00           C  
ATOM   4850  C   ARG B 304     -12.075 -11.086 -22.067  1.00  0.00           C  
ATOM   4851  O   ARG B 304     -12.780 -11.976 -22.558  1.00  0.00           O  
ATOM   4852  CB  ARG B 304     -10.537 -11.600 -20.186  1.00  0.00           C  
ATOM   4853  CG  ARG B 304      -9.232 -12.219 -19.712  1.00  0.00           C  
ATOM   4854  CD  ARG B 304      -9.197 -12.364 -18.234  1.00  0.00           C  
ATOM   4855  NE  ARG B 304      -7.927 -12.898 -17.771  1.00  0.00           N  
ATOM   4856  CZ  ARG B 304      -7.628 -14.210 -17.702  1.00  0.00           C  
ATOM   4857  NH1 ARG B 304      -8.517 -15.107 -18.069  1.00  0.00           N  
ATOM   4858  NH2 ARG B 304      -6.442 -14.596 -17.265  1.00  0.00           N  
ATOM   4859  H   ARG B 304      -9.306  -9.711 -21.385  1.00  0.00           H  
ATOM   4860  HA  ARG B 304     -10.325 -12.271 -22.220  1.00  0.00           H  
ATOM   4861 1HB  ARG B 304     -10.659 -10.651 -19.665  1.00  0.00           H  
ATOM   4862 2HB  ARG B 304     -11.347 -12.255 -19.868  1.00  0.00           H  
ATOM   4863 1HG  ARG B 304      -9.116 -13.209 -20.156  1.00  0.00           H  
ATOM   4864 2HG  ARG B 304      -8.397 -11.586 -20.014  1.00  0.00           H  
ATOM   4865 1HD  ARG B 304      -9.346 -11.389 -17.770  1.00  0.00           H  
ATOM   4866 2HD  ARG B 304      -9.988 -13.041 -17.916  1.00  0.00           H  
ATOM   4867  HE  ARG B 304      -7.217 -12.239 -17.480  1.00  0.00           H  
ATOM   4868 1HH1 ARG B 304      -9.424 -14.812 -18.402  1.00  0.00           H  
ATOM   4869 2HH1 ARG B 304      -8.294 -16.090 -18.017  1.00  0.00           H  
ATOM   4870 1HH2 ARG B 304      -5.759 -13.907 -16.983  1.00  0.00           H  
ATOM   4871 2HH2 ARG B 304      -6.219 -15.579 -17.214  1.00  0.00           H  
ATOM   4872  N   ALA B 305     -12.536  -9.853 -21.852  1.00  0.00           N  
ATOM   4873  CA  ALA B 305     -13.896  -9.501 -22.250  1.00  0.00           C  
ATOM   4874  C   ALA B 305     -14.053  -9.548 -23.764  1.00  0.00           C  
ATOM   4875  O   ALA B 305     -15.083 -10.011 -24.272  1.00  0.00           O  
ATOM   4876  CB  ALA B 305     -14.260  -8.119 -21.707  1.00  0.00           C  
ATOM   4877  H   ALA B 305     -11.955  -9.152 -21.415  1.00  0.00           H  
ATOM   4878  HA  ALA B 305     -14.575 -10.239 -21.825  1.00  0.00           H  
ATOM   4879 1HB  ALA B 305     -15.277  -7.866 -22.010  1.00  0.00           H  
ATOM   4880 2HB  ALA B 305     -14.197  -8.127 -20.619  1.00  0.00           H  
ATOM   4881 3HB  ALA B 305     -13.569  -7.379 -22.105  1.00  0.00           H  
ATOM   4882  N   ALA B 306     -13.047  -9.077 -24.504  1.00  0.00           N  
ATOM   4883  CA  ALA B 306     -13.106  -9.131 -25.960  1.00  0.00           C  
ATOM   4884  C   ALA B 306     -13.069 -10.560 -26.484  1.00  0.00           C  
ATOM   4885  O   ALA B 306     -13.747 -10.863 -27.470  1.00  0.00           O  
ATOM   4886  CB  ALA B 306     -11.960  -8.325 -26.571  1.00  0.00           C  
ATOM   4887  H   ALA B 306     -12.233  -8.679 -24.059  1.00  0.00           H  
ATOM   4888  HA  ALA B 306     -14.053  -8.694 -26.277  1.00  0.00           H  
ATOM   4889 1HB  ALA B 306     -12.018  -8.375 -27.659  1.00  0.00           H  
ATOM   4890 2HB  ALA B 306     -12.034  -7.286 -26.251  1.00  0.00           H  
ATOM   4891 3HB  ALA B 306     -11.008  -8.738 -26.241  1.00  0.00           H  
ATOM   4892  N   GLU B 307     -12.290 -11.439 -25.849  1.00  0.00           N  
ATOM   4893  CA  GLU B 307     -12.230 -12.831 -26.288  1.00  0.00           C  
ATOM   4894  C   GLU B 307     -13.588 -13.505 -26.138  1.00  0.00           C  
ATOM   4895  O   GLU B 307     -14.024 -14.254 -27.021  1.00  0.00           O  
ATOM   4896  CB  GLU B 307     -11.175 -13.600 -25.490  1.00  0.00           C  
ATOM   4897  CG  GLU B 307     -10.931 -15.021 -25.976  1.00  0.00           C  
ATOM   4898  CD  GLU B 307      -9.756 -15.676 -25.305  1.00  0.00           C  
ATOM   4899  OE1 GLU B 307      -9.696 -15.652 -24.099  1.00  0.00           O  
ATOM   4900  OE2 GLU B 307      -8.918 -16.202 -25.999  1.00  0.00           O  
ATOM   4901  H   GLU B 307     -11.734 -11.148 -25.057  1.00  0.00           H  
ATOM   4902  HA  GLU B 307     -11.961 -12.848 -27.345  1.00  0.00           H  
ATOM   4903 1HB  GLU B 307     -10.226 -13.065 -25.531  1.00  0.00           H  
ATOM   4904 2HB  GLU B 307     -11.476 -13.652 -24.443  1.00  0.00           H  
ATOM   4905 1HG  GLU B 307     -11.823 -15.618 -25.785  1.00  0.00           H  
ATOM   4906 2HG  GLU B 307     -10.765 -15.002 -27.052  1.00  0.00           H  
ATOM   4907  N   GLU B 308     -14.276 -13.246 -25.023  1.00  0.00           N  
ATOM   4908  CA  GLU B 308     -15.613 -13.797 -24.834  1.00  0.00           C  
ATOM   4909  C   GLU B 308     -16.596 -13.253 -25.862  1.00  0.00           C  
ATOM   4910  O   GLU B 308     -17.477 -13.989 -26.322  1.00  0.00           O  
ATOM   4911  CB  GLU B 308     -16.117 -13.490 -23.422  1.00  0.00           C  
ATOM   4912  CG  GLU B 308     -15.430 -14.285 -22.321  1.00  0.00           C  
ATOM   4913  CD  GLU B 308     -15.728 -15.757 -22.389  1.00  0.00           C  
ATOM   4914  OE1 GLU B 308     -16.883 -16.109 -22.396  1.00  0.00           O  
ATOM   4915  OE2 GLU B 308     -14.800 -16.529 -22.434  1.00  0.00           O  
ATOM   4916  H   GLU B 308     -13.876 -12.665 -24.301  1.00  0.00           H  
ATOM   4917  HA  GLU B 308     -15.565 -14.877 -24.973  1.00  0.00           H  
ATOM   4918 1HB  GLU B 308     -15.977 -12.430 -23.208  1.00  0.00           H  
ATOM   4919 2HB  GLU B 308     -17.186 -13.695 -23.365  1.00  0.00           H  
ATOM   4920 1HG  GLU B 308     -14.353 -14.139 -22.401  1.00  0.00           H  
ATOM   4921 2HG  GLU B 308     -15.749 -13.897 -21.354  1.00  0.00           H  
ATOM   4922  N   LEU B 309     -16.468 -11.976 -26.232  1.00  0.00           N  
ATOM   4923  CA  LEU B 309     -17.291 -11.438 -27.311  1.00  0.00           C  
ATOM   4924  C   LEU B 309     -16.931 -12.063 -28.651  1.00  0.00           C  
ATOM   4925  O   LEU B 309     -17.817 -12.327 -29.471  1.00  0.00           O  
ATOM   4926  CB  LEU B 309     -17.127  -9.915 -27.393  1.00  0.00           C  
ATOM   4927  CG  LEU B 309     -17.743  -9.116 -26.236  1.00  0.00           C  
ATOM   4928  CD1 LEU B 309     -17.187  -7.699 -26.245  1.00  0.00           C  
ATOM   4929  CD2 LEU B 309     -19.257  -9.110 -26.373  1.00  0.00           C
[truncated: 865,648 more chars]
