# Supplementary material for: Reconfigurable asymmetric protein assemblies through implicit negative design
Source: Science. Author manuscript; Available in PMC 2023 Jan 27. (PMC9881579; doi:10.1126/science.abj7662)
Supplement: Data S2 [file NIHMS1843281-supplement-Data_S2.gz › without_all_supplement_resubmit_20211001/assemblies/validated/pentamer_101B4_DFA0_DF206-1_DF275A-1_275B.pdb]

HEADER                                            27-MAY-21   XXXX              
EXPDTA    THEORETICAL MODEL                                                     
REMARK 220                                                                      
REMARK 220 EXPERIMENTAL DETAILS                                                 
REMARK 220  EXPERIMENT TYPE                : THEORETICAL MODELLING              
REMARK 220  DATE OF DATA COLLECTION        : 27-MAY-21                          
REMARK 220                                                                      
REMARK 220 REMARK: MODEL GENERATED BY ROSETTA                                   
REMARK 220  VERSION 2021.20+release.47c4f8c                                     
ATOM      1  N   TYR A   1     137.260 207.123 -16.835  1.00  0.00           N  
ATOM      2  CA  TYR A   1     136.802 206.551 -18.095  1.00  0.00           C  
ATOM      3  C   TYR A   1     135.545 205.714 -17.896  1.00  0.00           C  
ATOM      4  O   TYR A   1     134.832 205.412 -18.853  1.00  0.00           O  
ATOM      5  CB  TYR A   1     137.906 205.705 -18.732  1.00  0.00           C  
ATOM      6  CG  TYR A   1     138.203 204.424 -17.985  1.00  0.00           C  
ATOM      7  CD1 TYR A   1     137.468 203.279 -18.252  1.00  0.00           C  
ATOM      8  CD2 TYR A   1     139.210 204.395 -17.033  1.00  0.00           C  
ATOM      9  CE1 TYR A   1     137.738 202.109 -17.568  1.00  0.00           C  
ATOM     10  CE2 TYR A   1     139.481 203.225 -16.348  1.00  0.00           C  
ATOM     11  CZ  TYR A   1     138.749 202.086 -16.614  1.00  0.00           C  
ATOM     12  OH  TYR A   1     139.019 200.921 -15.932  1.00  0.00           O  
ATOM     13 1H   TYR A   1     138.084 207.666 -16.996  1.00  0.00           H  
ATOM     14 2H   TYR A   1     136.544 207.708 -16.455  1.00  0.00           H  
ATOM     15 3H   TYR A   1     137.466 206.387 -16.190  1.00  0.00           H  
ATOM     16  HA  TYR A   1     136.554 207.370 -18.770  1.00  0.00           H  
ATOM     17 1HB  TYR A   1     137.623 205.445 -19.754  1.00  0.00           H  
ATOM     18 2HB  TYR A   1     138.825 206.287 -18.787  1.00  0.00           H  
ATOM     19  HD1 TYR A   1     136.675 203.301 -19.001  1.00  0.00           H  
ATOM     20  HD2 TYR A   1     139.787 205.295 -16.822  1.00  0.00           H  
ATOM     21  HE1 TYR A   1     137.160 201.210 -17.778  1.00  0.00           H  
ATOM     22  HE2 TYR A   1     140.273 203.203 -15.600  1.00  0.00           H  
ATOM     23  HH  TYR A   1     138.386 200.247 -16.192  1.00  0.00           H  
ATOM     24  N   GLU A   2     135.279 205.343 -16.649  1.00  0.00           N  
ATOM     25  CA  GLU A   2     134.147 204.479 -16.331  1.00  0.00           C  
ATOM     26  C   GLU A   2     132.825 205.175 -16.624  1.00  0.00           C  
ATOM     27  O   GLU A   2     131.876 204.553 -17.098  1.00  0.00           O  
ATOM     28  CB  GLU A   2     134.196 204.054 -14.862  1.00  0.00           C  
ATOM     29  CG  GLU A   2     135.336 203.106 -14.520  1.00  0.00           C  
ATOM     30  CD  GLU A   2     135.397 202.767 -13.056  1.00  0.00           C  
ATOM     31  OE1 GLU A   2     134.678 203.371 -12.296  1.00  0.00           O  
ATOM     32  OE2 GLU A   2     136.163 201.905 -12.698  1.00  0.00           O  
ATOM     33  H   GLU A   2     135.876 205.665 -15.901  1.00  0.00           H  
ATOM     34  HA  GLU A   2     134.200 203.592 -16.963  1.00  0.00           H  
ATOM     35 1HB  GLU A   2     134.295 204.937 -14.230  1.00  0.00           H  
ATOM     36 2HB  GLU A   2     133.260 203.562 -14.593  1.00  0.00           H  
ATOM     37 1HG  GLU A   2     135.213 202.184 -15.089  1.00  0.00           H  
ATOM     38 2HG  GLU A   2     136.278 203.563 -14.821  1.00  0.00           H  
ATOM     39  N   ASP A   3     132.767 206.471 -16.335  1.00  0.00           N  
ATOM     40  CA  ASP A   3     131.598 207.280 -16.660  1.00  0.00           C  
ATOM     41  C   ASP A   3     131.334 207.284 -18.160  1.00  0.00           C  
ATOM     42  O   ASP A   3     130.191 207.169 -18.600  1.00  0.00           O  
ATOM     43  CB  ASP A   3     131.785 208.717 -16.166  1.00  0.00           C  
ATOM     44  CG  ASP A   3     131.706 208.836 -14.650  1.00  0.00           C  
ATOM     45  OD1 ASP A   3     131.244 207.912 -14.024  1.00  0.00           O  
ATOM     46  OD2 ASP A   3     132.109 209.850 -14.132  1.00  0.00           O  
ATOM     47  H   ASP A   3     133.554 206.910 -15.875  1.00  0.00           H  
ATOM     48  HA  ASP A   3     130.728 206.841 -16.172  1.00  0.00           H  
ATOM     49 1HB  ASP A   3     132.753 209.093 -16.496  1.00  0.00           H  
ATOM     50 2HB  ASP A   3     131.019 209.355 -16.606  1.00  0.00           H  
ATOM     51  N   GLU A   4     132.400 207.416 -18.944  1.00  0.00           N  
ATOM     52  CA  GLU A   4     132.291 207.385 -20.398  1.00  0.00           C  
ATOM     53  C   GLU A   4     131.764 206.040 -20.882  1.00  0.00           C  
ATOM     54  O   GLU A   4     130.892 205.978 -21.747  1.00  0.00           O  
ATOM     55  CB  GLU A   4     133.650 207.674 -21.040  1.00  0.00           C  
ATOM     56  CG  GLU A   4     134.133 209.107 -20.872  1.00  0.00           C  
ATOM     57  CD  GLU A   4     135.524 209.322 -21.401  1.00  0.00           C  
ATOM     58  OE1 GLU A   4     136.202 208.352 -21.643  1.00  0.00           O  
ATOM     59  OE2 GLU A   4     135.908 210.455 -21.563  1.00  0.00           O  
ATOM     60  H   GLU A   4     133.309 207.540 -18.521  1.00  0.00           H  
ATOM     61  HA  GLU A   4     131.579 208.149 -20.708  1.00  0.00           H  
ATOM     62 1HB  GLU A   4     134.403 207.014 -20.610  1.00  0.00           H  
ATOM     63 2HB  GLU A   4     133.599 207.461 -22.109  1.00  0.00           H  
ATOM     64 1HG  GLU A   4     133.450 209.775 -21.397  1.00  0.00           H  
ATOM     65 2HG  GLU A   4     134.108 209.365 -19.814  1.00  0.00           H  
ATOM     66  N   CYS A   5     132.305 204.962 -20.319  1.00  0.00           N  
ATOM     67  CA  CYS A   5     131.849 203.617 -20.649  1.00  0.00           C  
ATOM     68  C   CYS A   5     130.362 203.450 -20.356  1.00  0.00           C  
ATOM     69  O   CYS A   5     129.620 202.885 -21.160  1.00  0.00           O  
ATOM     70  CB  CYS A   5     132.638 202.573 -19.858  1.00  0.00           C  
ATOM     71  SG  CYS A   5     134.368 202.423 -20.356  1.00  0.00           S  
ATOM     72  H   CYS A   5     133.046 205.080 -19.645  1.00  0.00           H  
ATOM     73  HA  CYS A   5     131.994 203.455 -21.718  1.00  0.00           H  
ATOM     74 1HB  CYS A   5     132.612 202.824 -18.797  1.00  0.00           H  
ATOM     75 2HB  CYS A   5     132.167 201.597 -19.975  1.00  0.00           H  
ATOM     76  N   GLU A   6     129.935 203.946 -19.200  1.00  0.00           N  
ATOM     77  CA  GLU A   6     128.542 203.823 -18.784  1.00  0.00           C  
ATOM     78  C   GLU A   6     127.622 204.630 -19.696  1.00  0.00           C  
ATOM     79  O   GLU A   6     126.586 204.140 -20.136  1.00  0.00           O  
ATOM     80  CB  GLU A   6     128.376 204.288 -17.335  1.00  0.00           C  
ATOM     81  CG  GLU A   6     126.955 204.181 -16.800  1.00  0.00           C  
ATOM     82  CD  GLU A   6     126.489 202.759 -16.660  1.00  0.00           C  
ATOM     83  OE1 GLU A   6     127.319 201.886 -16.586  1.00  0.00           O  
ATOM     84  OE2 GLU A   6     125.299 202.546 -16.627  1.00  0.00           O  
ATOM     85  H   GLU A   6     130.589 204.418 -18.593  1.00  0.00           H  
ATOM     86  HA  GLU A   6     128.246 202.777 -18.861  1.00  0.00           H  
ATOM     87 1HB  GLU A   6     129.023 203.697 -16.688  1.00  0.00           H  
ATOM     88 2HB  GLU A   6     128.688 205.328 -17.249  1.00  0.00           H  
ATOM     89 1HG  GLU A   6     126.908 204.665 -15.826  1.00  0.00           H  
ATOM     90 2HG  GLU A   6     126.284 204.714 -17.473  1.00  0.00           H  
ATOM     91  N   GLU A   7     128.015 205.868 -19.977  1.00  0.00           N  
ATOM     92  CA  GLU A   7     127.215 206.753 -20.816  1.00  0.00           C  
ATOM     93  C   GLU A   7     127.001 206.151 -22.201  1.00  0.00           C  
ATOM     94  O   GLU A   7     125.873 206.067 -22.684  1.00  0.00           O  
ATOM     95  CB  GLU A   7     127.886 208.122 -20.942  1.00  0.00           C  
ATOM     96  CG  GLU A   7     127.139 209.109 -21.827  1.00  0.00           C  
ATOM     97  CD  GLU A   7     127.853 210.425 -21.966  1.00  0.00           C  
ATOM     98  OE1 GLU A   7     128.699 210.710 -21.153  1.00  0.00           O  
ATOM     99  OE2 GLU A   7     127.551 211.148 -22.886  1.00  0.00           O  
ATOM    100  H   GLU A   7     128.887 206.208 -19.596  1.00  0.00           H  
ATOM    101  HA  GLU A   7     126.237 206.876 -20.356  1.00  0.00           H  
ATOM    102 1HB  GLU A   7     127.988 208.569 -19.954  1.00  0.00           H  
ATOM    103 2HB  GLU A   7     128.889 207.999 -21.350  1.00  0.00           H  
ATOM    104 1HG  GLU A   7     127.015 208.671 -22.818  1.00  0.00           H  
ATOM    105 2HG  GLU A   7     126.149 209.280 -21.408  1.00  0.00           H  
ATOM    106  N   LYS A   8     128.093 205.733 -22.833  1.00  0.00           N  
ATOM    107  CA  LYS A   8     128.029 205.162 -24.174  1.00  0.00           C  
ATOM    108  C   LYS A   8     127.173 203.902 -24.196  1.00  0.00           C  
ATOM    109  O   LYS A   8     126.397 203.682 -25.127  1.00  0.00           O  
ATOM    110  CB  LYS A   8     129.435 204.851 -24.692  1.00  0.00           C  
ATOM    111  CG  LYS A   8     130.282 206.082 -24.987  1.00  0.00           C  
ATOM    112  CD  LYS A   8     131.656 205.694 -25.515  1.00  0.00           C  
ATOM    113  CE  LYS A   8     132.562 206.909 -25.649  1.00  0.00           C  
ATOM    114  NZ  LYS A   8     131.987 207.934 -26.563  1.00  0.00           N  
ATOM    115  H   LYS A   8     128.988 205.813 -22.375  1.00  0.00           H  
ATOM    116  HA  LYS A   8     127.562 205.890 -24.839  1.00  0.00           H  
ATOM    117 1HB  LYS A   8     129.968 204.247 -23.958  1.00  0.00           H  
ATOM    118 2HB  LYS A   8     129.364 204.266 -25.609  1.00  0.00           H  
ATOM    119 1HG  LYS A   8     129.778 206.702 -25.731  1.00  0.00           H  
ATOM    120 2HG  LYS A   8     130.405 206.666 -24.077  1.00  0.00           H  
ATOM    121 1HD  LYS A   8     132.118 204.979 -24.833  1.00  0.00           H  
ATOM    122 2HD  LYS A   8     131.550 205.222 -26.492  1.00  0.00           H  
ATOM    123 1HE  LYS A   8     132.715 207.358 -24.670  1.00  0.00           H  
ATOM    124 2HE  LYS A   8     133.532 206.598 -26.038  1.00  0.00           H  
ATOM    125 1HZ  LYS A   8     132.616 208.722 -26.624  1.00  0.00           H  
ATOM    126 2HZ  LYS A   8     131.857 207.534 -27.480  1.00  0.00           H  
ATOM    127 3HZ  LYS A   8     131.096 208.244 -26.201  1.00  0.00           H  
ATOM    128  N   ALA A   9     127.321 203.078 -23.166  1.00  0.00           N  
ATOM    129  CA  ALA A   9     126.526 201.860 -23.039  1.00  0.00           C  
ATOM    130  C   ALA A   9     125.036 202.176 -23.022  1.00  0.00           C  
ATOM    131  O   ALA A   9     124.242 201.510 -23.686  1.00  0.00           O  
ATOM    132  CB  ALA A   9     126.920 201.097 -21.783  1.00  0.00           C  
ATOM    133  H   ALA A   9     128.001 203.295 -22.452  1.00  0.00           H  
ATOM    134  HA  ALA A   9     126.719 201.229 -23.906  1.00  0.00           H  
ATOM    135 1HB  ALA A   9     126.316 200.191 -21.702  1.00  0.00           H  
ATOM    136 2HB  ALA A   9     127.974 200.826 -21.836  1.00  0.00           H  
ATOM    137 3HB  ALA A   9     126.749 201.724 -20.909  1.00  0.00           H  
ATOM    138  N   ARG A  10     124.662 203.194 -22.255  1.00  0.00           N  
ATOM    139  CA  ARG A  10     123.267 203.600 -22.147  1.00  0.00           C  
ATOM    140  C   ARG A  10     122.754 204.171 -23.465  1.00  0.00           C  
ATOM    141  O   ARG A  10     121.611 203.930 -23.856  1.00  0.00           O  
ATOM    142  CB  ARG A  10     123.094 204.637 -21.048  1.00  0.00           C  
ATOM    143  CG  ARG A  10     123.298 204.112 -19.636  1.00  0.00           C  
ATOM    144  CD  ARG A  10     122.261 203.113 -19.267  1.00  0.00           C  
ATOM    145  NE  ARG A  10     120.941 203.711 -19.172  1.00  0.00           N  
ATOM    146  CZ  ARG A  10     119.783 203.024 -19.232  1.00  0.00           C  
ATOM    147  NH1 ARG A  10     119.801 201.720 -19.389  1.00  0.00           N  
ATOM    148  NH2 ARG A  10     118.630 203.661 -19.134  1.00  0.00           N  
ATOM    149  H   ARG A  10     125.362 203.703 -21.733  1.00  0.00           H  
ATOM    150  HA  ARG A  10     122.667 202.721 -21.915  1.00  0.00           H  
ATOM    151 1HB  ARG A  10     123.802 205.451 -21.201  1.00  0.00           H  
ATOM    152 2HB  ARG A  10     122.091 205.062 -21.101  1.00  0.00           H  
ATOM    153 1HG  ARG A  10     124.275 203.636 -19.562  1.00  0.00           H  
ATOM    154 2HG  ARG A  10     123.242 204.939 -18.928  1.00  0.00           H  
ATOM    155 1HD  ARG A  10     122.227 202.330 -20.024  1.00  0.00           H  
ATOM    156 2HD  ARG A  10     122.508 202.673 -18.301  1.00  0.00           H  
ATOM    157  HE  ARG A  10     120.885 204.714 -19.050  1.00  0.00           H  
ATOM    158 1HH1 ARG A  10     120.683 201.231 -19.464  1.00  0.00           H  
ATOM    159 2HH1 ARG A  10     118.934 201.204 -19.435  1.00  0.00           H  
ATOM    160 1HH2 ARG A  10     118.616 204.665 -19.013  1.00  0.00           H  
ATOM    161 2HH2 ARG A  10     117.763 203.146 -19.180  1.00  0.00           H  
ATOM    162  N   ARG A  11     123.608 204.926 -24.149  1.00  0.00           N  
ATOM    163  CA  ARG A  11     123.258 205.498 -25.442  1.00  0.00           C  
ATOM    164  C   ARG A  11     122.926 204.411 -26.456  1.00  0.00           C  
ATOM    165  O   ARG A  11     121.925 204.498 -27.170  1.00  0.00           O  
ATOM    166  CB  ARG A  11     124.400 206.353 -25.976  1.00  0.00           C  
ATOM    167  CG  ARG A  11     124.576 207.692 -25.278  1.00  0.00           C  
ATOM    168  CD  ARG A  11     125.689 208.478 -25.870  1.00  0.00           C  
ATOM    169  NE  ARG A  11     125.871 209.753 -25.197  1.00  0.00           N  
ATOM    170  CZ  ARG A  11     125.165 210.868 -25.468  1.00  0.00           C  
ATOM    171  NH1 ARG A  11     124.237 210.849 -26.398  1.00  0.00           N  
ATOM    172  NH2 ARG A  11     125.407 211.981 -24.797  1.00  0.00           N  
ATOM    173  H   ARG A  11     124.525 205.105 -23.761  1.00  0.00           H  
ATOM    174  HA  ARG A  11     122.369 206.117 -25.319  1.00  0.00           H  
ATOM    175 1HB  ARG A  11     125.337 205.806 -25.882  1.00  0.00           H  
ATOM    176 2HB  ARG A  11     124.241 206.550 -27.036  1.00  0.00           H  
ATOM    177 1HG  ARG A  11     123.657 208.274 -25.372  1.00  0.00           H  
ATOM    178 2HG  ARG A  11     124.794 207.527 -24.223  1.00  0.00           H  
ATOM    179 1HD  ARG A  11     126.617 207.913 -25.786  1.00  0.00           H  
ATOM    180 2HD  ARG A  11     125.477 208.674 -26.920  1.00  0.00           H  
ATOM    181  HE  ARG A  11     126.576 209.806 -24.474  1.00  0.00           H  
ATOM    182 1HH1 ARG A  11     124.053 209.998 -26.910  1.00  0.00           H  
ATOM    183 2HH1 ARG A  11     123.709 211.685 -26.601  1.00  0.00           H  
ATOM    184 1HH2 ARG A  11     126.120 211.996 -24.081  1.00  0.00           H  
ATOM    185 2HH2 ARG A  11     124.878 212.818 -25.001  1.00  0.00           H  
ATOM    186  N   VAL A  12     123.771 203.386 -26.515  1.00  0.00           N  
ATOM    187  CA  VAL A  12     123.556 202.269 -27.426  1.00  0.00           C  
ATOM    188  C   VAL A  12     122.247 201.551 -27.119  1.00  0.00           C  
ATOM    189  O   VAL A  12     121.485 201.216 -28.025  1.00  0.00           O  
ATOM    190  CB  VAL A  12     124.723 201.268 -27.326  1.00  0.00           C  
ATOM    191  CG1 VAL A  12     124.394 199.991 -28.086  1.00  0.00           C  
ATOM    192  CG2 VAL A  12     125.996 201.902 -27.865  1.00  0.00           C  
ATOM    193  H   VAL A  12     124.581 203.382 -25.913  1.00  0.00           H  
ATOM    194  HA  VAL A  12     123.488 202.657 -28.442  1.00  0.00           H  
ATOM    195  HB  VAL A  12     124.866 200.993 -26.282  1.00  0.00           H  
ATOM    196 1HG1 VAL A  12     125.230 199.294 -28.005  1.00  0.00           H  
ATOM    197 2HG1 VAL A  12     123.501 199.535 -27.660  1.00  0.00           H  
ATOM    198 3HG1 VAL A  12     124.219 200.225 -29.136  1.00  0.00           H  
ATOM    199 1HG2 VAL A  12     126.818 201.189 -27.791  1.00  0.00           H  
ATOM    200 2HG2 VAL A  12     125.850 202.182 -28.909  1.00  0.00           H  
ATOM    201 3HG2 VAL A  12     126.234 202.791 -27.281  1.00  0.00           H  
ATOM    202  N   ALA A  13     121.993 201.318 -25.835  1.00  0.00           N  
ATOM    203  CA  ALA A  13     120.763 200.665 -25.404  1.00  0.00           C  
ATOM    204  C   ALA A  13     119.536 201.422 -25.896  1.00  0.00           C  
ATOM    205  O   ALA A  13     118.571 200.822 -26.370  1.00  0.00           O  
ATOM    206  CB  ALA A  13     120.733 200.540 -23.888  1.00  0.00           C  
ATOM    207  H   ALA A  13     122.670 201.600 -25.142  1.00  0.00           H  
ATOM    208  HA  ALA A  13     120.730 199.667 -25.842  1.00  0.00           H  
ATOM    209 1HB  ALA A  13     119.809 200.050 -23.582  1.00  0.00           H  
ATOM    210 2HB  ALA A  13     121.584 199.945 -23.555  1.00  0.00           H  
ATOM    211 3HB  ALA A  13     120.785 201.530 -23.439  1.00  0.00           H  
ATOM    212  N   GLU A  14     119.579 202.746 -25.779  1.00  0.00           N  
ATOM    213  CA  GLU A  14     118.477 203.590 -26.223  1.00  0.00           C  
ATOM    214  C   GLU A  14     118.332 203.555 -27.738  1.00  0.00           C  
ATOM    215  O   GLU A  14     117.223 203.603 -28.267  1.00  0.00           O  
ATOM    216  CB  GLU A  14     118.687 205.031 -25.755  1.00  0.00           C  
ATOM    217  CG  GLU A  14     118.526 205.235 -24.255  1.00  0.00           C  
ATOM    218  CD  GLU A  14     117.122 204.995 -23.778  1.00  0.00           C  
ATOM    219  OE1 GLU A  14     116.217 205.556 -24.349  1.00  0.00           O  
ATOM    220  OE2 GLU A  14     116.952 204.251 -22.842  1.00  0.00           O  
ATOM    221  H   GLU A  14     120.396 203.178 -25.372  1.00  0.00           H  
ATOM    222  HA  GLU A  14     117.551 203.205 -25.793  1.00  0.00           H  
ATOM    223 1HB  GLU A  14     119.688 205.362 -26.031  1.00  0.00           H  
ATOM    224 2HB  GLU A  14     117.975 205.685 -26.259  1.00  0.00           H  
ATOM    225 1HG  GLU A  14     119.197 204.552 -23.732  1.00  0.00           H  
ATOM    226 2HG  GLU A  14     118.823 206.252 -24.002  1.00  0.00           H  
ATOM    227  N   LYS A  15     119.461 203.469 -28.433  1.00  0.00           N  
ATOM    228  CA  LYS A  15     119.460 203.334 -29.887  1.00  0.00           C  
ATOM    229  C   LYS A  15     118.760 202.052 -30.319  1.00  0.00           C  
ATOM    230  O   LYS A  15     117.955 202.057 -31.251  1.00  0.00           O  
ATOM    231  CB  LYS A  15     120.890 203.361 -30.429  1.00  0.00           C  
ATOM    232  CG  LYS A  15     120.987 203.310 -31.949  1.00  0.00           C  
ATOM    233  CD  LYS A  15     122.421 203.503 -32.417  1.00  0.00           C  
ATOM    234  CE  LYS A  15     122.522 203.439 -33.934  1.00  0.00           C  
ATOM    235  NZ  LYS A  15     123.916 203.653 -34.408  1.00  0.00           N  
ATOM    236  H   LYS A  15     120.344 203.498 -27.944  1.00  0.00           H  
ATOM    237  HA  LYS A  15     118.906 204.173 -30.310  1.00  0.00           H  
ATOM    238 1HB  LYS A  15     121.389 204.270 -30.093  1.00  0.00           H  
ATOM    239 2HB  LYS A  15     121.448 202.513 -30.029  1.00  0.00           H  
ATOM    240 1HG  LYS A  15     120.625 202.343 -32.304  1.00  0.00           H  
ATOM    241 2HG  LYS A  15     120.364 204.091 -32.379  1.00  0.00           H  
ATOM    242 1HD  LYS A  15     122.786 204.472 -32.077  1.00  0.00           H  
ATOM    243 2HD  LYS A  15     123.053 202.725 -31.987  1.00  0.00           H  
ATOM    244 1HE  LYS A  15     122.180 202.463 -34.279  1.00  0.00           H  
ATOM    245 2HE  LYS A  15     121.880 204.201 -34.374  1.00  0.00           H  
ATOM    246 1HZ  LYS A  15     123.940 203.604 -35.417  1.00  0.00           H  
ATOM    247 2HZ  LYS A  15     124.237 204.563 -34.108  1.00  0.00           H  
ATOM    248 3HZ  LYS A  15     124.517 202.941 -34.022  1.00  0.00           H  
ATOM    249  N   VAL A  16     119.073 200.955 -29.637  1.00  0.00           N  
ATOM    250  CA  VAL A  16     118.447 199.670 -29.927  1.00  0.00           C  
ATOM    251  C   VAL A  16     116.928 199.771 -29.863  1.00  0.00           C  
ATOM    252  O   VAL A  16     116.228 199.312 -30.764  1.00  0.00           O  
ATOM    253  CB  VAL A  16     118.928 198.603 -28.926  1.00  0.00           C  
ATOM    254  CG1 VAL A  16     118.092 197.338 -29.053  1.00  0.00           C  
ATOM    255  CG2 VAL A  16     120.401 198.302 -29.160  1.00  0.00           C  
ATOM    256  H   VAL A  16     119.763 201.012 -28.903  1.00  0.00           H  
ATOM    257  HA  VAL A  16     118.717 199.372 -30.938  1.00  0.00           H  
ATOM    258  HB  VAL A  16     118.791 198.980 -27.912  1.00  0.00           H  
ATOM    259 1HG1 VAL A  16     118.446 196.594 -28.338  1.00  0.00           H  
ATOM    260 2HG1 VAL A  16     117.048 197.570 -28.846  1.00  0.00           H  
ATOM    261 3HG1 VAL A  16     118.183 196.940 -30.063  1.00  0.00           H  
ATOM    262 1HG2 VAL A  16     120.736 197.546 -28.448  1.00  0.00           H  
ATOM    263 2HG2 VAL A  16     120.539 197.930 -30.176  1.00  0.00           H  
ATOM    264 3HG2 VAL A  16     120.986 199.213 -29.023  1.00  0.00           H  
ATOM    265  N   GLU A  17     116.423 200.380 -28.794  1.00  0.00           N  
ATOM    266  CA  GLU A  17     114.991 200.588 -28.638  1.00  0.00           C  
ATOM    267  C   GLU A  17     114.430 201.439 -29.770  1.00  0.00           C  
ATOM    268  O   GLU A  17     113.416 201.094 -30.376  1.00  0.00           O  
ATOM    269  CB  GLU A  17     114.693 201.253 -27.292  1.00  0.00           C  
ATOM    270  CG  GLU A  17     113.218 201.525 -27.037  1.00  0.00           C  
ATOM    271  CD  GLU A  17     112.960 202.138 -25.687  1.00  0.00           C  
ATOM    272  OE1 GLU A  17     113.836 202.088 -24.856  1.00  0.00           O  
ATOM    273  OE2 GLU A  17     111.889 202.657 -25.489  1.00  0.00           O  
ATOM    274  H   GLU A  17     117.051 200.703 -28.072  1.00  0.00           H  
ATOM    275  HA  GLU A  17     114.491 199.618 -28.675  1.00  0.00           H  
ATOM    276 1HB  GLU A  17     115.062 200.618 -26.484  1.00  0.00           H  
ATOM    277 2HB  GLU A  17     115.225 202.203 -27.229  1.00  0.00           H  
ATOM    278 1HG  GLU A  17     112.846 202.200 -27.807  1.00  0.00           H  
ATOM    279 2HG  GLU A  17     112.668 200.589 -27.115  1.00  0.00           H  
ATOM    280  N   ARG A  18     115.095 202.555 -30.051  1.00  0.00           N  
ATOM    281  CA  ARG A  18     114.655 203.467 -31.097  1.00  0.00           C  
ATOM    282  C   ARG A  18     114.580 202.763 -32.447  1.00  0.00           C  
ATOM    283  O   ARG A  18     113.637 202.967 -33.212  1.00  0.00           O  
ATOM    284  CB  ARG A  18     115.598 204.657 -31.200  1.00  0.00           C  
ATOM    285  CG  ARG A  18     115.500 205.651 -30.052  1.00  0.00           C  
ATOM    286  CD  ARG A  18     116.523 206.721 -30.164  1.00  0.00           C  
ATOM    287  NE  ARG A  18     116.439 207.669 -29.064  1.00  0.00           N  
ATOM    288  CZ  ARG A  18     117.305 208.681 -28.859  1.00  0.00           C  
ATOM    289  NH1 ARG A  18     118.312 208.864 -29.685  1.00  0.00           N  
ATOM    290  NH2 ARG A  18     117.142 209.491 -27.828  1.00  0.00           N  
ATOM    291  H   ARG A  18     115.930 202.775 -29.525  1.00  0.00           H  
ATOM    292  HA  ARG A  18     113.652 203.818 -30.851  1.00  0.00           H  
ATOM    293 1HB  ARG A  18     116.626 204.304 -31.242  1.00  0.00           H  
ATOM    294 2HB  ARG A  18     115.398 205.201 -32.124  1.00  0.00           H  
ATOM    295 1HG  ARG A  18     114.514 206.118 -30.058  1.00  0.00           H  
ATOM    296 2HG  ARG A  18     115.649 205.131 -29.105  1.00  0.00           H  
ATOM    297 1HD  ARG A  18     117.517 206.275 -30.153  1.00  0.00           H  
ATOM    298 2HD  ARG A  18     116.380 207.266 -31.096  1.00  0.00           H  
ATOM    299  HE  ARG A  18     115.679 207.560 -28.407  1.00  0.00           H  
ATOM    300 1HH1 ARG A  18     118.436 208.245 -30.473  1.00  0.00           H  
ATOM    301 2HH1 ARG A  18     118.958 209.623 -29.532  1.00  0.00           H  
ATOM    302 1HH2 ARG A  18     116.368 209.351 -27.192  1.00  0.00           H  
ATOM    303 2HH2 ARG A  18     117.789 210.249 -27.674  1.00  0.00           H  
ATOM    304  N   LEU A  19     115.581 201.937 -32.733  1.00  0.00           N  
ATOM    305  CA  LEU A  19     115.618 201.186 -33.982  1.00  0.00           C  
ATOM    306  C   LEU A  19     114.429 200.239 -34.090  1.00  0.00           C  
ATOM    307  O   LEU A  19     113.804 200.133 -35.144  1.00  0.00           O  
ATOM    308  CB  LEU A  19     116.925 200.389 -34.080  1.00  0.00           C  
ATOM    309  CG  LEU A  19     118.195 201.218 -34.307  1.00  0.00           C  
ATOM    310  CD1 LEU A  19     119.419 200.325 -34.156  1.00  0.00           C  
ATOM    311  CD2 LEU A  19     118.148 201.852 -35.689  1.00  0.00           C  
ATOM    312  H   LEU A  19     116.333 201.829 -32.069  1.00  0.00           H  
ATOM    313  HA  LEU A  19     115.559 201.889 -34.811  1.00  0.00           H  
ATOM    314 1HB  LEU A  19     117.058 199.824 -33.158  1.00  0.00           H  
ATOM    315 2HB  LEU A  19     116.839 199.681 -34.905  1.00  0.00           H  
ATOM    316  HG  LEU A  19     118.257 202.001 -33.550  1.00  0.00           H  
ATOM    317 1HD1 LEU A  19     120.321 200.915 -34.317  1.00  0.00           H  
ATOM    318 2HD1 LEU A  19     119.439 199.900 -33.152  1.00  0.00           H  
ATOM    319 3HD1 LEU A  19     119.375 199.522 -34.890  1.00  0.00           H  
ATOM    320 1HD2 LEU A  19     119.050 202.443 -35.850  1.00  0.00           H  
ATOM    321 2HD2 LEU A  19     118.086 201.070 -36.446  1.00  0.00           H  
ATOM    322 3HD2 LEU A  19     117.273 202.498 -35.763  1.00  0.00           H  
ATOM    323  N   LYS A  20     114.123 199.554 -32.994  1.00  0.00           N  
ATOM    324  CA  LYS A  20     112.961 198.673 -32.941  1.00  0.00           C  
ATOM    325  C   LYS A  20     111.671 199.446 -33.183  1.00  0.00           C  
ATOM    326  O   LYS A  20     110.787 198.985 -33.906  1.00  0.00           O  
ATOM    327  CB  LYS A  20     112.898 197.951 -31.595  1.00  0.00           C  
ATOM    328  CG  LYS A  20     111.716 197.004 -31.443  1.00  0.00           C  
ATOM    329  CD  LYS A  20     111.814 195.838 -32.414  1.00  0.00           C  
ATOM    330  CE  LYS A  20     110.677 194.848 -32.209  1.00  0.00           C  
ATOM    331  NZ  LYS A  20     110.709 193.749 -33.212  1.00  0.00           N  
ATOM    332  H   LYS A  20     114.706 199.647 -32.176  1.00  0.00           H  
ATOM    333  HA  LYS A  20     113.056 197.929 -33.735  1.00  0.00           H  
ATOM    334 1HB  LYS A  20     113.812 197.374 -31.447  1.00  0.00           H  
ATOM    335 2HB  LYS A  20     112.842 198.688 -30.790  1.00  0.00           H  
ATOM    336 1HG  LYS A  20     111.688 196.617 -30.423  1.00  0.00           H  
ATOM    337 2HG  LYS A  20     110.789 197.546 -31.633  1.00  0.00           H  
ATOM    338 1HD  LYS A  20     111.780 196.211 -33.438  1.00  0.00           H  
ATOM    339 2HD  LYS A  20     112.763 195.320 -32.266  1.00  0.00           H  
ATOM    340 1HE  LYS A  20     110.745 194.416 -31.212  1.00  0.00           H  
ATOM    341 2HE  LYS A  20     109.723 195.368 -32.291  1.00  0.00           H  
ATOM    342 1HZ  LYS A  20     109.940 193.116 -33.043  1.00  0.00           H  
ATOM    343 2HZ  LYS A  20     110.627 194.137 -34.141  1.00  0.00           H  
ATOM    344 3HZ  LYS A  20     111.581 193.246 -33.134  1.00  0.00           H  
ATOM    345  N   ARG A  21     111.568 200.621 -32.571  1.00  0.00           N  
ATOM    346  CA  ARG A  21     110.390 201.463 -32.725  1.00  0.00           C  
ATOM    347  C   ARG A  21     110.263 201.980 -34.152  1.00  0.00           C  
ATOM    348  O   ARG A  21     109.160 202.237 -34.635  1.00  0.00           O  
ATOM    349  CB  ARG A  21     110.446 202.641 -31.764  1.00  0.00           C  
ATOM    350  CG  ARG A  21     110.238 202.283 -30.301  1.00  0.00           C  
ATOM    351  CD  ARG A  21     110.267 203.487 -29.431  1.00  0.00           C  
ATOM    352  NE  ARG A  21     110.133 203.143 -28.024  1.00  0.00           N  
ATOM    353  CZ  ARG A  21     108.961 202.921 -27.400  1.00  0.00           C  
ATOM    354  NH1 ARG A  21     107.831 203.010 -28.069  1.00  0.00           N  
ATOM    355  NH2 ARG A  21     108.944 202.613 -26.115  1.00  0.00           N  
ATOM    356  H   ARG A  21     112.327 200.939 -31.986  1.00  0.00           H  
ATOM    357  HA  ARG A  21     109.504 200.863 -32.513  1.00  0.00           H  
ATOM    358 1HB  ARG A  21     111.413 203.132 -31.848  1.00  0.00           H  
ATOM    359 2HB  ARG A  21     109.683 203.370 -32.036  1.00  0.00           H  
ATOM    360 1HG  ARG A  21     109.270 201.796 -30.179  1.00  0.00           H  
ATOM    361 2HG  ARG A  21     111.028 201.606 -29.976  1.00  0.00           H  
ATOM    362 1HD  ARG A  21     111.214 204.009 -29.565  1.00  0.00           H  
ATOM    363 2HD  ARG A  21     109.446 204.149 -29.701  1.00  0.00           H  
ATOM    364  HE  ARG A  21     110.980 203.065 -27.477  1.00  0.00           H  
ATOM    365 1HH1 ARG A  21     107.844 203.245 -29.051  1.00  0.00           H  
ATOM    366 2HH1 ARG A  21     106.952 202.844 -27.600  1.00  0.00           H  
ATOM    367 1HH2 ARG A  21     109.811 202.544 -25.601  1.00  0.00           H  
ATOM    368 2HH2 ARG A  21     108.065 202.447 -25.647  1.00  0.00           H  
ATOM    369  N   SER A  22     111.399 202.133 -34.823  1.00  0.00           N  
ATOM    370  CA  SER A  22     111.419 202.621 -36.198  1.00  0.00           C  
ATOM    371  C   SER A  22     110.988 201.532 -37.173  1.00  0.00           C  
ATOM    372  O   SER A  22     110.745 201.801 -38.349  1.00  0.00           O  
ATOM    373  CB  SER A  22     112.806 203.115 -36.557  1.00  0.00           C  
ATOM    374  OG  SER A  22     113.705 202.047 -36.675  1.00  0.00           O  
ATOM    375  H   SER A  22     112.274 201.906 -34.370  1.00  0.00           H  
ATOM    376  HA  SER A  22     110.707 203.442 -36.284  1.00  0.00           H  
ATOM    377 1HB  SER A  22     112.764 203.663 -37.499  1.00  0.00           H  
ATOM    378 2HB  SER A  22     113.156 203.806 -35.791  1.00  0.00           H  
ATOM    379  HG  SER A  22     113.299 201.308 -36.216  1.00  0.00           H  
ATOM    380  N   GLY A  23     110.898 200.303 -36.678  1.00  0.00           N  
ATOM    381  CA  GLY A  23     110.519 199.166 -37.511  1.00  0.00           C  
ATOM    382  C   GLY A  23     111.749 198.476 -38.088  1.00  0.00           C  
ATOM    383  O   GLY A  23     111.655 197.753 -39.080  1.00  0.00           O  
ATOM    384  H   GLY A  23     111.095 200.151 -35.699  1.00  0.00           H  
ATOM    385 1HA  GLY A  23     109.944 198.457 -36.918  1.00  0.00           H  
ATOM    386 2HA  GLY A  23     109.876 199.507 -38.320  1.00  0.00           H  
ATOM    387  N   THR A  24     112.897 198.699 -37.460  1.00  0.00           N  
ATOM    388  CA  THR A  24     114.143 198.079 -37.895  1.00  0.00           C  
ATOM    389  C   THR A  24     114.300 196.683 -37.305  1.00  0.00           C  
ATOM    390  O   THR A  24     114.109 196.480 -36.105  1.00  0.00           O  
ATOM    391  CB  THR A  24     115.356 198.944 -37.510  1.00  0.00           C  
ATOM    392  OG1 THR A  24     115.242 200.234 -38.125  1.00  0.00           O  
ATOM    393  CG2 THR A  24     116.649 198.283 -37.962  1.00  0.00           C  
ATOM    394  H   THR A  24     112.909 199.314 -36.659  1.00  0.00           H  
ATOM    395  HA  THR A  24     114.118 197.979 -38.982  1.00  0.00           H  
ATOM    396  HB  THR A  24     115.382 199.075 -36.427  1.00  0.00           H  
ATOM    397  HG1 THR A  24     114.717 200.810 -37.566  1.00  0.00           H  
ATOM    398 1HG2 THR A  24     117.496 198.907 -37.680  1.00  0.00           H  
ATOM    399 2HG2 THR A  24     116.744 197.306 -37.487  1.00  0.00           H  
ATOM    400 3HG2 THR A  24     116.635 198.159 -39.044  1.00  0.00           H  
ATOM    401  N   SER A  25     114.650 195.722 -38.154  1.00  0.00           N  
ATOM    402  CA  SER A  25     114.711 194.326 -37.747  1.00  0.00           C  
ATOM    403  C   SER A  25     115.906 194.065 -36.842  1.00  0.00           C  
ATOM    404  O   SER A  25     116.893 194.802 -36.872  1.00  0.00           O  
ATOM    405  CB  SER A  25     114.787 193.430 -38.969  1.00  0.00           C  
ATOM    406  OG  SER A  25     116.007 193.597 -39.639  1.00  0.00           O  
ATOM    407  H   SER A  25     114.883 195.970 -39.107  1.00  0.00           H  
ATOM    408  HA  SER A  25     113.809 194.092 -37.180  1.00  0.00           H  
ATOM    409 1HB  SER A  25     114.676 192.389 -38.665  1.00  0.00           H  
ATOM    410 2HB  SER A  25     113.965 193.665 -39.643  1.00  0.00           H  
ATOM    411  HG  SER A  25     115.955 194.451 -40.076  1.00  0.00           H  
ATOM    412  N   GLU A  26     115.813 193.013 -36.035  1.00  0.00           N  
ATOM    413  CA  GLU A  26     116.876 192.673 -35.094  1.00  0.00           C  
ATOM    414  C   GLU A  26     118.174 192.352 -35.819  1.00  0.00           C  
ATOM    415  O   GLU A  26     119.264 192.612 -35.308  1.00  0.00           O  
ATOM    416  CB  GLU A  26     116.461 191.484 -34.224  1.00  0.00           C  
ATOM    417  CG  GLU A  26     115.405 191.810 -33.177  1.00  0.00           C  
ATOM    418  CD  GLU A  26     114.018 191.896 -33.752  1.00  0.00           C  
ATOM    419  OE1 GLU A  26     113.862 191.636 -34.920  1.00  0.00           O  
ATOM    420  OE2 GLU A  26     113.113 192.222 -33.020  1.00  0.00           O  
ATOM    421  H   GLU A  26     114.988 192.434 -36.075  1.00  0.00           H  
ATOM    422  HA  GLU A  26     117.054 193.542 -34.458  1.00  0.00           H  
ATOM    423 1HB  GLU A  26     116.069 190.690 -34.859  1.00  0.00           H  
ATOM    424 2HB  GLU A  26     117.334 191.090 -33.707  1.00  0.00           H  
ATOM    425 1HG  GLU A  26     115.421 191.038 -32.408  1.00  0.00           H  
ATOM    426 2HG  GLU A  26     115.658 192.758 -32.706  1.00  0.00           H  
ATOM    427  N   ASP A  27     118.052 191.787 -37.016  1.00  0.00           N  
ATOM    428  CA  ASP A  27     119.211 191.543 -37.869  1.00  0.00           C  
ATOM    429  C   ASP A  27     119.907 192.847 -38.241  1.00  0.00           C  
ATOM    430  O   ASP A  27     121.129 192.955 -38.149  1.00  0.00           O  
ATOM    431  CB  ASP A  27     118.794 190.801 -39.141  1.00  0.00           C  
ATOM    432  CG  ASP A  27     118.429 189.343 -38.885  1.00  0.00           C  
ATOM    433  OD1 ASP A  27     118.832 188.822 -37.872  1.00  0.00           O  
ATOM    434  OD2 ASP A  27     117.753 188.770 -39.702  1.00  0.00           O  
ATOM    435  H   ASP A  27     117.136 191.518 -37.342  1.00  0.00           H  
ATOM    436  HA  ASP A  27     119.925 190.932 -37.316  1.00  0.00           H  
ATOM    437 1HB  ASP A  27     117.935 191.301 -39.590  1.00  0.00           H  
ATOM    438 2HB  ASP A  27     119.607 190.834 -39.865  1.00  0.00           H  
ATOM    439  N   GLU A  28     119.120 193.833 -38.657  1.00  0.00           N  
ATOM    440  CA  GLU A  28     119.655 195.145 -39.006  1.00  0.00           C  
ATOM    441  C   GLU A  28     120.203 195.859 -37.775  1.00  0.00           C  
ATOM    442  O   GLU A  28     121.227 196.535 -37.843  1.00  0.00           O  
ATOM    443  CB  GLU A  28     118.574 196.005 -39.665  1.00  0.00           C  
ATOM    444  CG  GLU A  28     118.197 195.567 -41.074  1.00  0.00           C  
ATOM    445  CD  GLU A  28     116.935 196.216 -41.570  1.00  0.00           C  
ATOM    446  OE1 GLU A  28     115.938 196.127 -40.895  1.00  0.00           O  
ATOM    447  OE2 GLU A  28     116.968 196.803 -42.627  1.00  0.00           O  
ATOM    448  H   GLU A  28     118.125 193.670 -38.738  1.00  0.00           H  
ATOM    449  HA  GLU A  28     120.482 195.008 -39.703  1.00  0.00           H  
ATOM    450 1HB  GLU A  28     117.670 195.984 -39.056  1.00  0.00           H  
ATOM    451 2HB  GLU A  28     118.911 197.039 -39.716  1.00  0.00           H  
ATOM    452 1HG  GLU A  28     119.012 195.819 -41.751  1.00  0.00           H  
ATOM    453 2HG  GLU A  28     118.073 194.486 -41.086  1.00  0.00           H  
ATOM    454  N   ILE A  29     119.510 195.703 -36.650  1.00  0.00           N  
ATOM    455  CA  ILE A  29     119.949 196.295 -35.394  1.00  0.00           C  
ATOM    456  C   ILE A  29     121.308 195.753 -34.973  1.00  0.00           C  
ATOM    457  O   ILE A  29     122.199 196.510 -34.590  1.00  0.00           O  
ATOM    458  CB  ILE A  29     118.926 196.035 -34.274  1.00  0.00           C  
ATOM    459  CG1 ILE A  29     117.641 196.830 -34.531  1.00  0.00           C  
ATOM    460  CG2 ILE A  29     119.515 196.395 -32.919  1.00  0.00           C  
ATOM    461  CD1 ILE A  29     116.489 196.432 -33.636  1.00  0.00           C  
ATOM    462  H   ILE A  29     118.660 195.160 -36.668  1.00  0.00           H  
ATOM    463  HA  ILE A  29     120.053 197.371 -35.535  1.00  0.00           H  
ATOM    464  HB  ILE A  29     118.648 194.982 -34.272  1.00  0.00           H  
ATOM    465 1HG1 ILE A  29     117.835 197.891 -34.386  1.00  0.00           H  
ATOM    466 2HG1 ILE A  29     117.329 196.693 -35.566  1.00  0.00           H  
ATOM    467 1HG2 ILE A  29     118.776 196.205 -32.139  1.00  0.00           H  
ATOM    468 2HG2 ILE A  29     120.400 195.788 -32.736  1.00  0.00           H  
ATOM    469 3HG2 ILE A  29     119.790 197.449 -32.910  1.00  0.00           H  
ATOM    470 1HD1 ILE A  29     115.615 197.039 -33.877  1.00  0.00           H  
ATOM    471 2HD1 ILE A  29     116.253 195.378 -33.790  1.00  0.00           H  
ATOM    472 3HD1 ILE A  29     116.765 196.594 -32.594  1.00  0.00           H  
ATOM    473  N   ALA A  30     121.465 194.435 -35.050  1.00  0.00           N  
ATOM    474  CA  ALA A  30     122.723 193.789 -34.700  1.00  0.00           C  
ATOM    475  C   ALA A  30     123.878 194.363 -35.510  1.00  0.00           C  
ATOM    476  O   ALA A  30     124.954 194.626 -34.971  1.00  0.00           O  
ATOM    477  CB  ALA A  30     122.623 192.286 -34.910  1.00  0.00           C  
ATOM    478  H   ALA A  30     120.689 193.865 -35.359  1.00  0.00           H  
ATOM    479  HA  ALA A  30     122.929 193.982 -33.647  1.00  0.00           H  
ATOM    480 1HB  ALA A  30     123.570 191.818 -34.643  1.00  0.00           H  
ATOM    481 2HB  ALA A  30     121.830 191.882 -34.280  1.00  0.00           H  
ATOM    482 3HB  ALA A  30     122.399 192.079 -35.955  1.00  0.00           H  
ATOM    483  N   GLU A  31     123.651 194.556 -36.803  1.00  0.00           N  
ATOM    484  CA  GLU A  31     124.667 195.117 -37.685  1.00  0.00           C  
ATOM    485  C   GLU A  31     124.948 196.575 -37.342  1.00  0.00           C  
ATOM    486  O   GLU A  31     126.102 196.981 -37.217  1.00  0.00           O  
ATOM    487  CB  GLU A  31     124.226 195.002 -39.145  1.00  0.00           C  
ATOM    488  CG  GLU A  31     125.195 195.618 -40.145  1.00  0.00           C  
ATOM    489  CD  GLU A  31     126.513 194.898 -40.202  1.00  0.00           C  
ATOM    490  OE1 GLU A  31     126.556 193.746 -39.842  1.00  0.00           O  
ATOM    491  OE2 GLU A  31     127.480 195.501 -40.606  1.00  0.00           O  
ATOM    492  H   GLU A  31     122.751 194.302 -37.186  1.00  0.00           H  
ATOM    493  HA  GLU A  31     125.595 194.560 -37.546  1.00  0.00           H  
ATOM    494 1HB  GLU A  31     124.101 193.951 -39.406  1.00  0.00           H  
ATOM    495 2HB  GLU A  31     123.259 195.488 -39.274  1.00  0.00           H  
ATOM    496 1HG  GLU A  31     124.740 195.598 -41.135  1.00  0.00           H  
ATOM    497 2HG  GLU A  31     125.366 196.659 -39.875  1.00  0.00           H  
ATOM    498  N   GLU A  32     123.884 197.357 -37.190  1.00  0.00           N  
ATOM    499  CA  GLU A  32     124.015 198.783 -36.922  1.00  0.00           C  
ATOM    500  C   GLU A  32     124.739 199.031 -35.603  1.00  0.00           C  
ATOM    501  O   GLU A  32     125.654 199.853 -35.533  1.00  0.00           O  
ATOM    502  CB  GLU A  32     122.637 199.450 -36.890  1.00  0.00           C  
ATOM    503  CG  GLU A  32     122.662 200.927 -36.525  1.00  0.00           C  
ATOM    504  CD  GLU A  32     123.334 201.778 -37.568  1.00  0.00           C  
ATOM    505  OE1 GLU A  32     123.391 201.360 -38.700  1.00  0.00           O  
ATOM    506  OE2 GLU A  32     123.789 202.845 -37.232  1.00  0.00           O  
ATOM    507  H   GLU A  32     122.962 196.953 -37.265  1.00  0.00           H  
ATOM    508  HA  GLU A  32     124.610 199.233 -37.716  1.00  0.00           H  
ATOM    509 1HB  GLU A  32     122.166 199.355 -37.869  1.00  0.00           H  
ATOM    510 2HB  GLU A  32     122.001 198.936 -36.170  1.00  0.00           H  
ATOM    511 1HG  GLU A  32     121.636 201.274 -36.395  1.00  0.00           H  
ATOM    512 2HG  GLU A  32     123.180 201.046 -35.575  1.00  0.00           H  
ATOM    513  N   VAL A  33     124.325 198.316 -34.562  1.00  0.00           N  
ATOM    514  CA  VAL A  33     124.940 198.453 -33.248  1.00  0.00           C  
ATOM    515  C   VAL A  33     126.412 198.058 -33.285  1.00  0.00           C  
ATOM    516  O   VAL A  33     127.260 198.735 -32.705  1.00  0.00           O  
ATOM    517  CB  VAL A  33     124.202 197.576 -32.219  1.00  0.00           C  
ATOM    518  CG1 VAL A  33     124.990 197.506 -30.918  1.00  0.00           C  
ATOM    519  CG2 VAL A  33     122.806 198.128 -31.976  1.00  0.00           C  
ATOM    520  H   VAL A  33     123.566 197.663 -34.687  1.00  0.00           H  
ATOM    521  HA  VAL A  33     124.885 199.499 -32.947  1.00  0.00           H  
ATOM    522  HB  VAL A  33     124.131 196.560 -32.606  1.00  0.00           H  
ATOM    523 1HG1 VAL A  33     124.454 196.882 -30.202  1.00  0.00           H  
ATOM    524 2HG1 VAL A  33     125.971 197.075 -31.111  1.00  0.00           H  
ATOM    525 3HG1 VAL A  33     125.105 198.508 -30.509  1.00  0.00           H  
ATOM    526 1HG2 VAL A  33     122.290 197.502 -31.247  1.00  0.00           H  
ATOM    527 2HG2 VAL A  33     122.878 199.146 -31.593  1.00  0.00           H  
ATOM    528 3HG2 VAL A  33     122.248 198.131 -32.912  1.00  0.00           H  
ATOM    529  N   ALA A  34     126.707 196.956 -33.969  1.00  0.00           N  
ATOM    530  CA  ALA A  34     128.080 196.488 -34.111  1.00  0.00           C  
ATOM    531  C   ALA A  34     128.955 197.543 -34.777  1.00  0.00           C  
ATOM    532  O   ALA A  34     130.097 197.762 -34.373  1.00  0.00           O  
ATOM    533  CB  ALA A  34     128.121 195.190 -34.904  1.00  0.00           C  
ATOM    534  H   ALA A  34     125.960 196.431 -34.402  1.00  0.00           H  
ATOM    535  HA  ALA A  34     128.487 196.303 -33.116  1.00  0.00           H  
ATOM    536 1HB  ALA A  34     129.150 194.854 -35.001  1.00  0.00           H  
ATOM    537 2HB  ALA A  34     127.538 194.429 -34.385  1.00  0.00           H  
ATOM    538 3HB  ALA A  34     127.697 195.356 -35.894  1.00  0.00           H  
ATOM    539  N   ARG A  35     128.412 198.193 -35.801  1.00  0.00           N  
ATOM    540  CA  ARG A  35     129.117 199.276 -36.481  1.00  0.00           C  
ATOM    541  C   ARG A  35     129.390 200.435 -35.531  1.00  0.00           C  
ATOM    542  O   ARG A  35     130.485 200.999 -35.528  1.00  0.00           O  
ATOM    543  CB  ARG A  35     128.310 199.777 -37.671  1.00  0.00           C  
ATOM    544  CG  ARG A  35     128.238 198.813 -38.845  1.00  0.00           C  
ATOM    545  CD  ARG A  35     127.375 199.339 -39.934  1.00  0.00           C  
ATOM    546  NE  ARG A  35     127.202 198.371 -41.006  1.00  0.00           N  
ATOM    547  CZ  ARG A  35     126.479 198.586 -42.121  1.00  0.00           C  
ATOM    548  NH1 ARG A  35     125.868 199.737 -42.297  1.00  0.00           N  
ATOM    549  NH2 ARG A  35     126.383 197.640 -43.039  1.00  0.00           N  
ATOM    550  H   ARG A  35     127.489 197.934 -36.115  1.00  0.00           H  
ATOM    551  HA  ARG A  35     130.079 198.898 -36.826  1.00  0.00           H  
ATOM    552 1HB  ARG A  35     127.291 199.990 -37.354  1.00  0.00           H  
ATOM    553 2HB  ARG A  35     128.742 200.709 -38.035  1.00  0.00           H  
ATOM    554 1HG  ARG A  35     129.238 198.653 -39.247  1.00  0.00           H  
ATOM    555 2HG  ARG A  35     127.823 197.861 -38.509  1.00  0.00           H  
ATOM    556 1HD  ARG A  35     126.391 199.583 -39.533  1.00  0.00           H  
ATOM    557 2HD  ARG A  35     127.827 200.237 -40.354  1.00  0.00           H  
ATOM    558  HE  ARG A  35     127.658 197.475 -40.905  1.00  0.00           H  
ATOM    559 1HH1 ARG A  35     125.942 200.459 -41.595  1.00  0.00           H  
ATOM    560 2HH1 ARG A  35     125.327 199.898 -43.134  1.00  0.00           H  
ATOM    561 1HH2 ARG A  35     126.853 196.755 -42.903  1.00  0.00           H  
ATOM    562 2HH2 ARG A  35     125.842 197.801 -43.874  1.00  0.00           H  
ATOM    563  N   GLU A  36     128.391 200.786 -34.730  1.00  0.00           N  
ATOM    564  CA  GLU A  36     128.532 201.862 -33.756  1.00  0.00           C  
ATOM    565  C   GLU A  36     129.649 201.564 -32.764  1.00  0.00           C  
ATOM    566  O   GLU A  36     130.510 202.407 -32.510  1.00  0.00           O  
ATOM    567  CB  GLU A  36     127.216 202.078 -33.004  1.00  0.00           C  
ATOM    568  CG  GLU A  36     127.263 203.184 -31.958  1.00  0.00           C  
ATOM    569  CD  GLU A  36     127.307 204.559 -32.561  1.00  0.00           C  
ATOM    570  OE1 GLU A  36     126.782 204.734 -33.636  1.00  0.00           O  
ATOM    571  OE2 GLU A  36     127.866 205.437 -31.948  1.00  0.00           O  
ATOM    572  H   GLU A  36     127.510 200.296 -34.796  1.00  0.00           H  
ATOM    573  HA  GLU A  36     128.798 202.777 -34.287  1.00  0.00           H  
ATOM    574 1HB  GLU A  36     126.427 202.325 -33.715  1.00  0.00           H  
ATOM    575 2HB  GLU A  36     126.927 201.155 -32.503  1.00  0.00           H  
ATOM    576 1HG  GLU A  36     126.381 203.106 -31.323  1.00  0.00           H  
ATOM    577 2HG  GLU A  36     128.142 203.038 -31.331  1.00  0.00           H  
ATOM    578  N   ILE A  37     129.633 200.361 -32.203  1.00  0.00           N  
ATOM    579  CA  ILE A  37     130.635 199.954 -31.226  1.00  0.00           C  
ATOM    580  C   ILE A  37     132.032 199.976 -31.830  1.00  0.00           C  
ATOM    581  O   ILE A  37     132.993 200.392 -31.182  1.00  0.00           O  
ATOM    582  CB  ILE A  37     130.332 198.545 -30.683  1.00  0.00           C  
ATOM    583  CG1 ILE A  37     129.060 198.563 -29.832  1.00  0.00           C  
ATOM    584  CG2 ILE A  37     131.510 198.024 -29.874  1.00  0.00           C  
ATOM    585  CD1 ILE A  37     128.528 197.187 -29.502  1.00  0.00           C  
ATOM    586  H   ILE A  37     128.903 199.708 -32.461  1.00  0.00           H  
ATOM    587  HA  ILE A  37     130.620 200.667 -30.399  1.00  0.00           H  
ATOM    588  HB  ILE A  37     130.146 197.866 -31.514  1.00  0.00           H  
ATOM    589 1HG1 ILE A  37     129.254 199.086 -28.897  1.00  0.00           H  
ATOM    590 2HG1 ILE A  37     128.278 199.113 -30.357  1.00  0.00           H  
ATOM    591 1HG2 ILE A  37     131.280 197.028 -29.497  1.00  0.00           H  
ATOM    592 2HG2 ILE A  37     132.394 197.976 -30.508  1.00  0.00           H  
ATOM    593 3HG2 ILE A  37     131.701 198.693 -29.035  1.00  0.00           H  
ATOM    594 1HD1 ILE A  37     127.624 197.282 -28.897  1.00  0.00           H  
ATOM    595 2HD1 ILE A  37     128.293 196.656 -30.425  1.00  0.00           H  
ATOM    596 3HD1 ILE A  37     129.279 196.631 -28.945  1.00  0.00           H  
ATOM    597  N   SER A  38     132.140 199.528 -33.076  1.00  0.00           N  
ATOM    598  CA  SER A  38     133.402 199.581 -33.803  1.00  0.00           C  
ATOM    599  C   SER A  38     133.947 201.004 -33.858  1.00  0.00           C  
ATOM    600  O   SER A  38     135.142 201.228 -33.666  1.00  0.00           O  
ATOM    601  CB  SER A  38     133.217 199.045 -35.208  1.00  0.00           C  
ATOM    602  OG  SER A  38     134.429 199.054 -35.912  1.00  0.00           O  
ATOM    603  H   SER A  38     131.326 199.139 -33.532  1.00  0.00           H  
ATOM    604  HA  SER A  38     134.132 198.969 -33.274  1.00  0.00           H  
ATOM    605 1HB  SER A  38     132.829 198.029 -35.162  1.00  0.00           H  
ATOM    606 2HB  SER A  38     132.484 199.652 -35.736  1.00  0.00           H  
ATOM    607  HG  SER A  38     134.859 198.220 -35.709  1.00  0.00           H  
ATOM    608  N   GLU A  39     133.063 201.960 -34.120  1.00  0.00           N  
ATOM    609  CA  GLU A  39     133.450 203.364 -34.184  1.00  0.00           C  
ATOM    610  C   GLU A  39     133.839 203.892 -32.809  1.00  0.00           C  
ATOM    611  O   GLU A  39     134.726 204.736 -32.686  1.00  0.00           O  
ATOM    612  CB  GLU A  39     132.309 204.206 -34.761  1.00  0.00           C  
ATOM    613  CG  GLU A  39     132.028 203.957 -36.236  1.00  0.00           C  
ATOM    614  CD  GLU A  39     133.216 204.234 -37.113  1.00  0.00           C  
ATOM    615  OE1 GLU A  39     133.910 205.189 -36.858  1.00  0.00           O  
ATOM    616  OE2 GLU A  39     133.431 203.490 -38.040  1.00  0.00           O  
ATOM    617  H   GLU A  39     132.098 201.707 -34.279  1.00  0.00           H  
ATOM    618  HA  GLU A  39     134.324 203.453 -34.832  1.00  0.00           H  
ATOM    619 1HB  GLU A  39     131.392 204.003 -34.207  1.00  0.00           H  
ATOM    620 2HB  GLU A  39     132.540 205.264 -34.639  1.00  0.00           H  
ATOM    621 1HG  GLU A  39     131.728 202.919 -36.369  1.00  0.00           H  
ATOM    622 2HG  GLU A  39     131.198 204.589 -36.549  1.00  0.00           H  
ATOM    623  N   VAL A  40     133.169 203.390 -31.778  1.00  0.00           N  
ATOM    624  CA  VAL A  40     133.530 203.712 -30.402  1.00  0.00           C  
ATOM    625  C   VAL A  40     134.943 203.243 -30.077  1.00  0.00           C  
ATOM    626  O   VAL A  40     135.719 203.968 -29.459  1.00  0.00           O  
ATOM    627  CB  VAL A  40     132.536 203.057 -29.424  1.00  0.00           C  
ATOM    628  CG1 VAL A  40     133.048 203.162 -27.996  1.00  0.00           C  
ATOM    629  CG2 VAL A  40     131.170 203.714 -29.558  1.00  0.00           C  
ATOM    630  H   VAL A  40     132.391 202.768 -31.949  1.00  0.00           H  
ATOM    631  HA  VAL A  40     133.505 204.796 -30.283  1.00  0.00           H  
ATOM    632  HB  VAL A  40     132.455 201.996 -29.660  1.00  0.00           H  
ATOM    633 1HG1 VAL A  40     132.334 202.694 -27.317  1.00  0.00           H  
ATOM    634 2HG1 VAL A  40     134.009 202.655 -27.915  1.00  0.00           H  
ATOM    635 3HG1 VAL A  40     133.167 204.212 -27.728  1.00  0.00           H  
ATOM    636 1HG2 VAL A  40     130.472 203.245 -28.863  1.00  0.00           H  
ATOM    637 2HG2 VAL A  40     131.251 204.775 -29.329  1.00  0.00           H  
ATOM    638 3HG2 VAL A  40     130.804 203.589 -30.577  1.00  0.00           H  
ATOM    639  N   ILE A  41     135.266 202.027 -30.500  1.00  0.00           N  
ATOM    640  CA  ILE A  41     136.602 201.476 -30.295  1.00  0.00           C  
ATOM    641  C   ILE A  41     137.663 202.345 -30.959  1.00  0.00           C  
ATOM    642  O   ILE A  41     138.691 202.652 -30.356  1.00  0.00           O  
ATOM    643  CB  ILE A  41     136.695 200.041 -30.845  1.00  0.00           C  
ATOM    644  CG1 ILE A  41     135.825 199.093 -30.014  1.00  0.00           C  
ATOM    645  CG2 ILE A  41     138.140 199.569 -30.858  1.00  0.00           C  
ATOM    646  CD1 ILE A  41     135.617 197.739 -30.651  1.00  0.00           C  
ATOM    647  H   ILE A  41     134.573 201.466 -30.974  1.00  0.00           H  
ATOM    648  HA  ILE A  41     136.810 201.460 -29.224  1.00  0.00           H  
ATOM    649  HB  ILE A  41     136.305 200.015 -31.863  1.00  0.00           H  
ATOM    650 1HG1 ILE A  41     136.282 198.944 -29.036  1.00  0.00           H  
ATOM    651 2HG1 ILE A  41     134.847 199.546 -29.851  1.00  0.00           H  
ATOM    652 1HG2 ILE A  41     138.187 198.553 -31.249  1.00  0.00           H  
ATOM    653 2HG2 ILE A  41     138.732 200.228 -31.489  1.00  0.00           H  
ATOM    654 3HG2 ILE A  41     138.538 199.586 -29.842  1.00  0.00           H  
ATOM    655 1HD1 ILE A  41     134.991 197.124 -30.005  1.00  0.00           H  
ATOM    656 2HD1 ILE A  41     135.127 197.864 -31.619  1.00  0.00           H  
ATOM    657 3HD1 ILE A  41     136.581 197.251 -30.794  1.00  0.00           H  
ATOM    658  N   ARG A  42     137.406 202.736 -32.201  1.00  0.00           N  
ATOM    659  CA  ARG A  42     138.296 203.645 -32.915  1.00  0.00           C  
ATOM    660  C   ARG A  42     138.436 204.973 -32.178  1.00  0.00           C  
ATOM    661  O   ARG A  42     139.542 205.484 -32.010  1.00  0.00           O  
ATOM    662  CB  ARG A  42     137.779 203.902 -34.324  1.00  0.00           C  
ATOM    663  CG  ARG A  42     138.621 204.865 -35.148  1.00  0.00           C  
ATOM    664  CD  ARG A  42     138.042 205.081 -36.499  1.00  0.00           C  
ATOM    665  NE  ARG A  42     136.730 205.702 -36.434  1.00  0.00           N  
ATOM    666  CZ  ARG A  42     136.512 207.010 -36.201  1.00  0.00           C  
ATOM    667  NH1 ARG A  42     137.529 207.822 -36.013  1.00  0.00           N  
ATOM    668  NH2 ARG A  42     135.278 207.479 -36.161  1.00  0.00           N  
ATOM    669  H   ARG A  42     136.575 202.396 -32.662  1.00  0.00           H  
ATOM    670  HA  ARG A  42     139.285 203.191 -32.970  1.00  0.00           H  
ATOM    671 1HB  ARG A  42     137.727 202.961 -34.869  1.00  0.00           H  
ATOM    672 2HB  ARG A  42     136.770 204.308 -34.274  1.00  0.00           H  
ATOM    673 1HG  ARG A  42     138.675 205.828 -34.640  1.00  0.00           H  
ATOM    674 2HG  ARG A  42     139.626 204.459 -35.266  1.00  0.00           H  
ATOM    675 1HD  ARG A  42     138.699 205.732 -37.075  1.00  0.00           H  
ATOM    676 2HD  ARG A  42     137.941 204.123 -37.010  1.00  0.00           H  
ATOM    677  HE  ARG A  42     135.922 205.109 -36.572  1.00  0.00           H  
ATOM    678 1HH1 ARG A  42     138.474 207.464 -36.045  1.00  0.00           H  
ATOM    679 2HH1 ARG A  42     137.367 208.804 -35.839  1.00  0.00           H  
ATOM    680 1HH2 ARG A  42     134.495 206.855 -36.305  1.00  0.00           H  
ATOM    681 2HH2 ARG A  42     135.115 208.459 -35.987  1.00  0.00           H  
ATOM    682  N   THR A  43     137.307 205.523 -31.743  1.00  0.00           N  
ATOM    683  CA  THR A  43     137.303 206.798 -31.035  1.00  0.00           C  
ATOM    684  C   THR A  43     138.157 206.731 -29.776  1.00  0.00           C  
ATOM    685  O   THR A  43     138.939 207.639 -29.497  1.00  0.00           O  
ATOM    686  CB  THR A  43     135.870 207.222 -30.665  1.00  0.00           C  
ATOM    687  OG1 THR A  43     135.097 207.397 -31.861  1.00  0.00           O  
ATOM    688  CG2 THR A  43     135.884 208.522 -29.879  1.00  0.00           C  
ATOM    689  H   THR A  43     136.432 205.045 -31.907  1.00  0.00           H  
ATOM    690  HA  THR A  43     137.733 207.559 -31.686  1.00  0.00           H  
ATOM    691  HB  THR A  43     135.404 206.443 -30.061  1.00  0.00           H  
ATOM    692  HG1 THR A  43     134.957 206.544 -32.279  1.00  0.00           H  
ATOM    693 1HG2 THR A  43     134.863 208.806 -29.626  1.00  0.00           H  
ATOM    694 2HG2 THR A  43     136.461 208.388 -28.965  1.00  0.00           H  
ATOM    695 3HG2 THR A  43     136.339 209.308 -30.482  1.00  0.00           H  
ATOM    696  N   LEU A  44     138.002 205.653 -29.017  1.00  0.00           N  
ATOM    697  CA  LEU A  44     138.745 205.474 -27.775  1.00  0.00           C  
ATOM    698  C   LEU A  44     140.243 205.388 -28.036  1.00  0.00           C  
ATOM    699  O   LEU A  44     141.045 205.949 -27.291  1.00  0.00           O  
ATOM    700  CB  LEU A  44     138.273 204.208 -27.052  1.00  0.00           C  
ATOM    701  CG  LEU A  44     136.867 204.273 -26.443  1.00  0.00           C  
ATOM    702  CD1 LEU A  44     136.467 202.895 -25.935  1.00  0.00           C  
ATOM    703  CD2 LEU A  44     136.848 205.298 -25.319  1.00  0.00           C  
ATOM    704  H   LEU A  44     137.353 204.933 -29.311  1.00  0.00           H  
ATOM    705  HA  LEU A  44     138.569 206.344 -27.142  1.00  0.00           H  
ATOM    706 1HB  LEU A  44     138.290 203.378 -27.757  1.00  0.00           H  
ATOM    707 2HB  LEU A  44     138.973 203.986 -26.246  1.00  0.00           H  
ATOM    708  HG  LEU A  44     136.152 204.565 -27.212  1.00  0.00           H  
ATOM    709 1HD1 LEU A  44     135.468 202.943 -25.501  1.00  0.00           H  
ATOM    710 2HD1 LEU A  44     136.471 202.186 -26.763  1.00  0.00           H  
ATOM    711 3HD1 LEU A  44     137.177 202.568 -25.174  1.00  0.00           H  
ATOM    712 1HD2 LEU A  44     135.848 205.346 -24.886  1.00  0.00           H  
ATOM    713 2HD2 LEU A  44     137.563 205.007 -24.549  1.00  0.00           H  
ATOM    714 3HD2 LEU A  44     137.119 206.277 -25.714  1.00  0.00           H  
ATOM    715  N   LYS A  45     140.614 204.680 -29.099  1.00  0.00           N  
ATOM    716  CA  LYS A  45     142.001 204.636 -29.544  1.00  0.00           C  
ATOM    717  C   LYS A  45     142.532 206.036 -29.827  1.00  0.00           C  
ATOM    718  O   LYS A  45     143.606 206.411 -29.354  1.00  0.00           O  
ATOM    719  CB  LYS A  45     142.134 203.760 -30.790  1.00  0.00           C  
ATOM    720  CG  LYS A  45     143.543 203.693 -31.363  1.00  0.00           C  
ATOM    721  CD  LYS A  45     143.593 202.818 -32.607  1.00  0.00           C  
ATOM    722  CE  LYS A  45     144.956 202.889 -33.280  1.00  0.00           C  
ATOM    723  NZ  LYS A  45     145.010 202.057 -34.514  1.00  0.00           N  
ATOM    724  H   LYS A  45     139.916 204.160 -29.612  1.00  0.00           H  
ATOM    725  HA  LYS A  45     142.607 204.207 -28.747  1.00  0.00           H  
ATOM    726 1HB  LYS A  45     141.820 202.743 -30.554  1.00  0.00           H  
ATOM    727 2HB  LYS A  45     141.472 204.134 -31.571  1.00  0.00           H  
ATOM    728 1HG  LYS A  45     143.878 204.698 -31.623  1.00  0.00           H  
ATOM    729 2HG  LYS A  45     144.222 203.285 -30.615  1.00  0.00           H  
ATOM    730 1HD  LYS A  45     143.386 201.783 -32.332  1.00  0.00           H  
ATOM    731 2HD  LYS A  45     142.831 203.147 -33.314  1.00  0.00           H  
ATOM    732 1HE  LYS A  45     145.177 203.922 -33.544  1.00  0.00           H  
ATOM    733 2HE  LYS A  45     145.723 202.542 -32.590  1.00  0.00           H  
ATOM    734 1HZ  LYS A  45     145.929 202.131 -34.929  1.00  0.00           H  
ATOM    735 2HZ  LYS A  45     144.825 201.093 -34.278  1.00  0.00           H  
ATOM    736 3HZ  LYS A  45     144.316 202.382 -35.171  1.00  0.00           H  
ATOM    737  N   GLU A  46     141.775 206.807 -30.602  1.00  0.00           N  
ATOM    738  CA  GLU A  46     142.200 208.143 -31.000  1.00  0.00           C  
ATOM    739  C   GLU A  46     142.251 209.084 -29.802  1.00  0.00           C  
ATOM    740  O   GLU A  46     143.037 210.034 -29.779  1.00  0.00           O  
ATOM    741  CB  GLU A  46     141.256 208.708 -32.064  1.00  0.00           C  
ATOM    742  CG  GLU A  46     141.326 207.997 -33.408  1.00  0.00           C  
ATOM    743  CD  GLU A  46     140.311 208.505 -34.393  1.00  0.00           C  
ATOM    744  OE1 GLU A  46     139.636 209.458 -34.083  1.00  0.00           O  
ATOM    745  OE2 GLU A  46     140.212 207.943 -35.458  1.00  0.00           O  
ATOM    746  H   GLU A  46     140.885 206.457 -30.924  1.00  0.00           H  
ATOM    747  HA  GLU A  46     143.204 208.078 -31.414  1.00  0.00           H  
ATOM    748 1HB  GLU A  46     140.227 208.646 -31.707  1.00  0.00           H  
ATOM    749 2HB  GLU A  46     141.482 209.759 -32.231  1.00  0.00           H  
ATOM    750 1HG  GLU A  46     142.323 208.132 -33.828  1.00  0.00           H  
ATOM    751 2HG  GLU A  46     141.171 206.930 -33.251  1.00  0.00           H  
ATOM    752  N   SER A  47     141.412 208.816 -28.810  1.00  0.00           N  
ATOM    753  CA  SER A  47     141.382 209.620 -27.592  1.00  0.00           C  
ATOM    754  C   SER A  47     142.635 209.397 -26.755  1.00  0.00           C  
ATOM    755  O   SER A  47     142.956 210.196 -25.876  1.00  0.00           O  
ATOM    756  CB  SER A  47     140.151 209.283 -26.775  1.00  0.00           C  
ATOM    757  OG  SER A  47     140.263 208.011 -26.198  1.00  0.00           O  
ATOM    758  H   SER A  47     140.777 208.037 -28.899  1.00  0.00           H  
ATOM    759  HA  SER A  47     141.355 210.673 -27.875  1.00  0.00           H  
ATOM    760 1HB  SER A  47     140.018 210.030 -25.993  1.00  0.00           H  
ATOM    761 2HB  SER A  47     139.268 209.319 -27.414  1.00  0.00           H  
ATOM    762  HG  SER A  47     140.881 207.524 -26.749  1.00  0.00           H  
ATOM    763  N   GLY A  48     143.340 208.306 -27.035  1.00  0.00           N  
ATOM    764  CA  GLY A  48     144.541 207.956 -26.282  1.00  0.00           C  
ATOM    765  C   GLY A  48     144.207 207.050 -25.105  1.00  0.00           C  
ATOM    766  O   GLY A  48     144.983 206.938 -24.155  1.00  0.00           O  
ATOM    767  H   GLY A  48     143.038 207.704 -27.786  1.00  0.00           H  
ATOM    768 1HA  GLY A  48     145.250 207.457 -26.943  1.00  0.00           H  
ATOM    769 2HA  GLY A  48     145.021 208.865 -25.922  1.00  0.00           H  
ATOM    770  N   SER A  49     143.050 206.402 -25.172  1.00  0.00           N  
ATOM    771  CA  SER A  49     142.619 205.492 -24.118  1.00  0.00           C  
ATOM    772  C   SER A  49     143.253 204.116 -24.283  1.00  0.00           C  
ATOM    773  O   SER A  49     143.554 203.690 -25.398  1.00  0.00           O  
ATOM    774  CB  SER A  49     141.109 205.365 -24.121  1.00  0.00           C  
ATOM    775  OG  SER A  49     140.500 206.592 -23.821  1.00  0.00           O  
ATOM    776  H   SER A  49     142.454 206.541 -25.975  1.00  0.00           H  
ATOM    777  HA  SER A  49     142.947 205.894 -23.159  1.00  0.00           H  
ATOM    778 1HB  SER A  49     140.775 205.021 -25.101  1.00  0.00           H  
ATOM    779 2HB  SER A  49     140.804 204.618 -23.391  1.00  0.00           H  
ATOM    780  HG  SER A  49     140.421 207.059 -24.656  1.00  0.00           H  
ATOM    781  N   SER A  50     143.453 203.425 -23.167  1.00  0.00           N  
ATOM    782  CA  SER A  50     144.087 202.111 -23.183  1.00  0.00           C  
ATOM    783  C   SER A  50     143.135 201.047 -23.711  1.00  0.00           C  
ATOM    784  O   SER A  50     141.923 201.258 -23.771  1.00  0.00           O  
ATOM    785  CB  SER A  50     144.554 201.739 -21.789  1.00  0.00           C  
ATOM    786  OG  SER A  50     143.464 201.480 -20.947  1.00  0.00           O  
ATOM    787  H   SER A  50     143.157 203.819 -22.284  1.00  0.00           H  
ATOM    788  HA  SER A  50     144.943 202.150 -23.855  1.00  0.00           H  
ATOM    789 1HB  SER A  50     145.193 200.858 -21.842  1.00  0.00           H  
ATOM    790 2HB  SER A  50     145.150 202.552 -21.377  1.00  0.00           H  
ATOM    791  HG  SER A  50     143.799 201.552 -20.051  1.00  0.00           H  
ATOM    792  N   TYR A  51     143.688 199.901 -24.093  1.00  0.00           N  
ATOM    793  CA  TYR A  51     142.882 198.769 -24.536  1.00  0.00           C  
ATOM    794  C   TYR A  51     141.983 198.262 -23.415  1.00  0.00           C  
ATOM    795  O   TYR A  51     140.924 197.688 -23.669  1.00  0.00           O  
ATOM    796  CB  TYR A  51     143.781 197.642 -25.049  1.00  0.00           C  
ATOM    797  CG  TYR A  51     144.415 196.820 -23.949  1.00  0.00           C  
ATOM    798  CD1 TYR A  51     143.758 195.706 -23.448  1.00  0.00           C  
ATOM    799  CD2 TYR A  51     145.656 197.178 -23.443  1.00  0.00           C  
ATOM    800  CE1 TYR A  51     144.337 194.954 -22.445  1.00  0.00           C  
ATOM    801  CE2 TYR A  51     146.235 196.425 -22.439  1.00  0.00           C  
ATOM    802  CZ  TYR A  51     145.581 195.319 -21.940  1.00  0.00           C  
ATOM    803  OH  TYR A  51     146.158 194.571 -20.941  1.00  0.00           O  
ATOM    804  H   TYR A  51     144.695 199.811 -24.074  1.00  0.00           H  
ATOM    805  HA  TYR A  51     142.243 199.109 -25.350  1.00  0.00           H  
ATOM    806 1HB  TYR A  51     143.198 196.972 -25.682  1.00  0.00           H  
ATOM    807 2HB  TYR A  51     144.577 198.061 -25.662  1.00  0.00           H  
ATOM    808  HD1 TYR A  51     142.782 195.424 -23.846  1.00  0.00           H  
ATOM    809  HD2 TYR A  51     146.172 198.053 -23.836  1.00  0.00           H  
ATOM    810  HE1 TYR A  51     143.820 194.080 -22.050  1.00  0.00           H  
ATOM    811  HE2 TYR A  51     147.211 196.710 -22.041  1.00  0.00           H  
ATOM    812  HH  TYR A  51     146.926 195.034 -20.598  1.00  0.00           H  
ATOM    813  N   GLU A  52     142.412 198.473 -22.178  1.00  0.00           N  
ATOM    814  CA  GLU A  52     141.611 198.108 -21.015  1.00  0.00           C  
ATOM    815  C   GLU A  52     140.346 198.954 -20.930  1.00  0.00           C  
ATOM    816  O   GLU A  52     139.273 198.447 -20.599  1.00  0.00           O  
ATOM    817  CB  GLU A  52     142.429 198.268 -19.732  1.00  0.00           C  
ATOM    818  CG  GLU A  52     143.567 197.268 -19.583  1.00  0.00           C  
ATOM    819  CD  GLU A  52     144.394 197.502 -18.350  1.00  0.00           C  
ATOM    820  OE1 GLU A  52     144.196 198.504 -17.706  1.00  0.00           O  
ATOM    821  OE2 GLU A  52     145.225 196.677 -18.052  1.00  0.00           O  
ATOM    822  H   GLU A  52     143.317 198.900 -22.037  1.00  0.00           H  
ATOM    823  HA  GLU A  52     141.308 197.067 -21.118  1.00  0.00           H  
ATOM    824 1HB  GLU A  52     142.856 199.270 -19.695  1.00  0.00           H  
ATOM    825 2HB  GLU A  52     141.775 198.160 -18.868  1.00  0.00           H  
ATOM    826 1HG  GLU A  52     143.151 196.262 -19.542  1.00  0.00           H  
ATOM    827 2HG  GLU A  52     144.208 197.331 -20.462  1.00  0.00           H  
ATOM    828  N   VAL A  53     140.478 200.240 -21.234  1.00  0.00           N  
ATOM    829  CA  VAL A  53     139.324 201.127 -21.326  1.00  0.00           C  
ATOM    830  C   VAL A  53     138.359 200.667 -22.412  1.00  0.00           C  
ATOM    831  O   VAL A  53     137.146 200.647 -22.209  1.00  0.00           O  
ATOM    832  CB  VAL A  53     139.780 202.567 -21.627  1.00  0.00           C  
ATOM    833  CG1 VAL A  53     138.581 203.453 -21.933  1.00  0.00           C  
ATOM    834  CG2 VAL A  53     140.570 203.116 -20.449  1.00  0.00           C  
ATOM    835  H   VAL A  53     141.399 200.611 -21.407  1.00  0.00           H  
ATOM    836  HA  VAL A  53     138.791 201.098 -20.375  1.00  0.00           H  
ATOM    837  HB  VAL A  53     140.410 202.561 -22.517  1.00  0.00           H  
ATOM    838 1HG1 VAL A  53     138.921 204.466 -22.143  1.00  0.00           H  
ATOM    839 2HG1 VAL A  53     138.052 203.060 -22.802  1.00  0.00           H  
ATOM    840 3HG1 VAL A  53     137.911 203.467 -21.074  1.00  0.00           H  
ATOM    841 1HG2 VAL A  53     140.890 204.135 -20.667  1.00  0.00           H  
ATOM    842 2HG2 VAL A  53     139.940 203.118 -19.557  1.00  0.00           H  
ATOM    843 3HG2 VAL A  53     141.446 202.492 -20.273  1.00  0.00           H  
ATOM    844  N   ILE A  54     138.905 200.296 -23.564  1.00  0.00           N  
ATOM    845  CA  ILE A  54     138.098 199.797 -24.670  1.00  0.00           C  
ATOM    846  C   ILE A  54     137.368 198.518 -24.284  1.00  0.00           C  
ATOM    847  O   ILE A  54     136.175 198.368 -24.550  1.00  0.00           O  
ATOM    848  CB  ILE A  54     138.972 199.537 -25.911  1.00  0.00           C  
ATOM    849  CG1 ILE A  54     139.494 200.859 -26.483  1.00  0.00           C  
ATOM    850  CG2 ILE A  54     138.184 198.774 -26.965  1.00  0.00           C  
ATOM    851  CD1 ILE A  54     140.579 200.687 -27.520  1.00  0.00           C  
ATOM    852  H   ILE A  54     139.907 200.364 -23.677  1.00  0.00           H  
ATOM    853  HA  ILE A  54     137.346 200.546 -24.914  1.00  0.00           H  
ATOM    854  HB  ILE A  54     139.844 198.950 -25.628  1.00  0.00           H  
ATOM    855 1HG1 ILE A  54     138.671 201.410 -26.935  1.00  0.00           H  
ATOM    856 2HG1 ILE A  54     139.891 201.472 -25.674  1.00  0.00           H  
ATOM    857 1HG2 ILE A  54     138.815 198.599 -27.835  1.00  0.00           H  
ATOM    858 2HG2 ILE A  54     137.860 197.817 -26.554  1.00  0.00           H  
ATOM    859 3HG2 ILE A  54     137.311 199.356 -27.261  1.00  0.00           H  
ATOM    860 1HD1 ILE A  54     140.899 201.667 -27.878  1.00  0.00           H  
ATOM    861 2HD1 ILE A  54     141.430 200.168 -27.077  1.00  0.00           H  
ATOM    862 3HD1 ILE A  54     140.194 200.105 -28.357  1.00  0.00           H  
ATOM    863  N   CYS A  55     138.092 197.594 -23.657  1.00  0.00           N  
ATOM    864  CA  CYS A  55     137.506 196.338 -23.206  1.00  0.00           C  
ATOM    865  C   CYS A  55     136.349 196.583 -22.244  1.00  0.00           C  
ATOM    866  O   CYS A  55     135.297 195.956 -22.350  1.00  0.00           O  
ATOM    867  CB  CYS A  55     138.558 195.471 -22.516  1.00  0.00           C  
ATOM    868  SG  CYS A  55     139.827 194.825 -23.630  1.00  0.00           S  
ATOM    869  H   CYS A  55     139.071 197.769 -23.489  1.00  0.00           H  
ATOM    870  HA  CYS A  55     137.108 195.811 -24.072  1.00  0.00           H  
ATOM    871 1HB  CYS A  55     139.056 196.051 -21.738  1.00  0.00           H  
ATOM    872 2HB  CYS A  55     138.073 194.624 -22.031  1.00  0.00           H  
ATOM    873  N   GLU A  56     136.553 197.500 -21.306  1.00  0.00           N  
ATOM    874  CA  GLU A  56     135.548 197.794 -20.289  1.00  0.00           C  
ATOM    875  C   GLU A  56     134.308 198.425 -20.907  1.00  0.00           C  
ATOM    876  O   GLU A  56     133.182 198.025 -20.611  1.00  0.00           O  
ATOM    877  CB  GLU A  56     136.125 198.723 -19.219  1.00  0.00           C  
ATOM    878  CG  GLU A  56     135.156 199.069 -18.099  1.00  0.00           C  
ATOM    879  CD  GLU A  56     134.800 197.883 -17.245  1.00  0.00           C  
ATOM    880  OE1 GLU A  56     135.544 196.932 -17.243  1.00  0.00           O  
ATOM    881  OE2 GLU A  56     133.783 197.928 -16.594  1.00  0.00           O  
ATOM    882  H   GLU A  56     137.426 198.009 -21.294  1.00  0.00           H  
ATOM    883  HA  GLU A  56     135.244 196.855 -19.824  1.00  0.00           H  
ATOM    884 1HB  GLU A  56     137.003 198.258 -18.771  1.00  0.00           H  
ATOM    885 2HB  GLU A  56     136.448 199.655 -19.682  1.00  0.00           H  
ATOM    886 1HG  GLU A  56     135.605 199.834 -17.467  1.00  0.00           H  
ATOM    887 2HG  GLU A  56     134.247 199.483 -18.533  1.00  0.00           H  
ATOM    888  N   CYS A  57     134.521 199.414 -21.769  1.00  0.00           N  
ATOM    889  CA  CYS A  57     133.418 200.130 -22.402  1.00  0.00           C  
ATOM    890  C   CYS A  57     132.547 199.187 -23.222  1.00  0.00           C  
ATOM    891  O   CYS A  57     131.327 199.162 -23.069  1.00  0.00           O  
ATOM    892  CB  CYS A  57     133.947 201.241 -23.308  1.00  0.00           C  
ATOM    893  SG  CYS A  57     134.564 202.689 -22.417  1.00  0.00           S  
ATOM    894  H   CYS A  57     135.469 199.674 -21.994  1.00  0.00           H  
ATOM    895  HA  CYS A  57     132.794 200.562 -21.621  1.00  0.00           H  
ATOM    896 1HB  CYS A  57     134.757 200.855 -23.926  1.00  0.00           H  
ATOM    897 2HB  CYS A  57     133.154 201.574 -23.979  1.00  0.00           H  
ATOM    898  N   VAL A  58     133.181 198.410 -24.095  1.00  0.00           N  
ATOM    899  CA  VAL A  58     132.462 197.484 -24.960  1.00  0.00           C  
ATOM    900  C   VAL A  58     131.696 196.450 -24.147  1.00  0.00           C  
ATOM    901  O   VAL A  58     130.555 196.119 -24.460  1.00  0.00           O  
ATOM    902  CB  VAL A  58     133.443 196.766 -25.905  1.00  0.00           C  
ATOM    903  CG1 VAL A  58     132.735 195.651 -26.661  1.00  0.00           C  
ATOM    904  CG2 VAL A  58     134.057 197.767 -26.872  1.00  0.00           C  
ATOM    905  H   VAL A  58     134.187 198.464 -24.158  1.00  0.00           H  
ATOM    906  HA  VAL A  58     131.736 198.049 -25.545  1.00  0.00           H  
ATOM    907  HB  VAL A  58     134.231 196.302 -25.312  1.00  0.00           H  
ATOM    908 1HG1 VAL A  58     133.444 195.155 -27.324  1.00  0.00           H  
ATOM    909 2HG1 VAL A  58     132.335 194.928 -25.951  1.00  0.00           H  
ATOM    910 3HG1 VAL A  58     131.920 196.072 -27.250  1.00  0.00           H  
ATOM    911 1HG2 VAL A  58     134.750 197.251 -27.536  1.00  0.00           H  
ATOM    912 2HG2 VAL A  58     133.268 198.234 -27.461  1.00  0.00           H  
ATOM    913 3HG2 VAL A  58     134.594 198.533 -26.311  1.00  0.00           H  
ATOM    914  N   ALA A  59     132.335 195.943 -23.095  1.00  0.00           N  
ATOM    915  CA  ALA A  59     131.697 194.978 -22.206  1.00  0.00           C  
ATOM    916  C   ALA A  59     130.417 195.548 -21.602  1.00  0.00           C  
ATOM    917  O   ALA A  59     129.388 194.872 -21.559  1.00  0.00           O  
ATOM    918  CB  ALA A  59     132.660 194.556 -21.106  1.00  0.00           C  
ATOM    919  H   ALA A  59     133.284 196.229 -22.909  1.00  0.00           H  
ATOM    920  HA  ALA A  59     131.426 194.096 -22.786  1.00  0.00           H  
ATOM    921 1HB  ALA A  59     132.171 193.836 -20.450  1.00  0.00           H  
ATOM    922 2HB  ALA A  59     133.545 194.100 -21.550  1.00  0.00           H  
ATOM    923 3HB  ALA A  59     132.957 195.430 -20.527  1.00  0.00           H  
ATOM    924  N   ARG A  60     130.488 196.791 -21.143  1.00  0.00           N  
ATOM    925  CA  ARG A  60     129.335 197.453 -20.544  1.00  0.00           C  
ATOM    926  C   ARG A  60     128.245 197.703 -21.576  1.00  0.00           C  
ATOM    927  O   ARG A  60     127.056 197.583 -21.280  1.00  0.00           O  
ATOM    928  CB  ARG A  60     129.746 198.777 -19.915  1.00  0.00           C  
ATOM    929  CG  ARG A  60     130.614 198.654 -18.674  1.00  0.00           C  
ATOM    930  CD  ARG A  60     129.886 197.999 -17.557  1.00  0.00           C  
ATOM    931  NE  ARG A  60     128.796 198.823 -17.063  1.00  0.00           N  
ATOM    932  CZ  ARG A  60     127.745 198.361 -16.357  1.00  0.00           C  
ATOM    933  NH1 ARG A  60     127.659 197.080 -16.070  1.00  0.00           N  
ATOM    934  NH2 ARG A  60     126.802 199.194 -15.951  1.00  0.00           N  
ATOM    935  H   ARG A  60     131.363 197.292 -21.211  1.00  0.00           H  
ATOM    936  HA  ARG A  60     128.921 196.798 -19.776  1.00  0.00           H  
ATOM    937 1HB  ARG A  60     130.295 199.371 -20.644  1.00  0.00           H  
ATOM    938 2HB  ARG A  60     128.855 199.341 -19.640  1.00  0.00           H  
ATOM    939 1HG  ARG A  60     131.497 198.057 -18.904  1.00  0.00           H  
ATOM    940 2HG  ARG A  60     130.923 199.647 -18.345  1.00  0.00           H  
ATOM    941 1HD  ARG A  60     129.469 197.053 -17.901  1.00  0.00           H  
ATOM    942 2HD  ARG A  60     130.574 197.814 -16.733  1.00  0.00           H  
ATOM    943  HE  ARG A  60     128.827 199.815 -17.263  1.00  0.00           H  
ATOM    944 1HH1 ARG A  60     128.379 196.443 -16.379  1.00  0.00           H  
ATOM    945 2HH1 ARG A  60     126.872 196.734 -15.541  1.00  0.00           H  
ATOM    946 1HH2 ARG A  60     126.870 200.178 -16.171  1.00  0.00           H  
ATOM    947 2HH2 ARG A  60     126.016 198.846 -15.423  1.00  0.00           H  
ATOM    948  N   ILE A  61     128.655 198.051 -22.792  1.00  0.00           N  
ATOM    949  CA  ILE A  61     127.717 198.273 -23.883  1.00  0.00           C  
ATOM    950  C   ILE A  61     126.901 197.018 -24.171  1.00  0.00           C  
ATOM    951  O   ILE A  61     125.678 197.076 -24.298  1.00  0.00           O  
ATOM    952  CB  ILE A  61     128.455 198.711 -25.161  1.00  0.00           C  
ATOM    953  CG1 ILE A  61     129.038 200.116 -24.986  1.00  0.00           C  
ATOM    954  CG2 ILE A  61     127.519 198.667 -26.359  1.00  0.00           C  
ATOM    955  CD1 ILE A  61     130.040 200.499 -26.051  1.00  0.00           C  
ATOM    956  H   ILE A  61     129.646 198.165 -22.963  1.00  0.00           H  
ATOM    957  HA  ILE A  61     127.020 199.058 -23.588  1.00  0.00           H  
ATOM    958  HB  ILE A  61     129.295 198.042 -25.344  1.00  0.00           H  
ATOM    959 1HG1 ILE A  61     128.231 200.848 -24.997  1.00  0.00           H  
ATOM    960 2HG1 ILE A  61     129.530 200.188 -24.015  1.00  0.00           H  
ATOM    961 1HG2 ILE A  61     128.056 198.979 -27.253  1.00  0.00           H  
ATOM    962 2HG2 ILE A  61     127.151 197.650 -26.495  1.00  0.00           H  
ATOM    963 3HG2 ILE A  61     126.676 199.338 -26.188  1.00  0.00           H  
ATOM    964 1HD1 ILE A  61     130.409 201.506 -25.858  1.00  0.00           H  
ATOM    965 2HD1 ILE A  61     130.875 199.798 -26.034  1.00  0.00           H  
ATOM    966 3HD1 ILE A  61     129.561 200.469 -27.029  1.00  0.00           H  
ATOM    967  N   VAL A  62     127.586 195.885 -24.274  1.00  0.00           N  
ATOM    968  CA  VAL A  62     126.928 194.616 -24.558  1.00  0.00           C  
ATOM    969  C   VAL A  62     125.909 194.269 -23.481  1.00  0.00           C  
ATOM    970  O   VAL A  62     124.796 193.834 -23.779  1.00  0.00           O  
ATOM    971  CB  VAL A  62     127.969 193.485 -24.658  1.00  0.00           C  
ATOM    972  CG1 VAL A  62     127.280 192.129 -24.703  1.00  0.00           C  
ATOM    973  CG2 VAL A  62     128.839 193.689 -25.889  1.00  0.00           C  
ATOM    974  H   VAL A  62     128.589 195.902 -24.154  1.00  0.00           H  
ATOM    975  HA  VAL A  62     126.391 194.707 -25.503  1.00  0.00           H  
ATOM    976  HB  VAL A  62     128.594 193.499 -23.764  1.00  0.00           H  
ATOM    977 1HG1 VAL A  62     128.032 191.341 -24.774  1.00  0.00           H  
ATOM    978 2HG1 VAL A  62     126.692 191.990 -23.797  1.00  0.00           H  
ATOM    979 3HG1 VAL A  62     126.626 192.083 -25.572  1.00  0.00           H  
ATOM    980 1HG2 VAL A  62     129.574 192.887 -25.953  1.00  0.00           H  
ATOM    981 2HG2 VAL A  62     128.215 193.681 -26.782  1.00  0.00           H  
ATOM    982 3HG2 VAL A  62     129.355 194.648 -25.815  1.00  0.00           H  
ATOM    983  N   ALA A  63     126.296 194.466 -22.224  1.00  0.00           N  
ATOM    984  CA  ALA A  63     125.407 194.202 -21.100  1.00  0.00           C  
ATOM    985  C   ALA A  63     124.112 194.995 -21.222  1.00  0.00           C  
ATOM    986  O   ALA A  63     123.024 194.463 -21.000  1.00  0.00           O  
ATOM    987  CB  ALA A  63     126.104 194.527 -19.786  1.00  0.00           C  
ATOM    988  H   ALA A  63     127.230 194.808 -22.044  1.00  0.00           H  
ATOM    989  HA  ALA A  63     125.148 193.142 -21.104  1.00  0.00           H  
ATOM    990 1HB  ALA A  63     125.427 194.325 -18.955  1.00  0.00           H  
ATOM    991 2HB  ALA A  63     126.997 193.912 -19.685  1.00  0.00           H  
ATOM    992 3HB  ALA A  63     126.385 195.580 -19.776  1.00  0.00           H  
ATOM    993  N   GLU A  64     124.234 196.269 -21.581  1.00  0.00           N  
ATOM    994  CA  GLU A  64     123.073 197.134 -21.738  1.00  0.00           C  
ATOM    995  C   GLU A  64     122.237 196.719 -22.943  1.00  0.00           C  
ATOM    996  O   GLU A  64     121.011 196.831 -22.927  1.00  0.00           O  
ATOM    997  CB  GLU A  64     123.511 198.593 -21.887  1.00  0.00           C  
ATOM    998  CG  GLU A  64     124.056 199.220 -20.611  1.00  0.00           C  
ATOM    999  CD  GLU A  64     123.014 199.356 -19.536  1.00  0.00           C  
ATOM   1000  OE1 GLU A  64     121.967 199.887 -19.815  1.00  0.00           O  
ATOM   1001  OE2 GLU A  64     123.267 198.929 -18.434  1.00  0.00           O  
ATOM   1002  H   GLU A  64     125.156 196.645 -21.745  1.00  0.00           H  
ATOM   1003  HA  GLU A  64     122.446 197.040 -20.851  1.00  0.00           H  
ATOM   1004 1HB  GLU A  64     124.286 198.664 -22.652  1.00  0.00           H  
ATOM   1005 2HB  GLU A  64     122.666 199.196 -22.220  1.00  0.00           H  
ATOM   1006 1HG  GLU A  64     124.871 198.603 -20.235  1.00  0.00           H  
ATOM   1007 2HG  GLU A  64     124.460 200.203 -20.846  1.00  0.00           H  
ATOM   1008  N   ILE A  65     122.907 196.239 -23.985  1.00  0.00           N  
ATOM   1009  CA  ILE A  65     122.222 195.721 -25.163  1.00  0.00           C  
ATOM   1010  C   ILE A  65     121.335 194.534 -24.807  1.00  0.00           C  
ATOM   1011  O   ILE A  65     120.187 194.456 -25.242  1.00  0.00           O  
ATOM   1012  CB  ILE A  65     123.235 195.300 -26.244  1.00  0.00           C  
ATOM   1013  CG1 ILE A  65     123.907 196.533 -26.854  1.00  0.00           C  
ATOM   1014  CG2 ILE A  65     122.550 194.476 -27.322  1.00  0.00           C  
ATOM   1015  CD1 ILE A  65     125.109 196.212 -27.713  1.00  0.00           C  
ATOM   1016  H   ILE A  65     123.916 196.235 -23.962  1.00  0.00           H  
ATOM   1017  HA  ILE A  65     121.580 196.505 -25.563  1.00  0.00           H  
ATOM   1018  HB  ILE A  65     124.025 194.703 -25.791  1.00  0.00           H  
ATOM   1019 1HG1 ILE A  65     123.186 197.076 -27.466  1.00  0.00           H  
ATOM   1020 2HG1 ILE A  65     124.228 197.204 -26.057  1.00  0.00           H  
ATOM   1021 1HG2 ILE A  65     123.277 194.187 -28.079  1.00  0.00           H  
ATOM   1022 2HG2 ILE A  65     122.117 193.581 -26.876  1.00  0.00           H  
ATOM   1023 3HG2 ILE A  65     121.760 195.067 -27.786  1.00  0.00           H  
ATOM   1024 1HD1 ILE A  65     125.531 197.135 -28.109  1.00  0.00           H  
ATOM   1025 2HD1 ILE A  65     125.860 195.699 -27.111  1.00  0.00           H  
ATOM   1026 3HD1 ILE A  65     124.805 195.569 -28.538  1.00  0.00           H  
ATOM   1027  N   VAL A  66     121.875 193.615 -24.012  1.00  0.00           N  
ATOM   1028  CA  VAL A  66     121.122 192.450 -23.570  1.00  0.00           C  
ATOM   1029  C   VAL A  66     119.818 192.857 -22.893  1.00  0.00           C  
ATOM   1030  O   VAL A  66     118.753 192.324 -23.206  1.00  0.00           O  
ATOM   1031  CB  VAL A  66     121.966 191.611 -22.592  1.00  0.00           C  
ATOM   1032  CG1 VAL A  66     121.108 190.545 -21.927  1.00  0.00           C  
ATOM   1033  CG2 VAL A  66     123.138 190.979 -23.328  1.00  0.00           C  
ATOM   1034  H   VAL A  66     122.829 193.730 -23.707  1.00  0.00           H  
ATOM   1035  HA  VAL A  66     120.868 191.851 -24.447  1.00  0.00           H  
ATOM   1036  HB  VAL A  66     122.341 192.260 -21.800  1.00  0.00           H  
ATOM   1037 1HG1 VAL A  66     121.721 189.962 -21.238  1.00  0.00           H  
ATOM   1038 2HG1 VAL A  66     120.298 191.021 -21.375  1.00  0.00           H  
ATOM   1039 3HG1 VAL A  66     120.691 189.886 -22.689  1.00  0.00           H  
ATOM   1040 1HG2 VAL A  66     123.730 190.388 -22.630  1.00  0.00           H  
ATOM   1041 2HG2 VAL A  66     122.762 190.334 -24.123  1.00  0.00           H  
ATOM   1042 3HG2 VAL A  66     123.760 191.762 -23.761  1.00  0.00           H  
ATOM   1043  N   GLU A  67     119.912 193.802 -21.963  1.00  0.00           N  
ATOM   1044  CA  GLU A  67     118.734 194.320 -21.279  1.00  0.00           C  
ATOM   1045  C   GLU A  67     117.765 194.966 -22.260  1.00  0.00           C  
ATOM   1046  O   GLU A  67     116.568 194.686 -22.244  1.00  0.00           O  
ATOM   1047  CB  GLU A  67     119.143 195.333 -20.208  1.00  0.00           C  
ATOM   1048  CG  GLU A  67     117.977 195.944 -19.443  1.00  0.00           C  
ATOM   1049  CD  GLU A  67     118.418 196.903 -18.373  1.00  0.00           C  
ATOM   1050  OE1 GLU A  67     119.574 196.885 -18.024  1.00  0.00           O  
ATOM   1051  OE2 GLU A  67     117.599 197.657 -17.903  1.00  0.00           O  
ATOM   1052  H   GLU A  67     120.821 194.171 -21.728  1.00  0.00           H  
ATOM   1053  HA  GLU A  67     118.216 193.488 -20.804  1.00  0.00           H  
ATOM   1054 1HB  GLU A  67     119.802 194.851 -19.485  1.00  0.00           H  
ATOM   1055 2HB  GLU A  67     119.702 196.147 -20.671  1.00  0.00           H  
ATOM   1056 1HG  GLU A  67     117.333 196.472 -20.145  1.00  0.00           H  
ATOM   1057 2HG  GLU A  67     117.395 195.143 -18.989  1.00  0.00           H  
ATOM   1058  N   ALA A  68     118.291 195.834 -23.120  1.00  0.00           N  
ATOM   1059  CA  ALA A  68     117.467 196.551 -24.087  1.00  0.00           C  
ATOM   1060  C   ALA A  68     116.709 195.587 -24.989  1.00  0.00           C  
ATOM   1061  O   ALA A  68     115.525 195.782 -25.269  1.00  0.00           O  
ATOM   1062  CB  ALA A  68     118.326 197.489 -24.920  1.00  0.00           C  
ATOM   1063  H   ALA A  68     119.286 196.001 -23.104  1.00  0.00           H  
ATOM   1064  HA  ALA A  68     116.731 197.142 -23.540  1.00  0.00           H  
ATOM   1065 1HB  ALA A  68     117.696 198.018 -25.638  1.00  0.00           H  
ATOM   1066 2HB  ALA A  68     118.816 198.211 -24.267  1.00  0.00           H  
ATOM   1067 3HB  ALA A  68     119.079 196.914 -25.457  1.00  0.00           H  
ATOM   1068  N   LEU A  69     117.395 194.540 -25.438  1.00  0.00           N  
ATOM   1069  CA  LEU A  69     116.780 193.531 -26.290  1.00  0.00           C  
ATOM   1070  C   LEU A  69     115.645 192.816 -25.567  1.00  0.00           C  
ATOM   1071  O   LEU A  69     114.583 192.578 -26.142  1.00  0.00           O  
ATOM   1072  CB  LEU A  69     117.831 192.510 -26.744  1.00  0.00           C  
ATOM   1073  CG  LEU A  69     118.870 193.025 -27.747  1.00  0.00           C  
ATOM   1074  CD1 LEU A  69     119.959 191.978 -27.933  1.00  0.00           C  
ATOM   1075  CD2 LEU A  69     118.185 193.343 -29.069  1.00  0.00           C  
ATOM   1076  H   LEU A  69     118.368 194.445 -25.183  1.00  0.00           H  
ATOM   1077  HA  LEU A  69     116.355 194.027 -27.163  1.00  0.00           H  
ATOM   1078 1HB  LEU A  69     118.368 192.151 -25.866  1.00  0.00           H  
ATOM   1079 2HB  LEU A  69     117.318 191.663 -27.201  1.00  0.00           H  
ATOM   1080  HG  LEU A  69     119.338 193.927 -27.356  1.00  0.00           H  
ATOM   1081 1HD1 LEU A  69     120.698 192.343 -28.647  1.00  0.00           H  
ATOM   1082 2HD1 LEU A  69     120.446 191.784 -26.978  1.00  0.00           H  
ATOM   1083 3HD1 LEU A  69     119.517 191.056 -28.310  1.00  0.00           H  
ATOM   1084 1HD2 LEU A  69     118.924 193.708 -29.783  1.00  0.00           H  
ATOM   1085 2HD2 LEU A  69     117.718 192.440 -29.463  1.00  0.00           H  
ATOM   1086 3HD2 LEU A  69     117.424 194.106 -28.909  1.00  0.00           H  
ATOM   1087  N   LYS A  70     115.876 192.477 -24.305  1.00  0.00           N  
ATOM   1088  CA  LYS A  70     114.849 191.856 -23.477  1.00  0.00           C  
ATOM   1089  C   LYS A  70     113.629 192.759 -23.342  1.00  0.00           C  
ATOM   1090  O   LYS A  70     112.491 192.298 -23.418  1.00  0.00           O  
ATOM   1091  CB  LYS A  70     115.407 191.517 -22.094  1.00  0.00           C  
ATOM   1092  CG  LYS A  70     114.405 190.862 -21.154  1.00  0.00           C  
ATOM   1093  CD  LYS A  70     113.989 189.488 -21.659  1.00  0.00           C  
ATOM   1094  CE  LYS A  70     113.048 188.800 -20.681  1.00  0.00           C  
ATOM   1095  NZ  LYS A  70     112.565 187.491 -21.201  1.00  0.00           N  
ATOM   1096  H   LYS A  70     116.786 192.655 -23.906  1.00  0.00           H  
ATOM   1097  HA  LYS A  70     114.523 190.934 -23.963  1.00  0.00           H  
ATOM   1098 1HB  LYS A  70     116.257 190.842 -22.200  1.00  0.00           H  
ATOM   1099 2HB  LYS A  70     115.770 192.426 -21.615  1.00  0.00           H  
ATOM   1100 1HG  LYS A  70     114.850 190.756 -20.163  1.00  0.00           H  
ATOM   1101 2HG  LYS A  70     113.519 191.492 -21.070  1.00  0.00           H  
ATOM   1102 1HD  LYS A  70     113.488 189.591 -22.623  1.00  0.00           H  
ATOM   1103 2HD  LYS A  70     114.874 188.867 -21.794  1.00  0.00           H  
ATOM   1104 1HE  LYS A  70     113.563 188.634 -19.737  1.00  0.00           H  
ATOM   1105 2HE  LYS A  70     112.187 189.441 -20.493  1.00  0.00           H  
ATOM   1106 1HZ  LYS A  70     111.945 187.068 -20.526  1.00  0.00           H  
ATOM   1107 2HZ  LYS A  70     112.070 187.636 -22.069  1.00  0.00           H  
ATOM   1108 3HZ  LYS A  70     113.354 186.882 -21.362  1.00  0.00           H  
ATOM   1109  N   ARG A  71     113.877 194.050 -23.140  1.00  0.00           N  
ATOM   1110  CA  ARG A  71     112.800 195.023 -23.004  1.00  0.00           C  
ATOM   1111  C   ARG A  71     112.034 195.184 -24.311  1.00  0.00           C  
ATOM   1112  O   ARG A  71     110.846 195.503 -24.312  1.00  0.00           O  
ATOM   1113  CB  ARG A  71     113.350 196.375 -22.573  1.00  0.00           C  
ATOM   1114  CG  ARG A  71     113.847 196.435 -21.138  1.00  0.00           C  
ATOM   1115  CD  ARG A  71     114.335 197.791 -20.782  1.00  0.00           C  
ATOM   1116  NE  ARG A  71     114.870 197.838 -19.430  1.00  0.00           N  
ATOM   1117  CZ  ARG A  71     114.127 197.993 -18.318  1.00  0.00           C  
ATOM   1118  NH1 ARG A  71     112.821 198.116 -18.412  1.00  0.00           N  
ATOM   1119  NH2 ARG A  71     114.709 198.024 -17.132  1.00  0.00           N  
ATOM   1120  H   ARG A  71     114.834 194.364 -23.078  1.00  0.00           H  
ATOM   1121  HA  ARG A  71     112.096 194.659 -22.253  1.00  0.00           H  
ATOM   1122 1HB  ARG A  71     114.180 196.653 -23.222  1.00  0.00           H  
ATOM   1123 2HB  ARG A  71     112.577 197.136 -22.687  1.00  0.00           H  
ATOM   1124 1HG  ARG A  71     113.033 196.173 -20.459  1.00  0.00           H  
ATOM   1125 2HG  ARG A  71     114.668 195.729 -21.007  1.00  0.00           H  
ATOM   1126 1HD  ARG A  71     115.125 198.086 -21.471  1.00  0.00           H  
ATOM   1127 2HD  ARG A  71     113.512 198.503 -20.847  1.00  0.00           H  
ATOM   1128  HE  ARG A  71     115.871 197.748 -19.317  1.00  0.00           H  
ATOM   1129 1HH1 ARG A  71     112.376 198.093 -19.318  1.00  0.00           H  
ATOM   1130 2HH1 ARG A  71     112.264 198.233 -17.579  1.00  0.00           H  
ATOM   1131 1HH2 ARG A  71     115.713 197.928 -17.059  1.00  0.00           H  
ATOM   1132 2HH2 ARG A  71     114.152 198.140 -16.298  1.00  0.00           H  
ATOM   1133  N   SER A  72     112.723 194.962 -25.423  1.00  0.00           N  
ATOM   1134  CA  SER A  72     112.107 195.068 -26.741  1.00  0.00           C  
ATOM   1135  C   SER A  72     111.236 193.854 -27.041  1.00  0.00           C  
ATOM   1136  O   SER A  72     110.479 193.848 -28.010  1.00  0.00           O  
ATOM   1137  CB  SER A  72     113.176 195.210 -27.807  1.00  0.00           C  
ATOM   1138  OG  SER A  72     113.880 194.012 -27.976  1.00  0.00           O  
ATOM   1139  H   SER A  72     113.702 194.714 -25.357  1.00  0.00           H  
ATOM   1140  HA  SER A  72     111.463 195.948 -26.752  1.00  0.00           H  
ATOM   1141 1HB  SER A  72     112.712 195.498 -28.750  1.00  0.00           H  
ATOM   1142 2HB  SER A  72     113.867 196.003 -27.526  1.00  0.00           H  
ATOM   1143  HG  SER A  72     113.713 193.492 -27.185  1.00  0.00           H  
ATOM   1144  N   GLY A  73     111.349 192.830 -26.203  1.00  0.00           N  
ATOM   1145  CA  GLY A  73     110.593 191.599 -26.391  1.00  0.00           C  
ATOM   1146  C   GLY A  73     111.387 190.580 -27.196  1.00  0.00           C  
ATOM   1147  O   GLY A  73     110.819 189.647 -27.769  1.00  0.00           O  
ATOM   1148  H   GLY A  73     111.978 192.906 -25.416  1.00  0.00           H  
ATOM   1149 1HA  GLY A  73     110.331 191.179 -25.419  1.00  0.00           H  
ATOM   1150 2HA  GLY A  73     109.656 191.823 -26.903  1.00  0.00           H  
ATOM   1151  N   THR A  74     112.702 190.761 -27.235  1.00  0.00           N  
ATOM   1152  CA  THR A  74     113.581 189.842 -27.951  1.00  0.00           C  
ATOM   1153  C   THR A  74     113.963 188.654 -27.077  1.00  0.00           C  
ATOM   1154  O   THR A  74     114.354 188.822 -25.920  1.00  0.00           O  
ATOM   1155  CB  THR A  74     114.855 190.557 -28.435  1.00  0.00           C  
ATOM   1156  OG1 THR A  74     114.497 191.630 -29.316  1.00  0.00           O  
ATOM   1157  CG2 THR A  74     115.765 189.586 -29.173  1.00  0.00           C  
ATOM   1158  H   THR A  74     113.103 191.555 -26.758  1.00  0.00           H  
ATOM   1159  HA  THR A  74     113.046 189.456 -28.818  1.00  0.00           H  
ATOM   1160  HB  THR A  74     115.390 190.969 -27.581  1.00  0.00           H  
ATOM   1161  HG1 THR A  74     114.311 192.418 -28.800  1.00  0.00           H  
ATOM   1162 1HG2 THR A  74     116.660 190.107 -29.508  1.00  0.00           H  
ATOM   1163 2HG2 THR A  74     116.048 188.774 -28.502  1.00  0.00           H  
ATOM   1164 3HG2 THR A  74     115.239 189.177 -30.035  1.00  0.00           H  
ATOM   1165  N   SER A  75     113.849 187.454 -27.634  1.00  0.00           N  
ATOM   1166  CA  SER A  75     114.061 186.232 -26.871  1.00  0.00           C  
ATOM   1167  C   SER A  75     115.537 186.029 -26.552  1.00  0.00           C  
ATOM   1168  O   SER A  75     116.408 186.551 -27.248  1.00  0.00           O  
ATOM   1169  CB  SER A  75     113.532 185.037 -27.641  1.00  0.00           C  
ATOM   1170  OG  SER A  75     114.297 184.802 -28.790  1.00  0.00           O  
ATOM   1171  H   SER A  75     113.608 187.388 -28.612  1.00  0.00           H  
ATOM   1172  HA  SER A  75     113.528 186.319 -25.924  1.00  0.00           H  
ATOM   1173 1HB  SER A  75     113.551 184.154 -27.001  1.00  0.00           H  
ATOM   1174 2HB  SER A  75     112.495 185.215 -27.920  1.00  0.00           H  
ATOM   1175  HG  SER A  75     114.065 185.499 -29.409  1.00  0.00           H  
ATOM   1176  N   GLU A  76     115.812 185.266 -25.499  1.00  0.00           N  
ATOM   1177  CA  GLU A  76     117.182 185.021 -25.066  1.00  0.00           C  
ATOM   1178  C   GLU A  76     117.979 184.304 -26.149  1.00  0.00           C  
ATOM   1179  O   GLU A  76     119.187 184.508 -26.282  1.00  0.00           O  
ATOM   1180  CB  GLU A  76     117.196 184.196 -23.778  1.00  0.00           C  
ATOM   1181  CG  GLU A  76     116.747 184.959 -22.539  1.00  0.00           C  
ATOM   1182  CD  GLU A  76     115.252 185.097 -22.448  1.00  0.00           C  
ATOM   1183  OE1 GLU A  76     114.571 184.552 -23.285  1.00  0.00           O  
ATOM   1184  OE2 GLU A  76     114.790 185.747 -21.541  1.00  0.00           O  
ATOM   1185  H   GLU A  76     115.052 184.846 -24.985  1.00  0.00           H  
ATOM   1186  HA  GLU A  76     117.657 185.984 -24.886  1.00  0.00           H  
ATOM   1187 1HB  GLU A  76     116.544 183.330 -23.892  1.00  0.00           H  
ATOM   1188 2HB  GLU A  76     118.204 183.826 -23.594  1.00  0.00           H  
ATOM   1189 1HG  GLU A  76     117.106 184.435 -21.653  1.00  0.00           H  
ATOM   1190 2HG  GLU A  76     117.199 185.950 -22.551  1.00  0.00           H  
ATOM   1191  N   ASP A  77     117.299 183.462 -26.920  1.00  0.00           N  
ATOM   1192  CA  ASP A  77     117.914 182.807 -28.070  1.00  0.00           C  
ATOM   1193  C   ASP A  77     118.376 183.827 -29.103  1.00  0.00           C  
ATOM   1194  O   ASP A  77     119.497 183.754 -29.603  1.00  0.00           O  
ATOM   1195  CB  ASP A  77     116.935 181.825 -28.716  1.00  0.00           C  
ATOM   1196  CG  ASP A  77     116.701 180.580 -27.871  1.00  0.00           C  
ATOM   1197  OD1 ASP A  77     117.514 180.299 -27.023  1.00  0.00           O  
ATOM   1198  OD2 ASP A  77     115.711 179.920 -28.082  1.00  0.00           O  
ATOM   1199  H   ASP A  77     116.331 183.271 -26.704  1.00  0.00           H  
ATOM   1200  HA  ASP A  77     118.794 182.263 -27.728  1.00  0.00           H  
ATOM   1201 1HB  ASP A  77     115.977 182.320 -28.879  1.00  0.00           H  
ATOM   1202 2HB  ASP A  77     117.315 181.519 -29.691  1.00  0.00           H  
ATOM   1203  N   GLU A  78     117.502 184.777 -29.419  1.00  0.00           N  
ATOM   1204  CA  GLU A  78     117.834 185.838 -30.361  1.00  0.00           C  
ATOM   1205  C   GLU A  78     118.909 186.758 -29.800  1.00  0.00           C  
ATOM   1206  O   GLU A  78     119.794 187.211 -30.527  1.00  0.00           O  
ATOM   1207  CB  GLU A  78     116.585 186.651 -30.710  1.00  0.00           C  
ATOM   1208  CG  GLU A  78     115.582 185.918 -31.587  1.00  0.00           C  
ATOM   1209  CD  GLU A  78     114.248 186.608 -31.653  1.00  0.00           C  
ATOM   1210  OE1 GLU A  78     113.685 186.873 -30.617  1.00  0.00           O  
ATOM   1211  OE2 GLU A  78     113.789 186.870 -32.739  1.00  0.00           O  
ATOM   1212  H   GLU A  78     116.586 184.765 -28.995  1.00  0.00           H  
ATOM   1213  HA  GLU A  78     118.228 185.384 -31.271  1.00  0.00           H  
ATOM   1214 1HB  GLU A  78     116.076 186.947 -29.792  1.00  0.00           H  
ATOM   1215 2HB  GLU A  78     116.879 187.564 -31.229  1.00  0.00           H  
ATOM   1216 1HG  GLU A  78     115.987 185.838 -32.596  1.00  0.00           H  
ATOM   1217 2HG  GLU A  78     115.445 184.909 -31.199  1.00  0.00           H  
ATOM   1218  N   ILE A  79     118.830 187.031 -28.503  1.00  0.00           N  
ATOM   1219  CA  ILE A  79     119.819 187.867 -27.833  1.00  0.00           C  
ATOM   1220  C   ILE A  79     121.212 187.255 -27.925  1.00  0.00           C  
ATOM   1221  O   ILE A  79     122.185 187.942 -28.233  1.00  0.00           O  
ATOM   1222  CB  ILE A  79     119.448 188.077 -26.353  1.00  0.00           C  
ATOM   1223  CG1 ILE A  79     118.206 188.965 -26.237  1.00  0.00           C  
ATOM   1224  CG2 ILE A  79     120.615 188.688 -25.593  1.00  0.00           C  
ATOM   1225  CD1 ILE A  79     117.616 189.010 -24.846  1.00  0.00           C  
ATOM   1226  H   ILE A  79     118.064 186.651 -27.965  1.00  0.00           H  
ATOM   1227  HA  ILE A  79     119.853 188.835 -28.336  1.00  0.00           H  
ATOM   1228  HB  ILE A  79     119.194 187.120 -25.902  1.00  0.00           H  
ATOM   1229 1HG1 ILE A  79     118.457 189.984 -26.534  1.00  0.00           H  
ATOM   1230 2HG1 ILE A  79     117.437 188.608 -26.921  1.00  0.00           H  
ATOM   1231 1HG2 ILE A  79     120.335 188.831 -24.551  1.00  0.00           H  
ATOM   1232 2HG2 ILE A  79     121.475 188.020 -25.651  1.00  0.00           H  
ATOM   1233 3HG2 ILE A  79     120.875 189.650 -26.035  1.00  0.00           H  
ATOM   1234 1HD1 ILE A  79     116.739 189.658 -24.843  1.00  0.00           H  
ATOM   1235 2HD1 ILE A  79     117.324 188.004 -24.542  1.00  0.00           H  
ATOM   1236 3HD1 ILE A  79     118.357 189.399 -24.149  1.00  0.00           H  
ATOM   1237  N   ALA A  80     121.298 185.957 -27.651  1.00  0.00           N  
ATOM   1238  CA  ALA A  80     122.565 185.240 -27.737  1.00  0.00           C  
ATOM   1239  C   ALA A  80     123.192 185.389 -29.117  1.00  0.00           C  
ATOM   1240  O   ALA A  80     124.398 185.598 -29.243  1.00  0.00           O  
ATOM   1241  CB  ALA A  80     122.365 183.771 -27.401  1.00  0.00           C  
ATOM   1242  H   ALA A  80     120.467 185.453 -27.380  1.00  0.00           H  
ATOM   1243  HA  ALA A  80     123.257 185.673 -27.012  1.00  0.00           H  
ATOM   1244 1HB  ALA A  80     123.320 183.249 -27.466  1.00  0.00           H  
ATOM   1245 2HB  ALA A  80     121.972 183.677 -26.388  1.00  0.00           H  
ATOM   1246 3HB  ALA A  80     121.662 183.330 -28.106  1.00  0.00           H  
ATOM   1247  N   GLU A  81     122.363 185.280 -30.150  1.00  0.00           N  
ATOM   1248  CA  GLU A  81     122.830 185.428 -31.524  1.00  0.00           C  
ATOM   1249  C   GLU A  81     123.296 186.853 -31.798  1.00  0.00           C  
ATOM   1250  O   GLU A  81     124.371 187.069 -32.355  1.00  0.00           O  
ATOM   1251  CB  GLU A  81     121.722 185.044 -32.508  1.00  0.00           C  
ATOM   1252  CG  GLU A  81     122.119 185.146 -33.974  1.00  0.00           C  
ATOM   1253  CD  GLU A  81     123.187 184.161 -34.361  1.00  0.00           C  
ATOM   1254  OE1 GLU A  81     123.347 183.184 -33.668  1.00  0.00           O  
ATOM   1255  OE2 GLU A  81     123.843 184.384 -35.351  1.00  0.00           O  
ATOM   1256  H   GLU A  81     121.386 185.087 -29.979  1.00  0.00           H  
ATOM   1257  HA  GLU A  81     123.684 184.767 -31.673  1.00  0.00           H  
ATOM   1258 1HB  GLU A  81     121.405 184.019 -32.318  1.00  0.00           H  
ATOM   1259 2HB  GLU A  81     120.857 185.688 -32.350  1.00  0.00           H  
ATOM   1260 1HG  GLU A  81     121.239 184.972 -34.591  1.00  0.00           H  
ATOM   1261 2HG  GLU A  81     122.475 186.156 -34.173  1.00  0.00           H  
ATOM   1262  N   ILE A  82     122.481 187.823 -31.397  1.00  0.00           N  
ATOM   1263  CA  ILE A  82     122.787 189.228 -31.638  1.00  0.00           C  
ATOM   1264  C   ILE A  82     124.089 189.632 -30.959  1.00  0.00           C  
ATOM   1265  O   ILE A  82     124.944 190.274 -31.567  1.00  0.00           O  
ATOM   1266  CB  ILE A  82     121.645 190.132 -31.137  1.00  0.00           C  
ATOM   1267  CG1 ILE A  82     120.396 189.943 -32.001  1.00  0.00           C  
ATOM   1268  CG2 ILE A  82     122.081 191.590 -31.139  1.00  0.00           C  
ATOM   1269  CD1 ILE A  82     119.143 190.537 -31.402  1.00  0.00           C  
ATOM   1270  H   ILE A  82     121.626 187.581 -30.917  1.00  0.00           H  
ATOM   1271  HA  ILE A  82     122.914 189.376 -32.711  1.00  0.00           H  
ATOM   1272  HB  ILE A  82     121.373 189.847 -30.123  1.00  0.00           H  
ATOM   1273 1HG1 ILE A  82     120.556 190.398 -32.979  1.00  0.00           H  
ATOM   1274 2HG1 ILE A  82     120.224 188.878 -32.163  1.00  0.00           H  
ATOM   1275 1HG2 ILE A  82     121.263 192.215 -30.784  1.00  0.00           H  
ATOM   1276 2HG2 ILE A  82     122.943 191.712 -30.484  1.00  0.00           H  
ATOM   1277 3HG2 ILE A  82     122.352 191.887 -32.153  1.00  0.00           H  
ATOM   1278 1HD1 ILE A  82     118.300 190.361 -32.072  1.00  0.00           H  
ATOM   1279 2HD1 ILE A  82     118.942 190.069 -30.438  1.00  0.00           H  
ATOM   1280 3HD1 ILE A  82     119.279 191.609 -31.265  1.00  0.00           H  
ATOM   1281  N   VAL A  83     124.234 189.251 -29.693  1.00  0.00           N  
ATOM   1282  CA  VAL A  83     125.437 189.561 -28.932  1.00  0.00           C  
ATOM   1283  C   VAL A  83     126.669 188.924 -29.563  1.00  0.00           C  
ATOM   1284  O   VAL A  83     127.718 189.558 -29.681  1.00  0.00           O  
ATOM   1285  CB  VAL A  83     125.293 189.067 -27.481  1.00  0.00           C  
ATOM   1286  CG1 VAL A  83     126.630 189.138 -26.758  1.00  0.00           C  
ATOM   1287  CG2 VAL A  83     124.243 189.893 -26.754  1.00  0.00           C  
ATOM   1288  H   VAL A  83     123.490 188.732 -29.247  1.00  0.00           H  
ATOM   1289  HA  VAL A  83     125.585 190.641 -28.943  1.00  0.00           H  
ATOM   1290  HB  VAL A  83     124.989 188.019 -27.492  1.00  0.00           H  
ATOM   1291 1HG1 VAL A  83     126.510 188.784 -25.733  1.00  0.00           H  
ATOM   1292 2HG1 VAL A  83     127.356 188.510 -27.276  1.00  0.00           H  
ATOM   1293 3HG1 VAL A  83     126.983 190.169 -26.747  1.00  0.00           H  
ATOM   1294 1HG2 VAL A  83     124.146 189.536 -25.729  1.00  0.00           H  
ATOM   1295 2HG2 VAL A  83     124.544 190.939 -26.749  1.00  0.00           H  
ATOM   1296 3HG2 VAL A  83     123.284 189.794 -27.266  1.00  0.00           H  
ATOM   1297  N   ALA A  84     126.534 187.666 -29.969  1.00  0.00           N  
ATOM   1298  CA  ALA A  84     127.626 186.948 -30.615  1.00  0.00           C  
ATOM   1299  C   ALA A  84     128.079 187.660 -31.884  1.00  0.00           C  
ATOM   1300  O   ALA A  84     129.273 187.761 -32.159  1.00  0.00           O  
ATOM   1301  CB  ALA A  84     127.208 185.518 -30.931  1.00  0.00           C  
ATOM   1302  H   ALA A  84     125.653 187.194 -29.823  1.00  0.00           H  
ATOM   1303  HA  ALA A  84     128.476 186.921 -29.932  1.00  0.00           H  
ATOM   1304 1HB  ALA A  84     128.032 184.997 -31.412  1.00  0.00           H  
ATOM   1305 2HB  ALA A  84     126.943 185.005 -30.006  1.00  0.00           H  
ATOM   1306 3HB  ALA A  84     126.347 185.531 -31.597  1.00  0.00           H  
ATOM   1307  N   ARG A  85     127.115 188.153 -32.654  1.00  0.00           N  
ATOM   1308  CA  ARG A  85     127.412 188.898 -33.872  1.00  0.00           C  
ATOM   1309  C   ARG A  85     128.207 190.160 -33.566  1.00  0.00           C  
ATOM   1310  O   ARG A  85     129.186 190.468 -34.245  1.00  0.00           O  
ATOM   1311  CB  ARG A  85     126.129 189.274 -34.597  1.00  0.00           C  
ATOM   1312  CG  ARG A  85     125.396 188.111 -35.245  1.00  0.00           C  
ATOM   1313  CD  ARG A  85     124.105 188.540 -35.846  1.00  0.00           C  
ATOM   1314  NE  ARG A  85     123.343 187.411 -36.355  1.00  0.00           N  
ATOM   1315  CZ  ARG A  85     122.132 187.508 -36.939  1.00  0.00           C  
ATOM   1316  NH1 ARG A  85     121.561 188.684 -37.078  1.00  0.00           N  
ATOM   1317  NH2 ARG A  85     121.519 186.420 -37.371  1.00  0.00           N  
ATOM   1318  H   ARG A  85     126.152 188.009 -32.388  1.00  0.00           H  
ATOM   1319  HA  ARG A  85     128.026 188.270 -34.520  1.00  0.00           H  
ATOM   1320 1HB  ARG A  85     125.441 189.747 -33.897  1.00  0.00           H  
ATOM   1321 2HB  ARG A  85     126.352 190.000 -35.378  1.00  0.00           H  
ATOM   1322 1HG  ARG A  85     126.015 187.684 -36.035  1.00  0.00           H  
ATOM   1323 2HG  ARG A  85     125.188 187.347 -34.495  1.00  0.00           H  
ATOM   1324 1HD  ARG A  85     123.504 189.045 -35.090  1.00  0.00           H  
ATOM   1325 2HD  ARG A  85     124.299 189.223 -36.671  1.00  0.00           H  
ATOM   1326  HE  ARG A  85     123.751 186.490 -36.266  1.00  0.00           H  
ATOM   1327 1HH1 ARG A  85     122.031 189.516 -36.747  1.00  0.00           H  
ATOM   1328 2HH1 ARG A  85     120.654 188.756 -37.514  1.00  0.00           H  
ATOM   1329 1HH2 ARG A  85     121.958 185.516 -37.263  1.00  0.00           H  
ATOM   1330 2HH2 ARG A  85     120.612 186.492 -37.807  1.00  0.00           H  
ATOM   1331  N   VAL A  86     127.780 190.887 -32.540  1.00  0.00           N  
ATOM   1332  CA  VAL A  86     128.464 192.106 -32.129  1.00  0.00           C  
ATOM   1333  C   VAL A  86     129.901 191.821 -31.712  1.00  0.00           C  
ATOM   1334  O   VAL A  86     130.833 192.493 -32.156  1.00  0.00           O  
ATOM   1335  CB  VAL A  86     127.716 192.769 -30.956  1.00  0.00           C  
ATOM   1336  CG1 VAL A  86     128.555 193.886 -30.353  1.00  0.00           C  
ATOM   1337  CG2 VAL A  86     126.373 193.302 -31.435  1.00  0.00           C  
ATOM   1338  H   VAL A  86     126.961 190.587 -32.031  1.00  0.00           H  
ATOM   1339  HA  VAL A  86     128.497 192.788 -32.978  1.00  0.00           H  
ATOM   1340  HB  VAL A  86     127.556 192.027 -30.174  1.00  0.00           H  
ATOM   1341 1HG1 VAL A  86     128.011 194.344 -29.526  1.00  0.00           H  
ATOM   1342 2HG1 VAL A  86     129.495 193.476 -29.986  1.00  0.00           H  
ATOM   1343 3HG1 VAL A  86     128.758 194.640 -31.112  1.00  0.00           H  
ATOM   1344 1HG2 VAL A  86     125.849 193.768 -30.601  1.00  0.00           H  
ATOM   1345 2HG2 VAL A  86     126.533 194.039 -32.221  1.00  0.00           H  
ATOM   1346 3HG2 VAL A  86     125.773 192.478 -31.823  1.00  0.00           H  
ATOM   1347  N   ILE A  87     130.075 190.816 -30.858  1.00  0.00           N  
ATOM   1348  CA  ILE A  87     131.396 190.469 -30.343  1.00  0.00           C  
ATOM   1349  C   ILE A  87     132.340 190.079 -31.470  1.00  0.00           C  
ATOM   1350  O   ILE A  87     133.515 190.447 -31.466  1.00  0.00           O  
ATOM   1351  CB  ILE A  87     131.305 189.314 -29.329  1.00  0.00           C  
ATOM   1352  CG1 ILE A  87     130.585 189.775 -28.059  1.00  0.00           C  
ATOM   1353  CG2 ILE A  87     132.693 188.788 -28.996  1.00  0.00           C  
ATOM   1354  CD1 ILE A  87     130.194 188.645 -27.134  1.00  0.00           C  
ATOM   1355  H   ILE A  87     129.273 190.282 -30.558  1.00  0.00           H  
ATOM   1356  HA  ILE A  87     131.814 191.346 -29.848  1.00  0.00           H  
ATOM   1357  HB  ILE A  87     130.711 188.505 -29.751  1.00  0.00           H  
ATOM   1358 1HG1 ILE A  87     131.224 190.463 -27.508  1.00  0.00           H  
ATOM   1359 2HG1 ILE A  87     129.679 190.319 -28.332  1.00  0.00           H  
ATOM   1360 1HG2 ILE A  87     132.609 187.973 -28.276  1.00  0.00           H  
ATOM   1361 2HG2 ILE A  87     133.171 188.423 -29.904  1.00  0.00           H  
ATOM   1362 3HG2 ILE A  87     133.293 189.591 -28.566  1.00  0.00           H  
ATOM   1363 1HD1 ILE A  87     129.688 189.050 -26.257  1.00  0.00           H  
ATOM   1364 2HD1 ILE A  87     129.523 187.962 -27.657  1.00  0.00           H  
ATOM   1365 3HD1 ILE A  87     131.087 188.108 -26.820  1.00  0.00           H  
ATOM   1366  N   SER A  88     131.822 189.328 -32.436  1.00  0.00           N  
ATOM   1367  CA  SER A  88     132.599 188.954 -33.614  1.00  0.00           C  
ATOM   1368  C   SER A  88     133.131 190.181 -34.338  1.00  0.00           C  
ATOM   1369  O   SER A  88     134.290 190.218 -34.751  1.00  0.00           O  
ATOM   1370  CB  SER A  88     131.748 188.128 -34.560  1.00  0.00           C  
ATOM   1371  OG  SER A  88     132.487 187.729 -35.682  1.00  0.00           O  
ATOM   1372  H   SER A  88     130.869 189.008 -32.355  1.00  0.00           H  
ATOM   1373  HA  SER A  88     133.455 188.363 -33.288  1.00  0.00           H  
ATOM   1374 1HB  SER A  88     131.370 187.249 -34.037  1.00  0.00           H  
ATOM   1375 2HB  SER A  88     130.885 188.714 -34.878  1.00  0.00           H  
ATOM   1376  HG  SER A  88     132.917 186.906 -35.436  1.00  0.00           H  
ATOM   1377  N   GLU A  89     132.277 191.190 -34.489  1.00  0.00           N  
ATOM   1378  CA  GLU A  89     132.662 192.425 -35.159  1.00  0.00           C  
ATOM   1379  C   GLU A  89     133.665 193.214 -34.325  1.00  0.00           C  
ATOM   1380  O   GLU A  89     134.552 193.874 -34.865  1.00  0.00           O  
ATOM   1381  CB  GLU A  89     131.429 193.286 -35.440  1.00  0.00           C  
ATOM   1382  CG  GLU A  89     130.490 192.713 -36.493  1.00  0.00           C  
ATOM   1383  CD  GLU A  89     131.158 192.508 -37.824  1.00  0.00           C  
ATOM   1384  OE1 GLU A  89     131.942 193.342 -38.208  1.00  0.00           O  
ATOM   1385  OE2 GLU A  89     130.886 191.515 -38.456  1.00  0.00           O  
ATOM   1386  H   GLU A  89     131.337 191.096 -34.130  1.00  0.00           H  
ATOM   1387  HA  GLU A  89     133.144 192.172 -36.102  1.00  0.00           H  
ATOM   1388 1HB  GLU A  89     130.858 193.417 -34.520  1.00  0.00           H  
ATOM   1389 2HB  GLU A  89     131.743 194.274 -35.775  1.00  0.00           H  
ATOM   1390 1HG  GLU A  89     130.106 191.755 -36.140  1.00  0.00           H  
ATOM   1391 2HG  GLU A  89     129.645 193.389 -36.617  1.00  0.00           H  
ATOM   1392  N   VAL A  90     133.519 193.139 -33.006  1.00  0.00           N  
ATOM   1393  CA  VAL A  90     134.483 193.740 -32.095  1.00  0.00           C  
ATOM   1394  C   VAL A  90     135.865 193.120 -32.266  1.00  0.00           C  
ATOM   1395  O   VAL A  90     136.873 193.825 -32.299  1.00  0.00           O  
ATOM   1396  CB  VAL A  90     134.022 193.566 -30.637  1.00  0.00           C  
ATOM   1397  CG1 VAL A  90     135.140 193.940 -29.675  1.00  0.00           C  
ATOM   1398  CG2 VAL A  90     132.785 194.413 -30.380  1.00  0.00           C  
ATOM   1399  H   VAL A  90     132.719 192.652 -32.627  1.00  0.00           H  
ATOM   1400  HA  VAL A  90     134.567 194.802 -32.330  1.00  0.00           H  
ATOM   1401  HB  VAL A  90     133.786 192.516 -30.463  1.00  0.00           H  
ATOM   1402 1HG1 VAL A  90     134.795 193.810 -28.648  1.00  0.00           H  
ATOM   1403 2HG1 VAL A  90     136.002 193.297 -29.852  1.00  0.00           H  
ATOM   1404 3HG1 VAL A  90     135.424 194.981 -29.833  1.00  0.00           H  
ATOM   1405 1HG2 VAL A  90     132.463 194.284 -29.347  1.00  0.00           H  
ATOM   1406 2HG2 VAL A  90     133.018 195.463 -30.560  1.00  0.00           H  
ATOM   1407 3HG2 VAL A  90     131.984 194.100 -31.050  1.00  0.00           H  
ATOM   1408  N   ILE A  91     135.904 191.796 -32.370  1.00  0.00           N  
ATOM   1409  CA  ILE A  91     137.156 191.082 -32.588  1.00  0.00           C  
ATOM   1410  C   ILE A  91     137.832 191.532 -33.878  1.00  0.00           C  
ATOM   1411  O   ILE A  91     139.039 191.780 -33.903  1.00  0.00           O  
ATOM   1412  CB  ILE A  91     136.920 189.561 -32.636  1.00  0.00           C  
ATOM   1413  CG1 ILE A  91     136.490 189.045 -31.260  1.00  0.00           C  
ATOM   1414  CG2 ILE A  91     138.173 188.843 -33.111  1.00  0.00           C  
ATOM   1415  CD1 ILE A  91     135.950 187.633 -31.280  1.00  0.00           C  
ATOM   1416  H   ILE A  91     135.043 191.272 -32.300  1.00  0.00           H  
ATOM   1417  HA  ILE A  91     137.832 191.312 -31.763  1.00  0.00           H  
ATOM   1418  HB  ILE A  91     136.103 189.342 -33.324  1.00  0.00           H  
ATOM   1419 1HG1 ILE A  91     137.340 189.076 -30.579  1.00  0.00           H  
ATOM   1420 2HG1 ILE A  91     135.719 189.698 -30.851  1.00  0.00           H  
ATOM   1421 1HG2 ILE A  91     137.989 187.770 -33.139  1.00  0.00           H  
ATOM   1422 2HG2 ILE A  91     138.436 189.191 -34.109  1.00  0.00           H  
ATOM   1423 3HG2 ILE A  91     138.995 189.052 -32.424  1.00  0.00           H  
ATOM   1424 1HD1 ILE A  91     135.667 187.338 -30.271  1.00  0.00           H  
ATOM   1425 2HD1 ILE A  91     135.076 187.586 -31.931  1.00  0.00           H  
ATOM   1426 3HD1 ILE A  91     136.718 186.955 -31.653  1.00  0.00           H  
ATOM   1427  N   ARG A  92     137.047 191.631 -34.944  1.00  0.00           N  
ATOM   1428  CA  ARG A  92     137.546 192.141 -36.216  1.00  0.00           C  
ATOM   1429  C   ARG A  92     138.080 193.561 -36.068  1.00  0.00           C  
ATOM   1430  O   ARG A  92     139.162 193.883 -36.562  1.00  0.00           O  
ATOM   1431  CB  ARG A  92     136.449 192.122 -37.270  1.00  0.00           C  
ATOM   1432  CG  ARG A  92     136.858 192.665 -38.631  1.00  0.00           C  
ATOM   1433  CD  ARG A  92     135.733 192.624 -39.599  1.00  0.00           C  
ATOM   1434  NE  ARG A  92     134.626 193.469 -39.180  1.00  0.00           N  
ATOM   1435  CZ  ARG A  92     134.600 194.810 -39.299  1.00  0.00           C  
ATOM   1436  NH1 ARG A  92     135.624 195.444 -39.824  1.00  0.00           N  
ATOM   1437  NH2 ARG A  92     133.544 195.490 -38.885  1.00  0.00           N  
ATOM   1438  H   ARG A  92     136.081 191.349 -34.874  1.00  0.00           H  
ATOM   1439  HA  ARG A  92     138.373 191.511 -36.542  1.00  0.00           H  
ATOM   1440 1HB  ARG A  92     136.101 191.099 -37.413  1.00  0.00           H  
ATOM   1441 2HB  ARG A  92     135.600 192.711 -36.921  1.00  0.00           H  
ATOM   1442 1HG  ARG A  92     137.185 193.698 -38.526  1.00  0.00           H  
ATOM   1443 2HG  ARG A  92     137.676 192.064 -39.030  1.00  0.00           H  
ATOM   1444 1HD  ARG A  92     136.077 192.972 -40.571  1.00  0.00           H  
ATOM   1445 2HD  ARG A  92     135.366 191.601 -39.688  1.00  0.00           H  
ATOM   1446  HE  ARG A  92     133.819 193.016 -38.770  1.00  0.00           H  
ATOM   1447 1HH1 ARG A  92     136.432 194.925 -40.140  1.00  0.00           H  
ATOM   1448 2HH1 ARG A  92     135.605 196.448 -39.913  1.00  0.00           H  
ATOM   1449 1HH2 ARG A  92     132.756 195.003 -38.481  1.00  0.00           H  
ATOM   1450 2HH2 ARG A  92     133.524 196.495 -38.975  1.00  0.00           H  
ATOM   1451  N   THR A  93     137.316 194.408 -35.388  1.00  0.00           N  
ATOM   1452  CA  THR A  93     137.707 195.797 -35.177  1.00  0.00           C  
ATOM   1453  C   THR A  93     139.044 195.887 -34.452  1.00  0.00           C  
ATOM   1454  O   THR A  93     139.912 196.677 -34.825  1.00  0.00           O  
ATOM   1455  CB  THR A  93     136.633 196.561 -34.383  1.00  0.00           C  
ATOM   1456  OG1 THR A  93     135.406 196.577 -35.123  1.00  0.00           O  
ATOM   1457  CG2 THR A  93     137.080 197.992 -34.121  1.00  0.00           C  
ATOM   1458  H   THR A  93     136.439 194.081 -35.004  1.00  0.00           H  
ATOM   1459  HA  THR A  93     137.829 196.272 -36.151  1.00  0.00           H  
ATOM   1460  HB  THR A  93     136.460 196.061 -33.429  1.00  0.00           H  
ATOM   1461  HG1 THR A  93     135.042 195.689 -35.157  1.00  0.00           H  
ATOM   1462 1HG2 THR A  93     136.310 198.518 -33.558  1.00  0.00           H  
ATOM   1463 2HG2 THR A  93     138.008 197.984 -33.547  1.00  0.00           H  
ATOM   1464 3HG2 THR A  93     137.246 198.501 -35.070  1.00  0.00           H  
ATOM   1465  N   LEU A  94     139.204 195.075 -33.414  1.00  0.00           N  
ATOM   1466  CA  LEU A  94     140.429 195.074 -32.621  1.00  0.00           C  
ATOM   1467  C   LEU A  94     141.627 194.661 -33.467  1.00  0.00           C  
ATOM   1468  O   LEU A  94     142.709 195.236 -33.351  1.00  0.00           O  
ATOM   1469  CB  LEU A  94     140.287 194.126 -31.425  1.00  0.00           C  
ATOM   1470  CG  LEU A  94     139.323 194.582 -30.323  1.00  0.00           C  
ATOM   1471  CD1 LEU A  94     139.144 193.464 -29.307  1.00  0.00           C  
ATOM   1472  CD2 LEU A  94     139.866 195.841 -29.662  1.00  0.00           C  
ATOM   1473  H   LEU A  94     138.457 194.444 -33.163  1.00  0.00           H  
ATOM   1474  HA  LEU A  94     140.610 196.087 -32.264  1.00  0.00           H  
ATOM   1475 1HB  LEU A  94     139.941 193.159 -31.787  1.00  0.00           H  
ATOM   1476 2HB  LEU A  94     141.269 193.990 -30.971  1.00  0.00           H  
ATOM   1477  HG  LEU A  94     138.346 194.795 -30.760  1.00  0.00           H  
ATOM   1478 1HD1 LEU A  94     138.458 193.788 -28.524  1.00  0.00           H  
ATOM   1479 2HD1 LEU A  94     138.736 192.583 -29.802  1.00  0.00           H  
ATOM   1480 3HD1 LEU A  94     140.108 193.217 -28.865  1.00  0.00           H  
ATOM   1481 1HD2 LEU A  94     139.180 196.166 -28.880  1.00  0.00           H  
ATOM   1482 2HD2 LEU A  94     140.842 195.629 -29.224  1.00  0.00           H  
ATOM   1483 3HD2 LEU A  94     139.967 196.630 -30.408  1.00  0.00           H  
ATOM   1484  N   LYS A  95     141.431 193.657 -34.315  1.00  0.00           N  
ATOM   1485  CA  LYS A  95     142.446 193.258 -35.280  1.00  0.00           C  
ATOM   1486  C   LYS A  95     142.839 194.421 -36.182  1.00  0.00           C  
ATOM   1487  O   LYS A  95     144.024 194.706 -36.364  1.00  0.00           O  
ATOM   1488  CB  LYS A  95     141.950 192.083 -36.124  1.00  0.00           C  
ATOM   1489  CG  LYS A  95     142.929 191.620 -37.195  1.00  0.00           C  
ATOM   1490  CD  LYS A  95     142.363 190.455 -37.993  1.00  0.00           C  
ATOM   1491  CE  LYS A  95     143.264 190.100 -39.168  1.00  0.00           C  
ATOM   1492  NZ  LYS A  95     142.714 188.972 -39.970  1.00  0.00           N  
ATOM   1493  H   LYS A  95     140.552 193.159 -34.292  1.00  0.00           H  
ATOM   1494  HA  LYS A  95     143.338 192.949 -34.735  1.00  0.00           H  
ATOM   1495 1HB  LYS A  95     141.738 191.232 -35.474  1.00  0.00           H  
ATOM   1496 2HB  LYS A  95     141.018 192.357 -36.619  1.00  0.00           H  
ATOM   1497 1HG  LYS A  95     143.142 192.445 -37.875  1.00  0.00           H  
ATOM   1498 2HG  LYS A  95     143.861 191.309 -36.726  1.00  0.00           H  
ATOM   1499 1HD  LYS A  95     142.265 189.583 -37.346  1.00  0.00           H  
ATOM   1500 2HD  LYS A  95     141.377 190.717 -38.372  1.00  0.00           H  
ATOM   1501 1HE  LYS A  95     143.377 190.968 -39.816  1.00  0.00           H  
ATOM   1502 2HE  LYS A  95     144.250 189.818 -38.799  1.00  0.00           H  
ATOM   1503 1HZ  LYS A  95     143.338 188.767 -40.737  1.00  0.00           H  
ATOM   1504 2HZ  LYS A  95     142.622 188.154 -39.383  1.00  0.00           H  
ATOM   1505 3HZ  LYS A  95     141.807 189.229 -40.334  1.00  0.00           H  
ATOM   1506  N   GLU A  96     141.840 195.092 -36.742  1.00  0.00           N  
ATOM   1507  CA  GLU A  96     142.079 196.194 -37.666  1.00  0.00           C  
ATOM   1508  C   GLU A  96     142.711 197.384 -36.953  1.00  0.00           C  
ATOM   1509  O   GLU A  96     143.454 198.158 -37.558  1.00  0.00           O  
ATOM   1510  CB  GLU A  96     140.768 196.625 -38.332  1.00  0.00           C  
ATOM   1511  CG  GLU A  96     140.185 195.598 -39.292  1.00  0.00           C  
ATOM   1512  CD  GLU A  96     138.847 196.007 -39.842  1.00  0.00           C  
ATOM   1513  OE1 GLU A  96     138.425 197.105 -39.573  1.00  0.00           O  
ATOM   1514  OE2 GLU A  96     138.245 195.219 -40.534  1.00  0.00           O  
ATOM   1515  H   GLU A  96     140.889 194.831 -36.524  1.00  0.00           H  
ATOM   1516  HA  GLU A  96     142.777 195.858 -38.432  1.00  0.00           H  
ATOM   1517 1HB  GLU A  96     140.021 196.830 -37.566  1.00  0.00           H  
ATOM   1518 2HB  GLU A  96     140.931 197.548 -38.888  1.00  0.00           H  
ATOM   1519 1HG  GLU A  96     140.878 195.455 -40.120  1.00  0.00           H  
ATOM   1520 2HG  GLU A  96     140.083 194.647 -38.771  1.00  0.00           H  
ATOM   1521  N   SER A  97     142.416 197.521 -35.666  1.00  0.00           N  
ATOM   1522  CA  SER A  97     142.982 198.597 -34.862  1.00  0.00           C  
ATOM   1523  C   SER A  97     144.470 198.379 -34.621  1.00  0.00           C  
ATOM   1524  O   SER A  97     145.192 199.308 -34.256  1.00  0.00           O  
ATOM   1525  CB  SER A  97     142.255 198.695 -33.533  1.00  0.00           C  
ATOM   1526  OG  SER A  97     142.574 197.608 -32.706  1.00  0.00           O  
ATOM   1527  H   SER A  97     141.781 196.865 -35.232  1.00  0.00           H  
ATOM   1528  HA  SER A  97     142.867 199.534 -35.406  1.00  0.00           H  
ATOM   1529 1HB  SER A  97     142.528 199.626 -33.037  1.00  0.00           H  
ATOM   1530 2HB  SER A  97     141.181 198.720 -33.708  1.00  0.00           H  
ATOM   1531  HG  SER A  97     142.847 196.900 -33.294  1.00  0.00           H  
ATOM   1532  N   GLY A  98     144.925 197.148 -34.829  1.00  0.00           N  
ATOM   1533  CA  GLY A  98     146.323 196.800 -34.603  1.00  0.00           C  
ATOM   1534  C   GLY A  98     146.539 196.288 -33.183  1.00  0.00           C  
ATOM   1535  O   GLY A  98     147.661 196.292 -32.676  1.00  0.00           O  
ATOM   1536  H   GLY A  98     144.287 196.436 -35.152  1.00  0.00           H  
ATOM   1537 1HA  GLY A  98     146.628 196.035 -35.318  1.00  0.00           H  
ATOM   1538 2HA  GLY A  98     146.950 197.673 -34.778  1.00  0.00           H  
ATOM   1539  N   SER A  99     145.459 195.851 -32.545  1.00  0.00           N  
ATOM   1540  CA  SER A  99     145.530 195.322 -31.190  1.00  0.00           C  
ATOM   1541  C   SER A  99     145.962 193.861 -31.191  1.00  0.00           C  
ATOM   1542  O   SER A  99     145.696 193.125 -32.141  1.00  0.00           O  
ATOM   1543  CB  SER A  99     144.185 195.461 -30.504  1.00  0.00           C  
ATOM   1544  OG  SER A  99     143.834 196.810 -30.357  1.00  0.00           O  
ATOM   1545  H   SER A  99     144.562 195.887 -33.013  1.00  0.00           H  
ATOM   1546  HA  SER A  99     146.282 195.888 -30.638  1.00  0.00           H  
ATOM   1547 1HB  SER A  99     143.424 194.945 -31.088  1.00  0.00           H  
ATOM   1548 2HB  SER A  99     144.225 194.985 -29.525  1.00  0.00           H  
ATOM   1549  HG  SER A  99     143.395 197.059 -31.175  1.00  0.00           H  
ATOM   1550  N   SER A 100     146.631 193.448 -30.120  1.00  0.00           N  
ATOM   1551  CA  SER A 100     147.136 192.083 -30.013  1.00  0.00           C  
ATOM   1552  C   SER A 100     146.008 191.100 -29.722  1.00  0.00           C  
ATOM   1553  O   SER A 100     144.919 191.496 -29.312  1.00  0.00           O  
ATOM   1554  CB  SER A 100     148.186 191.998 -28.921  1.00  0.00           C  
ATOM   1555  OG  SER A 100     147.607 192.153 -27.654  1.00  0.00           O  
ATOM   1556  H   SER A 100     146.795 194.092 -29.361  1.00  0.00           H  
ATOM   1557  HA  SER A 100     147.582 191.802 -30.967  1.00  0.00           H  
ATOM   1558 1HB  SER A 100     148.693 191.035 -28.977  1.00  0.00           H  
ATOM   1559 2HB  SER A 100     148.937 192.771 -29.078  1.00  0.00           H  
ATOM   1560  HG  SER A 100     148.325 192.388 -27.062  1.00  0.00           H  
ATOM   1561  N   TYR A 101     146.281 189.817 -29.935  1.00  0.00           N  
ATOM   1562  CA  TYR A 101     145.323 188.767 -29.606  1.00  0.00           C  
ATOM   1563  C   TYR A 101     145.035 188.733 -28.111  1.00  0.00           C  
ATOM   1564  O   TYR A 101     143.965 188.300 -27.685  1.00  0.00           O  
ATOM   1565  CB  TYR A 101     145.838 187.406 -30.078  1.00  0.00           C  
ATOM   1566  CG  TYR A 101     146.897 186.808 -29.180  1.00  0.00           C  
ATOM   1567  CD1 TYR A 101     146.527 185.997 -28.116  1.00  0.00           C  
ATOM   1568  CD2 TYR A 101     148.238 187.071 -29.419  1.00  0.00           C  
ATOM   1569  CE1 TYR A 101     147.495 185.451 -27.295  1.00  0.00           C  
ATOM   1570  CE2 TYR A 101     149.206 186.525 -28.597  1.00  0.00           C  
ATOM   1571  CZ  TYR A 101     148.838 185.718 -27.539  1.00  0.00           C  
ATOM   1572  OH  TYR A 101     149.801 185.175 -26.721  1.00  0.00           O  
ATOM   1573  H   TYR A 101     147.174 189.563 -30.334  1.00  0.00           H  
ATOM   1574  HA  TYR A 101     144.389 188.987 -30.121  1.00  0.00           H  
ATOM   1575 1HB  TYR A 101     145.006 186.702 -30.139  1.00  0.00           H  
ATOM   1576 2HB  TYR A 101     146.257 187.503 -31.080  1.00  0.00           H  
ATOM   1577  HD1 TYR A 101     145.474 185.791 -27.929  1.00  0.00           H  
ATOM   1578  HD2 TYR A 101     148.529 187.709 -30.253  1.00  0.00           H  
ATOM   1579  HE1 TYR A 101     147.205 184.815 -26.458  1.00  0.00           H  
ATOM   1580  HE2 TYR A 101     150.260 186.732 -28.785  1.00  0.00           H  
ATOM   1581  HH  TYR A 101     150.652 185.574 -26.921  1.00  0.00           H  
ATOM   1582  N   GLU A 102     145.997 189.190 -27.317  1.00  0.00           N  
ATOM   1583  CA  GLU A 102     145.814 189.297 -25.875  1.00  0.00           C  
ATOM   1584  C   GLU A 102     144.761 190.339 -25.528  1.00  0.00           C  
ATOM   1585  O   GLU A 102     143.954 190.140 -24.618  1.00  0.00           O  
ATOM   1586  CB  GLU A 102     147.138 189.652 -25.194  1.00  0.00           C  
ATOM   1587  CG  GLU A 102     148.184 188.547 -25.240  1.00  0.00           C  
ATOM   1588  CD  GLU A 102     149.495 188.957 -24.629  1.00  0.00           C  
ATOM   1589  OE1 GLU A 102     149.648 190.113 -24.319  1.00  0.00           O  
ATOM   1590  OE2 GLU A 102     150.345 188.112 -24.473  1.00  0.00           O  
ATOM   1591  H   GLU A 102     146.877 189.473 -27.725  1.00  0.00           H  
ATOM   1592  HA  GLU A 102     145.467 188.335 -25.500  1.00  0.00           H  
ATOM   1593 1HB  GLU A 102     147.565 190.536 -25.666  1.00  0.00           H  
ATOM   1594 2HB  GLU A 102     146.955 189.894 -24.147  1.00  0.00           H  
ATOM   1595 1HG  GLU A 102     147.804 187.677 -24.705  1.00  0.00           H  
ATOM   1596 2HG  GLU A 102     148.346 188.258 -26.278  1.00  0.00           H  
ATOM   1597  N   VAL A 103     144.771 191.450 -26.254  1.00  0.00           N  
ATOM   1598  CA  VAL A 103     143.732 192.465 -26.120  1.00  0.00           C  
ATOM   1599  C   VAL A 103     142.362 191.900 -26.466  1.00  0.00           C  
ATOM   1600  O   VAL A 103     141.383 192.144 -25.761  1.00  0.00           O  
ATOM   1601  CB  VAL A 103     144.035 193.665 -27.036  1.00  0.00           C  
ATOM   1602  CG1 VAL A 103     142.854 194.625 -27.064  1.00  0.00           C  
ATOM   1603  CG2 VAL A 103     145.295 194.374 -26.563  1.00  0.00           C  
ATOM   1604  H   VAL A 103     145.518 191.595 -26.919  1.00  0.00           H  
ATOM   1605  HA  VAL A 103     143.702 192.792 -25.081  1.00  0.00           H  
ATOM   1606  HB  VAL A 103     144.180 193.305 -28.055  1.00  0.00           H  
ATOM   1607 1HG1 VAL A 103     143.085 195.467 -27.717  1.00  0.00           H  
ATOM   1608 2HG1 VAL A 103     141.972 194.106 -27.440  1.00  0.00           H  
ATOM   1609 3HG1 VAL A 103     142.659 194.991 -26.056  1.00  0.00           H  
ATOM   1610 1HG2 VAL A 103     145.503 195.221 -27.215  1.00  0.00           H  
ATOM   1611 2HG2 VAL A 103     145.151 194.729 -25.542  1.00  0.00           H  
ATOM   1612 3HG2 VAL A 103     146.135 193.679 -26.591  1.00  0.00           H  
ATOM   1613  N   ILE A 104     142.297 191.141 -27.556  1.00  0.00           N  
ATOM   1614  CA  ILE A 104     141.053 190.506 -27.976  1.00  0.00           C  
ATOM   1615  C   ILE A 104     140.549 189.533 -26.918  1.00  0.00           C  
ATOM   1616  O   ILE A 104     139.370 189.532 -26.574  1.00  0.00           O  
ATOM   1617  CB  ILE A 104     141.239 189.764 -29.311  1.00  0.00           C  
ATOM   1618  CG1 ILE A 104     141.471 190.762 -30.449  1.00  0.00           C  
ATOM   1619  CG2 ILE A 104     140.030 188.889 -29.607  1.00  0.00           C  
ATOM   1620  CD1 ILE A 104     141.940 190.123 -31.737  1.00  0.00           C  
ATOM   1621  H   ILE A 104     143.132 191.003 -28.108  1.00  0.00           H  
ATOM   1622  HA  ILE A 104     140.294 191.281 -28.100  1.00  0.00           H  
ATOM   1623  HB  ILE A 104     142.128 189.135 -29.258  1.00  0.00           H  
ATOM   1624 1HG1 ILE A 104     140.547 191.303 -30.653  1.00  0.00           H  
ATOM   1625 2HG1 ILE A 104     142.218 191.495 -30.143  1.00  0.00           H  
ATOM   1626 1HG2 ILE A 104     140.178 188.373 -30.555  1.00  0.00           H  
ATOM   1627 2HG2 ILE A 104     139.909 188.157 -28.809  1.00  0.00           H  
ATOM   1628 3HG2 ILE A 104     139.137 189.510 -29.667  1.00  0.00           H  
ATOM   1629 1HD1 ILE A 104     142.083 190.892 -32.494  1.00  0.00           H  
ATOM   1630 2HD1 ILE A 104     142.884 189.605 -31.563  1.00  0.00           H  
ATOM   1631 3HD1 ILE A 104     141.193 189.411 -32.081  1.00  0.00           H  
ATOM   1632  N   CYS A 105     141.454 188.704 -26.406  1.00  0.00           N  
ATOM   1633  CA  CYS A 105     141.111 187.749 -25.356  1.00  0.00           C  
ATOM   1634  C   CYS A 105     140.560 188.460 -24.127  1.00  0.00           C  
ATOM   1635  O   CYS A 105     139.569 188.025 -23.538  1.00  0.00           O  
ATOM   1636  CB  CYS A 105     142.336 186.927 -24.956  1.00  0.00           C  
ATOM   1637  SG  CYS A 105     142.899 185.773 -26.230  1.00  0.00           S  
ATOM   1638  H   CYS A 105     142.401 188.733 -26.754  1.00  0.00           H  
ATOM   1639  HA  CYS A 105     140.332 187.086 -25.732  1.00  0.00           H  
ATOM   1640 1HB  CYS A 105     143.163 187.596 -24.718  1.00  0.00           H  
ATOM   1641 2HB  CYS A 105     142.111 186.352 -24.058  1.00  0.00           H  
ATOM   1642  N   GLU A 106     141.208 189.555 -23.743  1.00  0.00           N  
ATOM   1643  CA  GLU A 106     140.817 190.299 -22.552  1.00  0.00           C  
ATOM   1644  C   GLU A 106     139.446 190.935 -22.728  1.00  0.00           C  
ATOM   1645  O   GLU A 106     138.588 190.843 -21.848  1.00  0.00           O  
ATOM   1646  CB  GLU A 106     141.853 191.378 -22.231  1.00  0.00           C  
ATOM   1647  CG  GLU A 106     141.538 192.205 -20.993  1.00  0.00           C  
ATOM   1648  CD  GLU A 106     141.595 191.403 -19.723  1.00  0.00           C  
ATOM   1649  OE1 GLU A 106     142.224 190.372 -19.722  1.00  0.00           O  
ATOM   1650  OE2 GLU A 106     141.008 191.821 -18.753  1.00  0.00           O  
ATOM   1651  H   GLU A 106     141.993 189.879 -24.289  1.00  0.00           H  
ATOM   1652  HA  GLU A 106     140.751 189.602 -21.714  1.00  0.00           H  
ATOM   1653 1HB  GLU A 106     142.829 190.913 -22.084  1.00  0.00           H  
ATOM   1654 2HB  GLU A 106     141.941 192.061 -23.077  1.00  0.00           H  
ATOM   1655 1HG  GLU A 106     142.254 193.024 -20.924  1.00  0.00           H  
ATOM   1656 2HG  GLU A 106     140.543 192.636 -21.101  1.00  0.00           H  
ATOM   1657  N   CYS A 107     139.242 191.585 -23.868  1.00  0.00           N  
ATOM   1658  CA  CYS A 107     137.986 192.274 -24.145  1.00  0.00           C  
ATOM   1659  C   CYS A 107     136.810 191.310 -24.129  1.00  0.00           C  
ATOM   1660  O   CYS A 107     135.810 191.546 -23.452  1.00  0.00           O  
ATOM   1661  CB  CYS A 107     138.046 192.975 -25.503  1.00  0.00           C  
ATOM   1662  SG  CYS A 107     139.044 194.482 -25.515  1.00  0.00           S  
ATOM   1663  H   CYS A 107     139.972 191.598 -24.564  1.00  0.00           H  
ATOM   1664  HA  CYS A 107     137.821 193.014 -23.360  1.00  0.00           H  
ATOM   1665 1HB  CYS A 107     138.457 192.292 -26.246  1.00  0.00           H  
ATOM   1666 2HB  CYS A 107     137.037 193.235 -25.821  1.00  0.00           H  
ATOM   1667  N   VAL A 108     136.934 190.221 -24.879  1.00  0.00           N  
ATOM   1668  CA  VAL A 108     135.868 189.231 -24.976  1.00  0.00           C  
ATOM   1669  C   VAL A 108     135.557 188.621 -23.616  1.00  0.00           C  
ATOM   1670  O   VAL A 108     134.394 188.426 -23.263  1.00  0.00           O  
ATOM   1671  CB  VAL A 108     136.267 188.112 -25.958  1.00  0.00           C  
ATOM   1672  CG1 VAL A 108     135.255 186.978 -25.910  1.00  0.00           C  
ATOM   1673  CG2 VAL A 108     136.379 188.676 -27.366  1.00  0.00           C  
ATOM   1674  H   VAL A 108     137.789 190.074 -25.395  1.00  0.00           H  
ATOM   1675  HA  VAL A 108     134.964 189.729 -25.329  1.00  0.00           H  
ATOM   1676  HB  VAL A 108     137.228 187.699 -25.653  1.00  0.00           H  
ATOM   1677 1HG1 VAL A 108     135.552 186.195 -26.610  1.00  0.00           H  
ATOM   1678 2HG1 VAL A 108     135.217 186.566 -24.903  1.00  0.00           H  
ATOM   1679 3HG1 VAL A 108     134.271 187.355 -26.187  1.00  0.00           H  
ATOM   1680 1HG2 VAL A 108     136.662 187.880 -28.055  1.00  0.00           H  
ATOM   1681 2HG2 VAL A 108     135.419 189.094 -27.669  1.00  0.00           H  
ATOM   1682 3HG2 VAL A 108     137.139 189.458 -27.386  1.00  0.00           H  
ATOM   1683  N   ALA A 109     136.604 188.319 -22.857  1.00  0.00           N  
ATOM   1684  CA  ALA A 109     136.444 187.777 -21.512  1.00  0.00           C  
ATOM   1685  C   ALA A 109     135.634 188.718 -20.630  1.00  0.00           C  
ATOM   1686  O   ALA A 109     134.739 188.288 -19.904  1.00  0.00           O  
ATOM   1687  CB  ALA A 109     137.804 187.505 -20.884  1.00  0.00           C  
ATOM   1688  H   ALA A 109     137.535 188.471 -23.216  1.00  0.00           H  
ATOM   1689  HA  ALA A 109     135.898 186.836 -21.581  1.00  0.00           H  
ATOM   1690 1HB  ALA A 109     137.667 187.102 -19.881  1.00  0.00           H  
ATOM   1691 2HB  ALA A 109     138.348 186.785 -21.494  1.00  0.00           H  
ATOM   1692 3HB  ALA A 109     138.370 188.434 -20.827  1.00  0.00           H  
ATOM   1693  N   ARG A 110     135.953 190.007 -20.700  1.00  0.00           N  
ATOM   1694  CA  ARG A 110     135.246 191.014 -19.917  1.00  0.00           C  
ATOM   1695  C   ARG A 110     133.800 191.155 -20.378  1.00  0.00           C  
ATOM   1696  O   ARG A 110     132.896 191.346 -19.565  1.00  0.00           O  
ATOM   1697  CB  ARG A 110     135.944 192.363 -20.025  1.00  0.00           C  
ATOM   1698  CG  ARG A 110     137.294 192.441 -19.329  1.00  0.00           C  
ATOM   1699  CD  ARG A 110     137.161 192.303 -17.856  1.00  0.00           C  
ATOM   1700  NE  ARG A 110     136.474 193.440 -17.264  1.00  0.00           N  
ATOM   1701  CZ  ARG A 110     135.873 193.428 -16.059  1.00  0.00           C  
ATOM   1702  NH1 ARG A 110     135.882 192.334 -15.330  1.00  0.00           N  
ATOM   1703  NH2 ARG A 110     135.274 194.517 -15.608  1.00  0.00           N  
ATOM   1704  H   ARG A 110     136.706 190.297 -21.308  1.00  0.00           H  
ATOM   1705  HA  ARG A 110     135.231 190.694 -18.875  1.00  0.00           H  
ATOM   1706 1HB  ARG A 110     136.099 192.608 -21.074  1.00  0.00           H  
ATOM   1707 2HB  ARG A 110     135.306 193.137 -19.598  1.00  0.00           H  
ATOM   1708 1HG  ARG A 110     137.938 191.641 -19.692  1.00  0.00           H  
ATOM   1709 2HG  ARG A 110     137.757 193.406 -19.542  1.00  0.00           H  
ATOM   1710 1HD  ARG A 110     136.591 191.404 -17.624  1.00  0.00           H  
ATOM   1711 2HD  ARG A 110     138.151 192.232 -17.407  1.00  0.00           H  
ATOM   1712  HE  ARG A 110     136.446 194.301 -17.795  1.00  0.00           H  
ATOM   1713 1HH1 ARG A 110     136.340 191.501 -15.675  1.00  0.00           H  
ATOM   1714 2HH1 ARG A 110     135.431 192.325 -14.427  1.00  0.00           H  
ATOM   1715 1HH2 ARG A 110     135.266 195.358 -16.168  1.00  0.00           H  
ATOM   1716 2HH2 ARG A 110     134.823 194.507 -14.705  1.00  0.00           H  
ATOM   1717  N   ILE A 111     133.590 191.061 -21.685  1.00  0.00           N  
ATOM   1718  CA  ILE A 111     132.249 191.124 -22.254  1.00  0.00           C  
ATOM   1719  C   ILE A 111     131.367 190.008 -21.709  1.00  0.00           C  
ATOM   1720  O   ILE A 111     130.237 190.248 -21.286  1.00  0.00           O  
ATOM   1721  CB  ILE A 111     132.298 191.037 -23.790  1.00  0.00           C  
ATOM   1722  CG1 ILE A 111     132.928 192.303 -24.377  1.00  0.00           C  
ATOM   1723  CG2 ILE A 111     130.902 190.823 -24.355  1.00  0.00           C  
ATOM   1724  CD1 ILE A 111     133.311 192.176 -25.835  1.00  0.00           C  
ATOM   1725  H   ILE A 111     134.380 190.941 -22.304  1.00  0.00           H  
ATOM   1726  HA  ILE A 111     131.798 192.074 -21.965  1.00  0.00           H  
ATOM   1727  HB  ILE A 111     132.932 190.203 -24.087  1.00  0.00           H  
ATOM   1728 1HG1 ILE A 111     132.233 193.135 -24.278  1.00  0.00           H  
ATOM   1729 2HG1 ILE A 111     133.824 192.558 -23.811  1.00  0.00           H  
ATOM   1730 1HG2 ILE A 111     130.955 190.763 -25.443  1.00  0.00           H  
ATOM   1731 2HG2 ILE A 111     130.489 189.894 -23.962  1.00  0.00           H  
ATOM   1732 3HG2 ILE A 111     130.261 191.656 -24.069  1.00  0.00           H  
ATOM   1733 1HD1 ILE A 111     133.752 193.112 -26.178  1.00  0.00           H  
ATOM   1734 2HD1 ILE A 111     134.036 191.368 -25.951  1.00  0.00           H  
ATOM   1735 3HD1 ILE A 111     132.423 191.955 -26.425  1.00  0.00           H  
ATOM   1736  N   VAL A 112     131.892 188.788 -21.723  1.00  0.00           N  
ATOM   1737  CA  VAL A 112     131.145 187.627 -21.248  1.00  0.00           C  
ATOM   1738  C   VAL A 112     130.750 187.787 -19.788  1.00  0.00           C  
ATOM   1739  O   VAL A 112     129.616 187.493 -19.405  1.00  0.00           O  
ATOM   1740  CB  VAL A 112     131.985 186.347 -21.411  1.00  0.00           C  
ATOM   1741  CG1 VAL A 112     131.303 185.171 -20.729  1.00  0.00           C  
ATOM   1742  CG2 VAL A 112     132.208 186.058 -22.888  1.00  0.00           C  
ATOM   1743  H   VAL A 112     132.831 188.658 -22.069  1.00  0.00           H  
ATOM   1744  HA  VAL A 112     130.229 187.544 -21.832  1.00  0.00           H  
ATOM   1745  HB  VAL A 112     132.948 186.489 -20.918  1.00  0.00           H  
ATOM   1746 1HG1 VAL A 112     131.910 184.274 -20.854  1.00  0.00           H  
ATOM   1747 2HG1 VAL A 112     131.186 185.384 -19.667  1.00  0.00           H  
ATOM   1748 3HG1 VAL A 112     130.323 185.008 -21.178  1.00  0.00           H  
ATOM   1749 1HG2 VAL A 112     132.804 185.152 -22.995  1.00  0.00           H  
ATOM   1750 2HG2 VAL A 112     131.247 185.921 -23.382  1.00  0.00           H  
ATOM   1751 3HG2 VAL A 112     132.736 186.895 -23.347  1.00  0.00           H  
ATOM   1752  N   ALA A 113     131.688 188.255 -18.973  1.00  0.00           N  
ATOM   1753  CA  ALA A 113     131.429 188.490 -17.556  1.00  0.00           C  
ATOM   1754  C   ALA A 113     130.250 189.437 -17.363  1.00  0.00           C  
ATOM   1755  O   ALA A 113     129.383 189.200 -16.521  1.00  0.00           O  
ATOM   1756  CB  ALA A 113     132.672 189.047 -16.875  1.00  0.00           C  
ATOM   1757  H   ALA A 113     132.606 188.455 -19.342  1.00  0.00           H  
ATOM   1758  HA  ALA A 113     131.169 187.537 -17.091  1.00  0.00           H  
ATOM   1759 1HB  ALA A 113     132.462 189.217 -15.820  1.00  0.00           H  
ATOM   1760 2HB  ALA A 113     133.489 188.334 -16.971  1.00  0.00           H  
ATOM   1761 3HB  ALA A 113     132.952 189.988 -17.346  1.00  0.00           H  
ATOM   1762  N   GLU A 114     130.226 190.510 -18.144  1.00  0.00           N  
ATOM   1763  CA  GLU A 114     129.151 191.493 -18.062  1.00  0.00           C  
ATOM   1764  C   GLU A 114     127.835 190.916 -18.563  1.00  0.00           C  
ATOM   1765  O   GLU A 114     126.765 191.254 -18.056  1.00  0.00           O  
ATOM   1766  CB  GLU A 114     129.512 192.744 -18.867  1.00  0.00           C  
ATOM   1767  CG  GLU A 114     130.610 193.597 -18.249  1.00  0.00           C  
ATOM   1768  CD  GLU A 114     130.200 194.223 -16.945  1.00  0.00           C  
ATOM   1769  OE1 GLU A 114     129.161 194.835 -16.902  1.00  0.00           O  
ATOM   1770  OE2 GLU A 114     130.928 194.087 -15.989  1.00  0.00           O  
ATOM   1771  H   GLU A 114     130.968 190.648 -18.815  1.00  0.00           H  
ATOM   1772  HA  GLU A 114     129.016 191.767 -17.016  1.00  0.00           H  
ATOM   1773 1HB  GLU A 114     129.837 192.451 -19.866  1.00  0.00           H  
ATOM   1774 2HB  GLU A 114     128.626 193.370 -18.982  1.00  0.00           H  
ATOM   1775 1HG  GLU A 114     131.487 192.972 -18.079  1.00  0.00           H  
ATOM   1776 2HG  GLU A 114     130.887 194.380 -18.952  1.00  0.00           H  
ATOM   1777  N   ILE A 115     127.921 190.043 -19.559  1.00  0.00           N  
ATOM   1778  CA  ILE A 115     126.744 189.343 -20.070  1.00  0.00           C  
ATOM   1779  C   ILE A 115     126.100 188.489 -18.984  1.00  0.00           C  
ATOM   1780  O   ILE A 115     124.883 188.503 -18.813  1.00  0.00           O  
ATOM   1781  CB  ILE A 115     127.113 188.454 -21.271  1.00  0.00           C  
ATOM   1782  CG1 ILE A 115     127.456 189.317 -22.489  1.00  0.00           C  
ATOM   1783  CG2 ILE A 115     125.975 187.499 -21.595  1.00  0.00           C  
ATOM   1784  CD1 ILE A 115     128.096 188.547 -23.621  1.00  0.00           C  
ATOM   1785  H   ILE A 115     128.822 189.861 -19.981  1.00  0.00           H  
ATOM   1786  HA  ILE A 115     126.011 190.085 -20.385  1.00  0.00           H  
ATOM   1787  HB  ILE A 115     128.005 187.874 -21.036  1.00  0.00           H  
ATOM   1788 1HG1 ILE A 115     126.549 189.789 -22.866  1.00  0.00           H  
ATOM   1789 2HG1 ILE A 115     128.138 190.114 -22.190  1.00  0.00           H  
ATOM   1790 1HG2 ILE A 115     126.250 186.878 -22.448  1.00  0.00           H  
ATOM   1791 2HG2 ILE A 115     125.776 186.864 -20.733  1.00  0.00           H  
ATOM   1792 3HG2 ILE A 115     125.078 188.071 -21.838  1.00  0.00           H  
ATOM   1793 1HD1 ILE A 115     128.310 189.227 -24.447  1.00  0.00           H  
ATOM   1794 2HD1 ILE A 115     129.026 188.096 -23.274  1.00  0.00           H  
ATOM   1795 3HD1 ILE A 115     127.418 187.767 -23.961  1.00  0.00           H  
ATOM   1796  N   VAL A 116     126.926 187.751 -18.253  1.00  0.00           N  
ATOM   1797  CA  VAL A 116     126.443 186.911 -17.164  1.00  0.00           C  
ATOM   1798  C   VAL A 116     125.627 187.720 -16.164  1.00  0.00           C  
ATOM   1799  O   VAL A 116     124.526 187.326 -15.783  1.00  0.00           O  
ATOM   1800  CB  VAL A 116     127.626 186.244 -16.438  1.00  0.00           C  
ATOM   1801  CG1 VAL A 116     127.154 185.570 -15.157  1.00  0.00           C  
ATOM   1802  CG2 VAL A 116     128.299 185.239 -17.359  1.00  0.00           C  
ATOM   1803  H   VAL A 116     127.916 187.769 -18.457  1.00  0.00           H  
ATOM   1804  HA  VAL A 116     125.787 186.145 -17.582  1.00  0.00           H  
ATOM   1805  HB  VAL A 116     128.344 187.012 -16.151  1.00  0.00           H  
ATOM   1806 1HG1 VAL A 116     128.004 185.105 -14.657  1.00  0.00           H  
ATOM   1807 2HG1 VAL A 116     126.708 186.315 -14.498  1.00  0.00           H  
ATOM   1808 3HG1 VAL A 116     126.414 184.808 -15.399  1.00  0.00           H  
ATOM   1809 1HG2 VAL A 116     129.136 184.771 -16.840  1.00  0.00           H  
ATOM   1810 2HG2 VAL A 116     127.580 184.473 -17.651  1.00  0.00           H  
ATOM   1811 3HG2 VAL A 116     128.666 185.749 -18.249  1.00  0.00           H  
ATOM   1812  N   GLU A 117     126.177 188.854 -15.742  1.00  0.00           N  
ATOM   1813  CA  GLU A 117     125.483 189.745 -14.820  1.00  0.00           C  
ATOM   1814  C   GLU A 117     124.183 190.261 -15.427  1.00  0.00           C  
ATOM   1815  O   GLU A 117     123.132 190.218 -14.787  1.00  0.00           O  
ATOM   1816  CB  GLU A 117     126.383 190.924 -14.441  1.00  0.00           C  
ATOM   1817  CG  GLU A 117     125.741 191.923 -13.487  1.00  0.00           C  
ATOM   1818  CD  GLU A 117     126.667 193.044 -13.104  1.00  0.00           C  
ATOM   1819  OE1 GLU A 117     127.849 192.912 -13.318  1.00  0.00           O  
ATOM   1820  OE2 GLU A 117     126.193 194.032 -12.597  1.00  0.00           O  
ATOM   1821  H   GLU A 117     127.098 189.106 -16.069  1.00  0.00           H  
ATOM   1822  HA  GLU A 117     125.230 189.184 -13.922  1.00  0.00           H  
ATOM   1823 1HB  GLU A 117     127.294 190.551 -13.971  1.00  0.00           H  
ATOM   1824 2HB  GLU A 117     126.677 191.462 -15.341  1.00  0.00           H  
ATOM   1825 1HG  GLU A 117     124.856 192.345 -13.963  1.00  0.00           H  
ATOM   1826 2HG  GLU A 117     125.423 191.398 -12.588  1.00  0.00           H  
ATOM   1827  N   ALA A 118     124.263 190.747 -16.659  1.00  0.00           N  
ATOM   1828  CA  ALA A 118     123.102 191.310 -17.337  1.00  0.00           C  
ATOM   1829  C   ALA A 118     121.975 190.290 -17.437  1.00  0.00           C  
ATOM   1830  O   ALA A 118     120.807 190.614 -17.212  1.00  0.00           O  
ATOM   1831  CB  ALA A 118     123.489 191.811 -18.720  1.00  0.00           C  
ATOM   1832  H   ALA A 118     125.152 190.729 -17.139  1.00  0.00           H  
ATOM   1833  HA  ALA A 118     122.733 192.152 -16.750  1.00  0.00           H  
ATOM   1834 1HB  ALA A 118     122.612 192.229 -19.214  1.00  0.00           H  
ATOM   1835 2HB  ALA A 118     124.255 192.581 -18.628  1.00  0.00           H  
ATOM   1836 3HB  ALA A 118     123.876 190.983 -19.312  1.00  0.00           H  
ATOM   1837  N   LEU A 119     122.330 189.055 -17.777  1.00  0.00           N  
ATOM   1838  CA  LEU A 119     121.351 187.980 -17.889  1.00  0.00           C  
ATOM   1839  C   LEU A 119     120.685 187.703 -16.548  1.00  0.00           C  
ATOM   1840  O   LEU A 119     119.469 187.511 -16.478  1.00  0.00           O  
ATOM   1841  CB  LEU A 119     122.022 186.702 -18.408  1.00  0.00           C  
ATOM   1842  CG  LEU A 119     122.487 186.740 -19.869  1.00  0.00           C  
ATOM   1843  CD1 LEU A 119     123.328 185.506 -20.168  1.00  0.00           C  
ATOM   1844  CD2 LEU A 119     121.275 186.811 -20.786  1.00  0.00           C  
ATOM   1845  H   LEU A 119     123.304 188.859 -17.964  1.00  0.00           H  
ATOM   1846  HA  LEU A 119     120.576 188.290 -18.589  1.00  0.00           H  
ATOM   1847 1HB  LEU A 119     122.893 186.491 -17.789  1.00  0.00           H  
ATOM   1848 2HB  LEU A 119     121.320 185.874 -18.305  1.00  0.00           H  
ATOM   1849  HG  LEU A 119     123.114 187.618 -20.028  1.00  0.00           H  
ATOM   1850 1HD1 LEU A 119     123.659 185.534 -21.207  1.00  0.00           H  
ATOM   1851 2HD1 LEU A 119     124.198 185.492 -19.512  1.00  0.00           H  
ATOM   1852 3HD1 LEU A 119     122.731 184.610 -20.001  1.00  0.00           H  
ATOM   1853 1HD2 LEU A 119     121.604 186.840 -21.825  1.00  0.00           H  
ATOM   1854 2HD2 LEU A 119     120.647 185.933 -20.628  1.00  0.00           H  
ATOM   1855 3HD2 LEU A 119     120.701 187.711 -20.563  1.00  0.00           H  
ATOM   1856  N   LYS A 120     121.483 187.679 -15.488  1.00  0.00           N  
ATOM   1857  CA  LYS A 120     120.962 187.497 -14.139  1.00  0.00           C  
ATOM   1858  C   LYS A 120     119.979 188.600 -13.772  1.00  0.00           C  
ATOM   1859  O   LYS A 120     118.931 188.342 -13.180  1.00  0.00           O  
ATOM   1860  CB  LYS A 120     122.108 187.452 -13.126  1.00  0.00           C  
ATOM   1861  CG  LYS A 120     121.661 187.262 -11.682  1.00  0.00           C  
ATOM   1862  CD  LYS A 120     121.024 185.895 -11.477  1.00  0.00           C  
ATOM   1863  CE  LYS A 120     120.652 185.670 -10.018  1.00  0.00           C  
ATOM   1864  NZ  LYS A 120     119.949 184.375  -9.816  1.00  0.00           N  
ATOM   1865  H   LYS A 120     122.480 187.794 -15.620  1.00  0.00           H  
ATOM   1866  HA  LYS A 120     120.424 186.548 -14.103  1.00  0.00           H  
ATOM   1867 1HB  LYS A 120     122.785 186.637 -13.377  1.00  0.00           H  
ATOM   1868 2HB  LYS A 120     122.677 188.380 -13.180  1.00  0.00           H  
ATOM   1869 1HG  LYS A 120     122.523 187.354 -11.020  1.00  0.00           H  
ATOM   1870 2HG  LYS A 120     120.940 188.033 -11.419  1.00  0.00           H  
ATOM   1871 1HD  LYS A 120     120.124 185.819 -12.089  1.00  0.00           H  
ATOM   1872 2HD  LYS A 120     121.721 185.117 -11.787  1.00  0.00           H  
ATOM   1873 1HE  LYS A 120     121.553 185.679  -9.407  1.00  0.00           H  
ATOM   1874 2HE  LYS A 120     120.001 186.478  -9.680  1.00  0.00           H  
ATOM   1875 1HZ  LYS A 120     119.719 184.264  -8.839  1.00  0.00           H  
ATOM   1876 2HZ  LYS A 120     119.100 184.362 -10.365  1.00  0.00           H  
ATOM   1877 3HZ  LYS A 120     120.548 183.617 -10.109  1.00  0.00           H  
ATOM   1878  N   ARG A 121     120.325 189.835 -14.128  1.00  0.00           N  
ATOM   1879  CA  ARG A 121     119.469 190.980 -13.845  1.00  0.00           C  
ATOM   1880  C   ARG A 121     118.177 190.915 -14.644  1.00  0.00           C  
ATOM   1881  O   ARG A 121     117.142 191.422 -14.215  1.00  0.00           O  
ATOM   1882  CB  ARG A 121     120.192 192.281 -14.164  1.00  0.00           C  
ATOM   1883  CG  ARG A 121     121.319 192.639 -13.206  1.00  0.00           C  
ATOM   1884  CD  ARG A 121     121.950 193.934 -13.561  1.00  0.00           C  
ATOM   1885  NE  ARG A 121     123.069 194.249 -12.688  1.00  0.00           N  
ATOM   1886  CZ  ARG A 121     122.953 194.826 -11.475  1.00  0.00           C  
ATOM   1887  NH1 ARG A 121     121.766 195.143 -11.009  1.00  0.00           N  
ATOM   1888  NH2 ARG A 121     124.034 195.072 -10.755  1.00  0.00           N  
ATOM   1889  H   ARG A 121     121.201 189.981 -14.607  1.00  0.00           H  
ATOM   1890  HA  ARG A 121     119.206 190.962 -12.787  1.00  0.00           H  
ATOM   1891 1HB  ARG A 121     120.617 192.225 -15.166  1.00  0.00           H  
ATOM   1892 2HB  ARG A 121     119.479 193.105 -14.156  1.00  0.00           H  
ATOM   1893 1HG  ARG A 121     120.924 192.716 -12.193  1.00  0.00           H  
ATOM   1894 2HG  ARG A 121     122.084 191.862 -13.240  1.00  0.00           H  
ATOM   1895 1HD  ARG A 121     122.321 193.890 -14.585  1.00  0.00           H  
ATOM   1896 2HD  ARG A 121     121.216 194.733 -13.476  1.00  0.00           H  
ATOM   1897  HE  ARG A 121     123.999 194.020 -13.011  1.00  0.00           H  
ATOM   1898 1HH1 ARG A 121     120.940 194.954 -11.559  1.00  0.00           H  
ATOM   1899 2HH1 ARG A 121     121.680 195.575 -10.100  1.00  0.00           H  
ATOM   1900 1HH2 ARG A 121     124.947 194.829 -11.113  1.00  0.00           H  
ATOM   1901 2HH2 ARG A 121     123.948 195.504  -9.848  1.00  0.00           H  
ATOM   1902  N   SER A 122     118.241 190.285 -15.815  1.00  0.00           N  
ATOM   1903  CA  SER A 122     117.071 190.137 -16.670  1.00  0.00           C  
ATOM   1904  C   SER A 122     116.134 189.059 -16.143  1.00  0.00           C  
ATOM   1905  O   SER A 122     115.000 188.927 -16.609  1.00  0.00           O  
ATOM   1906  CB  SER A 122     117.500 189.803 -18.085  1.00  0.00           C  
ATOM   1907  OG  SER A 122     118.010 188.499 -18.160  1.00  0.00           O  
ATOM   1908  H   SER A 122     119.124 189.897 -16.115  1.00  0.00           H  
ATOM   1909  HA  SER A 122     116.524 191.081 -16.673  1.00  0.00           H  
ATOM   1910 1HB  SER A 122     116.648 189.903 -18.756  1.00  0.00           H  
ATOM   1911 2HB  SER A 122     118.259 190.512 -18.413  1.00  0.00           H  
ATOM   1912  HG  SER A 122     118.230 188.249 -17.261  1.00  0.00           H  
ATOM   1913  N   GLY A 123     116.610 188.291 -15.169  1.00  0.00           N  
ATOM   1914  CA  GLY A 123     115.825 187.206 -14.597  1.00  0.00           C  
ATOM   1915  C   GLY A 123     116.107 185.889 -15.303  1.00  0.00           C  
ATOM   1916  O   GLY A 123     115.312 184.951 -15.234  1.00  0.00           O  
ATOM   1917  H   GLY A 123     117.542 188.465 -14.819  1.00  0.00           H  
ATOM   1918 1HA  GLY A 123     116.055 187.111 -13.535  1.00  0.00           H  
ATOM   1919 2HA  GLY A 123     114.764 187.443 -14.675  1.00  0.00           H  
ATOM   1920  N   THR A 124     117.247 185.820 -15.984  1.00  0.00           N  
ATOM   1921  CA  THR A 124     117.651 184.608 -16.687  1.00  0.00           C  
ATOM   1922  C   THR A 124     118.373 183.645 -15.752  1.00  0.00           C  
ATOM   1923  O   THR A 124     119.273 184.041 -15.011  1.00  0.00           O  
ATOM   1924  CB  THR A 124     118.556 184.940 -17.888  1.00  0.00           C  
ATOM   1925  OG1 THR A 124     117.839 185.764 -18.817  1.00  0.00           O  
ATOM   1926  CG2 THR A 124     119.001 183.664 -18.588  1.00  0.00           C  
ATOM   1927  H   THR A 124     117.850 186.631 -16.016  1.00  0.00           H  
ATOM   1928  HA  THR A 124     116.754 184.104 -17.049  1.00  0.00           H  
ATOM   1929  HB  THR A 124     119.434 185.484 -17.543  1.00  0.00           H  
ATOM   1930  HG1 THR A 124     117.846 186.673 -18.507  1.00  0.00           H  
ATOM   1931 1HG2 THR A 124     119.639 183.918 -19.433  1.00  0.00           H  
ATOM   1932 2HG2 THR A 124     119.557 183.040 -17.887  1.00  0.00           H  
ATOM   1933 3HG2 THR A 124     118.127 183.120 -18.943  1.00  0.00           H  
ATOM   1934  N   SER A 125     117.975 182.378 -15.792  1.00  0.00           N  
ATOM   1935  CA  SER A 125     118.492 181.383 -14.861  1.00  0.00           C  
ATOM   1936  C   SER A 125     119.935 181.021 -15.187  1.00  0.00           C  
ATOM   1937  O   SER A 125     120.386 181.186 -16.321  1.00  0.00           O  
ATOM   1938  CB  SER A 125     117.630 180.136 -14.895  1.00  0.00           C  
ATOM   1939  OG  SER A 125     117.760 179.468 -16.119  1.00  0.00           O  
ATOM   1940  H   SER A 125     117.297 182.098 -16.485  1.00  0.00           H  
ATOM   1941  HA  SER A 125     118.476 181.807 -13.856  1.00  0.00           H  
ATOM   1942 1HB  SER A 125     117.919 179.472 -14.081  1.00  0.00           H  
ATOM   1943 2HB  SER A 125     116.587 180.412 -14.737  1.00  0.00           H  
ATOM   1944  HG  SER A 125     117.204 179.942 -16.740  1.00  0.00           H  
ATOM   1945  N   GLU A 126     120.656 180.529 -14.188  1.00  0.00           N  
ATOM   1946  CA  GLU A 126     122.061 180.172 -14.357  1.00  0.00           C  
ATOM   1947  C   GLU A 126     122.228 179.068 -15.392  1.00  0.00           C  
ATOM   1948  O   GLU A 126     123.230 179.019 -16.107  1.00  0.00           O  
ATOM   1949  CB  GLU A 126     122.663 179.729 -13.023  1.00  0.00           C  
ATOM   1950  CG  GLU A 126     122.883 180.858 -12.024  1.00  0.00           C  
ATOM   1951  CD  GLU A 126     121.619 181.272 -11.323  1.00  0.00           C  
ATOM   1952  OE1 GLU A 126     120.609 180.647 -11.543  1.00  0.00           O  
ATOM   1953  OE2 GLU A 126     121.665 182.213 -10.567  1.00  0.00           O  
ATOM   1954  H   GLU A 126     120.221 180.393 -13.285  1.00  0.00           H  
ATOM   1955  HA  GLU A 126     122.592 181.054 -14.719  1.00  0.00           H  
ATOM   1956 1HB  GLU A 126     122.010 178.992 -12.554  1.00  0.00           H  
ATOM   1957 2HB  GLU A 126     123.625 179.248 -13.199  1.00  0.00           H  
ATOM   1958 1HG  GLU A 126     123.609 180.535 -11.280  1.00  0.00           H  
ATOM   1959 2HG  GLU A 126     123.299 181.716 -12.550  1.00  0.00           H  
ATOM   1960  N   GLU A 127     121.238 178.183 -15.471  1.00  0.00           N  
ATOM   1961  CA  GLU A 127     121.213 177.153 -16.504  1.00  0.00           C  
ATOM   1962  C   GLU A 127     121.156 177.769 -17.896  1.00  0.00           C  
ATOM   1963  O   GLU A 127     121.899 177.373 -18.792  1.00  0.00           O  
ATOM   1964  CB  GLU A 127     120.018 176.220 -16.299  1.00  0.00           C  
ATOM   1965  CG  GLU A 127     120.130 175.312 -15.083  1.00  0.00           C  
ATOM   1966  CD  GLU A 127     118.901 174.475 -14.862  1.00  0.00           C  
ATOM   1967  OE1 GLU A 127     117.938 174.674 -15.561  1.00  0.00           O  
ATOM   1968  OE2 GLU A 127     118.926 173.637 -13.991  1.00  0.00           O  
ATOM   1969  H   GLU A 127     120.486 178.226 -14.801  1.00  0.00           H  
ATOM   1970  HA  GLU A 127     122.135 176.574 -16.439  1.00  0.00           H  
ATOM   1971 1HB  GLU A 127     119.109 176.813 -16.190  1.00  0.00           H  
ATOM   1972 2HB  GLU A 127     119.894 175.588 -17.178  1.00  0.00           H  
ATOM   1973 1HG  GLU A 127     120.987 174.650 -15.215  1.00  0.00           H  
ATOM   1974 2HG  GLU A 127     120.313 175.924 -14.201  1.00  0.00           H  
ATOM   1975  N   GLU A 128     120.264 178.740 -18.072  1.00  0.00           N  
ATOM   1976  CA  GLU A 128     120.136 179.442 -19.343  1.00  0.00           C  
ATOM   1977  C   GLU A 128     121.375 180.277 -19.640  1.00  0.00           C  
ATOM   1978  O   GLU A 128     121.817 180.362 -20.784  1.00  0.00           O  
ATOM   1979  CB  GLU A 128     118.895 180.337 -19.331  1.00  0.00           C  
ATOM   1980  CG  GLU A 128     117.575 179.583 -19.396  1.00  0.00           C  
ATOM   1981  CD  GLU A 128     116.389 180.450 -19.077  1.00  0.00           C  
ATOM   1982  OE1 GLU A 128     116.392 181.070 -18.041  1.00  0.00           O  
ATOM   1983  OE2 GLU A 128     115.478 180.492 -19.870  1.00  0.00           O  
ATOM   1984  H   GLU A 128     119.662 178.998 -17.304  1.00  0.00           H  
ATOM   1985  HA  GLU A 128     120.038 178.700 -20.138  1.00  0.00           H  
ATOM   1986 1HB  GLU A 128     118.891 180.944 -18.427  1.00  0.00           H  
ATOM   1987 2HB  GLU A 128     118.931 181.018 -20.182  1.00  0.00           H  
ATOM   1988 1HG  GLU A 128     117.450 179.171 -20.397  1.00  0.00           H  
ATOM   1989 2HG  GLU A 128     117.611 178.750 -18.693  1.00  0.00           H  
ATOM   1990  N   ILE A 129     121.931 180.891 -18.602  1.00  0.00           N  
ATOM   1991  CA  ILE A 129     123.143 181.688 -18.743  1.00  0.00           C  
ATOM   1992  C   ILE A 129     124.301 180.843 -19.252  1.00  0.00           C  
ATOM   1993  O   ILE A 129     125.028 181.249 -20.160  1.00  0.00           O  
ATOM   1994  CB  ILE A 129     123.532 182.338 -17.402  1.00  0.00           C  
ATOM   1995  CG1 ILE A 129     122.534 183.440 -17.034  1.00  0.00           C  
ATOM   1996  CG2 ILE A 129     124.943 182.895 -17.471  1.00  0.00           C  
ATOM   1997  CD1 ILE A 129     122.687 183.956 -15.622  1.00  0.00           C  
ATOM   1998  H   ILE A 129     121.502 180.804 -17.691  1.00  0.00           H  
ATOM   1999  HA  ILE A 129     122.957 182.472 -19.476  1.00  0.00           H  
ATOM   2000  HB  ILE A 129     123.482 181.593 -16.609  1.00  0.00           H  
ATOM   2001 1HG1 ILE A 129     122.652 184.280 -17.719  1.00  0.00           H  
ATOM   2002 2HG1 ILE A 129     121.517 183.065 -17.150  1.00  0.00           H  
ATOM   2003 1HG2 ILE A 129     125.202 183.353 -16.515  1.00  0.00           H  
ATOM   2004 2HG2 ILE A 129     125.643 182.090 -17.688  1.00  0.00           H  
ATOM   2005 3HG2 ILE A 129     125.001 183.647 -18.258  1.00  0.00           H  
ATOM   2006 1HD1 ILE A 129     121.946 184.734 -15.435  1.00  0.00           H  
ATOM   2007 2HD1 ILE A 129     122.538 183.137 -14.917  1.00  0.00           H  
ATOM   2008 3HD1 ILE A 129     123.686 184.370 -15.492  1.00  0.00           H  
ATOM   2009  N   ALA A 130     124.473 179.664 -18.663  1.00  0.00           N  
ATOM   2010  CA  ALA A 130     125.519 178.741 -19.083  1.00  0.00           C  
ATOM   2011  C   ALA A 130     125.404 178.419 -20.568  1.00  0.00           C  
ATOM   2012  O   ALA A 130     126.407 178.375 -21.283  1.00  0.00           O  
ATOM   2013  CB  ALA A 130     125.459 177.464 -18.258  1.00  0.00           C  
ATOM   2014  H   ALA A 130     123.859 179.402 -17.904  1.00  0.00           H  
ATOM   2015  HA  ALA A 130     126.485 179.218 -18.922  1.00  0.00           H  
ATOM   2016 1HB  ALA A 130     126.249 176.785 -18.582  1.00  0.00           H  
ATOM   2017 2HB  ALA A 130     125.600 177.704 -17.204  1.00  0.00           H  
ATOM   2018 3HB  ALA A 130     124.491 176.985 -18.396  1.00  0.00           H  
ATOM   2019  N   GLU A 131     124.180 178.193 -21.028  1.00  0.00           N  
ATOM   2020  CA  GLU A 131     123.929 177.897 -22.432  1.00  0.00           C  
ATOM   2021  C   GLU A 131     124.239 179.103 -23.312  1.00  0.00           C  
ATOM   2022  O   GLU A 131     124.921 178.979 -24.331  1.00  0.00           O  
ATOM   2023  CB  GLU A 131     122.474 177.466 -22.635  1.00  0.00           C  
ATOM   2024  CG  GLU A 131     122.118 177.110 -24.071  1.00  0.00           C  
ATOM   2025  CD  GLU A 131     122.841 175.889 -24.569  1.00  0.00           C  
ATOM   2026  OE1 GLU A 131     123.291 175.116 -23.757  1.00  0.00           O  
ATOM   2027  OE2 GLU A 131     122.943 175.730 -25.762  1.00  0.00           O  
ATOM   2028  H   GLU A 131     123.400 178.229 -20.385  1.00  0.00           H  
ATOM   2029  HA  GLU A 131     124.589 177.086 -22.739  1.00  0.00           H  
ATOM   2030 1HB  GLU A 131     122.263 176.595 -22.013  1.00  0.00           H  
ATOM   2031 2HB  GLU A 131     121.809 178.267 -22.313  1.00  0.00           H  
ATOM   2032 1HG  GLU A 131     121.044 176.934 -24.135  1.00  0.00           H  
ATOM   2033 2HG  GLU A 131     122.358 177.956 -24.713  1.00  0.00           H  
ATOM   2034  N   ILE A 132     123.736 180.264 -22.912  1.00  0.00           N  
ATOM   2035  CA  ILE A 132     123.918 181.485 -23.691  1.00  0.00           C  
ATOM   2036  C   ILE A 132     125.395 181.830 -23.835  1.00  0.00           C  
ATOM   2037  O   ILE A 132     125.868 182.133 -24.931  1.00  0.00           O  
ATOM   2038  CB  ILE A 132     123.175 182.666 -23.040  1.00  0.00           C  
ATOM   2039  CG1 ILE A 132     121.661 182.466 -23.140  1.00  0.00           C  
ATOM   2040  CG2 ILE A 132     123.586 183.977 -23.694  1.00  0.00           C  
ATOM   2041  CD1 ILE A 132     120.862 183.377 -22.238  1.00  0.00           C  
ATOM   2042  H   ILE A 132     123.214 180.305 -22.051  1.00  0.00           H  
ATOM   2043  HA  ILE A 132     123.518 181.321 -24.691  1.00  0.00           H  
ATOM   2044  HB  ILE A 132     123.417 182.710 -21.979  1.00  0.00           H  
ATOM   2045 1HG1 ILE A 132     121.339 182.635 -24.168  1.00  0.00           H  
ATOM   2046 2HG1 ILE A 132     121.413 181.435 -22.888  1.00  0.00           H  
ATOM   2047 1HG2 ILE A 132     123.051 184.802 -23.222  1.00  0.00           H  
ATOM   2048 2HG2 ILE A 132     124.658 184.124 -23.571  1.00  0.00           H  
ATOM   2049 3HG2 ILE A 132     123.343 183.947 -24.755  1.00  0.00           H  
ATOM   2050 1HD1 ILE A 132     119.798 183.174 -22.365  1.00  0.00           H  
ATOM   2051 2HD1 ILE A 132     121.143 183.197 -21.198  1.00  0.00           H  
ATOM   2052 3HD1 ILE A 132     121.066 184.415 -22.495  1.00  0.00           H  
ATOM   2053  N   VAL A 133     126.120 181.783 -22.723  1.00  0.00           N  
ATOM   2054  CA  VAL A 133     127.548 182.076 -22.726  1.00  0.00           C  
ATOM   2055  C   VAL A 133     128.310 181.098 -23.609  1.00  0.00           C  
ATOM   2056  O   VAL A 133     129.183 181.494 -24.381  1.00  0.00           O  
ATOM   2057  CB  VAL A 133     128.110 182.014 -21.294  1.00  0.00           C  
ATOM   2058  CG1 VAL A 133     129.630 181.991 -21.319  1.00  0.00           C  
ATOM   2059  CG2 VAL A 133     127.600 183.197 -20.485  1.00  0.00           C  
ATOM   2060  H   VAL A 133     125.670 181.539 -21.852  1.00  0.00           H  
ATOM   2061  HA  VAL A 133     127.695 183.077 -23.135  1.00  0.00           H  
ATOM   2062  HB  VAL A 133     127.783 181.085 -20.825  1.00  0.00           H  
ATOM   2063 1HG1 VAL A 133     130.011 181.946 -20.297  1.00  0.00           H  
ATOM   2064 2HG1 VAL A 133     129.973 181.117 -21.871  1.00  0.00           H  
ATOM   2065 3HG1 VAL A 133     130.000 182.895 -21.803  1.00  0.00           H  
ATOM   2066 1HG2 VAL A 133     128.001 183.147 -19.473  1.00  0.00           H  
ATOM   2067 2HG2 VAL A 133     127.923 184.125 -20.958  1.00  0.00           H  
ATOM   2068 3HG2 VAL A 133     126.512 183.169 -20.447  1.00  0.00           H  
ATOM   2069  N   ALA A 134     127.970 179.817 -23.496  1.00  0.00           N  
ATOM   2070  CA  ALA A 134     128.605 178.784 -24.303  1.00  0.00           C  
ATOM   2071  C   ALA A 134     128.410 179.045 -25.789  1.00  0.00           C  
ATOM   2072  O   ALA A 134     129.331 178.866 -26.587  1.00  0.00           O  
ATOM   2073  CB  ALA A 134     128.059 177.410 -23.932  1.00  0.00           C  
ATOM   2074  H   ALA A 134     127.255 179.556 -22.832  1.00  0.00           H  
ATOM   2075  HA  ALA A 134     129.677 178.797 -24.103  1.00  0.00           H  
ATOM   2076 1HB  ALA A 134     128.542 176.650 -24.542  1.00  0.00           H  
ATOM   2077 2HB  ALA A 134     128.259 177.212 -22.879  1.00  0.00           H  
ATOM   2078 3HB  ALA A 134     126.984 177.389 -24.108  1.00  0.00           H  
ATOM   2079  N   ARG A 135     127.208 179.472 -26.157  1.00  0.00           N  
ATOM   2080  CA  ARG A 135     126.901 179.804 -27.543  1.00  0.00           C  
ATOM   2081  C   ARG A 135     127.777 180.944 -28.042  1.00  0.00           C  
ATOM   2082  O   ARG A 135     128.326 180.882 -29.145  1.00  0.00           O  
ATOM   2083  CB  ARG A 135     125.437 180.190 -27.691  1.00  0.00           C  
ATOM   2084  CG  ARG A 135     124.453 179.042 -27.533  1.00  0.00           C  
ATOM   2085  CD  ARG A 135     123.046 179.507 -27.631  1.00  0.00           C  
ATOM   2086  NE  ARG A 135     122.101 178.411 -27.481  1.00  0.00           N  
ATOM   2087  CZ  ARG A 135     120.765 178.561 -27.383  1.00  0.00           C  
ATOM   2088  NH1 ARG A 135     120.235 179.763 -27.422  1.00  0.00           N  
ATOM   2089  NH2 ARG A 135     119.990 177.499 -27.250  1.00  0.00           N  
ATOM   2090  H   ARG A 135     126.484 179.568 -25.458  1.00  0.00           H  
ATOM   2091  HA  ARG A 135     127.112 178.931 -28.162  1.00  0.00           H  
ATOM   2092 1HB  ARG A 135     125.184 180.945 -26.947  1.00  0.00           H  
ATOM   2093 2HB  ARG A 135     125.274 180.631 -28.673  1.00  0.00           H  
ATOM   2094 1HG  ARG A 135     124.626 178.305 -28.318  1.00  0.00           H  
ATOM   2095 2HG  ARG A 135     124.593 178.574 -26.559  1.00  0.00           H  
ATOM   2096 1HD  ARG A 135     122.849 180.236 -26.846  1.00  0.00           H  
ATOM   2097 2HD  ARG A 135     122.882 179.968 -28.604  1.00  0.00           H  
ATOM   2098  HE  ARG A 135     122.472 177.472 -27.447  1.00  0.00           H  
ATOM   2099 1HH1 ARG A 135     120.827 180.575 -27.524  1.00  0.00           H  
ATOM   2100 2HH1 ARG A 135     119.234 179.876 -27.349  1.00  0.00           H  
ATOM   2101 1HH2 ARG A 135     120.398 176.576 -27.221  1.00  0.00           H  
ATOM   2102 2HH2 ARG A 135     118.989 177.612 -27.177  1.00  0.00           H  
ATOM   2103  N   VAL A 136     127.907 181.986 -27.228  1.00  0.00           N  
ATOM   2104  CA  VAL A 136     128.733 183.135 -27.577  1.00  0.00           C  
ATOM   2105  C   VAL A 136     130.189 182.728 -27.775  1.00  0.00           C  
ATOM   2106  O   VAL A 136     130.814 183.092 -28.771  1.00  0.00           O  
ATOM   2107  CB  VAL A 136     128.648 184.208 -26.476  1.00  0.00           C  
ATOM   2108  CG1 VAL A 136     129.690 185.291 -26.706  1.00  0.00           C  
ATOM   2109  CG2 VAL A 136     127.249 184.804 -26.441  1.00  0.00           C  
ATOM   2110  H   VAL A 136     127.421 181.981 -26.344  1.00  0.00           H  
ATOM   2111  HA  VAL A 136     128.374 183.544 -28.521  1.00  0.00           H  
ATOM   2112  HB  VAL A 136     128.871 183.746 -25.513  1.00  0.00           H  
ATOM   2113 1HG1 VAL A 136     129.616 186.042 -25.918  1.00  0.00           H  
ATOM   2114 2HG1 VAL A 136     130.686 184.848 -26.692  1.00  0.00           H  
ATOM   2115 3HG1 VAL A 136     129.516 185.763 -27.673  1.00  0.00           H  
ATOM   2116 1HG2 VAL A 136     127.195 185.561 -25.659  1.00  0.00           H  
ATOM   2117 2HG2 VAL A 136     127.024 185.260 -27.404  1.00  0.00           H  
ATOM   2118 3HG2 VAL A 136     126.523 184.016 -26.233  1.00  0.00           H  
ATOM   2119  N   ILE A 137     130.720 181.969 -26.822  1.00  0.00           N  
ATOM   2120  CA  ILE A 137     132.117 181.551 -26.866  1.00  0.00           C  
ATOM   2121  C   ILE A 137     132.404 180.727 -28.114  1.00  0.00           C  
ATOM   2122  O   ILE A 137     133.446 180.890 -28.750  1.00  0.00           O  
ATOM   2123  CB  ILE A 137     132.484 180.734 -25.615  1.00  0.00           C  
ATOM   2124  CG1 ILE A 137     132.468 181.626 -24.370  1.00  0.00           C  
ATOM   2125  CG2 ILE A 137     133.847 180.081 -25.788  1.00  0.00           C  
ATOM   2126  CD1 ILE A 137     132.548 180.861 -23.069  1.00  0.00           C  
ATOM   2127  H   ILE A 137     130.142 181.677 -26.046  1.00  0.00           H  
ATOM   2128  HA  ILE A 137     132.743 182.441 -26.906  1.00  0.00           H  
ATOM   2129  HB  ILE A 137     131.737 179.957 -25.454  1.00  0.00           H  
ATOM   2130 1HG1 ILE A 137     133.308 182.320 -24.410  1.00  0.00           H  
ATOM   2131 2HG1 ILE A 137     131.555 182.220 -24.360  1.00  0.00           H  
ATOM   2132 1HG2 ILE A 137     134.092 179.507 -24.894  1.00  0.00           H  
ATOM   2133 2HG2 ILE A 137     133.824 179.415 -26.650  1.00  0.00           H  
ATOM   2134 3HG2 ILE A 137     134.603 180.851 -25.944  1.00  0.00           H  
ATOM   2135 1HD1 ILE A 137     132.532 181.562 -22.234  1.00  0.00           H  
ATOM   2136 2HD1 ILE A 137     131.696 180.184 -22.992  1.00  0.00           H  
ATOM   2137 3HD1 ILE A 137     133.473 180.286 -23.041  1.00  0.00           H  
ATOM   2138  N   GLN A 138     131.476 179.845 -28.465  1.00  0.00           N  
ATOM   2139  CA  GLN A 138     131.592 179.046 -29.677  1.00  0.00           C  
ATOM   2140  C   GLN A 138     131.750 179.932 -30.907  1.00  0.00           C  
ATOM   2141  O   GLN A 138     132.576 179.659 -31.777  1.00  0.00           O  
ATOM   2142  CB  GLN A 138     130.371 178.137 -29.840  1.00  0.00           C  
ATOM   2143  CG  GLN A 138     130.358 176.939 -28.905  1.00  0.00           C  
ATOM   2144  CD  GLN A 138     129.072 176.140 -29.006  1.00  0.00           C  
ATOM   2145  OE1 GLN A 138     128.010 176.685 -29.321  1.00  0.00           O  
ATOM   2146  NE2 GLN A 138     129.160 174.842 -28.742  1.00  0.00           N  
ATOM   2147  H   GLN A 138     130.664 179.723 -27.873  1.00  0.00           H  
ATOM   2148  HA  GLN A 138     132.487 178.428 -29.599  1.00  0.00           H  
ATOM   2149 1HB  GLN A 138     129.463 178.713 -29.661  1.00  0.00           H  
ATOM   2150 2HB  GLN A 138     130.327 177.766 -30.863  1.00  0.00           H  
ATOM   2151 1HG  GLN A 138     131.189 176.282 -29.162  1.00  0.00           H  
ATOM   2152 2HG  GLN A 138     130.462 177.291 -27.879  1.00  0.00           H  
ATOM   2153 1HE2 GLN A 138     128.345 174.264 -28.791  1.00  0.00           H  
ATOM   2154 2HE2 GLN A 138     130.041 174.442 -28.490  1.00  0.00           H  
ATOM   2155  N   GLU A 139     130.954 180.993 -30.972  1.00  0.00           N  
ATOM   2156  CA  GLU A 139     131.009 181.925 -32.090  1.00  0.00           C  
ATOM   2157  C   GLU A 139     132.305 182.724 -32.079  1.00  0.00           C  
ATOM   2158  O   GLU A 139     132.848 183.060 -33.130  1.00  0.00           O  
ATOM   2159  CB  GLU A 139     129.811 182.877 -32.050  1.00  0.00           C  
ATOM   2160  CG  GLU A 139     128.470 182.212 -32.328  1.00  0.00           C  
ATOM   2161  CD  GLU A 139     128.419 181.537 -33.671  1.00  0.00           C  
ATOM   2162  OE1 GLU A 139     128.939 182.087 -34.612  1.00  0.00           O  
ATOM   2163  OE2 GLU A 139     127.860 180.469 -33.755  1.00  0.00           O  
ATOM   2164  H   GLU A 139     130.292 181.157 -30.226  1.00  0.00           H  
ATOM   2165  HA  GLU A 139     130.983 181.353 -33.020  1.00  0.00           H  
ATOM   2166 1HB  GLU A 139     129.754 183.347 -31.068  1.00  0.00           H  
ATOM   2167 2HB  GLU A 139     129.951 183.669 -32.786  1.00  0.00           H  
ATOM   2168 1HG  GLU A 139     128.277 181.470 -31.554  1.00  0.00           H  
ATOM   2169 2HG  GLU A 139     127.685 182.965 -32.276  1.00  0.00           H  
ATOM   2170  N   VAL A 140     132.796 183.028 -30.882  1.00  0.00           N  
ATOM   2171  CA  VAL A 140     134.098 183.668 -30.727  1.00  0.00           C  
ATOM   2172  C   VAL A 140     135.213 182.788 -31.275  1.00  0.00           C  
ATOM   2173  O   VAL A 140     136.114 183.269 -31.963  1.00  0.00           O  
ATOM   2174  CB  VAL A 140     134.370 183.973 -29.242  1.00  0.00           C  
ATOM   2175  CG1 VAL A 140     135.828 184.361 -29.037  1.00  0.00           C  
ATOM   2176  CG2 VAL A 140     133.445 185.081 -28.762  1.00  0.00           C  
ATOM   2177  H   VAL A 140     132.255 182.808 -30.059  1.00  0.00           H  
ATOM   2178  HA  VAL A 140     134.095 184.595 -31.300  1.00  0.00           H  
ATOM   2179  HB  VAL A 140     134.193 183.070 -28.657  1.00  0.00           H  
ATOM   2180 1HG1 VAL A 140     136.003 184.572 -27.982  1.00  0.00           H  
ATOM   2181 2HG1 VAL A 140     136.470 183.539 -29.354  1.00  0.00           H  
ATOM   2182 3HG1 VAL A 140     136.054 185.248 -29.626  1.00  0.00           H  
ATOM   2183 1HG2 VAL A 140     133.643 185.290 -27.711  1.00  0.00           H  
ATOM   2184 2HG2 VAL A 140     133.619 185.981 -29.351  1.00  0.00           H  
ATOM   2185 3HG2 VAL A 140     132.408 184.765 -28.879  1.00  0.00           H  
ATOM   2186  N   ILE A 141     135.147 181.498 -30.965  1.00  0.00           N  
ATOM   2187  CA  ILE A 141     136.125 180.539 -31.471  1.00  0.00           C  
ATOM   2188  C   ILE A 141     136.139 180.514 -32.992  1.00  0.00           C  
ATOM   2189  O   ILE A 141     137.202 180.536 -33.612  1.00  0.00           O  
ATOM   2190  CB  ILE A 141     135.834 179.124 -30.938  1.00  0.00           C  
ATOM   2191  CG1 ILE A 141     136.086 179.060 -29.429  1.00  0.00           C  
ATOM   2192  CG2 ILE A 141     136.685 178.096 -31.666  1.00  0.00           C  
ATOM   2193  CD1 ILE A 141     135.559 177.802 -28.775  1.00  0.00           C  
ATOM   2194  H   ILE A 141     134.403 181.171 -30.366  1.00  0.00           H  
ATOM   2195  HA  ILE A 141     137.116 180.846 -31.134  1.00  0.00           H  
ATOM   2196  HB  ILE A 141     134.782 178.887 -31.092  1.00  0.00           H  
ATOM   2197 1HG1 ILE A 141     137.156 179.122 -29.236  1.00  0.00           H  
ATOM   2198 2HG1 ILE A 141     135.615 179.916 -28.944  1.00  0.00           H  
ATOM   2199 1HG2 ILE A 141     136.467 177.102 -31.277  1.00  0.00           H  
ATOM   2200 2HG2 ILE A 141     136.458 178.126 -32.732  1.00  0.00           H  
ATOM   2201 3HG2 ILE A 141     137.740 178.322 -31.514  1.00  0.00           H  
ATOM   2202 1HD1 ILE A 141     135.774 177.829 -27.707  1.00  0.00           H  
ATOM   2203 2HD1 ILE A 141     134.481 177.737 -28.926  1.00  0.00           H  
ATOM   2204 3HD1 ILE A 141     136.042 176.932 -29.220  1.00  0.00           H  
ATOM   2205  N   ARG A 142     134.953 180.473 -33.589  1.00  0.00           N  
ATOM   2206  CA  ARG A 142     134.822 180.540 -35.039  1.00  0.00           C  
ATOM   2207  C   ARG A 142     135.419 181.829 -35.588  1.00  0.00           C  
ATOM   2208  O   ARG A 142     136.162 181.811 -36.570  1.00  0.00           O  
ATOM   2209  CB  ARG A 142     133.361 180.446 -35.450  1.00  0.00           C  
ATOM   2210  CG  ARG A 142     133.108 180.558 -36.946  1.00  0.00           C  
ATOM   2211  CD  ARG A 142     131.659 180.496 -37.265  1.00  0.00           C  
ATOM   2212  NE  ARG A 142     130.924 181.601 -36.673  1.00  0.00           N  
ATOM   2213  CZ  ARG A 142     130.915 182.859 -37.155  1.00  0.00           C  
ATOM   2214  NH1 ARG A 142     131.603 183.154 -38.235  1.00  0.00           N  
ATOM   2215  NH2 ARG A 142     130.213 183.797 -36.542  1.00  0.00           N  
ATOM   2216  H   ARG A 142     134.120 180.394 -33.023  1.00  0.00           H  
ATOM   2217  HA  ARG A 142     135.377 179.706 -35.475  1.00  0.00           H  
ATOM   2218 1HB  ARG A 142     132.949 179.495 -35.118  1.00  0.00           H  
ATOM   2219 2HB  ARG A 142     132.793 181.237 -34.960  1.00  0.00           H  
ATOM   2220 1HG  ARG A 142     133.498 181.510 -37.311  1.00  0.00           H  
ATOM   2221 2HG  ARG A 142     133.609 179.739 -37.463  1.00  0.00           H  
ATOM   2222 1HD  ARG A 142     131.523 180.535 -38.345  1.00  0.00           H  
ATOM   2223 2HD  ARG A 142     131.243 179.565 -36.881  1.00  0.00           H  
ATOM   2224  HE  ARG A 142     130.382 181.414 -35.840  1.00  0.00           H  
ATOM   2225 1HH1 ARG A 142     132.140 182.436 -38.703  1.00  0.00           H  
ATOM   2226 2HH1 ARG A 142     131.597 184.096 -38.597  1.00  0.00           H  
ATOM   2227 1HH2 ARG A 142     129.683 183.569 -35.711  1.00  0.00           H  
ATOM   2228 2HH2 ARG A 142     130.205 184.739 -36.904  1.00  0.00           H  
ATOM   2229  N   THR A 143     135.091 182.946 -34.949  1.00  0.00           N  
ATOM   2230  CA  THR A 143     135.595 184.247 -35.372  1.00  0.00           C  
ATOM   2231  C   THR A 143     137.117 184.283 -35.350  1.00  0.00           C  
ATOM   2232  O   THR A 143     137.749 184.782 -36.279  1.00  0.00           O  
ATOM   2233  CB  THR A 143     135.038 185.373 -34.481  1.00  0.00           C  
ATOM   2234  OG1 THR A 143     133.610 185.418 -34.601  1.00  0.00           O  
ATOM   2235  CG2 THR A 143     135.619 186.717 -34.895  1.00  0.00           C  
ATOM   2236  H   THR A 143     134.477 182.892 -34.149  1.00  0.00           H  
ATOM   2237  HA  THR A 143     135.276 184.424 -36.400  1.00  0.00           H  
ATOM   2238  HB  THR A 143     135.296 185.177 -33.442  1.00  0.00           H  
ATOM   2239  HG1 THR A 143     133.231 184.632 -34.198  1.00  0.00           H  
ATOM   2240 1HG2 THR A 143     135.215 187.500 -34.255  1.00  0.00           H  
ATOM   2241 2HG2 THR A 143     136.704 186.690 -34.795  1.00  0.00           H  
ATOM   2242 3HG2 THR A 143     135.355 186.923 -35.931  1.00  0.00           H  
ATOM   2243  N   LEU A 144     137.700 183.755 -34.280  1.00  0.00           N  
ATOM   2244  CA  LEU A 144     139.148 183.741 -34.125  1.00  0.00           C  
ATOM   2245  C   LEU A 144     139.811 182.915 -35.218  1.00  0.00           C  
ATOM   2246  O   LEU A 144     140.850 183.298 -35.757  1.00  0.00           O  
ATOM   2247  CB  LEU A 144     139.528 183.179 -32.749  1.00  0.00           C  
ATOM   2248  CG  LEU A 144     139.196 184.077 -31.549  1.00  0.00           C  
ATOM   2249  CD1 LEU A 144     139.447 183.310 -30.257  1.00  0.00           C  
ATOM   2250  CD2 LEU A 144     140.043 185.339 -31.610  1.00  0.00           C  
ATOM   2251  H   LEU A 144     137.123 183.351 -33.554  1.00  0.00           H  
ATOM   2252  HA  LEU A 144     139.516 184.762 -34.214  1.00  0.00           H  
ATOM   2253 1HB  LEU A 144     139.012 182.231 -32.607  1.00  0.00           H  
ATOM   2254 2HB  LEU A 144     140.602 182.991 -32.735  1.00  0.00           H  
ATOM   2255  HG  LEU A 144     138.140 184.346 -31.578  1.00  0.00           H  
ATOM   2256 1HD1 LEU A 144     139.211 183.947 -29.405  1.00  0.00           H  
ATOM   2257 2HD1 LEU A 144     138.815 182.422 -30.232  1.00  0.00           H  
ATOM   2258 3HD1 LEU A 144     140.494 183.012 -30.208  1.00  0.00           H  
ATOM   2259 1HD2 LEU A 144     139.806 185.976 -30.757  1.00  0.00           H  
ATOM   2260 2HD2 LEU A 144     141.099 185.071 -31.580  1.00  0.00           H  
ATOM   2261 3HD2 LEU A 144     139.830 185.876 -32.535  1.00  0.00           H  
ATOM   2262  N   LYS A 145     139.207 181.778 -35.543  1.00  0.00           N  
ATOM   2263  CA  LYS A 145     139.649 180.969 -36.673  1.00  0.00           C  
ATOM   2264  C   LYS A 145     139.629 181.773 -37.967  1.00  0.00           C  
ATOM   2265  O   LYS A 145     140.605 181.783 -38.718  1.00  0.00           O  
ATOM   2266  CB  LYS A 145     138.774 179.723 -36.815  1.00  0.00           C  
ATOM   2267  CG  LYS A 145     138.986 178.679 -35.727  1.00  0.00           C  
ATOM   2268  CD  LYS A 145     138.071 177.480 -35.925  1.00  0.00           C  
ATOM   2269  CE  LYS A 145     138.269 176.444 -34.830  1.00  0.00           C  
ATOM   2270  NZ  LYS A 145     137.350 175.283 -34.987  1.00  0.00           N  
ATOM   2271  H   LYS A 145     138.420 181.464 -34.992  1.00  0.00           H  
ATOM   2272  HA  LYS A 145     140.679 180.658 -36.493  1.00  0.00           H  
ATOM   2273 1HB  LYS A 145     137.723 180.012 -36.800  1.00  0.00           H  
ATOM   2274 2HB  LYS A 145     138.971 179.248 -37.776  1.00  0.00           H  
ATOM   2275 1HG  LYS A 145     140.023 178.340 -35.745  1.00  0.00           H  
ATOM   2276 2HG  LYS A 145     138.784 179.123 -34.753  1.00  0.00           H  
ATOM   2277 1HD  LYS A 145     137.031 177.811 -35.917  1.00  0.00           H  
ATOM   2278 2HD  LYS A 145     138.279 177.019 -36.890  1.00  0.00           H  
ATOM   2279 1HE  LYS A 145     139.297 176.083 -34.852  1.00  0.00           H  
ATOM   2280 2HE  LYS A 145     138.090 176.902 -33.857  1.00  0.00           H  
ATOM   2281 1HZ  LYS A 145     137.513 174.621 -34.243  1.00  0.00           H  
ATOM   2282 2HZ  LYS A 145     136.393 175.604 -34.950  1.00  0.00           H  
ATOM   2283 3HZ  LYS A 145     137.521 174.837 -35.877  1.00  0.00           H  
ATOM   2284  N   GLU A 146     138.512 182.445 -38.223  1.00  0.00           N  
ATOM   2285  CA  GLU A 146     138.342 183.213 -39.452  1.00  0.00           C  
ATOM   2286  C   GLU A 146     139.289 184.404 -39.491  1.00  0.00           C  
ATOM   2287  O   GLU A 146     139.691 184.856 -40.565  1.00  0.00           O  
ATOM   2288  CB  GLU A 146     136.896 183.693 -39.585  1.00  0.00           C  
ATOM   2289  CG  GLU A 146     135.884 182.581 -39.829  1.00  0.00           C  
ATOM   2290  CD  GLU A 146     134.464 183.075 -39.842  1.00  0.00           C  
ATOM   2291  OE1 GLU A 146     134.268 184.265 -39.769  1.00  0.00           O  
ATOM   2292  OE2 GLU A 146     133.574 182.263 -39.928  1.00  0.00           O  
ATOM   2293  H   GLU A 146     137.760 182.427 -37.548  1.00  0.00           H  
ATOM   2294  HA  GLU A 146     138.588 182.568 -40.297  1.00  0.00           H  
ATOM   2295 1HB  GLU A 146     136.602 184.220 -38.678  1.00  0.00           H  
ATOM   2296 2HB  GLU A 146     136.822 184.400 -40.412  1.00  0.00           H  
ATOM   2297 1HG  GLU A 146     136.102 182.108 -40.786  1.00  0.00           H  
ATOM   2298 2HG  GLU A 146     135.993 181.828 -39.050  1.00  0.00           H  
ATOM   2299  N   SER A 147     139.642 184.914 -38.316  1.00  0.00           N  
ATOM   2300  CA  SER A 147     140.580 186.023 -38.213  1.00  0.00           C  
ATOM   2301  C   SER A 147     141.990 185.591 -38.589  1.00  0.00           C  
ATOM   2302  O   SER A 147     142.854 186.426 -38.866  1.00  0.00           O  
ATOM   2303  CB  SER A 147     140.571 186.584 -36.805  1.00  0.00           C  
ATOM   2304  OG  SER A 147     141.186 185.699 -35.909  1.00  0.00           O  
ATOM   2305  H   SER A 147     139.253 184.519 -37.472  1.00  0.00           H  
ATOM   2306  HA  SER A 147     140.275 186.801 -38.912  1.00  0.00           H  
ATOM   2307 1HB  SER A 147     141.091 187.540 -36.790  1.00  0.00           H  
ATOM   2308 2HB  SER A 147     139.543 186.764 -36.491  1.00  0.00           H  
ATOM   2309  HG  SER A 147     141.118 184.829 -36.308  1.00  0.00           H  
ATOM   2310  N   GLY A 148     142.221 184.283 -38.596  1.00  0.00           N  
ATOM   2311  CA  GLY A 148     143.538 183.738 -38.904  1.00  0.00           C  
ATOM   2312  C   GLY A 148     144.358 183.529 -37.637  1.00  0.00           C  
ATOM   2313  O   GLY A 148     145.581 183.421 -37.690  1.00  0.00           O  
ATOM   2314  H   GLY A 148     141.463 183.649 -38.383  1.00  0.00           H  
ATOM   2315 1HA  GLY A 148     143.426 182.792 -39.431  1.00  0.00           H  
ATOM   2316 2HA  GLY A 148     144.064 184.418 -39.574  1.00  0.00           H  
ATOM   2317  N   SER A 149     143.673 183.471 -36.500  1.00  0.00           N  
ATOM   2318  CA  SER A 149     144.334 183.245 -35.219  1.00  0.00           C  
ATOM   2319  C   SER A 149     144.574 181.761 -34.976  1.00  0.00           C  
ATOM   2320  O   SER A 149     143.808 180.916 -35.438  1.00  0.00           O  
ATOM   2321  CB  SER A 149     143.499 183.823 -34.092  1.00  0.00           C  
ATOM   2322  OG  SER A 149     143.384 185.214 -34.215  1.00  0.00           O  
ATOM   2323  H   SER A 149     142.670 183.587 -36.522  1.00  0.00           H  
ATOM   2324  HA  SER A 149     145.310 183.737 -35.240  1.00  0.00           H  
ATOM   2325 1HB  SER A 149     142.509 183.370 -34.106  1.00  0.00           H  
ATOM   2326 2HB  SER A 149     143.959 183.576 -33.137  1.00  0.00           H  
ATOM   2327  HG  SER A 149     142.633 185.367 -34.793  1.00  0.00           H  
ATOM   2328  N   SER A 150     145.641 181.449 -34.249  1.00  0.00           N  
ATOM   2329  CA  SER A 150     146.000 180.064 -33.971  1.00  0.00           C  
ATOM   2330  C   SER A 150     145.094 179.461 -32.906  1.00  0.00           C  
ATOM   2331  O   SER A 150     144.403 180.182 -32.185  1.00  0.00           O  
ATOM   2332  CB  SER A 150     147.446 179.982 -33.523  1.00  0.00           C  
ATOM   2333  OG  SER A 150     147.612 180.547 -32.251  1.00  0.00           O  
ATOM   2334  H   SER A 150     146.217 182.192 -33.877  1.00  0.00           H  
ATOM   2335  HA  SER A 150     145.869 179.483 -34.887  1.00  0.00           H  
ATOM   2336 1HB  SER A 150     147.762 178.940 -33.504  1.00  0.00           H  
ATOM   2337 2HB  SER A 150     148.080 180.503 -34.240  1.00  0.00           H  
ATOM   2338  HG  SER A 150     148.550 180.733 -32.163  1.00  0.00           H  
ATOM   2339  N   TYR A 151     145.098 178.135 -32.812  1.00  0.00           N  
ATOM   2340  CA  TYR A 151     144.362 177.438 -31.768  1.00  0.00           C  
ATOM   2341  C   TYR A 151     144.895 177.797 -30.387  1.00  0.00           C  
ATOM   2342  O   TYR A 151     144.172 177.722 -29.392  1.00  0.00           O  
ATOM   2343  CB  TYR A 151     144.428 175.925 -31.984  1.00  0.00           C  
ATOM   2344  CG  TYR A 151     145.745 175.305 -31.573  1.00  0.00           C  
ATOM   2345  CD1 TYR A 151     145.920 174.842 -30.277  1.00  0.00           C  
ATOM   2346  CD2 TYR A 151     146.779 175.202 -32.493  1.00  0.00           C  
ATOM   2347  CE1 TYR A 151     147.122 174.276 -29.902  1.00  0.00           C  
ATOM   2348  CE2 TYR A 151     147.983 174.637 -32.116  1.00  0.00           C  
ATOM   2349  CZ  TYR A 151     148.156 174.175 -30.828  1.00  0.00           C  
ATOM   2350  OH  TYR A 151     149.355 173.612 -30.453  1.00  0.00           O  
ATOM   2351  H   TYR A 151     145.628 177.598 -33.486  1.00  0.00           H  
ATOM   2352  HA  TYR A 151     143.321 177.756 -31.817  1.00  0.00           H  
ATOM   2353 1HB  TYR A 151     143.632 175.439 -31.417  1.00  0.00           H  
ATOM   2354 2HB  TYR A 151     144.261 175.700 -33.037  1.00  0.00           H  
ATOM   2355  HD1 TYR A 151     145.107 174.923 -29.555  1.00  0.00           H  
ATOM   2356  HD2 TYR A 151     146.643 175.566 -33.510  1.00  0.00           H  
ATOM   2357  HE1 TYR A 151     147.260 173.912 -28.885  1.00  0.00           H  
ATOM   2358  HE2 TYR A 151     148.796 174.557 -32.838  1.00  0.00           H  
ATOM   2359  HH  TYR A 151     150.005 173.759 -31.145  1.00  0.00           H  
ATOM   2360  N   GLU A 152     146.165 178.184 -30.330  1.00  0.00           N  
ATOM   2361  CA  GLU A 152     146.768 178.646 -29.086  1.00  0.00           C  
ATOM   2362  C   GLU A 152     146.157 179.964 -28.632  1.00  0.00           C  
ATOM   2363  O   GLU A 152     145.905 180.168 -27.444  1.00  0.00           O  
ATOM   2364  CB  GLU A 152     148.281 178.807 -29.254  1.00  0.00           C  
ATOM   2365  CG  GLU A 152     149.036 177.498 -29.430  1.00  0.00           C  
ATOM   2366  CD  GLU A 152     150.509 177.697 -29.654  1.00  0.00           C  
ATOM   2367  OE1 GLU A 152     150.872 178.680 -30.254  1.00  0.00           O  
ATOM   2368  OE2 GLU A 152     151.274 176.866 -29.225  1.00  0.00           O  
ATOM   2369  H   GLU A 152     146.723 178.158 -31.169  1.00  0.00           H  
ATOM   2370  HA  GLU A 152     146.572 177.907 -28.311  1.00  0.00           H  
ATOM   2371 1HB  GLU A 152     148.486 179.431 -30.124  1.00  0.00           H  
ATOM   2372 2HB  GLU A 152     148.693 179.315 -28.382  1.00  0.00           H  
ATOM   2373 1HG  GLU A 152     148.895 176.886 -28.539  1.00  0.00           H  
ATOM   2374 2HG  GLU A 152     148.615 176.958 -30.278  1.00  0.00           H  
ATOM   2375  N   VAL A 153     145.917 180.860 -29.585  1.00  0.00           N  
ATOM   2376  CA  VAL A 153     145.206 182.102 -29.309  1.00  0.00           C  
ATOM   2377  C   VAL A 153     143.797 181.827 -28.797  1.00  0.00           C  
ATOM   2378  O   VAL A 153     143.342 182.448 -27.838  1.00  0.00           O  
ATOM   2379  CB  VAL A 153     145.128 182.968 -30.581  1.00  0.00           C  
ATOM   2380  CG1 VAL A 153     144.178 184.137 -30.372  1.00  0.00           C  
ATOM   2381  CG2 VAL A 153     146.517 183.461 -30.956  1.00  0.00           C  
ATOM   2382  H   VAL A 153     146.239 180.674 -30.526  1.00  0.00           H  
ATOM   2383  HA  VAL A 153     145.741 182.642 -28.527  1.00  0.00           H  
ATOM   2384  HB  VAL A 153     144.723 182.366 -31.394  1.00  0.00           H  
ATOM   2385 1HG1 VAL A 153     144.135 184.738 -31.281  1.00  0.00           H  
ATOM   2386 2HG1 VAL A 153     143.183 183.759 -30.140  1.00  0.00           H  
ATOM   2387 3HG1 VAL A 153     144.535 184.753 -29.547  1.00  0.00           H  
ATOM   2388 1HG2 VAL A 153     146.455 184.072 -31.857  1.00  0.00           H  
ATOM   2389 2HG2 VAL A 153     146.924 184.057 -30.140  1.00  0.00           H  
ATOM   2390 3HG2 VAL A 153     147.169 182.608 -31.142  1.00  0.00           H  
ATOM   2391  N   ILE A 154     143.111 180.893 -29.445  1.00  0.00           N  
ATOM   2392  CA  ILE A 154     141.769 180.499 -29.029  1.00  0.00           C  
ATOM   2393  C   ILE A 154     141.777 179.928 -27.616  1.00  0.00           C  
ATOM   2394  O   ILE A 154     140.931 180.277 -26.791  1.00  0.00           O  
ATOM   2395  CB  ILE A 154     141.176 179.462 -30.000  1.00  0.00           C  
ATOM   2396  CG1 ILE A 154     140.903 180.101 -31.364  1.00  0.00           C  
ATOM   2397  CG2 ILE A 154     139.900 178.866 -29.425  1.00  0.00           C  
ATOM   2398  CD1 ILE A 154     140.620 179.101 -32.462  1.00  0.00           C  
ATOM   2399  H   ILE A 154     143.528 180.442 -30.248  1.00  0.00           H  
ATOM   2400  HA  ILE A 154     141.136 181.388 -29.023  1.00  0.00           H  
ATOM   2401  HB  ILE A 154     141.896 178.663 -30.165  1.00  0.00           H  
ATOM   2402 1HG1 ILE A 154     140.051 180.774 -31.288  1.00  0.00           H  
ATOM   2403 2HG1 ILE A 154     141.764 180.699 -31.664  1.00  0.00           H  
ATOM   2404 1HG2 ILE A 154     139.492 178.135 -30.123  1.00  0.00           H  
ATOM   2405 2HG2 ILE A 154     140.122 178.376 -28.478  1.00  0.00           H  
ATOM   2406 3HG2 ILE A 154     139.170 179.657 -29.262  1.00  0.00           H  
ATOM   2407 1HD1 ILE A 154     140.438 179.630 -33.398  1.00  0.00           H  
ATOM   2408 2HD1 ILE A 154     141.478 178.438 -32.581  1.00  0.00           H  
ATOM   2409 3HD1 ILE A 154     139.740 178.515 -32.200  1.00  0.00           H  
ATOM   2410  N   ARG A 155     142.734 179.050 -27.346  1.00  0.00           N  
ATOM   2411  CA  ARG A 155     142.882 178.462 -26.018  1.00  0.00           C  
ATOM   2412  C   ARG A 155     143.063 179.541 -24.956  1.00  0.00           C  
ATOM   2413  O   ARG A 155     142.464 179.476 -23.883  1.00  0.00           O  
ATOM   2414  CB  ARG A 155     144.073 177.514 -25.982  1.00  0.00           C  
ATOM   2415  CG  ARG A 155     144.295 176.817 -24.649  1.00  0.00           C  
ATOM   2416  CD  ARG A 155     145.486 175.930 -24.685  1.00  0.00           C  
ATOM   2417  NE  ARG A 155     146.717 176.683 -24.867  1.00  0.00           N  
ATOM   2418  CZ  ARG A 155     147.897 176.143 -25.233  1.00  0.00           C  
ATOM   2419  NH1 ARG A 155     147.988 174.851 -25.453  1.00  0.00           N  
ATOM   2420  NH2 ARG A 155     148.960 176.915 -25.371  1.00  0.00           N  
ATOM   2421  H   ARG A 155     143.375 178.778 -28.077  1.00  0.00           H  
ATOM   2422  HA  ARG A 155     141.973 177.914 -25.779  1.00  0.00           H  
ATOM   2423 1HB  ARG A 155     143.946 176.743 -26.741  1.00  0.00           H  
ATOM   2424 2HB  ARG A 155     144.983 178.064 -26.223  1.00  0.00           H  
ATOM   2425 1HG  ARG A 155     144.447 177.564 -23.869  1.00  0.00           H  
ATOM   2426 2HG  ARG A 155     143.422 176.211 -24.406  1.00  0.00           H  
ATOM   2427 1HD  ARG A 155     145.558 175.380 -23.748  1.00  0.00           H  
ATOM   2428 2HD  ARG A 155     145.391 175.228 -25.512  1.00  0.00           H  
ATOM   2429  HE  ARG A 155     146.686 177.681 -24.706  1.00  0.00           H  
ATOM   2430 1HH1 ARG A 155     147.174 174.262 -25.348  1.00  0.00           H  
ATOM   2431 2HH1 ARG A 155     148.872 174.447 -25.728  1.00  0.00           H  
ATOM   2432 1HH2 ARG A 155     148.891 177.909 -25.202  1.00  0.00           H  
ATOM   2433 2HH2 ARG A 155     149.844 176.511 -25.646  1.00  0.00           H  
ATOM   2434  N   GLU A 156     143.896 180.532 -25.263  1.00  0.00           N  
ATOM   2435  CA  GLU A 156     144.177 181.612 -24.327  1.00  0.00           C  
ATOM   2436  C   GLU A 156     142.928 182.436 -24.045  1.00  0.00           C  
ATOM   2437  O   GLU A 156     142.632 182.761 -22.894  1.00  0.00           O  
ATOM   2438  CB  GLU A 156     145.285 182.515 -24.872  1.00  0.00           C  
ATOM   2439  CG  GLU A 156     146.689 181.943 -24.733  1.00  0.00           C  
ATOM   2440  CD  GLU A 156     147.121 181.795 -23.300  1.00  0.00           C  
ATOM   2441  OE1 GLU A 156     146.800 182.649 -22.511  1.00  0.00           O  
ATOM   2442  OE2 GLU A 156     147.772 180.823 -22.996  1.00  0.00           O  
ATOM   2443  H   GLU A 156     144.343 180.536 -26.170  1.00  0.00           H  
ATOM   2444  HA  GLU A 156     144.504 181.174 -23.383  1.00  0.00           H  
ATOM   2445 1HB  GLU A 156     145.107 182.712 -25.929  1.00  0.00           H  
ATOM   2446 2HB  GLU A 156     145.262 183.473 -24.353  1.00  0.00           H  
ATOM   2447 1HG  GLU A 156     146.720 180.965 -25.214  1.00  0.00           H  
ATOM   2448 2HG  GLU A 156     147.389 182.596 -25.253  1.00  0.00           H  
ATOM   2449  N   CYS A 157     142.199 182.777 -25.102  1.00  0.00           N  
ATOM   2450  CA  CYS A 157     140.979 183.563 -24.971  1.00  0.00           C  
ATOM   2451  C   CYS A 157     139.953 182.851 -24.100  1.00  0.00           C  
ATOM   2452  O   CYS A 157     139.404 183.435 -23.166  1.00  0.00           O  
ATOM   2453  CB  CYS A 157     140.368 183.840 -26.345  1.00  0.00           C  
ATOM   2454  SG  CYS A 157     141.262 185.079 -27.314  1.00  0.00           S  
ATOM   2455  H   CYS A 157     142.495 182.479 -26.022  1.00  0.00           H  
ATOM   2456  HA  CYS A 157     141.228 184.506 -24.484  1.00  0.00           H  
ATOM   2457 1HB  CYS A 157     140.340 182.917 -26.923  1.00  0.00           H  
ATOM   2458 2HB  CYS A 157     139.341 184.183 -26.223  1.00  0.00           H  
ATOM   2459  N   LEU A 158     139.701 181.583 -24.409  1.00  0.00           N  
ATOM   2460  CA  LEU A 158     138.723 180.795 -23.670  1.00  0.00           C  
ATOM   2461  C   LEU A 158     139.098 180.690 -22.198  1.00  0.00           C  
ATOM   2462  O   LEU A 158     138.244 180.806 -21.317  1.00  0.00           O  
ATOM   2463  CB  LEU A 158     138.608 179.391 -24.274  1.00  0.00           C  
ATOM   2464  CG  LEU A 158     137.736 178.398 -23.492  1.00  0.00           C  
ATOM   2465  CD1 LEU A 158     136.314 178.932 -23.405  1.00  0.00           C  
ATOM   2466  CD2 LEU A 158     137.771 177.041 -24.180  1.00  0.00           C  
ATOM   2467  H   LEU A 158     140.197 181.155 -25.176  1.00  0.00           H  
ATOM   2468  HA  LEU A 158     137.756 181.297 -23.729  1.00  0.00           H  
ATOM   2469 1HB  LEU A 158     138.192 179.478 -25.277  1.00  0.00           H  
ATOM   2470 2HB  LEU A 158     139.607 178.963 -24.354  1.00  0.00           H  
ATOM   2471  HG  LEU A 158     138.119 178.301 -22.476  1.00  0.00           H  
ATOM   2472 1HD1 LEU A 158     135.694 178.227 -22.849  1.00  0.00           H  
ATOM   2473 2HD1 LEU A 158     136.316 179.894 -22.891  1.00  0.00           H  
ATOM   2474 3HD1 LEU A 158     135.909 179.056 -24.408  1.00  0.00           H  
ATOM   2475 1HD2 LEU A 158     137.152 176.337 -23.623  1.00  0.00           H  
ATOM   2476 2HD2 LEU A 158     137.387 177.137 -25.195  1.00  0.00           H  
ATOM   2477 3HD2 LEU A 158     138.797 176.676 -24.212  1.00  0.00           H  
ATOM   2478  N   ARG A 159     140.383 180.475 -21.933  1.00  0.00           N  
ATOM   2479  CA  ARG A 159     140.885 180.407 -20.566  1.00  0.00           C  
ATOM   2480  C   ARG A 159     140.561 181.681 -19.797  1.00  0.00           C  
ATOM   2481  O   ARG A 159     140.093 181.629 -18.658  1.00  0.00           O  
ATOM   2482  CB  ARG A 159     142.390 180.183 -20.558  1.00  0.00           C  
ATOM   2483  CG  ARG A 159     143.010 180.060 -19.176  1.00  0.00           C  
ATOM   2484  CD  ARG A 159     144.488 179.921 -19.248  1.00  0.00           C  
ATOM   2485  NE  ARG A 159     145.115 181.101 -19.821  1.00  0.00           N  
ATOM   2486  CZ  ARG A 159     145.349 182.246 -19.150  1.00  0.00           C  
ATOM   2487  NH1 ARG A 159     145.002 182.350 -17.887  1.00  0.00           N  
ATOM   2488  NH2 ARG A 159     145.927 183.265 -19.763  1.00  0.00           N  
ATOM   2489  H   ARG A 159     141.029 180.355 -22.701  1.00  0.00           H  
ATOM   2490  HA  ARG A 159     140.389 179.579 -20.057  1.00  0.00           H  
ATOM   2491 1HB  ARG A 159     142.624 179.272 -21.107  1.00  0.00           H  
ATOM   2492 2HB  ARG A 159     142.883 181.009 -21.069  1.00  0.00           H  
ATOM   2493 1HG  ARG A 159     142.777 180.950 -18.591  1.00  0.00           H  
ATOM   2494 2HG  ARG A 159     142.608 179.180 -18.673  1.00  0.00           H  
ATOM   2495 1HD  ARG A 159     144.888 179.776 -18.245  1.00  0.00           H  
ATOM   2496 2HD  ARG A 159     144.743 179.064 -19.869  1.00  0.00           H  
ATOM   2497  HE  ARG A 159     145.396 181.059 -20.792  1.00  0.00           H  
ATOM   2498 1HH1 ARG A 159     144.560 181.571 -17.419  1.00  0.00           H  
ATOM   2499 2HH1 ARG A 159     145.178 183.208 -17.384  1.00  0.00           H  
ATOM   2500 1HH2 ARG A 159     146.193 183.185 -20.735  1.00  0.00           H  
ATOM   2501 2HH2 ARG A 159     146.102 184.123 -19.261  1.00  0.00           H  
ATOM   2502  N   ARG A 160     140.812 182.826 -20.423  1.00  0.00           N  
ATOM   2503  CA  ARG A 160     140.542 184.116 -19.801  1.00  0.00           C  
ATOM   2504  C   ARG A 160     139.044 184.339 -19.619  1.00  0.00           C  
ATOM   2505  O   ARG A 160     138.611 184.898 -18.614  1.00  0.00           O  
ATOM   2506  CB  ARG A 160     141.121 185.246 -20.639  1.00  0.00           C  
ATOM   2507  CG  ARG A 160     142.640 185.302 -20.676  1.00  0.00           C  
ATOM   2508  CD  ARG A 160     143.209 185.624 -19.343  1.00  0.00           C  
ATOM   2509  NE  ARG A 160     142.910 186.988 -18.941  1.00  0.00           N  
ATOM   2510  CZ  ARG A 160     142.905 187.428 -17.666  1.00  0.00           C  
ATOM   2511  NH1 ARG A 160     143.183 186.599 -16.685  1.00  0.00           N  
ATOM   2512  NH2 ARG A 160     142.620 188.690 -17.404  1.00  0.00           N  
ATOM   2513  H   ARG A 160     141.198 182.800 -21.356  1.00  0.00           H  
ATOM   2514  HA  ARG A 160     140.999 184.124 -18.811  1.00  0.00           H  
ATOM   2515 1HB  ARG A 160     140.770 185.154 -21.667  1.00  0.00           H  
ATOM   2516 2HB  ARG A 160     140.765 186.203 -20.258  1.00  0.00           H  
ATOM   2517 1HG  ARG A 160     143.032 184.335 -20.992  1.00  0.00           H  
ATOM   2518 2HG  ARG A 160     142.959 186.072 -21.380  1.00  0.00           H  
ATOM   2519 1HD  ARG A 160     142.792 184.950 -18.597  1.00  0.00           H  
ATOM   2520 2HD  ARG A 160     144.292 185.506 -19.372  1.00  0.00           H  
ATOM   2521  HE  ARG A 160     142.691 187.656 -19.669  1.00  0.00           H  
ATOM   2522 1HH1 ARG A 160     143.401 185.633 -16.885  1.00  0.00           H  
ATOM   2523 2HH1 ARG A 160     143.179 186.927 -15.731  1.00  0.00           H  
ATOM   2524 1HH2 ARG A 160     142.407 189.328 -18.159  1.00  0.00           H  
ATOM   2525 2HH2 ARG A 160     142.616 189.019 -16.449  1.00  0.00           H  
ATOM   2526  N   ILE A 161     138.263 183.897 -20.599  1.00  0.00           N  
ATOM   2527  CA  ILE A 161     136.812 184.007 -20.528  1.00  0.00           C  
ATOM   2528  C   ILE A 161     136.260 183.248 -19.327  1.00  0.00           C  
ATOM   2529  O   ILE A 161     135.459 183.779 -18.559  1.00  0.00           O  
ATOM   2530  CB  ILE A 161     136.158 183.478 -21.816  1.00  0.00           C  
ATOM   2531  CG1 ILE A 161     136.488 184.394 -22.998  1.00  0.00           C  
ATOM   2532  CG2 ILE A 161     134.653 183.354 -21.638  1.00  0.00           C  
ATOM   2533  CD1 ILE A 161     136.135 183.805 -24.345  1.00  0.00           C  
ATOM   2534  H   ILE A 161     138.686 183.476 -21.414  1.00  0.00           H  
ATOM   2535  HA  ILE A 161     136.549 185.057 -20.403  1.00  0.00           H  
ATOM   2536  HB  ILE A 161     136.568 182.496 -22.056  1.00  0.00           H  
ATOM   2537 1HG1 ILE A 161     135.953 185.337 -22.886  1.00  0.00           H  
ATOM   2538 2HG1 ILE A 161     137.554 184.621 -22.996  1.00  0.00           H  
ATOM   2539 1HG2 ILE A 161     134.206 182.979 -22.557  1.00  0.00           H  
ATOM   2540 2HG2 ILE A 161     134.438 182.664 -20.823  1.00  0.00           H  
ATOM   2541 3HG2 ILE A 161     134.234 184.333 -21.403  1.00  0.00           H  
ATOM   2542 1HD1 ILE A 161     136.398 184.512 -25.132  1.00  0.00           H  
ATOM   2543 2HD1 ILE A 161     136.687 182.876 -24.492  1.00  0.00           H  
ATOM   2544 3HD1 ILE A 161     135.065 183.601 -24.384  1.00  0.00           H  
ATOM   2545  N   LEU A 162     136.694 182.002 -19.170  1.00  0.00           N  
ATOM   2546  CA  LEU A 162     136.234 181.162 -18.071  1.00  0.00           C  
ATOM   2547  C   LEU A 162     136.571 181.789 -16.723  1.00  0.00           C  
ATOM   2548  O   LEU A 162     135.740 181.808 -15.814  1.00  0.00           O  
ATOM   2549  CB  LEU A 162     136.868 179.769 -18.168  1.00  0.00           C  
ATOM   2550  CG  LEU A 162     136.391 178.902 -19.341  1.00  0.00           C  
ATOM   2551  CD1 LEU A 162     137.262 177.657 -19.439  1.00  0.00           C  
ATOM   2552  CD2 LEU A 162     134.929 178.531 -19.137  1.00  0.00           C  
ATOM   2553  H   LEU A 162     137.361 181.627 -19.831  1.00  0.00           H  
ATOM   2554  HA  LEU A 162     135.151 181.073 -18.134  1.00  0.00           H  
ATOM   2555 1HB  LEU A 162     137.947 179.884 -18.258  1.00  0.00           H  
ATOM   2556 2HB  LEU A 162     136.656 179.226 -17.247  1.00  0.00           H  
ATOM   2557  HG  LEU A 162     136.499 179.458 -20.272  1.00  0.00           H  
ATOM   2558 1HD1 LEU A 162     136.925 177.041 -20.272  1.00  0.00           H  
ATOM   2559 2HD1 LEU A 162     138.300 177.950 -19.604  1.00  0.00           H  
ATOM   2560 3HD1 LEU A 162     137.189 177.087 -18.513  1.00  0.00           H  
ATOM   2561 1HD2 LEU A 162     134.591 177.916 -19.972  1.00  0.00           H  
ATOM   2562 2HD2 LEU A 162     134.821 177.974 -18.207  1.00  0.00           H  
ATOM   2563 3HD2 LEU A 162     134.328 179.439 -19.089  1.00  0.00           H  
ATOM   2564  N   GLU A 163     137.790 182.301 -16.599  1.00  0.00           N  
ATOM   2565  CA  GLU A 163     138.225 182.959 -15.376  1.00  0.00           C  
ATOM   2566  C   GLU A 163     137.302 184.114 -15.014  1.00  0.00           C  
ATOM   2567  O   GLU A 163     136.922 184.279 -13.854  1.00  0.00           O  
ATOM   2568  CB  GLU A 163     139.661 183.468 -15.526  1.00  0.00           C  
ATOM   2569  CG  GLU A 163     140.718 182.373 -15.533  1.00  0.00           C  
ATOM   2570  CD  GLU A 163     142.105 182.901 -15.771  1.00  0.00           C  
ATOM   2571  OE1 GLU A 163     142.238 184.070 -16.041  1.00  0.00           O  
ATOM   2572  OE2 GLU A 163     143.035 182.134 -15.683  1.00  0.00           O  
ATOM   2573  H   GLU A 163     138.432 182.232 -17.378  1.00  0.00           H  
ATOM   2574  HA  GLU A 163     138.184 182.235 -14.562  1.00  0.00           H  
ATOM   2575 1HB  GLU A 163     139.753 184.027 -16.457  1.00  0.00           H  
ATOM   2576 2HB  GLU A 163     139.892 184.152 -14.709  1.00  0.00           H  
ATOM   2577 1HG  GLU A 163     140.699 181.857 -14.572  1.00  0.00           H  
ATOM   2578 2HG  GLU A 163     140.472 181.649 -16.308  1.00  0.00           H  
ATOM   2579  N   GLU A 164     136.943 184.914 -16.013  1.00  0.00           N  
ATOM   2580  CA  GLU A 164     136.063 186.057 -15.800  1.00  0.00           C  
ATOM   2581  C   GLU A 164     134.647 185.606 -15.469  1.00  0.00           C  
ATOM   2582  O   GLU A 164     133.946 186.248 -14.687  1.00  0.00           O  
ATOM   2583  CB  GLU A 164     136.046 186.957 -17.038  1.00  0.00           C  
ATOM   2584  CG  GLU A 164     137.323 187.757 -17.250  1.00  0.00           C  
ATOM   2585  CD  GLU A 164     137.548 188.794 -16.185  1.00  0.00           C  
ATOM   2586  OE1 GLU A 164     136.654 189.566 -15.936  1.00  0.00           O  
ATOM   2587  OE2 GLU A 164     138.616 188.814 -15.618  1.00  0.00           O  
ATOM   2588  H   GLU A 164     137.290 184.725 -16.941  1.00  0.00           H  
ATOM   2589  HA  GLU A 164     136.434 186.626 -14.950  1.00  0.00           H  
ATOM   2590 1HB  GLU A 164     135.880 186.348 -17.927  1.00  0.00           H  
ATOM   2591 2HB  GLU A 164     135.219 187.662 -16.964  1.00  0.00           H  
ATOM   2592 1HG  GLU A 164     138.171 187.073 -17.258  1.00  0.00           H  
ATOM   2593 2HG  GLU A 164     137.277 188.246 -18.222  1.00  0.00           H  
ATOM   2594  N   VAL A 165     134.227 184.497 -16.070  1.00  0.00           N  
ATOM   2595  CA  VAL A 165     132.922 183.915 -15.784  1.00  0.00           C  
ATOM   2596  C   VAL A 165     132.804 183.528 -14.313  1.00  0.00           C  
ATOM   2597  O   VAL A 165     131.797 183.814 -13.666  1.00  0.00           O  
ATOM   2598  CB  VAL A 165     132.689 182.669 -16.660  1.00  0.00           C  
ATOM   2599  CG1 VAL A 165     131.497 181.873 -16.148  1.00  0.00           C  
ATOM   2600  CG2 VAL A 165     132.476 183.087 -18.107  1.00  0.00           C  
ATOM   2601  H   VAL A 165     134.830 184.046 -16.747  1.00  0.00           H  
ATOM   2602  HA  VAL A 165     132.156 184.663 -15.989  1.00  0.00           H  
ATOM   2603  HB  VAL A 165     133.562 182.021 -16.594  1.00  0.00           H  
ATOM   2604 1HG1 VAL A 165     131.347 180.997 -16.779  1.00  0.00           H  
ATOM   2605 2HG1 VAL A 165     131.687 181.554 -15.124  1.00  0.00           H  
ATOM   2606 3HG1 VAL A 165     130.604 182.497 -16.176  1.00  0.00           H  
ATOM   2607 1HG2 VAL A 165     132.312 182.203 -18.721  1.00  0.00           H  
ATOM   2608 2HG2 VAL A 165     131.606 183.742 -18.172  1.00  0.00           H  
ATOM   2609 3HG2 VAL A 165     133.357 183.620 -18.465  1.00  0.00           H  
ATOM   2610  N   ILE A 166     133.840 182.878 -13.792  1.00  0.00           N  
ATOM   2611  CA  ILE A 166     133.861 182.465 -12.394  1.00  0.00           C  
ATOM   2612  C   ILE A 166     133.614 183.649 -11.468  1.00  0.00           C  
ATOM   2613  O   ILE A 166     132.791 183.574 -10.556  1.00  0.00           O  
ATOM   2614  CB  ILE A 166     135.205 181.804 -12.037  1.00  0.00           C  
ATOM   2615  CG1 ILE A 166     135.349 180.461 -12.758  1.00  0.00           C  
ATOM   2616  CG2 ILE A 166     135.324 181.619 -10.531  1.00  0.00           C  
ATOM   2617  CD1 ILE A 166     136.743 179.881 -12.698  1.00  0.00           C  
ATOM   2618  H   ILE A 166     134.632 182.666 -14.380  1.00  0.00           H  
ATOM   2619  HA  ILE A 166     133.056 181.747 -12.235  1.00  0.00           H  
ATOM   2620  HB  ILE A 166     136.024 182.435 -12.381  1.00  0.00           H  
ATOM   2621 1HG1 ILE A 166     134.659 179.739 -12.322  1.00  0.00           H  
ATOM   2622 2HG1 ILE A 166     135.075 180.581 -13.808  1.00  0.00           H  
ATOM   2623 1HG2 ILE A 166     136.279 181.150 -10.296  1.00  0.00           H  
ATOM   2624 2HG2 ILE A 166     135.265 182.589 -10.040  1.00  0.00           H  
ATOM   2625 3HG2 ILE A 166     134.511 180.983 -10.178  1.00  0.00           H  
ATOM   2626 1HD1 ILE A 166     136.766 178.931 -13.231  1.00  0.00           H  
ATOM   2627 2HD1 ILE A 166     137.446 180.574 -13.162  1.00  0.00           H  
ATOM   2628 3HD1 ILE A 166     137.025 179.720 -11.658  1.00  0.00           H  
ATOM   2629  N   GLU A 167     134.334 184.739 -11.706  1.00  0.00           N  
ATOM   2630  CA  GLU A 167     134.163 185.957 -10.920  1.00  0.00           C  
ATOM   2631  C   GLU A 167     132.748 186.504 -11.053  1.00  0.00           C  
ATOM   2632  O   GLU A 167     132.096 186.814 -10.057  1.00  0.00           O  
ATOM   2633  CB  GLU A 167     135.175 187.020 -11.355  1.00  0.00           C  
ATOM   2634  CG  GLU A 167     135.064 188.338 -10.601  1.00  0.00           C  
ATOM   2635  CD  GLU A 167     136.096 189.345 -11.027  1.00  0.00           C  
ATOM   2636  OE1 GLU A 167     137.048 188.958 -11.661  1.00  0.00           O  
ATOM   2637  OE2 GLU A 167     135.930 190.502 -10.721  1.00  0.00           O  
ATOM   2638  H   GLU A 167     135.017 184.727 -12.450  1.00  0.00           H  
ATOM   2639  HA  GLU A 167     134.326 185.715  -9.868  1.00  0.00           H  
ATOM   2640 1HB  GLU A 167     136.185 186.639 -11.213  1.00  0.00           H  
ATOM   2641 2HB  GLU A 167     135.047 187.231 -12.416  1.00  0.00           H  
ATOM   2642 1HG  GLU A 167     134.073 188.758 -10.768  1.00  0.00           H  
ATOM   2643 2HG  GLU A 167     135.171 188.145  -9.534  1.00  0.00           H  
ATOM   2644  N   ALA A 168     132.280 186.623 -12.291  1.00  0.00           N  
ATOM   2645  CA  ALA A 168     130.959 187.175 -12.560  1.00  0.00           C  
ATOM   2646  C   ALA A 168     129.872 186.372 -11.855  1.00  0.00           C  
ATOM   2647  O   ALA A 168     128.948 186.936 -11.271  1.00  0.00           O  
ATOM   2648  CB  ALA A 168     130.698 187.216 -14.060  1.00  0.00           C  
ATOM   2649  H   ALA A 168     132.854 186.323 -13.066  1.00  0.00           H  
ATOM   2650  HA  ALA A 168     130.921 188.192 -12.169  1.00  0.00           H  
ATOM   2651 1HB  ALA A 168     129.708 187.633 -14.245  1.00  0.00           H  
ATOM   2652 2HB  ALA A 168     131.450 187.843 -14.543  1.00  0.00           H  
ATOM   2653 3HB  ALA A 168     130.748 186.209 -14.466  1.00  0.00           H  
ATOM   2654  N   LEU A 169     129.989 185.050 -11.913  1.00  0.00           N  
ATOM   2655  CA  LEU A 169     129.027 184.166 -11.262  1.00  0.00           C  
ATOM   2656  C   LEU A 169     129.037 184.361  -9.752  1.00  0.00           C  
ATOM   2657  O   LEU A 169     127.982 184.401  -9.118  1.00  0.00           O  
ATOM   2658  CB  LEU A 169     129.343 182.702 -11.595  1.00  0.00           C  
ATOM   2659  CG  LEU A 169     129.071 182.277 -13.044  1.00  0.00           C  
ATOM   2660  CD1 LEU A 169     129.659 180.893 -13.288  1.00  0.00           C  
ATOM   2661  CD2 LEU A 169     127.572 182.287 -13.304  1.00  0.00           C  
ATOM   2662  H   LEU A 169     130.763 184.645 -12.420  1.00  0.00           H  
ATOM   2663  HA  LEU A 169     128.031 184.415 -11.623  1.00  0.00           H  
ATOM   2664 1HB  LEU A 169     130.395 182.517 -11.388  1.00  0.00           H  
ATOM   2665 2HB  LEU A 169     128.747 182.062 -10.945  1.00  0.00           H  
ATOM   2666  HG  LEU A 169     129.562 182.972 -13.726  1.00  0.00           H  
ATOM   2667 1HD1 LEU A 169     129.467 180.592 -14.316  1.00  0.00           H  
ATOM   2668 2HD1 LEU A 169     130.735 180.920 -13.112  1.00  0.00           H  
ATOM   2669 3HD1 LEU A 169     129.198 180.178 -12.607  1.00  0.00           H  
ATOM   2670 1HD2 LEU A 169     127.379 181.985 -14.335  1.00  0.00           H  
ATOM   2671 2HD2 LEU A 169     127.079 181.591 -12.624  1.00  0.00           H  
ATOM   2672 3HD2 LEU A 169     127.181 183.291 -13.141  1.00  0.00           H  
ATOM   2673  N   LYS A 170     130.228 184.486  -9.182  1.00  0.00           N  
ATOM   2674  CA  LYS A 170     130.372 184.753  -7.755  1.00  0.00           C  
ATOM   2675  C   LYS A 170     129.693 186.062  -7.370  1.00  0.00           C  
ATOM   2676  O   LYS A 170     129.024 186.145  -6.338  1.00  0.00           O  
ATOM   2677  CB  LYS A 170     131.850 184.792  -7.365  1.00  0.00           C  
ATOM   2678  CG  LYS A 170     132.103 185.015  -5.880  1.00  0.00           C  
ATOM   2679  CD  LYS A 170     133.589 184.973  -5.559  1.00  0.00           C  
ATOM   2680  CE  LYS A 170     133.846 185.226  -4.081  1.00  0.00           C  
ATOM   2681  NZ  LYS A 170     135.296 185.189  -3.753  1.00  0.00           N  
ATOM   2682  H   LYS A 170     131.059 184.392  -9.751  1.00  0.00           H  
ATOM   2683  HA  LYS A 170     129.885 183.951  -7.202  1.00  0.00           H  
ATOM   2684 1HB  LYS A 170     132.327 183.854  -7.649  1.00  0.00           H  
ATOM   2685 2HB  LYS A 170     132.350 185.592  -7.913  1.00  0.00           H  
ATOM   2686 1HG  LYS A 170     131.703 185.985  -5.584  1.00  0.00           H  
ATOM   2687 2HG  LYS A 170     131.594 184.242  -5.305  1.00  0.00           H  
ATOM   2688 1HD  LYS A 170     133.992 183.995  -5.827  1.00  0.00           H  
ATOM   2689 2HD  LYS A 170     134.109 185.733  -6.143  1.00  0.00           H  
ATOM   2690 1HE  LYS A 170     133.449 186.202  -3.805  1.00  0.00           H  
ATOM   2691 2HE  LYS A 170     133.332 184.469  -3.488  1.00  0.00           H  
ATOM   2692 1HZ  LYS A 170     135.423 185.360  -2.765  1.00  0.00           H  
ATOM   2693 2HZ  LYS A 170     135.672 184.280  -3.987  1.00  0.00           H  
ATOM   2694 3HZ  LYS A 170     135.781 185.899  -4.282  1.00  0.00           H  
ATOM   2695  N   ARG A 171     129.868 187.081  -8.204  1.00  0.00           N  
ATOM   2696  CA  ARG A 171     129.260 188.384  -7.959  1.00  0.00           C  
ATOM   2697  C   ARG A 171     127.743 188.313  -8.063  1.00  0.00           C  
ATOM   2698  O   ARG A 171     127.029 189.081  -7.418  1.00  0.00           O  
ATOM   2699  CB  ARG A 171     129.788 189.414  -8.945  1.00  0.00           C  
ATOM   2700  CG  ARG A 171     131.229 189.841  -8.717  1.00  0.00           C  
ATOM   2701  CD  ARG A 171     131.660 190.869  -9.698  1.00  0.00           C  
ATOM   2702  NE  ARG A 171     133.054 191.242  -9.518  1.00  0.00           N  
ATOM   2703  CZ  ARG A 171     133.494 192.148  -8.624  1.00  0.00           C  
ATOM   2704  NH1 ARG A 171     132.639 192.765  -7.838  1.00  0.00           N  
ATOM   2705  NH2 ARG A 171     134.785 192.417  -8.537  1.00  0.00           N  
ATOM   2706  H   ARG A 171     130.436 186.951  -9.028  1.00  0.00           H  
ATOM   2707  HA  ARG A 171     129.506 188.694  -6.941  1.00  0.00           H  
ATOM   2708 1HB  ARG A 171     129.717 189.018  -9.957  1.00  0.00           H  
ATOM   2709 2HB  ARG A 171     129.168 190.310  -8.901  1.00  0.00           H  
ATOM   2710 1HG  ARG A 171     131.330 190.260  -7.716  1.00  0.00           H  
ATOM   2711 2HG  ARG A 171     131.884 188.976  -8.817  1.00  0.00           H  
ATOM   2712 1HD  ARG A 171     131.539 190.481 -10.709  1.00  0.00           H  
ATOM   2713 2HD  ARG A 171     131.050 191.764  -9.580  1.00  0.00           H  
ATOM   2714  HE  ARG A 171     133.740 190.788 -10.105  1.00  0.00           H  
ATOM   2715 1HH1 ARG A 171     131.653 192.560  -7.906  1.00  0.00           H  
ATOM   2716 2HH1 ARG A 171     132.970 193.445  -7.168  1.00  0.00           H  
ATOM   2717 1HH2 ARG A 171     135.441 191.942  -9.141  1.00  0.00           H  
ATOM   2718 2HH2 ARG A 171     135.115 193.095  -7.868  1.00  0.00           H  
ATOM   2719  N   SER A 172     127.254 187.388  -8.883  1.00  0.00           N  
ATOM   2720  CA  SER A 172     125.819 187.202  -9.061  1.00  0.00           C  
ATOM   2721  C   SER A 172     125.205 186.470  -7.875  1.00  0.00           C  
ATOM   2722  O   SER A 172     123.984 186.393  -7.745  1.00  0.00           O  
ATOM   2723  CB  SER A 172     125.548 186.431 -10.338  1.00  0.00           C  
ATOM   2724  OG  SER A 172     125.934 187.171 -11.463  1.00  0.00           O  
ATOM   2725  H   SER A 172     127.894 186.797  -9.395  1.00  0.00           H  
ATOM   2726  HA  SER A 172     125.348 188.184  -9.123  1.00  0.00           H  
ATOM   2727 1HB  SER A 172     126.092 185.487 -10.316  1.00  0.00           H  
ATOM   2728 2HB  SER A 172     124.487 186.195 -10.401  1.00  0.00           H  
ATOM   2729  HG  SER A 172     126.885 187.065 -11.536  1.00  0.00           H  
ATOM   2730  N   GLY A 173     126.061 185.934  -7.012  1.00  0.00           N  
ATOM   2731  CA  GLY A 173     125.604 185.185  -5.846  1.00  0.00           C  
ATOM   2732  C   GLY A 173     125.515 183.694  -6.148  1.00  0.00           C  
ATOM   2733  O   GLY A 173     124.827 182.952  -5.450  1.00  0.00           O  
ATOM   2734  H   GLY A 173     127.052 186.045  -7.168  1.00  0.00           H  
ATOM   2735 1HA  GLY A 173     126.292 185.351  -5.014  1.00  0.00           H  
ATOM   2736 2HA  GLY A 173     124.628 185.556  -5.536  1.00  0.00           H  
ATOM   2737  N   VAL A 174     126.214 183.263  -7.192  1.00  0.00           N  
ATOM   2738  CA  VAL A 174     126.238 181.858  -7.573  1.00  0.00           C  
ATOM   2739  C   VAL A 174     127.305 181.096  -6.800  1.00  0.00           C  
ATOM   2740  O   VAL A 174     128.448 181.543  -6.694  1.00  0.00           O  
ATOM   2741  CB  VAL A 174     126.503 181.719  -9.083  1.00  0.00           C  
ATOM   2742  CG1 VAL A 174     126.526 180.252  -9.486  1.00  0.00           C  
ATOM   2743  CG2 VAL A 174     125.443 182.477  -9.867  1.00  0.00           C  
ATOM   2744  H   VAL A 174     126.742 183.930  -7.738  1.00  0.00           H  
ATOM   2745  HA  VAL A 174     125.272 181.417  -7.326  1.00  0.00           H  
ATOM   2746  HB  VAL A 174     127.487 182.130  -9.309  1.00  0.00           H  
ATOM   2747 1HG1 VAL A 174     126.716 180.172 -10.557  1.00  0.00           H  
ATOM   2748 2HG1 VAL A 174     127.316 179.736  -8.939  1.00  0.00           H  
ATOM   2749 3HG1 VAL A 174     125.564 179.796  -9.254  1.00  0.00           H  
ATOM   2750 1HG2 VAL A 174     125.638 182.375 -10.935  1.00  0.00           H  
ATOM   2751 2HG2 VAL A 174     124.459 182.070  -9.636  1.00  0.00           H  
ATOM   2752 3HG2 VAL A 174     125.474 183.532  -9.593  1.00  0.00           H  
ATOM   2753  N   ASP A 175     126.927 179.945  -6.256  1.00  0.00           N  
ATOM   2754  CA  ASP A 175     127.815 179.177  -5.391  1.00  0.00           C  
ATOM   2755  C   ASP A 175     128.935 178.524  -6.189  1.00  0.00           C  
ATOM   2756  O   ASP A 175     128.804 178.298  -7.392  1.00  0.00           O  
ATOM   2757  CB  ASP A 175     127.028 178.104  -4.634  1.00  0.00           C  
ATOM   2758  CG  ASP A 175     127.837 177.451  -3.520  1.00  0.00           C  
ATOM   2759  OD1 ASP A 175     127.900 178.012  -2.452  1.00  0.00           O  
ATOM   2760  OD2 ASP A 175     128.383 176.399  -3.749  1.00  0.00           O  
ATOM   2761  H   ASP A 175     126.001 179.589  -6.448  1.00  0.00           H  
ATOM   2762  HA  ASP A 175     128.274 179.857  -4.674  1.00  0.00           H  
ATOM   2763 1HB  ASP A 175     126.132 178.549  -4.200  1.00  0.00           H  
ATOM   2764 2HB  ASP A 175     126.705 177.329  -5.330  1.00  0.00           H  
ATOM   2765  N   SER A 176     130.039 178.224  -5.515  1.00  0.00           N  
ATOM   2766  CA  SER A 176     131.202 177.637  -6.168  1.00  0.00           C  
ATOM   2767  C   SER A 176     130.866 176.279  -6.774  1.00  0.00           C  
ATOM   2768  O   SER A 176     131.415 175.899  -7.810  1.00  0.00           O  
ATOM   2769  CB  SER A 176     132.340 177.492  -5.176  1.00  0.00           C  
ATOM   2770  OG  SER A 176     132.901 178.739  -4.871  1.00  0.00           O  
ATOM   2771  H   SER A 176     130.074 178.407  -4.522  1.00  0.00           H  
ATOM   2772  HA  SER A 176     131.504 178.299  -6.978  1.00  0.00           H  
ATOM   2773 1HB  SER A 176     131.970 177.023  -4.265  1.00  0.00           H  
ATOM   2774 2HB  SER A 176     133.104 176.839  -5.594  1.00  0.00           H  
ATOM   2775  HG  SER A 176     133.607 178.565  -4.244  1.00  0.00           H  
ATOM   2776  N   SER A 177     129.963 175.553  -6.123  1.00  0.00           N  
ATOM   2777  CA  SER A 177     129.470 174.290  -6.655  1.00  0.00           C  
ATOM   2778  C   SER A 177     128.755 174.494  -7.986  1.00  0.00           C  
ATOM   2779  O   SER A 177     128.996 173.765  -8.949  1.00  0.00           O  
ATOM   2780  CB  SER A 177     128.530 173.636  -5.662  1.00  0.00           C  
ATOM   2781  OG  SER A 177     128.038 172.422  -6.160  1.00  0.00           O  
ATOM   2782  H   SER A 177     129.611 175.887  -5.239  1.00  0.00           H  
ATOM   2783  HA  SER A 177     130.320 173.633  -6.834  1.00  0.00           H  
ATOM   2784 1HB  SER A 177     129.057 173.461  -4.724  1.00  0.00           H  
ATOM   2785 2HB  SER A 177     127.699 174.308  -5.450  1.00  0.00           H  
ATOM   2786  HG  SER A 177     127.457 172.073  -5.481  1.00  0.00           H  
ATOM   2787  N   GLU A 178     127.879 175.491  -8.035  1.00  0.00           N  
ATOM   2788  CA  GLU A 178     127.162 175.822  -9.263  1.00  0.00           C  
ATOM   2789  C   GLU A 178     128.112 176.352 -10.330  1.00  0.00           C  
ATOM   2790  O   GLU A 178     127.962 176.048 -11.513  1.00  0.00           O  
ATOM   2791  CB  GLU A 178     126.067 176.853  -8.982  1.00  0.00           C  
ATOM   2792  CG  GLU A 178     124.901 176.324  -8.160  1.00  0.00           C  
ATOM   2793  CD  GLU A 178     124.001 177.416  -7.652  1.00  0.00           C  
ATOM   2794  OE1 GLU A 178     124.498 178.333  -7.042  1.00  0.00           O  
ATOM   2795  OE2 GLU A 178     122.816 177.333  -7.874  1.00  0.00           O  
ATOM   2796  H   GLU A 178     127.704 176.033  -7.201  1.00  0.00           H  
ATOM   2797  HA  GLU A 178     126.704 174.911  -9.649  1.00  0.00           H  
ATOM   2798 1HB  GLU A 178     126.496 177.701  -8.447  1.00  0.00           H  
ATOM   2799 2HB  GLU A 178     125.670 177.228  -9.926  1.00  0.00           H  
ATOM   2800 1HG  GLU A 178     124.315 175.645  -8.777  1.00  0.00           H  
ATOM   2801 2HG  GLU A 178     125.292 175.759  -7.316  1.00  0.00           H  
ATOM   2802  N   ILE A 179     129.089 177.143  -9.903  1.00  0.00           N  
ATOM   2803  CA  ILE A 179     130.088 177.685 -10.815  1.00  0.00           C  
ATOM   2804  C   ILE A 179     130.875 176.574 -11.496  1.00  0.00           C  
ATOM   2805  O   ILE A 179     131.076 176.597 -12.711  1.00  0.00           O  
ATOM   2806  CB  ILE A 179     131.059 178.621 -10.072  1.00  0.00           C  
ATOM   2807  CG1 ILE A 179     130.360 179.931  -9.701  1.00  0.00           C  
ATOM   2808  CG2 ILE A 179     132.290 178.893 -10.923  1.00  0.00           C  
ATOM   2809  CD1 ILE A 179     131.141 180.787  -8.731  1.00  0.00           C  
ATOM   2810  H   ILE A 179     129.141 177.374  -8.921  1.00  0.00           H  
ATOM   2811  HA  ILE A 179     129.574 178.250 -11.594  1.00  0.00           H  
ATOM   2812  HB  ILE A 179     131.371 178.155  -9.138  1.00  0.00           H  
ATOM   2813 1HG1 ILE A 179     130.180 180.516 -10.603  1.00  0.00           H  
ATOM   2814 2HG1 ILE A 179     129.389 179.712  -9.256  1.00  0.00           H  
ATOM   2815 1HG2 ILE A 179     132.966 179.557 -10.384  1.00  0.00           H  
ATOM   2816 2HG2 ILE A 179     132.799 177.955 -11.138  1.00  0.00           H  
ATOM   2817 3HG2 ILE A 179     131.989 179.365 -11.859  1.00  0.00           H  
ATOM   2818 1HD1 ILE A 179     130.581 181.698  -8.516  1.00  0.00           H  
ATOM   2819 2HD1 ILE A 179     131.302 180.233  -7.805  1.00  0.00           H  
ATOM   2820 3HD1 ILE A 179     132.103 181.049  -9.169  1.00  0.00           H  
ATOM   2821  N   VAL A 180     131.319 175.603 -10.704  1.00  0.00           N  
ATOM   2822  CA  VAL A 180     132.066 174.468 -11.234  1.00  0.00           C  
ATOM   2823  C   VAL A 180     131.276 173.746 -12.319  1.00  0.00           C  
ATOM   2824  O   VAL A 180     131.826 173.367 -13.353  1.00  0.00           O  
ATOM   2825  CB  VAL A 180     132.405 173.478 -10.104  1.00  0.00           C  
ATOM   2826  CG1 VAL A 180     132.874 172.151 -10.683  1.00  0.00           C  
ATOM   2827  CG2 VAL A 180     133.467 174.074  -9.193  1.00  0.00           C  
ATOM   2828  H   VAL A 180     131.135 175.652  -9.713  1.00  0.00           H  
ATOM   2829  HA  VAL A 180     132.997 174.837 -11.667  1.00  0.00           H  
ATOM   2830  HB  VAL A 180     131.502 173.276  -9.528  1.00  0.00           H  
ATOM   2831 1HG1 VAL A 180     133.108 171.463  -9.870  1.00  0.00           H  
ATOM   2832 2HG1 VAL A 180     132.085 171.725 -11.301  1.00  0.00           H  
ATOM   2833 3HG1 VAL A 180     133.765 172.312 -11.288  1.00  0.00           H  
ATOM   2834 1HG2 VAL A 180     133.701 173.369  -8.397  1.00  0.00           H  
ATOM   2835 2HG2 VAL A 180     134.367 174.281  -9.771  1.00  0.00           H  
ATOM   2836 3HG2 VAL A 180     133.093 175.002  -8.759  1.00  0.00           H  
ATOM   2837  N   LEU A 181     129.999 173.537 -12.127  1.00  0.00           N  
ATOM   2838  CA  LEU A 181     129.235 172.823 -13.144  1.00  0.00           C  
ATOM   2839  C   LEU A 181     129.054 173.673 -14.395  1.00  0.00           C  
ATOM   2840  O   LEU A 181     129.114 173.166 -15.515  1.00  0.00           O  
ATOM   2841  CB  LEU A 181     127.863 172.419 -12.590  1.00  0.00           C  
ATOM   2842  CG  LEU A 181     127.885 171.470 -11.386  1.00  0.00           C  
ATOM   2843  CD1 LEU A 181     126.471 171.296 -10.849  1.00  0.00           C  
ATOM   2844  CD2 LEU A 181     128.479 170.133 -11.803  1.00  0.00           C  
ATOM   2845  H   LEU A 181     129.528 173.858 -11.293  1.00  0.00           H  
ATOM   2846  HA  LEU A 181     129.782 171.921 -13.417  1.00  0.00           H  
ATOM   2847 1HB  LEU A 181     127.330 173.320 -12.291  1.00  0.00           H  
ATOM   2848 2HB  LEU A 181     127.296 171.933 -13.384  1.00  0.00           H  
ATOM   2849  HG  LEU A 181     128.492 171.904 -10.590  1.00  0.00           H  
ATOM   2850 1HD1 LEU A 181     126.486 170.621  -9.993  1.00  0.00           H  
ATOM   2851 2HD1 LEU A 181     126.077 172.264 -10.539  1.00  0.00           H  
ATOM   2852 3HD1 LEU A 181     125.835 170.877 -11.628  1.00  0.00           H  
ATOM   2853 1HD2 LEU A 181     128.496 169.458 -10.946  1.00  0.00           H  
ATOM   2854 2HD2 LEU A 181     127.873 169.697 -12.597  1.00  0.00           H  
ATOM   2855 3HD2 LEU A 181     129.496 170.285 -12.165  1.00  0.00           H  
ATOM   2856  N   ILE A 182     128.832 174.972 -14.199  1.00  0.00           N  
ATOM   2857  CA  ILE A 182     128.674 175.900 -15.313  1.00  0.00           C  
ATOM   2858  C   ILE A 182     129.952 175.993 -16.138  1.00  0.00           C  
ATOM   2859  O   ILE A 182     129.906 176.055 -17.366  1.00  0.00           O  
ATOM   2860  CB  ILE A 182     128.284 177.300 -14.809  1.00  0.00           C  
ATOM   2861  CG1 ILE A 182     126.871 177.282 -14.219  1.00  0.00           C  
ATOM   2862  CG2 ILE A 182     128.381 178.317 -15.936  1.00  0.00           C  
ATOM   2863  CD1 ILE A 182     126.526 178.517 -13.420  1.00  0.00           C  
ATOM   2864  H   ILE A 182     128.771 175.322 -13.254  1.00  0.00           H  
ATOM   2865  HA  ILE A 182     127.884 175.527 -15.965  1.00  0.00           H  
ATOM   2866  HB  ILE A 182     128.956 177.598 -14.005  1.00  0.00           H  
ATOM   2867 1HG1 ILE A 182     126.143 177.182 -15.024  1.00  0.00           H  
ATOM   2868 2HG1 ILE A 182     126.759 176.414 -13.569  1.00  0.00           H  
ATOM   2869 1HG2 ILE A 182     128.100 179.302 -15.563  1.00  0.00           H  
ATOM   2870 2HG2 ILE A 182     129.403 178.349 -16.310  1.00  0.00           H  
ATOM   2871 3HG2 ILE A 182     127.707 178.031 -16.744  1.00  0.00           H  
ATOM   2872 1HD1 ILE A 182     125.510 178.429 -13.035  1.00  0.00           H  
ATOM   2873 2HD1 ILE A 182     127.222 178.617 -12.587  1.00  0.00           H  
ATOM   2874 3HD1 ILE A 182     126.597 179.396 -14.060  1.00  0.00           H  
ATOM   2875  N   ILE A 183     131.094 176.004 -15.456  1.00  0.00           N  
ATOM   2876  CA  ILE A 183     132.386 175.990 -16.131  1.00  0.00           C  
ATOM   2877  C   ILE A 183     132.557 174.729 -16.968  1.00  0.00           C  
ATOM   2878  O   ILE A 183     133.058 174.780 -18.091  1.00  0.00           O  
ATOM   2879  CB  ILE A 183     133.538 176.094 -15.115  1.00  0.00           C  
ATOM   2880  CG1 ILE A 183     133.576 177.491 -14.492  1.00  0.00           C  
ATOM   2881  CG2 ILE A 183     134.866 175.769 -15.783  1.00  0.00           C  
ATOM   2882  CD1 ILE A 183     133.808 178.600 -15.491  1.00  0.00           C  
ATOM   2883  H   ILE A 183     131.068 176.022 -14.446  1.00  0.00           H  
ATOM   2884  HA  ILE A 183     132.437 176.852 -16.797  1.00  0.00           H  
ATOM   2885  HB  ILE A 183     133.370 175.389 -14.301  1.00  0.00           H  
ATOM   2886 1HG1 ILE A 183     132.635 177.685 -13.978  1.00  0.00           H  
ATOM   2887 2HG1 ILE A 183     134.369 177.535 -13.744  1.00  0.00           H  
ATOM   2888 1HG2 ILE A 183     135.670 175.848 -15.050  1.00  0.00           H  
ATOM   2889 2HG2 ILE A 183     134.835 174.755 -16.180  1.00  0.00           H  
ATOM   2890 3HG2 ILE A 183     135.046 176.473 -16.596  1.00  0.00           H  
ATOM   2891 1HD1 ILE A 183     133.822 179.560 -14.973  1.00  0.00           H  
ATOM   2892 2HD1 ILE A 183     134.763 178.444 -15.993  1.00  0.00           H  
ATOM   2893 3HD1 ILE A 183     133.006 178.598 -16.228  1.00  0.00           H  
ATOM   2894  N   ILE A 184     132.135 173.597 -16.408  1.00  0.00           N  
ATOM   2895  CA  ILE A 184     132.185 172.325 -17.118  1.00  0.00           C  
ATOM   2896  C   ILE A 184     131.290 172.344 -18.349  1.00  0.00           C  
ATOM   2897  O   ILE A 184     131.686 171.892 -19.423  1.00  0.00           O  
ATOM   2898  CB  ILE A 184     131.765 171.166 -16.195  1.00  0.00           C  
ATOM   2899  CG1 ILE A 184     132.805 170.959 -15.090  1.00  0.00           C  
ATOM   2900  CG2 ILE A 184     131.577 169.888 -16.998  1.00  0.00           C  
ATOM   2901  CD1 ILE A 184     132.346 170.036 -13.985  1.00  0.00           C  
ATOM   2902  H   ILE A 184     131.770 173.621 -15.467  1.00  0.00           H  
ATOM   2903  HA  ILE A 184     133.210 172.152 -17.444  1.00  0.00           H  
ATOM   2904  HB  ILE A 184     130.826 171.414 -15.702  1.00  0.00           H  
ATOM   2905 1HG1 ILE A 184     133.717 170.550 -15.521  1.00  0.00           H  
ATOM   2906 2HG1 ILE A 184     133.059 171.922 -14.645  1.00  0.00           H  
ATOM   2907 1HG2 ILE A 184     131.282 169.079 -16.331  1.00  0.00           H  
ATOM   2908 2HG2 ILE A 184     130.803 170.042 -17.748  1.00  0.00           H  
ATOM   2909 3HG2 ILE A 184     132.514 169.627 -17.492  1.00  0.00           H  
ATOM   2910 1HD1 ILE A 184     133.136 169.939 -13.240  1.00  0.00           H  
ATOM   2911 2HD1 ILE A 184     131.452 170.446 -13.515  1.00  0.00           H  
ATOM   2912 3HD1 ILE A 184     132.121 169.055 -14.402  1.00  0.00           H  
ATOM   2913  N   LYS A 185     130.079 172.872 -18.184  1.00  0.00           N  
ATOM   2914  CA  LYS A 185     129.115 172.962 -19.272  1.00  0.00           C  
ATOM   2915  C   LYS A 185     129.675 173.770 -20.437  1.00  0.00           C  
ATOM   2916  O   LYS A 185     129.529 173.387 -21.597  1.00  0.00           O  
ATOM   2917  CB  LYS A 185     127.808 173.584 -18.778  1.00  0.00           C  
ATOM   2918  CG  LYS A 185     126.926 172.639 -17.974  1.00  0.00           C  
ATOM   2919  CD  LYS A 185     125.658 173.335 -17.501  1.00  0.00           C  
ATOM   2920  CE  LYS A 185     124.783 172.396 -16.683  1.00  0.00           C  
ATOM   2921  NZ  LYS A 185     123.557 173.074 -16.180  1.00  0.00           N  
ATOM   2922  H   LYS A 185     129.825 173.220 -17.271  1.00  0.00           H  
ATOM   2923  HA  LYS A 185     128.901 171.954 -19.629  1.00  0.00           H  
ATOM   2924 1HB  LYS A 185     128.029 174.450 -18.154  1.00  0.00           H  
ATOM   2925 2HB  LYS A 185     127.228 173.937 -19.632  1.00  0.00           H  
ATOM   2926 1HG  LYS A 185     126.653 171.782 -18.590  1.00  0.00           H  
ATOM   2927 2HG  LYS A 185     127.477 172.279 -17.106  1.00  0.00           H  
ATOM   2928 1HD  LYS A 185     125.922 174.198 -16.889  1.00  0.00           H  
ATOM   2929 2HD  LYS A 185     125.091 173.683 -18.364  1.00  0.00           H  
ATOM   2930 1HE  LYS A 185     124.488 171.547 -17.297  1.00  0.00           H  
ATOM   2931 2HE  LYS A 185     125.350 172.021 -15.831  1.00  0.00           H  
ATOM   2932 1HZ  LYS A 185     123.005 172.420 -15.644  1.00  0.00           H  
ATOM   2933 2HZ  LYS A 185     123.819 173.853 -15.594  1.00  0.00           H  
ATOM   2934 3HZ  LYS A 185     123.014 173.411 -16.963  1.00  0.00           H  
ATOM   2935  N   ILE A 186     130.316 174.893 -20.126  1.00  0.00           N  
ATOM   2936  CA  ILE A 186     130.941 175.721 -21.151  1.00  0.00           C  
ATOM   2937  C   ILE A 186     132.021 174.949 -21.900  1.00  0.00           C  
ATOM   2938  O   ILE A 186     132.100 175.014 -23.127  1.00  0.00           O  
ATOM   2939  CB  ILE A 186     131.553 176.992 -20.533  1.00  0.00           C  
ATOM   2940  CG1 ILE A 186     130.448 177.916 -20.013  1.00  0.00           C  
ATOM   2941  CG2 ILE A 186     132.419 177.715 -21.553  1.00  0.00           C  
ATOM   2942  CD1 ILE A 186     130.956 179.047 -19.147  1.00  0.00           C  
ATOM   2943  H   ILE A 186     130.377 175.178 -19.160  1.00  0.00           H  
ATOM   2944  HA  ILE A 186     130.176 176.018 -21.869  1.00  0.00           H  
ATOM   2945  HB  ILE A 186     132.166 176.721 -19.675  1.00  0.00           H  
ATOM   2946 1HG1 ILE A 186     129.908 178.348 -20.855  1.00  0.00           H  
ATOM   2947 2HG1 ILE A 186     129.733 177.336 -19.430  1.00  0.00           H  
ATOM   2948 1HG2 ILE A 186     132.842 178.611 -21.100  1.00  0.00           H  
ATOM   2949 2HG2 ILE A 186     133.225 177.056 -21.876  1.00  0.00           H  
ATOM   2950 3HG2 ILE A 186     131.813 177.996 -22.414  1.00  0.00           H  
ATOM   2951 1HD1 ILE A 186     130.116 179.658 -18.816  1.00  0.00           H  
ATOM   2952 2HD1 ILE A 186     131.471 178.635 -18.277  1.00  0.00           H  
ATOM   2953 3HD1 ILE A 186     131.647 179.662 -19.721  1.00  0.00           H  
ATOM   2954  N   ALA A 187     132.855 174.226 -21.158  1.00  0.00           N  
ATOM   2955  CA  ALA A 187     133.913 173.429 -21.767  1.00  0.00           C  
ATOM   2956  C   ALA A 187     133.337 172.360 -22.689  1.00  0.00           C  
ATOM   2957  O   ALA A 187     133.850 172.141 -23.785  1.00  0.00           O  
ATOM   2958  CB  ALA A 187     134.779 172.788 -20.692  1.00  0.00           C  
ATOM   2959  H   ALA A 187     132.752 174.227 -20.153  1.00  0.00           H  
ATOM   2960  HA  ALA A 187     134.540 174.088 -22.365  1.00  0.00           H  
ATOM   2961 1HB  ALA A 187     135.565 172.198 -21.162  1.00  0.00           H  
ATOM   2962 2HB  ALA A 187     135.230 173.568 -20.076  1.00  0.00           H  
ATOM   2963 3HB  ALA A 187     134.165 172.143 -20.066  1.00  0.00           H  
ATOM   2964  N   VAL A 188     132.270 171.702 -22.242  1.00  0.00           N  
ATOM   2965  CA  VAL A 188     131.622 170.653 -23.022  1.00  0.00           C  
ATOM   2966  C   VAL A 188     131.105 171.193 -24.349  1.00  0.00           C  
ATOM   2967  O   VAL A 188     131.266 170.554 -25.389  1.00  0.00           O  
ATOM   2968  CB  VAL A 188     130.450 170.044 -22.228  1.00  0.00           C  
ATOM   2969  CG1 VAL A 188     129.569 169.204 -23.140  1.00  0.00           C  
ATOM   2970  CG2 VAL A 188     130.985 169.209 -21.075  1.00  0.00           C  
ATOM   2971  H   VAL A 188     131.897 171.936 -21.333  1.00  0.00           H  
ATOM   2972  HA  VAL A 188     132.354 169.870 -23.222  1.00  0.00           H  
ATOM   2973  HB  VAL A 188     129.831 170.851 -21.837  1.00  0.00           H  
ATOM   2974 1HG1 VAL A 188     128.746 168.781 -22.563  1.00  0.00           H  
ATOM   2975 2HG1 VAL A 188     129.169 169.830 -23.937  1.00  0.00           H  
ATOM   2976 3HG1 VAL A 188     130.159 168.397 -23.574  1.00  0.00           H  
ATOM   2977 1HG2 VAL A 188     130.151 168.782 -20.518  1.00  0.00           H  
ATOM   2978 2HG2 VAL A 188     131.610 168.405 -21.467  1.00  0.00           H  
ATOM   2979 3HG2 VAL A 188     131.578 169.840 -20.413  1.00  0.00           H  
ATOM   2980  N   ALA A 189     130.485 172.367 -24.311  1.00  0.00           N  
ATOM   2981  CA  ALA A 189     129.971 172.987 -25.527  1.00  0.00           C  
ATOM   2982  C   ALA A 189     131.094 173.271 -26.515  1.00  0.00           C  
ATOM   2983  O   ALA A 189     130.941 173.061 -27.720  1.00  0.00           O  
ATOM   2984  CB  ALA A 189     129.223 174.269 -25.192  1.00  0.00           C  
ATOM   2985  H   ALA A 189     130.367 172.838 -23.426  1.00  0.00           H  
ATOM   2986  HA  ALA A 189     129.264 172.302 -25.993  1.00  0.00           H  
ATOM   2987 1HB  ALA A 189     128.847 174.721 -26.110  1.00  0.00           H  
ATOM   2988 2HB  ALA A 189     128.388 174.041 -24.530  1.00  0.00           H  
ATOM   2989 3HB  ALA A 189     129.899 174.965 -24.697  1.00  0.00           H  
ATOM   2990  N   VAL A 190     132.223 173.747 -26.001  1.00  0.00           N  
ATOM   2991  CA  VAL A 190     133.382 174.048 -26.833  1.00  0.00           C  
ATOM   2992  C   VAL A 190     133.998 172.775 -27.401  1.00  0.00           C  
ATOM   2993  O   VAL A 190     134.437 172.748 -28.551  1.00  0.00           O  
ATOM   2994  CB  VAL A 190     134.443 174.808 -26.016  1.00  0.00           C  
ATOM   2995  CG1 VAL A 190     135.763 174.856 -26.771  1.00  0.00           C  
ATOM   2996  CG2 VAL A 190     133.948 176.213 -25.705  1.00  0.00           C  
ATOM   2997  H   VAL A 190     132.283 173.903 -25.004  1.00  0.00           H  
ATOM   2998  HA  VAL A 190     133.054 174.662 -27.672  1.00  0.00           H  
ATOM   2999  HB  VAL A 190     134.625 174.272 -25.085  1.00  0.00           H  
ATOM   3000 1HG1 VAL A 190     136.502 175.398 -26.179  1.00  0.00           H  
ATOM   3001 2HG1 VAL A 190     136.116 173.841 -26.951  1.00  0.00           H  
ATOM   3002 3HG1 VAL A 190     135.619 175.366 -27.724  1.00  0.00           H  
ATOM   3003 1HG2 VAL A 190     134.704 176.745 -25.127  1.00  0.00           H  
ATOM   3004 2HG2 VAL A 190     133.762 176.747 -26.636  1.00  0.00           H  
ATOM   3005 3HG2 VAL A 190     133.026 176.155 -25.129  1.00  0.00           H  
ATOM   3006  N   MET A 191     134.026 171.720 -26.589  1.00  0.00           N  
ATOM   3007  CA  MET A 191     134.569 170.435 -27.010  1.00  0.00           C  
ATOM   3008  C   MET A 191     133.670 169.771 -28.044  1.00  0.00           C  
ATOM   3009  O   MET A 191     134.138 168.993 -28.877  1.00  0.00           O  
ATOM   3010  CB  MET A 191     134.757 169.519 -25.803  1.00  0.00           C  
ATOM   3011  CG  MET A 191     135.876 169.942 -24.861  1.00  0.00           C  
ATOM   3012  SD  MET A 191     136.215 168.710 -23.587  1.00  0.00           S  
ATOM   3013  CE  MET A 191     134.800 168.939 -22.513  1.00  0.00           C  
ATOM   3014  H   MET A 191     133.663 171.813 -25.651  1.00  0.00           H  
ATOM   3015  HA  MET A 191     135.539 170.605 -27.477  1.00  0.00           H  
ATOM   3016 1HB  MET A 191     133.833 169.482 -25.227  1.00  0.00           H  
ATOM   3017 2HB  MET A 191     134.972 168.506 -26.143  1.00  0.00           H  
ATOM   3018 1HG  MET A 191     136.789 170.106 -25.432  1.00  0.00           H  
ATOM   3019 2HG  MET A 191     135.608 170.878 -24.373  1.00  0.00           H  
ATOM   3020 1HE  MET A 191     134.865 168.246 -21.673  1.00  0.00           H  
ATOM   3021 2HE  MET A 191     134.790 169.964 -22.137  1.00  0.00           H  
ATOM   3022 3HE  MET A 191     133.884 168.747 -23.071  1.00  0.00           H  
ATOM   3023  N   GLY A 192     132.376 170.077 -27.989  1.00  0.00           N  
ATOM   3024  CA  GLY A 192     131.428 169.571 -28.974  1.00  0.00           C  
ATOM   3025  C   GLY A 192     131.003 168.145 -28.649  1.00  0.00           C  
ATOM   3026  O   GLY A 192     130.763 167.339 -29.546  1.00  0.00           O  
ATOM   3027  H   GLY A 192     132.041 170.672 -27.247  1.00  0.00           H  
ATOM   3028 1HA  GLY A 192     130.550 170.218 -29.000  1.00  0.00           H  
ATOM   3029 2HA  GLY A 192     131.880 169.602 -29.964  1.00  0.00           H  
ATOM   3030  N   VAL A 193     130.914 167.838 -27.358  1.00  0.00           N  
ATOM   3031  CA  VAL A 193     130.593 166.488 -26.911  1.00  0.00           C  
ATOM   3032  C   VAL A 193     129.333 166.479 -26.052  1.00  0.00           C  
ATOM   3033  O   VAL A 193     128.772 167.529 -25.746  1.00  0.00           O  
ATOM   3034  CB  VAL A 193     131.766 165.898 -26.106  1.00  0.00           C  
ATOM   3035  CG1 VAL A 193     133.020 165.830 -26.965  1.00  0.00           C  
ATOM   3036  CG2 VAL A 193     132.010 166.734 -24.859  1.00  0.00           C  
ATOM   3037  H   VAL A 193     131.082 168.558 -26.669  1.00  0.00           H  
ATOM   3038  HA  VAL A 193     130.420 165.865 -27.790  1.00  0.00           H  
ATOM   3039  HB  VAL A 193     131.519 164.877 -25.817  1.00  0.00           H  
ATOM   3040 1HG1 VAL A 193     133.839 165.411 -26.380  1.00  0.00           H  
ATOM   3041 2HG1 VAL A 193     132.833 165.197 -27.832  1.00  0.00           H  
ATOM   3042 3HG1 VAL A 193     133.289 166.833 -27.296  1.00  0.00           H  
ATOM   3043 1HG2 VAL A 193     132.841 166.311 -24.294  1.00  0.00           H  
ATOM   3044 2HG2 VAL A 193     132.252 167.758 -25.148  1.00  0.00           H  
ATOM   3045 3HG2 VAL A 193     131.114 166.735 -24.240  1.00  0.00           H  
ATOM   3046  N   THR A 194     128.898 165.284 -25.664  1.00  0.00           N  
ATOM   3047  CA  THR A 194     127.627 165.113 -24.970  1.00  0.00           C  
ATOM   3048  C   THR A 194     127.839 164.889 -23.479  1.00  0.00           C  
ATOM   3049  O   THR A 194     128.669 164.072 -23.077  1.00  0.00           O  
ATOM   3050  CB  THR A 194     126.824 163.940 -25.561  1.00  0.00           C  
ATOM   3051  OG1 THR A 194     126.521 164.210 -26.936  1.00  0.00           O  
ATOM   3052  CG2 THR A 194     125.529 163.737 -24.790  1.00  0.00           C  
ATOM   3053  H   THR A 194     129.463 164.468 -25.857  1.00  0.00           H  
ATOM   3054  HA  THR A 194     127.043 166.025 -25.093  1.00  0.00           H  
ATOM   3055  HB  THR A 194     127.419 163.029 -25.505  1.00  0.00           H  
ATOM   3056  HG1 THR A 194     127.329 164.179 -27.454  1.00  0.00           H  
ATOM   3057 1HG2 THR A 194     124.975 162.903 -25.221  1.00  0.00           H  
ATOM   3058 2HG2 THR A 194     125.757 163.522 -23.746  1.00  0.00           H  
ATOM   3059 3HG2 THR A 194     124.926 164.643 -24.849  1.00  0.00           H  
ATOM   3060  N   MET A 195     127.085 165.613 -22.659  1.00  0.00           N  
ATOM   3061  CA  MET A 195     127.202 165.491 -21.212  1.00  0.00           C  
ATOM   3062  C   MET A 195     125.876 165.082 -20.584  1.00  0.00           C  
ATOM   3063  O   MET A 195     124.811 165.528 -21.008  1.00  0.00           O  
ATOM   3064  CB  MET A 195     127.694 166.807 -20.609  1.00  0.00           C  
ATOM   3065  CG  MET A 195     126.686 167.945 -20.677  1.00  0.00           C  
ATOM   3066  SD  MET A 195     127.392 169.528 -20.174  1.00  0.00           S  
ATOM   3067  CE  MET A 195     127.770 169.198 -18.456  1.00  0.00           C  
ATOM   3068  H   MET A 195     126.416 166.265 -23.044  1.00  0.00           H  
ATOM   3069  HA  MET A 195     127.929 164.711 -20.987  1.00  0.00           H  
ATOM   3070 1HB  MET A 195     127.954 166.653 -19.563  1.00  0.00           H  
ATOM   3071 2HB  MET A 195     128.598 167.128 -21.127  1.00  0.00           H  
ATOM   3072 1HG  MET A 195     126.315 168.042 -21.698  1.00  0.00           H  
ATOM   3073 2HG  MET A 195     125.841 167.723 -20.027  1.00  0.00           H  
ATOM   3074 1HE  MET A 195     128.215 170.086 -18.004  1.00  0.00           H  
ATOM   3075 2HE  MET A 195     126.854 168.939 -17.924  1.00  0.00           H  
ATOM   3076 3HE  MET A 195     128.475 168.368 -18.391  1.00  0.00           H  
ATOM   3077  N   GLU A 196     125.953 164.235 -19.560  1.00  0.00           N  
ATOM   3078  CA  GLU A 196     124.804 163.952 -18.708  1.00  0.00           C  
ATOM   3079  C   GLU A 196     125.002 164.521 -17.310  1.00  0.00           C  
ATOM   3080  O   GLU A 196     126.094 164.448 -16.747  1.00  0.00           O  
ATOM   3081  CB  GLU A 196     124.562 162.443 -18.626  1.00  0.00           C  
ATOM   3082  CG  GLU A 196     124.295 161.775 -19.967  1.00  0.00           C  
ATOM   3083  CD  GLU A 196     124.183 160.280 -19.863  1.00  0.00           C  
ATOM   3084  OE1 GLU A 196     124.115 159.782 -18.764  1.00  0.00           O  
ATOM   3085  OE2 GLU A 196     124.164 159.632 -20.883  1.00  0.00           O  
ATOM   3086  H   GLU A 196     126.835 163.786 -19.362  1.00  0.00           H  
ATOM   3087  HA  GLU A 196     123.924 164.424 -19.146  1.00  0.00           H  
ATOM   3088 1HB  GLU A 196     125.430 161.959 -18.177  1.00  0.00           H  
ATOM   3089 2HB  GLU A 196     123.707 162.247 -17.977  1.00  0.00           H  
ATOM   3090 1HG  GLU A 196     123.367 162.169 -20.379  1.00  0.00           H  
ATOM   3091 2HG  GLU A 196     125.103 162.026 -20.652  1.00  0.00           H  
ATOM   3092  N   GLU A 197     123.941 165.091 -16.749  1.00  0.00           N  
ATOM   3093  CA  GLU A 197     124.005 165.634 -15.398  1.00  0.00           C  
ATOM   3094  C   GLU A 197     123.071 164.883 -14.459  1.00  0.00           C  
ATOM   3095  O   GLU A 197     121.872 164.770 -14.717  1.00  0.00           O  
ATOM   3096  CB  GLU A 197     123.651 167.123 -15.404  1.00  0.00           C  
ATOM   3097  CG  GLU A 197     123.800 167.811 -14.054  1.00  0.00           C  
ATOM   3098  CD  GLU A 197     123.526 169.288 -14.117  1.00  0.00           C  
ATOM   3099  OE1 GLU A 197     123.228 169.772 -15.182  1.00  0.00           O  
ATOM   3100  OE2 GLU A 197     123.617 169.931 -13.098  1.00  0.00           O  
ATOM   3101  H   GLU A 197     123.077 165.148 -17.269  1.00  0.00           H  
ATOM   3102  HA  GLU A 197     125.024 165.516 -15.025  1.00  0.00           H  
ATOM   3103 1HB  GLU A 197     124.288 167.645 -16.118  1.00  0.00           H  
ATOM   3104 2HB  GLU A 197     122.619 167.250 -15.732  1.00  0.00           H  
ATOM   3105 1HG  GLU A 197     123.109 167.354 -13.347  1.00  0.00           H  
ATOM   3106 2HG  GLU A 197     124.813 167.649 -13.686  1.00  0.00           H  
ATOM   3107  N   HIS A 198     123.627 164.375 -13.364  1.00  0.00           N  
ATOM   3108  CA  HIS A 198     122.856 163.604 -12.397  1.00  0.00           C  
ATOM   3109  C   HIS A 198     123.007 164.174 -10.992  1.00  0.00           C  
ATOM   3110  O   HIS A 198     124.081 164.116 -10.394  1.00  0.00           O  
ATOM   3111  CB  HIS A 198     123.291 162.135 -12.406  1.00  0.00           C  
ATOM   3112  CG  HIS A 198     123.141 161.473 -13.742  1.00  0.00           C  
ATOM   3113  ND1 HIS A 198     121.989 160.819 -14.124  1.00  0.00           N  
ATOM   3114  CD2 HIS A 198     123.999 161.364 -14.783  1.00  0.00           C  
ATOM   3115  CE1 HIS A 198     122.144 160.337 -15.344  1.00  0.00           C  
ATOM   3116  NE2 HIS A 198     123.355 160.653 -15.766  1.00  0.00           N  
ATOM   3117  H   HIS A 198     124.608 164.538 -13.191  1.00  0.00           H  
ATOM   3118  HA  HIS A 198     121.800 163.646 -12.657  1.00  0.00           H  
ATOM   3119 1HB  HIS A 198     124.335 162.061 -12.104  1.00  0.00           H  
ATOM   3120 2HB  HIS A 198     122.700 161.576 -11.681  1.00  0.00           H  
ATOM   3121  HD2 HIS A 198     125.012 161.766 -14.834  1.00  0.00           H  
ATOM   3122  HE1 HIS A 198     121.401 159.774 -15.907  1.00  0.00           H  
ATOM   3123  HE2 HIS A 198     123.749 160.415 -16.666  1.00  0.00           H  
ATOM   3124  N   ARG A 199     121.924 164.744 -10.483  1.00  0.00           N  
ATOM   3125  CA  ARG A 199     121.947 165.471  -9.218  1.00  0.00           C  
ATOM   3126  C   ARG A 199     121.377 164.625  -8.086  1.00  0.00           C  
ATOM   3127  O   ARG A 199     120.316 164.016  -8.222  1.00  0.00           O  
ATOM   3128  CB  ARG A 199     121.154 166.764  -9.329  1.00  0.00           C  
ATOM   3129  CG  ARG A 199     121.709 167.772 -10.323  1.00  0.00           C  
ATOM   3130  CD  ARG A 199     120.878 169.002 -10.381  1.00  0.00           C  
ATOM   3131  NE  ARG A 199     121.388 169.956 -11.353  1.00  0.00           N  
ATOM   3132  CZ  ARG A 199     120.832 171.155 -11.611  1.00  0.00           C  
ATOM   3133  NH1 ARG A 199     119.752 171.533 -10.964  1.00  0.00           N  
ATOM   3134  NH2 ARG A 199     121.374 171.953 -12.516  1.00  0.00           N  
ATOM   3135  H   ARG A 199     121.056 164.690 -10.998  1.00  0.00           H  
ATOM   3136  HA  ARG A 199     122.981 165.718  -8.981  1.00  0.00           H  
ATOM   3137 1HB  ARG A 199     120.130 166.539  -9.625  1.00  0.00           H  
ATOM   3138 2HB  ARG A 199     121.112 167.251  -8.355  1.00  0.00           H  
ATOM   3139 1HG  ARG A 199     122.720 168.055 -10.028  1.00  0.00           H  
ATOM   3140 2HG  ARG A 199     121.732 167.326 -11.319  1.00  0.00           H  
ATOM   3141 1HD  ARG A 199     119.858 168.740 -10.664  1.00  0.00           H  
ATOM   3142 2HD  ARG A 199     120.870 169.483  -9.404  1.00  0.00           H  
ATOM   3143  HE  ARG A 199     122.218 169.701 -11.871  1.00  0.00           H  
ATOM   3144 1HH1 ARG A 199     119.338 170.923 -10.273  1.00  0.00           H  
ATOM   3145 2HH1 ARG A 199     119.336 172.433 -11.158  1.00  0.00           H  
ATOM   3146 1HH2 ARG A 199     122.204 171.663 -13.014  1.00  0.00           H  
ATOM   3147 2HH2 ARG A 199     120.958 172.852 -12.710  1.00  0.00           H  
ATOM   3148  N   SER A 200     122.091 164.598  -6.966  1.00  0.00           N  
ATOM   3149  CA  SER A 200     121.619 163.922  -5.764  1.00  0.00           C  
ATOM   3150  C   SER A 200     122.328 164.444  -4.521  1.00  0.00           C  
ATOM   3151  O   SER A 200     123.552 164.577  -4.505  1.00  0.00           O  
ATOM   3152  CB  SER A 200     121.833 162.427  -5.889  1.00  0.00           C  
ATOM   3153  OG  SER A 200     121.414 161.760  -4.729  1.00  0.00           O  
ATOM   3154  H   SER A 200     122.981 165.076  -6.942  1.00  0.00           H  
ATOM   3155  HA  SER A 200     120.550 164.115  -5.655  1.00  0.00           H  
ATOM   3156 1HB  SER A 200     121.279 162.050  -6.748  1.00  0.00           H  
ATOM   3157 2HB  SER A 200     122.888 162.224  -6.067  1.00  0.00           H  
ATOM   3158  HG  SER A 200     121.572 160.827  -4.889  1.00  0.00           H  
ATOM   3159  N   GLY A 201     121.559 164.739  -3.482  1.00  0.00           N  
ATOM   3160  CA  GLY A 201     122.141 165.165  -2.214  1.00  0.00           C  
ATOM   3161  C   GLY A 201     122.948 166.446  -2.381  1.00  0.00           C  
ATOM   3162  O   GLY A 201     122.456 167.432  -2.931  1.00  0.00           O  
ATOM   3163  H   GLY A 201     120.555 164.673  -3.571  1.00  0.00           H  
ATOM   3164 1HA  GLY A 201     121.346 165.324  -1.484  1.00  0.00           H  
ATOM   3165 2HA  GLY A 201     122.782 164.375  -1.825  1.00  0.00           H  
ATOM   3166  N   ASN A 202     124.191 166.422  -1.914  1.00  0.00           N  
ATOM   3167  CA  ASN A 202     125.067 167.584  -2.006  1.00  0.00           C  
ATOM   3168  C   ASN A 202     126.158 167.371  -3.047  1.00  0.00           C  
ATOM   3169  O   ASN A 202     127.209 168.013  -3.005  1.00  0.00           O  
ATOM   3170  CB  ASN A 202     125.675 167.901  -0.651  1.00  0.00           C  
ATOM   3171  CG  ASN A 202     126.546 166.791  -0.135  1.00  0.00           C  
ATOM   3172  OD1 ASN A 202     126.484 165.657  -0.623  1.00  0.00           O  
ATOM   3173  ND2 ASN A 202     127.360 167.094   0.845  1.00  0.00           N  
ATOM   3174  H   ASN A 202     124.550 165.574  -1.500  1.00  0.00           H  
ATOM   3175  HA  ASN A 202     124.474 168.440  -2.329  1.00  0.00           H  
ATOM   3176 1HB  ASN A 202     126.272 168.811  -0.725  1.00  0.00           H  
ATOM   3177 2HB  ASN A 202     124.880 168.089   0.069  1.00  0.00           H  
ATOM   3178 1HD2 ASN A 202     127.963 166.395   1.228  1.00  0.00           H  
ATOM   3179 2HD2 ASN A 202     127.378 168.025   1.209  1.00  0.00           H  
ATOM   3180  N   GLU A 203     125.899 166.469  -3.989  1.00  0.00           N  
ATOM   3181  CA  GLU A 203     126.823 166.231  -5.092  1.00  0.00           C  
ATOM   3182  C   GLU A 203     126.101 166.261  -6.432  1.00  0.00           C  
ATOM   3183  O   GLU A 203     124.926 165.911  -6.524  1.00  0.00           O  
ATOM   3184  CB  GLU A 203     127.533 164.887  -4.912  1.00  0.00           C  
ATOM   3185  CG  GLU A 203     128.468 164.824  -3.713  1.00  0.00           C  
ATOM   3186  CD  GLU A 203     129.212 163.522  -3.619  1.00  0.00           C  
ATOM   3187  OE1 GLU A 203     128.951 162.652  -4.414  1.00  0.00           O  
ATOM   3188  OE2 GLU A 203     130.044 163.397  -2.752  1.00  0.00           O  
ATOM   3189  H   GLU A 203     125.034 165.949  -3.956  1.00  0.00           H  
ATOM   3190  HA  GLU A 203     127.572 167.024  -5.092  1.00  0.00           H  
ATOM   3191 1HB  GLU A 203     126.792 164.096  -4.800  1.00  0.00           H  
ATOM   3192 2HB  GLU A 203     128.118 164.662  -5.805  1.00  0.00           H  
ATOM   3193 1HG  GLU A 203     129.189 165.638  -3.785  1.00  0.00           H  
ATOM   3194 2HG  GLU A 203     127.886 164.971  -2.804  1.00  0.00           H  
ATOM   3195  N   VAL A 204     126.815 166.664  -7.476  1.00  0.00           N  
ATOM   3196  CA  VAL A 204     126.332 166.488  -8.840  1.00  0.00           C  
ATOM   3197  C   VAL A 204     127.358 165.759  -9.699  1.00  0.00           C  
ATOM   3198  O   VAL A 204     128.518 166.168  -9.769  1.00  0.00           O  
ATOM   3199  CB  VAL A 204     126.014 167.855  -9.474  1.00  0.00           C  
ATOM   3200  CG1 VAL A 204     125.458 167.675 -10.879  1.00  0.00           C  
ATOM   3201  CG2 VAL A 204     125.028 168.615  -8.599  1.00  0.00           C  
ATOM   3202  H   VAL A 204     127.713 167.101  -7.323  1.00  0.00           H  
ATOM   3203  HA  VAL A 204     125.417 165.895  -8.809  1.00  0.00           H  
ATOM   3204  HB  VAL A 204     126.936 168.427  -9.564  1.00  0.00           H  
ATOM   3205 1HG1 VAL A 204     125.239 168.650 -11.313  1.00  0.00           H  
ATOM   3206 2HG1 VAL A 204     126.195 167.161 -11.498  1.00  0.00           H  
ATOM   3207 3HG1 VAL A 204     124.543 167.084 -10.836  1.00  0.00           H  
ATOM   3208 1HG2 VAL A 204     124.808 169.581  -9.053  1.00  0.00           H  
ATOM   3209 2HG2 VAL A 204     124.108 168.040  -8.504  1.00  0.00           H  
ATOM   3210 3HG2 VAL A 204     125.463 168.769  -7.611  1.00  0.00           H  
ATOM   3211  N   LYS A 205     126.930 164.685 -10.349  1.00  0.00           N  
ATOM   3212  CA  LYS A 205     127.820 163.939 -11.232  1.00  0.00           C  
ATOM   3213  C   LYS A 205     127.609 164.337 -12.687  1.00  0.00           C  
ATOM   3214  O   LYS A 205     126.480 164.402 -13.173  1.00  0.00           O  
ATOM   3215  CB  LYS A 205     127.608 162.435 -11.063  1.00  0.00           C  
ATOM   3216  CG  LYS A 205     128.530 161.570 -11.911  1.00  0.00           C  
ATOM   3217  CD  LYS A 205     128.235 160.090 -11.714  1.00  0.00           C  
ATOM   3218  CE  LYS A 205     128.824 159.574 -10.410  1.00  0.00           C  
ATOM   3219  NZ  LYS A 205     128.658 158.103 -10.266  1.00  0.00           N  
ATOM   3220  H   LYS A 205     125.976 164.376 -10.233  1.00  0.00           H  
ATOM   3221  HA  LYS A 205     128.850 164.178 -10.966  1.00  0.00           H  
ATOM   3222 1HB  LYS A 205     127.761 162.162 -10.018  1.00  0.00           H  
ATOM   3223 2HB  LYS A 205     126.580 162.180 -11.320  1.00  0.00           H  
ATOM   3224 1HG  LYS A 205     128.397 161.822 -12.964  1.00  0.00           H  
ATOM   3225 2HG  LYS A 205     129.566 161.764 -11.635  1.00  0.00           H  
ATOM   3226 1HD  LYS A 205     127.156 159.932 -11.704  1.00  0.00           H  
ATOM   3227 2HD  LYS A 205     128.659 159.522 -12.542  1.00  0.00           H  
ATOM   3228 1HE  LYS A 205     129.886 159.814 -10.371  1.00  0.00           H  
ATOM   3229 2HE  LYS A 205     128.333 160.067  -9.569  1.00  0.00           H  
ATOM   3230 1HZ  LYS A 205     129.060 157.803  -9.390  1.00  0.00           H  
ATOM   3231 2HZ  LYS A 205     127.675 157.871 -10.281  1.00  0.00           H  
ATOM   3232 3HZ  LYS A 205     129.126 157.635 -11.029  1.00  0.00           H  
ATOM   3233  N   VAL A 206     128.709 164.604 -13.379  1.00  0.00           N  
ATOM   3234  CA  VAL A 206     128.673 164.900 -14.806  1.00  0.00           C  
ATOM   3235  C   VAL A 206     129.435 163.852 -15.606  1.00  0.00           C  
ATOM   3236  O   VAL A 206     130.604 163.583 -15.338  1.00  0.00           O  
ATOM   3237  CB  VAL A 206     129.278 166.291 -15.079  1.00  0.00           C  
ATOM   3238  CG1 VAL A 206     129.310 166.573 -16.573  1.00  0.00           C  
ATOM   3239  CG2 VAL A 206     128.480 167.357 -14.345  1.00  0.00           C  
ATOM   3240  H   VAL A 206     129.602 164.601 -12.905  1.00  0.00           H  
ATOM   3241  HA  VAL A 206     127.631 164.901 -15.133  1.00  0.00           H  
ATOM   3242  HB  VAL A 206     130.310 166.302 -14.729  1.00  0.00           H  
ATOM   3243 1HG1 VAL A 206     129.741 167.559 -16.749  1.00  0.00           H  
ATOM   3244 2HG1 VAL A 206     129.916 165.818 -17.074  1.00  0.00           H  
ATOM   3245 3HG1 VAL A 206     128.295 166.546 -16.971  1.00  0.00           H  
ATOM   3246 1HG2 VAL A 206     128.913 168.335 -14.543  1.00  0.00           H  
ATOM   3247 2HG2 VAL A 206     127.446 167.340 -14.693  1.00  0.00           H  
ATOM   3248 3HG2 VAL A 206     128.505 167.156 -13.273  1.00  0.00           H  
ATOM   3249  N   VAL A 207     128.772 163.258 -16.590  1.00  0.00           N  
ATOM   3250  CA  VAL A 207     129.417 162.243 -17.415  1.00  0.00           C  
ATOM   3251  C   VAL A 207     129.499 162.687 -18.871  1.00  0.00           C  
ATOM   3252  O   VAL A 207     128.479 162.903 -19.525  1.00  0.00           O  
ATOM   3253  CB  VAL A 207     128.645 160.913 -17.330  1.00  0.00           C  
ATOM   3254  CG1 VAL A 207     129.321 159.849 -18.180  1.00  0.00           C  
ATOM   3255  CG2 VAL A 207     128.547 160.464 -15.879  1.00  0.00           C  
ATOM   3256  H   VAL A 207     127.810 163.512 -16.771  1.00  0.00           H  
ATOM   3257  HA  VAL A 207     130.429 162.086 -17.040  1.00  0.00           H  
ATOM   3258  HB  VAL A 207     127.643 161.059 -17.734  1.00  0.00           H  
ATOM   3259 1HG1 VAL A 207     128.762 158.916 -18.108  1.00  0.00           H  
ATOM   3260 2HG1 VAL A 207     129.348 160.176 -19.218  1.00  0.00           H  
ATOM   3261 3HG1 VAL A 207     130.338 159.690 -17.822  1.00  0.00           H  
ATOM   3262 1HG2 VAL A 207     127.999 159.523 -15.826  1.00  0.00           H  
ATOM   3263 2HG2 VAL A 207     129.549 160.324 -15.473  1.00  0.00           H  
ATOM   3264 3HG2 VAL A 207     128.023 161.223 -15.297  1.00  0.00           H  
ATOM   3265  N   ILE A 208     130.721 162.826 -19.367  1.00  0.00           N  
ATOM   3266  CA  ILE A 208     130.950 163.335 -20.714  1.00  0.00           C  
ATOM   3267  C   ILE A 208     131.362 162.218 -21.664  1.00  0.00           C  
ATOM   3268  O   ILE A 208     132.390 161.572 -21.455  1.00  0.00           O  
ATOM   3269  CB  ILE A 208     132.031 164.431 -20.711  1.00  0.00           C  
ATOM   3270  CG1 ILE A 208     131.608 165.596 -19.811  1.00  0.00           C  
ATOM   3271  CG2 ILE A 208     132.300 164.919 -22.126  1.00  0.00           C  
ATOM   3272  CD1 ILE A 208     132.727 166.564 -19.498  1.00  0.00           C  
ATOM   3273  H   ILE A 208     131.516 162.569 -18.798  1.00  0.00           H  
ATOM   3274  HA  ILE A 208     130.019 163.767 -21.082  1.00  0.00           H  
ATOM   3275  HB  ILE A 208     132.954 164.030 -20.294  1.00  0.00           H  
ATOM   3276 1HG1 ILE A 208     130.801 166.150 -20.288  1.00  0.00           H  
ATOM   3277 2HG1 ILE A 208     131.223 165.207 -18.868  1.00  0.00           H  
ATOM   3278 1HG2 ILE A 208     133.065 165.693 -22.105  1.00  0.00           H  
ATOM   3279 2HG2 ILE A 208     132.643 164.086 -22.738  1.00  0.00           H  
ATOM   3280 3HG2 ILE A 208     131.382 165.327 -22.550  1.00  0.00           H  
ATOM   3281 1HD1 ILE A 208     132.350 167.361 -18.857  1.00  0.00           H  
ATOM   3282 2HD1 ILE A 208     133.533 166.036 -18.987  1.00  0.00           H  
ATOM   3283 3HD1 ILE A 208     133.105 166.994 -20.425  1.00  0.00           H  
ATOM   3284  N   LYS A 209     130.566 161.992 -22.702  1.00  0.00           N  
ATOM   3285  CA  LYS A 209     130.756 160.833 -23.562  1.00  0.00           C  
ATOM   3286  C   LYS A 209     131.149 161.251 -24.973  1.00  0.00           C  
ATOM   3287  O   LYS A 209     130.793 162.336 -25.435  1.00  0.00           O  
ATOM   3288  CB  LYS A 209     129.487 159.980 -23.602  1.00  0.00           C  
ATOM   3289  CG  LYS A 209     129.099 159.364 -22.263  1.00  0.00           C  
ATOM   3290  CD  LYS A 209     127.752 158.663 -22.346  1.00  0.00           C  
ATOM   3291  CE  LYS A 209     127.388 158.003 -21.024  1.00  0.00           C  
ATOM   3292  NZ  LYS A 209     126.016 157.430 -21.048  1.00  0.00           N  
ATOM   3293  H   LYS A 209     129.814 162.636 -22.895  1.00  0.00           H  
ATOM   3294  HA  LYS A 209     131.567 160.227 -23.155  1.00  0.00           H  
ATOM   3295 1HB  LYS A 209     128.648 160.590 -23.945  1.00  0.00           H  
ATOM   3296 2HB  LYS A 209     129.614 159.168 -24.318  1.00  0.00           H  
ATOM   3297 1HG  LYS A 209     129.857 158.642 -21.961  1.00  0.00           H  
ATOM   3298 2HG  LYS A 209     129.044 160.147 -21.507  1.00  0.00           H  
ATOM   3299 1HD  LYS A 209     126.979 159.387 -22.608  1.00  0.00           H  
ATOM   3300 2HD  LYS A 209     127.787 157.900 -23.125  1.00  0.00           H  
ATOM   3301 1HE  LYS A 209     128.099 157.206 -20.809  1.00  0.00           H  
ATOM   3302 2HE  LYS A 209     127.447 158.739 -20.223  1.00  0.00           H  
ATOM   3303 1HZ  LYS A 209     125.813 157.002 -20.155  1.00  0.00           H  
ATOM   3304 2HZ  LYS A 209     125.346 158.163 -21.229  1.00  0.00           H  
ATOM   3305 3HZ  LYS A 209     125.954 156.732 -21.776  1.00  0.00           H  
ATOM   3306  N   GLY A 210     131.886 160.379 -25.657  1.00  0.00           N  
ATOM   3307  CA  GLY A 210     132.333 160.647 -27.018  1.00  0.00           C  
ATOM   3308  C   GLY A 210     133.446 161.687 -27.037  1.00  0.00           C  
ATOM   3309  O   GLY A 210     133.578 162.455 -27.990  1.00  0.00           O  
ATOM   3310  H   GLY A 210     132.144 159.505 -25.218  1.00  0.00           H  
ATOM   3311 1HA  GLY A 210     132.686 159.722 -27.475  1.00  0.00           H  
ATOM   3312 2HA  GLY A 210     131.492 160.998 -27.614  1.00  0.00           H  
ATOM   3313  N   LEU A 211     134.238 161.712 -25.970  1.00  0.00           N  
ATOM   3314  CA  LEU A 211     135.242 162.751 -25.784  1.00  0.00           C  
ATOM   3315  C   LEU A 211     136.627 162.260 -26.188  1.00  0.00           C  
ATOM   3316  O   LEU A 211     137.130 161.278 -25.641  1.00  0.00           O  
ATOM   3317  CB  LEU A 211     135.263 163.213 -24.321  1.00  0.00           C  
ATOM   3318  CG  LEU A 211     136.329 164.259 -23.968  1.00  0.00           C  
ATOM   3319  CD1 LEU A 211     136.073 165.532 -24.763  1.00  0.00           C  
ATOM   3320  CD2 LEU A 211     136.296 164.532 -22.472  1.00  0.00           C  
ATOM   3321  H   LEU A 211     134.124 161.010 -25.254  1.00  0.00           H  
ATOM   3322  HA  LEU A 211     134.983 163.602 -26.414  1.00  0.00           H  
ATOM   3323 1HB  LEU A 211     134.290 163.635 -24.076  1.00  0.00           H  
ATOM   3324 2HB  LEU A 211     135.429 162.343 -23.685  1.00  0.00           H  
ATOM   3325  HG  LEU A 211     137.314 163.883 -24.248  1.00  0.00           H  
ATOM   3326 1HD1 LEU A 211     136.830 166.276 -24.512  1.00  0.00           H  
ATOM   3327 2HD1 LEU A 211     136.121 165.312 -25.830  1.00  0.00           H  
ATOM   3328 3HD1 LEU A 211     135.086 165.923 -24.517  1.00  0.00           H  
ATOM   3329 1HD2 LEU A 211     137.054 165.275 -22.221  1.00  0.00           H  
ATOM   3330 2HD2 LEU A 211     135.313 164.908 -22.192  1.00  0.00           H  
ATOM   3331 3HD2 LEU A 211     136.499 163.608 -21.930  1.00  0.00           H  
ATOM   3332  N   HIS A 212     137.238 162.948 -27.151  1.00  0.00           N  
ATOM   3333  CA  HIS A 212     138.511 162.519 -27.716  1.00  0.00           C  
ATOM   3334  C   HIS A 212     139.642 162.678 -26.708  1.00  0.00           C  
ATOM   3335  O   HIS A 212     139.634 163.606 -25.900  1.00  0.00           O  
ATOM   3336  CB  HIS A 212     138.836 163.314 -28.985  1.00  0.00           C  
ATOM   3337  CG  HIS A 212     139.938 162.715 -29.805  1.00  0.00           C  
ATOM   3338  ND1 HIS A 212     141.271 162.916 -29.518  1.00  0.00           N  
ATOM   3339  CD2 HIS A 212     139.902 161.922 -30.902  1.00  0.00           C  
ATOM   3340  CE1 HIS A 212     142.011 162.271 -30.406  1.00  0.00           C  
ATOM   3341  NE2 HIS A 212     141.204 161.662 -31.253  1.00  0.00           N  
ATOM   3342  H   HIS A 212     136.800 163.785 -27.506  1.00  0.00           H  
ATOM   3343  HA  HIS A 212     138.455 161.465 -27.984  1.00  0.00           H  
ATOM   3344 1HB  HIS A 212     137.944 163.382 -29.610  1.00  0.00           H  
ATOM   3345 2HB  HIS A 212     139.125 164.328 -28.715  1.00  0.00           H  
ATOM   3346  HD2 HIS A 212     139.009 161.560 -31.411  1.00  0.00           H  
ATOM   3347  HE1 HIS A 212     143.099 162.248 -30.429  1.00  0.00           H  
ATOM   3348  HE2 HIS A 212     141.493 161.094 -32.038  1.00  0.00           H  
ATOM   3349  N   GLU A 213     140.613 161.769 -26.762  1.00  0.00           N  
ATOM   3350  CA  GLU A 213     141.728 161.747 -25.822  1.00  0.00           C  
ATOM   3351  C   GLU A 213     142.454 163.084 -25.799  1.00  0.00           C  
ATOM   3352  O   GLU A 213     142.900 163.537 -24.743  1.00  0.00           O  
ATOM   3353  CB  GLU A 213     142.709 160.629 -26.184  1.00  0.00           C  
ATOM   3354  CG  GLU A 213     142.173 159.224 -25.954  1.00  0.00           C  
ATOM   3355  CD  GLU A 213     143.134 158.153 -26.387  1.00  0.00           C  
ATOM   3356  OE1 GLU A 213     144.167 158.486 -26.918  1.00  0.00           O  
ATOM   3357  OE2 GLU A 213     142.837 156.998 -26.187  1.00  0.00           O  
ATOM   3358  H   GLU A 213     140.577 161.064 -27.485  1.00  0.00           H  
ATOM   3359  HA  GLU A 213     141.334 161.554 -24.824  1.00  0.00           H  
ATOM   3360 1HB  GLU A 213     142.987 160.714 -27.235  1.00  0.00           H  
ATOM   3361 2HB  GLU A 213     143.619 160.740 -25.595  1.00  0.00           H  
ATOM   3362 1HG  GLU A 213     141.958 159.096 -24.893  1.00  0.00           H  
ATOM   3363 2HG  GLU A 213     141.238 159.108 -26.501  1.00  0.00           H  
ATOM   3364  N   SER A 214     142.583 163.716 -26.961  1.00  0.00           N  
ATOM   3365  CA  SER A 214     143.287 164.991 -27.050  1.00  0.00           C  
ATOM   3366  C   SER A 214     142.496 166.106 -26.380  1.00  0.00           C  
ATOM   3367  O   SER A 214     143.034 167.171 -26.077  1.00  0.00           O  
ATOM   3368  CB  SER A 214     143.546 165.345 -28.501  1.00  0.00           C  
ATOM   3369  OG  SER A 214     142.348 165.618 -29.173  1.00  0.00           O  
ATOM   3370  H   SER A 214     142.183 163.312 -27.795  1.00  0.00           H  
ATOM   3371  HA  SER A 214     144.244 164.893 -26.536  1.00  0.00           H  
ATOM   3372 1HB  SER A 214     144.201 166.215 -28.553  1.00  0.00           H  
ATOM   3373 2HB  SER A 214     144.061 164.519 -28.991  1.00  0.00           H  
ATOM   3374  HG  SER A 214     141.959 164.764 -29.379  1.00  0.00           H  
ATOM   3375  N   GLN A 215     141.214 165.848 -26.154  1.00  0.00           N  
ATOM   3376  CA  GLN A 215     140.341 166.800 -25.475  1.00  0.00           C  
ATOM   3377  C   GLN A 215     140.288 166.528 -23.977  1.00  0.00           C  
ATOM   3378  O   GLN A 215     140.100 167.444 -23.178  1.00  0.00           O  
ATOM   3379  CB  GLN A 215     138.930 166.749 -26.064  1.00  0.00           C  
ATOM   3380  CG  GLN A 215     138.855 167.125 -27.535  1.00  0.00           C  
ATOM   3381  CD  GLN A 215     137.450 167.002 -28.094  1.00  0.00           C  
ATOM   3382  OE1 GLN A 215     136.857 165.919 -28.088  1.00  0.00           O  
ATOM   3383  NE2 GLN A 215     136.908 168.112 -28.580  1.00  0.00           N  
ATOM   3384  H   GLN A 215     140.827 164.968 -26.459  1.00  0.00           H  
ATOM   3385  HA  GLN A 215     140.745 167.802 -25.620  1.00  0.00           H  
ATOM   3386 1HB  GLN A 215     138.525 165.743 -25.953  1.00  0.00           H  
ATOM   3387 2HB  GLN A 215     138.279 167.426 -25.511  1.00  0.00           H  
ATOM   3388 1HG  GLN A 215     139.181 168.160 -27.652  1.00  0.00           H  
ATOM   3389 2HG  GLN A 215     139.508 166.462 -28.102  1.00  0.00           H  
ATOM   3390 1HE2 GLN A 215     135.983 168.092 -28.961  1.00  0.00           H  
ATOM   3391 2HE2 GLN A 215     137.423 168.969 -28.564  1.00  0.00           H  
ATOM   3392  N   GLN A 216     140.478 165.263 -23.602  1.00  0.00           N  
ATOM   3393  CA  GLN A 216     140.478 164.870 -22.199  1.00  0.00           C  
ATOM   3394  C   GLN A 216     141.628 165.526 -21.442  1.00  0.00           C  
ATOM   3395  O   GLN A 216     141.495 165.875 -20.269  1.00  0.00           O  
ATOM   3396  CB  GLN A 216     140.568 163.347 -22.069  1.00  0.00           C  
ATOM   3397  CG  GLN A 216     139.328 162.608 -22.540  1.00  0.00           C  
ATOM   3398  CD  GLN A 216     139.470 161.103 -22.421  1.00  0.00           C  
ATOM   3399  OE1 GLN A 216     140.043 160.594 -21.453  1.00  0.00           O  
ATOM   3400  NE2 GLN A 216     138.950 160.380 -23.406  1.00  0.00           N  
ATOM   3401  H   GLN A 216     140.641 164.559 -24.308  1.00  0.00           H  
ATOM   3402  HA  GLN A 216     139.545 165.205 -21.746  1.00  0.00           H  
ATOM   3403 1HB  GLN A 216     141.418 162.982 -22.648  1.00  0.00           H  
ATOM   3404 2HB  GLN A 216     140.744 163.080 -21.028  1.00  0.00           H  
ATOM   3405 1HG  GLN A 216     138.478 162.920 -21.932  1.00  0.00           H  
ATOM   3406 2HG  GLN A 216     139.146 162.852 -23.587  1.00  0.00           H  
ATOM   3407 1HE2 GLN A 216     139.013 159.381 -23.382  1.00  0.00           H  
ATOM   3408 2HE2 GLN A 216     138.494 160.833 -24.172  1.00  0.00           H  
ATOM   3409  N   GLU A 217     142.754 165.689 -22.132  1.00  0.00           N  
ATOM   3410  CA  GLU A 217     143.919 166.352 -21.560  1.00  0.00           C  
ATOM   3411  C   GLU A 217     143.588 167.775 -21.129  1.00  0.00           C  
ATOM   3412  O   GLU A 217     143.974 168.206 -20.043  1.00  0.00           O  
ATOM   3413  CB  GLU A 217     145.072 166.370 -22.568  1.00  0.00           C  
ATOM   3414  CG  GLU A 217     145.661 165.001 -22.872  1.00  0.00           C  
ATOM   3415  CD  GLU A 217     146.601 165.016 -24.047  1.00  0.00           C  
ATOM   3416  OE1 GLU A 217     146.693 166.030 -24.695  1.00  0.00           O  
ATOM   3417  OE2 GLU A 217     147.227 164.013 -24.294  1.00  0.00           O  
ATOM   3418  H   GLU A 217     142.798 165.351 -23.084  1.00  0.00           H  
ATOM   3419  HA  GLU A 217     144.236 165.795 -20.678  1.00  0.00           H  
ATOM   3420 1HB  GLU A 217     144.727 166.803 -23.507  1.00  0.00           H  
ATOM   3421 2HB  GLU A 217     145.874 167.004 -22.191  1.00  0.00           H  
ATOM   3422 1HG  GLU A 217     146.201 164.645 -21.995  1.00  0.00           H  
ATOM   3423 2HG  GLU A 217     144.849 164.303 -23.072  1.00  0.00           H  
ATOM   3424  N   GLU A 218     142.873 168.500 -21.987  1.00  0.00           N  
ATOM   3425  CA  GLU A 218     142.497 169.878 -21.693  1.00  0.00           C  
ATOM   3426  C   GLU A 218     141.424 169.937 -20.613  1.00  0.00           C  
ATOM   3427  O   GLU A 218     141.461 170.807 -19.743  1.00  0.00           O  
ATOM   3428  CB  GLU A 218     141.999 170.576 -22.960  1.00  0.00           C  
ATOM   3429  CG  GLU A 218     141.862 172.087 -22.832  1.00  0.00           C  
ATOM   3430  CD  GLU A 218     143.175 172.775 -22.583  1.00  0.00           C  
ATOM   3431  OE1 GLU A 218     144.124 172.468 -23.264  1.00  0.00           O  
ATOM   3432  OE2 GLU A 218     143.230 173.608 -21.710  1.00  0.00           O  
ATOM   3433  H   GLU A 218     142.592 168.091 -22.866  1.00  0.00           H  
ATOM   3434  HA  GLU A 218     143.377 170.405 -21.325  1.00  0.00           H  
ATOM   3435 1HB  GLU A 218     142.684 170.372 -23.782  1.00  0.00           H  
ATOM   3436 2HB  GLU A 218     141.024 170.175 -23.238  1.00  0.00           H  
ATOM   3437 1HG  GLU A 218     141.426 172.482 -23.750  1.00  0.00           H  
ATOM   3438 2HG  GLU A 218     141.178 172.311 -22.014  1.00  0.00           H  
ATOM   3439  N   LEU A 219     140.471 169.011 -20.673  1.00  0.00           N  
ATOM   3440  CA  LEU A 219     139.401 168.949 -19.685  1.00  0.00           C  
ATOM   3441  C   LEU A 219     139.959 168.781 -18.278  1.00  0.00           C  
ATOM   3442  O   LEU A 219     139.494 169.423 -17.335  1.00  0.00           O  
ATOM   3443  CB  LEU A 219     138.449 167.790 -20.007  1.00  0.00           C  
ATOM   3444  CG  LEU A 219     137.265 167.615 -19.045  1.00  0.00           C  
ATOM   3445  CD1 LEU A 219     136.404 168.870 -19.065  1.00  0.00           C  
ATOM   3446  CD2 LEU A 219     136.459 166.391 -19.451  1.00  0.00           C  
ATOM   3447  H   LEU A 219     140.490 168.331 -21.419  1.00  0.00           H  
ATOM   3448  HA  LEU A 219     138.841 169.884 -19.724  1.00  0.00           H  
ATOM   3449 1HB  LEU A 219     138.044 167.941 -21.006  1.00  0.00           H  
ATOM   3450 2HB  LEU A 219     139.019 166.861 -20.003  1.00  0.00           H  
ATOM   3451  HG  LEU A 219     137.639 167.483 -18.029  1.00  0.00           H  
ATOM   3452 1HD1 LEU A 219     135.564 168.745 -18.382  1.00  0.00           H  
ATOM   3453 2HD1 LEU A 219     137.001 169.727 -18.752  1.00  0.00           H  
ATOM   3454 3HD1 LEU A 219     136.030 169.038 -20.074  1.00  0.00           H  
ATOM   3455 1HD2 LEU A 219     135.618 166.266 -18.768  1.00  0.00           H  
ATOM   3456 2HD2 LEU A 219     136.084 166.523 -20.466  1.00  0.00           H  
ATOM   3457 3HD2 LEU A 219     137.094 165.506 -19.412  1.00  0.00           H  
ATOM   3458  N   LEU A 220     140.957 167.916 -18.146  1.00  0.00           N  
ATOM   3459  CA  LEU A 220     141.623 167.684 -16.870  1.00  0.00           C  
ATOM   3460  C   LEU A 220     142.031 168.998 -16.215  1.00  0.00           C  
ATOM   3461  O   LEU A 220     141.650 169.278 -15.079  1.00  0.00           O  
ATOM   3462  CB  LEU A 220     142.862 166.800 -17.070  1.00  0.00           C  
ATOM   3463  CG  LEU A 220     143.561 166.333 -15.788  1.00  0.00           C  
ATOM   3464  CD1 LEU A 220     144.116 164.929 -15.993  1.00  0.00           C  
ATOM   3465  CD2 LEU A 220     144.670 167.312 -15.429  1.00  0.00           C  
ATOM   3466  H   LEU A 220     141.273 167.403 -18.956  1.00  0.00           H  
ATOM   3467  HA  LEU A 220     140.925 167.180 -16.201  1.00  0.00           H  
ATOM   3468 1HB  LEU A 220     142.567 165.913 -17.629  1.00  0.00           H  
ATOM   3469 2HB  LEU A 220     143.590 167.353 -17.663  1.00  0.00           H  
ATOM   3470  HG  LEU A 220     142.837 166.290 -14.974  1.00  0.00           H  
ATOM   3471 1HD1 LEU A 220     144.612 164.597 -15.081  1.00  0.00           H  
ATOM   3472 2HD1 LEU A 220     143.299 164.247 -16.230  1.00  0.00           H  
ATOM   3473 3HD1 LEU A 220     144.832 164.938 -16.813  1.00  0.00           H  
ATOM   3474 1HD2 LEU A 220     145.166 166.981 -14.517  1.00  0.00           H  
ATOM   3475 2HD2 LEU A 220     145.395 167.354 -16.242  1.00  0.00           H  
ATOM   3476 3HD2 LEU A 220     144.244 168.302 -15.270  1.00  0.00           H  
ATOM   3477  N   GLU A 221     142.803 169.797 -16.944  1.00  0.00           N  
ATOM   3478  CA  GLU A 221     143.336 171.051 -16.422  1.00  0.00           C  
ATOM   3479  C   GLU A 221     142.223 172.061 -16.174  1.00  0.00           C  
ATOM   3480  O   GLU A 221     142.213 172.743 -15.147  1.00  0.00           O  
ATOM   3481  CB  GLU A 221     144.364 171.639 -17.391  1.00  0.00           C  
ATOM   3482  CG  GLU A 221     144.988 172.948 -16.929  1.00  0.00           C  
ATOM   3483  CD  GLU A 221     146.184 173.348 -17.748  1.00  0.00           C  
ATOM   3484  OE1 GLU A 221     146.543 172.613 -18.636  1.00  0.00           O  
ATOM   3485  OE2 GLU A 221     146.736 174.390 -17.486  1.00  0.00           O  
ATOM   3486  H   GLU A 221     143.038 169.526 -17.888  1.00  0.00           H  
ATOM   3487  HA  GLU A 221     143.823 170.849 -15.468  1.00  0.00           H  
ATOM   3488 1HB  GLU A 221     145.170 170.921 -17.546  1.00  0.00           H  
ATOM   3489 2HB  GLU A 221     143.893 171.816 -18.358  1.00  0.00           H  
ATOM   3490 1HG  GLU A 221     144.239 173.737 -16.990  1.00  0.00           H  
ATOM   3491 2HG  GLU A 221     145.285 172.848 -15.886  1.00  0.00           H  
ATOM   3492  N   LEU A 222     141.289 172.166 -17.117  1.00  0.00           N  
ATOM   3493  CA  LEU A 222     140.246 173.183 -17.049  1.00  0.00           C  
ATOM   3494  C   LEU A 222     139.442 173.061 -15.761  1.00  0.00           C  
ATOM   3495  O   LEU A 222     139.216 174.049 -15.062  1.00  0.00           O  
ATOM   3496  CB  LEU A 222     139.309 173.064 -18.257  1.00  0.00           C  
ATOM   3497  CG  LEU A 222     138.352 174.243 -18.476  1.00  0.00           C  
ATOM   3498  CD1 LEU A 222     137.948 174.304 -19.943  1.00  0.00           C  
ATOM   3499  CD2 LEU A 222     137.134 174.082 -17.579  1.00  0.00           C  
ATOM   3500  H   LEU A 222     141.308 171.533 -17.903  1.00  0.00           H  
ATOM   3501  HA  LEU A 222     140.720 174.166 -17.062  1.00  0.00           H  
ATOM   3502 1HB  LEU A 222     139.912 172.956 -19.156  1.00  0.00           H  
ATOM   3503 2HB  LEU A 222     138.704 172.165 -18.140  1.00  0.00           H  
ATOM   3504  HG  LEU A 222     138.862 175.175 -18.231  1.00  0.00           H  
ATOM   3505 1HD1 LEU A 222     137.268 175.141 -20.098  1.00  0.00           H  
ATOM   3506 2HD1 LEU A 222     138.836 174.438 -20.559  1.00  0.00           H  
ATOM   3507 3HD1 LEU A 222     137.449 173.376 -20.221  1.00  0.00           H  
ATOM   3508 1HD2 LEU A 222     136.455 174.921 -17.734  1.00  0.00           H  
ATOM   3509 2HD2 LEU A 222     136.622 173.151 -17.824  1.00  0.00           H  
ATOM   3510 3HD2 LEU A 222     137.450 174.060 -16.536  1.00  0.00           H  
ATOM   3511  N   VAL A 223     139.005 171.842 -15.463  1.00  0.00           N  
ATOM   3512  CA  VAL A 223     138.082 171.595 -14.361  1.00  0.00           C  
ATOM   3513  C   VAL A 223     138.786 171.718 -13.015  1.00  0.00           C  
ATOM   3514  O   VAL A 223     138.243 172.304 -12.078  1.00  0.00           O  
ATOM   3515  CB  VAL A 223     137.463 170.191 -14.487  1.00  0.00           C  
ATOM   3516  CG1 VAL A 223     136.587 169.885 -13.282  1.00  0.00           C  
ATOM   3517  CG2 VAL A 223     136.661 170.092 -15.775  1.00  0.00           C  
ATOM   3518  H   VAL A 223     139.309 171.062 -16.025  1.00  0.00           H  
ATOM   3519  HA  VAL A 223     137.282 172.338 -14.406  1.00  0.00           H  
ATOM   3520  HB  VAL A 223     138.263 169.451 -14.498  1.00  0.00           H  
ATOM   3521 1HG1 VAL A 223     136.157 168.888 -13.387  1.00  0.00           H  
ATOM   3522 2HG1 VAL A 223     137.188 169.926 -12.374  1.00  0.00           H  
ATOM   3523 3HG1 VAL A 223     135.784 170.620 -13.219  1.00  0.00           H  
ATOM   3524 1HG2 VAL A 223     136.228 169.096 -15.859  1.00  0.00           H  
ATOM   3525 2HG2 VAL A 223     135.865 170.836 -15.767  1.00  0.00           H  
ATOM   3526 3HG2 VAL A 223     137.318 170.273 -16.627  1.00  0.00           H  
ATOM   3527  N   LEU A 224     139.992 171.167 -12.922  1.00  0.00           N  
ATOM   3528  CA  LEU A 224     140.747 171.200 -11.675  1.00  0.00           C  
ATOM   3529  C   LEU A 224     141.068 172.631 -11.264  1.00  0.00           C  
ATOM   3530  O   LEU A 224     141.005 172.969 -10.082  1.00  0.00           O  
ATOM   3531  CB  LEU A 224     142.047 170.400 -11.820  1.00  0.00           C  
ATOM   3532  CG  LEU A 224     141.884 168.879 -11.927  1.00  0.00           C  
ATOM   3533  CD1 LEU A 224     143.220 168.248 -12.291  1.00  0.00           C  
ATOM   3534  CD2 LEU A 224     141.361 168.330 -10.608  1.00  0.00           C  
ATOM   3535  H   LEU A 224     140.398 170.714 -13.729  1.00  0.00           H  
ATOM   3536  HA  LEU A 224     140.138 170.750 -10.890  1.00  0.00           H  
ATOM   3537 1HB  LEU A 224     142.566 170.740 -12.715  1.00  0.00           H  
ATOM   3538 2HB  LEU A 224     142.680 170.605 -10.957  1.00  0.00           H  
ATOM   3539  HG  LEU A 224     141.176 168.644 -12.723  1.00  0.00           H  
ATOM   3540 1HD1 LEU A 224     143.104 167.166 -12.367  1.00  0.00           H  
ATOM   3541 2HD1 LEU A 224     143.562 168.644 -13.248  1.00  0.00           H  
ATOM   3542 3HD1 LEU A 224     143.955 168.480 -11.520  1.00  0.00           H  
ATOM   3543 1HD2 LEU A 224     141.243 167.249 -10.684  1.00  0.00           H  
ATOM   3544 2HD2 LEU A 224     142.068 168.564  -9.811  1.00  0.00           H  
ATOM   3545 3HD2 LEU A 224     140.396 168.785 -10.381  1.00  0.00           H  
ATOM   3546  N   ARG A 225     141.408 173.469 -12.241  1.00  0.00           N  
ATOM   3547  CA  ARG A 225     141.707 174.869 -11.964  1.00  0.00           C  
ATOM   3548  C   ARG A 225     140.492 175.592 -11.400  1.00  0.00           C  
ATOM   3549  O   ARG A 225     140.603 176.362 -10.445  1.00  0.00           O  
ATOM   3550  CB  ARG A 225     142.173 175.577 -13.228  1.00  0.00           C  
ATOM   3551  CG  ARG A 225     142.525 177.045 -13.046  1.00  0.00           C  
ATOM   3552  CD  ARG A 225     143.693 177.221 -12.146  1.00  0.00           C  
ATOM   3553  NE  ARG A 225     144.061 178.621 -12.004  1.00  0.00           N  
ATOM   3554  CZ  ARG A 225     144.987 179.085 -11.141  1.00  0.00           C  
ATOM   3555  NH1 ARG A 225     145.628 178.250 -10.353  1.00  0.00           N  
ATOM   3556  NH2 ARG A 225     145.251 180.379 -11.088  1.00  0.00           N  
ATOM   3557  H   ARG A 225     141.453 173.133 -13.192  1.00  0.00           H  
ATOM   3558  HA  ARG A 225     142.504 174.912 -11.221  1.00  0.00           H  
ATOM   3559 1HB  ARG A 225     143.053 175.074 -13.624  1.00  0.00           H  
ATOM   3560 2HB  ARG A 225     141.392 175.517 -13.987  1.00  0.00           H  
ATOM   3561 1HG  ARG A 225     142.769 177.484 -14.014  1.00  0.00           H  
ATOM   3562 2HG  ARG A 225     141.674 177.572 -12.612  1.00  0.00           H  
ATOM   3563 1HD  ARG A 225     143.453 176.830 -11.158  1.00  0.00           H  
ATOM   3564 2HD  ARG A 225     144.549 176.684 -12.551  1.00  0.00           H  
ATOM   3565  HE  ARG A 225     143.590 179.294 -12.593  1.00  0.00           H  
ATOM   3566 1HH1 ARG A 225     145.426 177.261 -10.395  1.00  0.00           H  
ATOM   3567 2HH1 ARG A 225     146.322 178.597  -9.708  1.00  0.00           H  
ATOM   3568 1HH2 ARG A 225     144.759 181.021 -11.693  1.00  0.00           H  
ATOM   3569 2HH2 ARG A 225     145.944 180.726 -10.443  1.00  0.00           H  
ATOM   3570  N   ALA A 226     139.330 175.339 -11.995  1.00  0.00           N  
ATOM   3571  CA  ALA A 226     138.083 175.932 -11.523  1.00  0.00           C  
ATOM   3572  C   ALA A 226     137.776 175.506 -10.094  1.00  0.00           C  
ATOM   3573  O   ALA A 226     137.378 176.324  -9.264  1.00  0.00           O  
ATOM   3574  CB  ALA A 226     136.933 175.554 -12.446  1.00  0.00           C  
ATOM   3575  H   ALA A 226     139.308 174.719 -12.793  1.00  0.00           H  
ATOM   3576  HA  ALA A 226     138.191 177.018 -11.534  1.00  0.00           H  
ATOM   3577 1HB  ALA A 226     136.010 176.004 -12.080  1.00  0.00           H  
ATOM   3578 2HB  ALA A 226     137.139 175.918 -13.452  1.00  0.00           H  
ATOM   3579 3HB  ALA A 226     136.824 174.472 -12.466  1.00  0.00           H  
ATOM   3580  N   ALA A 227     137.962 174.219  -9.811  1.00  0.00           N  
ATOM   3581  CA  ALA A 227     137.685 173.667  -8.490  1.00  0.00           C  
ATOM   3582  C   ALA A 227     138.545 174.330  -7.423  1.00  0.00           C  
ATOM   3583  O   ALA A 227     138.075 174.608  -6.319  1.00  0.00           O  
ATOM   3584  CB  ALA A 227     137.906 172.163  -8.489  1.00  0.00           C  
ATOM   3585  H   ALA A 227     138.303 173.602 -10.533  1.00  0.00           H  
ATOM   3586  HA  ALA A 227     136.637 173.855  -8.251  1.00  0.00           H  
ATOM   3587 1HB  ALA A 227     137.696 171.764  -7.497  1.00  0.00           H  
ATOM   3588 2HB  ALA A 227     137.243 171.695  -9.216  1.00  0.00           H  
ATOM   3589 3HB  ALA A 227     138.941 171.947  -8.753  1.00  0.00           H  
ATOM   3590  N   GLU A 228     139.808 174.580  -7.755  1.00  0.00           N  
ATOM   3591  CA  GLU A 228     140.747 175.181  -6.813  1.00  0.00           C  
ATOM   3592  C   GLU A 228     140.405 176.642  -6.552  1.00  0.00           C  
ATOM   3593  O   GLU A 228     140.506 177.117  -5.420  1.00  0.00           O  
ATOM   3594  CB  GLU A 228     142.179 175.068  -7.342  1.00  0.00           C  
ATOM   3595  CG  GLU A 228     142.751 173.658  -7.312  1.00  0.00           C  
ATOM   3596  CD  GLU A 228     142.887 173.111  -5.919  1.00  0.00           C  
ATOM   3597  OE1 GLU A 228     143.564 173.720  -5.125  1.00  0.00           O  
ATOM   3598  OE2 GLU A 228     142.312 172.083  -5.647  1.00  0.00           O  
ATOM   3599  H   GLU A 228     140.132 174.348  -8.683  1.00  0.00           H  
ATOM   3600  HA  GLU A 228     140.674 174.646  -5.865  1.00  0.00           H  
ATOM   3601 1HB  GLU A 228     142.215 175.423  -8.373  1.00  0.00           H  
ATOM   3602 2HB  GLU A 228     142.835 175.708  -6.753  1.00  0.00           H  
ATOM   3603 1HG  GLU A 228     142.099 173.001  -7.887  1.00  0.00           H  
ATOM   3604 2HG  GLU A 228     143.729 173.665  -7.792  1.00  0.00           H  
ATOM   3605  N   LEU A 229     140.001 177.350  -7.601  1.00  0.00           N  
ATOM   3606  CA  LEU A 229     139.599 178.746  -7.473  1.00  0.00           C  
ATOM   3607  C   LEU A 229     138.351 178.884  -6.610  1.00  0.00           C  
ATOM   3608  O   LEU A 229     138.231 179.826  -5.827  1.00  0.00           O  
ATOM   3609  CB  LEU A 229     139.340 179.352  -8.857  1.00  0.00           C  
ATOM   3610  CG  LEU A 229     140.577 179.536  -9.746  1.00  0.00           C  
ATOM   3611  CD1 LEU A 229     140.144 179.981 -11.136  1.00  0.00           C  
ATOM   3612  CD2 LEU A 229     141.510 180.557  -9.111  1.00  0.00           C  
ATOM   3613  H   LEU A 229     139.971 176.916  -8.513  1.00  0.00           H  
ATOM   3614  HA  LEU A 229     140.405 179.294  -6.982  1.00  0.00           H  
ATOM   3615 1HB  LEU A 229     138.642 178.710  -9.393  1.00  0.00           H  
ATOM   3616 2HB  LEU A 229     138.876 180.329  -8.728  1.00  0.00           H  
ATOM   3617  HG  LEU A 229     141.098 178.584  -9.846  1.00  0.00           H  
ATOM   3618 1HD1 LEU A 229     141.024 180.111 -11.766  1.00  0.00           H  
ATOM   3619 2HD1 LEU A 229     139.494 179.222 -11.574  1.00  0.00           H  
ATOM   3620 3HD1 LEU A 229     139.606 180.924 -11.065  1.00  0.00           H  
ATOM   3621 1HD2 LEU A 229     142.390 180.688  -9.741  1.00  0.00           H  
ATOM   3622 2HD2 LEU A 229     140.991 181.511  -9.011  1.00  0.00           H  
ATOM   3623 3HD2 LEU A 229     141.818 180.206  -8.126  1.00  0.00           H  
ATOM   3624  N   ALA A 230     137.423 177.941  -6.753  1.00  0.00           N  
ATOM   3625  CA  ALA A 230     136.201 177.952  -5.957  1.00  0.00           C  
ATOM   3626  C   ALA A 230     136.461 177.460  -4.540  1.00  0.00           C  
ATOM   3627  O   ALA A 230     135.819 177.911  -3.592  1.00  0.00           O  
ATOM   3628  CB  ALA A 230     135.128 177.104  -6.624  1.00  0.00           C  
ATOM   3629  H   ALA A 230     137.565 177.204  -7.427  1.00  0.00           H  
ATOM   3630  HA  ALA A 230     135.836 178.976  -5.896  1.00  0.00           H  
ATOM   3631 1HB  ALA A 230     134.221 177.121  -6.019  1.00  0.00           H  
ATOM   3632 2HB  ALA A 230     134.910 177.503  -7.615  1.00  0.00           H  
ATOM   3633 3HB  ALA A 230     135.482 176.078  -6.716  1.00  0.00           H  
ATOM   3634  N   GLY A 231     137.406 176.535  -4.396  1.00  0.00           N  
ATOM   3635  CA  GLY A 231     137.746 175.986  -3.090  1.00  0.00           C  
ATOM   3636  C   GLY A 231     136.821 174.834  -2.718  1.00  0.00           C  
ATOM   3637  O   GLY A 231     136.454 174.672  -1.555  1.00  0.00           O  
ATOM   3638  H   GLY A 231     137.902 176.203  -5.210  1.00  0.00           H  
ATOM   3639 1HA  GLY A 231     138.781 175.638  -3.100  1.00  0.00           H  
ATOM   3640 2HA  GLY A 231     137.678 176.769  -2.337  1.00  0.00           H  
ATOM   3641  N   VAL A 232     136.450 174.031  -3.713  1.00  0.00           N  
ATOM   3642  CA  VAL A 232     135.558 172.900  -3.490  1.00  0.00           C  
ATOM   3643  C   VAL A 232     136.201 171.595  -3.945  1.00  0.00           C  
ATOM   3644  O   VAL A 232     137.210 171.599  -4.649  1.00  0.00           O  
ATOM   3645  CB  VAL A 232     134.232 173.107  -4.244  1.00  0.00           C  
ATOM   3646  CG1 VAL A 232     133.530 174.364  -3.751  1.00  0.00           C  
ATOM   3647  CG2 VAL A 232     134.495 173.187  -5.740  1.00  0.00           C  
ATOM   3648  H   VAL A 232     136.800 174.212  -4.644  1.00  0.00           H  
ATOM   3649  HA  VAL A 232     135.346 172.831  -2.423  1.00  0.00           H  
ATOM   3650  HB  VAL A 232     133.570 172.267  -4.035  1.00  0.00           H  
ATOM   3651 1HG1 VAL A 232     132.594 174.496  -4.295  1.00  0.00           H  
ATOM   3652 2HG1 VAL A 232     133.320 174.270  -2.686  1.00  0.00           H  
ATOM   3653 3HG1 VAL A 232     134.172 175.229  -3.921  1.00  0.00           H  
ATOM   3654 1HG2 VAL A 232     133.552 173.334  -6.268  1.00  0.00           H  
ATOM   3655 2HG2 VAL A 232     135.161 174.024  -5.948  1.00  0.00           H  
ATOM   3656 3HG2 VAL A 232     134.959 172.261  -6.078  1.00  0.00           H  
ATOM   3657  N   ARG A 233     135.606 170.476  -3.540  1.00  0.00           N  
ATOM   3658  CA  ARG A 233     136.156 169.160  -3.842  1.00  0.00           C  
ATOM   3659  C   ARG A 233     135.603 168.622  -5.156  1.00  0.00           C  
ATOM   3660  O   ARG A 233     134.398 168.401  -5.287  1.00  0.00           O  
ATOM   3661  CB  ARG A 233     135.843 168.178  -2.723  1.00  0.00           C  
ATOM   3662  CG  ARG A 233     136.453 166.797  -2.894  1.00  0.00           C  
ATOM   3663  CD  ARG A 233     136.054 165.880  -1.796  1.00  0.00           C  
ATOM   3664  NE  ARG A 233     136.547 166.335  -0.506  1.00  0.00           N  
ATOM   3665  CZ  ARG A 233     137.790 166.106  -0.037  1.00  0.00           C  
ATOM   3666  NH1 ARG A 233     138.652 165.429  -0.763  1.00  0.00           N  
ATOM   3667  NH2 ARG A 233     138.143 166.563   1.152  1.00  0.00           N  
ATOM   3668  H   ARG A 233     134.746 170.537  -3.012  1.00  0.00           H  
ATOM   3669  HA  ARG A 233     137.238 169.252  -3.942  1.00  0.00           H  
ATOM   3670 1HB  ARG A 233     136.199 168.581  -1.776  1.00  0.00           H  
ATOM   3671 2HB  ARG A 233     134.762 168.054  -2.639  1.00  0.00           H  
ATOM   3672 1HG  ARG A 233     136.117 166.365  -3.839  1.00  0.00           H  
ATOM   3673 2HG  ARG A 233     137.540 166.877  -2.898  1.00  0.00           H  
ATOM   3674 1HD  ARG A 233     134.967 165.824  -1.745  1.00  0.00           H  
ATOM   3675 2HD  ARG A 233     136.461 164.887  -1.985  1.00  0.00           H  
ATOM   3676  HE  ARG A 233     135.913 166.859   0.082  1.00  0.00           H  
ATOM   3677 1HH1 ARG A 233     138.382 165.081  -1.672  1.00  0.00           H  
ATOM   3678 2HH1 ARG A 233     139.583 165.258  -0.413  1.00  0.00           H  
ATOM   3679 1HH2 ARG A 233     137.480 167.083   1.710  1.00  0.00           H  
ATOM   3680 2HH2 ARG A 233     139.073 166.391   1.503  1.00  0.00           H  
ATOM   3681  N   VAL A 234     136.478 168.421  -6.134  1.00  0.00           N  
ATOM   3682  CA  VAL A 234     136.046 167.860  -7.408  1.00  0.00           C  
ATOM   3683  C   VAL A 234     136.926 166.687  -7.821  1.00  0.00           C  
ATOM   3684  O   VAL A 234     138.151 166.804  -7.879  1.00  0.00           O  
ATOM   3685  CB  VAL A 234     136.083 168.939  -8.506  1.00  0.00           C  
ATOM   3686  CG1 VAL A 234     135.658 168.351  -9.844  1.00  0.00           C  
ATOM   3687  CG2 VAL A 234     135.185 170.103  -8.118  1.00  0.00           C  
ATOM   3688  H   VAL A 234     137.445 168.676  -5.998  1.00  0.00           H  
ATOM   3689  HA  VAL A 234     135.026 167.490  -7.295  1.00  0.00           H  
ATOM   3690  HB  VAL A 234     137.108 169.292  -8.621  1.00  0.00           H  
ATOM   3691 1HG1 VAL A 234     135.691 169.128 -10.609  1.00  0.00           H  
ATOM   3692 2HG1 VAL A 234     136.337 167.544 -10.118  1.00  0.00           H  
ATOM   3693 3HG1 VAL A 234     134.643 167.964  -9.765  1.00  0.00           H  
ATOM   3694 1HG2 VAL A 234     135.216 170.862  -8.899  1.00  0.00           H  
ATOM   3695 2HG2 VAL A 234     134.161 169.748  -7.998  1.00  0.00           H  
ATOM   3696 3HG2 VAL A 234     135.532 170.534  -7.180  1.00  0.00           H  
ATOM   3697  N   ARG A 235     136.289 165.560  -8.118  1.00  0.00           N  
ATOM   3698  CA  ARG A 235     136.996 164.341  -8.492  1.00  0.00           C  
ATOM   3699  C   ARG A 235     136.729 163.973  -9.946  1.00  0.00           C  
ATOM   3700  O   ARG A 235     135.576 163.891 -10.371  1.00  0.00           O  
ATOM   3701  CB  ARG A 235     136.579 163.185  -7.594  1.00  0.00           C  
ATOM   3702  CG  ARG A 235     137.230 161.851  -7.925  1.00  0.00           C  
ATOM   3703  CD  ARG A 235     136.802 160.783  -6.986  1.00  0.00           C  
ATOM   3704  NE  ARG A 235     137.341 160.987  -5.651  1.00  0.00           N  
ATOM   3705  CZ  ARG A 235     136.978 160.281  -4.563  1.00  0.00           C  
ATOM   3706  NH1 ARG A 235     136.076 159.330  -4.668  1.00  0.00           N  
ATOM   3707  NH2 ARG A 235     137.528 160.543  -3.391  1.00  0.00           N  
ATOM   3708  H   ARG A 235     135.279 165.552  -8.101  1.00  0.00           H  
ATOM   3709  HA  ARG A 235     138.067 164.510  -8.368  1.00  0.00           H  
ATOM   3710 1HB  ARG A 235     136.823 163.423  -6.560  1.00  0.00           H  
ATOM   3711 2HB  ARG A 235     135.499 163.049  -7.653  1.00  0.00           H  
ATOM   3712 1HG  ARG A 235     136.951 161.552  -8.935  1.00  0.00           H  
ATOM   3713 2HG  ARG A 235     138.314 161.950  -7.863  1.00  0.00           H  
ATOM   3714 1HD  ARG A 235     135.715 160.774  -6.917  1.00  0.00           H  
ATOM   3715 2HD  ARG A 235     137.150 159.818  -7.351  1.00  0.00           H  
ATOM   3716  HE  ARG A 235     138.038 161.710  -5.531  1.00  0.00           H  
ATOM   3717 1HH1 ARG A 235     135.655 159.130  -5.564  1.00  0.00           H  
ATOM   3718 2HH1 ARG A 235     135.803 158.801  -3.853  1.00  0.00           H  
ATOM   3719 1HH2 ARG A 235     138.222 161.274  -3.310  1.00  0.00           H  
ATOM   3720 2HH2 ARG A 235     137.256 160.014  -2.575  1.00  0.00           H  
ATOM   3721  N   ILE A 236     137.793 163.755 -10.710  1.00  0.00           N  
ATOM   3722  CA  ILE A 236     137.642 163.435 -12.125  1.00  0.00           C  
ATOM   3723  C   ILE A 236     138.230 162.066 -12.447  1.00  0.00           C  
ATOM   3724  O   ILE A 236     139.384 161.786 -12.120  1.00  0.00           O  
ATOM   3725  CB  ILE A 236     138.316 164.503 -13.004  1.00  0.00           C  
ATOM   3726  CG1 ILE A 236     137.824 165.900 -12.618  1.00  0.00           C  
ATOM   3727  CG2 ILE A 236     138.047 164.228 -14.476  1.00  0.00           C  
ATOM   3728  CD1 ILE A 236     138.706 167.020 -13.122  1.00  0.00           C  
ATOM   3729  H   ILE A 236     138.717 163.818 -10.309  1.00  0.00           H  
ATOM   3730  HA  ILE A 236     136.580 163.413 -12.363  1.00  0.00           H  
ATOM   3731  HB  ILE A 236     139.391 164.490 -12.833  1.00  0.00           H  
ATOM   3732 1HG1 ILE A 236     136.820 166.054 -13.011  1.00  0.00           H  
ATOM   3733 2HG1 ILE A 236     137.764 165.978 -11.532  1.00  0.00           H  
ATOM   3734 1HG2 ILE A 236     138.530 164.993 -15.083  1.00  0.00           H  
ATOM   3735 2HG2 ILE A 236     138.445 163.250 -14.741  1.00  0.00           H  
ATOM   3736 3HG2 ILE A 236     136.972 164.245 -14.658  1.00  0.00           H  
ATOM   3737 1HD1 ILE A 236     138.293 167.978 -12.808  1.00  0.00           H  
ATOM   3738 2HD1 ILE A 236     139.710 166.905 -12.711  1.00  0.00           H  
ATOM   3739 3HD1 ILE A 236     138.753 166.984 -14.210  1.00  0.00           H  
ATOM   3740  N   ARG A 237     137.433 161.221 -13.091  1.00  0.00           N  
ATOM   3741  CA  ARG A 237     137.877 159.882 -13.466  1.00  0.00           C  
ATOM   3742  C   ARG A 237     137.960 159.733 -14.978  1.00  0.00           C  
ATOM   3743  O   ARG A 237     136.990 159.986 -15.692  1.00  0.00           O  
ATOM   3744  CB  ARG A 237     136.931 158.829 -12.906  1.00  0.00           C  
ATOM   3745  CG  ARG A 237     137.336 157.391 -13.190  1.00  0.00           C  
ATOM   3746  CD  ARG A 237     136.469 156.425 -12.469  1.00  0.00           C  
ATOM   3747  NE  ARG A 237     136.693 156.463 -11.033  1.00  0.00           N  
ATOM   3748  CZ  ARG A 237     135.957 155.790 -10.125  1.00  0.00           C  
ATOM   3749  NH1 ARG A 237     134.957 155.034 -10.520  1.00  0.00           N  
ATOM   3750  NH2 ARG A 237     136.241 155.892  -8.838  1.00  0.00           N  
ATOM   3751  H   ARG A 237     136.501 161.517 -13.341  1.00  0.00           H  
ATOM   3752  HA  ARG A 237     138.874 159.721 -13.052  1.00  0.00           H  
ATOM   3753 1HB  ARG A 237     136.857 158.943 -11.827  1.00  0.00           H  
ATOM   3754 2HB  ARG A 237     135.934 158.978 -13.320  1.00  0.00           H  
ATOM   3755 1HG  ARG A 237     137.254 157.194 -14.260  1.00  0.00           H  
ATOM   3756 2HG  ARG A 237     138.367 157.233 -12.871  1.00  0.00           H  
ATOM   3757 1HD  ARG A 237     135.423 156.662 -12.658  1.00  0.00           H  
ATOM   3758 2HD  ARG A 237     136.681 155.415 -12.819  1.00  0.00           H  
ATOM   3759  HE  ARG A 237     137.454 157.034 -10.691  1.00  0.00           H  
ATOM   3760 1HH1 ARG A 237     134.740 154.957 -11.505  1.00  0.00           H  
ATOM   3761 2HH1 ARG A 237     134.405 154.531  -9.841  1.00  0.00           H  
ATOM   3762 1HH2 ARG A 237     137.010 156.473  -8.535  1.00  0.00           H  
ATOM   3763 2HH2 ARG A 237     135.691 155.389  -8.159  1.00  0.00           H  
ATOM   3764  N   PHE A 238     139.123 159.320 -15.469  1.00  0.00           N  
ATOM   3765  CA  PHE A 238     139.306 159.136 -16.904  1.00  0.00           C  
ATOM   3766  C   PHE A 238     139.375 157.658 -17.267  1.00  0.00           C  
ATOM   3767  O   PHE A 238     140.187 156.910 -16.723  1.00  0.00           O  
ATOM   3768  CB  PHE A 238     140.581 159.842 -17.374  1.00  0.00           C  
ATOM   3769  CG  PHE A 238     140.544 161.334 -17.204  1.00  0.00           C  
ATOM   3770  CD1 PHE A 238     140.865 161.917 -15.988  1.00  0.00           C  
ATOM   3771  CD2 PHE A 238     140.189 162.159 -18.262  1.00  0.00           C  
ATOM   3772  CE1 PHE A 238     140.833 163.290 -15.831  1.00  0.00           C  
ATOM   3773  CE2 PHE A 238     140.155 163.531 -18.108  1.00  0.00           C  
ATOM   3774  CZ  PHE A 238     140.477 164.097 -16.891  1.00  0.00           C  
ATOM   3775  H   PHE A 238     139.887 159.129 -14.838  1.00  0.00           H  
ATOM   3776  HA  PHE A 238     138.453 159.576 -17.421  1.00  0.00           H  
ATOM   3777 1HB  PHE A 238     141.435 159.457 -16.818  1.00  0.00           H  
ATOM   3778 2HB  PHE A 238     140.750 159.623 -18.426  1.00  0.00           H  
ATOM   3779  HD1 PHE A 238     141.147 161.280 -15.149  1.00  0.00           H  
ATOM   3780  HD2 PHE A 238     139.934 161.711 -19.223  1.00  0.00           H  
ATOM   3781  HE1 PHE A 238     141.087 163.735 -14.869  1.00  0.00           H  
ATOM   3782  HE2 PHE A 238     139.875 164.167 -18.947  1.00  0.00           H  
ATOM   3783  HZ  PHE A 238     140.450 165.178 -16.767  1.00  0.00           H  
ATOM   3784  N   LYS A 239     138.510 157.247 -18.185  1.00  0.00           N  
ATOM   3785  CA  LYS A 239     138.525 155.892 -18.723  1.00  0.00           C  
ATOM   3786  C   LYS A 239     138.006 155.861 -20.154  1.00  0.00           C  
ATOM   3787  O   LYS A 239     136.890 156.302 -20.432  1.00  0.00           O  
ATOM   3788  CB  LYS A 239     137.693 154.957 -17.842  1.00  0.00           C  
ATOM   3789  CG  LYS A 239     137.784 153.487 -18.226  1.00  0.00           C  
ATOM   3790  CD  LYS A 239     136.990 152.614 -17.263  1.00  0.00           C  
ATOM   3791  CE  LYS A 239     137.094 151.142 -17.635  1.00  0.00           C  
ATOM   3792  NZ  LYS A 239     138.435 150.580 -17.316  1.00  0.00           N  
ATOM   3793  H   LYS A 239     137.814 157.894 -18.529  1.00  0.00           H  
ATOM   3794  HA  LYS A 239     139.548 155.515 -18.733  1.00  0.00           H  
ATOM   3795 1HB  LYS A 239     138.014 155.053 -16.804  1.00  0.00           H  
ATOM   3796 2HB  LYS A 239     136.644 155.251 -17.889  1.00  0.00           H  
ATOM   3797 1HG  LYS A 239     137.391 153.349 -19.234  1.00  0.00           H  
ATOM   3798 2HG  LYS A 239     138.826 153.170 -18.213  1.00  0.00           H  
ATOM   3799 1HD  LYS A 239     137.370 152.753 -16.250  1.00  0.00           H  
ATOM   3800 2HD  LYS A 239     135.942 152.911 -17.283  1.00  0.00           H  
ATOM   3801 1HE  LYS A 239     136.339 150.577 -17.091  1.00  0.00           H  
ATOM   3802 2HE  LYS A 239     136.909 151.023 -18.702  1.00  0.00           H  
ATOM   3803 1HZ  LYS A 239     138.463 149.605 -17.576  1.00  0.00           H  
ATOM   3804 2HZ  LYS A 239     139.143 151.087 -17.829  1.00  0.00           H  
ATOM   3805 3HZ  LYS A 239     138.611 150.670 -16.325  1.00  0.00           H  
ATOM   3806  N   GLY A 240     138.820 155.335 -21.062  1.00  0.00           N  
ATOM   3807  CA  GLY A 240     138.423 155.221 -22.460  1.00  0.00           C  
ATOM   3808  C   GLY A 240     138.117 156.587 -23.061  1.00  0.00           C  
ATOM   3809  O   GLY A 240     138.955 157.488 -23.032  1.00  0.00           O  
ATOM   3810  H   GLY A 240     139.734 155.013 -20.780  1.00  0.00           H  
ATOM   3811 1HA  GLY A 240     139.220 154.741 -23.028  1.00  0.00           H  
ATOM   3812 2HA  GLY A 240     137.543 154.582 -22.537  1.00  0.00           H  
ATOM   3813  N   ASP A 241     136.909 156.742 -23.592  1.00  0.00           N  
ATOM   3814  CA  ASP A 241     136.502 158.007 -24.192  1.00  0.00           C  
ATOM   3815  C   ASP A 241     135.443 158.703 -23.344  1.00  0.00           C  
ATOM   3816  O   ASP A 241     134.725 159.577 -23.831  1.00  0.00           O  
ATOM   3817  CB  ASP A 241     135.963 157.783 -25.607  1.00  0.00           C  
ATOM   3818  CG  ASP A 241     134.755 156.857 -25.640  1.00  0.00           C  
ATOM   3819  OD1 ASP A 241     134.501 156.207 -24.656  1.00  0.00           O  
ATOM   3820  OD2 ASP A 241     134.095 156.810 -26.652  1.00  0.00           O  
ATOM   3821  H   ASP A 241     136.259 155.969 -23.579  1.00  0.00           H  
ATOM   3822  HA  ASP A 241     137.373 158.660 -24.250  1.00  0.00           H  
ATOM   3823 1HB  ASP A 241     135.682 158.741 -26.045  1.00  0.00           H  
ATOM   3824 2HB  ASP A 241     136.748 157.355 -26.231  1.00  0.00           H  
ATOM   3825  N   THR A 242     135.346 158.312 -22.075  1.00  0.00           N  
ATOM   3826  CA  THR A 242     134.363 158.899 -21.171  1.00  0.00           C  
ATOM   3827  C   THR A 242     135.025 159.442 -19.912  1.00  0.00           C  
ATOM   3828  O   THR A 242     135.879 158.785 -19.316  1.00  0.00           O  
ATOM   3829  CB  THR A 242     133.282 157.872 -20.786  1.00  0.00           C  
ATOM   3830  OG1 THR A 242     132.630 157.394 -21.970  1.00  0.00           O  
ATOM   3831  CG2 THR A 242     132.250 158.503 -19.863  1.00  0.00           C  
ATOM   3832  H   THR A 242     135.966 157.595 -21.721  1.00  0.00           H  
ATOM   3833  HA  THR A 242     133.879 159.731 -21.683  1.00  0.00           H  
ATOM   3834  HB  THR A 242     133.747 157.027 -20.278  1.00  0.00           H  
ATOM   3835  HG1 THR A 242     133.233 156.831 -22.462  1.00  0.00           H  
ATOM   3836 1HG2 THR A 242     131.495 157.763 -19.602  1.00  0.00           H  
ATOM   3837 2HG2 THR A 242     132.742 158.857 -18.958  1.00  0.00           H  
ATOM   3838 3HG2 THR A 242     131.776 159.343 -20.371  1.00  0.00           H  
ATOM   3839  N   VAL A 243     134.628 160.645 -19.509  1.00  0.00           N  
ATOM   3840  CA  VAL A 243     135.153 161.253 -18.293  1.00  0.00           C  
ATOM   3841  C   VAL A 243     134.029 161.615 -17.330  1.00  0.00           C  
ATOM   3842  O   VAL A 243     133.043 162.243 -17.716  1.00  0.00           O  
ATOM   3843  CB  VAL A 243     135.960 162.519 -18.635  1.00  0.00           C  
ATOM   3844  CG1 VAL A 243     136.501 163.164 -17.367  1.00  0.00           C  
ATOM   3845  CG2 VAL A 243     137.093 162.170 -19.587  1.00  0.00           C  
ATOM   3846  H   VAL A 243     133.949 161.148 -20.061  1.00  0.00           H  
ATOM   3847  HA  VAL A 243     135.813 160.538 -17.805  1.00  0.00           H  
ATOM   3848  HB  VAL A 243     135.298 163.246 -19.107  1.00  0.00           H  
ATOM   3849 1HG1 VAL A 243     137.069 164.058 -17.627  1.00  0.00           H  
ATOM   3850 2HG1 VAL A 243     135.670 163.439 -16.716  1.00  0.00           H  
ATOM   3851 3HG1 VAL A 243     137.151 162.459 -16.850  1.00  0.00           H  
ATOM   3852 1HG2 VAL A 243     137.659 163.070 -19.825  1.00  0.00           H  
ATOM   3853 2HG2 VAL A 243     137.752 161.439 -19.117  1.00  0.00           H  
ATOM   3854 3HG2 VAL A 243     136.681 161.749 -20.504  1.00  0.00           H  
ATOM   3855  N   THR A 244     134.184 161.215 -16.072  1.00  0.00           N  
ATOM   3856  CA  THR A 244     133.191 161.515 -15.047  1.00  0.00           C  
ATOM   3857  C   THR A 244     133.726 162.527 -14.040  1.00  0.00           C  
ATOM   3858  O   THR A 244     134.810 162.351 -13.485  1.00  0.00           O  
ATOM   3859  CB  THR A 244     132.750 160.237 -14.310  1.00  0.00           C  
ATOM   3860  OG1 THR A 244     132.152 159.327 -15.243  1.00  0.00           O  
ATOM   3861  CG2 THR A 244     131.745 160.570 -13.218  1.00  0.00           C  
ATOM   3862  H   THR A 244     135.012 160.694 -15.821  1.00  0.00           H  
ATOM   3863  HA  THR A 244     132.316 161.952 -15.529  1.00  0.00           H  
ATOM   3864  HB  THR A 244     133.619 159.757 -13.862  1.00  0.00           H  
ATOM   3865  HG1 THR A 244     132.832 158.970 -15.820  1.00  0.00           H  
ATOM   3866 1HG2 THR A 244     131.446 159.655 -12.708  1.00  0.00           H  
ATOM   3867 2HG2 THR A 244     132.200 161.252 -12.501  1.00  0.00           H  
ATOM   3868 3HG2 THR A 244     130.869 161.041 -13.661  1.00  0.00           H  
ATOM   3869  N   ILE A 245     132.957 163.583 -13.809  1.00  0.00           N  
ATOM   3870  CA  ILE A 245     133.324 164.607 -12.837  1.00  0.00           C  
ATOM   3871  C   ILE A 245     132.301 164.688 -11.710  1.00  0.00           C  
ATOM   3872  O   ILE A 245     131.107 164.849 -11.957  1.00  0.00           O  
ATOM   3873  CB  ILE A 245     133.453 165.984 -13.514  1.00  0.00           C  
ATOM   3874  CG1 ILE A 245     134.424 165.912 -14.694  1.00  0.00           C  
ATOM   3875  CG2 ILE A 245     133.909 167.030 -12.508  1.00  0.00           C  
ATOM   3876  CD1 ILE A 245     133.744 165.866 -16.043  1.00  0.00           C  
ATOM   3877  H   ILE A 245     132.094 163.683 -14.321  1.00  0.00           H  
ATOM   3878  HA  ILE A 245     134.288 164.345 -12.405  1.00  0.00           H  
ATOM   3879  HB  ILE A 245     132.486 166.282 -13.920  1.00  0.00           H  
ATOM   3880 1HG1 ILE A 245     135.087 166.776 -14.674  1.00  0.00           H  
ATOM   3881 2HG1 ILE A 245     135.047 165.022 -14.598  1.00  0.00           H  
ATOM   3882 1HG2 ILE A 245     133.995 167.998 -13.003  1.00  0.00           H  
ATOM   3883 2HG2 ILE A 245     133.181 167.100 -11.700  1.00  0.00           H  
ATOM   3884 3HG2 ILE A 245     134.878 166.744 -12.100  1.00  0.00           H  
ATOM   3885 1HD1 ILE A 245     134.499 165.815 -16.829  1.00  0.00           H  
ATOM   3886 2HD1 ILE A 245     133.102 164.986 -16.098  1.00  0.00           H  
ATOM   3887 3HD1 ILE A 245     133.143 166.764 -16.178  1.00  0.00           H  
ATOM   3888  N   VAL A 246     132.769 164.571 -10.473  1.00  0.00           N  
ATOM   3889  CA  VAL A 246     131.881 164.693  -9.324  1.00  0.00           C  
ATOM   3890  C   VAL A 246     132.183 165.953  -8.524  1.00  0.00           C  
ATOM   3891  O   VAL A 246     133.292 166.131  -8.019  1.00  0.00           O  
ATOM   3892  CB  VAL A 246     132.019 163.462  -8.408  1.00  0.00           C  
ATOM   3893  CG1 VAL A 246     131.108 163.594  -7.196  1.00  0.00           C  
ATOM   3894  CG2 VAL A 246     131.699 162.196  -9.188  1.00  0.00           C  
ATOM   3895  H   VAL A 246     133.754 164.392 -10.328  1.00  0.00           H  
ATOM   3896  HA  VAL A 246     130.853 164.746  -9.685  1.00  0.00           H  
ATOM   3897  HB  VAL A 246     133.043 163.410  -8.036  1.00  0.00           H  
ATOM   3898 1HG1 VAL A 246     131.219 162.715  -6.560  1.00  0.00           H  
ATOM   3899 2HG1 VAL A 246     131.379 164.486  -6.633  1.00  0.00           H  
ATOM   3900 3HG1 VAL A 246     130.072 163.672  -7.528  1.00  0.00           H  
ATOM   3901 1HG2 VAL A 246     131.800 161.330  -8.536  1.00  0.00           H  
ATOM   3902 2HG2 VAL A 246     130.678 162.250  -9.566  1.00  0.00           H  
ATOM   3903 3HG2 VAL A 246     132.391 162.101 -10.026  1.00  0.00           H  
ATOM   3904  N   VAL A 247     131.192 166.834  -8.418  1.00  0.00           N  
ATOM   3905  CA  VAL A 247     131.363 168.107  -7.729  1.00  0.00           C  
ATOM   3906  C   VAL A 247     130.621 168.119  -6.400  1.00  0.00           C  
ATOM   3907  O   VAL A 247     129.401 167.957  -6.361  1.00  0.00           O  
ATOM   3908  CB  VAL A 247     130.855 169.264  -8.609  1.00  0.00           C  
ATOM   3909  CG1 VAL A 247     131.116 170.602  -7.932  1.00  0.00           C  
ATOM   3910  CG2 VAL A 247     131.525 169.210  -9.974  1.00  0.00           C  
ATOM   3911  H   VAL A 247     130.300 166.619  -8.839  1.00  0.00           H  
ATOM   3912  HA  VAL A 247     132.427 168.256  -7.536  1.00  0.00           H  
ATOM   3913  HB  VAL A 247     129.776 169.169  -8.729  1.00  0.00           H  
ATOM   3914 1HG1 VAL A 247     130.749 171.408  -8.568  1.00  0.00           H  
ATOM   3915 2HG1 VAL A 247     130.597 170.632  -6.974  1.00  0.00           H  
ATOM   3916 3HG1 VAL A 247     132.186 170.725  -7.771  1.00  0.00           H  
ATOM   3917 1HG2 VAL A 247     131.159 170.031 -10.590  1.00  0.00           H  
ATOM   3918 2HG2 VAL A 247     132.605 169.299  -9.853  1.00  0.00           H  
ATOM   3919 3HG2 VAL A 247     131.290 168.261 -10.456  1.00  0.00           H  
ATOM   3920  N   ARG A 248     131.359 168.316  -5.314  1.00  0.00           N  
ATOM   3921  CA  ARG A 248     130.776 168.335  -3.978  1.00  0.00           C  
ATOM   3922  C   ARG A 248     130.858 169.725  -3.360  1.00  0.00           C  
ATOM   3923  O   ARG A 248     131.845 170.438  -3.539  1.00  0.00           O  
ATOM   3924  CB  ARG A 248     131.482 167.338  -3.070  1.00  0.00           C  
ATOM   3925  CG  ARG A 248     130.946 167.277  -1.648  1.00  0.00           C  
ATOM   3926  CD  ARG A 248     131.793 166.419  -0.779  1.00  0.00           C  
ATOM   3927  NE  ARG A 248     131.674 165.012  -1.126  1.00  0.00           N  
ATOM   3928  CZ  ARG A 248     132.440 164.030  -0.610  1.00  0.00           C  
ATOM   3929  NH1 ARG A 248     133.371 164.317   0.270  1.00  0.00           N  
ATOM   3930  NH2 ARG A 248     132.252 162.779  -0.992  1.00  0.00           N  
ATOM   3931  H   ARG A 248     132.355 168.446  -5.414  1.00  0.00           H  
ATOM   3932  HA  ARG A 248     129.725 168.052  -4.054  1.00  0.00           H  
ATOM   3933 1HB  ARG A 248     131.400 166.338  -3.496  1.00  0.00           H  
ATOM   3934 2HB  ARG A 248     132.542 167.584  -3.014  1.00  0.00           H  
ATOM   3935 1HG  ARG A 248     130.928 168.283  -1.223  1.00  0.00           H  
ATOM   3936 2HG  ARG A 248     129.936 166.868  -1.657  1.00  0.00           H  
ATOM   3937 1HD  ARG A 248     132.837 166.710  -0.887  1.00  0.00           H  
ATOM   3938 2HD  ARG A 248     131.489 166.542   0.260  1.00  0.00           H  
ATOM   3939  HE  ARG A 248     130.967 164.752  -1.801  1.00  0.00           H  
ATOM   3940 1HH1 ARG A 248     133.514 165.274   0.562  1.00  0.00           H  
ATOM   3941 2HH1 ARG A 248     133.944 163.581   0.658  1.00  0.00           H  
ATOM   3942 1HH2 ARG A 248     131.536 162.558  -1.669  1.00  0.00           H  
ATOM   3943 2HH2 ARG A 248     132.825 162.043  -0.606  1.00  0.00           H  
ATOM   3944  N   GLY A 249     129.813 170.106  -2.632  1.00  0.00           N  
ATOM   3945  CA  GLY A 249     129.864 171.299  -1.794  1.00  0.00           C  
ATOM   3946  C   GLY A 249     129.151 171.070  -0.467  1.00  0.00           C  
ATOM   3947  O   GLY A 249     129.706 170.482   0.419  1.00  0.00           O  
ATOM   3948  OXT GLY A 249     128.034 171.479  -0.309  1.00  0.00           O  
ATOM   3949  H   GLY A 249     128.966 169.559  -2.661  1.00  0.00           H  
ATOM   3950 1HA  GLY A 249     130.905 171.569  -1.610  1.00  0.00           H  
ATOM   3951 2HA  GLY A 249     129.403 172.133  -2.320  1.00  0.00           H  
TER                                                                             
ATOM   3953  N   THR B 250     176.704 143.548  36.652  1.00  0.00           N  
ATOM   3954  CA  THR B 250     177.890 143.965  35.912  1.00  0.00           C  
ATOM   3955  C   THR B 250     178.590 142.760  35.291  1.00  0.00           C  
ATOM   3956  O   THR B 250     178.908 141.791  35.980  1.00  0.00           O  
ATOM   3957  CB  THR B 250     178.873 144.728  36.819  1.00  0.00           C  
ATOM   3958  OG1 THR B 250     178.207 145.850  37.413  1.00  0.00           O  
ATOM   3959  CG2 THR B 250     180.067 145.218  36.017  1.00  0.00           C  
ATOM   3960 1H   THR B 250     176.261 144.350  37.052  1.00  0.00           H  
ATOM   3961 2H   THR B 250     176.068 143.090  36.033  1.00  0.00           H  
ATOM   3962 3H   THR B 250     176.971 142.918  37.382  1.00  0.00           H  
ATOM   3963  HA  THR B 250     177.579 144.636  35.112  1.00  0.00           H  
ATOM   3964  HB  THR B 250     179.222 144.068  37.613  1.00  0.00           H  
ATOM   3965  HG1 THR B 250     178.753 146.210  38.116  1.00  0.00           H  
ATOM   3966 1HG2 THR B 250     180.751 145.755  36.675  1.00  0.00           H  
ATOM   3967 2HG2 THR B 250     180.583 144.367  35.573  1.00  0.00           H  
ATOM   3968 3HG2 THR B 250     179.725 145.886  35.227  1.00  0.00           H  
ATOM   3969  N   THR B 251     178.827 142.828  33.983  1.00  0.00           N  
ATOM   3970  CA  THR B 251     179.446 141.740  33.241  1.00  0.00           C  
ATOM   3971  C   THR B 251     180.747 142.218  32.612  1.00  0.00           C  
ATOM   3972  O   THR B 251     180.806 143.291  32.006  1.00  0.00           O  
ATOM   3973  CB  THR B 251     178.503 141.195  32.152  1.00  0.00           C  
ATOM   3974  OG1 THR B 251     177.285 140.741  32.755  1.00  0.00           O  
ATOM   3975  CG2 THR B 251     179.159 140.039  31.411  1.00  0.00           C  
ATOM   3976  H   THR B 251     178.564 143.670  33.492  1.00  0.00           H  
ATOM   3977  HA  THR B 251     179.665 140.930  33.935  1.00  0.00           H  
ATOM   3978  HB  THR B 251     178.269 141.988  31.443  1.00  0.00           H  
ATOM   3979  HG1 THR B 251     176.793 141.496  33.087  1.00  0.00           H  
ATOM   3980 1HG2 THR B 251     178.479 139.666  30.645  1.00  0.00           H  
ATOM   3981 2HG2 THR B 251     180.080 140.384  30.942  1.00  0.00           H  
ATOM   3982 3HG2 THR B 251     179.388 139.238  32.113  1.00  0.00           H  
ATOM   3983  N   ASN B 252     181.793 141.406  32.761  1.00  0.00           N  
ATOM   3984  CA  ASN B 252     183.093 141.709  32.184  1.00  0.00           C  
ATOM   3985  C   ASN B 252     183.592 140.512  31.391  1.00  0.00           C  
ATOM   3986  O   ASN B 252     183.503 139.373  31.859  1.00  0.00           O  
ATOM   3987  CB  ASN B 252     184.089 142.101  33.259  1.00  0.00           C  
ATOM   3988  CG  ASN B 252     183.737 143.404  33.925  1.00  0.00           C  
ATOM   3989  OD1 ASN B 252     184.051 144.483  33.410  1.00  0.00           O  
ATOM   3990  ND2 ASN B 252     183.092 143.323  35.060  1.00  0.00           N  
ATOM   3991  H   ASN B 252     181.677 140.555  33.292  1.00  0.00           H  
ATOM   3992  HA  ASN B 252     182.983 142.559  31.511  1.00  0.00           H  
ATOM   3993 1HB  ASN B 252     184.133 141.320  34.018  1.00  0.00           H  
ATOM   3994 2HB  ASN B 252     185.083 142.189  32.821  1.00  0.00           H  
ATOM   3995 1HD2 ASN B 252     182.832 144.157  35.548  1.00  0.00           H  
ATOM   3996 2HD2 ASN B 252     182.858 142.428  35.440  1.00  0.00           H  
ATOM   3997  N   PHE B 253     184.111 140.772  30.194  1.00  0.00           N  
ATOM   3998  CA  PHE B 253     184.814 139.778  29.395  1.00  0.00           C  
ATOM   3999  C   PHE B 253     186.211 140.287  29.080  1.00  0.00           C  
ATOM   4000  O   PHE B 253     186.380 141.449  28.692  1.00  0.00           O  
ATOM   4001  CB  PHE B 253     184.058 139.480  28.099  1.00  0.00           C  
ATOM   4002  CG  PHE B 253     182.787 138.705  28.303  1.00  0.00           C  
ATOM   4003  CD1 PHE B 253     181.580 139.362  28.483  1.00  0.00           C  
ATOM   4004  CD2 PHE B 253     182.797 137.319  28.316  1.00  0.00           C  
ATOM   4005  CE1 PHE B 253     180.409 138.651  28.672  1.00  0.00           C  
ATOM   4006  CE2 PHE B 253     181.629 136.605  28.503  1.00  0.00           C  
ATOM   4007  CZ  PHE B 253     180.434 137.272  28.681  1.00  0.00           C  
ATOM   4008  H   PHE B 253     184.004 141.710  29.831  1.00  0.00           H  
ATOM   4009  HA  PHE B 253     184.888 138.860  29.975  1.00  0.00           H  
ATOM   4010 1HB  PHE B 253     183.810 140.415  27.599  1.00  0.00           H  
ATOM   4011 2HB  PHE B 253     184.699 138.911  27.426  1.00  0.00           H  
ATOM   4012  HD1 PHE B 253     181.559 140.453  28.475  1.00  0.00           H  
ATOM   4013  HD2 PHE B 253     183.742 136.792  28.176  1.00  0.00           H  
ATOM   4014  HE1 PHE B 253     179.467 139.180  28.813  1.00  0.00           H  
ATOM   4015  HE2 PHE B 253     181.651 135.515  28.509  1.00  0.00           H  
ATOM   4016  HZ  PHE B 253     179.513 136.710  28.830  1.00  0.00           H  
ATOM   4017  N   HIS B 254     187.205 139.422  29.248  1.00  0.00           N  
ATOM   4018  CA  HIS B 254     188.594 139.736  28.931  1.00  0.00           C  
ATOM   4019  C   HIS B 254     189.046 138.755  27.858  1.00  0.00           C  
ATOM   4020  O   HIS B 254     188.970 137.534  28.044  1.00  0.00           O  
ATOM   4021  CB  HIS B 254     189.495 139.637  30.166  1.00  0.00           C  
ATOM   4022  CG  HIS B 254     189.230 140.698  31.190  1.00  0.00           C  
ATOM   4023  ND1 HIS B 254     188.342 140.522  32.230  1.00  0.00           N  
ATOM   4024  CD2 HIS B 254     189.735 141.945  31.332  1.00  0.00           C  
ATOM   4025  CE1 HIS B 254     188.314 141.618  32.969  1.00  0.00           C  
ATOM   4026  NE2 HIS B 254     189.149 142.496  32.445  1.00  0.00           N  
ATOM   4027  H   HIS B 254     186.978 138.509  29.616  1.00  0.00           H  
ATOM   4028  HA  HIS B 254     188.639 140.752  28.540  1.00  0.00           H  
ATOM   4029 1HB  HIS B 254     189.360 138.665  30.640  1.00  0.00           H  
ATOM   4030 2HB  HIS B 254     190.539 139.711  29.861  1.00  0.00           H  
ATOM   4031  HD2 HIS B 254     190.469 142.425  30.684  1.00  0.00           H  
ATOM   4032  HE1 HIS B 254     187.704 141.770  33.860  1.00  0.00           H  
ATOM   4033  HE2 HIS B 254     189.331 143.423  32.801  1.00  0.00           H  
ATOM   4034  N   LEU B 255     189.518 139.288  26.735  1.00  0.00           N  
ATOM   4035  CA  LEU B 255     190.041 138.490  25.633  1.00  0.00           C  
ATOM   4036  C   LEU B 255     191.564 138.572  25.642  1.00  0.00           C  
ATOM   4037  O   LEU B 255     192.134 139.627  25.347  1.00  0.00           O  
ATOM   4038  CB  LEU B 255     189.490 138.986  24.291  1.00  0.00           C  
ATOM   4039  CG  LEU B 255     187.963 139.117  24.206  1.00  0.00           C  
ATOM   4040  CD1 LEU B 255     187.573 139.636  22.829  1.00  0.00           C  
ATOM   4041  CD2 LEU B 255     187.322 137.765  24.484  1.00  0.00           C  
ATOM   4042  H   LEU B 255     189.508 140.295  26.652  1.00  0.00           H  
ATOM   4043  HA  LEU B 255     189.736 137.455  25.779  1.00  0.00           H  
ATOM   4044 1HB  LEU B 255     189.918 139.964  24.079  1.00  0.00           H  
ATOM   4045 2HB  LEU B 255     189.807 138.296  23.508  1.00  0.00           H  
ATOM   4046  HG  LEU B 255     187.618 139.841  24.945  1.00  0.00           H  
ATOM   4047 1HD1 LEU B 255     186.489 139.730  22.769  1.00  0.00           H  
ATOM   4048 2HD1 LEU B 255     188.030 140.612  22.665  1.00  0.00           H  
ATOM   4049 3HD1 LEU B 255     187.919 138.939  22.067  1.00  0.00           H  
ATOM   4050 1HD2 LEU B 255     186.236 137.860  24.424  1.00  0.00           H  
ATOM   4051 2HD2 LEU B 255     187.663 137.042  23.745  1.00  0.00           H  
ATOM   4052 3HD2 LEU B 255     187.602 137.427  25.482  1.00  0.00           H  
ATOM   4053  N   ILE B 256     192.216 137.459  25.977  1.00  0.00           N  
ATOM   4054  CA  ILE B 256     193.669 137.395  26.089  1.00  0.00           C  
ATOM   4055  C   ILE B 256     194.229 136.705  24.852  1.00  0.00           C  
ATOM   4056  O   ILE B 256     193.889 135.548  24.573  1.00  0.00           O  
ATOM   4057  CB  ILE B 256     194.106 136.642  27.359  1.00  0.00           C  
ATOM   4058  CG1 ILE B 256     193.693 137.421  28.610  1.00  0.00           C  
ATOM   4059  CG2 ILE B 256     195.609 136.407  27.347  1.00  0.00           C  
ATOM   4060  CD1 ILE B 256     192.355 137.002  29.176  1.00  0.00           C  
ATOM   4061  H   ILE B 256     191.671 136.628  26.160  1.00  0.00           H  
ATOM   4062  HA  ILE B 256     194.058 138.413  26.132  1.00  0.00           H  
ATOM   4063  HB  ILE B 256     193.598 135.680  27.404  1.00  0.00           H  
ATOM   4064 1HG1 ILE B 256     194.447 137.291  29.385  1.00  0.00           H  
ATOM   4065 2HG1 ILE B 256     193.645 138.485  28.378  1.00  0.00           H  
ATOM   4066 1HG2 ILE B 256     195.901 135.874  28.252  1.00  0.00           H  
ATOM   4067 2HG2 ILE B 256     195.877 135.813  26.474  1.00  0.00           H  
ATOM   4068 3HG2 ILE B 256     196.127 137.365  27.307  1.00  0.00           H  
ATOM   4069 1HD1 ILE B 256     192.130 137.598  30.061  1.00  0.00           H  
ATOM   4070 2HD1 ILE B 256     191.578 137.157  28.427  1.00  0.00           H  
ATOM   4071 3HD1 ILE B 256     192.390 135.948  29.450  1.00  0.00           H  
ATOM   4072  N   ASN B 257     195.091 137.415  24.121  1.00  0.00           N  
ATOM   4073  CA  ASN B 257     195.694 136.918  22.882  1.00  0.00           C  
ATOM   4074  C   ASN B 257     194.630 136.612  21.828  1.00  0.00           C  
ATOM   4075  O   ASN B 257     194.754 135.666  21.048  1.00  0.00           O  
ATOM   4076  CB  ASN B 257     196.538 135.688  23.156  1.00  0.00           C  
ATOM   4077  CG  ASN B 257     197.537 135.417  22.065  1.00  0.00           C  
ATOM   4078  OD1 ASN B 257     198.142 136.345  21.516  1.00  0.00           O  
ATOM   4079  ND2 ASN B 257     197.721 134.162  21.740  1.00  0.00           N  
ATOM   4080  H   ASN B 257     195.332 138.342  24.448  1.00  0.00           H  
ATOM   4081  HA  ASN B 257     196.324 137.704  22.463  1.00  0.00           H  
ATOM   4082 1HB  ASN B 257     197.074 135.815  24.098  1.00  0.00           H  
ATOM   4083 2HB  ASN B 257     195.890 134.817  23.263  1.00  0.00           H  
ATOM   4084 1HD2 ASN B 257     198.374 133.924  21.020  1.00  0.00           H  
ATOM   4085 2HD2 ASN B 257     197.210 133.444  22.210  1.00  0.00           H  
ATOM   4086  N   GLY B 258     193.578 137.420  21.806  1.00  0.00           N  
ATOM   4087  CA  GLY B 258     192.513 137.304  20.818  1.00  0.00           C  
ATOM   4088  C   GLY B 258     192.983 137.952  19.524  1.00  0.00           C  
ATOM   4089  O   GLY B 258     193.868 138.818  19.538  1.00  0.00           O  
ATOM   4090  H   GLY B 258     193.521 138.143  22.508  1.00  0.00           H  
ATOM   4091 1HA  GLY B 258     192.272 136.251  20.665  1.00  0.00           H  
ATOM   4092 2HA  GLY B 258     191.612 137.787  21.195  1.00  0.00           H  
ATOM   4093  N   SER B 259     192.399 137.522  18.407  1.00  0.00           N  
ATOM   4094  CA  SER B 259     192.680 138.124  17.112  1.00  0.00           C  
ATOM   4095  C   SER B 259     191.899 139.425  16.930  1.00  0.00           C  
ATOM   4096  O   SER B 259     190.908 139.694  17.613  1.00  0.00           O  
ATOM   4097  CB  SER B 259     192.333 137.153  16.000  1.00  0.00           C  
ATOM   4098  OG  SER B 259     190.947 136.963  15.914  1.00  0.00           O  
ATOM   4099  H   SER B 259     191.741 136.755  18.461  1.00  0.00           H  
ATOM   4100  HA  SER B 259     193.743 138.359  17.063  1.00  0.00           H  
ATOM   4101 1HB  SER B 259     192.710 137.535  15.052  1.00  0.00           H  
ATOM   4102 2HB  SER B 259     192.823 136.198  16.186  1.00  0.00           H  
ATOM   4103  HG  SER B 259     190.814 136.290  15.242  1.00  0.00           H  
ATOM   4104  N   GLU B 260     192.367 140.240  15.981  1.00  0.00           N  
ATOM   4105  CA  GLU B 260     191.686 141.491  15.669  1.00  0.00           C  
ATOM   4106  C   GLU B 260     190.301 141.249  15.082  1.00  0.00           C  
ATOM   4107  O   GLU B 260     189.356 141.974  15.411  1.00  0.00           O  
ATOM   4108  CB  GLU B 260     192.522 142.322  14.694  1.00  0.00           C  
ATOM   4109  CG  GLU B 260     191.905 143.662  14.321  1.00  0.00           C  
ATOM   4110  CD  GLU B 260     191.762 144.588  15.497  1.00  0.00           C  
ATOM   4111  OE1 GLU B 260     192.438 144.382  16.476  1.00  0.00           O  
ATOM   4112  OE2 GLU B 260     190.974 145.501  15.416  1.00  0.00           O  
ATOM   4113  H   GLU B 260     193.203 139.994  15.469  1.00  0.00           H  
ATOM   4114  HA  GLU B 260     191.547 142.049  16.596  1.00  0.00           H  
ATOM   4115 1HB  GLU B 260     193.504 142.514  15.128  1.00  0.00           H  
ATOM   4116 2HB  GLU B 260     192.676 141.757  13.773  1.00  0.00           H  
ATOM   4117 1HG  GLU B 260     192.532 144.142  13.570  1.00  0.00           H  
ATOM   4118 2HG  GLU B 260     190.925 143.489  13.879  1.00  0.00           H  
ATOM   4119  N   GLU B 261     190.161 140.239  14.221  1.00  0.00           N  
ATOM   4120  CA  GLU B 261     188.842 139.894  13.701  1.00  0.00           C  
ATOM   4121  C   GLU B 261     187.895 139.492  14.824  1.00  0.00           C  
ATOM   4122  O   GLU B 261     186.734 139.916  14.846  1.00  0.00           O  
ATOM   4123  CB  GLU B 261     188.952 138.756  12.683  1.00  0.00           C  
ATOM   4124  CG  GLU B 261     187.631 138.359  12.038  1.00  0.00           C  
ATOM   4125  CD  GLU B 261     187.769 137.210  11.079  1.00  0.00           C  
ATOM   4126  OE1 GLU B 261     188.864 136.725  10.916  1.00  0.00           O  
ATOM   4127  OE2 GLU B 261     186.780 136.815  10.509  1.00  0.00           O  
ATOM   4128  H   GLU B 261     190.964 139.704  13.921  1.00  0.00           H  
ATOM   4129  HA  GLU B 261     188.423 140.773  13.211  1.00  0.00           H  
ATOM   4130 1HB  GLU B 261     189.639 139.045  11.887  1.00  0.00           H  
ATOM   4131 2HB  GLU B 261     189.365 137.871  13.167  1.00  0.00           H  
ATOM   4132 1HG  GLU B 261     186.926 138.082  12.820  1.00  0.00           H  
ATOM   4133 2HG  GLU B 261     187.224 139.220  11.509  1.00  0.00           H  
ATOM   4134  N   ALA B 262     188.372 138.679  15.768  1.00  0.00           N  
ATOM   4135  CA  ALA B 262     187.533 138.287  16.894  1.00  0.00           C  
ATOM   4136  C   ALA B 262     187.157 139.486  17.757  1.00  0.00           C  
ATOM   4137  O   ALA B 262     186.015 139.585  18.219  1.00  0.00           O  
ATOM   4138  CB  ALA B 262     188.238 137.232  17.735  1.00  0.00           C  
ATOM   4139  H   ALA B 262     189.318 138.328  15.713  1.00  0.00           H  
ATOM   4140  HA  ALA B 262     186.607 137.870  16.497  1.00  0.00           H  
ATOM   4141 1HB  ALA B 262     187.599 136.946  18.570  1.00  0.00           H  
ATOM   4142 2HB  ALA B 262     188.445 136.356  17.119  1.00  0.00           H  
ATOM   4143 3HB  ALA B 262     189.173 137.639  18.116  1.00  0.00           H  
ATOM   4144  N   ARG B 263     188.098 140.407  17.981  1.00  0.00           N  
ATOM   4145  CA  ARG B 263     187.799 141.584  18.793  1.00  0.00           C  
ATOM   4146  C   ARG B 263     186.706 142.433  18.156  1.00  0.00           C  
ATOM   4147  O   ARG B 263     185.804 142.923  18.844  1.00  0.00           O  
ATOM   4148  CB  ARG B 263     189.046 142.433  18.986  1.00  0.00           C  
ATOM   4149  CG  ARG B 263     190.041 141.887  19.999  1.00  0.00           C  
ATOM   4150  CD  ARG B 263     191.096 142.882  20.322  1.00  0.00           C  
ATOM   4151  NE  ARG B 263     192.051 143.032  19.236  1.00  0.00           N  
ATOM   4152  CZ  ARG B 263     193.167 142.292  19.090  1.00  0.00           C  
ATOM   4153  NH1 ARG B 263     193.454 141.356  19.967  1.00  0.00           N  
ATOM   4154  NH2 ARG B 263     193.974 142.507  18.065  1.00  0.00           N  
ATOM   4155  H   ARG B 263     189.024 140.299  17.593  1.00  0.00           H  
ATOM   4156  HA  ARG B 263     187.427 141.251  19.763  1.00  0.00           H  
ATOM   4157 1HB  ARG B 263     189.566 142.535  18.035  1.00  0.00           H  
ATOM   4158 2HB  ARG B 263     188.759 143.433  19.311  1.00  0.00           H  
ATOM   4159 1HG  ARG B 263     189.518 141.630  20.919  1.00  0.00           H  
ATOM   4160 2HG  ARG B 263     190.522 140.997  19.593  1.00  0.00           H  
ATOM   4161 1HD  ARG B 263     190.637 143.853  20.509  1.00  0.00           H  
ATOM   4162 2HD  ARG B 263     191.639 142.560  21.210  1.00  0.00           H  
ATOM   4163  HE  ARG B 263     191.864 143.743  18.541  1.00  0.00           H  
ATOM   4164 1HH1 ARG B 263     192.837 141.192  20.751  1.00  0.00           H  
ATOM   4165 2HH1 ARG B 263     194.291 140.802  19.859  1.00  0.00           H  
ATOM   4166 1HH2 ARG B 263     193.753 143.227  17.391  1.00  0.00           H  
ATOM   4167 2HH2 ARG B 263     194.810 141.953  17.956  1.00  0.00           H  
ATOM   4168  N   GLN B 264     186.772 142.617  16.835  1.00  0.00           N  
ATOM   4169  CA  GLN B 264     185.774 143.442  16.159  1.00  0.00           C  
ATOM   4170  C   GLN B 264     184.416 142.753  16.127  1.00  0.00           C  
ATOM   4171  O   GLN B 264     183.383 143.399  16.341  1.00  0.00           O  
ATOM   4172  CB  GLN B 264     186.227 143.768  14.733  1.00  0.00           C  
ATOM   4173  CG  GLN B 264     187.422 144.702  14.657  1.00  0.00           C  
ATOM   4174  CD  GLN B 264     187.858 144.970  13.229  1.00  0.00           C  
ATOM   4175  OE1 GLN B 264     187.091 144.771  12.283  1.00  0.00           O  
ATOM   4176  NE2 GLN B 264     189.095 145.423  13.065  1.00  0.00           N  
ATOM   4177  H   GLN B 264     187.508 142.191  16.291  1.00  0.00           H  
ATOM   4178  HA  GLN B 264     185.653 144.367  16.722  1.00  0.00           H  
ATOM   4179 1HB  GLN B 264     186.486 142.845  14.214  1.00  0.00           H  
ATOM   4180 2HB  GLN B 264     185.404 144.231  14.188  1.00  0.00           H  
ATOM   4181 1HG  GLN B 264     187.156 145.655  15.118  1.00  0.00           H  
ATOM   4182 2HG  GLN B 264     188.258 144.250  15.191  1.00  0.00           H  
ATOM   4183 1HE2 GLN B 264     189.440 145.618  12.145  1.00  0.00           H  
ATOM   4184 2HE2 GLN B 264     189.684 145.570  13.860  1.00  0.00           H  
ATOM   4185  N   LEU B 265     184.395 141.446  15.867  1.00  0.00           N  
ATOM   4186  CA  LEU B 265     183.130 140.720  15.840  1.00  0.00           C  
ATOM   4187  C   LEU B 265     182.514 140.643  17.232  1.00  0.00           C  
ATOM   4188  O   LEU B 265     181.295 140.776  17.386  1.00  0.00           O  
ATOM   4189  CB  LEU B 265     183.340 139.304  15.287  1.00  0.00           C  
ATOM   4190  CG  LEU B 265     183.681 139.218  13.795  1.00  0.00           C  
ATOM   4191  CD1 LEU B 265     184.174 137.814  13.467  1.00  0.00           C  
ATOM   4192  CD2 LEU B 265     182.451 139.570  12.971  1.00  0.00           C  
ATOM   4193  H   LEU B 265     185.253 140.945  15.684  1.00  0.00           H  
ATOM   4194  HA  LEU B 265     182.434 141.263  15.203  1.00  0.00           H  
ATOM   4195 1HB  LEU B 265     184.151 138.833  15.840  1.00  0.00           H  
ATOM   4196 2HB  LEU B 265     182.429 138.728  15.453  1.00  0.00           H  
ATOM   4197  HG  LEU B 265     184.485 139.917  13.563  1.00  0.00           H  
ATOM   4198 1HD1 LEU B 265     184.417 137.754  12.406  1.00  0.00           H  
ATOM   4199 2HD1 LEU B 265     185.065 137.596  14.054  1.00  0.00           H  
ATOM   4200 3HD1 LEU B 265     183.395 137.092  13.703  1.00  0.00           H  
ATOM   4201 1HD2 LEU B 265     182.694 139.511  11.909  1.00  0.00           H  
ATOM   4202 2HD2 LEU B 265     181.647 138.872  13.200  1.00  0.00           H  
ATOM   4203 3HD2 LEU B 265     182.130 140.585  13.212  1.00  0.00           H  
ATOM   4204  N   ILE B 266     183.342 140.432  18.258  1.00  0.00           N  
ATOM   4205  CA  ILE B 266     182.827 140.336  19.620  1.00  0.00           C  
ATOM   4206  C   ILE B 266     182.366 141.703  20.113  1.00  0.00           C  
ATOM   4207  O   ILE B 266     181.285 141.832  20.700  1.00  0.00           O  
ATOM   4208  CB  ILE B 266     183.893 139.772  20.577  1.00  0.00           C  
ATOM   4209  CG1 ILE B 266     184.154 138.294  20.276  1.00  0.00           C  
ATOM   4210  CG2 ILE B 266     183.460 139.956  22.024  1.00  0.00           C  
ATOM   4211  CD1 ILE B 266     185.415 137.755  20.910  1.00  0.00           C  
ATOM   4212  H   ILE B 266     184.336 140.337  18.100  1.00  0.00           H  
ATOM   4213  HA  ILE B 266     181.948 139.692  19.613  1.00  0.00           H  
ATOM   4214  HB  ILE B 266     184.836 140.296  20.422  1.00  0.00           H  
ATOM   4215 1HG1 ILE B 266     183.313 137.697  20.626  1.00  0.00           H  
ATOM   4216 2HG1 ILE B 266     184.228 138.151  19.197  1.00  0.00           H  
ATOM   4217 1HG2 ILE B 266     184.225 139.551  22.687  1.00  0.00           H  
ATOM   4218 2HG2 ILE B 266     183.324 141.016  22.231  1.00  0.00           H  
ATOM   4219 3HG2 ILE B 266     182.520 139.429  22.191  1.00  0.00           H  
ATOM   4220 1HD1 ILE B 266     185.532 136.702  20.650  1.00  0.00           H  
ATOM   4221 2HD1 ILE B 266     186.275 138.316  20.546  1.00  0.00           H  
ATOM   4222 3HD1 ILE B 266     185.349 137.855  21.993  1.00  0.00           H  
ATOM   4223  N   GLU B 267     183.168 142.744  19.873  1.00  0.00           N  
ATOM   4224  CA  GLU B 267     182.774 144.095  20.267  1.00  0.00           C  
ATOM   4225  C   GLU B 267     181.420 144.469  19.673  1.00  0.00           C  
ATOM   4226  O   GLU B 267     180.573 145.060  20.352  1.00  0.00           O  
ATOM   4227  CB  GLU B 267     183.832 145.108  19.825  1.00  0.00           C  
ATOM   4228  CG  GLU B 267     183.490 146.555  20.149  1.00  0.00           C  
ATOM   4229  CD  GLU B 267     183.473 146.837  21.626  1.00  0.00           C  
ATOM   4230  OE1 GLU B 267     184.074 146.091  22.360  1.00  0.00           O  
ATOM   4231  OE2 GLU B 267     182.856 147.798  22.020  1.00  0.00           O  
ATOM   4232  H   GLU B 267     184.058 142.605  19.415  1.00  0.00           H  
ATOM   4233  HA  GLU B 267     182.683 144.127  21.352  1.00  0.00           H  
ATOM   4234 1HB  GLU B 267     184.782 144.874  20.306  1.00  0.00           H  
ATOM   4235 2HB  GLU B 267     183.983 145.033  18.748  1.00  0.00           H  
ATOM   4236 1HG  GLU B 267     184.224 147.206  19.675  1.00  0.00           H  
ATOM   4237 2HG  GLU B 267     182.513 146.789  19.728  1.00  0.00           H  
ATOM   4238  N   LYS B 268     181.204 144.132  18.400  1.00  0.00           N  
ATOM   4239  CA  LYS B 268     179.905 144.366  17.782  1.00  0.00           C  
ATOM   4240  C   LYS B 268     178.821 143.493  18.399  1.00  0.00           C  
ATOM   4241  O   LYS B 268     177.696 143.962  18.611  1.00  0.00           O  
ATOM   4242  CB  LYS B 268     179.981 144.117  16.275  1.00  0.00           C  
ATOM   4243  CG  LYS B 268     180.780 145.158  15.505  1.00  0.00           C  
ATOM   4244  CD  LYS B 268     180.919 144.776  14.038  1.00  0.00           C  
ATOM   4245  CE  LYS B 268     179.614 144.989  13.284  1.00  0.00           C  
ATOM   4246  NZ  LYS B 268     179.763 144.720  11.828  1.00  0.00           N  
ATOM   4247  H   LYS B 268     181.940 143.710  17.853  1.00  0.00           H  
ATOM   4248  HA  LYS B 268     179.621 145.405  17.957  1.00  0.00           H  
ATOM   4249 1HB  LYS B 268     180.434 143.142  16.089  1.00  0.00           H  
ATOM   4250 2HB  LYS B 268     178.973 144.094  15.858  1.00  0.00           H  
ATOM   4251 1HG  LYS B 268     180.280 146.126  15.573  1.00  0.00           H  
ATOM   4252 2HG  LYS B 268     181.773 145.252  15.942  1.00  0.00           H  
ATOM   4253 1HD  LYS B 268     181.698 145.383  13.576  1.00  0.00           H  
ATOM   4254 2HD  LYS B 268     181.205 143.727  13.961  1.00  0.00           H  
ATOM   4255 1HE  LYS B 268     178.849 144.327  13.688  1.00  0.00           H  
ATOM   4256 2HE  LYS B 268     179.280 146.018  13.418  1.00  0.00           H  
ATOM   4257 1HZ  LYS B 268     178.878 144.871  11.366  1.00  0.00           H  
ATOM   4258 2HZ  LYS B 268     180.458 145.341  11.439  1.00  0.00           H  
ATOM   4259 3HZ  LYS B 268     180.054 143.761  11.691  1.00  0.00           H  
ATOM   4260  N   ALA B 269     179.135 142.230  18.698  1.00  0.00           N  
ATOM   4261  CA  ALA B 269     178.129 141.336  19.262  1.00  0.00           C  
ATOM   4262  C   ALA B 269     177.688 141.801  20.641  1.00  0.00           C  
ATOM   4263  O   ALA B 269     176.499 141.742  20.971  1.00  0.00           O  
ATOM   4264  CB  ALA B 269     178.668 139.908  19.322  1.00  0.00           C  
ATOM   4265  H   ALA B 269     180.069 141.881  18.537  1.00  0.00           H  
ATOM   4266  HA  ALA B 269     177.253 141.359  18.613  1.00  0.00           H  
ATOM   4267 1HB  ALA B 269     177.910 139.250  19.744  1.00  0.00           H  
ATOM   4268 2HB  ALA B 269     178.921 139.572  18.316  1.00  0.00           H  
ATOM   4269 3HB  ALA B 269     179.558 139.882  19.947  1.00  0.00           H  
ATOM   4270  N   VAL B 270     178.631 142.268  21.464  1.00  0.00           N  
ATOM   4271  CA  VAL B 270     178.283 142.730  22.803  1.00  0.00           C  
ATOM   4272  C   VAL B 270     177.395 143.965  22.726  1.00  0.00           C  
ATOM   4273  O   VAL B 270     176.400 144.080  23.450  1.00  0.00           O  
ATOM   4274  CB  VAL B 270     179.554 143.058  23.609  1.00  0.00           C  
ATOM   4275  CG1 VAL B 270     179.193 143.745  24.918  1.00  0.00           C  
ATOM   4276  CG2 VAL B 270     180.346 141.785  23.869  1.00  0.00           C  
ATOM   4277  H   VAL B 270     179.596 142.302  21.166  1.00  0.00           H  
ATOM   4278  HA  VAL B 270     177.708 141.948  23.301  1.00  0.00           H  
ATOM   4279  HB  VAL B 270     180.165 143.756  23.037  1.00  0.00           H  
ATOM   4280 1HG1 VAL B 270     180.103 143.970  25.473  1.00  0.00           H  
ATOM   4281 2HG1 VAL B 270     178.659 144.671  24.706  1.00  0.00           H  
ATOM   4282 3HG1 VAL B 270     178.559 143.087  25.511  1.00  0.00           H  
ATOM   4283 1HG2 VAL B 270     181.244 142.025  24.437  1.00  0.00           H  
ATOM   4284 2HG2 VAL B 270     179.732 141.084  24.436  1.00  0.00           H  
ATOM   4285 3HG2 VAL B 270     180.629 141.332  22.918  1.00  0.00           H  
ATOM   4286  N   ARG B 271     177.740 144.907  21.845  1.00  0.00           N  
ATOM   4287  CA  ARG B 271     176.886 146.071  21.638  1.00  0.00           C  
ATOM   4288  C   ARG B 271     175.560 145.710  20.980  1.00  0.00           C  
ATOM   4289  O   ARG B 271     174.530 146.292  21.336  1.00  0.00           O  
ATOM   4290  CB  ARG B 271     177.602 147.103  20.780  1.00  0.00           C  
ATOM   4291  CG  ARG B 271     178.766 147.806  21.461  1.00  0.00           C  
ATOM   4292  CD  ARG B 271     179.480 148.715  20.530  1.00  0.00           C  
ATOM   4293  NE  ARG B 271     180.641 149.329  21.154  1.00  0.00           N  
ATOM   4294  CZ  ARG B 271     180.610 150.469  21.872  1.00  0.00           C  
ATOM   4295  NH1 ARG B 271     179.473 151.106  22.046  1.00  0.00           N  
ATOM   4296  NH2 ARG B 271     181.722 150.947  22.401  1.00  0.00           N  
ATOM   4297  H   ARG B 271     178.594 144.823  21.313  1.00  0.00           H  
ATOM   4298  HA  ARG B 271     176.644 146.498  22.611  1.00  0.00           H  
ATOM   4299 1HB  ARG B 271     177.988 146.624  19.881  1.00  0.00           H  
ATOM   4300 2HB  ARG B 271     176.894 147.868  20.465  1.00  0.00           H  
ATOM   4301 1HG  ARG B 271     178.393 148.396  22.299  1.00  0.00           H  
ATOM   4302 2HG  ARG B 271     179.475 147.063  21.828  1.00  0.00           H  
ATOM   4303 1HD  ARG B 271     179.820 148.152  19.660  1.00  0.00           H  
ATOM   4304 2HD  ARG B 271     178.807 149.509  20.208  1.00  0.00           H  
ATOM   4305  HE  ARG B 271     181.534 148.868  21.042  1.00  0.00           H  
ATOM   4306 1HH1 ARG B 271     178.623 150.740  21.641  1.00  0.00           H  
ATOM   4307 2HH1 ARG B 271     179.450 151.960  22.583  1.00  0.00           H  
ATOM   4308 1HH2 ARG B 271     182.597 150.458  22.267  1.00  0.00           H  
ATOM   4309 2HH2 ARG B 271     181.700 151.802  22.938  1.00  0.00           H  
ATOM   4310  N   ALA B 272     175.558 144.765  20.035  1.00  0.00           N  
ATOM   4311  CA  ALA B 272     174.309 144.353  19.407  1.00  0.00           C  
ATOM   4312  C   ALA B 272     173.364 143.717  20.418  1.00  0.00           C  
ATOM   4313  O   ALA B 272     172.141 143.879  20.315  1.00  0.00           O  
ATOM   4314  CB  ALA B 272     174.589 143.385  18.258  1.00  0.00           C  
ATOM   4315  H   ALA B 272     176.422 144.328  19.749  1.00  0.00           H  
ATOM   4316  HA  ALA B 272     173.820 145.243  19.010  1.00  0.00           H  
ATOM   4317 1HB  ALA B 272     173.648 143.085  17.798  1.00  0.00           H  
ATOM   4318 2HB  ALA B 272     175.217 143.876  17.514  1.00  0.00           H  
ATOM   4319 3HB  ALA B 272     175.102 142.505  18.641  1.00  0.00           H  
ATOM   4320  N   ILE B 273     173.908 142.993  21.397  1.00  0.00           N  
ATOM   4321  CA  ILE B 273     173.080 142.429  22.458  1.00  0.00           C  
ATOM   4322  C   ILE B 273     172.725 143.495  23.487  1.00  0.00           C  
ATOM   4323  O   ILE B 273     171.553 143.651  23.852  1.00  0.00           O  
ATOM   4324  CB  ILE B 273     173.795 141.257  23.153  1.00  0.00           C  
ATOM   4325  CG1 ILE B 273     173.985 140.092  22.177  1.00  0.00           C  
ATOM   4326  CG2 ILE B 273     173.013 140.807  24.377  1.00  0.00           C  
ATOM   4327  CD1 ILE B 273     174.980 139.057  22.648  1.00  0.00           C  
ATOM   4328  H   ILE B 273     174.905 142.828  21.409  1.00  0.00           H  
ATOM   4329  HA  ILE B 273     172.144 142.086  22.020  1.00  0.00           H  
ATOM   4330  HB  ILE B 273     174.791 141.572  23.466  1.00  0.00           H  
ATOM   4331 1HG1 ILE B 273     173.030 139.596  22.011  1.00  0.00           H  
ATOM   4332 2HG1 ILE B 273     174.325 140.477  21.214  1.00  0.00           H  
ATOM   4333 1HG2 ILE B 273     173.531 139.976  24.856  1.00  0.00           H  
ATOM   4334 2HG2 ILE B 273     172.927 141.635  25.079  1.00  0.00           H  
ATOM   4335 3HG2 ILE B 273     172.016 140.484  24.073  1.00  0.00           H  
ATOM   4336 1HD1 ILE B 273     175.062 138.264  21.903  1.00  0.00           H  
ATOM   4337 2HD1 ILE B 273     175.956 139.525  22.787  1.00  0.00           H  
ATOM   4338 3HD1 ILE B 273     174.643 138.633  23.593  1.00  0.00           H  
ATOM   4339  N   SER B 274     173.715 144.254  23.961  1.00  0.00           N  
ATOM   4340  CA  SER B 274     173.459 145.200  25.041  1.00  0.00           C  
ATOM   4341  C   SER B 274     172.460 146.272  24.626  1.00  0.00           C  
ATOM   4342  O   SER B 274     171.627 146.689  25.440  1.00  0.00           O  
ATOM   4343  CB  SER B 274     174.757 145.852  25.477  1.00  0.00           C  
ATOM   4344  OG  SER B 274     174.550 146.693  26.579  1.00  0.00           O  
ATOM   4345  H   SER B 274     174.646 144.183  23.579  1.00  0.00           H  
ATOM   4346  HA  SER B 274     173.021 144.658  25.880  1.00  0.00           H  
ATOM   4347 1HB  SER B 274     175.483 145.082  25.736  1.00  0.00           H  
ATOM   4348 2HB  SER B 274     175.170 146.428  24.650  1.00  0.00           H  
ATOM   4349  HG  SER B 274     174.491 147.584  26.225  1.00  0.00           H  
ATOM   4350  N   LYS B 275     172.528 146.734  23.374  1.00  0.00           N  
ATOM   4351  CA  LYS B 275     171.641 147.811  22.950  1.00  0.00           C  
ATOM   4352  C   LYS B 275     170.178 147.410  23.086  1.00  0.00           C  
ATOM   4353  O   LYS B 275     169.313 148.280  23.230  1.00  0.00           O  
ATOM   4354  CB  LYS B 275     171.943 148.213  21.505  1.00  0.00           C  
ATOM   4355  CG  LYS B 275     171.494 147.197  20.463  1.00  0.00           C  
ATOM   4356  CD  LYS B 275     171.907 147.625  19.062  1.00  0.00           C  
ATOM   4357  CE  LYS B 275     171.369 146.666  18.010  1.00  0.00           C  
ATOM   4358  NZ  LYS B 275     171.850 147.013  16.644  1.00  0.00           N  
ATOM   4359  H   LYS B 275     173.186 146.349  22.713  1.00  0.00           H  
ATOM   4360  HA  LYS B 275     171.804 148.671  23.601  1.00  0.00           H  
ATOM   4361 1HB  LYS B 275     171.452 149.161  21.282  1.00  0.00           H  
ATOM   4362 2HB  LYS B 275     173.015 148.363  21.385  1.00  0.00           H  
ATOM   4363 1HG  LYS B 275     171.941 146.227  20.683  1.00  0.00           H  
ATOM   4364 2HG  LYS B 275     170.410 147.095  20.498  1.00  0.00           H  
ATOM   4365 1HD  LYS B 275     171.523 148.626  18.859  1.00  0.00           H  
ATOM   4366 2HD  LYS B 275     172.994 147.650  18.995  1.00  0.00           H  
ATOM   4367 1HE  LYS B 275     171.688 145.652  18.246  1.00  0.00           H  
ATOM   4368 2HE  LYS B 275     170.280 146.692  18.015  1.00  0.00           H  
ATOM   4369 1HZ  LYS B 275     171.472 146.355  15.977  1.00  0.00           H  
ATOM   4370 2HZ  LYS B 275     171.545 147.946  16.406  1.00  0.00           H  
ATOM   4371 3HZ  LYS B 275     172.859 146.973  16.622  1.00  0.00           H  
ATOM   4372  N   LYS B 276     169.886 146.106  23.053  1.00  0.00           N  
ATOM   4373  CA  LYS B 276     168.501 145.657  23.156  1.00  0.00           C  
ATOM   4374  C   LYS B 276     167.891 146.054  24.495  1.00  0.00           C  
ATOM   4375  O   LYS B 276     166.671 146.213  24.605  1.00  0.00           O  
ATOM   4376  CB  LYS B 276     168.413 144.142  22.967  1.00  0.00           C  
ATOM   4377  CG  LYS B 276     168.704 143.667  21.550  1.00  0.00           C  
ATOM   4378  CD  LYS B 276     168.600 142.153  21.441  1.00  0.00           C  
ATOM   4379  CE  LYS B 276     168.871 141.678  20.021  1.00  0.00           C  
ATOM   4380  NZ  LYS B 276     168.792 140.197  19.905  1.00  0.00           N  
ATOM   4381  H   LYS B 276     170.621 145.420  22.958  1.00  0.00           H  
ATOM   4382  HA  LYS B 276     167.920 146.144  22.373  1.00  0.00           H  
ATOM   4383 1HB  LYS B 276     169.121 143.650  23.635  1.00  0.00           H  
ATOM   4384 2HB  LYS B 276     167.415 143.799  23.237  1.00  0.00           H  
ATOM   4385 1HG  LYS B 276     167.991 144.122  20.861  1.00  0.00           H  
ATOM   4386 2HG  LYS B 276     169.708 143.975  21.260  1.00  0.00           H  
ATOM   4387 1HD  LYS B 276     169.322 141.690  22.115  1.00  0.00           H  
ATOM   4388 2HD  LYS B 276     167.600 141.835  21.736  1.00  0.00           H  
ATOM   4389 1HE  LYS B 276     168.143 142.124  19.344  1.00  0.00           H  
ATOM   4390 2HE  LYS B 276     169.865 142.001  19.714  1.00  0.00           H  
ATOM   4391 1HZ  LYS B 276     168.978 139.923  18.951  1.00  0.00           H  
ATOM   4392 2HZ  LYS B 276     169.476 139.773  20.516  1.00  0.00           H  
ATOM   4393 3HZ  LYS B 276     167.867 139.887  20.170  1.00  0.00           H  
ATOM   4394  N   GLU B 277     168.723 146.224  25.519  1.00  0.00           N  
ATOM   4395  CA  GLU B 277     168.254 146.596  26.846  1.00  0.00           C  
ATOM   4396  C   GLU B 277     168.450 148.081  27.134  1.00  0.00           C  
ATOM   4397  O   GLU B 277     168.031 148.558  28.195  1.00  0.00           O  
ATOM   4398  CB  GLU B 277     168.978 145.765  27.909  1.00  0.00           C  
ATOM   4399  CG  GLU B 277     168.780 144.261  27.775  1.00  0.00           C  
ATOM   4400  CD  GLU B 277     167.363 143.833  28.038  1.00  0.00           C  
ATOM   4401  OE1 GLU B 277     166.663 144.545  28.716  1.00  0.00           O  
ATOM   4402  OE2 GLU B 277     166.980 142.791  27.559  1.00  0.00           O  
ATOM   4403  H   GLU B 277     169.713 146.091  25.367  1.00  0.00           H  
ATOM   4404  HA  GLU B 277     167.180 146.410  26.898  1.00  0.00           H  
ATOM   4405 1HB  GLU B 277     170.048 145.967  27.862  1.00  0.00           H  
ATOM   4406 2HB  GLU B 277     168.632 146.061  28.899  1.00  0.00           H  
ATOM   4407 1HG  GLU B 277     169.058 143.957  26.766  1.00  0.00           H  
ATOM   4408 2HG  GLU B 277     169.444 143.755  28.474  1.00  0.00           H  
ATOM   4409  N   GLY B 278     169.065 148.818  26.212  1.00  0.00           N  
ATOM   4410  CA  GLY B 278     169.514 150.171  26.474  1.00  0.00           C  
ATOM   4411  C   GLY B 278     170.689 150.266  27.426  1.00  0.00           C  
ATOM   4412  O   GLY B 278     170.835 151.262  28.138  1.00  0.00           O  
ATOM   4413  H   GLY B 278     169.223 148.416  25.300  1.00  0.00           H  
ATOM   4414 1HA  GLY B 278     169.800 150.648  25.536  1.00  0.00           H  
ATOM   4415 2HA  GLY B 278     168.693 150.752  26.893  1.00  0.00           H  
ATOM   4416  N   THR B 279     171.528 149.234  27.451  1.00  0.00           N  
ATOM   4417  CA  THR B 279     172.587 149.110  28.443  1.00  0.00           C  
ATOM   4418  C   THR B 279     173.901 149.585  27.843  1.00  0.00           C  
ATOM   4419  O   THR B 279     174.215 149.274  26.689  1.00  0.00           O  
ATOM   4420  CB  THR B 279     172.728 147.662  28.944  1.00  0.00           C  
ATOM   4421  OG1 THR B 279     171.536 147.275  29.638  1.00  0.00           O  
ATOM   4422  CG2 THR B 279     173.920 147.535  29.880  1.00  0.00           C  
ATOM   4423  H   THR B 279     171.424 148.513  26.752  1.00  0.00           H  
ATOM   4424  HA  THR B 279     172.331 149.732  29.302  1.00  0.00           H  
ATOM   4425  HB  THR B 279     172.870 146.995  28.093  1.00  0.00           H  
ATOM   4426  HG1 THR B 279     170.798 147.263  29.024  1.00  0.00           H  
ATOM   4427 1HG2 THR B 279     174.005 146.504  30.224  1.00  0.00           H  
ATOM   4428 2HG2 THR B 279     174.830 147.818  29.352  1.00  0.00           H  
ATOM   4429 3HG2 THR B 279     173.781 148.192  30.738  1.00  0.00           H  
ATOM   4430  N   GLU B 280     174.667 150.330  28.633  1.00  0.00           N  
ATOM   4431  CA  GLU B 280     175.919 150.895  28.157  1.00  0.00           C  
ATOM   4432  C   GLU B 280     176.964 149.803  27.963  1.00  0.00           C  
ATOM   4433  O   GLU B 280     177.010 148.817  28.706  1.00  0.00           O  
ATOM   4434  CB  GLU B 280     176.438 151.949  29.137  1.00  0.00           C  
ATOM   4435  CG  GLU B 280     175.565 153.191  29.245  1.00  0.00           C  
ATOM   4436  CD  GLU B 280     176.091 154.191  30.238  1.00  0.00           C  
ATOM   4437  OE1 GLU B 280     177.208 154.622  30.082  1.00  0.00           O  
ATOM   4438  OE2 GLU B 280     175.374 154.525  31.151  1.00  0.00           O  
ATOM   4439  H   GLU B 280     174.377 150.509  29.584  1.00  0.00           H  
ATOM   4440  HA  GLU B 280     175.739 151.374  27.193  1.00  0.00           H  
ATOM   4441 1HB  GLU B 280     176.522 151.511  30.132  1.00  0.00           H  
ATOM   4442 2HB  GLU B 280     177.437 152.268  28.835  1.00  0.00           H  
ATOM   4443 1HG  GLU B 280     175.503 153.666  28.266  1.00  0.00           H  
ATOM   4444 2HG  GLU B 280     174.560 152.891  29.537  1.00  0.00           H  
ATOM   4445  N   VAL B 281     177.799 149.984  26.948  1.00  0.00           N  
ATOM   4446  CA  VAL B 281     178.959 149.133  26.729  1.00  0.00           C  
ATOM   4447  C   VAL B 281     180.203 150.006  26.680  1.00  0.00           C  
ATOM   4448  O   VAL B 281     180.261 151.001  25.951  1.00  0.00           O  
ATOM   4449  CB  VAL B 281     178.822 148.339  25.416  1.00  0.00           C  
ATOM   4450  CG1 VAL B 281     180.047 147.465  25.192  1.00  0.00           C  
ATOM   4451  CG2 VAL B 281     177.556 147.496  25.452  1.00  0.00           C  
ATOM   4452  H   VAL B 281     177.620 150.743  26.306  1.00  0.00           H  
ATOM   4453  HA  VAL B 281     179.045 148.442  27.568  1.00  0.00           H  
ATOM   4454  HB  VAL B 281     178.770 149.040  24.583  1.00  0.00           H  
ATOM   4455 1HG1 VAL B 281     179.933 146.912  24.259  1.00  0.00           H  
ATOM   4456 2HG1 VAL B 281     180.936 148.093  25.133  1.00  0.00           H  
ATOM   4457 3HG1 VAL B 281     180.150 146.763  26.019  1.00  0.00           H  
ATOM   4458 1HG2 VAL B 281     177.465 146.939  24.520  1.00  0.00           H  
ATOM   4459 2HG2 VAL B 281     177.606 146.799  26.288  1.00  0.00           H  
ATOM   4460 3HG2 VAL B 281     176.689 148.146  25.571  1.00  0.00           H  
ATOM   4461  N   HIS B 282     181.204 149.627  27.473  1.00  0.00           N  
ATOM   4462  CA  HIS B 282     182.490 150.311  27.500  1.00  0.00           C  
ATOM   4463  C   HIS B 282     183.599 149.271  27.469  1.00  0.00           C  
ATOM   4464  O   HIS B 282     183.377 148.110  27.830  1.00  0.00           O  
ATOM   4465  CB  HIS B 282     182.625 151.194  28.745  1.00  0.00           C  
ATOM   4466  CG  HIS B 282     181.618 152.299  28.812  1.00  0.00           C  
ATOM   4467  ND1 HIS B 282     181.825 153.530  28.227  1.00  0.00           N  
ATOM   4468  CD2 HIS B 282     180.397 152.360  29.394  1.00  0.00           C  
ATOM   4469  CE1 HIS B 282     180.774 154.302  28.445  1.00  0.00           C  
ATOM   4470  NE2 HIS B 282     179.894 153.614  29.151  1.00  0.00           N  
ATOM   4471  H   HIS B 282     181.055 148.832  28.077  1.00  0.00           H  
ATOM   4472  HA  HIS B 282     182.579 150.952  26.624  1.00  0.00           H  
ATOM   4473 1HB  HIS B 282     182.518 150.580  29.640  1.00  0.00           H  
ATOM   4474 2HB  HIS B 282     183.621 151.638  28.769  1.00  0.00           H  
ATOM   4475  HD2 HIS B 282     179.906 151.562  29.951  1.00  0.00           H  
ATOM   4476  HE1 HIS B 282     180.653 155.328  28.101  1.00  0.00           H  
ATOM   4477  HE2 HIS B 282     178.995 153.952  29.465  1.00  0.00           H  
ATOM   4478  N   PHE B 283     184.782 149.686  27.032  1.00  0.00           N  
ATOM   4479  CA  PHE B 283     185.927 148.799  26.893  1.00  0.00           C  
ATOM   4480  C   PHE B 283     187.199 149.553  27.246  1.00  0.00           C  
ATOM   4481  O   PHE B 283     187.226 150.787  27.220  1.00  0.00           O  
ATOM   4482  CB  PHE B 283     186.019 148.245  25.471  1.00  0.00           C  
ATOM   4483  CG  PHE B 283     186.332 149.288  24.435  1.00  0.00           C  
ATOM   4484  CD1 PHE B 283     187.645 149.572  24.091  1.00  0.00           C  
ATOM   4485  CD2 PHE B 283     185.314 149.985  23.802  1.00  0.00           C  
ATOM   4486  CE1 PHE B 283     187.933 150.531  23.139  1.00  0.00           C  
ATOM   4487  CE2 PHE B 283     185.599 150.942  22.848  1.00  0.00           C  
ATOM   4488  CZ  PHE B 283     186.911 151.215  22.516  1.00  0.00           C  
ATOM   4489  H   PHE B 283     184.883 150.660  26.786  1.00  0.00           H  
ATOM   4490  HA  PHE B 283     185.801 147.961  27.582  1.00  0.00           H  
ATOM   4491 1HB  PHE B 283     186.794 147.480  25.428  1.00  0.00           H  
ATOM   4492 2HB  PHE B 283     185.077 147.771  25.202  1.00  0.00           H  
ATOM   4493  HD1 PHE B 283     188.454 149.031  24.582  1.00  0.00           H  
ATOM   4494  HD2 PHE B 283     184.278 149.768  24.064  1.00  0.00           H  
ATOM   4495  HE1 PHE B 283     188.970 150.746  22.878  1.00  0.00           H  
ATOM   4496  HE2 PHE B 283     184.790 151.483  22.358  1.00  0.00           H  
ATOM   4497  HZ  PHE B 283     187.137 151.972  21.766  1.00  0.00           H  
ATOM   4498  N   GLU B 284     188.249 148.806  27.581  1.00  0.00           N  
ATOM   4499  CA  GLU B 284     189.572 149.369  27.806  1.00  0.00           C  
ATOM   4500  C   GLU B 284     190.619 148.381  27.313  1.00  0.00           C  
ATOM   4501  O   GLU B 284     190.486 147.172  27.518  1.00  0.00           O  
ATOM   4502  CB  GLU B 284     189.791 149.685  29.287  1.00  0.00           C  
ATOM   4503  CG  GLU B 284     191.133 150.331  29.601  1.00  0.00           C  
ATOM   4504  CD  GLU B 284     191.269 150.726  31.046  1.00  0.00           C  
ATOM   4505  OE1 GLU B 284     191.619 149.887  31.841  1.00  0.00           O  
ATOM   4506  OE2 GLU B 284     191.021 151.868  31.354  1.00  0.00           O  
ATOM   4507  H   GLU B 284     188.115 147.811  27.681  1.00  0.00           H  
ATOM   4508  HA  GLU B 284     189.654 150.299  27.242  1.00  0.00           H  
ATOM   4509 1HB  GLU B 284     189.007 150.357  29.636  1.00  0.00           H  
ATOM   4510 2HB  GLU B 284     189.717 148.766  29.869  1.00  0.00           H  
ATOM   4511 1HG  GLU B 284     191.930 149.629  29.353  1.00  0.00           H  
ATOM   4512 2HG  GLU B 284     191.256 151.213  28.975  1.00  0.00           H  
ATOM   4513  N   LYS B 285     191.657 148.903  26.660  1.00  0.00           N  
ATOM   4514  CA  LYS B 285     192.758 148.098  26.146  1.00  0.00           C  
ATOM   4515  C   LYS B 285     193.975 148.297  27.039  1.00  0.00           C  
ATOM   4516  O   LYS B 285     194.355 149.435  27.331  1.00  0.00           O  
ATOM   4517  CB  LYS B 285     193.085 148.470  24.699  1.00  0.00           C  
ATOM   4518  CG  LYS B 285     191.983 148.139  23.701  1.00  0.00           C  
ATOM   4519  CD  LYS B 285     192.395 148.506  22.283  1.00  0.00           C  
ATOM   4520  CE  LYS B 285     191.295 148.176  21.284  1.00  0.00           C  
ATOM   4521  NZ  LYS B 285     191.683 148.531  19.892  1.00  0.00           N  
ATOM   4522  H   LYS B 285     191.671 149.904  26.519  1.00  0.00           H  
ATOM   4523  HA  LYS B 285     192.461 147.050  26.172  1.00  0.00           H  
ATOM   4524 1HB  LYS B 285     193.284 149.540  24.634  1.00  0.00           H  
ATOM   4525 2HB  LYS B 285     193.989 147.949  24.385  1.00  0.00           H  
ATOM   4526 1HG  LYS B 285     191.763 147.071  23.741  1.00  0.00           H  
ATOM   4527 2HG  LYS B 285     191.079 148.688  23.962  1.00  0.00           H  
ATOM   4528 1HD  LYS B 285     192.612 149.574  22.231  1.00  0.00           H  
ATOM   4529 2HD  LYS B 285     193.295 147.956  22.011  1.00  0.00           H  
ATOM   4530 1HE  LYS B 285     191.073 147.111  21.326  1.00  0.00           H  
ATOM   4531 2HE  LYS B 285     190.390 148.723  21.545  1.00  0.00           H  
ATOM   4532 1HZ  LYS B 285     190.929 148.297  19.262  1.00  0.00           H  
ATOM   4533 2HZ  LYS B 285     191.873 149.522  19.837  1.00  0.00           H  
ATOM   4534 3HZ  LYS B 285     192.511 148.014  19.631  1.00  0.00           H  
ATOM   4535  N   SER B 286     194.584 147.190  27.465  1.00  0.00           N  
ATOM   4536  CA  SER B 286     195.763 147.221  28.325  1.00  0.00           C  
ATOM   4537  C   SER B 286     196.823 146.300  27.747  1.00  0.00           C  
ATOM   4538  O   SER B 286     196.683 145.075  27.812  1.00  0.00           O  
ATOM   4539  CB  SER B 286     195.411 146.797  29.737  1.00  0.00           C  
ATOM   4540  OG  SER B 286     196.548 146.783  30.555  1.00  0.00           O  
ATOM   4541  H   SER B 286     194.209 146.297  27.177  1.00  0.00           H  
ATOM   4542  HA  SER B 286     196.141 148.243  28.354  1.00  0.00           H  
ATOM   4543 1HB  SER B 286     194.672 147.483  30.150  1.00  0.00           H  
ATOM   4544 2HB  SER B 286     194.962 145.805  29.717  1.00  0.00           H  
ATOM   4545  HG  SER B 286     196.255 146.464  31.412  1.00  0.00           H  
ATOM   4546  N   ASP B 287     197.876 146.890  27.180  1.00  0.00           N  
ATOM   4547  CA  ASP B 287     198.990 146.126  26.623  1.00  0.00           C  
ATOM   4548  C   ASP B 287     198.496 145.065  25.642  1.00  0.00           C  
ATOM   4549  O   ASP B 287     199.050 143.968  25.547  1.00  0.00           O  
ATOM   4550  CB  ASP B 287     199.796 145.461  27.742  1.00  0.00           C  
ATOM   4551  CG  ASP B 287     200.498 146.466  28.645  1.00  0.00           C  
ATOM   4552  OD1 ASP B 287     201.000 147.441  28.138  1.00  0.00           O  
ATOM   4553  OD2 ASP B 287     200.525 146.249  29.833  1.00  0.00           O  
ATOM   4554  H   ASP B 287     197.899 147.900  27.135  1.00  0.00           H  
ATOM   4555  HA  ASP B 287     199.627 146.807  26.057  1.00  0.00           H  
ATOM   4556 1HB  ASP B 287     199.133 144.847  28.352  1.00  0.00           H  
ATOM   4557 2HB  ASP B 287     200.546 144.799  27.307  1.00  0.00           H  
ATOM   4558  N   GLY B 288     197.430 145.392  24.918  1.00  0.00           N  
ATOM   4559  CA  GLY B 288     196.881 144.494  23.925  1.00  0.00           C  
ATOM   4560  C   GLY B 288     195.730 143.634  24.393  1.00  0.00           C  
ATOM   4561  O   GLY B 288     195.016 143.078  23.552  1.00  0.00           O  
ATOM   4562  H   GLY B 288     196.993 146.292  25.064  1.00  0.00           H  
ATOM   4563 1HA  GLY B 288     196.533 145.070  23.068  1.00  0.00           H  
ATOM   4564 2HA  GLY B 288     197.663 143.827  23.568  1.00  0.00           H  
ATOM   4565  N   THR B 289     195.523 143.504  25.700  1.00  0.00           N  
ATOM   4566  CA  THR B 289     194.415 142.741  26.262  1.00  0.00           C  
ATOM   4567  C   THR B 289     193.184 143.636  26.284  1.00  0.00           C  
ATOM   4568  O   THR B 289     193.254 144.786  26.734  1.00  0.00           O  
ATOM   4569  CB  THR B 289     194.729 142.228  27.680  1.00  0.00           C  
ATOM   4570  OG1 THR B 289     195.823 141.302  27.624  1.00  0.00           O  
ATOM   4571  CG2 THR B 289     193.514 141.535  28.278  1.00  0.00           C  
ATOM   4572  H   THR B 289     196.173 143.961  26.325  1.00  0.00           H  
ATOM   4573  HA  THR B 289     194.225 141.882  25.618  1.00  0.00           H  
ATOM   4574  HB  THR B 289     195.013 143.066  28.315  1.00  0.00           H  
ATOM   4575  HG1 THR B 289     196.650 141.788  27.568  1.00  0.00           H  
ATOM   4576 1HG2 THR B 289     193.755 141.179  29.280  1.00  0.00           H  
ATOM   4577 2HG2 THR B 289     192.685 142.240  28.332  1.00  0.00           H  
ATOM   4578 3HG2 THR B 289     193.232 140.691  27.651  1.00  0.00           H  
ATOM   4579  N   LEU B 290     192.064 143.111  25.797  1.00  0.00           N  
ATOM   4580  CA  LEU B 290     190.829 143.875  25.667  1.00  0.00           C  
ATOM   4581  C   LEU B 290     189.890 143.520  26.813  1.00  0.00           C  
ATOM   4582  O   LEU B 290     189.546 142.348  27.001  1.00  0.00           O  
ATOM   4583  CB  LEU B 290     190.153 143.588  24.321  1.00  0.00           C  
ATOM   4584  CG  LEU B 290     188.807 144.286  24.090  1.00  0.00           C  
ATOM   4585  CD1 LEU B 290     189.017 145.793  24.044  1.00  0.00           C  
ATOM   4586  CD2 LEU B 290     188.188 143.780  22.795  1.00  0.00           C  
ATOM   4587  H   LEU B 290     192.076 142.144  25.507  1.00  0.00           H  
ATOM   4588  HA  LEU B 290     191.072 144.937  25.720  1.00  0.00           H  
ATOM   4589 1HB  LEU B 290     190.827 143.894  23.522  1.00  0.00           H  
ATOM   4590 2HB  LEU B 290     189.988 142.513  24.237  1.00  0.00           H  
ATOM   4591  HG  LEU B 290     188.137 144.068  24.922  1.00  0.00           H  
ATOM   4592 1HD1 LEU B 290     188.061 146.289  23.881  1.00  0.00           H  
ATOM   4593 2HD1 LEU B 290     189.442 146.130  24.990  1.00  0.00           H  
ATOM   4594 3HD1 LEU B 290     189.698 146.041  23.230  1.00  0.00           H  
ATOM   4595 1HD2 LEU B 290     187.230 144.275  22.631  1.00  0.00           H  
ATOM   4596 2HD2 LEU B 290     188.857 143.998  21.962  1.00  0.00           H  
ATOM   4597 3HD2 LEU B 290     188.033 142.703  22.862  1.00  0.00           H  
ATOM   4598  N   GLU B 291     189.477 144.530  27.573  1.00  0.00           N  
ATOM   4599  CA  GLU B 291     188.439 144.380  28.586  1.00  0.00           C  
ATOM   4600  C   GLU B 291     187.146 144.994  28.063  1.00  0.00           C  
ATOM   4601  O   GLU B 291     187.131 146.156  27.645  1.00  0.00           O  
ATOM   4602  CB  GLU B 291     188.854 145.047  29.900  1.00  0.00           C  
ATOM   4603  CG  GLU B 291     187.767 145.064  30.966  1.00  0.00           C  
ATOM   4604  CD  GLU B 291     188.227 145.675  32.260  1.00  0.00           C  
ATOM   4605  OE1 GLU B 291     189.130 145.142  32.859  1.00  0.00           O  
ATOM   4606  OE2 GLU B 291     187.675 146.677  32.649  1.00  0.00           O  
ATOM   4607  H   GLU B 291     189.904 145.436  27.438  1.00  0.00           H  
ATOM   4608  HA  GLU B 291     188.276 143.321  28.784  1.00  0.00           H  
ATOM   4609 1HB  GLU B 291     189.719 144.529  30.313  1.00  0.00           H  
ATOM   4610 2HB  GLU B 291     189.150 146.078  29.707  1.00  0.00           H  
ATOM   4611 1HG  GLU B 291     186.915 145.631  30.592  1.00  0.00           H  
ATOM   4612 2HG  GLU B 291     187.436 144.043  31.149  1.00  0.00           H  
ATOM   4613  N   ILE B 292     186.070 144.215  28.092  1.00  0.00           N  
ATOM   4614  CA  ILE B 292     184.739 144.683  27.720  1.00  0.00           C  
ATOM   4615  C   ILE B 292     183.872 144.628  28.968  1.00  0.00           C  
ATOM   4616  O   ILE B 292     183.728 143.565  29.583  1.00  0.00           O  
ATOM   4617  CB  ILE B 292     184.121 143.829  26.598  1.00  0.00           C  
ATOM   4618  CG1 ILE B 292     184.995 143.881  25.343  1.00  0.00           C  
ATOM   4619  CG2 ILE B 292     182.709 144.300  26.287  1.00  0.00           C  
ATOM   4620  CD1 ILE B 292     184.611 142.869  24.287  1.00  0.00           C  
ATOM   4621  H   ILE B 292     186.190 143.258  28.387  1.00  0.00           H  
ATOM   4622  HA  ILE B 292     184.819 145.710  27.366  1.00  0.00           H  
ATOM   4623  HB  ILE B 292     184.084 142.787  26.913  1.00  0.00           H  
ATOM   4624 1HG1 ILE B 292     184.936 144.875  24.900  1.00  0.00           H  
ATOM   4625 2HG1 ILE B 292     186.036 143.707  25.617  1.00  0.00           H  
ATOM   4626 1HG2 ILE B 292     182.287 143.687  25.492  1.00  0.00           H  
ATOM   4627 2HG2 ILE B 292     182.091 144.212  27.181  1.00  0.00           H  
ATOM   4628 3HG2 ILE B 292     182.736 145.342  25.966  1.00  0.00           H  
ATOM   4629 1HD1 ILE B 292     185.275 142.969  23.429  1.00  0.00           H  
ATOM   4630 2HD1 ILE B 292     184.696 141.863  24.699  1.00  0.00           H  
ATOM   4631 3HD1 ILE B 292     183.583 143.046  23.972  1.00  0.00           H  
ATOM   4632  N   ARG B 293     183.286 145.762  29.340  1.00  0.00           N  
ATOM   4633  CA  ARG B 293     182.440 145.861  30.523  1.00  0.00           C  
ATOM   4634  C   ARG B 293     181.061 146.353  30.110  1.00  0.00           C  
ATOM   4635  O   ARG B 293     180.947 147.329  29.363  1.00  0.00           O  
ATOM   4636  CB  ARG B 293     183.039 146.808  31.552  1.00  0.00           C  
ATOM   4637  CG  ARG B 293     182.178 147.046  32.781  1.00  0.00           C  
ATOM   4638  CD  ARG B 293     182.876 147.888  33.787  1.00  0.00           C  
ATOM   4639  NE  ARG B 293     183.965 147.172  34.430  1.00  0.00           N  
ATOM   4640  CZ  ARG B 293     184.800 147.708  35.343  1.00  0.00           C  
ATOM   4641  NH1 ARG B 293     184.657 148.963  35.707  1.00  0.00           N  
ATOM   4642  NH2 ARG B 293     185.762 146.972  35.871  1.00  0.00           N  
ATOM   4643  H   ARG B 293     183.439 146.585  28.774  1.00  0.00           H  
ATOM   4644  HA  ARG B 293     182.352 144.870  30.969  1.00  0.00           H  
ATOM   4645 1HB  ARG B 293     183.997 146.418  31.890  1.00  0.00           H  
ATOM   4646 2HB  ARG B 293     183.226 147.778  31.088  1.00  0.00           H  
ATOM   4647 1HG  ARG B 293     181.257 147.553  32.489  1.00  0.00           H  
ATOM   4648 2HG  ARG B 293     181.934 146.089  33.245  1.00  0.00           H  
ATOM   4649 1HD  ARG B 293     183.288 148.770  33.299  1.00  0.00           H  
ATOM   4650 2HD  ARG B 293     182.169 148.196  34.556  1.00  0.00           H  
ATOM   4651  HE  ARG B 293     184.106 146.203  34.176  1.00  0.00           H  
ATOM   4652 1HH1 ARG B 293     183.921 149.525  35.304  1.00  0.00           H  
ATOM   4653 2HH1 ARG B 293     185.281 149.364  36.391  1.00  0.00           H  
ATOM   4654 1HH2 ARG B 293     185.872 146.007  35.591  1.00  0.00           H  
ATOM   4655 2HH2 ARG B 293     186.387 147.373  36.555  1.00  0.00           H  
ATOM   4656  N   VAL B 294     180.018 145.681  30.595  1.00  0.00           N  
ATOM   4657  CA  VAL B 294     178.641 146.065  30.320  1.00  0.00           C  
ATOM   4658  C   VAL B 294     177.895 146.165  31.644  1.00  0.00           C  
ATOM   4659  O   VAL B 294     178.034 145.293  32.510  1.00  0.00           O  
ATOM   4660  CB  VAL B 294     177.952 145.037  29.403  1.00  0.00           C  
ATOM   4661  CG1 VAL B 294     176.577 145.537  28.981  1.00  0.00           C  
ATOM   4662  CG2 VAL B 294     178.823 144.764  28.187  1.00  0.00           C  
ATOM   4663  H   VAL B 294     180.199 144.874  31.175  1.00  0.00           H  
ATOM   4664  HA  VAL B 294     178.642 147.044  29.841  1.00  0.00           H  
ATOM   4665  HB  VAL B 294     177.801 144.112  29.959  1.00  0.00           H  
ATOM   4666 1HG1 VAL B 294     176.105 144.798  28.334  1.00  0.00           H  
ATOM   4667 2HG1 VAL B 294     175.960 145.691  29.867  1.00  0.00           H  
ATOM   4668 3HG1 VAL B 294     176.682 146.478  28.442  1.00  0.00           H  
ATOM   4669 1HG2 VAL B 294     178.330 144.037  27.542  1.00  0.00           H  
ATOM   4670 2HG2 VAL B 294     178.979 145.692  27.634  1.00  0.00           H  
ATOM   4671 3HG2 VAL B 294     179.786 144.369  28.510  1.00  0.00           H  
ATOM   4672  N   LYS B 295     177.113 147.226  31.804  1.00  0.00           N  
ATOM   4673  CA  LYS B 295     176.431 147.476  33.064  1.00  0.00           C  
ATOM   4674  C   LYS B 295     175.284 146.488  33.267  1.00  0.00           C  
ATOM   4675  O   LYS B 295     174.591 146.097  32.325  1.00  0.00           O  
ATOM   4676  CB  LYS B 295     175.910 148.913  33.113  1.00  0.00           C  
ATOM   4677  CG  LYS B 295     176.999 149.975  33.169  1.00  0.00           C  
ATOM   4678  CD  LYS B 295     176.404 151.370  33.301  1.00  0.00           C  
ATOM   4679  CE  LYS B 295     177.492 152.434  33.354  1.00  0.00           C  
ATOM   4680  NZ  LYS B 295     176.925 153.802  33.496  1.00  0.00           N  
ATOM   4681  H   LYS B 295     176.986 147.873  31.039  1.00  0.00           H  
ATOM   4682  HA  LYS B 295     177.143 147.332  33.877  1.00  0.00           H  
ATOM   4683 1HB  LYS B 295     175.297 149.108  32.232  1.00  0.00           H  
ATOM   4684 2HB  LYS B 295     175.274 149.040  33.989  1.00  0.00           H  
ATOM   4685 1HG  LYS B 295     177.651 149.785  34.023  1.00  0.00           H  
ATOM   4686 2HG  LYS B 295     177.599 149.930  32.261  1.00  0.00           H  
ATOM   4687 1HD  LYS B 295     175.753 151.570  32.450  1.00  0.00           H  
ATOM   4688 2HD  LYS B 295     175.810 151.426  34.213  1.00  0.00           H  
ATOM   4689 1HE  LYS B 295     178.152 152.237  34.197  1.00  0.00           H  
ATOM   4690 2HE  LYS B 295     178.085 152.393  32.439  1.00  0.00           H  
ATOM   4691 1HZ  LYS B 295     177.677 154.477  33.527  1.00  0.00           H  
ATOM   4692 2HZ  LYS B 295     176.325 154.002  32.709  1.00  0.00           H  
ATOM   4693 3HZ  LYS B 295     176.389 153.857  34.350  1.00  0.00           H  
ATOM   4694  N   ASN B 296     175.104 146.089  34.527  1.00  0.00           N  
ATOM   4695  CA  ASN B 296     173.963 145.285  34.979  1.00  0.00           C  
ATOM   4696  C   ASN B 296     173.826 144.093  34.039  1.00  0.00           C  
ATOM   4697  O   ASN B 296     174.478 143.064  34.291  1.00  0.00           O  
ATOM   4698  CB  ASN B 296     172.685 146.102  35.024  1.00  0.00           C  
ATOM   4699  CG  ASN B 296     172.719 147.172  36.079  1.00  0.00           C  
ATOM   4700  OD1 ASN B 296     173.453 147.064  37.068  1.00  0.00           O  
ATOM   4701  ND2 ASN B 296     171.938 148.205  35.889  1.00  0.00           N  
ATOM   4702  H   ASN B 296     175.806 146.367  35.197  1.00  0.00           H  
ATOM   4703  HA  ASN B 296     174.203 144.863  35.955  1.00  0.00           H  
ATOM   4704 1HB  ASN B 296     172.517 146.571  34.053  1.00  0.00           H  
ATOM   4705 2HB  ASN B 296     171.838 145.443  35.218  1.00  0.00           H  
ATOM   4706 1HD2 ASN B 296     171.919 148.948  36.559  1.00  0.00           H  
ATOM   4707 2HD2 ASN B 296     171.360 148.253  35.074  1.00  0.00           H  
ATOM   4708  N   LEU B 297     173.021 144.169  32.976  1.00  0.00           N  
ATOM   4709  CA  LEU B 297     172.557 143.001  32.227  1.00  0.00           C  
ATOM   4710  C   LEU B 297     171.841 142.002  33.131  1.00  0.00           C  
ATOM   4711  O   LEU B 297     171.459 142.333  34.259  1.00  0.00           O  
ATOM   4712  CB  LEU B 297     173.741 142.314  31.536  1.00  0.00           C  
ATOM   4713  CG  LEU B 297     174.428 143.124  30.430  1.00  0.00           C  
ATOM   4714  CD1 LEU B 297     175.581 142.316  29.849  1.00  0.00           C  
ATOM   4715  CD2 LEU B 297     173.412 143.477  29.354  1.00  0.00           C  
ATOM   4716  H   LEU B 297     172.725 145.088  32.684  1.00  0.00           H  
ATOM   4717  HA  LEU B 297     171.837 143.333  31.481  1.00  0.00           H  
ATOM   4718 1HB  LEU B 297     174.492 142.077  32.289  1.00  0.00           H  
ATOM   4719 2HB  LEU B 297     173.391 141.379  31.096  1.00  0.00           H  
ATOM   4720  HG  LEU B 297     174.842 144.040  30.853  1.00  0.00           H  
ATOM   4721 1HD1 LEU B 297     176.069 142.893  29.063  1.00  0.00           H  
ATOM   4722 2HD1 LEU B 297     176.302 142.093  30.636  1.00  0.00           H  
ATOM   4723 3HD1 LEU B 297     175.199 141.385  29.432  1.00  0.00           H  
ATOM   4724 1HD2 LEU B 297     173.900 144.053  28.568  1.00  0.00           H  
ATOM   4725 2HD2 LEU B 297     172.998 142.562  28.930  1.00  0.00           H  
ATOM   4726 3HD2 LEU B 297     172.608 144.068  29.793  1.00  0.00           H  
ATOM   4727  N   HIS B 298     171.652 140.777  32.641  1.00  0.00           N  
ATOM   4728  CA  HIS B 298     171.016 139.716  33.410  1.00  0.00           C  
ATOM   4729  C   HIS B 298     171.594 138.382  32.957  1.00  0.00           C  
ATOM   4730  O   HIS B 298     172.110 138.255  31.843  1.00  0.00           O  
ATOM   4731  CB  HIS B 298     169.494 139.726  33.230  1.00  0.00           C  
ATOM   4732  CG  HIS B 298     168.793 138.640  33.983  1.00  0.00           C  
ATOM   4733  ND1 HIS B 298     168.705 137.345  33.514  1.00  0.00           N  
ATOM   4734  CD2 HIS B 298     168.143 138.654  35.170  1.00  0.00           C  
ATOM   4735  CE1 HIS B 298     168.032 136.610  34.382  1.00  0.00           C  
ATOM   4736  NE2 HIS B 298     167.681 137.379  35.395  1.00  0.00           N  
ATOM   4737  H   HIS B 298     171.962 140.584  31.699  1.00  0.00           H  
ATOM   4738  HA  HIS B 298     171.237 139.851  34.467  1.00  0.00           H  
ATOM   4739 1HB  HIS B 298     169.096 140.685  33.563  1.00  0.00           H  
ATOM   4740 2HB  HIS B 298     169.252 139.620  32.172  1.00  0.00           H  
ATOM   4741  HD2 HIS B 298     168.011 139.515  35.827  1.00  0.00           H  
ATOM   4742  HE1 HIS B 298     167.808 135.549  34.280  1.00  0.00           H  
ATOM   4743  HE2 HIS B 298     167.157 137.086  36.207  1.00  0.00           H  
ATOM   4744  N   GLU B 299     171.498 137.384  33.842  1.00  0.00           N  
ATOM   4745  CA  GLU B 299     172.068 136.068  33.565  1.00  0.00           C  
ATOM   4746  C   GLU B 299     171.786 135.586  32.148  1.00  0.00           C  
ATOM   4747  O   GLU B 299     172.683 135.024  31.509  1.00  0.00           O  
ATOM   4748  CB  GLU B 299     171.529 135.046  34.568  1.00  0.00           C  
ATOM   4749  CG  GLU B 299     172.064 133.634  34.375  1.00  0.00           C  
ATOM   4750  CD  GLU B 299     171.505 132.655  35.369  1.00  0.00           C  
ATOM   4751  OE1 GLU B 299     170.842 133.081  36.285  1.00  0.00           O  
ATOM   4752  OE2 GLU B 299     171.742 131.481  35.214  1.00  0.00           O  
ATOM   4753  H   GLU B 299     171.022 137.540  34.718  1.00  0.00           H  
ATOM   4754  HA  GLU B 299     173.152 136.133  33.667  1.00  0.00           H  
ATOM   4755 1HB  GLU B 299     171.778 135.363  35.580  1.00  0.00           H  
ATOM   4756 2HB  GLU B 299     170.441 135.004  34.496  1.00  0.00           H  
ATOM   4757 1HG  GLU B 299     171.813 133.296  33.369  1.00  0.00           H  
ATOM   4758 2HG  GLU B 299     173.150 133.654  34.462  1.00  0.00           H  
ATOM   4759  N   LYS B 300     170.565 135.783  31.645  1.00  0.00           N  
ATOM   4760  CA  LYS B 300     170.249 135.345  30.289  1.00  0.00           C  
ATOM   4761  C   LYS B 300     171.149 136.024  29.265  1.00  0.00           C  
ATOM   4762  O   LYS B 300     171.683 135.364  28.365  1.00  0.00           O  
ATOM   4763  CB  LYS B 300     168.781 135.625  29.963  1.00  0.00           C  
ATOM   4764  CG  LYS B 300     168.340 135.149  28.585  1.00  0.00           C  
ATOM   4765  CD  LYS B 300     166.858 135.410  28.359  1.00  0.00           C  
ATOM   4766  CE  LYS B 300     166.374 134.769  27.067  1.00  0.00           C  
ATOM   4767  NZ  LYS B 300     167.005 135.387  25.869  1.00  0.00           N  
ATOM   4768  H   LYS B 300     169.850 136.236  32.195  1.00  0.00           H  
ATOM   4769  HA  LYS B 300     170.428 134.272  30.221  1.00  0.00           H  
ATOM   4770 1HB  LYS B 300     168.145 135.140  30.704  1.00  0.00           H  
ATOM   4771 2HB  LYS B 300     168.593 136.697  30.023  1.00  0.00           H  
ATOM   4772 1HG  LYS B 300     168.914 135.672  27.819  1.00  0.00           H  
ATOM   4773 2HG  LYS B 300     168.531 134.080  28.492  1.00  0.00           H  
ATOM   4774 1HD  LYS B 300     166.285 135.004  29.194  1.00  0.00           H  
ATOM   4775 2HD  LYS B 300     166.682 136.484  28.309  1.00  0.00           H  
ATOM   4776 1HE  LYS B 300     166.608 133.706  27.078  1.00  0.00           H  
ATOM   4777 2HE  LYS B 300     165.293 134.880  26.989  1.00  0.00           H  
ATOM   4778 1HZ  LYS B 300     166.659 134.935  25.035  1.00  0.00           H  
ATOM   4779 2HZ  LYS B 300     166.779 136.371  25.838  1.00  0.00           H  
ATOM   4780 3HZ  LYS B 300     168.008 135.275  25.920  1.00  0.00           H  
ATOM   4781  N   ARG B 301     171.331 137.339  29.384  1.00  0.00           N  
ATOM   4782  CA  ARG B 301     172.172 138.075  28.453  1.00  0.00           C  
ATOM   4783  C   ARG B 301     173.650 137.748  28.605  1.00  0.00           C  
ATOM   4784  O   ARG B 301     174.364 137.690  27.597  1.00  0.00           O  
ATOM   4785  CB  ARG B 301     171.977 139.572  28.641  1.00  0.00           C  
ATOM   4786  CG  ARG B 301     170.569 140.073  28.359  1.00  0.00           C  
ATOM   4787  CD  ARG B 301     170.163 139.812  26.954  1.00  0.00           C  
ATOM   4788  NE  ARG B 301     168.948 140.524  26.599  1.00  0.00           N  
ATOM   4789  CZ  ARG B 301     168.195 140.261  25.513  1.00  0.00           C  
ATOM   4790  NH1 ARG B 301     168.547 139.299  24.688  1.00  0.00           N  
ATOM   4791  NH2 ARG B 301     167.103 140.966  25.277  1.00  0.00           N  
ATOM   4792  H   ARG B 301     170.878 137.837  30.136  1.00  0.00           H  
ATOM   4793  HA  ARG B 301     171.890 137.796  27.437  1.00  0.00           H  
ATOM   4794 1HB  ARG B 301     172.224 139.845  29.665  1.00  0.00           H  
ATOM   4795 2HB  ARG B 301     172.657 140.115  27.984  1.00  0.00           H  
ATOM   4796 1HG  ARG B 301     169.864 139.568  29.019  1.00  0.00           H  
ATOM   4797 2HG  ARG B 301     170.523 141.149  28.535  1.00  0.00           H  
ATOM   4798 1HD  ARG B 301     170.957 140.136  26.281  1.00  0.00           H  
ATOM   4799 2HD  ARG B 301     169.986 138.746  26.819  1.00  0.00           H  
ATOM   4800  HE  ARG B 301     168.644 141.271  27.210  1.00  0.00           H  
ATOM   4801 1HH1 ARG B 301     169.382 138.759  24.868  1.00  0.00           H  
ATOM   4802 2HH1 ARG B 301     167.983 139.101  23.874  1.00  0.00           H  
ATOM   4803 1HH2 ARG B 301     166.833 141.706  25.911  1.00  0.00           H  
ATOM   4804 2HH2 ARG B 301     166.539 140.768  24.463  1.00  0.00           H  
ATOM   4805  N   GLU B 302     174.125 137.535  29.835  1.00  0.00           N  
ATOM   4806  CA  GLU B 302     175.516 137.141  30.026  1.00  0.00           C  
ATOM   4807  C   GLU B 302     175.812 135.822  29.328  1.00  0.00           C  
ATOM   4808  O   GLU B 302     176.872 135.659  28.712  1.00  0.00           O  
ATOM   4809  CB  GLU B 302     175.837 137.022  31.518  1.00  0.00           C  
ATOM   4810  CG  GLU B 302     177.273 136.619  31.821  1.00  0.00           C  
ATOM   4811  CD  GLU B 302     177.563 136.554  33.295  1.00  0.00           C  
ATOM   4812  OE1 GLU B 302     176.714 136.929  34.066  1.00  0.00           O  
ATOM   4813  OE2 GLU B 302     178.637 136.128  33.650  1.00  0.00           O  
ATOM   4814  H   GLU B 302     173.528 137.646  30.642  1.00  0.00           H  
ATOM   4815  HA  GLU B 302     176.150 137.904  29.575  1.00  0.00           H  
ATOM   4816 1HB  GLU B 302     175.647 137.977  32.008  1.00  0.00           H  
ATOM   4817 2HB  GLU B 302     175.179 136.284  31.975  1.00  0.00           H  
ATOM   4818 1HG  GLU B 302     177.466 135.641  31.381  1.00  0.00           H  
ATOM   4819 2HG  GLU B 302     177.947 137.337  31.354  1.00  0.00           H  
ATOM   4820  N   ARG B 303     174.885 134.862  29.416  1.00  0.00           N  
ATOM   4821  CA  ARG B 303     175.084 133.581  28.745  1.00  0.00           C  
ATOM   4822  C   ARG B 303     175.073 133.749  27.232  1.00  0.00           C  
ATOM   4823  O   ARG B 303     175.853 133.100  26.523  1.00  0.00           O  
ATOM   4824  CB  ARG B 303     174.003 132.590  29.150  1.00  0.00           C  
ATOM   4825  CG  ARG B 303     174.097 132.091  30.583  1.00  0.00           C  
ATOM   4826  CD  ARG B 303     172.980 131.172  30.920  1.00  0.00           C  
ATOM   4827  NE  ARG B 303     173.010 130.770  32.316  1.00  0.00           N  
ATOM   4828  CZ  ARG B 303     173.755 129.760  32.806  1.00  0.00           C  
ATOM   4829  NH1 ARG B 303     174.525 129.060  32.001  1.00  0.00           N  
ATOM   4830  NH2 ARG B 303     173.713 129.472  34.095  1.00  0.00           N  
ATOM   4831  H   ARG B 303     174.040 135.013  29.946  1.00  0.00           H  
ATOM   4832  HA  ARG B 303     176.059 133.188  29.031  1.00  0.00           H  
ATOM   4833 1HB  ARG B 303     173.023 133.050  29.025  1.00  0.00           H  
ATOM   4834 2HB  ARG B 303     174.043 131.720  28.494  1.00  0.00           H  
ATOM   4835 1HG  ARG B 303     175.036 131.554  30.720  1.00  0.00           H  
ATOM   4836 2HG  ARG B 303     174.061 132.939  31.267  1.00  0.00           H  
ATOM   4837 1HD  ARG B 303     172.030 131.670  30.728  1.00  0.00           H  
ATOM   4838 2HD  ARG B 303     173.050 130.275  30.305  1.00  0.00           H  
ATOM   4839  HE  ARG B 303     172.431 131.285  32.966  1.00  0.00           H  
ATOM   4840 1HH1 ARG B 303     174.557 129.280  31.016  1.00  0.00           H  
ATOM   4841 2HH1 ARG B 303     175.083 128.303  32.368  1.00  0.00           H  
ATOM   4842 1HH2 ARG B 303     173.121 130.009  34.714  1.00  0.00           H  
ATOM   4843 2HH2 ARG B 303     174.271 128.715  34.462  1.00  0.00           H  
ATOM   4844  N   GLU B 304     174.194 134.611  26.716  1.00  0.00           N  
ATOM   4845  CA  GLU B 304     174.137 134.831  25.275  1.00  0.00           C  
ATOM   4846  C   GLU B 304     175.444 135.415  24.759  1.00  0.00           C  
ATOM   4847  O   GLU B 304     175.926 135.027  23.688  1.00  0.00           O  
ATOM   4848  CB  GLU B 304     172.975 135.762  24.922  1.00  0.00           C  
ATOM   4849  CG  GLU B 304     171.597 135.135  25.075  1.00  0.00           C  
ATOM   4850  CD  GLU B 304     170.482 136.133  24.942  1.00  0.00           C  
ATOM   4851  OE1 GLU B 304     170.763 137.304  24.861  1.00  0.00           O  
ATOM   4852  OE2 GLU B 304     169.344 135.724  24.919  1.00  0.00           O  
ATOM   4853  H   GLU B 304     173.562 135.120  27.317  1.00  0.00           H  
ATOM   4854  HA  GLU B 304     173.990 133.868  24.784  1.00  0.00           H  
ATOM   4855 1HB  GLU B 304     173.012 136.647  25.558  1.00  0.00           H  
ATOM   4856 2HB  GLU B 304     173.078 136.097  23.890  1.00  0.00           H  
ATOM   4857 1HG  GLU B 304     171.473 134.365  24.314  1.00  0.00           H  
ATOM   4858 2HG  GLU B 304     171.534 134.655  26.052  1.00  0.00           H  
ATOM   4859  N   ILE B 305     176.028 136.354  25.506  1.00  0.00           N  
ATOM   4860  CA  ILE B 305     177.295 136.953  25.095  1.00  0.00           C  
ATOM   4861  C   ILE B 305     178.411 135.920  25.159  1.00  0.00           C  
ATOM   4862  O   ILE B 305     179.212 135.787  24.229  1.00  0.00           O  
ATOM   4863  CB  ILE B 305     177.653 138.161  25.981  1.00  0.00           C  
ATOM   4864  CG1 ILE B 305     176.639 139.290  25.779  1.00  0.00           C  
ATOM   4865  CG2 ILE B 305     179.062 138.645  25.675  1.00  0.00           C  
ATOM   4866  CD1 ILE B 305     176.709 140.370  26.834  1.00  0.00           C  
ATOM   4867  H   ILE B 305     175.597 136.659  26.366  1.00  0.00           H  
ATOM   4868  HA  ILE B 305     177.205 137.275  24.059  1.00  0.00           H  
ATOM   4869  HB  ILE B 305     177.597 137.872  27.029  1.00  0.00           H  
ATOM   4870 1HG1 ILE B 305     176.799 139.753  24.805  1.00  0.00           H  
ATOM   4871 2HG1 ILE B 305     175.629 138.877  25.781  1.00  0.00           H  
ATOM   4872 1HG2 ILE B 305     179.298 139.500  26.308  1.00  0.00           H  
ATOM   4873 2HG2 ILE B 305     179.772 137.843  25.868  1.00  0.00           H  
ATOM   4874 3HG2 ILE B 305     179.125 138.942  24.628  1.00  0.00           H  
ATOM   4875 1HD1 ILE B 305     175.961 141.134  26.623  1.00  0.00           H  
ATOM   4876 2HD1 ILE B 305     176.516 139.933  27.815  1.00  0.00           H  
ATOM   4877 3HD1 ILE B 305     177.700 140.821  26.826  1.00  0.00           H  
ATOM   4878  N   LYS B 306     178.466 135.163  26.260  1.00  0.00           N  
ATOM   4879  CA  LYS B 306     179.486 134.131  26.407  1.00  0.00           C  
ATOM   4880  C   LYS B 306     179.450 133.152  25.238  1.00  0.00           C  
ATOM   4881  O   LYS B 306     180.495 132.812  24.672  1.00  0.00           O  
ATOM   4882  CB  LYS B 306     179.302 133.380  27.727  1.00  0.00           C  
ATOM   4883  CG  LYS B 306     180.303 132.255  27.955  1.00  0.00           C  
ATOM   4884  CD  LYS B 306     180.038 131.540  29.272  1.00  0.00           C  
ATOM   4885  CE  LYS B 306     180.909 130.300  29.413  1.00  0.00           C  
ATOM   4886  NZ  LYS B 306     180.587 129.533  30.647  1.00  0.00           N  
ATOM   4887  H   LYS B 306     177.796 135.302  27.001  1.00  0.00           H  
ATOM   4888  HA  LYS B 306     180.473 134.591  26.409  1.00  0.00           H  
ATOM   4889 1HB  LYS B 306     179.389 134.081  28.558  1.00  0.00           H  
ATOM   4890 2HB  LYS B 306     178.301 132.950  27.764  1.00  0.00           H  
ATOM   4891 1HG  LYS B 306     180.234 131.535  27.140  1.00  0.00           H  
ATOM   4892 2HG  LYS B 306     181.312 132.665  27.970  1.00  0.00           H  
ATOM   4893 1HD  LYS B 306     180.246 132.216  30.102  1.00  0.00           H  
ATOM   4894 2HD  LYS B 306     178.990 131.244  29.321  1.00  0.00           H  
ATOM   4895 1HE  LYS B 306     180.762 129.653  28.550  1.00  0.00           H  
ATOM   4896 2HE  LYS B 306     181.957 130.594  29.446  1.00  0.00           H  
ATOM   4897 1HZ  LYS B 306     181.186 128.720  30.704  1.00  0.00           H  
ATOM   4898 2HZ  LYS B 306     180.738 130.118  31.457  1.00  0.00           H  
ATOM   4899 3HZ  LYS B 306     179.622 129.238  30.619  1.00  0.00           H  
ATOM   4900  N   LYS B 307     178.252 132.700  24.857  1.00  0.00           N  
ATOM   4901  CA  LYS B 307     178.133 131.735  23.767  1.00  0.00           C  
ATOM   4902  C   LYS B 307     178.743 132.274  22.481  1.00  0.00           C  
ATOM   4903  O   LYS B 307     179.493 131.564  21.801  1.00  0.00           O  
ATOM   4904  CB  LYS B 307     176.667 131.368  23.536  1.00  0.00           C  
ATOM   4905  CG  LYS B 307     176.440 130.359  22.418  1.00  0.00           C  
ATOM   4906  CD  LYS B 307     174.967 130.005  22.284  1.00  0.00           C  
ATOM   4907  CE  LYS B 307     174.712 129.142  21.056  1.00  0.00           C  
ATOM   4908  NZ  LYS B 307     175.254 127.766  21.220  1.00  0.00           N  
ATOM   4909  H   LYS B 307     177.416 133.021  25.322  1.00  0.00           H  
ATOM   4910  HA  LYS B 307     178.684 130.836  24.039  1.00  0.00           H  
ATOM   4911 1HB  LYS B 307     176.247 130.950  24.452  1.00  0.00           H  
ATOM   4912 2HB  LYS B 307     176.099 132.266  23.296  1.00  0.00           H  
ATOM   4913 1HG  LYS B 307     176.791 130.777  21.474  1.00  0.00           H  
ATOM   4914 2HG  LYS B 307     177.006 129.452  22.625  1.00  0.00           H  
ATOM   4915 1HD  LYS B 307     174.642 129.460  23.172  1.00  0.00           H  
ATOM   4916 2HD  LYS B 307     174.378 130.917  22.203  1.00  0.00           H  
ATOM   4917 1HE  LYS B 307     173.642 129.079  20.871  1.00  0.00           H  
ATOM   4918 2HE  LYS B 307     175.182 129.602  20.186  1.00  0.00           H  
ATOM   4919 1HZ  LYS B 307     175.066 127.228  20.386  1.00  0.00           H  
ATOM   4920 2HZ  LYS B 307     176.253 127.812  21.374  1.00  0.00           H  
ATOM   4921 3HZ  LYS B 307     174.812 127.323  22.012  1.00  0.00           H  
ATOM   4922  N   VAL B 308     178.434 133.525  22.130  1.00  0.00           N  
ATOM   4923  CA  VAL B 308     178.934 134.092  20.881  1.00  0.00           C  
ATOM   4924  C   VAL B 308     180.453 134.215  20.925  1.00  0.00           C  
ATOM   4925  O   VAL B 308     181.144 133.901  19.948  1.00  0.00           O  
ATOM   4926  CB  VAL B 308     178.313 135.478  20.629  1.00  0.00           C  
ATOM   4927  CG1 VAL B 308     178.989 136.159  19.447  1.00  0.00           C  
ATOM   4928  CG2 VAL B 308     176.818 135.340  20.389  1.00  0.00           C  
ATOM   4929  H   VAL B 308     177.848 134.089  22.728  1.00  0.00           H
[truncated: 1,589,788 more chars]
