# Supplementary material for: Reconfigurable asymmetric protein assemblies through implicit negative design
Source: Science. Author manuscript; Available in PMC 2023 Jan 27. (PMC9881579; doi:10.1126/science.abj7662)
Supplement: Data S2 [file NIHMS1843281-supplement-Data_S2.gz › without_all_supplement_resubmit_20211001/assemblies/validated/C4Hub_274A53.pdb]

ATOM      1  N   ASN A   1      32.648  55.055  32.837  1.00  0.00           N  
ATOM      2  CA  ASN A   1      32.348  55.949  33.951  1.00  0.00           C  
ATOM      3  C   ASN A   1      31.865  55.170  35.152  1.00  0.00           C  
ATOM      4  O   ASN A   1      32.334  55.379  36.267  1.00  0.00           O  
ATOM      5  CB  ASN A   1      31.321  56.990  33.547  1.00  0.00           C  
ATOM      6  CG  ASN A   1      31.863  57.984  32.558  1.00  0.00           C  
ATOM      7  ND2 ASN A   1      32.725  58.855  33.019  1.00  0.00           N  
ATOM      8  OD1 ASN A   1      31.503  57.965  31.376  1.00  0.00           O  
ATOM      9 1H   ASN A   1      32.966  55.592  32.055  1.00  0.00           H  
ATOM     10 2H   ASN A   1      33.363  54.411  33.109  1.00  0.00           H  
ATOM     11 3H   ASN A   1      31.824  54.550  32.582  1.00  0.00           H  
ATOM     12  HA  ASN A   1      33.280  56.464  34.248  1.00  0.00           H  
ATOM     13 1HB  ASN A   1      30.453  56.496  33.108  1.00  0.00           H  
ATOM     14 2HB  ASN A   1      30.977  57.527  34.432  1.00  0.00           H  
ATOM     15 1HD2 ASN A   1      33.120  59.540  32.407  1.00  0.00           H  
ATOM     16 2HD2 ASN A   1      32.989  58.836  33.984  1.00  0.00           H  
ATOM     17  N   THR A   2      30.894  54.280  34.931  1.00  0.00           N  
ATOM     18  CA  THR A   2      30.220  53.563  36.007  1.00  0.00           C  
ATOM     19  C   THR A   2      30.408  52.067  35.797  1.00  0.00           C  
ATOM     20  O   THR A   2      30.284  51.574  34.671  1.00  0.00           O  
ATOM     21  CB  THR A   2      28.720  53.907  36.068  1.00  0.00           C  
ATOM     22  CG2 THR A   2      28.033  53.105  37.163  1.00  0.00           C  
ATOM     23  OG1 THR A   2      28.558  55.306  36.332  1.00  0.00           O  
ATOM     24  H   THR A   2      30.629  54.096  33.974  1.00  0.00           H  
ATOM     25  HA  THR A   2      30.674  53.854  36.954  1.00  0.00           H  
ATOM     26  HB  THR A   2      28.254  53.676  35.111  1.00  0.00           H  
ATOM     27  HG1 THR A   2      27.632  55.494  36.509  1.00  0.00           H  
ATOM     28 1HG2 THR A   2      26.974  53.361  37.191  1.00  0.00           H  
ATOM     29 2HG2 THR A   2      28.144  52.040  36.959  1.00  0.00           H  
ATOM     30 3HG2 THR A   2      28.488  53.339  38.125  1.00  0.00           H  
ATOM     31  N   HIS A   3      30.704  51.354  36.881  1.00  0.00           N  
ATOM     32  CA  HIS A   3      30.821  49.901  36.869  1.00  0.00           C  
ATOM     33  C   HIS A   3      29.726  49.324  37.752  1.00  0.00           C  
ATOM     34  O   HIS A   3      29.695  49.582  38.961  1.00  0.00           O  
ATOM     35  CB  HIS A   3      32.198  49.443  37.359  1.00  0.00           C  
ATOM     36  CG  HIS A   3      33.333  49.954  36.527  1.00  0.00           C  
ATOM     37  CD2 HIS A   3      33.963  51.152  36.516  1.00  0.00           C  
ATOM     38  ND1 HIS A   3      33.951  49.187  35.560  1.00  0.00           N  
ATOM     39  CE1 HIS A   3      34.911  49.893  34.990  1.00  0.00           C  
ATOM     40  NE2 HIS A   3      34.939  51.088  35.552  1.00  0.00           N  
ATOM     41  H   HIS A   3      30.853  51.852  37.747  1.00  0.00           H  
ATOM     42  HA  HIS A   3      30.680  49.551  35.846  1.00  0.00           H  
ATOM     43 1HB  HIS A   3      32.349  49.780  38.385  1.00  0.00           H  
ATOM     44 2HB  HIS A   3      32.240  48.355  37.363  1.00  0.00           H  
ATOM     45  HD2 HIS A   3      33.738  52.008  37.152  1.00  0.00           H  
ATOM     46  HE1 HIS A   3      35.568  49.548  34.193  1.00  0.00           H  
ATOM     47  HE2 HIS A   3      35.574  51.837  35.316  1.00  0.00           H  
ATOM     48  N   PHE A   4      28.828  48.551  37.149  1.00  0.00           N  
ATOM     49  CA  PHE A   4      27.773  47.853  37.873  1.00  0.00           C  
ATOM     50  C   PHE A   4      28.223  46.417  38.114  1.00  0.00           C  
ATOM     51  O   PHE A   4      28.307  45.624  37.172  1.00  0.00           O  
ATOM     52  CB  PHE A   4      26.459  47.876  37.091  1.00  0.00           C  
ATOM     53  CG  PHE A   4      25.825  49.235  37.010  1.00  0.00           C  
ATOM     54  CD1 PHE A   4      26.040  50.052  35.911  1.00  0.00           C  
ATOM     55  CD2 PHE A   4      25.013  49.699  38.034  1.00  0.00           C  
ATOM     56  CE1 PHE A   4      25.457  51.303  35.836  1.00  0.00           C  
ATOM     57  CE2 PHE A   4      24.428  50.949  37.961  1.00  0.00           C  
ATOM     58  CZ  PHE A   4      24.651  51.751  36.860  1.00  0.00           C  
ATOM     59  H   PHE A   4      28.887  48.449  36.147  1.00  0.00           H  
ATOM     60  HA  PHE A   4      27.618  48.355  38.828  1.00  0.00           H  
ATOM     61 1HB  PHE A   4      26.634  47.521  36.076  1.00  0.00           H  
ATOM     62 2HB  PHE A   4      25.747  47.195  37.556  1.00  0.00           H  
ATOM     63  HD1 PHE A   4      26.677  49.696  35.099  1.00  0.00           H  
ATOM     64  HD2 PHE A   4      24.837  49.065  38.903  1.00  0.00           H  
ATOM     65  HE1 PHE A   4      25.635  51.935  34.965  1.00  0.00           H  
ATOM     66  HE2 PHE A   4      23.791  51.301  38.771  1.00  0.00           H  
ATOM     67  HZ  PHE A   4      24.192  52.737  36.802  1.00  0.00           H  
ATOM     68  N   ILE A   5      28.515  46.091  39.370  1.00  0.00           N  
ATOM     69  CA  ILE A   5      29.078  44.795  39.739  1.00  0.00           C  
ATOM     70  C   ILE A   5      28.043  44.043  40.565  1.00  0.00           C  
ATOM     71  O   ILE A   5      27.653  44.495  41.647  1.00  0.00           O  
ATOM     72  CB  ILE A   5      30.385  44.947  40.536  1.00  0.00           C  
ATOM     73  CG1 ILE A   5      31.411  45.752  39.732  1.00  0.00           C  
ATOM     74  CG2 ILE A   5      30.946  43.582  40.905  1.00  0.00           C  
ATOM     75  CD1 ILE A   5      32.598  46.214  40.545  1.00  0.00           C  
ATOM     76  H   ILE A   5      28.337  46.773  40.093  1.00  0.00           H  
ATOM     77  HA  ILE A   5      29.283  44.235  38.828  1.00  0.00           H  
ATOM     78  HB  ILE A   5      30.191  45.509  41.450  1.00  0.00           H  
ATOM     79 1HG1 ILE A   5      31.779  45.146  38.904  1.00  0.00           H  
ATOM     80 2HG1 ILE A   5      30.929  46.630  39.304  1.00  0.00           H  
ATOM     81 1HG2 ILE A   5      31.870  43.709  41.467  1.00  0.00           H  
ATOM     82 2HG2 ILE A   5      30.221  43.044  41.515  1.00  0.00           H  
ATOM     83 3HG2 ILE A   5      31.149  43.015  39.997  1.00  0.00           H  
ATOM     84 1HD1 ILE A   5      33.279  46.777  39.906  1.00  0.00           H  
ATOM     85 2HD1 ILE A   5      32.255  46.852  41.360  1.00  0.00           H  
ATOM     86 3HD1 ILE A   5      33.118  45.349  40.954  1.00  0.00           H  
ATOM     87  N   VAL A   6      27.601  42.896  40.053  1.00  0.00           N  
ATOM     88  CA  VAL A   6      26.541  42.100  40.660  1.00  0.00           C  
ATOM     89  C   VAL A   6      27.144  40.778  41.118  1.00  0.00           C  
ATOM     90  O   VAL A   6      27.702  40.032  40.309  1.00  0.00           O  
ATOM     91  CB  VAL A   6      25.398  41.841  39.660  1.00  0.00           C  
ATOM     92  CG1 VAL A   6      24.303  41.007  40.307  1.00  0.00           C  
ATOM     93  CG2 VAL A   6      24.842  43.164  39.156  1.00  0.00           C  
ATOM     94  H   VAL A   6      28.031  42.573  39.198  1.00  0.00           H  
ATOM     95  HA  VAL A   6      26.149  42.643  41.520  1.00  0.00           H  
ATOM     96  HB  VAL A   6      25.787  41.266  38.819  1.00  0.00           H  
ATOM     97 1HG1 VAL A   6      23.503  40.833  39.586  1.00  0.00           H  
ATOM     98 2HG1 VAL A   6      24.715  40.051  40.628  1.00  0.00           H  
ATOM     99 3HG1 VAL A   6      23.902  41.538  41.170  1.00  0.00           H  
ATOM    100 1HG2 VAL A   6      24.035  42.974  38.449  1.00  0.00           H  
ATOM    101 2HG2 VAL A   6      24.459  43.741  39.998  1.00  0.00           H  
ATOM    102 3HG2 VAL A   6      25.633  43.726  38.660  1.00  0.00           H  
ATOM    103  N   VAL A   7      27.026  40.487  42.412  1.00  0.00           N  
ATOM    104  CA  VAL A   7      27.629  39.302  43.003  1.00  0.00           C  
ATOM    105  C   VAL A   7      26.588  38.477  43.746  1.00  0.00           C  
ATOM    106  O   VAL A   7      25.604  39.008  44.271  1.00  0.00           O  
ATOM    107  CB  VAL A   7      28.755  39.703  43.974  1.00  0.00           C  
ATOM    108  CG1 VAL A   7      28.180  40.390  45.203  1.00  0.00           C  
ATOM    109  CG2 VAL A   7      29.558  38.473  44.370  1.00  0.00           C  
ATOM    110  H   VAL A   7      26.498  41.115  42.999  1.00  0.00           H  
ATOM    111  HA  VAL A   7      28.046  38.690  42.201  1.00  0.00           H  
ATOM    112  HB  VAL A   7      29.410  40.421  43.481  1.00  0.00           H  
ATOM    113 1HG1 VAL A   7      28.989  40.666  45.878  1.00  0.00           H  
ATOM    114 2HG1 VAL A   7      27.640  41.286  44.899  1.00  0.00           H  
ATOM    115 3HG1 VAL A   7      27.497  39.710  45.714  1.00  0.00           H  
ATOM    116 1HG2 VAL A   7      30.353  38.763  45.057  1.00  0.00           H  
ATOM    117 2HG2 VAL A   7      28.902  37.752  44.858  1.00  0.00           H  
ATOM    118 3HG2 VAL A   7      29.995  38.021  43.479  1.00  0.00           H  
ATOM    119  N   HIS A   8      26.820  37.162  43.775  1.00  0.00           N  
ATOM    120  CA  HIS A   8      25.987  36.208  44.507  1.00  0.00           C  
ATOM    121  C   HIS A   8      24.570  36.144  43.927  1.00  0.00           C  
ATOM    122  O   HIS A   8      23.570  36.100  44.647  1.00  0.00           O  
ATOM    123  CB  HIS A   8      25.921  36.579  45.993  1.00  0.00           C  
ATOM    124  CG  HIS A   8      27.206  36.352  46.728  1.00  0.00           C  
ATOM    125  CD2 HIS A   8      28.064  37.221  47.314  1.00  0.00           C  
ATOM    126  ND1 HIS A   8      27.738  35.095  46.923  1.00  0.00           N  
ATOM    127  CE1 HIS A   8      28.871  35.201  47.599  1.00  0.00           C  
ATOM    128  NE2 HIS A   8      29.089  36.479  47.848  1.00  0.00           N  
ATOM    129  H   HIS A   8      27.619  36.824  43.259  1.00  0.00           H  
ATOM    130  HA  HIS A   8      26.412  35.211  44.384  1.00  0.00           H  
ATOM    131 1HB  HIS A   8      25.652  37.633  46.093  1.00  0.00           H  
ATOM    132 2HB  HIS A   8      25.142  35.994  46.481  1.00  0.00           H  
ATOM    133  HD2 HIS A   8      27.960  38.305  47.354  1.00  0.00           H  
ATOM    134  HE1 HIS A   8      29.513  34.374  47.899  1.00  0.00           H  
ATOM    135  HE2 HIS A   8      29.880  36.858  48.348  1.00  0.00           H  
ATOM    136  N   GLY A   9      24.505  36.136  42.596  1.00  0.00           N  
ATOM    137  CA  GLY A   9      23.244  36.009  41.876  1.00  0.00           C  
ATOM    138  C   GLY A   9      23.283  34.742  41.032  1.00  0.00           C  
ATOM    139  O   GLY A   9      24.217  33.939  41.125  1.00  0.00           O  
ATOM    140  H   GLY A   9      25.364  36.221  42.073  1.00  0.00           H  
ATOM    141 1HA  GLY A   9      22.419  35.975  42.588  1.00  0.00           H  
ATOM    142 2HA  GLY A   9      23.092  36.887  41.249  1.00  0.00           H  
ATOM    143  N   SER A  10      22.256  34.569  40.205  1.00  0.00           N  
ATOM    144  CA  SER A  10      22.170  33.400  39.346  1.00  0.00           C  
ATOM    145  C   SER A  10      22.620  33.745  37.928  1.00  0.00           C  
ATOM    146  O   SER A  10      22.789  34.914  37.562  1.00  0.00           O  
ATOM    147  CB  SER A  10      20.751  32.866  39.328  1.00  0.00           C  
ATOM    148  OG  SER A  10      19.880  33.776  38.717  1.00  0.00           O  
ATOM    149  H   SER A  10      21.520  35.260  40.172  1.00  0.00           H  
ATOM    150  HA  SER A  10      22.836  32.631  39.740  1.00  0.00           H  
ATOM    151 1HB  SER A  10      20.727  31.918  38.792  1.00  0.00           H  
ATOM    152 2HB  SER A  10      20.423  32.672  40.348  1.00  0.00           H  
ATOM    153  HG  SER A  10      18.997  33.414  38.829  1.00  0.00           H  
ATOM    154  N   GLU A  11      22.816  32.700  37.120  1.00  0.00           N  
ATOM    155  CA  GLU A  11      23.131  32.909  35.711  1.00  0.00           C  
ATOM    156  C   GLU A  11      22.003  33.644  34.999  1.00  0.00           C  
ATOM    157  O   GLU A  11      22.255  34.484  34.127  1.00  0.00           O  
ATOM    158  CB  GLU A  11      23.397  31.570  35.020  1.00  0.00           C  
ATOM    159  CG  GLU A  11      24.636  30.840  35.519  1.00  0.00           C  
ATOM    160  CD  GLU A  11      24.395  30.085  36.796  1.00  0.00           C  
ATOM    161  OE1 GLU A  11      23.302  30.149  37.305  1.00  0.00           O  
ATOM    162  OE2 GLU A  11      25.305  29.441  37.263  1.00  0.00           O1-
ATOM    163  H   GLU A  11      22.750  31.757  37.476  1.00  0.00           H  
ATOM    164  HA  GLU A  11      24.021  33.535  35.644  1.00  0.00           H  
ATOM    165 1HB  GLU A  11      22.540  30.911  35.161  1.00  0.00           H  
ATOM    166 2HB  GLU A  11      23.513  31.731  33.948  1.00  0.00           H  
ATOM    167 1HG  GLU A  11      24.966  30.139  34.753  1.00  0.00           H  
ATOM    168 2HG  GLU A  11      25.434  31.565  35.676  1.00  0.00           H  
ATOM    169  N   ASP A  12      20.752  33.346  35.357  1.00  0.00           N  
ATOM    170  CA  ASP A  12      19.625  34.043  34.745  1.00  0.00           C  
ATOM    171  C   ASP A  12      19.654  35.530  35.075  1.00  0.00           C  
ATOM    172  O   ASP A  12      19.404  36.371  34.203  1.00  0.00           O  
ATOM    173  CB  ASP A  12      18.300  33.437  35.215  1.00  0.00           C  
ATOM    174  CG  ASP A  12      18.028  32.067  34.607  1.00  0.00           C  
ATOM    175  OD1 ASP A  12      18.724  31.695  33.694  1.00  0.00           O  
ATOM    176  OD2 ASP A  12      17.126  31.406  35.065  1.00  0.00           O1-
ATOM    177  H   ASP A  12      20.572  32.638  36.053  1.00  0.00           H  
ATOM    178  HA  ASP A  12      19.704  33.948  33.662  1.00  0.00           H  
ATOM    179 1HB  ASP A  12      18.307  33.342  36.300  1.00  0.00           H  
ATOM    180 2HB  ASP A  12      17.480  34.105  34.949  1.00  0.00           H  
ATOM    181  N   ALA A  13      19.955  35.874  36.329  1.00  0.00           N  
ATOM    182  CA  ALA A  13      20.062  37.276  36.715  1.00  0.00           C  
ATOM    183  C   ALA A  13      21.211  37.977  36.006  1.00  0.00           C  
ATOM    184  O   ALA A  13      21.066  39.141  35.617  1.00  0.00           O  
ATOM    185  CB  ALA A  13      20.227  37.394  38.222  1.00  0.00           C  
ATOM    186  H   ALA A  13      20.110  35.159  37.025  1.00  0.00           H  
ATOM    187  HA  ALA A  13      19.142  37.780  36.421  1.00  0.00           H  
ATOM    188 1HB  ALA A  13      20.300  38.445  38.499  1.00  0.00           H  
ATOM    189 2HB  ALA A  13      19.366  36.946  38.718  1.00  0.00           H  
ATOM    190 3HB  ALA A  13      21.134  36.874  38.531  1.00  0.00           H  
ATOM    191  N   ALA A  14      22.346  37.295  35.823  1.00  0.00           N  
ATOM    192  CA  ALA A  14      23.466  37.894  35.103  1.00  0.00           C  
ATOM    193  C   ALA A  14      23.111  38.168  33.648  1.00  0.00           C  
ATOM    194  O   ALA A  14      23.455  39.229  33.114  1.00  0.00           O  
ATOM    195  CB  ALA A  14      24.691  36.986  35.191  1.00  0.00           C  
ATOM    196  H   ALA A  14      22.438  36.357  36.183  1.00  0.00           H  
ATOM    197  HA  ALA A  14      23.697  38.850  35.573  1.00  0.00           H  
ATOM    198 1HB  ALA A  14      25.521  37.441  34.650  1.00  0.00           H  
ATOM    199 2HB  ALA A  14      24.969  36.850  36.236  1.00  0.00           H  
ATOM    200 3HB  ALA A  14      24.458  36.019  34.750  1.00  0.00           H  
ATOM    201  N   GLN A  15      22.431  37.224  32.993  1.00  0.00           N  
ATOM    202  CA  GLN A  15      22.030  37.428  31.603  1.00  0.00           C  
ATOM    203  C   GLN A  15      21.040  38.579  31.487  1.00  0.00           C  
ATOM    204  O   GLN A  15      21.122  39.395  30.563  1.00  0.00           O  
ATOM    205  CB  GLN A  15      21.416  36.150  31.026  1.00  0.00           C  
ATOM    206  CG  GLN A  15      20.985  36.267  29.573  1.00  0.00           C  
ATOM    207  CD  GLN A  15      22.160  36.485  28.637  1.00  0.00           C  
ATOM    208  NE2 GLN A  15      21.927  37.230  27.563  1.00  0.00           N  
ATOM    209  OE1 GLN A  15      23.263  35.988  28.878  1.00  0.00           O  
ATOM    210  H   GLN A  15      22.189  36.359  33.453  1.00  0.00           H  
ATOM    211  HA  GLN A  15      22.915  37.687  31.022  1.00  0.00           H  
ATOM    212 1HB  GLN A  15      22.136  35.336  31.099  1.00  0.00           H  
ATOM    213 2HB  GLN A  15      20.543  35.868  31.614  1.00  0.00           H  
ATOM    214 1HG  GLN A  15      20.481  35.346  29.280  1.00  0.00           H  
ATOM    215 2HG  GLN A  15      20.307  37.113  29.474  1.00  0.00           H  
ATOM    216 1HE2 GLN A  15      22.664  37.410  26.910  1.00  0.00           H  
ATOM    217 2HE2 GLN A  15      21.017  37.613  27.407  1.00  0.00           H  
ATOM    218  N   LEU A  16      20.089  38.654  32.421  1.00  0.00           N  
ATOM    219  CA  LEU A  16      19.115  39.739  32.401  1.00  0.00           C  
ATOM    220  C   LEU A  16      19.777  41.084  32.677  1.00  0.00           C  
ATOM    221  O   LEU A  16      19.417  42.091  32.057  1.00  0.00           O  
ATOM    222  CB  LEU A  16      18.017  39.483  33.439  1.00  0.00           C  
ATOM    223  CG  LEU A  16      17.092  38.293  33.150  1.00  0.00           C  
ATOM    224  CD1 LEU A  16      16.386  37.874  34.432  1.00  0.00           C  
ATOM    225  CD2 LEU A  16      16.088  38.679  32.074  1.00  0.00           C  
ATOM    226  H   LEU A  16      20.036  37.959  33.152  1.00  0.00           H  
ATOM    227  HA  LEU A  16      18.673  39.789  31.407  1.00  0.00           H  
ATOM    228 1HB  LEU A  16      18.486  39.312  34.407  1.00  0.00           H  
ATOM    229 2HB  LEU A  16      17.394  40.376  33.514  1.00  0.00           H  
ATOM    230  HG  LEU A  16      17.687  37.447  32.805  1.00  0.00           H  
ATOM    231 1HD1 LEU A  16      15.730  37.028  34.227  1.00  0.00           H  
ATOM    232 2HD1 LEU A  16      17.127  37.585  35.178  1.00  0.00           H  
ATOM    233 3HD1 LEU A  16      15.796  38.707  34.811  1.00  0.00           H  
ATOM    234 1HD2 LEU A  16      15.432  37.833  31.867  1.00  0.00           H  
ATOM    235 2HD2 LEU A  16      15.492  39.525  32.418  1.00  0.00           H  
ATOM    236 3HD2 LEU A  16      16.620  38.957  31.164  1.00  0.00           H  
ATOM    237  N   ALA A  17      20.745  41.116  33.594  1.00  0.00           N  
ATOM    238  CA  ALA A  17      21.446  42.360  33.888  1.00  0.00           C  
ATOM    239  C   ALA A  17      22.188  42.875  32.660  1.00  0.00           C  
ATOM    240  O   ALA A  17      22.165  44.076  32.370  1.00  0.00           O  
ATOM    241  CB  ALA A  17      22.415  42.161  35.045  1.00  0.00           C  
ATOM    242  H   ALA A  17      21.000  40.277  34.096  1.00  0.00           H  
ATOM    243  HA  ALA A  17      20.705  43.109  34.165  1.00  0.00           H  
ATOM    244 1HB  ALA A  17      22.931  43.099  35.253  1.00  0.00           H  
ATOM    245 2HB  ALA A  17      21.863  41.848  35.932  1.00  0.00           H  
ATOM    246 3HB  ALA A  17      23.143  41.398  34.783  1.00  0.00           H  
ATOM    247  N   GLU A  18      22.841  41.975  31.920  1.00  0.00           N  
ATOM    248  CA  GLU A  18      23.610  42.391  30.750  1.00  0.00           C  
ATOM    249  C   GLU A  18      22.697  42.924  29.653  1.00  0.00           C  
ATOM    250  O   GLU A  18      23.023  43.915  28.987  1.00  0.00           O  
ATOM    251  CB  GLU A  18      24.440  41.222  30.213  1.00  0.00           C  
ATOM    252  CG  GLU A  18      25.597  40.807  31.110  1.00  0.00           C  
ATOM    253  CD  GLU A  18      26.326  39.595  30.603  1.00  0.00           C  
ATOM    254  OE1 GLU A  18      25.702  38.764  29.989  1.00  0.00           O  
ATOM    255  OE2 GLU A  18      27.510  39.500  30.829  1.00  0.00           O1-
ATOM    256  H   GLU A  18      22.808  40.996  32.165  1.00  0.00           H  
ATOM    257  HA  GLU A  18      24.280  43.199  31.046  1.00  0.00           H  
ATOM    258 1HB  GLU A  18      23.796  40.353  30.076  1.00  0.00           H  
ATOM    259 2HB  GLU A  18      24.849  41.484  29.238  1.00  0.00           H  
ATOM    260 1HG  GLU A  18      26.301  41.637  31.183  1.00  0.00           H  
ATOM    261 2HG  GLU A  18      25.214  40.604  32.109  1.00  0.00           H  
ATOM    262  N   GLU A  19      21.548  42.279  29.454  1.00  0.00           N  
ATOM    263  CA  GLU A  19      20.617  42.742  28.430  1.00  0.00           C  
ATOM    264  C   GLU A  19      19.996  44.078  28.813  1.00  0.00           C  
ATOM    265  O   GLU A  19      19.806  44.951  27.959  1.00  0.00           O  
ATOM    266  CB  GLU A  19      19.517  41.704  28.200  1.00  0.00           C  
ATOM    267  CG  GLU A  19      19.990  40.425  27.525  1.00  0.00           C  
ATOM    268  CD  GLU A  19      18.867  39.473  27.223  1.00  0.00           C  
ATOM    269  OE1 GLU A  19      17.737  39.900  27.208  1.00  0.00           O  
ATOM    270  OE2 GLU A  19      19.138  38.315  27.007  1.00  0.00           O1-
ATOM    271  H   GLU A  19      21.309  41.469  30.006  1.00  0.00           H  
ATOM    272  HA  GLU A  19      21.171  42.891  27.502  1.00  0.00           H  
ATOM    273 1HB  GLU A  19      19.069  41.432  29.156  1.00  0.00           H  
ATOM    274 2HB  GLU A  19      18.731  42.139  27.583  1.00  0.00           H  
ATOM    275 1HG  GLU A  19      20.492  40.682  26.593  1.00  0.00           H  
ATOM    276 2HG  GLU A  19      20.714  39.932  28.171  1.00  0.00           H  
ATOM    277  N   LEU A  20      19.680  44.261  30.097  1.00  0.00           N  
ATOM    278  CA  LEU A  20      18.974  45.465  30.515  1.00  0.00           C  
ATOM    279  C   LEU A  20      19.842  46.704  30.343  1.00  0.00           C  
ATOM    280  O   LEU A  20      19.390  47.711  29.787  1.00  0.00           O  
ATOM    281  CB  LEU A  20      18.536  45.339  31.980  1.00  0.00           C  
ATOM    282  CG  LEU A  20      17.803  46.556  32.561  1.00  0.00           C  
ATOM    283  CD1 LEU A  20      16.492  46.762  31.816  1.00  0.00           C  
ATOM    284  CD2 LEU A  20      17.560  46.340  34.048  1.00  0.00           C  
ATOM    285  H   LEU A  20      19.926  43.568  30.790  1.00  0.00           H  
ATOM    286  HA  LEU A  20      18.101  45.594  29.876  1.00  0.00           H  
ATOM    287 1HB  LEU A  20      17.875  44.480  32.073  1.00  0.00           H  
ATOM    288 2HB  LEU A  20      19.420  45.162  32.593  1.00  0.00           H  
ATOM    289  HG  LEU A  20      18.411  47.449  32.419  1.00  0.00           H  
ATOM    290 1HD1 LEU A  20      15.971  47.627  32.230  1.00  0.00           H  
ATOM    291 2HD1 LEU A  20      16.696  46.934  30.760  1.00  0.00           H  
ATOM    292 3HD1 LEU A  20      15.867  45.875  31.927  1.00  0.00           H  
ATOM    293 1HD2 LEU A  20      17.041  47.204  34.461  1.00  0.00           H  
ATOM    294 2HD2 LEU A  20      16.952  45.446  34.191  1.00  0.00           H  
ATOM    295 3HD2 LEU A  20      18.516  46.213  34.557  1.00  0.00           H  
ATOM    296  N   VAL A  21      21.089  46.652  30.819  1.00  0.00           N  
ATOM    297  CA  VAL A  21      21.948  47.832  30.780  1.00  0.00           C  
ATOM    298  C   VAL A  21      22.303  48.184  29.341  1.00  0.00           C  
ATOM    299  O   VAL A  21      22.416  49.363  28.985  1.00  0.00           O  
ATOM    300  CB  VAL A  21      23.239  47.587  31.584  1.00  0.00           C  
ATOM    301  CG1 VAL A  21      24.161  48.793  31.492  1.00  0.00           C  
ATOM    302  CG2 VAL A  21      22.896  47.279  33.034  1.00  0.00           C  
ATOM    303  H   VAL A  21      21.450  45.793  31.210  1.00  0.00           H  
ATOM    304  HA  VAL A  21      21.393  48.678  31.188  1.00  0.00           H  
ATOM    305  HB  VAL A  21      23.772  46.741  31.148  1.00  0.00           H  
ATOM    306 1HG1 VAL A  21      25.069  48.602  32.065  1.00  0.00           H  
ATOM    307 2HG1 VAL A  21      24.423  48.973  30.450  1.00  0.00           H  
ATOM    308 3HG1 VAL A  21      23.655  49.669  31.897  1.00  0.00           H  
ATOM    309 1HG2 VAL A  21      23.814  47.105  33.595  1.00  0.00           H  
ATOM    310 2HG2 VAL A  21      22.358  48.122  33.467  1.00  0.00           H  
ATOM    311 3HG2 VAL A  21      22.270  46.387  33.078  1.00  0.00           H  
ATOM    312  N   ARG A  22      22.479  47.169  28.492  1.00  0.00           N  
ATOM    313  CA  ARG A  22      22.712  47.424  27.074  1.00  0.00           C  
ATOM    314  C   ARG A  22      21.464  47.974  26.397  1.00  0.00           C  
ATOM    315  O   ARG A  22      21.552  48.865  25.542  1.00  0.00           O  
ATOM    316  CB  ARG A  22      23.148  46.150  26.366  1.00  0.00           C  
ATOM    317  CG  ARG A  22      24.563  45.694  26.684  1.00  0.00           C  
ATOM    318  CD  ARG A  22      24.916  44.449  25.955  1.00  0.00           C  
ATOM    319  NE  ARG A  22      24.206  43.294  26.481  1.00  0.00           N  
ATOM    320  CZ  ARG A  22      24.158  42.088  25.883  1.00  0.00           C  
ATOM    321  NH1 ARG A  22      24.782  41.894  24.742  1.00  0.00           N1+
ATOM    322  NH2 ARG A  22      23.484  41.099  26.443  1.00  0.00           N  
ATOM    323  H   ARG A  22      22.450  46.216  28.822  1.00  0.00           H  
ATOM    324  HA  ARG A  22      23.497  48.177  26.983  1.00  0.00           H  
ATOM    325 1HB  ARG A  22      22.473  45.338  26.630  1.00  0.00           H  
ATOM    326 2HB  ARG A  22      23.082  46.293  25.287  1.00  0.00           H  
ATOM    327 1HG  ARG A  22      25.270  46.473  26.394  1.00  0.00           H  
ATOM    328 2HG  ARG A  22      24.653  45.503  27.754  1.00  0.00           H  
ATOM    329 1HD  ARG A  22      24.658  44.557  24.903  1.00  0.00           H  
ATOM    330 2HD  ARG A  22      25.985  44.263  26.049  1.00  0.00           H  
ATOM    331  HE  ARG A  22      23.714  43.403  27.358  1.00  0.00           H  
ATOM    332 1HH1 ARG A  22      25.297  42.651  24.314  1.00  0.00           H  
ATOM    333 2HH1 ARG A  22      24.747  40.991  24.294  1.00  0.00           H  
ATOM    334 1HH2 ARG A  22      23.004  41.247  27.320  1.00  0.00           H  
ATOM    335 2HH2 ARG A  22      23.448  40.195  25.995  1.00  0.00           H  
ATOM    336  N   GLU A  23      20.290  47.456  26.765  1.00  0.00           N  
ATOM    337  CA  GLU A  23      19.058  47.875  26.101  1.00  0.00           C  
ATOM    338  C   GLU A  23      18.843  49.377  26.220  1.00  0.00           C  
ATOM    339  O   GLU A  23      18.455  50.031  25.245  1.00  0.00           O  
ATOM    340  CB  GLU A  23      17.856  47.131  26.689  1.00  0.00           C  
ATOM    341  CG  GLU A  23      16.510  47.570  26.132  1.00  0.00           C  
ATOM    342  CD  GLU A  23      15.349  46.886  26.797  1.00  0.00           C  
ATOM    343  OE1 GLU A  23      15.580  46.047  27.635  1.00  0.00           O  
ATOM    344  OE2 GLU A  23      14.230  47.203  26.469  1.00  0.00           O1-
ATOM    345  H   GLU A  23      20.241  46.771  27.506  1.00  0.00           H  
ATOM    346  HA  GLU A  23      19.147  47.653  25.036  1.00  0.00           H  
ATOM    347 1HB  GLU A  23      17.963  46.061  26.503  1.00  0.00           H  
ATOM    348 2HB  GLU A  23      17.833  47.274  27.770  1.00  0.00           H  
ATOM    349 1HG  GLU A  23      16.407  48.647  26.264  1.00  0.00           H  
ATOM    350 2HG  GLU A  23      16.485  47.360  25.063  1.00  0.00           H  
ATOM    351  N   ILE A  24      19.090  49.946  27.401  1.00  0.00           N  
ATOM    352  CA  ILE A  24      18.736  51.343  27.608  1.00  0.00           C  
ATOM    353  C   ILE A  24      19.609  52.247  26.744  1.00  0.00           C  
ATOM    354  O   ILE A  24      19.375  53.460  26.674  1.00  0.00           O  
ATOM    355  CB  ILE A  24      18.884  51.739  29.089  1.00  0.00           C  
ATOM    356  CG1 ILE A  24      20.344  51.614  29.532  1.00  0.00           C  
ATOM    357  CG2 ILE A  24      17.983  50.878  29.962  1.00  0.00           C  
ATOM    358  CD1 ILE A  24      20.642  52.296  30.847  1.00  0.00           C  
ATOM    359  H   ILE A  24      19.520  49.430  28.156  1.00  0.00           H  
ATOM    360  HA  ILE A  24      17.710  51.492  27.277  1.00  0.00           H  
ATOM    361  HB  ILE A  24      18.604  52.785  29.215  1.00  0.00           H  
ATOM    362 1HG1 ILE A  24      20.606  50.561  29.625  1.00  0.00           H  
ATOM    363 2HG1 ILE A  24      20.993  52.045  28.770  1.00  0.00           H  
ATOM    364 1HG2 ILE A  24      18.100  51.170  31.004  1.00  0.00           H  
ATOM    365 2HG2 ILE A  24      16.945  51.016  29.661  1.00  0.00           H  
ATOM    366 3HG2 ILE A  24      18.259  49.829  29.845  1.00  0.00           H  
ATOM    367 1HD1 ILE A  24      21.696  52.164  31.095  1.00  0.00           H  
ATOM    368 2HD1 ILE A  24      20.419  53.360  30.766  1.00  0.00           H  
ATOM    369 3HD1 ILE A  24      20.029  51.856  31.633  1.00  0.00           H  
ATOM    370  N   SER A  25      20.613  51.687  26.066  1.00  0.00           N  
ATOM    371  CA  SER A  25      21.443  52.510  25.192  1.00  0.00           C  
ATOM    372  C   SER A  25      20.659  53.052  24.007  1.00  0.00           C  
ATOM    373  O   SER A  25      21.100  54.015  23.370  1.00  0.00           O  
ATOM    374  CB  SER A  25      22.627  51.705  24.695  1.00  0.00           C  
ATOM    375  OG  SER A  25      22.213  50.696  23.814  1.00  0.00           O  
ATOM    376  H   SER A  25      20.810  50.701  26.145  1.00  0.00           H  
ATOM    377  HA  SER A  25      21.800  53.370  25.764  1.00  0.00           H  
ATOM    378 1HB  SER A  25      23.330  52.366  24.188  1.00  0.00           H  
ATOM    379 2HB  SER A  25      23.147  51.261  25.542  1.00  0.00           H  
ATOM    380  HG  SER A  25      22.177  49.890  24.335  1.00  0.00           H  
ATOM    381  N   LYS A  26      19.515  52.452  23.689  1.00  0.00           N  
ATOM    382  CA  LYS A  26      18.715  52.896  22.562  1.00  0.00           C  
ATOM    383  C   LYS A  26      18.266  54.340  22.770  1.00  0.00           C  
ATOM    384  O   LYS A  26      17.723  54.704  23.815  1.00  0.00           O  
ATOM    385  CB  LYS A  26      17.505  51.981  22.366  1.00  0.00           C  
ATOM    386  CG  LYS A  26      17.849  50.576  21.890  1.00  0.00           C  
ATOM    387  CD  LYS A  26      16.594  49.755  21.636  1.00  0.00           C  
ATOM    388  CE  LYS A  26      16.934  48.361  21.133  1.00  0.00           C  
ATOM    389  NZ  LYS A  26      15.715  47.571  20.810  1.00  0.00           N1+
ATOM    390  H   LYS A  26      19.196  51.670  24.243  1.00  0.00           H  
ATOM    391  HA  LYS A  26      19.333  52.856  21.663  1.00  0.00           H  
ATOM    392 1HB  LYS A  26      16.961  51.891  23.307  1.00  0.00           H  
ATOM    393 2HB  LYS A  26      16.828  52.425  21.636  1.00  0.00           H  
ATOM    394 1HG  LYS A  26      18.427  50.636  20.967  1.00  0.00           H  
ATOM    395 2HG  LYS A  26      18.454  50.074  22.644  1.00  0.00           H  
ATOM    396 1HD  LYS A  26      16.021  49.670  22.561  1.00  0.00           H  
ATOM    397 2HD  LYS A  26      15.975  50.257  20.892  1.00  0.00           H  
ATOM    398 1HE  LYS A  26      17.550  48.437  20.239  1.00  0.00           H  
ATOM    399 2HE  LYS A  26      17.504  47.828  21.896  1.00  0.00           H  
ATOM    400 1HZ  LYS A  26      15.983  46.655  20.481  1.00  0.00           H  
ATOM    401 2HZ  LYS A  26      15.144  47.478  21.638  1.00  0.00           H  
ATOM    402 3HZ  LYS A  26      15.189  48.045  20.090  1.00  0.00           H  
ATOM    403  N   LYS A  27      18.534  55.173  21.762  1.00  0.00           N  
ATOM    404  CA  LYS A  27      18.144  56.582  21.768  1.00  0.00           C  
ATOM    405  C   LYS A  27      18.866  57.345  22.873  1.00  0.00           C  
ATOM    406  O   LYS A  27      18.495  58.478  23.201  1.00  0.00           O  
ATOM    407  CB  LYS A  27      16.630  56.720  21.934  1.00  0.00           C  
ATOM    408  CG  LYS A  27      15.811  56.001  20.870  1.00  0.00           C  
ATOM    409  CD  LYS A  27      14.323  56.263  21.048  1.00  0.00           C  
ATOM    410  CE  LYS A  27      13.502  55.514  20.008  1.00  0.00           C  
ATOM    411  NZ  LYS A  27      12.041  55.734  20.190  1.00  0.00           N1+
ATOM    412  H   LYS A  27      19.030  54.803  20.964  1.00  0.00           H  
ATOM    413  HA  LYS A  27      18.448  57.029  20.822  1.00  0.00           H  
ATOM    414 1HB  LYS A  27      16.334  56.326  22.906  1.00  0.00           H  
ATOM    415 2HB  LYS A  27      16.356  57.775  21.911  1.00  0.00           H  
ATOM    416 1HG  LYS A  27      16.117  56.346  19.881  1.00  0.00           H  
ATOM    417 2HG  LYS A  27      15.994  54.929  20.933  1.00  0.00           H  
ATOM    418 1HD  LYS A  27      14.014  55.941  22.043  1.00  0.00           H  
ATOM    419 2HD  LYS A  27      14.127  57.329  20.952  1.00  0.00           H  
ATOM    420 1HE  LYS A  27      13.785  55.848  19.012  1.00  0.00           H  
ATOM    421 2HE  LYS A  27      13.706  54.446  20.082  1.00  0.00           H  
ATOM    422 1HZ  LYS A  27      11.533  55.222  19.483  1.00  0.00           H  
ATOM    423 2HZ  LYS A  27      11.762  55.411  21.106  1.00  0.00           H  
ATOM    424 3HZ  LYS A  27      11.836  56.719  20.104  1.00  0.00           H  
ATOM    425  N   GLU A  28      19.893  56.729  23.462  1.00  0.00           N  
ATOM    426  CA  GLU A  28      20.767  57.387  24.424  1.00  0.00           C  
ATOM    427  C   GLU A  28      22.205  57.508  23.938  1.00  0.00           C  
ATOM    428  O   GLU A  28      22.802  58.579  24.105  1.00  0.00           O  
ATOM    429  CB  GLU A  28      20.740  56.627  25.752  1.00  0.00           C  
ATOM    430  CG  GLU A  28      19.397  56.654  26.466  1.00  0.00           C  
ATOM    431  CD  GLU A  28      19.114  57.974  27.127  1.00  0.00           C  
ATOM    432  OE1 GLU A  28      19.962  58.833  27.088  1.00  0.00           O  
ATOM    433  OE2 GLU A  28      18.045  58.126  27.673  1.00  0.00           O1-
ATOM    434  H   GLU A  28      20.065  55.763  23.221  1.00  0.00           H  
ATOM    435  HA  GLU A  28      20.405  58.403  24.579  1.00  0.00           H  
ATOM    436 1HB  GLU A  28      21.007  55.584  25.580  1.00  0.00           H  
ATOM    437 2HB  GLU A  28      21.487  57.048  26.426  1.00  0.00           H  
ATOM    438 1HG  GLU A  28      18.608  56.447  25.742  1.00  0.00           H  
ATOM    439 2HG  GLU A  28      19.379  55.866  27.216  1.00  0.00           H  
ATOM    440  N   GLY A  29      22.772  56.468  23.332  1.00  0.00           N  
ATOM    441  CA  GLY A  29      24.159  56.502  22.906  1.00  0.00           C  
ATOM    442  C   GLY A  29      25.151  55.957  23.907  1.00  0.00           C  
ATOM    443  O   GLY A  29      26.362  56.009  23.664  1.00  0.00           O  
ATOM    444  H   GLY A  29      22.226  55.635  23.164  1.00  0.00           H  
ATOM    445 1HA  GLY A  29      24.270  55.929  21.985  1.00  0.00           H  
ATOM    446 2HA  GLY A  29      24.445  57.529  22.683  1.00  0.00           H  
ATOM    447  N   THR A  30      24.673  55.423  25.026  1.00  0.00           N  
ATOM    448  CA  THR A  30      25.534  54.884  26.070  1.00  0.00           C  
ATOM    449  C   THR A  30      26.248  53.637  25.566  1.00  0.00           C  
ATOM    450  O   THR A  30      25.644  52.787  24.905  1.00  0.00           O  
ATOM    451  CB  THR A  30      24.735  54.554  27.344  1.00  0.00           C  
ATOM    452  CG2 THR A  30      25.615  53.832  28.353  1.00  0.00           C  
ATOM    453  OG1 THR A  30      24.240  55.765  27.928  1.00  0.00           O  
ATOM    454  H   THR A  30      23.671  55.391  25.151  1.00  0.00           H  
ATOM    455  HA  THR A  30      26.282  55.636  26.322  1.00  0.00           H  
ATOM    456  HB  THR A  30      23.889  53.918  27.087  1.00  0.00           H  
ATOM    457  HG1 THR A  30      24.969  56.373  28.072  1.00  0.00           H  
ATOM    458 1HG2 THR A  30      25.033  53.605  29.246  1.00  0.00           H  
ATOM    459 2HG2 THR A  30      25.984  52.904  27.915  1.00  0.00           H  
ATOM    460 3HG2 THR A  30      26.458  54.467  28.620  1.00  0.00           H  
ATOM    461  N   GLU A  31      27.534  53.539  25.882  1.00  0.00           N  
ATOM    462  CA  GLU A  31      28.328  52.364  25.561  1.00  0.00           C  
ATOM    463  C   GLU A  31      28.433  51.446  26.774  1.00  0.00           C  
ATOM    464  O   GLU A  31      28.796  51.876  27.873  1.00  0.00           O  
ATOM    465  CB  GLU A  31      29.724  52.773  25.087  1.00  0.00           C  
ATOM    466  CG  GLU A  31      30.626  51.607  24.706  1.00  0.00           C  
ATOM    467  CD  GLU A  31      31.984  52.046  24.236  1.00  0.00           C  
ATOM    468  OE1 GLU A  31      32.219  53.229  24.184  1.00  0.00           O  
ATOM    469  OE2 GLU A  31      32.787  51.197  23.930  1.00  0.00           O1-
ATOM    470  H   GLU A  31      27.972  54.312  26.363  1.00  0.00           H  
ATOM    471  HA  GLU A  31      27.831  51.821  24.757  1.00  0.00           H  
ATOM    472 1HB  GLU A  31      29.637  53.426  24.217  1.00  0.00           H  
ATOM    473 2HB  GLU A  31      30.224  53.339  25.872  1.00  0.00           H  
ATOM    474 1HG  GLU A  31      30.745  50.956  25.572  1.00  0.00           H  
ATOM    475 2HG  GLU A  31      30.143  51.031  23.918  1.00  0.00           H  
ATOM    476  N   VAL A  32      28.110  50.173  26.560  1.00  0.00           N  
ATOM    477  CA  VAL A  32      28.023  49.187  27.628  1.00  0.00           C  
ATOM    478  C   VAL A  32      28.862  47.975  27.249  1.00  0.00           C  
ATOM    479  O   VAL A  32      28.743  47.443  26.139  1.00  0.00           O  
ATOM    480  CB  VAL A  32      26.562  48.761  27.865  1.00  0.00           C  
ATOM    481  CG1 VAL A  32      26.483  47.728  28.981  1.00  0.00           C  
ATOM    482  CG2 VAL A  32      25.714  49.979  28.198  1.00  0.00           C  
ATOM    483  H   VAL A  32      27.919  49.888  25.611  1.00  0.00           H  
ATOM    484  HA  VAL A  32      28.432  49.627  28.540  1.00  0.00           H  
ATOM    485  HB  VAL A  32      26.181  48.286  26.961  1.00  0.00           H  
ATOM    486 1HG1 VAL A  32      25.443  47.438  29.135  1.00  0.00           H  
ATOM    487 2HG1 VAL A  32      27.068  46.850  28.706  1.00  0.00           H  
ATOM    488 3HG1 VAL A  32      26.880  48.156  29.901  1.00  0.00           H  
ATOM    489 1HG2 VAL A  32      24.683  49.669  28.362  1.00  0.00           H  
ATOM    490 2HG2 VAL A  32      26.099  50.456  29.099  1.00  0.00           H  
ATOM    491 3HG2 VAL A  32      25.752  50.685  27.368  1.00  0.00           H  
ATOM    492  N   ARG A  33      29.727  47.548  28.167  1.00  0.00           N  
ATOM    493  CA  ARG A  33      30.491  46.317  28.029  1.00  0.00           C  
ATOM    494  C   ARG A  33      30.296  45.448  29.265  1.00  0.00           C  
ATOM    495  O   ARG A  33      29.984  45.946  30.350  1.00  0.00           O  
ATOM    496  CB  ARG A  33      31.971  46.613  27.836  1.00  0.00           C  
ATOM    497  CG  ARG A  33      32.284  47.623  26.744  1.00  0.00           C  
ATOM    498  CD  ARG A  33      32.082  47.047  25.390  1.00  0.00           C  
ATOM    499  NE  ARG A  33      32.293  48.035  24.343  1.00  0.00           N  
ATOM    500  CZ  ARG A  33      32.280  47.767  23.023  1.00  0.00           C  
ATOM    501  NH1 ARG A  33      32.066  46.539  22.605  1.00  0.00           N1+
ATOM    502  NH2 ARG A  33      32.484  48.737  22.150  1.00  0.00           N  
ATOM    503  H   ARG A  33      29.850  48.112  28.996  1.00  0.00           H  
ATOM    504  HA  ARG A  33      30.123  45.779  27.154  1.00  0.00           H  
ATOM    505 1HB  ARG A  33      32.389  46.994  28.767  1.00  0.00           H  
ATOM    506 2HB  ARG A  33      32.498  45.691  27.594  1.00  0.00           H  
ATOM    507 1HG  ARG A  33      31.631  48.488  26.850  1.00  0.00           H  
ATOM    508 2HG  ARG A  33      33.324  47.942  26.830  1.00  0.00           H  
ATOM    509 1HD  ARG A  33      32.785  46.230  25.233  1.00  0.00           H  
ATOM    510 2HD  ARG A  33      31.063  46.672  25.303  1.00  0.00           H  
ATOM    511  HE  ARG A  33      32.462  48.991  24.627  1.00  0.00           H  
ATOM    512 1HH1 ARG A  33      31.910  45.798  23.273  1.00  0.00           H  
ATOM    513 2HH1 ARG A  33      32.056  46.338  21.616  1.00  0.00           H  
ATOM    514 1HH2 ARG A  33      32.648  49.681  22.472  1.00  0.00           H  
ATOM    515 2HH2 ARG A  33      32.474  48.536  21.160  1.00  0.00           H  
ATOM    516  N   PHE A  34      30.487  44.144  29.092  1.00  0.00           N  
ATOM    517  CA  PHE A  34      30.280  43.172  30.155  1.00  0.00           C  
ATOM    518  C   PHE A  34      31.450  42.199  30.219  1.00  0.00           C  
ATOM    519  O   PHE A  34      32.031  41.831  29.193  1.00  0.00           O  
ATOM    520  CB  PHE A  34      28.975  42.404  29.938  1.00  0.00           C  
ATOM    521  CG  PHE A  34      28.876  41.747  28.591  1.00  0.00           C  
ATOM    522  CD1 PHE A  34      29.309  40.442  28.406  1.00  0.00           C  
ATOM    523  CD2 PHE A  34      28.350  42.431  27.505  1.00  0.00           C  
ATOM    524  CE1 PHE A  34      29.218  39.836  27.167  1.00  0.00           C  
ATOM    525  CE2 PHE A  34      28.258  41.828  26.266  1.00  0.00           C  
ATOM    526  CZ  PHE A  34      28.692  40.529  26.097  1.00  0.00           C  
ATOM    527  H   PHE A  34      30.785  43.821  28.182  1.00  0.00           H  
ATOM    528  HA  PHE A  34      30.216  43.707  31.104  1.00  0.00           H  
ATOM    529 1HB  PHE A  34      28.876  41.633  30.701  1.00  0.00           H  
ATOM    530 2HB  PHE A  34      28.131  43.083  30.048  1.00  0.00           H  
ATOM    531  HD1 PHE A  34      29.723  39.894  29.252  1.00  0.00           H  
ATOM    532  HD2 PHE A  34      28.006  43.458  27.639  1.00  0.00           H  
ATOM    533  HE1 PHE A  34      29.562  38.811  27.036  1.00  0.00           H  
ATOM    534  HE2 PHE A  34      27.841  42.377  25.422  1.00  0.00           H  
ATOM    535  HZ  PHE A  34      28.621  40.053  25.120  1.00  0.00           H  
ATOM    536  N   GLU A  35      31.790  41.789  31.441  1.00  0.00           N  
ATOM    537  CA  GLU A  35      32.766  40.725  31.676  1.00  0.00           C  
ATOM    538  C   GLU A  35      32.229  39.846  32.803  1.00  0.00           C  
ATOM    539  O   GLU A  35      31.622  40.349  33.752  1.00  0.00           O  
ATOM    540  CB  GLU A  35      34.137  41.295  32.042  1.00  0.00           C  
ATOM    541  CG  GLU A  35      34.773  42.152  30.955  1.00  0.00           C  
ATOM    542  CD  GLU A  35      36.054  42.803  31.396  1.00  0.00           C  
ATOM    543  OE1 GLU A  35      36.013  43.588  32.314  1.00  0.00           O  
ATOM    544  OE2 GLU A  35      37.074  42.516  30.817  1.00  0.00           O1-
ATOM    545  H   GLU A  35      31.349  42.237  32.231  1.00  0.00           H  
ATOM    546  HA  GLU A  35      32.863  40.136  30.763  1.00  0.00           H  
ATOM    547 1HB  GLU A  35      34.050  41.907  32.940  1.00  0.00           H  
ATOM    548 2HB  GLU A  35      34.823  40.479  32.268  1.00  0.00           H  
ATOM    549 1HG  GLU A  35      34.978  41.525  30.087  1.00  0.00           H  
ATOM    550 2HG  GLU A  35      34.064  42.922  30.654  1.00  0.00           H  
ATOM    551  N   LYS A  36      32.446  38.536  32.690  1.00  0.00           N  
ATOM    552  CA  LYS A  36      32.051  37.587  33.730  1.00  0.00           C  
ATOM    553  C   LYS A  36      33.325  37.040  34.360  1.00  0.00           C  
ATOM    554  O   LYS A  36      34.280  36.677  33.673  1.00  0.00           O  
ATOM    555  CB  LYS A  36      31.192  36.455  33.163  1.00  0.00           C  
ATOM    556  CG  LYS A  36      29.823  36.895  32.660  1.00  0.00           C  
ATOM    557  CD  LYS A  36      29.016  35.712  32.148  1.00  0.00           C  
ATOM    558  CE  LYS A  36      27.629  36.143  31.693  1.00  0.00           C  
ATOM    559  NZ  LYS A  36      27.675  36.919  30.425  1.00  0.00           N1+
ATOM    560  H   LYS A  36      32.901  38.191  31.856  1.00  0.00           H  
ATOM    561  HA  LYS A  36      31.469  38.120  34.482  1.00  0.00           H  
ATOM    562 1HB  LYS A  36      31.717  35.980  32.334  1.00  0.00           H  
ATOM    563 2HB  LYS A  36      31.036  35.696  33.930  1.00  0.00           H  
ATOM    564 1HG  LYS A  36      29.275  37.377  33.469  1.00  0.00           H  
ATOM    565 2HG  LYS A  36      29.948  37.616  31.852  1.00  0.00           H  
ATOM    566 1HD  LYS A  36      29.537  35.250  31.308  1.00  0.00           H  
ATOM    567 2HD  LYS A  36      28.913  34.972  32.941  1.00  0.00           H  
ATOM    568 1HE  LYS A  36      27.006  35.263  31.543  1.00  0.00           H  
ATOM    569 2HE  LYS A  36      27.168  36.759  32.464  1.00  0.00           H  
ATOM    570 1HZ  LYS A  36      26.738  37.186  30.157  1.00  0.00           H  
ATOM    571 2HZ  LYS A  36      28.236  37.749  30.557  1.00  0.00           H  
ATOM    572 3HZ  LYS A  36      28.084  36.351  29.696  1.00  0.00           H  
ATOM    573  N   LYS A  37      33.337  36.981  35.688  1.00  0.00           N  
ATOM    574  CA  LYS A  37      34.426  36.374  36.453  1.00  0.00           C  
ATOM    575  C   LYS A  37      33.845  35.665  37.673  1.00  0.00           C  
ATOM    576  O   LYS A  37      33.163  36.279  38.497  1.00  0.00           O  
ATOM    577  CB  LYS A  37      35.453  37.425  36.879  1.00  0.00           C  
ATOM    578  CG  LYS A  37      36.154  38.123  35.722  1.00  0.00           C  
ATOM    579  CD  LYS A  37      37.218  39.088  36.223  1.00  0.00           C  
ATOM    580  CE  LYS A  37      37.856  39.855  35.074  1.00  0.00           C  
ATOM    581  NZ  LYS A  37      38.878  40.826  35.552  1.00  0.00           N1+
ATOM    582  H   LYS A  37      32.551  37.379  36.182  1.00  0.00           H  
ATOM    583  HA  LYS A  37      34.916  35.630  35.825  1.00  0.00           H  
ATOM    584 1HB  LYS A  37      34.963  38.188  37.483  1.00  0.00           H  
ATOM    585 2HB  LYS A  37      36.217  36.956  37.500  1.00  0.00           H  
ATOM    586 1HG  LYS A  37      36.625  37.379  35.078  1.00  0.00           H  
ATOM    587 2HG  LYS A  37      35.422  38.676  35.133  1.00  0.00           H  
ATOM    588 1HD  LYS A  37      36.767  39.800  36.916  1.00  0.00           H  
ATOM    589 2HD  LYS A  37      37.993  38.534  36.752  1.00  0.00           H  
ATOM    590 1HE  LYS A  37      38.331  39.154  34.389  1.00  0.00           H  
ATOM    591 2HE  LYS A  37      37.086  40.398  34.527  1.00  0.00           H  
ATOM    592 1HZ  LYS A  37      39.276  41.312  34.762  1.00  0.00           H  
ATOM    593 2HZ  LYS A  37      38.444  41.493  36.175  1.00  0.00           H  
ATOM    594 3HZ  LYS A  37      39.608  40.332  36.045  1.00  0.00           H  
ATOM    595  N   ASP A  38      34.117  34.364  37.773  1.00  0.00           N  
ATOM    596  CA  ASP A  38      33.706  33.524  38.903  1.00  0.00           C  
ATOM    597  C   ASP A  38      32.245  33.804  39.231  1.00  0.00           C  
ATOM    598  O   ASP A  38      31.397  33.698  38.326  1.00  0.00           O  
ATOM    599  CB  ASP A  38      34.580  33.782  40.133  1.00  0.00           C  
ATOM    600  CG  ASP A  38      34.339  32.778  41.252  1.00  0.00           C  
ATOM    601  OD1 ASP A  38      34.861  31.692  41.171  1.00  0.00           O  
ATOM    602  OD2 ASP A  38      33.637  33.109  42.177  1.00  0.00           O1-
ATOM    603  H   ASP A  38      34.639  33.948  37.015  1.00  0.00           H  
ATOM    604  HA  ASP A  38      33.730  32.480  38.586  1.00  0.00           H  
ATOM    605 1HB  ASP A  38      35.631  33.740  39.847  1.00  0.00           H  
ATOM    606 2HB  ASP A  38      34.383  34.784  40.514  1.00  0.00           H  
ATOM    607  N   GLY A  39      31.898  34.153  40.465  1.00  0.00           N  
ATOM    608  CA  GLY A  39      30.534  34.436  40.854  1.00  0.00           C  
ATOM    609  C   GLY A  39      30.106  35.885  40.803  1.00  0.00           C  
ATOM    610  O   GLY A  39      29.130  36.245  41.474  1.00  0.00           O  
ATOM    611  H   GLY A  39      32.630  34.220  41.158  1.00  0.00           H  
ATOM    612 1HA  GLY A  39      29.850  33.882  40.211  1.00  0.00           H  
ATOM    613 2HA  GLY A  39      30.366  34.091  41.874  1.00  0.00           H  
ATOM    614  N   LEU A  40      30.788  36.730  40.037  1.00  0.00           N  
ATOM    615  CA  LEU A  40      30.404  38.130  39.952  1.00  0.00           C  
ATOM    616  C   LEU A  40      30.361  38.557  38.492  1.00  0.00           C  
ATOM    617  O   LEU A  40      31.154  38.101  37.664  1.00  0.00           O  
ATOM    618  CB  LEU A  40      31.390  39.010  40.732  1.00  0.00           C  
ATOM    619  CG  LEU A  40      32.853  38.934  40.276  1.00  0.00           C  
ATOM    620  CD1 LEU A  40      33.492  40.312  40.388  1.00  0.00           C  
ATOM    621  CD2 LEU A  40      33.598  37.915  41.124  1.00  0.00           C  
ATOM    622  H   LEU A  40      31.582  36.405  39.505  1.00  0.00           H  
ATOM    623  HA  LEU A  40      29.400  38.239  40.363  1.00  0.00           H  
ATOM    624 1HB  LEU A  40      31.071  40.047  40.649  1.00  0.00           H  
ATOM    625 2HB  LEU A  40      31.356  38.723  41.783  1.00  0.00           H  
ATOM    626  HG  LEU A  40      32.893  38.633  39.229  1.00  0.00           H  
ATOM    627 1HD1 LEU A  40      34.531  40.259  40.065  1.00  0.00           H  
ATOM    628 2HD1 LEU A  40      32.951  41.016  39.756  1.00  0.00           H  
ATOM    629 3HD1 LEU A  40      33.452  40.647  41.423  1.00  0.00           H  
ATOM    630 1HD2 LEU A  40      34.637  37.860  40.800  1.00  0.00           H  
ATOM    631 2HD2 LEU A  40      33.559  38.216  42.172  1.00  0.00           H  
ATOM    632 3HD2 LEU A  40      33.131  36.936  41.011  1.00  0.00           H  
ATOM    633  N   LEU A  41      29.412  39.439  38.191  1.00  0.00           N  
ATOM    634  CA  LEU A  41      29.283  40.053  36.878  1.00  0.00           C  
ATOM    635  C   LEU A  41      29.657  41.528  36.960  1.00  0.00           C  
ATOM    636  O   LEU A  41      29.207  42.244  37.860  1.00  0.00           O  
ATOM    637  CB  LEU A  41      27.851  39.901  36.350  1.00  0.00           C  
ATOM    638  CG  LEU A  41      27.489  40.777  35.144  1.00  0.00           C  
ATOM    639  CD1 LEU A  41      28.237  40.281  33.915  1.00  0.00           C  
ATOM    640  CD2 LEU A  41      25.985  40.739  34.923  1.00  0.00           C  
ATOM    641  H   LEU A  41      28.757  39.688  38.918  1.00  0.00           H  
ATOM    642  HA  LEU A  41      29.964  39.550  36.193  1.00  0.00           H  
ATOM    643 1HB  LEU A  41      27.694  38.862  36.065  1.00  0.00           H  
ATOM    644 2HB  LEU A  41      27.156  40.143  37.155  1.00  0.00           H  
ATOM    645  HG  LEU A  41      27.803  41.804  35.334  1.00  0.00           H  
ATOM    646 1HD1 LEU A  41      27.980  40.904  33.057  1.00  0.00           H  
ATOM    647 2HD1 LEU A  41      29.311  40.338  34.094  1.00  0.00           H  
ATOM    648 3HD1 LEU A  41      27.956  39.249  33.710  1.00  0.00           H  
ATOM    649 1HD2 LEU A  41      25.728  41.362  34.065  1.00  0.00           H  
ATOM    650 2HD2 LEU A  41      25.671  39.712  34.732  1.00  0.00           H  
ATOM    651 3HD2 LEU A  41      25.477  41.115  35.809  1.00  0.00           H  
ATOM    652  N   SER A  42      30.482  41.975  36.018  1.00  0.00           N  
ATOM    653  CA  SER A  42      30.894  43.367  35.920  1.00  0.00           C  
ATOM    654  C   SER A  42      30.389  43.951  34.608  1.00  0.00           C  
ATOM    655  O   SER A  42      30.710  43.435  33.532  1.00  0.00           O  
ATOM    656  CB  SER A  42      32.403  43.486  36.003  1.00  0.00           C  
ATOM    657  OG  SER A  42      32.871  43.085  37.262  1.00  0.00           O  
ATOM    658  H   SER A  42      30.834  41.309  35.344  1.00  0.00           H  
ATOM    659  HA  SER A  42      30.456  43.917  36.753  1.00  0.00           H  
ATOM    660 1HB  SER A  42      32.859  42.870  35.229  1.00  0.00           H  
ATOM    661 2HB  SER A  42      32.697  44.518  35.816  1.00  0.00           H  
ATOM    662  HG  SER A  42      33.828  43.092  37.202  1.00  0.00           H  
ATOM    663  N   ILE A  43      29.600  45.018  34.700  1.00  0.00           N  
ATOM    664  CA  ILE A  43      29.100  45.740  33.536  1.00  0.00           C  
ATOM    665  C   ILE A  43      29.712  47.132  33.547  1.00  0.00           C  
ATOM    666  O   ILE A  43      29.496  47.899  34.495  1.00  0.00           O  
ATOM    667  CB  ILE A  43      27.563  45.834  33.536  1.00  0.00           C  
ATOM    668  CG1 ILE A  43      26.943  44.434  33.562  1.00  0.00           C  
ATOM    669  CG2 ILE A  43      27.078  46.612  32.323  1.00  0.00           C  
ATOM    670  CD1 ILE A  43      25.455  44.430  33.823  1.00  0.00           C  
ATOM    671  H   ILE A  43      29.339  45.335  35.625  1.00  0.00           H  
ATOM    672  HA  ILE A  43      29.412  45.205  32.639  1.00  0.00           H  
ATOM    673  HB  ILE A  43      27.230  46.343  34.440  1.00  0.00           H  
ATOM    674 1HG1 ILE A  43      27.124  43.938  32.610  1.00  0.00           H  
ATOM    675 2HG1 ILE A  43      27.425  43.837  34.336  1.00  0.00           H  
ATOM    676 1HG2 ILE A  43      25.990  46.668  32.338  1.00  0.00           H  
ATOM    677 2HG2 ILE A  43      27.492  47.619  32.347  1.00  0.00           H  
ATOM    678 3HG2 ILE A  43      27.402  46.107  31.413  1.00  0.00           H  
ATOM    679 1HD1 ILE A  43      25.088  43.404  33.827  1.00  0.00           H  
ATOM    680 2HD1 ILE A  43      25.254  44.891  34.791  1.00  0.00           H  
ATOM    681 3HD1 ILE A  43      24.947  44.993  33.041  1.00  0.00           H  
ATOM    682  N   GLU A  44      30.462  47.464  32.501  1.00  0.00           N  
ATOM    683  CA  GLU A  44      31.148  48.746  32.400  1.00  0.00           C  
ATOM    684  C   GLU A  44      30.359  49.676  31.487  1.00  0.00           C  
ATOM    685  O   GLU A  44      30.117  49.350  30.320  1.00  0.00           O  
ATOM    686  CB  GLU A  44      32.571  48.564  31.868  1.00  0.00           C  
ATOM    687  CG  GLU A  44      33.349  49.860  31.695  1.00  0.00           C  
ATOM    688  CD  GLU A  44      34.767  49.636  31.250  1.00  0.00           C  
ATOM    689  OE1 GLU A  44      35.315  48.608  31.568  1.00  0.00           O  
ATOM    690  OE2 GLU A  44      35.304  50.495  30.591  1.00  0.00           O1-
ATOM    691  H   GLU A  44      30.556  46.796  31.749  1.00  0.00           H  
ATOM    692  HA  GLU A  44      31.203  49.188  33.393  1.00  0.00           H  
ATOM    693 1HB  GLU A  44      33.134  47.923  32.548  1.00  0.00           H  
ATOM    694 2HB  GLU A  44      32.536  48.062  30.900  1.00  0.00           H  
ATOM    695 1HG  GLU A  44      32.842  50.480  30.956  1.00  0.00           H  
ATOM    696 2HG  GLU A  44      33.351  50.400  32.641  1.00  0.00           H  
ATOM    697  N   VAL A  45      29.964  50.829  32.020  1.00  0.00           N  
ATOM    698  CA  VAL A  45      29.060  51.754  31.346  1.00  0.00           C  
ATOM    699  C   VAL A  45      29.781  53.083  31.173  1.00  0.00           C  
ATOM    700  O   VAL A  45      30.304  53.641  32.146  1.00  0.00           O  
ATOM    701  CB  VAL A  45      27.765  51.954  32.156  1.00  0.00           C  
ATOM    702  CG1 VAL A  45      26.837  52.927  31.444  1.00  0.00           C  
ATOM    703  CG2 VAL A  45      27.079  50.615  32.375  1.00  0.00           C  
ATOM    704  H   VAL A  45      30.316  51.067  32.937  1.00  0.00           H  
ATOM    705  HA  VAL A  45      28.815  51.344  30.365  1.00  0.00           H  
ATOM    706  HB  VAL A  45      28.016  52.398  33.120  1.00  0.00           H  
ATOM    707 1HG1 VAL A  45      25.927  53.058  32.030  1.00  0.00           H  
ATOM    708 2HG1 VAL A  45      27.336  53.889  31.329  1.00  0.00           H  
ATOM    709 3HG1 VAL A  45      26.580  52.531  30.461  1.00  0.00           H  
ATOM    710 1HG2 VAL A  45      26.165  50.765  32.950  1.00  0.00           H  
ATOM    711 2HG2 VAL A  45      26.833  50.170  31.411  1.00  0.00           H  
ATOM    712 3HG2 VAL A  45      27.746  49.950  32.924  1.00  0.00           H  
ATOM    713  N   LYS A  46      29.804  53.590  29.943  1.00  0.00           N  
ATOM    714  CA  LYS A  46      30.360  54.904  29.644  1.00  0.00           C  
ATOM    715  C   LYS A  46      29.273  55.831  29.118  1.00  0.00           C  
ATOM    716  O   LYS A  46      28.460  55.432  28.275  1.00  0.00           O  
ATOM    717  CB  LYS A  46      31.500  54.791  28.631  1.00  0.00           C  
ATOM    718  CG  LYS A  46      32.732  54.062  29.148  1.00  0.00           C  
ATOM    719  CD  LYS A  46      33.861  54.092  28.128  1.00  0.00           C  
ATOM    720  CE  LYS A  46      35.123  53.445  28.679  1.00  0.00           C  
ATOM    721  NZ  LYS A  46      35.006  51.963  28.745  1.00  0.00           N1+
ATOM    722  H   LYS A  46      29.420  53.036  29.191  1.00  0.00           H  
ATOM    723  HA  LYS A  46      30.763  55.325  30.566  1.00  0.00           H  
ATOM    724 1HB  LYS A  46      31.147  54.265  27.743  1.00  0.00           H  
ATOM    725 2HB  LYS A  46      31.808  55.790  28.319  1.00  0.00           H  
ATOM    726 1HG  LYS A  46      33.075  54.534  30.070  1.00  0.00           H  
ATOM    727 2HG  LYS A  46      32.478  53.026  29.364  1.00  0.00           H  
ATOM    728 1HD  LYS A  46      33.552  53.559  27.227  1.00  0.00           H  
ATOM    729 2HD  LYS A  46      34.081  55.125  27.859  1.00  0.00           H  
ATOM    730 1HE  LYS A  46      35.970  53.703  28.045  1.00  0.00           H  
ATOM    731 2HE  LYS A  46      35.319  53.827  29.681  1.00  0.00           H  
ATOM    732 1HZ  LYS A  46      35.862  51.574  29.115  1.00  0.00           H  
ATOM    733 2HZ  LYS A  46      34.234  51.712  29.346  1.00  0.00           H  
ATOM    734 3HZ  LYS A  46      34.843  51.597  27.818  1.00  0.00           H  
ATOM    735  N   ASN A  47      29.264  57.068  29.621  1.00  0.00           N  
ATOM    736  CA  ASN A  47      28.349  58.118  29.168  1.00  0.00           C  
ATOM    737  C   ASN A  47      26.885  57.724  29.368  1.00  0.00           C  
ATOM    738  O   ASN A  47      26.085  57.716  28.430  1.00  0.00           O  
ATOM    739  CB  ASN A  47      28.609  58.458  27.711  1.00  0.00           C  
ATOM    740  CG  ASN A  47      30.004  58.968  27.479  1.00  0.00           C  
ATOM    741  ND2 ASN A  47      30.615  58.529  26.407  1.00  0.00           N  
ATOM    742  OD1 ASN A  47      30.530  59.760  28.270  1.00  0.00           O  
ATOM    743  H   ASN A  47      29.930  57.277  30.352  1.00  0.00           H  
ATOM    744  HA  ASN A  47      28.507  59.006  29.781  1.00  0.00           H  
ATOM    745 1HB  ASN A  47      28.452  57.570  27.097  1.00  0.00           H  
ATOM    746 2HB  ASN A  47      27.898  59.215  27.381  1.00  0.00           H  
ATOM    747 1HD2 ASN A  47      31.545  58.835  26.201  1.00  0.00           H  
ATOM    748 2HD2 ASN A  47      30.152  57.890  25.795  1.00  0.00           H  
ATOM    749  N   LEU A  48      26.533  57.409  30.609  1.00  0.00           N  
ATOM    750  CA  LEU A  48      25.146  57.211  31.001  1.00  0.00           C  
ATOM    751  C   LEU A  48      24.785  58.210  32.091  1.00  0.00           C  
ATOM    752  O   LEU A  48      25.565  58.435  33.023  1.00  0.00           O  
ATOM    753  CB  LEU A  48      24.922  55.778  31.499  1.00  0.00           C  
ATOM    754  CG  LEU A  48      23.470  55.407  31.827  1.00  0.00           C  
ATOM    755  CD1 LEU A  48      22.637  55.441  30.553  1.00  0.00           C  
ATOM    756  CD2 LEU A  48      23.430  54.029  32.469  1.00  0.00           C  
ATOM    757  H   LEU A  48      27.260  57.302  31.302  1.00  0.00           H  
ATOM    758  HA  LEU A  48      24.513  57.383  30.131  1.00  0.00           H  
ATOM    759 1HB  LEU A  48      25.276  55.086  30.737  1.00  0.00           H  
ATOM    760 2HB  LEU A  48      25.514  55.626  32.402  1.00  0.00           H  
ATOM    761  HG  LEU A  48      23.053  56.141  32.517  1.00  0.00           H  
ATOM    762 1HD1 LEU A  48      21.604  55.178  30.786  1.00  0.00           H  
ATOM    763 2HD1 LEU A  48      22.666  56.443  30.124  1.00  0.00           H  
ATOM    764 3HD1 LEU A  48      23.040  54.727  29.836  1.00  0.00           H  
ATOM    765 1HD2 LEU A  48      22.398  53.766  32.703  1.00  0.00           H  
ATOM    766 2HD2 LEU A  48      23.845  53.294  31.780  1.00  0.00           H  
ATOM    767 3HD2 LEU A  48      24.019  54.038  33.387  1.00  0.00           H  
ATOM    768  N   SER A  49      23.607  58.816  31.964  1.00  0.00           N  
ATOM    769  CA  SER A  49      23.173  59.809  32.937  1.00  0.00           C  
ATOM    770  C   SER A  49      22.811  59.136  34.256  1.00  0.00           C  
ATOM    771  O   SER A  49      22.519  57.939  34.310  1.00  0.00           O  
ATOM    772  CB  SER A  49      21.983  60.582  32.404  1.00  0.00           C  
ATOM    773  OG  SER A  49      20.855  59.758  32.295  1.00  0.00           O  
ATOM    774  H   SER A  49      23.002  58.592  31.187  1.00  0.00           H  
ATOM    775  HA  SER A  49      23.994  60.502  33.114  1.00  0.00           H  
ATOM    776 1HB  SER A  49      21.764  61.416  33.069  1.00  0.00           H  
ATOM    777 2HB  SER A  49      22.228  60.999  31.428  1.00  0.00           H  
ATOM    778  HG  SER A  49      20.147  60.320  31.973  1.00  0.00           H  
ATOM    779  N   GLU A  50      22.841  59.927  35.331  1.00  0.00           N  
ATOM    780  CA  GLU A  50      22.568  59.382  36.657  1.00  0.00           C  
ATOM    781  C   GLU A  50      21.164  58.803  36.744  1.00  0.00           C  
ATOM    782  O   GLU A  50      20.965  57.742  37.349  1.00  0.00           O  
ATOM    783  CB  GLU A  50      22.747  60.463  37.726  1.00  0.00           C  
ATOM    784  CG  GLU A  50      22.481  59.992  39.148  1.00  0.00           C  
ATOM    785  CD  GLU A  50      22.735  61.060  40.175  1.00  0.00           C  
ATOM    786  OE1 GLU A  50      23.773  61.675  40.121  1.00  0.00           O  
ATOM    787  OE2 GLU A  50      21.890  61.262  41.014  1.00  0.00           O1-
ATOM    788  H   GLU A  50      23.053  60.910  35.238  1.00  0.00           H  
ATOM    789  HA  GLU A  50      23.267  58.566  36.847  1.00  0.00           H  
ATOM    790 1HB  GLU A  50      23.766  60.848  37.686  1.00  0.00           H  
ATOM    791 2HB  GLU A  50      22.075  61.295  37.517  1.00  0.00           H  
ATOM    792 1HG  GLU A  50      21.442  59.670  39.225  1.00  0.00           H  
ATOM    793 2HG  GLU A  50      23.116  59.133  39.360  1.00  0.00           H  
ATOM    794  N   GLU A  51      20.181  59.474  36.140  1.00  0.00           N  
ATOM    795  CA  GLU A  51      18.803  59.004  36.233  1.00  0.00           C  
ATOM    796  C   GLU A  51      18.667  57.583  35.700  1.00  0.00           C  
ATOM    797  O   GLU A  51      17.943  56.764  36.277  1.00  0.00           O  
ATOM    798  CB  GLU A  51      17.868  59.939  35.464  1.00  0.00           C  
ATOM    799  CG  GLU A  51      17.738  61.331  36.064  1.00  0.00           C  
ATOM    800  CD  GLU A  51      18.848  62.255  35.645  1.00  0.00           C  
ATOM    801  OE1 GLU A  51      19.776  61.794  35.024  1.00  0.00           O  
ATOM    802  OE2 GLU A  51      18.768  63.423  35.945  1.00  0.00           O1-
ATOM    803  H   GLU A  51      20.380  60.313  35.615  1.00  0.00           H  
ATOM    804  HA  GLU A  51      18.510  58.992  37.284  1.00  0.00           H  
ATOM    805 1HB  GLU A  51      18.223  60.048  34.439  1.00  0.00           H  
ATOM    806 2HB  GLU A  51      16.871  59.500  35.420  1.00  0.00           H  
ATOM    807 1HG  GLU A  51      16.787  61.763  35.754  1.00  0.00           H  
ATOM    808 2HG  GLU A  51      17.732  61.250  37.150  1.00  0.00           H  
ATOM    809  N   ARG A  52      19.356  57.273  34.600  1.00  0.00           N  
ATOM    810  CA  ARG A  52      19.328  55.913  34.071  1.00  0.00           C  
ATOM    811  C   ARG A  52      20.120  54.954  34.953  1.00  0.00           C  
ATOM    812  O   ARG A  52      19.737  53.788  35.098  1.00  0.00           O  
ATOM    813  CB  ARG A  52      19.894  55.877  32.659  1.00  0.00           C  
ATOM    814  CG  ARG A  52      19.053  56.598  31.616  1.00  0.00           C  
ATOM    815  CD  ARG A  52      17.764  55.899  31.374  1.00  0.00           C  
ATOM    816  NE  ARG A  52      17.131  56.341  30.141  1.00  0.00           N  
ATOM    817  CZ  ARG A  52      15.863  56.057  29.788  1.00  0.00           C  
ATOM    818  NH1 ARG A  52      15.106  55.332  30.582  1.00  0.00           N1+
ATOM    819  NH2 ARG A  52      15.380  56.505  28.643  1.00  0.00           N  
ATOM    820  H   ARG A  52      19.902  57.974  34.122  1.00  0.00           H  
ATOM    821  HA  ARG A  52      18.294  55.568  34.057  1.00  0.00           H  
ATOM    822 1HB  ARG A  52      20.884  56.330  32.652  1.00  0.00           H  
ATOM    823 2HB  ARG A  52      20.004  54.842  32.337  1.00  0.00           H  
ATOM    824 1HG  ARG A  52      18.836  57.609  31.958  1.00  0.00           H  
ATOM    825 2HG  ARG A  52      19.601  56.641  30.674  1.00  0.00           H  
ATOM    826 1HD  ARG A  52      17.938  54.827  31.302  1.00  0.00           H  
ATOM    827 2HD  ARG A  52      17.081  56.101  32.198  1.00  0.00           H  
ATOM    828  HE  ARG A  52      17.683  56.900  29.505  1.00  0.00           H  
ATOM    829 1HH1 ARG A  52      15.475  54.989  31.458  1.00  0.00           H  
ATOM    830 2HH1 ARG A  52      14.155  55.120  30.317  1.00  0.00           H  
ATOM    831 1HH2 ARG A  52      15.961  57.061  28.031  1.00  0.00           H  
ATOM    832 2HH2 ARG A  52      14.429  56.293  28.378  1.00  0.00           H  
ATOM    833  N   GLN A  53      21.221  55.423  35.543  1.00  0.00           N  
ATOM    834  CA  GLN A  53      22.003  54.572  36.435  1.00  0.00           C  
ATOM    835  C   GLN A  53      21.194  54.164  37.659  1.00  0.00           C  
ATOM    836  O   GLN A  53      21.307  53.026  38.131  1.00  0.00           O  
ATOM    837  CB  GLN A  53      23.284  55.288  36.871  1.00  0.00           C  
ATOM    838  CG  GLN A  53      24.298  55.483  35.756  1.00  0.00           C  
ATOM    839  CD  GLN A  53      25.523  56.251  36.217  1.00  0.00           C  
ATOM    840  NE2 GLN A  53      25.896  57.277  35.460  1.00  0.00           N  
ATOM    841  OE1 GLN A  53      26.129  55.925  37.242  1.00  0.00           O  
ATOM    842  H   GLN A  53      21.524  56.372  35.378  1.00  0.00           H  
ATOM    843  HA  GLN A  53      22.270  53.663  35.898  1.00  0.00           H  
ATOM    844 1HB  GLN A  53      23.034  56.270  37.273  1.00  0.00           H  
ATOM    845 2HB  GLN A  53      23.765  54.721  37.667  1.00  0.00           H  
ATOM    846 1HG  GLN A  53      24.622  54.506  35.399  1.00  0.00           H  
ATOM    847 2HG  GLN A  53      23.830  56.041  34.946  1.00  0.00           H  
ATOM    848 1HE2 GLN A  53      26.697  57.821  35.714  1.00  0.00           H  
ATOM    849 2HE2 GLN A  53      25.376  57.507  34.637  1.00  0.00           H  
ATOM    850  N   ARG A  54      20.370  55.073  38.184  1.00  0.00           N  
ATOM    851  CA  ARG A  54      19.525  54.730  39.323  1.00  0.00           C  
ATOM    852  C   ARG A  54      18.445  53.724  38.946  1.00  0.00           C  
ATOM    853  O   ARG A  54      18.084  52.871  39.765  1.00  0.00           O  
ATOM    854  CB  ARG A  54      18.866  55.978  39.894  1.00  0.00           C  
ATOM    855  CG  ARG A  54      19.809  56.920  40.627  1.00  0.00           C  
ATOM    856  CD  ARG A  54      19.089  58.092  41.183  1.00  0.00           C  
ATOM    857  NE  ARG A  54      19.996  59.032  41.821  1.00  0.00           N  
ATOM    858  CZ  ARG A  54      20.444  58.924  43.089  1.00  0.00           C  
ATOM    859  NH1 ARG A  54      20.060  57.916  43.836  1.00  0.00           N1+
ATOM    860  NH2 ARG A  54      21.269  59.834  43.577  1.00  0.00           N  
ATOM    861  H   ARG A  54      20.323  56.006  37.799  1.00  0.00           H  
ATOM    862  HA  ARG A  54      20.147  54.260  40.086  1.00  0.00           H  
ATOM    863 1HB  ARG A  54      18.400  56.542  39.087  1.00  0.00           H  
ATOM    864 2HB  ARG A  54      18.080  55.689  40.589  1.00  0.00           H  
ATOM    865 1HG  ARG A  54      20.284  56.387  41.451  1.00  0.00           H  
ATOM    866 2HG  ARG A  54      20.573  57.280  39.938  1.00  0.00           H  
ATOM    867 1HD  ARG A  54      18.569  58.614  40.380  1.00  0.00           H  
ATOM    868 2HD  ARG A  54      18.366  57.758  41.927  1.00  0.00           H  
ATOM    869  HE  ARG A  54      20.315  59.823  41.277  1.00  0.00           H  
ATOM    870 1HH1 ARG A  54      19.428  57.220  43.463  1.00  0.00           H  
ATOM    871 2HH1 ARG A  54      20.393  57.832  44.786  1.00  0.00           H  
ATOM    872 1HH2 ARG A  54      21.564  60.611  43.002  1.00  0.00           H  
ATOM    873 2HH2 ARG A  54      21.603  59.752  44.526  1.00  0.00           H  
ATOM    874  N   GLU A  55      17.913  53.803  37.724  1.00  0.00           N  
ATOM    875  CA  GLU A  55      17.032  52.748  37.238  1.00  0.00           C  
ATOM    876  C   GLU A  55      17.733  51.400  37.175  1.00  0.00           C  
ATOM    877  O   GLU A  55      17.115  50.379  37.499  1.00  0.00           O  
ATOM    878  CB  GLU A  55      16.490  53.111  35.854  1.00  0.00           C  
ATOM    879  CG  GLU A  55      15.486  54.255  35.852  1.00  0.00           C  
ATOM    880  CD  GLU A  55      15.084  54.677  34.466  1.00  0.00           C  
ATOM    881  OE1 GLU A  55      15.711  54.246  33.529  1.00  0.00           O  
ATOM    882  OE2 GLU A  55      14.149  55.433  34.345  1.00  0.00           O1-
ATOM    883  H   GLU A  55      18.114  54.590  37.125  1.00  0.00           H  
ATOM    884  HA  GLU A  55      16.207  52.634  37.944  1.00  0.00           H  
ATOM    885 1HB  GLU A  55      17.317  53.390  35.201  1.00  0.00           H  
ATOM    886 2HB  GLU A  55      16.005  52.240  35.414  1.00  0.00           H  
ATOM    887 1HG  GLU A  55      14.596  53.944  36.397  1.00  0.00           H  
ATOM    888 2HG  GLU A  55      15.920  55.106  36.374  1.00  0.00           H  
ATOM    889  N   ILE A  56      19.005  51.370  36.771  1.00  0.00           N  
ATOM    890  CA  ILE A  56      19.737  50.109  36.750  1.00  0.00           C  
ATOM    891  C   ILE A  56      19.893  49.575  38.167  1.00  0.00           C  
ATOM    892  O   ILE A  56      19.658  48.388  38.428  1.00  0.00           O  
ATOM    893  CB  ILE A  56      21.123  50.277  36.100  1.00  0.00           C  
ATOM    894  CG1 ILE A  56      20.979  50.589  34.609  1.00  0.00           C  
ATOM    895  CG2 ILE A  56      21.963  49.028  36.308  1.00  0.00           C  
ATOM    896  CD1 ILE A  56      22.258  51.062  33.958  1.00  0.00           C  
ATOM    897  H   ILE A  56      19.473  52.215  36.475  1.00  0.00           H  
ATOM    898  HA  ILE A  56      19.154  49.381  36.188  1.00  0.00           H  
ATOM    899  HB  ILE A  56      21.634  51.127  36.552  1.00  0.00           H  
ATOM    900 1HG1 ILE A  56      20.638  49.698  34.082  1.00  0.00           H  
ATOM    901 2HG1 ILE A  56      20.221  51.360  34.469  1.00  0.00           H  
ATOM    902 1HG2 ILE A  56      22.939  49.164  35.843  1.00  0.00           H  
ATOM    903 2HG2 ILE A  56      22.092  48.849  37.375  1.00  0.00           H  
ATOM    904 3HG2 ILE A  56      21.462  48.172  35.856  1.00  0.00           H  
ATOM    905 1HD1 ILE A  56      22.076  51.263  32.901  1.00  0.00           H  
ATOM    906 2HD1 ILE A  56      22.600  51.975  34.447  1.00  0.00           H  
ATOM    907 3HD1 ILE A  56      23.022  50.291  34.054  1.00  0.00           H  
ATOM    908  N   GLN A  57      20.267  50.445  39.108  1.00  0.00           N  
ATOM    909  CA  GLN A  57      20.503  50.001  40.479  1.00  0.00           C  
ATOM    910  C   GLN A  57      19.309  49.228  41.025  1.00  0.00           C  
ATOM    911  O   GLN A  57      19.473  48.143  41.594  1.00  0.00           O  
ATOM    912  CB  GLN A  57      20.807  51.198  41.383  1.00  0.00           C  
ATOM    913  CG  GLN A  57      22.160  51.840  41.132  1.00  0.00           C  
ATOM    914  CD  GLN A  57      22.368  53.095  41.958  1.00  0.00           C  
ATOM    915  NE2 GLN A  57      22.589  54.217  41.282  1.00  0.00           N  
ATOM    916  OE1 GLN A  57      22.329  53.057  43.191  1.00  0.00           O  
ATOM    917  H   GLN A  57      20.392  51.421  38.878  1.00  0.00           H  
ATOM    918  HA  GLN A  57      21.356  49.325  40.474  1.00  0.00           H  
ATOM    919 1HB  GLN A  57      20.042  51.962  41.245  1.00  0.00           H  
ATOM    920 2HB  GLN A  57      20.771  50.884  42.426  1.00  0.00           H  
ATOM    921 1HG  GLN A  57      22.943  51.126  41.392  1.00  0.00           H  
ATOM    922 2HG  GLN A  57      22.235  52.108  40.078  1.00  0.00           H  
ATOM    923 1HE2 GLN A  57      22.733  55.077  41.774  1.00  0.00           H  
ATOM    924 2HE2 GLN A  57      22.612  54.203  40.283  1.00  0.00           H  
ATOM    925  N   LYS A  58      18.098  49.766  40.862  1.00  0.00           N  
ATOM    926  CA  LYS A  58      16.918  49.081  41.379  1.00  0.00           C  
ATOM    927  C   LYS A  58      16.698  47.751  40.667  1.00  0.00           C  
ATOM    928  O   LYS A  58      16.456  46.727  41.316  1.00  0.00           O  
ATOM    929  CB  LYS A  58      15.679  49.965  41.235  1.00  0.00           C  
ATOM    930  CG  LYS A  58      14.393  49.339  41.761  1.00  0.00           C  
ATOM    931  CD  LYS A  58      13.228  50.311  41.671  1.00  0.00           C  
ATOM    932  CE  LYS A  58      11.930  49.664  42.133  1.00  0.00           C  
ATOM    933  NZ  LYS A  58      10.779  50.605  42.052  1.00  0.00           N1+
ATOM    934  H   LYS A  58      17.985  50.649  40.385  1.00  0.00           H  
ATOM    935  HA  LYS A  58      17.078  48.865  42.435  1.00  0.00           H  
ATOM    936 1HB  LYS A  58      15.836  50.903  41.768  1.00  0.00           H  
ATOM    937 2HB  LYS A  58      15.525  50.209  40.183  1.00  0.00           H  
ATOM    938 1HG  LYS A  58      14.159  48.447  41.178  1.00  0.00           H  
ATOM    939 2HG  LYS A  58      14.532  49.045  42.801  1.00  0.00           H  
ATOM    940 1HD  LYS A  58      13.431  51.183  42.293  1.00  0.00           H  
ATOM    941 2HD  LYS A  58      13.110  50.642  40.639  1.00  0.00           H  
ATOM    942 1HE  LYS A  58      11.716  48.794  41.513  1.00  0.00           H  
ATOM    943 2HE  LYS A  58      12.037  49.330  43.164  1.00  0.00           H  
ATOM    944 1HZ  LYS A  58       9.941  50.139  42.367  1.00  0.00           H  
ATOM    945 2HZ  LYS A  58      10.959  51.408  42.639  1.00  0.00           H  
ATOM    946 3HZ  LYS A  58      10.658  50.907  41.096  1.00  0.00           H  
ATOM    947  N   ALA A  59      16.786  47.746  39.335  1.00  0.00           N  
ATOM    948  CA  ALA A  59      16.515  46.526  38.584  1.00  0.00           C  
ATOM    949  C   ALA A  59      17.505  45.424  38.943  1.00  0.00           C  
ATOM    950  O   ALA A  59      17.124  44.252  39.053  1.00  0.00           O  
ATOM    951  CB  ALA A  59      16.542  46.817  37.084  1.00  0.00           C  
ATOM    952  H   ALA A  59      17.041  48.586  38.835  1.00  0.00           H  
ATOM    953  HA  ALA A  59      15.522  46.171  38.859  1.00  0.00           H  
ATOM    954 1HB  ALA A  59      16.340  45.900  36.532  1.00  0.00           H  
ATOM    955 2HB  ALA A  59      15.783  47.562  36.844  1.00  0.00           H  
ATOM    956 3HB  ALA A  59      17.524  47.198  36.806  1.00  0.00           H  
ATOM    957  N   LEU A  60      18.779  45.775  39.132  1.00  0.00           N  
ATOM    958  CA  LEU A  60      19.772  44.758  39.462  1.00  0.00           C  
ATOM    959  C   LEU A  60      19.518  44.176  40.848  1.00  0.00           C  
ATOM    960  O   LEU A  60      19.718  42.977  41.072  1.00  0.00           O  
ATOM    961  CB  LEU A  60      21.184  45.356  39.402  1.00  0.00           C  
ATOM    962  CG  LEU A  60      21.645  45.835  38.019  1.00  0.00           C  
ATOM    963  CD1 LEU A  60      23.045  46.422  38.126  1.00  0.00           C  
ATOM    964  CD2 LEU A  60      21.614  44.669  37.042  1.00  0.00           C  
ATOM    965  H   LEU A  60      19.070  46.738  39.049  1.00  0.00           H  
ATOM    966  HA  LEU A  60      19.689  43.946  38.742  1.00  0.00           H  
ATOM    967 1HB  LEU A  60      21.230  46.206  40.079  1.00  0.00           H  
ATOM    968 2HB  LEU A  60      21.895  44.604  39.746  1.00  0.00           H  
ATOM    969  HG  LEU A  60      20.979  46.621  37.666  1.00  0.00           H  
ATOM    970 1HD1 LEU A  60      23.373  46.763  37.144  1.00  0.00           H  
ATOM    971 2HD1 LEU A  60      23.034  47.266  38.816  1.00  0.00           H  
ATOM    972 3HD1 LEU A  60      23.733  45.661  38.493  1.00  0.00           H  
ATOM    973 1HD2 LEU A  60      21.942  45.009  36.059  1.00  0.00           H  
ATOM    974 2HD2 LEU A  60      22.281  43.881  37.394  1.00  0.00           H  
ATOM    975 3HD2 LEU A  60      20.598  44.280  36.971  1.00  0.00           H  
ATOM    976  N   GLN A  61      19.071  45.008  41.792  1.00  0.00           N  
ATOM    977  CA  GLN A  61      18.746  44.491  43.116  1.00  0.00           C  
ATOM    978  C   GLN A  61      17.505  43.604  43.085  1.00  0.00           C  
ATOM    979  O   GLN A  61      17.416  42.639  43.851  1.00  0.00           O  
ATOM    980  CB  GLN A  61      18.536  45.645  44.101  1.00  0.00           C  
ATOM    981  CG  GLN A  61      18.314  45.204  45.538  1.00  0.00           C  
ATOM    982  CD  GLN A  61      18.367  46.364  46.514  1.00  0.00           C  
ATOM    983  NE2 GLN A  61      17.599  46.264  47.593  1.00  0.00           N  
ATOM    984  OE1 GLN A  61      19.091  47.341  46.301  1.00  0.00           O  
ATOM    985  H   GLN A  61      18.954  45.993  41.605  1.00  0.00           H  
ATOM    986  HA  GLN A  61      19.572  43.866  43.458  1.00  0.00           H  
ATOM    987 1HB  GLN A  61      19.405  46.303  44.081  1.00  0.00           H  
ATOM    988 2HB  GLN A  61      17.672  46.233  43.794  1.00  0.00           H  
ATOM    989 1HG  GLN A  61      17.333  44.735  45.617  1.00  0.00           H  
ATOM    990 2HG  GLN A  61      19.093  44.491  45.813  1.00  0.00           H  
ATOM    991 1HE2 GLN A  61      17.592  46.999  48.272  1.00  0.00           H  
ATOM    992 2HE2 GLN A  61      17.027  45.454  47.727  1.00  0.00           H  
ATOM    993  N   LEU A  62      16.547  43.902  42.205  1.00  0.00           N  
ATOM    994  CA  LEU A  62      15.332  43.100  42.164  1.00  0.00           C  
ATOM    995  C   LEU A  62      15.611  41.703  41.628  1.00  0.00           C  
ATOM    996  O   LEU A  62      15.074  40.720  42.151  1.00  0.00           O  
ATOM    997  CB  LEU A  62      14.273  43.787  41.292  1.00  0.00           C  
ATOM    998  CG  LEU A  62      13.704  45.098  41.845  1.00  0.00           C  
ATOM    999  CD1 LEU A  62      12.921  45.814  40.752  1.00  0.00           C  
ATOM   1000  CD2 LEU A  62      12.819  44.802  43.047  1.00  0.00           C  
ATOM   1001  H   LEU A  62      16.649  44.677  41.566  1.00  0.00           H  
ATOM   1002  HA  LEU A  62      14.952  42.994  43.181  1.00  0.00           H  
ATOM   1003 1HB  LEU A  62      14.712  44.001  40.318  1.00  0.00           H  
ATOM   1004 2HB  LEU A  62      13.441  43.098  41.149  1.00  0.00           H  
ATOM   1005  HG  LEU A  62      14.522  45.752  42.150  1.00  0.00           H  
ATOM   1006 1HD1 LEU A  62      12.516  46.747  41.145  1.00  0.00           H  
ATOM   1007 2HD1 LEU A  62      13.583  46.032  39.914  1.00  0.00           H  
ATOM   1008 3HD1 LEU A  62      12.103  45.179  40.415  1.00  0.00           H  
ATOM   1009 1HD2 LEU A  62      12.414  45.734  43.440  1.00  0.00           H  
ATOM   1010 2HD2 LEU A  62      11.998  44.151  42.742  1.00  0.00           H  
ATOM   1011 3HD2 LEU A  62      13.407  44.306  43.818  1.00  0.00           H  
ATOM   1012  N   VAL A  63      16.460  41.594  40.604  1.00  0.00           N  
ATOM   1013  CA  VAL A  63      16.665  40.305  39.954  1.00  0.00           C  
ATOM   1014  C   VAL A  63      17.517  39.397  40.830  1.00  0.00           C  
ATOM   1015  O   VAL A  63      17.319  38.175  40.854  1.00  0.00           O  
ATOM   1016  CB  VAL A  63      17.353  40.494  38.588  1.00  0.00           C  
ATOM   1017  CG1 VAL A  63      16.444  41.257  37.636  1.00  0.00           C  
ATOM   1018  CG2 VAL A  63      18.675  41.222  38.770  1.00  0.00           C  
ATOM   1019  H   VAL A  63      16.967  42.400  40.270  1.00  0.00           H  
ATOM   1020  HA  VAL A  63      15.699  39.817  39.839  1.00  0.00           H  
ATOM   1021  HB  VAL A  63      17.533  39.515  38.144  1.00  0.00           H  
ATOM   1022 1HG1 VAL A  63      16.945  41.381  36.676  1.00  0.00           H  
ATOM   1023 2HG1 VAL A  63      15.517  40.700  37.492  1.00  0.00           H  
ATOM   1024 3HG1 VAL A  63      16.217  42.237  38.055  1.00  0.00           H  
ATOM   1025 1HG2 VAL A  63      19.156  41.351  37.800  1.00  0.00           H  
ATOM   1026 2HG2 VAL A  63      18.495  42.199  39.219  1.00  0.00           H  
ATOM   1027 3HG2 VAL A  63      19.325  40.638  39.421  1.00  0.00           H  
ATOM   1028  N   GLN A  64      18.461  39.973  41.580  1.00  0.00           N  
ATOM   1029  CA  GLN A  64      19.296  39.153  42.450  1.00  0.00           C  
ATOM   1030  C   GLN A  64      18.506  38.688  43.665  1.00  0.00           C  
ATOM   1031  O   GLN A  64      18.775  37.609  44.209  1.00  0.00           O  
ATOM   1032  CB  GLN A  64      20.538  39.928  42.896  1.00  0.00           C  
ATOM   1033  CG  GLN A  64      20.239  41.139  43.763  1.00  0.00           C  
ATOM   1034  CD  GLN A  64      20.071  40.776  45.227  1.00  0.00           C  
ATOM   1035  NE2 GLN A  64      19.302  41.581  45.950  1.00  0.00           N  
ATOM   1036  OE1 GLN A  64      20.628  39.782  45.702  1.00  0.00           O  
ATOM   1037  H   GLN A  64      18.610  40.971  41.553  1.00  0.00           H  
ATOM   1038  HA  GLN A  64      19.581  38.252  41.908  1.00  0.00           H  
ATOM   1039 1HB  GLN A  64      21.198  39.266  43.458  1.00  0.00           H  
ATOM   1040 2HB  GLN A  64      21.087  40.270  42.020  1.00  0.00           H  
ATOM   1041 1HG  GLN A  64      21.063  41.846  43.679  1.00  0.00           H  
ATOM   1042 2HG  GLN A  64      19.314  41.600  43.417  1.00  0.00           H  
ATOM   1043 1HE2 GLN A  64      19.154  41.391  46.922  1.00  0.00           H  
ATOM   1044 2HE2 GLN A  64      18.869  42.376  45.526  1.00  0.00           H  
ATOM   1045  N   ASP A  65      17.521  39.472  44.111  1.00  0.00           N  
ATOM   1046  CA  ASP A  65      16.630  38.991  45.161  1.00  0.00           C  
ATOM   1047  C   ASP A  65      15.854  37.773  44.691  1.00  0.00           C  
ATOM   1048  O   ASP A  65      15.644  36.822  45.454  1.00  0.00           O  
ATOM   1049  CB  ASP A  65      15.656  40.091  45.592  1.00  0.00           C  
ATOM   1050  CG  ASP A  65      16.280  41.092  46.555  1.00  0.00           C  
ATOM   1051  OD1 ASP A  65      17.280  40.768  47.151  1.00  0.00           O  
ATOM   1052  OD2 ASP A  65      15.752  42.170  46.684  1.00  0.00           O1-
ATOM   1053  H   ASP A  65      17.381  40.398  43.733  1.00  0.00           H  
ATOM   1054  HA  ASP A  65      17.235  38.692  46.018  1.00  0.00           H  
ATOM   1055 1HB  ASP A  65      15.302  40.628  44.711  1.00  0.00           H  
ATOM   1056 2HB  ASP A  65      14.787  39.640  46.072  1.00  0.00           H  
ATOM   1057  N   VAL A  66      15.422  37.782  43.429  1.00  0.00           N  
ATOM   1058  CA  VAL A  66      14.770  36.610  42.861  1.00  0.00           C  
ATOM   1059  C   VAL A  66      15.750  35.446  42.784  1.00  0.00           C  
ATOM   1060  O   VAL A  66      15.409  34.312  43.129  1.00  0.00           O  
ATOM   1061  CB  VAL A  66      14.227  36.922  41.454  1.00  0.00           C  
ATOM   1062  CG1 VAL A  66      13.744  35.649  40.775  1.00  0.00           C  
ATOM   1063  CG2 VAL A  66      13.103  37.943  41.549  1.00  0.00           C  
ATOM   1064  H   VAL A  66      15.542  38.605  42.856  1.00  0.00           H  
ATOM   1065  HA  VAL A  66      13.964  36.305  43.529  1.00  0.00           H  
ATOM   1066  HB  VAL A  66      15.034  37.325  40.844  1.00  0.00           H  
ATOM   1067 1HG1 VAL A  66      13.364  35.889  39.781  1.00  0.00           H  
ATOM   1068 2HG1 VAL A  66      14.573  34.947  40.686  1.00  0.00           H  
ATOM   1069 3HG1 VAL A  66      12.949  35.199  41.369  1.00  0.00           H  
ATOM   1070 1HG2 VAL A  66      12.724  38.160  40.550  1.00  0.00           H  
ATOM   1071 2HG2 VAL A  66      12.297  37.541  42.163  1.00  0.00           H  
ATOM   1072 3HG2 VAL A  66      13.481  38.860  41.999  1.00  0.00           H  
ATOM   1073  N   ALA A  67      16.988  35.713  42.360  1.00  0.00           N  
ATOM   1074  CA  ALA A  67      17.965  34.638  42.191  1.00  0.00           C  
ATOM   1075  C   ALA A  67      18.202  33.889  43.498  1.00  0.00           C  
ATOM   1076  O   ALA A  67      18.241  32.653  43.518  1.00  0.00           O  
ATOM   1077  CB  ALA A  67      19.276  35.201  41.646  1.00  0.00           C  
ATOM   1078  H   ALA A  67      17.262  36.662  42.149  1.00  0.00           H  
ATOM   1079  HA  ALA A  67      17.559  33.921  41.476  1.00  0.00           H  
ATOM   1080 1HB  ALA A  67      19.997  34.391  41.524  1.00  0.00           H  
ATOM   1081 2HB  ALA A  67      19.096  35.673  40.680  1.00  0.00           H  
ATOM   1082 3HB  ALA A  67      19.674  35.937  42.341  1.00  0.00           H  
ATOM   1083  N   ASN A  68      18.369  34.622  44.602  1.00  0.00           N  
ATOM   1084  CA  ASN A  68      18.673  33.978  45.879  1.00  0.00           C  
ATOM   1085  C   ASN A  68      17.424  33.371  46.501  1.00  0.00           C  
ATOM   1086  O   ASN A  68      17.481  32.302  47.121  1.00  0.00           O  
ATOM   1087  CB  ASN A  68      19.319  34.965  46.835  1.00  0.00           C  
ATOM   1088  CG  ASN A  68      20.771  35.203  46.527  1.00  0.00           C  
ATOM   1089  ND2 ASN A  68      21.051  36.261  45.809  1.00  0.00           N  
ATOM   1090  OD1 ASN A  68      21.641  34.428  46.940  1.00  0.00           O  
ATOM   1091  H   ASN A  68      18.287  35.628  44.565  1.00  0.00           H  
ATOM   1092  HA  ASN A  68      19.379  33.166  45.697  1.00  0.00           H  
ATOM   1093 1HB  ASN A  68      18.789  35.918  46.787  1.00  0.00           H  
ATOM   1094 2HB  ASN A  68      19.232  34.592  47.855  1.00  0.00           H  
ATOM   1095 1HD2 ASN A  68      22.000  36.468  45.574  1.00  0.00           H  
ATOM   1096 2HD2 ASN A  68      20.315  36.860  45.496  1.00  0.00           H  
ATOM   1097  N   ALA A  69      16.280  34.038  46.347  1.00  0.00           N  
ATOM   1098  CA  ALA A  69      15.026  33.430  46.774  1.00  0.00           C  
ATOM   1099  C   ALA A  69      14.714  32.167  45.980  1.00  0.00           C  
ATOM   1100  O   ALA A  69      14.198  31.196  46.547  1.00  0.00           O  
ATOM   1101  CB  ALA A  69      13.887  34.440  46.653  1.00  0.00           C  
ATOM   1102  H   ALA A  69      16.267  34.960  45.939  1.00  0.00           H  
ATOM   1103  HA  ALA A  69      15.130  33.134  47.818  1.00  0.00           H  
ATOM   1104 1HB  ALA A  69      12.954  33.976  46.975  1.00  0.00           H  
ATOM   1105 2HB  ALA A  69      14.099  35.303  47.285  1.00  0.00           H  
ATOM   1106 3HB  ALA A  69      13.795  34.761  45.618  1.00  0.00           H  
ATOM   1107  N   GLU A  70      15.029  32.150  44.682  1.00  0.00           N  
ATOM   1108  CA  GLU A  70      14.832  30.936  43.896  1.00  0.00           C  
ATOM   1109  C   GLU A  70      15.660  29.781  44.441  1.00  0.00           C  
ATOM   1110  O   GLU A  70      15.178  28.643  44.510  1.00  0.00           O  
ATOM   1111  CB  GLU A  70      15.192  31.187  42.429  1.00  0.00           C  
ATOM   1112  CG  GLU A  70      15.083  29.958  41.539  1.00  0.00           C  
ATOM   1113  CD  GLU A  70      15.375  30.257  40.094  1.00  0.00           C  
ATOM   1114  OE1 GLU A  70      15.387  31.411  39.735  1.00  0.00           O  
ATOM   1115  OE2 GLU A  70      15.589  29.332  39.348  1.00  0.00           O1-
ATOM   1116  H   GLU A  70      15.407  32.972  44.233  1.00  0.00           H  
ATOM   1117  HA  GLU A  70      13.782  30.647  43.965  1.00  0.00           H  
ATOM   1118 1HB  GLU A  70      14.537  31.957  42.022  1.00  0.00           H  
ATOM   1119 2HB  GLU A  70      16.214  31.558  42.365  1.00  0.00           H  
ATOM   1120 1HG  GLU A  70      15.785  29.204  41.890  1.00  0.00           H  
ATOM   1121 2HG  GLU A  70      14.077  29.549  41.622  1.00  0.00           H  
ATOM   1122  N   ARG A  71      16.909  30.047  44.833  1.00  0.00           N  
ATOM   1123  CA  ARG A  71      17.728  28.996  45.426  1.00  0.00           C  
ATOM   1124  C   ARG A  71      17.076  28.424  46.678  1.00  0.00           C  
ATOM   1125  O   ARG A  71      17.117  27.210  46.895  1.00  0.00           O  
ATOM   1126  CB  ARG A  71      19.109  29.528  45.778  1.00  0.00           C  
ATOM   1127  CG  ARG A  71      20.009  28.542  46.504  1.00  0.00           C  
ATOM   1128  CD  ARG A  71      20.412  27.415  45.625  1.00  0.00           C  
ATOM   1129  NE  ARG A  71      21.154  26.397  46.352  1.00  0.00           N  
ATOM   1130  CZ  ARG A  71      22.479  26.445  46.595  1.00  0.00           C  
ATOM   1131  NH1 ARG A  71      23.190  27.463  46.165  1.00  0.00           N1+
ATOM   1132  NH2 ARG A  71      23.062  25.468  47.268  1.00  0.00           N  
ATOM   1133  H   ARG A  71      17.299  30.973  44.726  1.00  0.00           H  
ATOM   1134  HA  ARG A  71      17.815  28.180  44.709  1.00  0.00           H  
ATOM   1135 1HB  ARG A  71      19.623  29.835  44.867  1.00  0.00           H  
ATOM   1136 2HB  ARG A  71      19.009  30.411  46.410  1.00  0.00           H  
ATOM   1137 1HG  ARG A  71      20.911  29.053  46.842  1.00  0.00           H  
ATOM   1138 2HG  ARG A  71      19.479  28.133  47.365  1.00  0.00           H  
ATOM   1139 1HD  ARG A  71      19.523  26.949  45.200  1.00  0.00           H  
ATOM   1140 2HD  ARG A  71      21.045  27.789  44.821  1.00  0.00           H  
ATOM   1141  HE  ARG A  71      20.640  25.598  46.699  1.00  0.00           H  
ATOM   1142 1HH1 ARG A  71      22.744  28.210  45.651  1.00  0.00           H  
ATOM   1143 2HH1 ARG A  71      24.183  27.498  46.347  1.00  0.00           H  
ATOM   1144 1HH2 ARG A  71      22.514  24.685  47.598  1.00  0.00           H  
ATOM   1145 2HH2 ARG A  71      24.054  25.503  47.450  1.00  0.00           H  
ATOM   1146  N   VAL A  72      16.468  29.278  47.504  1.00  0.00           N  
ATOM   1147  CA  VAL A  72      15.771  28.795  48.692  1.00  0.00           C  
ATOM   1148  C   VAL A  72      14.625  27.877  48.290  1.00  0.00           C  
ATOM   1149  O   VAL A  72      14.408  26.825  48.904  1.00  0.00           O  
ATOM   1150  CB  VAL A  72      15.221  29.976  49.515  1.00  0.00           C  
ATOM   1151  CG1 VAL A  72      14.317  29.471  50.631  1.00  0.00           C  
ATOM   1152  CG2 VAL A  72      16.373  30.793  50.081  1.00  0.00           C  
ATOM   1153  H   VAL A  72      16.485  30.270  47.313  1.00  0.00           H  
ATOM   1154  HA  VAL A  72      16.469  28.205  49.287  1.00  0.00           H  
ATOM   1155  HB  VAL A  72      14.611  30.606  48.868  1.00  0.00           H  
ATOM   1156 1HG1 VAL A  72      13.938  30.318  51.202  1.00  0.00           H  
ATOM   1157 2HG1 VAL A  72      13.481  28.920  50.200  1.00  0.00           H  
ATOM   1158 3HG1 VAL A  72      14.886  28.814  51.290  1.00  0.00           H  
ATOM   1159 1HG2 VAL A  72      15.976  31.625  50.663  1.00  0.00           H  
ATOM   1160 2HG2 VAL A  72      16.985  30.160  50.724  1.00  0.00           H  
ATOM   1161 3HG2 VAL A  72      16.982  31.178  49.264  1.00  0.00           H  
ATOM   1162  N   VAL A  73      13.881  28.254  47.249  1.00  0.00           N  
ATOM   1163  CA  VAL A  73      12.779  27.417  46.781  1.00  0.00           C  
ATOM   1164  C   VAL A  73      13.305  26.076  46.286  1.00  0.00           C  
ATOM   1165  O   VAL A  73      12.760  25.016  46.622  1.00  0.00           O  
ATOM   1166  CB  VAL A  73      12.011  28.119  45.645  1.00  0.00           C  
ATOM   1167  CG1 VAL A  73      10.985  27.177  45.033  1.00  0.00           C  
ATOM   1168  CG2 VAL A  73      11.339  29.376  46.175  1.00  0.00           C  
ATOM   1169  H   VAL A  73      14.072  29.125  46.775  1.00  0.00           H  
ATOM   1170  HA  VAL A  73      12.121  27.208  47.624  1.00  0.00           H  
ATOM   1171  HB  VAL A  73      12.713  28.387  44.855  1.00  0.00           H  
ATOM   1172 1HG1 VAL A  73      10.452  27.688  44.232  1.00  0.00           H  
ATOM   1173 2HG1 VAL A  73      11.492  26.301  44.629  1.00  0.00           H  
ATOM   1174 3HG1 VAL A  73      10.276  26.865  45.799  1.00  0.00           H  
ATOM   1175 1HG2 VAL A  73      10.799  29.868  45.366  1.00  0.00           H  
ATOM   1176 2HG2 VAL A  73      10.641  29.109  46.968  1.00  0.00           H  
ATOM   1177 3HG2 VAL A  73      12.096  30.054  46.569  1.00  0.00           H  
ATOM   1178  N   ARG A  74      14.388  26.096  45.512  1.00  0.00           N  
ATOM   1179  CA  ARG A  74      14.990  24.881  44.975  1.00  0.00           C  
ATOM   1180  C   ARG A  74      15.567  23.961  46.045  1.00  0.00           C  
ATOM   1181  O   ARG A  74      15.515  22.737  45.873  1.00  0.00           O  
ATOM   1182  CB  ARG A  74      16.094  25.241  43.991  1.00  0.00           C  
ATOM   1183  CG  ARG A  74      15.608  25.783  42.655  1.00  0.00           C  
ATOM   1184  CD  ARG A  74      16.741  26.123  41.757  1.00  0.00           C  
ATOM   1185  NE  ARG A  74      16.281  26.642  40.479  1.00  0.00           N  
ATOM   1186  CZ  ARG A  74      15.942  25.879  39.420  1.00  0.00           C  
ATOM   1187  NH1 ARG A  74      16.016  24.571  39.504  1.00  0.00           N1+
ATOM   1188  NH2 ARG A  74      15.536  26.449  38.299  1.00  0.00           N  
ATOM   1189  H   ARG A  74      14.804  26.990  45.290  1.00  0.00           H  
ATOM   1190  HA  ARG A  74      14.215  24.306  44.466  1.00  0.00           H  
ATOM   1191 1HB  ARG A  74      16.745  25.991  44.434  1.00  0.00           H  
ATOM   1192 2HB  ARG A  74      16.701  24.358  43.787  1.00  0.00           H  
ATOM   1193 1HG  ARG A  74      14.990  25.032  42.160  1.00  0.00           H  
ATOM   1194 2HG  ARG A  74      15.019  26.686  42.822  1.00  0.00           H  
ATOM   1195 1HD  ARG A  74      17.364  26.881  42.229  1.00  0.00           H  
ATOM   1196 2HD  ARG A  74      17.336  25.230  41.569  1.00  0.00           H  
ATOM   1197  HE  ARG A  74      16.211  27.646  40.376  1.00  0.00           H  
ATOM   1198 1HH1 ARG A  74      16.326  24.135  40.361  1.00  0.00           H  
ATOM   1199 2HH1 ARG A  74      15.762  23.999  38.710  1.00  0.00           H  
ATOM   1200 1HH2 ARG A  74      15.479  27.456  38.236  1.00  0.00           H  
ATOM   1201 2HH2 ARG A  74      15.281  25.879  37.506  1.00  0.00           H  
ATOM   1202  N   GLU A  75      16.106  24.503  47.138  1.00  0.00           N  
ATOM   1203  CA  GLU A  75      16.602  23.685  48.236  1.00  0.00           C  
ATOM   1204  C   GLU A  75      15.522  22.911  48.980  1.00  0.00           C  
ATOM   1205  O   GLU A  75      15.793  21.785  49.409  1.00  0.00           O  
ATOM   1206  CB  GLU A  75      17.357  24.571  49.229  1.00  0.00           C  
ATOM   1207  CG  GLU A  75      18.728  25.027  48.750  1.00  0.00           C  
ATOM   1208  CD  GLU A  75      19.721  23.901  48.663  1.00  0.00           C  
ATOM   1209  OE1 GLU A  75      19.611  22.977  49.431  1.00  0.00           O  
ATOM   1210  OE2 GLU A  75      20.591  23.966  47.827  1.00  0.00           O1-
ATOM   1211  H   GLU A  75      16.173  25.509  47.205  1.00  0.00           H  
ATOM   1212  HA  GLU A  75      17.282  22.935  47.830  1.00  0.00           H  
ATOM   1213 1HB  GLU A  75      16.766  25.462  49.446  1.00  0.00           H  
ATOM   1214 2HB  GLU A  75      17.493  24.033  50.167  1.00  0.00           H  
ATOM   1215 1HG  GLU A  75      18.624  25.481  47.764  1.00  0.00           H  
ATOM   1216 2HG  GLU A  75      19.106  25.786  49.431  1.00  0.00           H  
ATOM   1217  N   ARG A  76      14.324  23.470  49.156  1.00  0.00           N  
ATOM   1218  CA  ARG A  76      13.224  22.786  49.838  1.00  0.00           C  
ATOM   1219  C   ARG A  76      11.931  23.040  49.071  1.00  0.00           C  
ATOM   1220  O   ARG A  76      11.067  23.807  49.510  1.00  0.00           O  
ATOM   1221  CB  ARG A  76      13.074  23.271  51.272  1.00  0.00           C  
ATOM   1222  CG  ARG A  76      14.276  23.009  52.165  1.00  0.00           C  
ATOM   1223  CD  ARG A  76      14.446  21.559  52.444  1.00  0.00           C  
ATOM   1224  NE  ARG A  76      15.547  21.310  53.361  1.00  0.00           N  
ATOM   1225  CZ  ARG A  76      16.832  21.158  52.991  1.00  0.00           C  
ATOM   1226  NH1 ARG A  76      17.163  21.233  51.720  1.00  0.00           N1+
ATOM   1227  NH2 ARG A  76      17.762  20.934  53.903  1.00  0.00           N  
ATOM   1228  H   ARG A  76      14.179  24.404  48.800  1.00  0.00           H  
ATOM   1229  HA  ARG A  76      13.429  21.716  49.841  1.00  0.00           H  
ATOM   1230 1HB  ARG A  76      12.889  24.345  51.276  1.00  0.00           H  
ATOM   1231 2HB  ARG A  76      12.211  22.789  51.732  1.00  0.00           H  
ATOM   1232 1HG  ARG A  76      15.179  23.371  51.674  1.00  0.00           H  
ATOM   1233 2HG  ARG A  76      14.145  23.527  53.115  1.00  0.00           H  
ATOM   1234 1HD  ARG A  76      13.533  21.166  52.892  1.00  0.00           H  
ATOM   1235 2HD  ARG A  76      14.651  21.032  51.515  1.00  0.00           H  
ATOM   1236  HE  ARG A  76      15.331  21.246  54.348  1.00  0.00           H  
ATOM   1237 1HH1 ARG A  76      16.453  21.404  51.023  1.00  0.00           H  
ATOM   1238 2HH1 ARG A  76      18.127  21.118  51.442  1.00  0.00           H  
ATOM   1239 1HH2 ARG A  76      17.508  20.876  54.881  1.00  0.00           H  
ATOM   1240 2HH2 ARG A  76      18.726  20.819  53.625  1.00  0.00           H  
ATOM   1241  N   PRO A  77      11.762  22.396  47.915  1.00  0.00           N  
ATOM   1242  CA  PRO A  77      10.567  22.652  47.095  1.00  0.00           C  
ATOM   1243  C   PRO A  77       9.293  22.315  47.858  1.00  0.00           C  
ATOM   1244  O   PRO A  77       9.225  21.311  48.570  1.00  0.00           O  
ATOM   1245  CB  PRO A  77      10.763  21.723  45.893  1.00  0.00           C  
ATOM   1246  CG  PRO A  77      12.240  21.560  45.794  1.00  0.00           C  
ATOM   1247  CD  PRO A  77      12.707  21.498  47.224  1.00  0.00           C  
ATOM   1248  HA  PRO A  77      10.560  23.707  46.785  1.00  0.00           H  
ATOM   1249 1HB  PRO A  77      10.238  20.771  46.063  1.00  0.00           H  
ATOM   1250 2HB  PRO A  77      10.321  22.175  44.992  1.00  0.00           H  
ATOM   1251 1HG  PRO A  77      12.485  20.648  45.229  1.00  0.00           H  
ATOM   1252 2HG  PRO A  77      12.680  22.403  45.241  1.00  0.00           H  
ATOM   1253 1HD  PRO A  77      12.629  20.463  47.591  1.00  0.00           H  
ATOM   1254 2HD  PRO A  77      13.746  21.854  47.287  1.00  0.00           H  
ATOM   1255  N   GLY A  78       8.278  23.166  47.699  1.00  0.00           N  
ATOM   1256  CA  GLY A  78       6.995  22.966  48.335  1.00  0.00           C  
ATOM   1257  C   GLY A  78       6.948  23.274  49.816  1.00  0.00           C  
ATOM   1258  O   GLY A  78       5.879  23.134  50.427  1.00  0.00           O  
ATOM   1259  H   GLY A  78       8.416  23.978  47.114  1.00  0.00           H  
ATOM   1260 1HA  GLY A  78       6.245  23.589  47.847  1.00  0.00           H  
ATOM   1261 2HA  GLY A  78       6.684  21.929  48.207  1.00  0.00           H  
ATOM   1262  N   SER A  79       8.061  23.685  50.415  1.00  0.00           N  
ATOM   1263  CA  SER A  79       8.094  23.923  51.848  1.00  0.00           C  
ATOM   1264  C   SER A  79       7.491  25.283  52.185  1.00  0.00           C  
ATOM   1265  O   SER A  79       7.302  26.144  51.318  1.00  0.00           O  
ATOM   1266  CB  SER A  79       9.520  23.845  52.358  1.00  0.00           C  
ATOM   1267  OG  SER A  79      10.292  24.898  51.853  1.00  0.00           O  
ATOM   1268  H   SER A  79       8.899  23.837  49.872  1.00  0.00           H  
ATOM   1269  HA  SER A  79       7.503  23.149  52.341  1.00  0.00           H  
ATOM   1270 1HB  SER A  79       9.519  23.882  53.447  1.00  0.00           H  
ATOM   1271 2HB  SER A  79       9.960  22.893  52.063  1.00  0.00           H  
ATOM   1272  HG  SER A  79      10.677  24.576  51.035  1.00  0.00           H  
ATOM   1273  N   ASN A  80       7.181  25.471  53.469  1.00  0.00           N  
ATOM   1274  CA  ASN A  80       6.704  26.773  53.919  1.00  0.00           C  
ATOM   1275  C   ASN A  80       7.799  27.824  53.802  1.00  0.00           C  
ATOM   1276  O   ASN A  80       7.508  29.005  53.581  1.00  0.00           O  
ATOM   1277  CB  ASN A  80       6.189  26.692  55.344  1.00  0.00           C  
ATOM   1278  CG  ASN A  80       4.865  25.987  55.440  1.00  0.00           C  
ATOM   1279  ND2 ASN A  80       4.554  25.484  56.608  1.00  0.00           N  
ATOM   1280  OD1 ASN A  80       4.121  25.899  54.457  1.00  0.00           O  
ATOM   1281  H   ASN A  80       7.270  24.721  54.139  1.00  0.00           H  
ATOM   1282  HA  ASN A  80       5.880  27.082  53.274  1.00  0.00           H  
ATOM   1283 1HB  ASN A  80       6.914  26.164  55.965  1.00  0.00           H  
ATOM   1284 2HB  ASN A  80       6.082  27.698  55.750  1.00  0.00           H  
ATOM   1285 1HD2 ASN A  80       3.686  25.004  56.732  1.00  0.00           H  
ATOM   1286 2HD2 ASN A  80       5.187  25.579  57.377  1.00  0.00           H  
ATOM   1287  N   LEU A  81       9.061  27.412  53.947  1.00  0.00           N  
ATOM   1288  CA  LEU A  81      10.173  28.324  53.701  1.00  0.00           C  
ATOM   1289  C   LEU A  81      10.226  28.735  52.235  1.00  0.00           C  
ATOM   1290  O   LEU A  81      10.472  29.906  51.920  1.00  0.00           O  
ATOM   1291  CB  LEU A  81      11.499  27.667  54.103  1.00  0.00           C  
ATOM   1292  CG  LEU A  81      12.758  28.514  53.877  1.00  0.00           C  
ATOM   1293  CD1 LEU A  81      12.667  29.790  54.703  1.00  0.00           C  
ATOM   1294  CD2 LEU A  81      13.990  27.706  54.253  1.00  0.00           C  
ATOM   1295  H   LEU A  81       9.255  26.462  54.230  1.00  0.00           H  
ATOM   1296  HA  LEU A  81      10.020  29.224  54.293  1.00  0.00           H  
ATOM   1297 1HB  LEU A  81      11.456  27.415  55.161  1.00  0.00           H  
ATOM   1298 2HB  LEU A  81      11.616  26.743  53.535  1.00  0.00           H  
ATOM   1299  HG  LEU A  81      12.818  28.802  52.826  1.00  0.00           H  
ATOM   1300 1HD1 LEU A  81      13.561  30.393  54.541  1.00  0.00           H  
ATOM   1301 2HD1 LEU A  81      11.787  30.359  54.399  1.00  0.00           H  
ATOM   1302 3HD1 LEU A  81      12.587  29.534  55.759  1.00  0.00           H  
ATOM   1303 1HD2 LEU A  81      14.884  28.309  54.091  1.00  0.00           H  
ATOM   1304 2HD2 LEU A  81      13.931  27.419  55.304  1.00  0.00           H  
ATOM   1305 3HD2 LEU A  81      14.040  26.809  53.635  1.00  0.00           H  
ATOM   1306  N   ALA A  82       9.992  27.787  51.324  1.00  0.00           N  
ATOM   1307  CA  ALA A  82       9.917  28.125  49.907  1.00  0.00           C  
ATOM   1308  C   ALA A  82       8.783  29.102  49.633  1.00  0.00           C  
ATOM   1309  O   ALA A  82       8.932  30.022  48.821  1.00  0.00           O  
ATOM   1310  CB  ALA A  82       9.745  26.859  49.070  1.00  0.00           C  
ATOM   1311  H   ALA A  82       9.864  26.826  51.608  1.00  0.00           H  
ATOM   1312  HA  ALA A  82      10.851  28.611  49.625  1.00  0.00           H  
ATOM   1313 1HB  ALA A  82       9.691  27.125  48.014  1.00  0.00           H  
ATOM   1314 2HB  ALA A  82      10.594  26.196  49.233  1.00  0.00           H  
ATOM   1315 3HB  ALA A  82       8.828  26.351  49.363  1.00  0.00           H  
ATOM   1316  N   LYS A  83       7.638  28.917  50.297  1.00  0.00           N  
ATOM   1317  CA  LYS A  83       6.516  29.828  50.100  1.00  0.00           C  
ATOM   1318  C   LYS A  83       6.894  31.252  50.488  1.00  0.00           C  
ATOM   1319  O   LYS A  83       6.514  32.212  49.806  1.00  0.00           O  
ATOM   1320  CB  LYS A  83       5.302  29.367  50.908  1.00  0.00           C  
ATOM   1321  CG  LYS A  83       4.630  28.110  50.373  1.00  0.00           C  
ATOM   1322  CD  LYS A  83       3.470  27.681  51.259  1.00  0.00           C  
ATOM   1323  CE  LYS A  83       2.859  26.374  50.780  1.00  0.00           C  
ATOM   1324  NZ  LYS A  83       1.798  25.885  51.700  1.00  0.00           N1+
ATOM   1325  H   LYS A  83       7.538  28.144  50.941  1.00  0.00           H  
ATOM   1326  HA  LYS A  83       6.252  29.829  49.043  1.00  0.00           H  
ATOM   1327 1HB  LYS A  83       5.602  29.172  51.938  1.00  0.00           H  
ATOM   1328 2HB  LYS A  83       4.555  30.162  50.930  1.00  0.00           H  
ATOM   1329 1HG  LYS A  83       4.257  28.297  49.365  1.00  0.00           H  
ATOM   1330 2HG  LYS A  83       5.358  27.300  50.325  1.00  0.00           H  
ATOM   1331 1HD  LYS A  83       3.822  27.554  52.284  1.00  0.00           H  
ATOM   1332 2HD  LYS A  83       2.702  28.455  51.252  1.00  0.00           H  
ATOM   1333 1HE  LYS A  83       2.427  26.516  49.790  1.00  0.00           H  
ATOM   1334 2HE  LYS A  83       3.636  25.614  50.705  1.00  0.00           H  
ATOM   1335 1HZ  LYS A  83       1.419  25.016  51.348  1.00  0.00           H  
ATOM   1336 2HZ  LYS A  83       2.192  25.731  52.618  1.00  0.00           H  
ATOM   1337 3HZ  LYS A  83       1.061  26.572  51.762  1.00  0.00           H  
ATOM   1338  N   LYS A  84       7.646  31.409  51.579  1.00  0.00           N  
ATOM   1339  CA  LYS A  84       8.168  32.725  51.926  1.00  0.00           C  
ATOM   1340  C   LYS A  84       9.097  33.251  50.842  1.00  0.00           C  
ATOM   1341  O   LYS A  84       9.045  34.437  50.493  1.00  0.00           O  
ATOM   1342  CB  LYS A  84       8.903  32.675  53.266  1.00  0.00           C  
ATOM   1343  CG  LYS A  84       7.996  32.468  54.473  1.00  0.00           C  
ATOM   1344  CD  LYS A  84       8.801  32.392  55.762  1.00  0.00           C  
ATOM   1345  CE  LYS A  84       7.898  32.166  56.966  1.00  0.00           C  
ATOM   1346  NZ  LYS A  84       8.676  32.055  58.231  1.00  0.00           N1+
ATOM   1347  H   LYS A  84       7.861  30.622  52.173  1.00  0.00           H  
ATOM   1348  HA  LYS A  84       7.330  33.418  52.010  1.00  0.00           H  
ATOM   1349 1HB  LYS A  84       9.630  31.863  53.252  1.00  0.00           H  
ATOM   1350 2HB  LYS A  84       9.453  33.604  53.416  1.00  0.00           H  
ATOM   1351 1HG  LYS A  84       7.291  33.297  54.544  1.00  0.00           H  
ATOM   1352 2HG  LYS A  84       7.432  31.544  54.351  1.00  0.00           H  
ATOM   1353 1HD  LYS A  84       9.516  31.570  55.695  1.00  0.00           H  
ATOM   1354 2HD  LYS A  84       9.353  33.320  55.902  1.00  0.00           H  
ATOM   1355 1HE  LYS A  84       7.198  32.996  57.056  1.00  0.00           H  
ATOM   1356 2HE  LYS A  84       7.326  31.250  56.825  1.00  0.00           H  
ATOM   1357 1HZ  LYS A  84       8.042  31.906  59.003  1.00  0.00           H  
ATOM   1358 2HZ  LYS A  84       9.315  31.275  58.165  1.00  0.00           H  
ATOM   1359 3HZ  LYS A  84       9.196  32.906  58.382  1.00  0.00           H  
ATOM   1360  N   ALA A  85       9.950  32.385  50.291  1.00  0.00           N  
ATOM   1361  CA  ALA A  85      10.804  32.802  49.185  1.00  0.00           C  
ATOM   1362  C   ALA A  85       9.988  33.159  47.949  1.00  0.00           C  
ATOM   1363  O   ALA A  85      10.349  34.089  47.219  1.00  0.00           O  
ATOM   1364  CB  ALA A  85      11.815  31.706  48.856  1.00  0.00           C  
ATOM   1365  H   ALA A  85      10.016  31.437  50.632  1.00  0.00           H  
ATOM   1366  HA  ALA A  85      11.342  33.701  49.492  1.00  0.00           H  
ATOM   1367 1HB  ALA A  85      12.447  32.029  48.029  1.00  0.00           H  
ATOM   1368 2HB  ALA A  85      12.435  31.509  49.730  1.00  0.00           H  
ATOM   1369 3HB  ALA A  85      11.286  30.797  48.576  1.00  0.00           H  
ATOM   1370  N   LEU A  86       8.890  32.443  47.703  1.00  0.00           N  
ATOM   1371  CA  LEU A  86       8.041  32.762  46.560  1.00  0.00           C  
ATOM   1372  C   LEU A  86       7.414  34.144  46.701  1.00  0.00           C  
ATOM   1373  O   LEU A  86       7.275  34.871  45.711  1.00  0.00           O  
ATOM   1374  CB  LEU A  86       6.936  31.707  46.412  1.00  0.00           C  
ATOM   1375  CG  LEU A  86       7.407  30.303  46.014  1.00  0.00           C  
ATOM   1376  CD1 LEU A  86       6.228  29.341  46.059  1.00  0.00           C  
ATOM   1377  CD2 LEU A  86       8.025  30.348  44.625  1.00  0.00           C  
ATOM   1378  H   LEU A  86       8.636  31.674  48.306  1.00  0.00           H  
ATOM   1379  HA  LEU A  86       8.660  32.780  45.663  1.00  0.00           H  
ATOM   1380 1HB  LEU A  86       6.406  31.624  47.359  1.00  0.00           H  
ATOM   1381 2HB  LEU A  86       6.231  32.048  45.653  1.00  0.00           H  
ATOM   1382  HG  LEU A  86       8.150  29.952  46.731  1.00  0.00           H  
ATOM   1383 1HD1 LEU A  86       6.562  28.342  45.777  1.00  0.00           H  
ATOM   1384 2HD1 LEU A  86       5.818  29.314  47.069  1.00  0.00           H  
ATOM   1385 3HD1 LEU A  86       5.459  29.675  45.363  1.00  0.00           H  
ATOM   1386 1HD2 LEU A  86       8.359  29.349  44.343  1.00  0.00           H  
ATOM   1387 2HD2 LEU A  86       7.281  30.697  43.907  1.00  0.00           H  
ATOM   1388 3HD2 LEU A  86       8.875  31.029  44.626  1.00  0.00           H  
ATOM   1389  N   GLU A  87       7.031  34.526  47.921  1.00  0.00           N  
ATOM   1390  CA  GLU A  87       6.534  35.879  48.137  1.00  0.00           C  
ATOM   1391  C   GLU A  87       7.602  36.929  47.861  1.00  0.00           C  
ATOM   1392  O   GLU A  87       7.287  37.987  47.303  1.00  0.00           O  
ATOM   1393  CB  GLU A  87       6.023  36.032  49.571  1.00  0.00           C  
ATOM   1394  CG  GLU A  87       5.423  37.396  49.883  1.00  0.00           C  
ATOM   1395  CD  GLU A  87       4.158  37.667  49.117  1.00  0.00           C  
ATOM   1396  OE1 GLU A  87       3.518  36.727  48.711  1.00  0.00           O  
ATOM   1397  OE2 GLU A  87       3.830  38.816  48.938  1.00  0.00           O1-
ATOM   1398  H   GLU A  87       7.077  33.888  48.704  1.00  0.00           H  
ATOM   1399  HA  GLU A  87       5.726  36.070  47.430  1.00  0.00           H  
ATOM   1400 1HB  GLU A  87       5.260  35.278  49.767  1.00  0.00           H  
ATOM   1401 2HB  GLU A  87       6.841  35.859  50.270  1.00  0.00           H  
ATOM   1402 1HG  GLU A  87       5.206  37.451  50.950  1.00  0.00           H  
ATOM   1403 2HG  GLU A  87       6.156  38.166  49.650  1.00  0.00           H  
ATOM   1404  N   ILE A  88       8.857  36.665  48.235  1.00  0.00           N  
ATOM   1405  CA  ILE A  88       9.941  37.579  47.895  1.00  0.00           C  
ATOM   1406  C   ILE A  88      10.085  37.690  46.383  1.00  0.00           C  
ATOM   1407  O   ILE A  88      10.259  38.788  45.842  1.00  0.00           O  
ATOM   1408  CB  ILE A  88      11.273  37.116  48.511  1.00  0.00           C  
ATOM   1409  CG1 ILE A  88      11.230  37.245  50.036  1.00  0.00           C  
ATOM   1410  CG2 ILE A  88      12.431  37.920  47.939  1.00  0.00           C  
ATOM   1411  CD1 ILE A  88      12.357  36.525  50.741  1.00  0.00           C  
ATOM   1412  H   ILE A  88       9.065  35.826  48.757  1.00  0.00           H  
ATOM   1413  HA  ILE A  88       9.684  38.572  48.263  1.00  0.00           H  
ATOM   1414  HB  ILE A  88      11.430  36.062  48.288  1.00  0.00           H  
ATOM   1415 1HG1 ILE A  88      11.271  38.298  50.313  1.00  0.00           H  
ATOM   1416 2HG1 ILE A  88      10.286  36.847  50.408  1.00  0.00           H  
ATOM   1417 1HG2 ILE A  88      13.366  37.580  48.384  1.00  0.00           H  
ATOM   1418 2HG2 ILE A  88      12.473  37.778  46.859  1.00  0.00           H  
ATOM   1419 3HG2 ILE A  88      12.286  38.977  48.160  1.00  0.00           H  
ATOM   1420 1HD1 ILE A  88      12.257  36.662  51.818  1.00  0.00           H  
ATOM   1421 2HD1 ILE A  88      12.313  35.461  50.505  1.00  0.00           H  
ATOM   1422 3HD1 ILE A  88      13.311  36.932  50.411  1.00  0.00           H  
ATOM   1423  N   ILE A  89      10.006  36.559  45.678  1.00  0.00           N  
ATOM   1424  CA  ILE A  89      10.104  36.575  44.221  1.00  0.00           C  
ATOM   1425  C   ILE A  89       8.949  37.366  43.621  1.00  0.00           C  
ATOM   1426  O   ILE A  89       9.139  38.174  42.703  1.00  0.00           O  
ATOM   1427  CB  ILE A  89      10.106  35.146  43.649  1.00  0.00           C  
ATOM   1428  CG1 ILE A  89      11.391  34.414  44.045  1.00  0.00           C  
ATOM   1429  CG2 ILE A  89       9.955  35.179  42.135  1.00  0.00           C  
ATOM   1430  CD1 ILE A  89      11.343  32.922  43.803  1.00  0.00           C  
ATOM   1431  H   ILE A  89       9.878  35.676  46.152  1.00  0.00           H  
ATOM   1432  HA  ILE A  89      11.024  37.088  43.943  1.00  0.00           H  
ATOM   1433  HB  ILE A  89       9.278  34.582  44.074  1.00  0.00           H  
ATOM   1434 1HG1 ILE A  89      12.232  34.825  43.486  1.00  0.00           H  
ATOM   1435 2HG1 ILE A  89      11.591  34.580  45.104  1.00  0.00           H  
ATOM   1436 1HG2 ILE A  89       9.960  34.161  41.747  1.00  0.00           H  
ATOM   1437 2HG2 ILE A  89       9.015  35.663  41.874  1.00  0.00           H  
ATOM   1438 3HG2 ILE A  89      10.784  35.738  41.699  1.00  0.00           H  
ATOM   1439 1HD1 ILE A  89      12.289  32.474  44.110  1.00  0.00           H  
ATOM   1440 2HD1 ILE A  89      10.530  32.485  44.383  1.00  0.00           H  
ATOM   1441 3HD1 ILE A  89      11.178  32.731  42.744  1.00  0.00           H  
ATOM   1442  N   LEU A  90       7.736  37.156  44.136  1.00  0.00           N  
ATOM   1443  CA  LEU A  90       6.578  37.876  43.614  1.00  0.00           C  
ATOM   1444  C   LEU A  90       6.733  39.381  43.792  1.00  0.00           C  
ATOM   1445  O   LEU A  90       6.437  40.153  42.873  1.00  0.00           O  
ATOM   1446  CB  LEU A  90       5.300  37.402  44.317  1.00  0.00           C  
ATOM   1447  CG  LEU A  90       4.814  35.996  43.939  1.00  0.00           C  
ATOM   1448  CD1 LEU A  90       3.747  35.545  44.927  1.00  0.00           C  
ATOM   1449  CD2 LEU A  90       4.272  36.012  42.519  1.00  0.00           C  
ATOM   1450  H   LEU A  90       7.605  36.496  44.891  1.00  0.00           H  
ATOM   1451  HA  LEU A  90       6.504  37.682  42.544  1.00  0.00           H  
ATOM   1452 1HB  LEU A  90       5.469  37.415  45.393  1.00  0.00           H  
ATOM   1453 2HB  LEU A  90       4.497  38.103  44.088  1.00  0.00           H  
ATOM   1454  HG  LEU A  90       5.646  35.295  44.004  1.00  0.00           H  
ATOM   1455 1HD1 LEU A  90       3.403  34.546  44.659  1.00  0.00           H  
ATOM   1456 2HD1 LEU A  90       4.167  35.524  45.933  1.00  0.00           H  
ATOM   1457 3HD1 LEU A  90       2.907  36.238  44.898  1.00  0.00           H  
ATOM   1458 1HD2 LEU A  90       3.928  35.012  42.250  1.00  0.00           H  
ATOM   1459 2HD2 LEU A  90       3.440  36.712  42.454  1.00  0.00           H  
ATOM   1460 3HD2 LEU A  90       5.060  36.320  41.831  1.00  0.00           H  
ATOM   1461  N   ARG A  91       7.193  39.816  44.968  1.00  0.00           N  
ATOM   1462  CA  ARG A  91       7.325  41.247  45.220  1.00  0.00           C  
ATOM   1463  C   ARG A  91       8.402  41.864  44.336  1.00  0.00           C  
ATOM   1464  O   ARG A  91       8.221  42.961  43.797  1.00  0.00           O  
ATOM   1465  CB  ARG A  91       7.664  41.504  46.681  1.00  0.00           C  
ATOM   1466  CG  ARG A  91       6.542  41.197  47.662  1.00  0.00           C  
ATOM   1467  CD  ARG A  91       6.973  41.397  49.069  1.00  0.00           C  
ATOM   1468  NE  ARG A  91       5.958  40.957  50.013  1.00  0.00           N  
ATOM   1469  CZ  ARG A  91       5.998  41.188  51.341  1.00  0.00           C  
ATOM   1470  NH1 ARG A  91       7.007  41.850  51.863  1.00  0.00           N1+
ATOM   1471  NH2 ARG A  91       5.023  40.747  52.118  1.00  0.00           N  
ATOM   1472  H   ARG A  91       7.456  39.163  45.691  1.00  0.00           H  
ATOM   1473  HA  ARG A  91       6.379  41.731  44.972  1.00  0.00           H  
ATOM   1474 1HB  ARG A  91       8.525  40.903  46.967  1.00  0.00           H  
ATOM   1475 2HB  ARG A  91       7.936  42.552  46.812  1.00  0.00           H  
ATOM   1476 1HG  ARG A  91       5.696  41.855  47.465  1.00  0.00           H  
ATOM   1477 2HG  ARG A  91       6.230  40.160  47.543  1.00  0.00           H  
ATOM   1478 1HD  ARG A  91       7.881  40.826  49.256  1.00  0.00           H  
ATOM   1479 2HD  ARG A  91       7.167  42.454  49.243  1.00  0.00           H  
ATOM   1480  HE  ARG A  91       5.165  40.445  49.649  1.00  0.00           H  
ATOM   1481 1HH1 ARG A  91       7.751  42.186  51.269  1.00  0.00           H  
ATOM   1482 2HH1 ARG A  91       7.037  42.021  52.857  1.00  0.00           H  
ATOM   1483 1HH2 ARG A  91       4.248  40.238  51.716  1.00  0.00           H  
ATOM   1484 2HH2 ARG A  91       5.054  40.919  53.111  1.00  0.00           H  
ATOM   1485  N   ALA A  92       9.527  41.166  44.170  1.00  0.00           N  
ATOM   1486  CA  ALA A  92      10.571  41.649  43.274  1.00  0.00           C  
ATOM   1487  C   ALA A  92      10.105  41.645  41.822  1.00  0.00           C  
ATOM   1488  O   ALA A  92      10.401  42.581  41.070  1.00  0.00           O  
ATOM   1489  CB  ALA A  92      11.834  40.801  43.432  1.00  0.00           C  
ATOM   1490  H   ALA A  92       9.667  40.297  44.665  1.00  0.00           H  
ATOM   1491  HA  ALA A  92      10.802  42.680  43.545  1.00  0.00           H  
ATOM   1492 1HB  ALA A  92      12.607  41.169  42.757  1.00  0.00           H  
ATOM   1493 2HB  ALA A  92      12.188  40.864  44.460  1.00  0.00           H  
ATOM   1494 3HB  ALA A  92      11.607  39.763  43.189  1.00  0.00           H  
ATOM   1495  N   ALA A  93       9.377  40.602  41.414  1.00  0.00           N  
ATOM   1496  CA  ALA A  93       8.878  40.542  40.045  1.00  0.00           C  
ATOM   1497  C   ALA A  93       7.833  41.617  39.780  1.00  0.00           C  
ATOM   1498  O   ALA A  93       7.793  42.182  38.681  1.00  0.00           O  
ATOM   1499  CB  ALA A  93       8.297  39.158  39.754  1.00  0.00           C  
ATOM   1500  H   ALA A  93       9.165  39.847  42.048  1.00  0.00           H  
ATOM   1501  HA  ALA A  93       9.715  40.724  39.371  1.00  0.00           H  
ATOM   1502 1HB  ALA A  93       7.929  39.126  38.728  1.00  0.00           H  
ATOM   1503 2HB  ALA A  93       9.074  38.403  39.883  1.00  0.00           H  
ATOM   1504 3HB  ALA A  93       7.477  38.956  40.440  1.00  0.00           H  
ATOM   1505  N   GLU A  94       6.985  41.915  40.768  1.00  0.00           N  
ATOM   1506  CA  GLU A  94       5.972  42.950  40.584  1.00  0.00           C  
ATOM   1507  C   GLU A  94       6.614  44.303  40.297  1.00  0.00           C  
ATOM   1508  O   GLU A  94       6.138  45.050  39.436  1.00  0.00           O  
ATOM   1509  CB  GLU A  94       5.080  43.052  41.824  1.00  0.00           C  
ATOM   1510  CG  GLU A  94       3.899  43.999  41.672  1.00  0.00           C  
ATOM   1511  CD  GLU A  94       3.016  44.033  42.889  1.00  0.00           C  
ATOM   1512  OE1 GLU A  94       3.372  43.434  43.875  1.00  0.00           O  
ATOM   1513  OE2 GLU A  94       1.984  44.659  42.832  1.00  0.00           O1-
ATOM   1514  H   GLU A  94       7.035  41.426  41.651  1.00  0.00           H  
ATOM   1515  HA  GLU A  94       5.361  42.687  39.721  1.00  0.00           H  
ATOM   1516 1HB  GLU A  94       4.689  42.065  42.072  1.00  0.00           H  
ATOM   1517 2HB  GLU A  94       5.674  43.391  42.672  1.00  0.00           H  
ATOM   1518 1HG  GLU A  94       4.274  45.004  41.482  1.00  0.00           H  
ATOM   1519 2HG  GLU A  94       3.309  43.692  40.809  1.00  0.00           H  
ATOM   1520  N   GLU A  95       7.698  44.629  41.005  1.00  0.00           N  
ATOM   1521  CA  GLU A  95       8.390  45.888  40.745  1.00  0.00           C  
ATOM   1522  C   GLU A  95       9.048  45.879  39.371  1.00  0.00           C  
ATOM   1523  O   GLU A  95       9.044  46.898  38.668  1.00  0.00           O  
ATOM   1524  CB  GLU A  95       9.442  46.151  41.825  1.00  0.00           C  
ATOM   1525  CG  GLU A  95       8.868  46.538  43.181  1.00  0.00           C  
ATOM   1526  CD  GLU A  95       8.149  47.857  43.158  1.00  0.00           C  
ATOM   1527  OE1 GLU A  95       8.727  48.821  42.713  1.00  0.00           O  
ATOM   1528  OE2 GLU A  95       7.019  47.903  43.583  1.00  0.00           O1-
ATOM   1529  H   GLU A  95       8.049  44.014  41.723  1.00  0.00           H  
ATOM   1530  HA  GLU A  95       7.654  46.694  40.751  1.00  0.00           H  
ATOM   1531 1HB  GLU A  95      10.053  45.259  41.963  1.00  0.00           H  
ATOM   1532 2HB  GLU A  95      10.103  46.954  41.501  1.00  0.00           H  
ATOM   1533 1HG  GLU A  95       8.173  45.764  43.504  1.00  0.00           H  
ATOM   1534 2HG  GLU A  95       9.680  46.585  43.907  1.00  0.00           H  
ATOM   1535  N   LEU A  96       9.620  44.740  38.972  1.00  0.00           N  
ATOM   1536  CA  LEU A  96      10.206  44.638  37.639  1.00  0.00           C  
ATOM   1537  C   LEU A  96       9.159  44.829  36.552  1.00  0.00           C  
ATOM   1538  O   LEU A  96       9.455  45.411  35.502  1.00  0.00           O  
ATOM   1539  CB  LEU A  96      10.886  43.275  37.464  1.00  0.00           C  
ATOM   1540  CG  LEU A  96      12.194  43.078  38.243  1.00  0.00           C  
ATOM   1541  CD1 LEU A  96      12.558  41.600  38.259  1.00  0.00           C  
ATOM   1542  CD2 LEU A  96      13.296  43.907  37.599  1.00  0.00           C  
ATOM   1543  H   LEU A  96       9.654  43.941  39.588  1.00  0.00           H  
ATOM   1544  HA  LEU A  96      10.946  45.430  37.525  1.00  0.00           H  
ATOM   1545 1HB  LEU A  96      10.192  42.497  37.782  1.00  0.00           H  
ATOM   1546 2HB  LEU A  96      11.105  43.127  36.407  1.00  0.00           H  
ATOM   1547  HG  LEU A  96      12.053  43.398  39.276  1.00  0.00           H  
ATOM   1548 1HD1 LEU A  96      13.487  41.461  38.812  1.00  0.00           H  
ATOM   1549 2HD1 LEU A  96      11.761  41.034  38.742  1.00  0.00           H  
ATOM   1550 3HD1 LEU A  96      12.688  41.247  37.237  1.00  0.00           H  
ATOM   1551 1HD2 LEU A  96      14.226  43.768  38.153  1.00  0.00           H  
ATOM   1552 2HD2 LEU A  96      13.438  43.587  36.567  1.00  0.00           H  
ATOM   1553 3HD2 LEU A  96      13.017  44.960  37.617  1.00  0.00           H  
ATOM   1554  N   ALA A  97       7.933  44.349  36.782  1.00  0.00           N  
ATOM   1555  CA  ALA A  97       6.881  44.470  35.780  1.00  0.00           C  
ATOM   1556  C   ALA A  97       6.510  45.921  35.501  1.00  0.00           C  
ATOM   1557  O   ALA A  97       5.913  46.204  34.458  1.00  0.00           O  
ATOM   1558  CB  ALA A  97       5.642  43.692  36.220  1.00  0.00           C  
ATOM   1559  H   ALA A  97       7.726  43.896  37.659  1.00  0.00           H  
ATOM   1560  HA  ALA A  97       7.252  44.049  34.846  1.00  0.00           H  
ATOM   1561 1HB  ALA A  97       4.863  43.791  35.464  1.00  0.00           H  
ATOM   1562 2HB  ALA A  97       5.897  42.639  36.342  1.00  0.00           H  
ATOM   1563 3HB  ALA A  97       5.279  44.089  37.167  1.00  0.00           H  
ATOM   1564  N   LYS A  98       6.843  46.839  36.407  1.00  0.00           N  
ATOM   1565  CA  LYS A  98       6.471  48.238  36.257  1.00  0.00           C  
ATOM   1566  C   LYS A  98       7.536  49.057  35.540  1.00  0.00           C  
ATOM   1567  O   LYS A  98       7.312  50.243  35.279  1.00  0.00           O  
ATOM   1568  CB  LYS A  98       6.182  48.852  37.627  1.00  0.00           C  
ATOM   1569  CG  LYS A  98       4.944  48.294  38.317  1.00  0.00           C  
ATOM   1570  CD  LYS A  98       4.626  49.066  39.589  1.00  0.00           C  
ATOM   1571  CE  LYS A  98       5.535  48.646  40.734  1.00  0.00           C  
ATOM   1572  NZ  LYS A  98       5.131  49.267  42.024  1.00  0.00           N1+
ATOM   1573  H   LYS A  98       7.368  46.554  37.221  1.00  0.00           H  
ATOM   1574  HA  LYS A  98       5.568  48.292  35.647  1.00  0.00           H  
ATOM   1575 1HB  LYS A  98       7.034  48.690  38.286  1.00  0.00           H  
ATOM   1576 2HB  LYS A  98       6.049  49.930  37.522  1.00  0.00           H  
ATOM   1577 1HG  LYS A  98       4.090  48.359  37.641  1.00  0.00           H  
ATOM   1578 2HG  LYS A  98       5.109  47.248  38.569  1.00  0.00           H  
ATOM   1579 1HD  LYS A  98       4.753  50.135  39.409  1.00  0.00           H  
ATOM   1580 2HD  LYS A  98       3.590  48.884  39.875  1.00  0.00           H  
ATOM   1581 1HE  LYS A  98       5.505  47.562  40.843  1.00  0.00           H  
ATOM   1582 2HE  LYS A  98       6.561  48.938  40.510  1.00  0.00           H  
ATOM   1583 1HZ  LYS A  98       5.758  48.965  42.756  1.00  0.00           H  
ATOM   1584 2HZ  LYS A  98       5.173  50.274  41.940  1.00  0.00           H  
ATOM   1585 3HZ  LYS A  98       4.188  48.988  42.252  1.00  0.00           H  
ATOM   1586  N   LEU A  99       8.678  48.455  35.219  1.00  0.00           N  
ATOM   1587  CA  LEU A  99       9.767  49.142  34.534  1.00  0.00           C  
ATOM   1588  C   LEU A  99       9.695  48.784  33.054  1.00  0.00           C  
ATOM   1589  O   LEU A  99       9.885  47.623  32.678  1.00  0.00           O  
ATOM   1590  CB  LEU A  99      11.127  48.741  35.117  1.00  0.00           C  
ATOM   1591  CG  LEU A  99      12.354  49.325  34.406  1.00  0.00           C  
ATOM   1592  CD1 LEU A  99      12.304  50.846  34.471  1.00  0.00           C  
ATOM   1593  CD2 LEU A  99      13.621  48.792  35.059  1.00  0.00           C  
ATOM   1594  H   LEU A  99       8.789  47.481  35.464  1.00  0.00           H  
ATOM   1595  HA  LEU A  99       9.629  50.216  34.656  1.00  0.00           H  
ATOM   1596 1HB  LEU A  99      11.165  49.059  36.158  1.00  0.00           H  
ATOM   1597 2HB  LEU A  99      11.212  47.655  35.087  1.00  0.00           H  
ATOM   1598  HG  LEU A  99      12.338  49.036  33.356  1.00  0.00           H  
ATOM   1599 1HD1 LEU A  99      13.175  51.261  33.965  1.00  0.00           H  
ATOM   1600 2HD1 LEU A  99      11.398  51.200  33.979  1.00  0.00           H  
ATOM   1601 3HD1 LEU A  99      12.302  51.166  35.512  1.00  0.00           H  
ATOM   1602 1HD2 LEU A  99      14.494  49.207  34.554  1.00  0.00           H  
ATOM   1603 2HD2 LEU A  99      13.639  49.084  36.110  1.00  0.00           H  
ATOM   1604 3HD2 LEU A  99      13.640  47.706  34.983  1.00  0.00           H  
ATOM   1605  N   ASP A 100       9.415  49.781  32.212  1.00  0.00           N  
ATOM   1606  CA  ASP A 100       9.051  49.543  30.812  1.00  0.00           C  
ATOM   1607  C   ASP A 100      10.314  49.352  29.969  1.00  0.00           C  
ATOM   1608  O   ASP A 100      10.624  50.117  29.052  1.00  0.00           O  
ATOM   1609  CB  ASP A 100       8.225  50.706  30.259  1.00  0.00           C  
ATOM   1610  CG  ASP A 100       8.893  52.060  30.465  1.00  0.00           C  
ATOM   1611  OD1 ASP A 100       9.591  52.213  31.439  1.00  0.00           O  
ATOM   1612  OD2 ASP A 100       8.697  52.926  29.647  1.00  0.00           O1-
ATOM   1613  H   ASP A 100       9.456  50.730  32.554  1.00  0.00           H  
ATOM   1614  HA  ASP A 100       8.473  48.620  30.757  1.00  0.00           H  
ATOM   1615 1HB  ASP A 100       8.059  50.559  29.192  1.00  0.00           H  
ATOM   1616 2HB  ASP A 100       7.248  50.721  30.744  1.00  0.00           H  
ATOM   1617  N   LEU A 101      11.048  48.287  30.292  1.00  0.00           N  
ATOM   1618  CA  LEU A 101      12.221  47.892  29.525  1.00  0.00           C  
ATOM   1619  C   LEU A 101      12.192  46.388  29.292  1.00  0.00           C  
ATOM   1620  O   LEU A 101      11.943  45.607  30.213  1.00  0.00           O  
ATOM   1621  CB  LEU A 101      13.506  48.288  30.260  1.00  0.00           C  
ATOM   1622  CG  LEU A 101      13.731  49.795  30.439  1.00  0.00           C  
ATOM   1623  CD1 LEU A 101      14.859  50.025  31.439  1.00  0.00           C  
ATOM   1624  CD2 LEU A 101      14.059  50.424  29.093  1.00  0.00           C  
ATOM   1625  H   LEU A 101      10.778  47.738  31.095  1.00  0.00           H  
ATOM   1626  HA  LEU A 101      12.191  48.400  28.562  1.00  0.00           H  
ATOM   1627 1HB  LEU A 101      13.495  47.835  31.249  1.00  0.00           H  
ATOM   1628 2HB  LEU A 101      14.358  47.890  29.709  1.00  0.00           H  
ATOM   1629  HG  LEU A 101      12.829  50.253  30.844  1.00  0.00           H  
ATOM   1630 1HD1 LEU A 101      15.018  51.095  31.567  1.00  0.00           H  
ATOM   1631 2HD1 LEU A 101      14.590  49.582  32.397  1.00  0.00           H  
ATOM   1632 3HD1 LEU A 101      15.773  49.563  31.068  1.00  0.00           H  
ATOM   1633 1HD2 LEU A 101      14.218  51.495  29.220  1.00  0.00           H  
ATOM   1634 2HD2 LEU A 101      14.963  49.969  28.689  1.00  0.00           H  
ATOM   1635 3HD2 LEU A 101      13.230  50.260  28.405  1.00  0.00           H  
ATOM   1636  N   LYS A 102      12.462  45.995  28.046  1.00  0.00           N  
ATOM   1637  CA  LYS A 102      12.223  44.618  27.627  1.00  0.00           C  
ATOM   1638  C   LYS A 102      12.884  43.625  28.575  1.00  0.00           C  
ATOM   1639  O   LYS A 102      12.247  42.672  29.039  1.00  0.00           O  
ATOM   1640  CB  LYS A 102      12.728  44.398  26.201  1.00  0.00           C  
ATOM   1641  CG  LYS A 102      12.549  42.978  25.682  1.00  0.00           C  
ATOM   1642  CD  LYS A 102      12.920  42.876  24.210  1.00  0.00           C  
ATOM   1643  CE  LYS A 102      14.410  43.094  23.997  1.00  0.00           C  
ATOM   1644  NZ  LYS A 102      14.816  42.832  22.588  1.00  0.00           N1+
ATOM   1645  H   LYS A 102      12.837  46.655  27.380  1.00  0.00           H  
ATOM   1646  HA  LYS A 102      11.149  44.429  27.657  1.00  0.00           H  
ATOM   1647 1HB  LYS A 102      12.205  45.071  25.521  1.00  0.00           H  
ATOM   1648 2HB  LYS A 102      13.790  44.641  26.150  1.00  0.00           H  
ATOM   1649 1HG  LYS A 102      13.181  42.298  26.254  1.00  0.00           H  
ATOM   1650 2HG  LYS A 102      11.511  42.673  25.807  1.00  0.00           H  
ATOM   1651 1HD  LYS A 102      12.648  41.889  23.832  1.00  0.00           H  
ATOM   1652 2HD  LYS A 102      12.368  43.626  23.642  1.00  0.00           H  
ATOM   1653 1HE  LYS A 102      14.668  44.121  24.250  1.00  0.00           H  
ATOM   1654 2HE  LYS A 102      14.974  42.429  24.652  1.00  0.00           H  
ATOM   1655 1HZ  LYS A 102      15.811  42.987  22.490  1.00  0.00           H  
ATOM   1656 2HZ  LYS A 102      14.599  41.875  22.349  1.00  0.00           H  
ATOM   1657 3HZ  LYS A 102      14.316  43.456  21.973  1.00  0.00           H  
ATOM   1658  N   ALA A 103      14.167  43.834  28.881  1.00  0.00           N  
ATOM   1659  CA  ALA A 103      14.885  42.889  29.728  1.00  0.00           C  
ATOM   1660  C   ALA A 103      14.280  42.823  31.126  1.00  0.00           C  
ATOM   1661  O   ALA A 103      14.181  41.738  31.713  1.00  0.00           O  
ATOM   1662  CB  ALA A 103      16.364  43.266  29.801  1.00  0.00           C  
ATOM   1663  H   ALA A 103      14.652  44.648  28.531  1.00  0.00           H  
ATOM   1664  HA  ALA A 103      14.792  41.898  29.284  1.00  0.00           H  
ATOM   1665 1HB  ALA A 103      16.890  42.554  30.436  1.00  0.00           H  
ATOM   1666 2HB  ALA A 103      16.795  43.247  28.799  1.00  0.00           H  
ATOM   1667 3HB  ALA A 103      16.463  44.268  30.218  1.00  0.00           H  
ATOM   1668  N   SER A 104      13.871  43.969  31.675  1.00  0.00           N  
ATOM   1669  CA  SER A 104      13.254  43.969  32.998  1.00  0.00           C  
ATOM   1670  C   SER A 104      11.892  43.291  32.975  1.00  0.00           C  
ATOM   1671  O   SER A 104      11.552  42.533  33.892  1.00  0.00           O  
ATOM   1672  CB  SER A 104      13.110  45.391  33.506  1.00  0.00           C  
ATOM   1673  OG  SER A 104      12.522  45.413  34.778  1.00  0.00           O  
ATOM   1674  H   SER A 104      13.983  44.844  31.184  1.00  0.00           H  
ATOM   1675  HA  SER A 104      13.892  43.401  33.678  1.00  0.00           H  
ATOM   1676 1HB  SER A 104      14.091  45.863  33.548  1.00  0.00           H  
ATOM   1677 2HB  SER A 104      12.501  45.965  32.810  1.00  0.00           H  
ATOM   1678  HG  SER A 104      11.576  45.338  34.632  1.00  0.00           H  
ATOM   1679  N   LEU A 105      11.095  43.547  31.933  1.00  0.00           N  
ATOM   1680  CA  LEU A 105       9.783  42.917  31.834  1.00  0.00           C  
ATOM   1681  C   LEU A 105       9.896  41.412  31.617  1.00  0.00           C  
ATOM   1682  O   LEU A 105       9.095  40.649  32.170  1.00  0.00           O  
ATOM   1683  CB  LEU A 105       8.984  43.543  30.687  1.00  0.00           C  
ATOM   1684  CG  LEU A 105       8.697  45.044  30.817  1.00  0.00           C  
ATOM   1685  CD1 LEU A 105       8.125  45.569  29.507  1.00  0.00           C  
ATOM   1686  CD2 LEU A 105       7.730  45.279  31.969  1.00  0.00           C  
ATOM   1687  H   LEU A 105      11.394  44.179  31.205  1.00  0.00           H  
ATOM   1688  HA  LEU A 105       9.257  43.064  32.778  1.00  0.00           H  
ATOM   1689 1HB  LEU A 105       9.531  43.391  29.758  1.00  0.00           H  
ATOM   1690 2HB  LEU A 105       8.026  43.028  30.608  1.00  0.00           H  
ATOM   1691  HG  LEU A 105       9.628  45.577  31.010  1.00  0.00           H  
ATOM   1692 1HD1 LEU A 105       7.920  46.636  29.600  1.00  0.00           H  
ATOM   1693 2HD1 LEU A 105       8.844  45.406  28.704  1.00  0.00           H  
ATOM   1694 3HD1 LEU A 105       7.198  45.042  29.277  1.00  0.00           H  
ATOM   1695 1HD2 LEU A 105       7.528  46.346  32.062  1.00  0.00           H  
ATOM   1696 2HD2 LEU A 105       6.798  44.748  31.774  1.00  0.00           H  
ATOM   1697 3HD2 LEU A 105       8.172  44.910  32.895  1.00  0.00           H  
ATOM   1698  N   LYS A 106      10.875  40.968  30.824  1.00  0.00           N  
ATOM   1699  CA  LYS A 106      11.139  39.535  30.719  1.00  0.00           C  
ATOM   1700  C   LYS A 106      11.507  38.947  32.073  1.00  0.00           C  
ATOM   1701  O   LYS A 106      11.076  37.841  32.417  1.00  0.00           O  
ATOM   1702  CB  LYS A 106      12.254  39.267  29.708  1.00  0.00           C  
ATOM   1703  CG  LYS A 106      11.849  39.469  28.255  1.00  0.00           C  
ATOM   1704  CD  LYS A 106      12.827  38.790  27.308  1.00  0.00           C  
ATOM   1705  CE  LYS A 106      14.220  39.394  27.424  1.00  0.00           C  
ATOM   1706  NZ  LYS A 106      15.190  38.739  26.505  1.00  0.00           N1+
ATOM   1707  H   LYS A 106      11.440  41.613  30.290  1.00  0.00           H  
ATOM   1708  HA  LYS A 106      10.231  39.041  30.371  1.00  0.00           H  
ATOM   1709 1HB  LYS A 106      13.099  39.925  29.914  1.00  0.00           H  
ATOM   1710 2HB  LYS A 106      12.606  38.241  29.818  1.00  0.00           H  
ATOM   1711 1HG  LYS A 106      10.854  39.052  28.093  1.00  0.00           H  
ATOM   1712 2HG  LYS A 106      11.819  40.534  28.030  1.00  0.00           H  
ATOM   1713 1HD  LYS A 106      12.882  37.726  27.541  1.00  0.00           H  
ATOM   1714 2HD  LYS A 106      12.479  38.902  26.281  1.00  0.00           H  
ATOM   1715 1HE  LYS A 106      14.176  40.457  27.187  1.00  0.00           H  
ATOM   1716 2HE  LYS A 106      14.578  39.288  28.447  1.00  0.00           H  
ATOM   1717 1HZ  LYS A 106      16.098  39.166  26.612  1.00  0.00           H  
ATOM   1718 2HZ  LYS A 106      15.253  37.754  26.728  1.00  0.00           H  
ATOM   1719 3HZ  LYS A 106      14.878  38.848  25.551  1.00  0.00           H  
ATOM   1720  N   ALA A 107      12.305  39.677  32.858  1.00  0.00           N  
ATOM   1721  CA  ALA A 107      12.654  39.218  34.198  1.00  0.00           C  
ATOM   1722  C   ALA A 107      11.412  39.041  35.061  1.00  0.00           C  
ATOM   1723  O   ALA A 107      11.310  38.075  35.826  1.00  0.00           O  
ATOM   1724  CB  ALA A 107      13.626  40.198  34.852  1.00  0.00           C  
ATOM   1725  H   ALA A 107      12.674  40.558  32.528  1.00  0.00           H  
ATOM   1726  HA  ALA A 107      13.137  38.245  34.106  1.00  0.00           H  
ATOM   1727 1HB  ALA A 107      13.880  39.847  35.851  1.00  0.00           H  
ATOM   1728 2HB  ALA A 107      14.532  40.269  34.250  1.00  0.00           H  
ATOM   1729 3HB  ALA A 107      13.161  41.180  34.920  1.00  0.00           H  
ATOM   1730  N   ALA A 108      10.454  39.966  34.952  1.00  0.00           N  
ATOM   1731  CA  ALA A 108       9.219  39.841  35.718  1.00  0.00           C  
ATOM   1732  C   ALA A 108       8.425  38.614  35.290  1.00  0.00           C  
ATOM   1733  O   ALA A 108       7.855  37.911  36.133  1.00  0.00           O  
ATOM   1734  CB  ALA A 108       8.379  41.108  35.569  1.00  0.00           C  
ATOM   1735  H   ALA A 108      10.575  40.757  34.340  1.00  0.00           H  
ATOM   1736  HA  ALA A 108       9.484  39.711  36.768  1.00  0.00           H  
ATOM   1737 1HB  ALA A 108       7.459  41.006  36.144  1.00  0.00           H  
ATOM   1738 2HB  ALA A 108       8.944  41.965  35.937  1.00  0.00           H  
ATOM   1739 3HB  ALA A 108       8.134  41.259  34.518  1.00  0.00           H  
ATOM   1740  N   VAL A 109       8.374  38.341  33.984  1.00  0.00           N  
ATOM   1741  CA  VAL A 109       7.635  37.183  33.493  1.00  0.00           C  
ATOM   1742  C   VAL A 109       8.319  35.893  33.928  1.00  0.00           C  
ATOM   1743  O   VAL A 109       7.669  34.961  34.416  1.00  0.00           O  
ATOM   1744  CB  VAL A 109       7.532  37.218  31.956  1.00  0.00           C  
ATOM   1745  CG1 VAL A 109       6.957  35.911  31.431  1.00  0.00           C  
ATOM   1746  CG2 VAL A 109       6.676  38.397  31.522  1.00  0.00           C  
ATOM   1747  H   VAL A 109       8.849  38.939  33.322  1.00  0.00           H  
ATOM   1748  HA  VAL A 109       6.643  37.187  33.947  1.00  0.00           H  
ATOM   1749  HB  VAL A 109       8.533  37.320  31.537  1.00  0.00           H  
ATOM   1750 1HG1 VAL A 109       6.892  35.953  30.344  1.00  0.00           H  
ATOM   1751 2HG1 VAL A 109       7.605  35.085  31.723  1.00  0.00           H  
ATOM   1752 3HG1 VAL A 109       5.961  35.757  31.848  1.00  0.00           H  
ATOM   1753 1HG2 VAL A 109       6.608  38.416  30.434  1.00  0.00           H  
ATOM   1754 2HG2 VAL A 109       5.677  38.298  31.946  1.00  0.00           H  
ATOM   1755 3HG2 VAL A 109       7.129  39.324  31.873  1.00  0.00           H  
ATOM   1756  N   ARG A 110       9.644  35.821  33.764  1.00  0.00           N  
ATOM   1757  CA  ARG A 110      10.373  34.610  34.130  1.00  0.00           C  
ATOM   1758  C   ARG A 110      10.325  34.368  35.634  1.00  0.00           C  
ATOM   1759  O   ARG A 110      10.109  33.233  36.080  1.00  0.00           O  
ATOM   1760  CB  ARG A 110      11.823  34.702  33.681  1.00  0.00           C  
ATOM   1761  CG  ARG A 110      12.036  34.603  32.178  1.00  0.00           C  
ATOM   1762  CD  ARG A 110      13.467  34.762  31.814  1.00  0.00           C  
ATOM   1763  NE  ARG A 110      13.679  34.633  30.381  1.00  0.00           N  
ATOM   1764  CZ  ARG A 110      14.860  34.825  29.762  1.00  0.00           C  
ATOM   1765  NH1 ARG A 110      15.923  35.153  30.462  1.00  0.00           N1+
ATOM   1766  NH2 ARG A 110      14.950  34.683  28.452  1.00  0.00           N  
ATOM   1767  H   ARG A 110      10.153  36.607  33.384  1.00  0.00           H  
ATOM   1768  HA  ARG A 110       9.896  33.759  33.643  1.00  0.00           H  
ATOM   1769 1HB  ARG A 110      12.248  35.648  34.012  1.00  0.00           H  
ATOM   1770 2HB  ARG A 110      12.400  33.904  34.148  1.00  0.00           H  
ATOM   1771 1HG  ARG A 110      11.698  33.627  31.826  1.00  0.00           H  
ATOM   1772 2HG  ARG A 110      11.464  35.387  31.678  1.00  0.00           H  
ATOM   1773 1HD  ARG A 110      13.812  35.748  32.122  1.00  0.00           H  
ATOM   1774 2HD  ARG A 110      14.056  33.997  32.316  1.00  0.00           H  
ATOM   1775  HE  ARG A 110      12.884  34.382  29.809  1.00  0.00           H  
ATOM   1776 1HH1 ARG A 110      15.854  35.262  31.465  1.00  0.00           H  
ATOM   1777 2HH1 ARG A 110      16.808  35.297  29.999  1.00  0.00           H  
ATOM   1778 1HH2 ARG A 110      14.133  34.431  27.913  1.00  0.00           H  
ATOM   1779 2HH2 ARG A 110      15.835  34.826  27.988  1.00  0.00           H  
ATOM   1780  N   ALA A 111      10.515  35.421  36.432  1.00  0.00           N  
ATOM   1781  CA  ALA A 111      10.438  35.274  37.882  1.00  0.00           C  
ATOM   1782  C   ALA A 111       9.042  34.856  38.327  1.00  0.00           C  
ATOM   1783  O   ALA A 111       8.895  33.974  39.179  1.00  0.00           O  
ATOM   1784  CB  ALA A 111      10.848  36.578  38.563  1.00  0.00           C  
ATOM   1785  H   ALA A 111      10.715  36.331  36.040  1.00  0.00           H  
ATOM   1786  HA  ALA A 111      11.129  34.483  38.180  1.00  0.00           H  
ATOM   1787 1HB  ALA A 111      10.788  36.457  39.646  1.00  0.00           H  
ATOM   1788 2HB  ALA A 111      11.871  36.828  38.284  1.00  0.00           H  
ATOM   1789 3HB  ALA A 111      10.180  37.378  38.251  1.00  0.00           H  
ATOM   1790  N   ALA A 112       8.004  35.475  37.763  1.00  0.00           N  
ATOM   1791  CA  ALA A 112       6.647  35.091  38.128  1.00  0.00           C  
ATOM   1792  C   ALA A 112       6.299  33.696  37.624  1.00  0.00           C  
ATOM   1793  O   ALA A 112       5.641  32.930  38.335  1.00  0.00           O  
ATOM   1794  CB  ALA A 112       5.649  36.117  37.595  1.00  0.00           C  
ATOM   1795  H   ALA A 112       8.142  36.210  37.083  1.00  0.00           H  
ATOM   1796  HA  ALA A 112       6.583  35.066  39.217  1.00  0.00           H  
ATOM   1797 1HB  ALA A 112       4.638  35.819  37.875  1.00  0.00           H  
ATOM   1798 2HB  ALA A 112       5.869  37.094  38.022  1.00  0.00           H  
ATOM   1799 3HB  ALA A 112       5.724  36.168  36.511  1.00  0.00           H  
ATOM   1800  N   GLU A 113       6.735  33.346  36.411  1.00  0.00           N  
ATOM   1801  CA  GLU A 113       6.449  32.014  35.884  1.00  0.00           C  
ATOM   1802  C   GLU A 113       7.031  30.924  36.775  1.00  0.00           C  
ATOM   1803  O   GLU A 113       6.378  29.899  37.012  1.00  0.00           O  
ATOM   1804  CB  GLU A 113       7.004  31.872  34.465  1.00  0.00           C  
ATOM   1805  CG  GLU A 113       6.815  30.492  33.851  1.00  0.00           C  
ATOM   1806  CD  GLU A 113       7.308  30.411  32.433  1.00  0.00           C  
ATOM   1807  OE1 GLU A 113       7.442  31.437  31.811  1.00  0.00           O  
ATOM   1808  OE2 GLU A 113       7.550  29.321  31.971  1.00  0.00           O1-
ATOM   1809  H   GLU A 113       7.265  33.995  35.846  1.00  0.00           H  
ATOM   1810  HA  GLU A 113       5.367  31.873  35.866  1.00  0.00           H  
ATOM   1811 1HB  GLU A 113       6.521  32.599  33.810  1.00  0.00           H  
ATOM   1812 2HB  GLU A 113       8.071  32.094  34.467  1.00  0.00           H  
ATOM   1813 1HG  GLU A 113       7.353  29.761  34.453  1.00  0.00           H  
ATOM   1814 2HG  GLU A 113       5.757  30.236  33.878  1.00  0.00           H  
ATOM   1815  N   LYS A 114       8.251  31.118  37.276  1.00  0.00           N  
ATOM   1816  CA  LYS A 114       8.822  30.139  38.191  1.00  0.00           C  
ATOM   1817  C   LYS A 114       7.991  29.965  39.455  1.00  0.00           C  
ATOM   1818  O   LYS A 114       7.930  28.854  39.989  1.00  0.00           O  
ATOM   1819  CB  LYS A 114      10.250  30.536  38.564  1.00  0.00           C  
ATOM   1820  CG  LYS A 114      11.259  30.394  37.431  1.00  0.00           C  
ATOM   1821  CD  LYS A 114      12.648  30.832  37.870  1.00  0.00           C  
ATOM   1822  CE  LYS A 114      13.623  30.834  36.700  1.00  0.00           C  
ATOM   1823  NZ  LYS A 114      15.006  31.180  37.130  1.00  0.00           N1+
ATOM   1824  H   LYS A 114       8.790  31.936  37.033  1.00  0.00           H  
ATOM   1825  HA  LYS A 114       8.839  29.168  37.694  1.00  0.00           H  
ATOM   1826 1HB  LYS A 114      10.265  31.576  38.895  1.00  0.00           H  
ATOM   1827 2HB  LYS A 114      10.595  29.924  39.396  1.00  0.00           H  
ATOM   1828 1HG  LYS A 114      11.300  29.353  37.109  1.00  0.00           H  
ATOM   1829 2HG  LYS A 114      10.944  31.005  36.585  1.00  0.00           H  
ATOM   1830 1HD  LYS A 114      12.598  31.836  38.291  1.00  0.00           H  
ATOM   1831 2HD  LYS A 114      13.018  30.153  38.637  1.00  0.00           H  
ATOM   1832 1HE  LYS A 114      13.635  29.849  36.237  1.00  0.00           H  
ATOM   1833 2HE  LYS A 114      13.296  31.559  35.954  1.00  0.00           H  
ATOM   1834 1HZ  LYS A 114      15.621  31.171  36.328  1.00  0.00           H  
ATOM   1835 2HZ  LYS A 114      15.009  32.101  37.546  1.00  0.00           H  
ATOM   1836 3HZ  LYS A 114      15.328  30.505  37.807  1.00  0.00           H  
ATOM   1837  N   VAL A 115       7.350  31.030  39.944  1.00  0.00           N  
ATOM   1838  CA  VAL A 115       6.453  30.885  41.087  1.00  0.00           C  
ATOM   1839  C   VAL A 115       5.268  30.004  40.713  1.00  0.00           C  
ATOM   1840  O   VAL A 115       4.854  29.132  41.486  1.00  0.00           O  
ATOM   1841  CB  VAL A 115       5.948  32.260  41.558  1.00  0.00           C  
ATOM   1842  CG1 VAL A 115       4.884  32.097  42.633  1.00  0.00           C  
ATOM   1843  CG2 VAL A 115       7.112  33.092  42.073  1.00  0.00           C  
ATOM   1844  H   VAL A 115       7.478  31.942  39.531  1.00  0.00           H  
ATOM   1845  HA  VAL A 115       6.992  30.373  41.887  1.00  0.00           H  
ATOM   1846  HB  VAL A 115       5.479  32.773  40.718  1.00  0.00           H  
ATOM   1847 1HG1 VAL A 115       4.537  33.080  42.954  1.00  0.00           H  
ATOM   1848 2HG1 VAL A 115       4.044  31.530  42.232  1.00  0.00           H  
ATOM   1849 3HG1 VAL A 115       5.307  31.565  43.486  1.00  0.00           H  
ATOM   1850 1HG2 VAL A 115       6.747  34.064  42.404  1.00  0.00           H  
ATOM   1851 2HG2 VAL A 115       7.585  32.578  42.911  1.00  0.00           H  
ATOM   1852 3HG2 VAL A 115       7.842  33.231  41.275  1.00  0.00           H  
ATOM   1853  N   VAL A 116       4.709  30.211  39.519  1.00  0.00           N  
ATOM   1854  CA  VAL A 116       3.575  29.406  39.079  1.00  0.00           C  
ATOM   1855  C   VAL A 116       3.961  27.936  39.003  1.00  0.00           C  
ATOM   1856  O   VAL A 116       3.201  27.061  39.438  1.00  0.00           O  
ATOM   1857  CB  VAL A 116       3.078  29.879  37.700  1.00  0.00           C  
ATOM   1858  CG1 VAL A 116       2.002  28.943  37.171  1.00  0.00           C  
ATOM   1859  CG2 VAL A 116       2.554  31.303  37.798  1.00  0.00           C  
ATOM   1860  H   VAL A 116       5.071  30.928  38.906  1.00  0.00           H  
ATOM   1861  HA  VAL A 116       2.780  29.496  39.821  1.00  0.00           H  
ATOM   1862  HB  VAL A 116       3.908  29.845  36.993  1.00  0.00           H  
ATOM   1863 1HG1 VAL A 116       1.663  29.293  36.195  1.00  0.00           H  
ATOM   1864 2HG1 VAL A 116       2.409  27.938  37.074  1.00  0.00           H  
ATOM   1865 3HG1 VAL A 116       1.159  28.930  37.863  1.00  0.00           H  
ATOM   1866 1HG2 VAL A 116       2.205  31.632  36.820  1.00  0.00           H  
ATOM   1867 2HG2 VAL A 116       1.728  31.340  38.509  1.00  0.00           H  
ATOM   1868 3HG2 VAL A 116       3.353  31.963  38.139  1.00  0.00           H  
ATOM   1869  N   ARG A 117       5.144  27.638  38.462  1.00  0.00           N  
ATOM   1870  CA  ARG A 117       5.577  26.252  38.330  1.00  0.00           C  
ATOM   1871  C   ARG A 117       5.827  25.602  39.685  1.00  0.00           C  
ATOM   1872  O   ARG A 117       5.607  24.396  39.840  1.00  0.00           O  
ATOM   1873  CB  ARG A 117       6.848  26.171  37.495  1.00  0.00           C  
ATOM   1874  CG  ARG A 117       6.659  26.461  36.015  1.00  0.00           C  
ATOM   1875  CD  ARG A 117       7.955  26.470  35.288  1.00  0.00           C  
ATOM   1876  NE  ARG A 117       7.784  26.778  33.877  1.00  0.00           N  
ATOM   1877  CZ  ARG A 117       7.518  25.866  32.923  1.00  0.00           C  
ATOM   1878  NH1 ARG A 117       7.398  24.596  33.241  1.00  0.00           N1+
ATOM   1879  NH2 ARG A 117       7.380  26.247  31.664  1.00  0.00           N  
ATOM   1880  H   ARG A 117       5.751  28.377  38.137  1.00  0.00           H  
ATOM   1881  HA  ARG A 117       4.784  25.686  37.841  1.00  0.00           H  
ATOM   1882 1HB  ARG A 117       7.580  26.878  37.879  1.00  0.00           H  
ATOM   1883 2HB  ARG A 117       7.278  25.173  37.583  1.00  0.00           H  
ATOM   1884 1HG  ARG A 117       6.023  25.695  35.572  1.00  0.00           H  
ATOM   1885 2HG  ARG A 117       6.190  27.438  35.892  1.00  0.00           H  
ATOM   1886 1HD  ARG A 117       8.612  27.224  35.724  1.00  0.00           H  
ATOM   1887 2HD  ARG A 117       8.425  25.491  35.368  1.00  0.00           H  
ATOM   1888  HE  ARG A 117       7.870  27.745  33.593  1.00  0.00           H  
ATOM   1889 1HH1 ARG A 117       7.504  24.305  34.203  1.00  0.00           H  
ATOM   1890 2HH1 ARG A 117       7.199  23.912  32.525  1.00  0.00           H  
ATOM   1891 1HH2 ARG A 117       7.473  27.224  31.419  1.00  0.00           H  
ATOM   1892 2HH2 ARG A 117       7.182  25.564  30.948  1.00  0.00           H  
ATOM   1893  N   GLU A 118       6.177  26.166  40.437  1.00  0.00           N  
ATOM   1894  CA  GLU A 118       6.445  25.646  41.773  1.00  0.00           C  
ATOM   1895  C   GLU A 118       5.157  25.245  42.479  1.00  0.00           C  
ATOM   1896  O   GLU A 118       5.095  24.205  43.136  1.00  0.00           O  
ATOM   1897  CB  GLU A 118       7.193  26.686  42.610  1.00  0.00           C  
ATOM   1898  CG  GLU A 118       7.566  26.217  44.009  1.00  0.00           C  
ATOM   1899  CD  GLU A 118       8.537  25.070  44.002  1.00  0.00           C  
ATOM   1900  OE1 GLU A 118       9.200  24.883  43.010  1.00  0.00           O  
ATOM   1901  OE2 GLU A 118       8.615  24.378  44.990  1.00  0.00           O1-
ATOM   1902  H   GLU A 118       6.307  27.152  40.258  1.00  0.00           H  
ATOM   1903  HA  GLU A 118       7.071  24.757  41.678  1.00  0.00           H  
ATOM   1904 1HB  GLU A 118       8.111  26.973  42.098  1.00  0.00           H  
ATOM   1905 2HB  GLU A 118       6.580  27.582  42.710  1.00  0.00           H  
ATOM   1906 1HG  GLU A 118       8.010  27.050  44.554  1.00  0.00           H  
ATOM   1907 2HG  GLU A 118       6.660  25.917  44.534  1.00  0.00           H  
ATOM   1908  N   GLN A 119       4.129  26.075  42.339  1.00  0.00           N  
ATOM   1909  CA  GLN A 119       2.831  25.796  42.944  1.00  0.00           C  
ATOM   1910  C   GLN A 119       1.694  26.117  41.983  1.00  0.00           C  
ATOM   1911  O   GLN A 119       1.009  27.129  42.133  1.00  0.00           O  
ATOM   1912  CB  GLN A 119       2.660  26.594  44.239  1.00  0.00           C  
ATOM   1913  CG  GLN A 119       3.534  26.114  45.386  1.00  0.00           C  
ATOM   1914  CD  GLN A 119       3.105  24.757  45.911  1.00  0.00           C  
ATOM   1915  NE2 GLN A 119       3.818  23.713  45.502  1.00  0.00           N  
ATOM   1916  OE1 GLN A 119       2.142  24.647  46.675  1.00  0.00           O  
ATOM   1917  H   GLN A 119       4.249  26.920  41.800  1.00  0.00           H  
ATOM   1918  HA  GLN A 119       2.785  24.735  43.192  1.00  0.00           H  
ATOM   1919 1HB  GLN A 119       2.895  27.642  44.054  1.00  0.00           H  
ATOM   1920 2HB  GLN A 119       1.621  26.543  44.564  1.00  0.00           H  
ATOM   1921 1HG  GLN A 119       4.563  26.036  45.037  1.00  0.00           H  
ATOM   1922 2HG  GLN A 119       3.470  26.832  46.203  1.00  0.00           H  
ATOM   1923 1HE2 GLN A 119       3.583  22.792  45.815  1.00  0.00           H  
ATOM   1924 2HE2 GLN A 119       4.591  23.847  44.882  1.00  0.00           H  
ATOM   1925  N   PRO A 120       1.498  25.250  40.996  1.00  0.00           N  
ATOM   1926  CA  PRO A 120       0.438  25.437  40.011  1.00  0.00           C  
ATOM   1927  C   PRO A 120      -0.928  25.508  40.678  1.00  0.00           C  
ATOM   1928  O   PRO A 120      -1.299  24.624  41.451  1.00  0.00           O  
ATOM   1929  CB  PRO A 120       0.570  24.195  39.124  1.00  0.00           C  
ATOM   1930  CG  PRO A 120       1.981  23.755  39.317  1.00  0.00           C  
ATOM   1931  CD  PRO A 120       2.264  24.033  40.769  1.00  0.00           C  
ATOM   1932  HA  PRO A 120       0.636  26.354  39.437  1.00  0.00           H  
ATOM   1933 1HB  PRO A 120      -0.161  23.433  39.433  1.00  0.00           H  
ATOM   1934 2HB  PRO A 120       0.342  24.454  38.079  1.00  0.00           H  
ATOM   1935 1HG  PRO A 120       2.085  22.690  39.061  1.00  0.00           H  
ATOM   1936 2HG  PRO A 120       2.648  24.311  38.641  1.00  0.00           H  
ATOM   1937 1HD  PRO A 120       1.901  23.195  41.381  1.00  0.00           H  
ATOM   1938 2HD  PRO A 120       3.345  24.177  40.911  1.00  0.00           H  
ATOM   1939  N   GLY A 121      -1.696  26.539  40.340  1.00  0.00           N  
ATOM   1940  CA  GLY A 121      -3.080  26.652  40.793  1.00  0.00           C  
ATOM   1941  C   GLY A 121      -3.200  27.398  42.120  1.00  0.00           C  
ATOM   1942  O   GLY A 121      -4.306  27.716  42.561  1.00  0.00           O  
ATOM   1943  H   GLY A 121      -1.332  27.241  39.713  1.00  0.00           H  
ATOM   1944 1HA  GLY A 121      -3.666  27.167  40.031  1.00  0.00           H  
ATOM   1945 2HA  GLY A 121      -3.506  25.655  40.898  1.00  0.00           H  
ATOM   1946  N   SER A 122      -2.063  27.666  42.754  1.00  0.00           N  
ATOM   1947  CA  SER A 122      -2.038  28.340  44.048  1.00  0.00           C  
ATOM   1948  C   SER A 122      -2.344  29.825  43.932  1.00  0.00           C  
ATOM   1949  O   SER A 122      -2.317  30.390  42.838  1.00  0.00           O  
ATOM   1950  CB  SER A 122      -0.683  28.174  44.695  1.00  0.00           C  
ATOM   1951  OG  SER A 122       0.297  28.890  43.986  1.00  0.00           O  
ATOM   1952  H   SER A 122      -1.182  27.378  42.339  1.00  0.00           H  
ATOM   1953  HA  SER A 122      -2.795  27.883  44.688  1.00  0.00           H  
ATOM   1954 1HB  SER A 122      -0.724  28.530  45.722  1.00  0.00           H  
ATOM   1955 2HB  SER A 122      -0.425  27.120  44.722  1.00  0.00           H  
ATOM   1956  HG  SER A 122       0.546  28.327  43.234  1.00  0.00           H  
ATOM   1957  N   GLU A 123      -2.589  30.464  45.075  1.00  0.00           N  
ATOM   1958  CA  GLU A 123      -2.825  31.903  45.107  1.00  0.00           C  
ATOM   1959  C   GLU A 123      -1.556  32.659  44.733  1.00  0.00           C  
ATOM   1960  O   GLU A 123      -1.616  33.744  44.151  1.00  0.00           O  
ATOM   1961  CB  GLU A 123      -3.306  32.339  46.493  1.00  0.00           C  
ATOM   1962  CG  GLU A 123      -4.696  31.839  46.862  1.00  0.00           C  
ATOM   1963  CD  GLU A 123      -5.768  32.363  45.948  1.00  0.00           C  
ATOM   1964  OE1 GLU A 123      -5.683  33.501  45.555  1.00  0.00           O  
ATOM   1965  OE2 GLU A 123      -6.673  31.623  45.642  1.00  0.00           O1-
ATOM   1966  H   GLU A 123      -2.613  29.939  45.938  1.00  0.00           H  
ATOM   1967  HA  GLU A 123      -3.584  32.149  44.367  1.00  0.00           H  
ATOM   1968 1HB  GLU A 123      -2.609  31.979  47.250  1.00  0.00           H  
ATOM   1969 2HB  GLU A 123      -3.317  33.427  46.549  1.00  0.00           H  
ATOM   1970 1HG  GLU A 123      -4.701  30.750  46.823  1.00  0.00           H  
ATOM   1971 2HG  GLU A 123      -4.918  32.140  47.885  1.00  0.00           H  
ATOM   1972  N   LEU A 124      -0.405  32.068  45.046  1.00  0.00           N  
ATOM   1973  CA  LEU A 124       0.870  32.654  44.666  1.00  0.00           C  
ATOM   1974  C   LEU A 124       0.994  32.648  43.147  1.00  0.00           C  
ATOM   1975  O   LEU A 124       1.410  33.639  42.545  1.00  0.00           O  
ATOM   1976  CB  LEU A 124       2.022  31.851  45.296  1.00  0.00           C  
ATOM   1977  CG  LEU A 124       2.148  31.929  46.845  1.00  0.00           C  
ATOM   1978  CD1 LEU A 124       3.126  30.880  47.315  1.00  0.00           C  
ATOM   1979  CD2 LEU A 124       2.638  33.309  47.263  1.00  0.00           C  
ATOM   1980  H   LEU A 124      -0.417  31.199  45.561  1.00  0.00           H  
ATOM   1981  HA  LEU A 124       0.903  33.683  45.013  1.00  0.00           H  
ATOM   1982 1HB  LEU A 124       1.899  30.801  45.027  1.00  0.00           H  
ATOM   1983 2HB  LEU A 124       2.960  32.199  44.872  1.00  0.00           H  
ATOM   1984  HG  LEU A 124       1.180  31.729  47.303  1.00  0.00           H  
ATOM   1985 1HD1 LEU A 124       3.214  30.931  48.396  1.00  0.00           H  
ATOM   1986 2HD1 LEU A 124       2.776  29.891  47.024  1.00  0.00           H  
ATOM   1987 3HD1 LEU A 124       4.088  31.069  46.868  1.00  0.00           H  
ATOM   1988 1HD2 LEU A 124       2.726  33.345  48.349  1.00  0.00           H  
ATOM   1989 2HD2 LEU A 124       3.613  33.496  46.816  1.00  0.00           H  
ATOM   1990 3HD2 LEU A 124       1.934  34.069  46.936  1.00  0.00           H  
ATOM   1991  N   ALA A 125       0.589  31.538  42.528  1.00  0.00           N  
ATOM   1992  CA  ALA A 125       0.572  31.421  41.075  1.00  0.00           C  
ATOM   1993  C   ALA A 125      -0.383  32.442  40.456  1.00  0.00           C  
ATOM   1994  O   ALA A 125      -0.081  33.037  39.426  1.00  0.00           O  
ATOM   1995  CB  ALA A 125       0.174  30.019  40.654  1.00  0.00           C  
ATOM   1996  H   ALA A 125       0.308  30.743  43.093  1.00  0.00           H  
ATOM   1997  HA  ALA A 125       1.576  31.628  40.705  1.00  0.00           H  
ATOM   1998 1HB  ALA A 125       0.188  29.943  39.568  1.00  0.00           H  
ATOM   1999 2HB  ALA A 125       0.874  29.305  41.076  1.00  0.00           H  
ATOM   2000 3HB  ALA A 125      -0.826  29.801  41.015  1.00  0.00           H  
ATOM   2001  N   LYS A 126      -1.531  32.656  41.096  1.00  0.00           N  
ATOM   2002  CA  LYS A 126      -2.494  33.632  40.593  1.00  0.00           C  
ATOM   2003  C   LYS A 126      -1.878  35.027  40.564  1.00  0.00           C  
ATOM   2004  O   LYS A 126      -2.054  35.774  39.598  1.00  0.00           O  
ATOM   2005  CB  LYS A 126      -3.771  33.623  41.432  1.00  0.00           C  
ATOM   2006  CG  LYS A 126      -4.622  32.370  41.251  1.00  0.00           C  
ATOM   2007  CD  LYS A 126      -5.854  32.386  42.147  1.00  0.00           C  
ATOM   2008  CE  LYS A 126      -6.621  31.072  42.045  1.00  0.00           C  
ATOM   2009  NZ  LYS A 126      -7.796  31.042  42.959  1.00  0.00           N1+
ATOM   2010  H   LYS A 126      -1.746  32.109  41.924  1.00  0.00           H  
ATOM   2011  HA  LYS A 126      -2.754  33.364  39.570  1.00  0.00           H  
ATOM   2012 1HB  LYS A 126      -3.515  33.707  42.484  1.00  0.00           H  
ATOM   2013 2HB  LYS A 126      -4.382  34.487  41.175  1.00  0.00           H  
ATOM   2014 1HG  LYS A 126      -4.940  32.300  40.210  1.00  0.00           H  
ATOM   2015 2HG  LYS A 126      -4.026  31.493  41.485  1.00  0.00           H  
ATOM   2016 1HD  LYS A 126      -5.554  32.542  43.182  1.00  0.00           H  
ATOM   2017 2HD  LYS A 126      -6.511  33.203  41.850  1.00  0.00           H  
ATOM   2018 1HE  LYS A 126      -6.965  30.938  41.021  1.00  0.00           H  
ATOM   2019 2HE  LYS A 126      -5.953  30.247  42.302  1.00  0.00           H  
ATOM   2020 1HZ  LYS A 126      -8.274  30.157  42.862  1.00  0.00           H  
ATOM   2021 2HZ  LYS A 126      -7.481  31.152  43.915  1.00  0.00           H  
ATOM   2022 3HZ  LYS A 126      -8.429  31.793  42.723  1.00  0.00           H  
ATOM   2023  N   LYS A 127      -1.127  35.368  41.611  1.00  0.00           N  
ATOM   2024  CA  LYS A 127      -0.414  36.637  41.623  1.00  0.00           C  
ATOM   2025  C   LYS A 127       0.661  36.629  40.542  1.00  0.00           C  
ATOM   2026  O   LYS A 127       0.873  37.633  39.861  1.00  0.00           O  
ATOM   2027  CB  LYS A 127       0.207  36.916  42.991  1.00  0.00           C  
ATOM   2028  CG  LYS A 127       0.942  38.278  43.103  1.00  0.00           C  
ATOM   2029  CD  LYS A 127      -0.030  39.471  43.014  1.00  0.00           C  
ATOM   2030  CE  LYS A 127       0.695  40.804  43.241  1.00  0.00           C  
ATOM   2031  NZ  LYS A 127      -0.248  41.975  43.201  1.00  0.00           N1+
ATOM   2032  H   LYS A 127      -1.068  34.742  42.410  1.00  0.00           H  
ATOM   2033  HA  LYS A 127      -1.120  37.431  41.390  1.00  0.00           H  
ATOM   2034 1HB  LYS A 127      -0.571  36.886  43.754  1.00  0.00           H  
ATOM   2035 2HB  LYS A 127       0.921  36.128  43.226  1.00  0.00           H  
ATOM   2036 1HG  LYS A 127       1.469  38.323  44.056  1.00  0.00           H  
ATOM   2037 2HG  LYS A 127       1.675  38.364  42.303  1.00  0.00           H  
ATOM   2038 1HD  LYS A 127      -0.491  39.499  42.026  1.00  0.00           H  
ATOM   2039 2HD  LYS A 127      -0.817  39.363  43.760  1.00  0.00           H  
ATOM   2040 1HE  LYS A 127       1.188  40.783  44.211  1.00  0.00           H  
ATOM   2041 2HE  LYS A 127       1.452  40.937  42.466  1.00  0.00           H  
ATOM   2042 1HZ  LYS A 127       0.269  42.835  43.355  1.00  0.00           H  
ATOM   2043 2HZ  LYS A 127      -0.711  42.025  42.288  1.00  0.00           H  
ATOM   2044 3HZ  LYS A 127      -0.944  41.870  43.922  1.00  0.00           H  
ATOM   2045  N   ALA A 128       1.330  35.493  40.367  1.00  0.00           N  
ATOM   2046  CA  ALA A 128       2.343  35.366  39.335  1.00  0.00           C  
ATOM   2047  C   ALA A 128       1.744  35.657  37.959  1.00  0.00           C  
ATOM   2048  O   ALA A 128       2.333  36.377  37.161  1.00  0.00           O  
ATOM   2049  CB  ALA A 128       2.954  33.983  39.352  1.00  0.00           C  
ATOM   2050  H   ALA A 128       1.145  34.706  40.986  1.00  0.00           H  
ATOM   2051  HA  ALA A 128       3.120  36.109  39.527  1.00  0.00           H  
ATOM   2052 1HB  ALA A 128       3.703  33.922  38.598  1.00  0.00           H  
ATOM   2053 2HB  ALA A 128       3.393  33.781  40.314  1.00  0.00           H  
ATOM   2054 3HB  ALA A 128       2.193  33.254  39.153  1.00  0.00           H  
ATOM   2055  N   LEU A 129       0.541  35.129  37.711  1.00  0.00           N  
ATOM   2056  CA  LEU A 129      -0.143  35.398  36.448  1.00  0.00           C  
ATOM   2057  C   LEU A 129      -0.401  36.882  36.275  1.00  0.00           C  
ATOM   2058  O   LEU A 129      -0.189  37.425  35.184  1.00  0.00           O  
ATOM   2059  CB  LEU A 129      -1.472  34.634  36.386  1.00  0.00           C  
ATOM   2060  CG  LEU A 129      -1.358  33.110  36.256  1.00  0.00           C  
ATOM   2061  CD1 LEU A 129      -2.738  32.483  36.399  1.00  0.00           C  
ATOM   2062  CD2 LEU A 129      -0.734  32.760  34.913  1.00  0.00           C  
ATOM   2063  H   LEU A 129       0.119  34.514  38.392  1.00  0.00           H  
ATOM   2064  HA  LEU A 129       0.482  35.060  35.635  1.00  0.00           H  
ATOM   2065 1HB  LEU A 129      -2.038  34.848  37.292  1.00  0.00           H  
ATOM   2066 2HB  LEU A 129      -2.043  34.998  35.532  1.00  0.00           H  
ATOM   2067  HG  LEU A 129      -0.731  32.722  37.060  1.00  0.00           H  
ATOM   2068 1HD1 LEU A 129      -2.657  31.400  36.307  1.00  0.00           H  
ATOM   2069 2HD1 LEU A 129      -3.152  32.733  37.376  1.00  0.00           H  
ATOM   2070 3HD1 LEU A 129      -3.394  32.865  35.618  1.00  0.00           H  
ATOM   2071 1HD2 LEU A 129      -0.652  31.677  34.821  1.00  0.00           H  
ATOM   2072 2HD2 LEU A 129      -1.362  33.146  34.109  1.00  0.00           H  
ATOM   2073 3HD2 LEU A 129       0.258  33.206  34.845  1.00  0.00           H  
ATOM   2074  N   GLU A 130      -0.840  37.547  37.342  1.00  0.00           N  
ATOM   2075  CA  GLU A 130      -1.064  38.985  37.304  1.00  0.00           C  
ATOM   2076  C   GLU A 130       0.216  39.729  36.934  1.00  0.00           C  
ATOM   2077  O   GLU A 130       0.199  40.667  36.140  1.00  0.00           O  
ATOM   2078  CB  GLU A 130      -1.564  39.501  38.653  1.00  0.00           C  
ATOM   2079  CG  GLU A 130      -1.847  41.001  38.685  1.00  0.00           C  
ATOM   2080  CD  GLU A 130      -2.190  41.494  40.058  1.00  0.00           C  
ATOM   2081  OE1 GLU A 130      -3.128  41.006  40.636  1.00  0.00           O  
ATOM   2082  OE2 GLU A 130      -1.489  42.360  40.541  1.00  0.00           O1-
ATOM   2083  H   GLU A 130      -1.039  37.029  38.197  1.00  0.00           H  
ATOM   2084  HA  GLU A 130      -1.813  39.200  36.544  1.00  0.00           H  
ATOM   2085 1HB  GLU A 130      -2.475  38.974  38.928  1.00  0.00           H  
ATOM   2086 2HB  GLU A 130      -0.821  39.295  39.417  1.00  0.00           H  
ATOM   2087 1HG  GLU A 130      -0.970  41.536  38.328  1.00  0.00           H  
ATOM   2088 2HG  GLU A 130      -2.671  41.218  38.005  1.00  0.00           H  
ATOM   2089  N   ILE A 131       1.329  39.311  37.520  1.00  0.00           N  
ATOM   2090  CA  ILE A 131       2.612  39.931  37.232  1.00  0.00           C  
ATOM   2091  C   ILE A 131       3.010  39.721  35.776  1.00  0.00           C  
ATOM   2092  O   ILE A 131       3.499  40.648  35.128  1.00  0.00           O  
ATOM   2093  CB  ILE A 131       3.700  39.391  38.158  1.00  0.00           C  
ATOM   2094  CG1 ILE A 131       3.406  39.861  39.584  1.00  0.00           C  
ATOM   2095  CG2 ILE A 131       5.073  39.870  37.684  1.00  0.00           C  
ATOM   2096  CD1 ILE A 131       4.196  39.156  40.629  1.00  0.00           C  
ATOM   2097  H   ILE A 131       1.272  38.559  38.200  1.00  0.00           H  
ATOM   2098  HA  ILE A 131       2.526  41.000  37.408  1.00  0.00           H  
ATOM   2099  HB  ILE A 131       3.676  38.304  38.158  1.00  0.00           H  
ATOM   2100 1HG1 ILE A 131       3.607  40.926  39.658  1.00  0.00           H  
ATOM   2101 2HG1 ILE A 131       2.349  39.702  39.796  1.00  0.00           H  
ATOM   2102 1HG2 ILE A 131       5.819  39.486  38.342  1.00  0.00           H  
ATOM   2103 2HG2 ILE A 131       5.272  39.510  36.676  1.00  0.00           H  
ATOM   2104 3HG2 ILE A 131       5.105  40.955  37.693  1.00  0.00           H  
ATOM   2105 1HD1 ILE A 131       3.921  39.539  41.611  1.00  0.00           H  
ATOM   2106 2HD1 ILE A 131       3.981  38.098  40.581  1.00  0.00           H  
ATOM   2107 3HD1 ILE A 131       5.247  39.320  40.464  1.00  0.00           H  
ATOM   2108  N   ILE A 132       2.807  38.504  35.273  1.00  0.00           N  
ATOM   2109  CA  ILE A 132       3.110  38.198  33.880  1.00  0.00           C  
ATOM   2110  C   ILE A 132       2.302  39.101  32.982  1.00  0.00           C  
ATOM   2111  O   ILE A 132       2.822  39.676  32.028  1.00  0.00           O  
ATOM   2112  CB  ILE A 132       2.778  36.730  33.533  1.00  0.00           C  
ATOM   2113  CG1 ILE A 132       3.733  35.795  34.276  1.00  0.00           C  
ATOM   2114  CG2 ILE A 132       2.875  36.523  32.021  1.00  0.00           C  
ATOM   2115  CD1 ILE A 132       3.331  34.325  34.290  1.00  0.00           C  
ATOM   2116  H   ILE A 132       2.442  37.773  35.879  1.00  0.00           H  
ATOM   2117  HA  ILE A 132       4.166  38.379  33.701  1.00  0.00           H  
ATOM   2118  HB  ILE A 132       1.768  36.491  33.864  1.00  0.00           H  
ATOM   2119 1HG1 ILE A 132       4.714  35.870  33.828  1.00  0.00           H  
ATOM   2120 2HG1 ILE A 132       3.801  36.134  35.293  1.00  0.00           H  
ATOM   2121 1HG2 ILE A 132       2.642  35.493  31.772  1.00  0.00           H  
ATOM   2122 2HG2 ILE A 132       2.173  37.177  31.507  1.00  0.00           H  
ATOM   2123 3HG2 ILE A 132       3.876  36.753  31.697  1.00  0.00           H  
ATOM   2124 1HD1 ILE A 132       4.075  33.756  34.850  1.00  0.00           H  
ATOM   2125 2HD1 ILE A 132       2.362  34.211  34.768  1.00  0.00           H  
ATOM   2126 3HD1 ILE A 132       3.279  33.943  33.277  1.00  0.00           H  
ATOM   2127  N   LEU A 133       1.027  39.227  33.305  1.00  0.00           N  
ATOM   2128  CA  LEU A 133       0.087  40.083  32.611  1.00  0.00           C  
ATOM   2129  C   LEU A 133       0.592  41.518  32.588  1.00  0.00           C  
ATOM   2130  O   LEU A 133       0.654  42.138  31.525  1.00  0.00           O  
ATOM   2131  CB  LEU A 133      -1.249  39.975  33.354  1.00  0.00           C  
ATOM   2132  CG  LEU A 133      -2.476  40.599  32.769  1.00  0.00           C  
ATOM   2133  CD1 LEU A 133      -3.670  39.799  33.319  1.00  0.00           C  
ATOM   2134  CD2 LEU A 133      -2.554  42.100  33.179  1.00  0.00           C  
ATOM   2135  H   LEU A 133       0.677  38.690  34.096  1.00  0.00           H  
ATOM   2136  HA  LEU A 133      -0.027  39.727  31.590  1.00  0.00           H  
ATOM   2137 1HB  LEU A 133      -1.463  38.916  33.499  1.00  0.00           H  
ATOM   2138 2HB  LEU A 133      -1.124  40.418  34.326  1.00  0.00           H  
ATOM   2139  HG  LEU A 133      -2.465  40.513  31.687  1.00  0.00           H  
ATOM   2140 1HD1 LEU A 133      -4.588  40.183  32.948  1.00  0.00           H  
ATOM   2141 2HD1 LEU A 133      -3.579  38.757  33.015  1.00  0.00           H  
ATOM   2142 3HD1 LEU A 133      -3.671  39.869  34.413  1.00  0.00           H  
ATOM   2143 1HD2 LEU A 133      -3.451  42.544  32.782  1.00  0.00           H  
ATOM   2144 2HD2 LEU A 133      -2.563  42.178  34.269  1.00  0.00           H  
ATOM   2145 3HD2 LEU A 133      -1.698  42.642  32.790  1.00  0.00           H  
ATOM   2146  N   ARG A 134       0.963  42.044  33.757  1.00  0.00           N  
ATOM   2147  CA  ARG A 134       1.464  43.409  33.859  1.00  0.00           C  
ATOM   2148  C   ARG A 134       2.717  43.606  33.017  1.00  0.00           C  
ATOM   2149  O   ARG A 134       2.845  44.606  32.309  1.00  0.00           O  
ATOM   2150  CB  ARG A 134       1.777  43.758  35.306  1.00  0.00           C  
ATOM   2151  CG  ARG A 134       0.561  43.966  36.205  1.00  0.00           C  
ATOM   2152  CD  ARG A 134       0.964  44.269  37.611  1.00  0.00           C  
ATOM   2153  NE  ARG A 134      -0.182  44.301  38.525  1.00  0.00           N  
ATOM   2154  CZ  ARG A 134      -1.012  45.348  38.711  1.00  0.00           C  
ATOM   2155  NH1 ARG A 134      -0.844  46.471  38.042  1.00  0.00           N1+
ATOM   2156  NH2 ARG A 134      -2.001  45.232  39.578  1.00  0.00           N  
ATOM   2157  H   ARG A 134       0.872  41.488  34.600  1.00  0.00           H  
ATOM   2158  HA  ARG A 134       0.693  44.089  33.496  1.00  0.00           H  
ATOM   2159 1HB  ARG A 134       2.365  42.951  35.746  1.00  0.00           H  
ATOM   2160 2HB  ARG A 134       2.383  44.661  35.344  1.00  0.00           H  
ATOM   2161 1HG  ARG A 134      -0.022  44.806  35.825  1.00  0.00           H  
ATOM   2162 2HG  ARG A 134      -0.058  43.074  36.206  1.00  0.00           H  
ATOM   2163 1HD  ARG A 134       1.650  43.494  37.957  1.00  0.00           H  
ATOM   2164 2HD  ARG A 134       1.463  45.234  37.651  1.00  0.00           H  
ATOM   2165  HE  ARG A 134      -0.367  43.466  39.082  1.00  0.00           H  
ATOM   2166 1HH1 ARG A 134      -0.087  46.558  37.381  1.00  0.00           H  
ATOM   2167 2HH1 ARG A 134      -1.473  47.247  38.192  1.00  0.00           H  
ATOM   2168 1HH2 ARG A 134      -2.115  44.357  40.089  1.00  0.00           H  
ATOM   2169 2HH2 ARG A 134      -2.636  46.001  39.734  1.00  0.00           H  
ATOM   2170  N   ALA A 135       3.642  42.650  33.099  1.00  0.00           N  
ATOM   2171  CA  ALA A 135       4.870  42.739  32.329  1.00  0.00           C  
ATOM   2172  C   ALA A 135       4.576  42.657  30.837  1.00  0.00           C  
ATOM   2173  O   ALA A 135       5.135  43.417  30.042  1.00  0.00           O  
ATOM   2174  CB  ALA A 135       5.815  41.633  32.742  1.00  0.00           C  
ATOM   2175  H   ALA A 135       3.492  41.861  33.715  1.00  0.00           H  
ATOM   2176  HA  ALA A 135       5.325  43.699  32.538  1.00  0.00           H  
ATOM   2177 1HB  ALA A 135       6.737  41.719  32.177  1.00  0.00           H  
ATOM   2178 2HB  ALA A 135       6.023  41.717  33.802  1.00  0.00           H  
ATOM   2179 3HB  ALA A 135       5.347  40.674  32.539  1.00  0.00           H  
ATOM   2180  N   ALA A 136       3.682  41.746  30.460  1.00  0.00           N  
ATOM   2181  CA  ALA A 136       3.294  41.552  29.071  1.00  0.00           C  
ATOM   2182  C   ALA A 136       2.657  42.806  28.517  1.00  0.00           C  
ATOM   2183  O   ALA A 136       2.906  43.189  27.373  1.00  0.00           O  
ATOM   2184  CB  ALA A 136       2.312  40.403  28.952  1.00  0.00           C  
ATOM   2185  H   ALA A 136       3.266  41.144  31.161  1.00  0.00           H  
ATOM   2186  HA  ALA A 136       4.189  41.331  28.496  1.00  0.00           H  
ATOM   2187 1HB  ALA A 136       2.051  40.253  27.905  1.00  0.00           H  
ATOM   2188 2HB  ALA A 136       2.752  39.505  29.348  1.00  0.00           H  
ATOM   2189 3HB  ALA A 136       1.416  40.637  29.520  1.00  0.00           H  
ATOM   2190  N   GLU A 137       1.817  43.440  29.326  1.00  0.00           N  
ATOM   2191  CA  GLU A 137       1.130  44.642  28.907  1.00  0.00           C  
ATOM   2192  C   GLU A 137       2.128  45.751  28.614  1.00  0.00           C  
ATOM   2193  O   GLU A 137       2.017  46.436  27.597  1.00  0.00           O  
ATOM   2194  CB  GLU A 137       0.139  45.095  29.982  1.00  0.00           C  
ATOM   2195  CG  GLU A 137      -0.679  46.322  29.606  1.00  0.00           C  
ATOM   2196  CD  GLU A 137      -1.686  46.699  30.657  1.00  0.00           C  
ATOM   2197  OE1 GLU A 137      -1.291  46.933  31.774  1.00  0.00           O  
ATOM   2198  OE2 GLU A 137      -2.851  46.752  30.342  1.00  0.00           O1-
ATOM   2199  H   GLU A 137       1.627  43.056  30.249  1.00  0.00           H  
ATOM   2200  HA  GLU A 137       0.590  44.423  27.986  1.00  0.00           H  
ATOM   2201 1HB  GLU A 137      -0.556  44.284  30.201  1.00  0.00           H  
ATOM   2202 2HB  GLU A 137       0.678  45.321  30.902  1.00  0.00           H  
ATOM   2203 1HG  GLU A 137      -0.003  47.163  29.449  1.00  0.00           H  
ATOM   2204 2HG  GLU A 137      -1.196  46.128  28.667  1.00  0.00           H  
ATOM   2205  N   GLU A 138       3.124  45.908  29.484  1.00  0.00           N  
ATOM   2206  CA  GLU A 138       4.142  46.916  29.245  1.00  0.00           C  
ATOM   2207  C   GLU A 138       4.971  46.564  28.013  1.00  0.00           C  
ATOM   2208  O   GLU A 138       5.303  47.437  27.215  1.00  0.00           O  
ATOM   2209  CB  GLU A 138       5.032  47.081  30.467  1.00  0.00           C  
ATOM   2210  CG  GLU A 138       4.338  47.697  31.673  1.00  0.00           C  
ATOM   2211  CD  GLU A 138       3.807  49.075  31.411  1.00  0.00           C  
ATOM   2212  OE1 GLU A 138       4.547  49.901  30.933  1.00  0.00           O  
ATOM   2213  OE2 GLU A 138       2.643  49.294  31.659  1.00  0.00           O1-
ATOM   2214  H   GLU A 138       3.151  45.344  30.330  1.00  0.00           H  
ATOM   2215  HA  GLU A 138       3.648  47.868  29.057  1.00  0.00           H  
ATOM   2216 1HB  GLU A 138       5.389  46.111  30.762  1.00  0.00           H  
ATOM   2217 2HB  GLU A 138       5.893  47.694  30.217  1.00  0.00           H  
ATOM   2218 1HG  GLU A 138       3.509  47.056  31.967  1.00  0.00           H  
ATOM   2219 2HG  GLU A 138       5.043  47.735  32.504  1.00  0.00           H  
ATOM   2220  N   LEU A 139       5.252  45.271  27.821  1.00  0.00           N  
ATOM   2221  CA  LEU A 139       5.977  44.845  26.630  1.00  0.00           C  
ATOM   2222  C   LEU A 139       5.180  45.189  25.382  1.00  0.00           C  
ATOM   2223  O   LEU A 139       5.746  45.612  24.377  1.00  0.00           O  
ATOM   2224  CB  LEU A 139       6.257  43.334  26.671  1.00  0.00           C  
ATOM   2225  CG  LEU A 139       7.331  42.856  27.645  1.00  0.00           C  
ATOM   2226  CD1 LEU A 139       7.252  41.338  27.784  1.00  0.00           C  
ATOM   2227  CD2 LEU A 139       8.711  43.257  27.118  1.00  0.00           C  
ATOM   2228  H   LEU A 139       4.985  44.590  28.523  1.00  0.00           H  
ATOM   2229  HA  LEU A 139       6.920  45.382  26.586  1.00  0.00           H  
ATOM   2230 1HB  LEU A 139       5.339  42.824  26.928  1.00  0.00           H  
ATOM   2231 2HB  LEU A 139       6.559  43.019  25.687  1.00  0.00           H  
ATOM   2232  HG  LEU A 139       7.160  43.294  28.606  1.00  0.00           H  
ATOM   2233 1HD1 LEU A 139       8.020  40.998  28.478  1.00  0.00           H  
ATOM   2234 2HD1 LEU A 139       6.282  41.055  28.157  1.00  0.00           H  
ATOM   2235 3HD1 LEU A 139       7.412  40.882  26.816  1.00  0.00           H  
ATOM   2236 1HD2 LEU A 139       9.478  42.908  27.804  1.00  0.00           H  
ATOM   2237 2HD2 LEU A 139       8.869  42.801  26.141  1.00  0.00           H  
ATOM   2238 3HD2 LEU A 139       8.775  44.336  27.027  1.00  0.00           H  
ATOM   2239  N   ALA A 140       3.856  45.024  25.450  1.00  0.00           N  
ATOM   2240  CA  ALA A 140       2.984  45.396  24.341  1.00  0.00           C  
ATOM   2241  C   ALA A 140       3.075  46.893  24.064  1.00  0.00           C  
ATOM   2242  O   ALA A 140       3.038  47.322  22.912  1.00  0.00           O  
ATOM   2243  CB  ALA A 140       1.544  45.001  24.621  1.00  0.00           C  
ATOM   2244  H   ALA A 140       3.454  44.615  26.286  1.00  0.00           H  
ATOM   2245  HA  ALA A 140       3.325  44.866  23.455  1.00  0.00           H  
ATOM   2246 1HB  ALA A 140       0.920  45.267  23.766  1.00  0.00           H  
ATOM   2247 2HB  ALA A 140       1.488  43.929  24.790  1.00  0.00           H  
ATOM   2248 3HB  ALA A 140       1.185  45.523  25.502  1.00  0.00           H  
ATOM   2249  N   LYS A 141       3.196  47.696  25.123  1.00  0.00           N  
ATOM   2250  CA  LYS A 141       3.314  49.144  24.969  1.00  0.00           C  
ATOM   2251  C   LYS A 141       4.589  49.533  24.212  1.00  0.00           C  
ATOM   2252  O   LYS A 141       4.591  50.509  23.459  1.00  0.00           O  
ATOM   2253  CB  LYS A 141       3.268  49.860  26.318  1.00  0.00           C  
ATOM   2254  CG  LYS A 141       1.901  49.866  26.995  1.00  0.00           C  
ATOM   2255  CD  LYS A 141       1.972  50.582  28.332  1.00  0.00           C  
ATOM   2256  CE  LYS A 141       0.657  50.522  29.088  1.00  0.00           C  
ATOM   2257  NZ  LYS A 141       0.790  51.098  30.458  1.00  0.00           N1+
ATOM   2258  H   LYS A 141       3.191  47.289  26.055  1.00  0.00           H  
ATOM   2259  HA  LYS A 141       2.467  49.490  24.376  1.00  0.00           H  
ATOM   2260 1HB  LYS A 141       3.974  49.403  27.001  1.00  0.00           H  
ATOM   2261 2HB  LYS A 141       3.574  50.898  26.184  1.00  0.00           H  
ATOM   2262 1HG  LYS A 141       1.178  50.371  26.352  1.00  0.00           H  
ATOM   2263 2HG  LYS A 141       1.567  48.842  27.151  1.00  0.00           H  
ATOM   2264 1HD  LYS A 141       2.752  50.128  28.942  1.00  0.00           H  
ATOM   2265 2HD  LYS A 141       2.234  51.626  28.165  1.00  0.00           H  
ATOM   2266 1HE  LYS A 141      -0.101  51.079  28.539  1.00  0.00           H  
ATOM   2267 2HE  LYS A 141       0.338  49.484  29.171  1.00  0.00           H  
ATOM   2268 1HZ  LYS A 141      -0.095  51.040  30.940  1.00  0.00           H  
ATOM   2269 2HZ  LYS A 141       1.494  50.561  30.972  1.00  0.00           H  
ATOM   2270 3HZ  LYS A 141       1.079  52.062  30.399  1.00  0.00           H  
ATOM   2271  N   LEU A 142       5.673  48.781  24.413  1.00  0.00           N  
ATOM   2272  CA  LEU A 142       6.931  49.096  23.739  1.00  0.00           C  
ATOM   2273  C   LEU A 142       6.812  48.830  22.231  1.00  0.00           C  
ATOM   2274  O   LEU A 142       6.445  47.729  21.834  1.00  0.00           O  
ATOM   2275  CB  LEU A 142       8.089  48.224  24.283  1.00  0.00           C  
ATOM   2276  CG  LEU A 142       8.860  48.699  25.570  1.00  0.00           C  
ATOM   2277  CD1 LEU A 142       9.496  50.068  25.327  1.00  0.00           C  
ATOM   2278  CD2 LEU A 142       7.942  48.721  26.771  1.00  0.00           C  
ATOM   2279  H   LEU A 142       5.620  47.998  25.060  1.00  0.00           H  
ATOM   2280  HA  LEU A 142       7.142  50.134  23.925  1.00  0.00           H  
ATOM   2281 1HB  LEU A 142       7.684  47.238  24.505  1.00  0.00           H  
ATOM   2282 2HB  LEU A 142       8.824  48.111  23.492  1.00  0.00           H  
ATOM   2283  HG  LEU A 142       9.661  47.998  25.764  1.00  0.00           H  
ATOM   2284 1HD1 LEU A 142      10.060  50.361  26.214  1.00  0.00           H  
ATOM   2285 2HD1 LEU A 142      10.171  50.008  24.474  1.00  0.00           H  
ATOM   2286 3HD1 LEU A 142       8.732  50.810  25.137  1.00  0.00           H  
ATOM   2287 1HD2 LEU A 142       8.507  49.027  27.654  1.00  0.00           H  
ATOM   2288 2HD2 LEU A 142       7.123  49.417  26.606  1.00  0.00           H  
ATOM   2289 3HD2 LEU A 142       7.552  47.724  26.928  1.00  0.00           H  
ATOM   2290  N   PRO A 143       7.175  49.805  21.381  1.00  0.00           N  
ATOM   2291  CA  PRO A 143       7.084  49.764  19.930  1.00  0.00           C  
ATOM   2292  C   PRO A 143       8.068  48.781  19.291  1.00  0.00           C  
ATOM   2293  O   PRO A 143       7.928  48.429  18.124  1.00  0.00           O  
ATOM   2294  CB  PRO A 143       7.413  51.213  19.542  1.00  0.00           C  
ATOM   2295  CG  PRO A 143       8.283  51.731  20.678  1.00  0.00           C  
ATOM   2296  CD  PRO A 143       7.758  51.040  21.919  1.00  0.00           C  
ATOM   2297  HA  PRO A 143       6.053  49.505  19.645  1.00  0.00           H  
ATOM   2298 1HB  PRO A 143       7.925  51.229  18.569  1.00  0.00           H  
ATOM   2299 2HB  PRO A 143       6.486  51.788  19.423  1.00  0.00           H  
ATOM   2300 1HG  PRO A 143       9.341  51.492  20.480  1.00  0.00           H  
ATOM   2301 2HG  PRO A 143       8.209  52.822  20.744  1.00  0.00           H  
ATOM   2302 1HD  PRO A 143       8.599  50.818  22.594  1.00  0.00           H  
ATOM   2303 2HD  PRO A 143       6.983  51.659  22.400  1.00  0.00           H  
ATOM   2304  N   ASP A 144       9.074  48.367  20.062  1.00  0.00           N  
ATOM   2305  CA  ASP A 144      10.111  47.468  19.580  1.00  0.00           C  
ATOM   2306  C   ASP A 144       9.547  46.066  19.325  1.00  0.00           C  
ATOM   2307  O   ASP A 144       9.085  45.425  20.270  1.00  0.00           O  
ATOM   2308  CB  ASP A 144      11.254  47.383  20.602  1.00  0.00           C  
ATOM   2309  CG  ASP A 144      12.460  46.570  20.105  1.00  0.00           C  
ATOM   2310  OD1 ASP A 144      12.265  45.659  19.313  1.00  0.00           O  
ATOM   2311  OD2 ASP A 144      13.559  46.867  20.513  1.00  0.00           O1-
ATOM   2312  H   ASP A 144       9.125  48.688  21.015  1.00  0.00           H  
ATOM   2313  HA  ASP A 144      10.523  47.882  18.673  1.00  0.00           H  
ATOM   2314 1HB  ASP A 144      11.598  48.396  20.837  1.00  0.00           H  
ATOM   2315 2HB  ASP A 144      10.881  46.936  21.527  1.00  0.00           H  
ATOM   2316  N   PRO A 145       9.576  45.570  18.075  1.00  0.00           N  
ATOM   2317  CA  PRO A 145       9.065  44.278  17.649  1.00  0.00           C  
ATOM   2318  C   PRO A 145       9.499  43.142  18.565  1.00  0.00           C  
ATOM   2319  O   PRO A 145       8.751  42.184  18.763  1.00  0.00           O  
ATOM   2320  CB  PRO A 145       9.669  44.137  16.243  1.00  0.00           C  
ATOM   2321  CG  PRO A 145       9.782  45.564  15.752  1.00  0.00           C  
ATOM   2322  CD  PRO A 145      10.165  46.368  16.980  1.00  0.00           C  
ATOM   2323  HA  PRO A 145       7.975  44.324  17.592  1.00  0.00           H  
ATOM   2324 1HB  PRO A 145      10.642  43.625  16.302  1.00  0.00           H  
ATOM   2325 2HB  PRO A 145       9.014  43.518  15.609  1.00  0.00           H  
ATOM   2326 1HG  PRO A 145      10.539  45.629  14.951  1.00  0.00           H  
ATOM   2327 2HG  PRO A 145       8.830  45.894  15.310  1.00  0.00           H  
ATOM   2328 1HD  PRO A 145      11.260  46.434  17.088  1.00  0.00           H  
ATOM   2329 2HD  PRO A 145       9.682  47.353  16.911  1.00  0.00           H  
ATOM   2330  N   GLU A 146      10.700  43.234  19.140  1.00  0.00           N  
ATOM   2331  CA  GLU A 146      11.171  42.166  20.011  1.00  0.00           C  
ATOM   2332  C   GLU A 146      10.373  42.126  21.300  1.00  0.00           C  
ATOM   2333  O   GLU A 146      10.111  41.052  21.846  1.00  0.00           O  
ATOM   2334  CB  GLU A 146      12.663  42.316  20.314  1.00  0.00           C  
ATOM   2335  CG  GLU A 146      13.573  42.066  19.109  1.00  0.00           C  
ATOM   2336  CD  GLU A 146      13.397  40.687  18.519  1.00  0.00           C  
ATOM   2337  OE1 GLU A 146      13.385  39.738  19.266  1.00  0.00           O  
ATOM   2338  OE2 GLU A 146      13.257  40.585  17.318  1.00  0.00           O1-
ATOM   2339  H   GLU A 146      11.301  44.041  18.974  1.00  0.00           H  
ATOM   2340  HA  GLU A 146      11.024  41.218  19.498  1.00  0.00           H  
ATOM   2341 1HB  GLU A 146      12.861  43.326  20.675  1.00  0.00           H  
ATOM   2342 2HB  GLU A 146      12.950  41.623  21.102  1.00  0.00           H  
ATOM   2343 1HG  GLU A 146      13.355  42.809  18.341  1.00  0.00           H  
ATOM   2344 2HG  GLU A 146      14.609  42.194  19.416  1.00  0.00           H  
ATOM   2345  N   ALA A 147       9.994  43.298  21.801  1.00  0.00           N  
ATOM   2346  CA  ALA A 147       9.210  43.388  23.013  1.00  0.00           C  
ATOM   2347  C   ALA A 147       7.792  42.931  22.730  1.00  0.00           C  
ATOM   2348  O   ALA A 147       7.164  42.267  23.549  1.00  0.00           O  
ATOM   2349  CB  ALA A 147       9.206  44.810  23.558  1.00  0.00           C  
ATOM   2350  H   ALA A 147      10.221  44.148  21.290  1.00  0.00           H  
ATOM   2351  HA  ALA A 147       9.641  42.716  23.758  1.00  0.00           H  
ATOM   2352 1HB  ALA A 147       8.616  44.851  24.471  1.00  0.00           H  
ATOM   2353 2HB  ALA A 147      10.229  45.121  23.771  1.00  0.00           H  
ATOM   2354 3HB  ALA A 147       8.772  45.479  22.814  1.00  0.00           H  
ATOM   2355  N   LEU A 148       7.299  43.291  21.550  1.00  0.00           N  
ATOM   2356  CA  LEU A 148       5.934  42.956  21.173  1.00  0.00           C  
ATOM   2357  C   LEU A 148       5.763  41.447  21.044  1.00  0.00           C  
ATOM   2358  O   LEU A 148       4.752  40.889  21.472  1.00  0.00           O  
ATOM   2359  CB  LEU A 148       5.579  43.634  19.851  1.00  0.00           C  
ATOM   2360  CG  LEU A 148       5.552  45.179  19.862  1.00  0.00           C  
ATOM   2361  CD1 LEU A 148       5.330  45.688  18.452  1.00  0.00           C  
ATOM   2362  CD2 LEU A 148       4.469  45.667  20.775  1.00  0.00           C  
ATOM   2363  H   LEU A 148       7.875  43.845  20.927  1.00  0.00           H  
ATOM   2364  HA  LEU A 148       5.263  43.305  21.953  1.00  0.00           H  
ATOM   2365 1HB  LEU A 148       6.298  43.325  19.110  1.00  0.00           H  
ATOM   2366 2HB  LEU A 148       4.595  43.289  19.550  1.00  0.00           H  
ATOM   2367  HG  LEU A 148       6.513  45.561  20.209  1.00  0.00           H  
ATOM   2368 1HD1 LEU A 148       5.324  46.778  18.461  1.00  0.00           H  
ATOM   2369 2HD1 LEU A 148       6.120  45.344  17.807  1.00  0.00           H  
ATOM   2370 3HD1 LEU A 148       4.380  45.325  18.085  1.00  0.00           H  
ATOM   2371 1HD2 LEU A 148       4.463  46.753  20.770  1.00  0.00           H  
ATOM   2372 2HD2 LEU A 148       3.510  45.298  20.435  1.00  0.00           H  
ATOM   2373 3HD2 LEU A 148       4.656  45.325  21.780  1.00  0.00           H  
ATOM   2374  N   HIS A 149       6.765  40.782  20.472  1.00  0.00           N  
ATOM   2375  CA  HIS A 149       6.736  39.329  20.369  1.00  0.00           C  
ATOM   2376  C   HIS A 149       6.751  38.691  21.759  1.00  0.00           C  
ATOM   2377  O   HIS A 149       6.012  37.737  22.018  1.00  0.00           O  
ATOM   2378  CB  HIS A 149       7.924  38.819  19.547  1.00  0.00           C  
ATOM   2379  CG  HIS A 149       7.923  37.335  19.345  1.00  0.00           C  
ATOM   2380  CD2 HIS A 149       8.721  36.366  19.852  1.00  0.00           C  
ATOM   2381  ND1 HIS A 149       7.012  36.696  18.531  1.00  0.00           N  
ATOM   2382  CE1 HIS A 149       7.251  35.396  18.545  1.00  0.00           C  
ATOM   2383  NE2 HIS A 149       8.281  35.171  19.339  1.00  0.00           N  
ATOM   2384  H   HIS A 149       7.557  41.294  20.098  1.00  0.00           H  
ATOM   2385  HA  HIS A 149       5.807  39.036  19.880  1.00  0.00           H  
ATOM   2386 1HB  HIS A 149       7.920  39.297  18.566  1.00  0.00           H  
ATOM   2387 2HB  HIS A 149       8.854  39.095  20.042  1.00  0.00           H  
ATOM   2388  HD2 HIS A 149       9.555  36.508  20.539  1.00  0.00           H  
ATOM   2389  HE1 HIS A 149       6.692  34.639  17.995  1.00  0.00           H  
ATOM   2390  HE2 HIS A 149       8.686  34.267  19.540  1.00  0.00           H  
ATOM   2391  N   GLU A 150       7.573  39.237  22.661  1.00  0.00           N  
ATOM   2392  CA  GLU A 150       7.617  38.740  24.034  1.00  0.00           C  
ATOM   2393  C   GLU A 150       6.293  39.006  24.742  1.00  0.00           C  
ATOM   2394  O   GLU A 150       5.829  38.179  25.534  1.00  0.00           O  
ATOM   2395  CB  GLU A 150       8.765  39.383  24.817  1.00  0.00           C  
ATOM   2396  CG  GLU A 150      10.156  38.954  24.382  1.00  0.00           C  
ATOM   2397  CD  GLU A 150      10.443  37.505  24.641  1.00  0.00           C  
ATOM   2398  OE1 GLU A 150      10.183  37.043  25.728  1.00  0.00           O  
ATOM   2399  OE2 GLU A 150      10.909  36.854  23.738  1.00  0.00           O1-
ATOM   2400  H   GLU A 150       8.195  39.992  22.386  1.00  0.00           H  
ATOM   2401  HA  GLU A 150       7.781  37.663  24.004  1.00  0.00           H  
ATOM   2402 1HB  GLU A 150       8.707  40.467  24.729  1.00  0.00           H  
ATOM   2403 2HB  GLU A 150       8.664  39.135  25.873  1.00  0.00           H  
ATOM   2404 1HG  GLU A 150      10.260  39.137  23.317  1.00  0.00           H  
ATOM   2405 2HG  GLU A 150      10.890  39.565  24.899  1.00  0.00           H  
ATOM   2406  N   ALA A 151       5.659  40.138  24.444  1.00  0.00           N  
ATOM   2407  CA  ALA A 151       4.379  40.479  25.049  1.00  0.00           C  
ATOM   2408  C   ALA A 151       3.361  39.386  24.775  1.00  0.00           C  
ATOM   2409  O   ALA A 151       2.587  39.005  25.658  1.00  0.00           O  
ATOM   2410  CB  ALA A 151       3.855  41.794  24.513  1.00  0.00           C  
ATOM   2411  H   ALA A 151       6.104  40.800  23.809  1.00  0.00           H  
ATOM   2412  HA  ALA A 151       4.522  40.553  26.128  1.00  0.00           H  
ATOM   2413 1HB  ALA A 151       2.911  42.032  24.998  1.00  0.00           H  
ATOM   2414 2HB  ALA A 151       4.566  42.569  24.709  1.00  0.00           H  
ATOM   2415 3HB  ALA A 151       3.701  41.716  23.447  1.00  0.00           H  
ATOM   2416  N   VAL A 152       3.380  38.875  23.545  1.00  0.00           N  
ATOM   2417  CA  VAL A 152       2.480  37.808  23.150  1.00  0.00           C  
ATOM   2418  C   VAL A 152       2.807  36.527  23.897  1.00  0.00           C  
ATOM   2419  O   VAL A 152       1.910  35.870  24.418  1.00  0.00           O  
ATOM   2420  CB  VAL A 152       2.554  37.566  21.625  1.00  0.00           C  
ATOM   2421  CG1 VAL A 152       1.747  36.310  21.241  1.00  0.00           C  
ATOM   2422  CG2 VAL A 152       2.022  38.806  20.892  1.00  0.00           C  
ATOM   2423  H   VAL A 152       4.030  39.264  22.866  1.00  0.00           H  
ATOM   2424  HA  VAL A 152       1.465  38.109  23.401  1.00  0.00           H  
ATOM   2425  HB  VAL A 152       3.591  37.391  21.338  1.00  0.00           H  
ATOM   2426 1HG1 VAL A 152       1.815  36.151  20.167  1.00  0.00           H  
ATOM   2427 2HG1 VAL A 152       2.149  35.438  21.758  1.00  0.00           H  
ATOM   2428 3HG1 VAL A 152       0.712  36.440  21.520  1.00  0.00           H  
ATOM   2429 1HG2 VAL A 152       2.083  38.651  19.816  1.00  0.00           H  
ATOM   2430 2HG2 VAL A 152       0.990  38.983  21.174  1.00  0.00           H  
ATOM   2431 3HG2 VAL A 152       2.622  39.670  21.164  1.00  0.00           H  
ATOM   2432  N   ARG A 153       4.091  36.171  23.947  1.00  0.00           N  
ATOM   2433  CA  ARG A 153       4.529  34.958  24.634  1.00  0.00           C  
ATOM   2434  C   ARG A 153       4.124  34.967  26.105  1.00  0.00           C  
ATOM   2435  O   ARG A 153       3.617  33.974  26.631  1.00  0.00           O  
ATOM   2436  CB  ARG A 153       6.040  34.804  24.531  1.00  0.00           C  
ATOM   2437  CG  ARG A 153       6.601  33.553  25.187  1.00  0.00           C  
ATOM   2438  CD  ARG A 153       8.084  33.514  25.116  1.00  0.00           C  
ATOM   2439  NE  ARG A 153       8.692  34.611  25.852  1.00  0.00           N  
ATOM   2440  CZ  ARG A 153       8.846  34.641  27.190  1.00  0.00           C  
ATOM   2441  NH1 ARG A 153       8.433  33.631  27.923  1.00  0.00           N1+
ATOM   2442  NH2 ARG A 153       9.412  35.687  27.767  1.00  0.00           N  
ATOM   2443  H   ARG A 153       4.781  36.754  23.477  1.00  0.00           H  
ATOM   2444  HA  ARG A 153       4.044  34.102  24.160  1.00  0.00           H  
ATOM   2445 1HB  ARG A 153       6.333  34.787  23.483  1.00  0.00           H  
ATOM   2446 2HB  ARG A 153       6.525  35.665  24.992  1.00  0.00           H  
ATOM   2447 1HG  ARG A 153       6.308  33.529  26.237  1.00  0.00           H  
ATOM   2448 2HG  ARG A 153       6.210  32.670  24.681  1.00  0.00           H  
ATOM   2449 1HD  ARG A 153       8.444  32.577  25.541  1.00  0.00           H  
ATOM   2450 2HD  ARG A 153       8.400  33.585  24.076  1.00  0.00           H  
ATOM   2451  HE  ARG A 153       9.022  35.406  25.323  1.00  0.00           H  
ATOM   2452 1HH1 ARG A 153       8.000  32.831  27.482  1.00  0.00           H  
ATOM   2453 2HH1 ARG A 153       8.549  33.653  28.926  1.00  0.00           H  
ATOM   2454 1HH2 ARG A 153       9.730  36.464  27.203  1.00  0.00           H  
ATOM   2455 2HH2 ARG A 153       9.528  35.710  28.769  1.00  0.00           H  
ATOM   2456  N   ALA A 154       4.372  36.086  26.771  1.00  0.00           N  
ATOM   2457  CA  ALA A 154       4.040  36.216  28.179  1.00  0.00           C  
ATOM   2458  C   ALA A 154       2.539  36.049  28.394  1.00  0.00           C  
ATOM   2459  O   ALA A 154       2.104  35.234  29.215  1.00  0.00           O  
ATOM   2460  CB  ALA A 154       4.515  37.568  28.668  1.00  0.00           C  
ATOM   2461  H   ALA A 154       4.805  36.864  26.286  1.00  0.00           H  
ATOM   2462  HA  ALA A 154       4.550  35.435  28.728  1.00  0.00           H  
ATOM   2463 1HB  ALA A 154       4.287  37.685  29.720  1.00  0.00           H  
ATOM   2464 2HB  ALA A 154       5.587  37.648  28.514  1.00  0.00           H  
ATOM   2465 3HB  ALA A 154       4.017  38.341  28.097  1.00  0.00           H  
ATOM   2466  N   ALA A 155       1.755  36.763  27.596  1.00  0.00           N  
ATOM   2467  CA  ALA A 155       0.305  36.671  27.657  1.00  0.00           C  
ATOM   2468  C   ALA A 155      -0.174  35.260  27.316  1.00  0.00           C  
ATOM   2469  O   ALA A 155      -1.124  34.753  27.918  1.00  0.00           O  
ATOM   2470  CB  ALA A 155      -0.298  37.686  26.709  1.00  0.00           C  
ATOM   2471  H   ALA A 155       2.176  37.406  26.932  1.00  0.00           H  
ATOM   2472  HA  ALA A 155      -0.010  36.898  28.676  1.00  0.00           H  
ATOM   2473 1HB  ALA A 155      -1.373  37.644  26.759  1.00  0.00           H  
ATOM   2474 2HB  ALA A 155       0.039  38.685  26.981  1.00  0.00           H  
ATOM   2475 3HB  ALA A 155       0.032  37.456  25.702  1.00  0.00           H  
ATOM   2476  N   GLU A 156       0.489  34.615  26.361  1.00  0.00           N  
ATOM   2477  CA  GLU A 156       0.118  33.272  25.943  1.00  0.00           C  
ATOM   2478  C   GLU A 156       0.165  32.297  27.104  1.00  0.00           C  
ATOM   2479  O   GLU A 156      -0.720  31.449  27.243  1.00  0.00           O  
ATOM   2480  CB  GLU A 156       1.029  32.787  24.818  1.00  0.00           C  
ATOM   2481  CG  GLU A 156       0.690  31.404  24.282  1.00  0.00           C  
ATOM   2482  CD  GLU A 156       1.556  31.016  23.114  1.00  0.00           C  
ATOM   2483  OE1 GLU A 156       2.377  31.813  22.720  1.00  0.00           O  
ATOM   2484  OE2 GLU A 156       1.403  29.927  22.615  1.00  0.00           O1-
ATOM   2485  H   GLU A 156       1.248  35.087  25.885  1.00  0.00           H  
ATOM   2486  HA  GLU A 156      -0.906  33.300  25.570  1.00  0.00           H  
ATOM   2487 1HB  GLU A 156       0.981  33.489  23.987  1.00  0.00           H  
ATOM   2488 2HB  GLU A 156       2.055  32.763  25.168  1.00  0.00           H  
ATOM   2489 1HG  GLU A 156       0.823  30.675  25.077  1.00  0.00           H  
ATOM   2490 2HG  GLU A 156      -0.356  31.388  23.978  1.00  0.00           H  
ATOM   2491  N   HIS A 157       1.188  32.411  27.953  1.00  0.00           N  
ATOM   2492  CA  HIS A 157       1.277  31.520  29.103  1.00  0.00           C  
ATOM   2493  C   HIS A 157       0.089  31.703  30.016  1.00  0.00           C  
ATOM   2494  O   HIS A 157      -0.431  30.738  30.571  1.00  0.00           O  
ATOM   2495  CB  HIS A 157       2.570  31.764  29.887  1.00  0.00           C  
ATOM   2496  CG  HIS A 157       2.762  30.825  31.038  1.00  0.00           C  
ATOM   2497  CD2 HIS A 157       2.708  31.031  32.375  1.00  0.00           C  
ATOM   2498  ND1 HIS A 157       3.048  29.487  30.866  1.00  0.00           N  
ATOM   2499  CE1 HIS A 157       3.163  28.910  32.050  1.00  0.00           C  
ATOM   2500  NE2 HIS A 157       2.960  29.825  32.980  1.00  0.00           N  
ATOM   2501  H   HIS A 157       1.906  33.111  27.777  1.00  0.00           H  
ATOM   2502  HA  HIS A 157       1.262  30.494  28.739  1.00  0.00           H  
ATOM   2503 1HB  HIS A 157       3.426  31.663  29.218  1.00  0.00           H  
ATOM   2504 2HB  HIS A 157       2.575  32.783  30.273  1.00  0.00           H  
ATOM   2505  HD1 HIS A 157       3.229  29.028  29.996  1.00  0.00           H  
ATOM   2506  HD2 HIS A 157       2.513  31.916  32.981  1.00  0.00           H  
ATOM   2507  HE1 HIS A 157       3.389  27.847  32.129  1.00  0.00           H  
ATOM   2508  N   VAL A 158      -0.361  32.940  30.175  1.00  0.00           N  
ATOM   2509  CA  VAL A 158      -1.505  33.196  31.032  1.00  0.00           C  
ATOM   2510  C   VAL A 158      -2.732  32.452  30.514  1.00  0.00           C  
ATOM   2511  O   VAL A 158      -3.468  31.830  31.285  1.00  0.00           O  
ATOM   2512  CB  VAL A 158      -1.798  34.713  31.111  1.00  0.00           C  
ATOM   2513  CG1 VAL A 158      -3.124  34.963  31.810  1.00  0.00           C  
ATOM   2514  CG2 VAL A 158      -0.659  35.431  31.852  1.00  0.00           C  
ATOM   2515  H   VAL A 158       0.118  33.708  29.701  1.00  0.00           H  
ATOM   2516  HA  VAL A 158      -1.272  32.832  32.029  1.00  0.00           H  
ATOM   2517  HB  VAL A 158      -1.882  35.108  30.109  1.00  0.00           H  
ATOM   2518 1HG1 VAL A 158      -3.319  36.035  31.840  1.00  0.00           H  
ATOM   2519 2HG1 VAL A 158      -3.928  34.474  31.268  1.00  0.00           H  
ATOM   2520 3HG1 VAL A 158      -3.091  34.581  32.819  1.00  0.00           H  
ATOM   2521 1HG2 VAL A 158      -0.863  36.502  31.884  1.00  0.00           H  
ATOM   2522 2HG2 VAL A 158      -0.576  35.052  32.863  1.00  0.00           H  
ATOM   2523 3HG2 VAL A 158       0.274  35.262  31.321  1.00  0.00           H  
ATOM   2524  N   VAL A 159      -2.925  32.496  29.193  1.00  0.00           N  
ATOM   2525  CA  VAL A 159      -4.045  31.815  28.556  1.00  0.00           C  
ATOM   2526  C   VAL A 159      -3.942  30.295  28.693  1.00  0.00           C  
ATOM   2527  O   VAL A 159      -4.938  29.623  28.954  1.00  0.00           O  
ATOM   2528  CB  VAL A 159      -4.122  32.181  27.052  1.00  0.00           C  
ATOM   2529  CG1 VAL A 159      -5.218  31.364  26.353  1.00  0.00           C  
ATOM   2530  CG2 VAL A 159      -4.386  33.667  26.897  1.00  0.00           C  
ATOM   2531  H   VAL A 159      -2.282  33.049  28.633  1.00  0.00           H  
ATOM   2532  HA  VAL A 159      -4.964  32.141  29.040  1.00  0.00           H  
ATOM   2533  HB  VAL A 159      -3.174  31.930  26.579  1.00  0.00           H  
ATOM   2534 1HG1 VAL A 159      -5.242  31.629  25.296  1.00  0.00           H  
ATOM   2535 2HG1 VAL A 159      -5.013  30.300  26.451  1.00  0.00           H  
ATOM   2536 3HG1 VAL A 159      -6.185  31.589  26.805  1.00  0.00           H  
ATOM   2537 1HG2 VAL A 159      -4.421  33.920  25.838  1.00  0.00           H  
ATOM   2538 2HG2 VAL A 159      -5.336  33.921  27.363  1.00  0.00           H  
ATOM   2539 3HG2 VAL A 159      -3.587  34.216  27.374  1.00  0.00           H  
ATOM   2540  N   ARG A 160      -2.747  29.750  28.446  1.00  0.00           N  
ATOM   2541  CA  ARG A 160      -2.536  28.307  28.507  1.00  0.00           C  
ATOM   2542  C   ARG A 160      -2.590  27.759  29.930  1.00  0.00           C  
ATOM   2543  O   ARG A 160      -3.103  26.660  30.152  1.00  0.00           O  
ATOM   2544  CB  ARG A 160      -1.208  27.920  27.871  1.00  0.00           C  
ATOM   2545  CG  ARG A 160      -1.163  28.042  26.349  1.00  0.00           C  
ATOM   2546  CD  ARG A 160       0.148  27.605  25.792  1.00  0.00           C  
ATOM   2547  NE  ARG A 160       0.215  27.788  24.346  1.00  0.00           N  
ATOM   2548  CZ  ARG A 160      -0.264  26.936  23.422  1.00  0.00           C  
ATOM   2549  NH1 ARG A 160      -0.862  25.815  23.776  1.00  0.00           N1+
ATOM   2550  NH2 ARG A 160      -0.125  27.247  22.149  1.00  0.00           N  
ATOM   2551  H   ARG A 160      -1.970  30.359  28.205  1.00  0.00           H  
ATOM   2552  HA  ARG A 160      -3.330  27.828  27.933  1.00  0.00           H  
ATOM   2553 1HB  ARG A 160      -0.412  28.544  28.277  1.00  0.00           H  
ATOM   2554 2HB  ARG A 160      -0.972  26.884  28.122  1.00  0.00           H  
ATOM   2555 1HG  ARG A 160      -1.946  27.422  25.912  1.00  0.00           H  
ATOM   2556 2HG  ARG A 160      -1.324  29.082  26.064  1.00  0.00           H  
ATOM   2557 1HD  ARG A 160       0.943  28.200  26.245  1.00  0.00           H  
ATOM   2558 2HD  ARG A 160       0.316  26.553  26.014  1.00  0.00           H  
ATOM   2559  HE  ARG A 160       0.667  28.634  23.996  1.00  0.00           H  
ATOM   2560 1HH1 ARG A 160      -0.966  25.581  24.752  1.00  0.00           H  
ATOM   2561 2HH1 ARG A 160      -1.216  25.186  23.068  1.00  0.00           H  
ATOM   2562 1HH2 ARG A 160       0.341  28.118  21.902  1.00  0.00           H  
ATOM   2563 2HH2 ARG A 160      -0.474  26.629  21.431  1.00  0.00           H  
ATOM   2564  N   SER A 161      -2.034  28.499  30.893  1.00  0.00           N  
ATOM   2565  CA  SER A 161      -2.007  28.031  32.272  1.00  0.00           C  
ATOM   2566  C   SER A 161      -3.414  27.851  32.824  1.00  0.00           C  
ATOM   2567  O   SER A 161      -3.766  26.771  33.302  1.00  0.00           O  
ATOM   2568  CB  SER A 161      -1.236  29.008  33.138  1.00  0.00           C  
ATOM   2569  OG  SER A 161      -1.212  28.584  34.473  1.00  0.00           O  
ATOM   2570  H   SER A 161      -1.606  29.390  30.662  1.00  0.00           H  
ATOM   2571  HA  SER A 161      -1.510  27.063  32.296  1.00  0.00           H  
ATOM   2572 1HB  SER A 161      -0.217  29.100  32.764  1.00  0.00           H  
ATOM   2573 2HB  SER A 161      -1.697  29.993  33.074  1.00  0.00           H  
ATOM   2574  HG  SER A 161      -0.711  29.249  34.953  1.00  0.00           H  
ATOM   2575  N   GLN A 162      -4.229  28.903  32.747  1.00  0.00           N  
ATOM   2576  CA  GLN A 162      -5.610  28.833  33.217  1.00  0.00           C  
ATOM   2577  C   GLN A 162      -6.599  29.318  32.152  1.00  0.00           C  
ATOM   2578  O   GLN A 162      -7.047  30.471  32.214  1.00  0.00           O  
ATOM   2579  CB  GLN A 162      -5.776  29.658  34.496  1.00  0.00           C  
ATOM   2580  CG  GLN A 162      -4.976  29.141  35.679  1.00  0.00           C  
ATOM   2581  CD  GLN A 162      -5.181  29.978  36.927  1.00  0.00           C  
ATOM   2582  NE2 GLN A 162      -5.024  29.355  38.090  1.00  0.00           N  
ATOM   2583  OE1 GLN A 162      -5.477  31.174  36.848  1.00  0.00           O  
ATOM   2584  H   GLN A 162      -3.881  29.773  32.348  1.00  0.00           H  
ATOM   2585  HA  GLN A 162      -5.842  27.798  33.460  1.00  0.00           H  
ATOM   2586 1HB  GLN A 162      -5.471  30.688  34.308  1.00  0.00           H  
ATOM   2587 2HB  GLN A 162      -6.828  29.676  34.784  1.00  0.00           H  
ATOM   2588 1HG  GLN A 162      -5.289  28.120  35.898  1.00  0.00           H  
ATOM   2589 2HG  GLN A 162      -3.916  29.161  35.425  1.00  0.00           H  
ATOM   2590 1HE2 GLN A 162      -5.147  29.856  38.947  1.00  0.00           H  
ATOM   2591 2HE2 GLN A 162      -4.784  28.384  38.108  1.00  0.00           H  
ATOM   2592  N   PRO A 163      -6.970  28.477  31.184  1.00  0.00           N  
ATOM   2593  CA  PRO A 163      -7.866  28.785  30.096  1.00  0.00           C  
ATOM   2594  C   PRO A 163      -9.219  29.200  30.652  1.00  0.00           C  
ATOM   2595  O   PRO A 163      -9.663  28.670  31.669  1.00  0.00           O  
ATOM   2596  CB  PRO A 163      -7.965  27.443  29.355  1.00  0.00           C  
ATOM   2597  CG  PRO A 163      -6.698  26.703  29.736  1.00  0.00           C  
ATOM   2598  CD  PRO A 163      -6.423  27.120  31.161  1.00  0.00           C  
ATOM   2599  HA  PRO A 163      -7.432  29.575  29.468  1.00  0.00           H  
ATOM   2600 1HB  PRO A 163      -8.879  26.912  29.660  1.00  0.00           H  
ATOM   2601 2HB  PRO A 163      -8.045  27.620  28.272  1.00  0.00           H  
ATOM   2602 1HG  PRO A 163      -6.839  25.617  29.634  1.00  0.00           H  
ATOM   2603 2HG  PRO A 163      -5.875  26.981  29.057  1.00  0.00           H  
ATOM   2604 1HD  PRO A 163      -6.959  26.475  31.873  1.00  0.00           H  
ATOM   2605 2HD  PRO A 163      -5.360  27.116  31.321  1.00  0.00           H  
ATOM   2606  N   GLY A 164      -9.871  30.143  29.985  1.00  0.00           N  
ATOM   2607  CA  GLY A 164     -11.209  30.570  30.389  1.00  0.00           C  
ATOM   2608  C   GLY A 164     -11.207  31.569  31.546  1.00  0.00           C  
ATOM   2609  O   GLY A 164     -12.244  32.161  31.852  1.00  0.00           O  
ATOM   2610  H   GLY A 164      -9.453  30.547  29.160  1.00  0.00           H  
ATOM   2611 1HA  GLY A 164     -11.714  31.013  29.531  1.00  0.00           H  
ATOM   2612 2HA  GLY A 164     -11.790  29.693  30.673  1.00  0.00           H  
ATOM   2613  N   SER A 165     -10.061  31.751  32.196  1.00  0.00           N  
ATOM   2614  CA  SER A 165      -9.975  32.643  33.345  1.00  0.00           C  
ATOM   2615  C   SER A 165     -10.070  34.101  32.926  1.00  0.00           C  
ATOM   2616  O   SER A 165      -9.873  34.435  31.755  1.00  0.00           O  
ATOM   2617  CB  SER A 165      -8.673  32.422  34.088  1.00  0.00           C  
ATOM   2618  OG  SER A 165      -7.576  32.854  33.323  1.00  0.00           O  
ATOM   2619  H   SER A 165      -9.227  31.244  31.910  1.00  0.00           H  
ATOM   2620  HA  SER A 165     -10.809  32.423  34.016  1.00  0.00           H  
ATOM   2621 1HB  SER A 165      -8.698  32.967  35.030  1.00  0.00           H  
ATOM   2622 2HB  SER A 165      -8.561  31.365  34.323  1.00  0.00           H  
ATOM   2623  HG  SER A 165      -7.343  32.112  32.738  1.00  0.00           H  
ATOM   2624  N   GLU A 166     -10.328  34.978  33.892  1.00  0.00           N  
ATOM   2625  CA  GLU A 166     -10.370  36.408  33.614  1.00  0.00           C  
ATOM   2626  C   GLU A 166      -8.993  36.898  33.178  1.00  0.00           C  
ATOM   2627  O   GLU A 166      -8.876  37.800  32.344  1.00  0.00           O  
ATOM   2628  CB  GLU A 166     -10.851  37.183  34.841  1.00  0.00           C  
ATOM   2629  CG  GLU A 166     -12.317  36.936  35.206  1.00  0.00           C  
ATOM   2630  CD  GLU A 166     -13.278  37.347  34.115  1.00  0.00           C  
ATOM   2631  OE1 GLU A 166     -13.131  38.422  33.591  1.00  0.00           O  
ATOM   2632  OE2 GLU A 166     -14.159  36.573  33.803  1.00  0.00           O1-
ATOM   2633  H   GLU A 166     -10.497  34.648  34.832  1.00  0.00           H  
ATOM   2634  HA  GLU A 166     -11.069  36.582  32.795  1.00  0.00           H  
ATOM   2635 1HB  GLU A 166     -10.241  36.916  35.703  1.00  0.00           H  
ATOM   2636 2HB  GLU A 166     -10.725  38.253  34.669  1.00  0.00           H  
ATOM   2637 1HG  GLU A 166     -12.454  35.876  35.411  1.00  0.00           H  
ATOM   2638 2HG  GLU A 166     -12.551  37.487  36.117  1.00  0.00           H  
ATOM   2639  N   ALA A 167      -7.946  36.300  33.745  1.00  0.00           N  
ATOM   2640  CA  ALA A 167      -6.584  36.635  33.368  1.00  0.00           C  
ATOM   2641  C   ALA A 167      -6.344  36.293  31.902  1.00  0.00           C  
ATOM   2642  O   ALA A 167      -5.691  37.044  31.180  1.00  0.00           O  
ATOM   2643  CB  ALA A 167      -5.588  35.899  34.252  1.00  0.00           C  
ATOM   2644  H   ALA A 167      -8.105  35.589  34.447  1.00  0.00           H  
ATOM   2645  HA  ALA A 167      -6.450  37.711  33.492  1.00  0.00           H  
ATOM   2646 1HB  ALA A 167      -4.575  36.177  33.972  1.00  0.00           H  
ATOM   2647 2HB  ALA A 167      -5.760  36.164  35.294  1.00  0.00           H  
ATOM   2648 3HB  ALA A 167      -5.717  34.822  34.126  1.00  0.00           H  
ATOM   2649  N   ALA A 168      -6.882  35.149  31.469  1.00  0.00           N  
ATOM   2650  CA  ALA A 168      -6.754  34.714  30.080  1.00  0.00           C  
ATOM   2651  C   ALA A 168      -7.438  35.702  29.144  1.00  0.00           C  
ATOM   2652  O   ALA A 168      -6.925  36.003  28.066  1.00  0.00           O  
ATOM   2653  CB  ALA A 168      -7.343  33.325  29.901  1.00  0.00           C  
ATOM   2654  H   ALA A 168      -7.386  34.564  32.125  1.00  0.00           H  
ATOM   2655  HA  ALA A 168      -5.697  34.683  29.828  1.00  0.00           H  
ATOM   2656 1HB  ALA A 168      -7.218  33.010  28.867  1.00  0.00           H  
ATOM   2657 2HB  ALA A 168      -6.827  32.625  30.561  1.00  0.00           H  
ATOM   2658 3HB  ALA A 168      -8.400  33.342  30.148  1.00  0.00           H  
ATOM   2659  N   LYS A 169      -8.590  36.218  29.564  1.00  0.00           N  
ATOM   2660  CA  LYS A 169      -9.322  37.202  28.775  1.00  0.00           C  
ATOM   2661  C   LYS A 169      -8.499  38.467  28.572  1.00  0.00           C  
ATOM   2662  O   LYS A 169      -8.453  39.021  27.473  1.00  0.00           O  
ATOM   2663  CB  LYS A 169     -10.654  37.543  29.444  1.00  0.00           C  
ATOM   2664  CG  LYS A 169     -11.677  36.414  29.419  1.00  0.00           C  
ATOM   2665  CD  LYS A 169     -12.947  36.805  30.160  1.00  0.00           C  
ATOM   2666  CE  LYS A 169     -13.904  35.627  30.278  1.00  0.00           C  
ATOM   2667  NZ  LYS A 169     -15.093  35.958  31.109  1.00  0.00           N1+
ATOM   2668  H   LYS A 169      -8.970  35.921  30.453  1.00  0.00           H  
ATOM   2669  HA  LYS A 169      -9.525  36.775  27.791  1.00  0.00           H  
ATOM   2670 1HB  LYS A 169     -10.480  37.814  30.485  1.00  0.00           H  
ATOM   2671 2HB  LYS A 169     -11.099  38.408  28.950  1.00  0.00           H  
ATOM   2672 1HG  LYS A 169     -11.929  36.174  28.386  1.00  0.00           H  
ATOM   2673 2HG  LYS A 169     -11.251  35.528  29.887  1.00  0.00           H  
ATOM   2674 1HD  LYS A 169     -12.692  37.156  31.162  1.00  0.00           H  
ATOM   2675 2HD  LYS A 169     -13.446  37.614  29.627  1.00  0.00           H  
ATOM   2676 1HE  LYS A 169     -14.240  35.332  29.285  1.00  0.00           H  
ATOM   2677 2HE  LYS A 169     -13.386  34.781  30.728  1.00  0.00           H  
ATOM   2678 1HZ  LYS A 169     -15.701  35.153  31.161  1.00  0.00           H  
ATOM   2679 2HZ  LYS A 169     -14.794  36.215  32.038  1.00  0.00           H  
ATOM   2680 3HZ  LYS A 169     -15.593  36.729  30.691  1.00  0.00           H  
ATOM   2681  N   GLU A 170      -7.849  38.921  29.639  1.00  0.00           N  
ATOM   2682  CA  GLU A 170      -6.959  40.073  29.561  1.00  0.00           C  
ATOM   2683  C   GLU A 170      -5.727  39.762  28.723  1.00  0.00           C  
ATOM   2684  O   GLU A 170      -5.255  40.604  27.957  1.00  0.00           O  
ATOM   2685  CB  GLU A 170      -6.535  40.517  30.963  1.00  0.00           C  
ATOM   2686  CG  GLU A 170      -7.656  41.123  31.796  1.00  0.00           C  
ATOM   2687  CD  GLU A 170      -8.205  42.391  31.204  1.00  0.00           C  
ATOM   2688  OE1 GLU A 170      -7.436  43.162  30.682  1.00  0.00           O  
ATOM   2689  OE2 GLU A 170      -9.395  42.589  31.274  1.00  0.00           O1-
ATOM   2690  H   GLU A 170      -7.973  38.456  30.527  1.00  0.00           H  
ATOM   2691  HA  GLU A 170      -7.495  40.891  29.077  1.00  0.00           H  
ATOM   2692 1HB  GLU A 170      -6.136  39.662  31.510  1.00  0.00           H  
ATOM   2693 2HB  GLU A 170      -5.739  41.257  30.885  1.00  0.00           H  
ATOM   2694 1HG  GLU A 170      -8.464  40.396  31.882  1.00  0.00           H  
ATOM   2695 2HG  GLU A 170      -7.280  41.328  32.797  1.00  0.00           H  
ATOM   2696  N   ALA A 171      -5.197  38.554  28.872  1.00  0.00           N  
ATOM   2697  CA  ALA A 171      -4.044  38.125  28.097  1.00  0.00           C  
ATOM   2698  C   ALA A 171      -4.326  38.163  26.596  1.00  0.00           C  
ATOM   2699  O   ALA A 171      -3.491  38.619  25.817  1.00  0.00           O  
ATOM   2700  CB  ALA A 171      -3.637  36.740  28.527  1.00  0.00           C  
ATOM   2701  H   ALA A 171      -5.601  37.915  29.550  1.00  0.00           H  
ATOM   2702  HA  ALA A 171      -3.224  38.814  28.300  1.00  0.00           H  
ATOM   2703 1HB  ALA A 171      -2.771  36.431  27.976  1.00  0.00           H  
ATOM   2704 2HB  ALA A 171      -3.414  36.748  29.586  1.00  0.00           H  
ATOM   2705 3HB  ALA A 171      -4.450  36.057  28.336  1.00  0.00           H  
ATOM   2706  N   LEU A 172      -5.514  37.719  26.196  1.00  0.00           N  
ATOM   2707  CA  LEU A 172      -5.910  37.742  24.795  1.00  0.00           C  
ATOM   2708  C   LEU A 172      -6.006  39.169  24.271  1.00  0.00           C  
ATOM   2709  O   LEU A 172      -5.628  39.450  23.134  1.00  0.00           O  
ATOM   2710  CB  LEU A 172      -7.258  37.034  24.615  1.00  0.00           C  
ATOM   2711  CG  LEU A 172      -7.242  35.512  24.812  1.00  0.00           C  
ATOM   2712  CD1 LEU A 172      -8.671  34.999  24.933  1.00  0.00           C  
ATOM   2713  CD2 LEU A 172      -6.523  34.856  23.641  1.00  0.00           C  
ATOM   2714  H   LEU A 172      -6.151  37.338  26.883  1.00  0.00           H  
ATOM   2715  HA  LEU A 172      -5.155  37.214  24.213  1.00  0.00           H  
ATOM   2716 1HB  LEU A 172      -7.968  37.451  25.326  1.00  0.00           H  
ATOM   2717 2HB  LEU A 172      -7.624  37.233  23.608  1.00  0.00           H  
ATOM   2718  HG  LEU A 172      -6.721  35.271  25.738  1.00  0.00           H  
ATOM   2719 1HD1 LEU A 172      -8.658  33.918  25.074  1.00  0.00           H  
ATOM   2720 2HD1 LEU A 172      -9.154  35.471  25.789  1.00  0.00           H  
ATOM   2721 3HD1 LEU A 172      -9.222  35.242  24.026  1.00  0.00           H  
ATOM   2722 1HD2 LEU A 172      -6.511  33.775  23.782  1.00  0.00           H  
ATOM   2723 2HD2 LEU A 172      -7.044  35.096  22.714  1.00  0.00           H  
ATOM   2724 3HD2 LEU A 172      -5.499  35.227  23.589  1.00  0.00           H  
ATOM   2725  N   ARG A 173      -6.508  40.068  25.109  1.00  0.00           N  
ATOM   2726  CA  ARG A 173      -6.532  41.490  24.785  1.00  0.00           C  
ATOM   2727  C   ARG A 173      -5.128  42.020  24.523  1.00  0.00           C  
ATOM   2728  O   ARG A 173      -4.893  42.726  23.540  1.00  0.00           O  
ATOM   2729  CB  ARG A 173      -7.169  42.286  25.914  1.00  0.00           C  
ATOM   2730  CG  ARG A 173      -7.272  43.782  25.663  1.00  0.00           C  
ATOM   2731  CD  ARG A 173      -7.826  44.499  26.840  1.00  0.00           C  
ATOM   2732  NE  ARG A 173      -6.959  44.387  28.001  1.00  0.00           N  
ATOM   2733  CZ  ARG A 173      -5.840  45.113  28.194  1.00  0.00           C  
ATOM   2734  NH1 ARG A 173      -5.467  45.997  27.295  1.00  0.00           N1+
ATOM   2735  NH2 ARG A 173      -5.117  44.937  29.286  1.00  0.00           N  
ATOM   2736  H   ARG A 173      -6.885  39.761  25.997  1.00  0.00           H  
ATOM   2737  HA  ARG A 173      -7.121  41.628  23.877  1.00  0.00           H  
ATOM   2738 1HB  ARG A 173      -8.175  41.913  26.099  1.00  0.00           H  
ATOM   2739 2HB  ARG A 173      -6.594  42.144  26.829  1.00  0.00           H  
ATOM   2740 1HG  ARG A 173      -6.281  44.185  25.452  1.00  0.00           H  
ATOM   2741 2HG  ARG A 173      -7.928  43.964  24.811  1.00  0.00           H  
ATOM   2742 1HD  ARG A 173      -7.941  45.556  26.601  1.00  0.00           H  
ATOM   2743 2HD  ARG A 173      -8.797  44.079  27.098  1.00  0.00           H  
ATOM   2744  HE  ARG A 173      -7.213  43.717  28.715  1.00  0.00           H  
ATOM   2745 1HH1 ARG A 173      -6.020  46.132  26.460  1.00  0.00           H  
ATOM   2746 2HH1 ARG A 173      -4.629  46.541  27.439  1.00  0.00           H  
ATOM   2747 1HH2 ARG A 173      -5.404  44.257  29.977  1.00  0.00           H  
ATOM   2748 2HH2 ARG A 173      -4.280  45.480  29.430  1.00  0.00           H  
ATOM   2749  N   ILE A 174      -4.193  41.679  25.420  1.00  0.00           N  
ATOM   2750  CA  ILE A 174      -2.793  42.095  25.297  1.00  0.00           C  
ATOM   2751  C   ILE A 174      -2.167  41.552  24.017  1.00  0.00           C  
ATOM   2752  O   ILE A 174      -1.432  42.266  23.329  1.00  0.00           O  
ATOM   2753  CB  ILE A 174      -1.953  41.624  26.516  1.00  0.00           C  
ATOM   2754  CG1 ILE A 174      -2.404  42.382  27.784  1.00  0.00           C  
ATOM   2755  CG2 ILE A 174      -0.435  41.853  26.252  1.00  0.00           C  
ATOM   2756  CD1 ILE A 174      -1.891  41.779  29.090  1.00  0.00           C  
ATOM   2757  H   ILE A 174      -4.476  41.131  26.227  1.00  0.00           H  
ATOM   2758  HA  ILE A 174      -2.756  43.182  25.258  1.00  0.00           H  
ATOM   2759  HB  ILE A 174      -2.131  40.565  26.685  1.00  0.00           H  
ATOM   2760 1HG1 ILE A 174      -2.057  43.412  27.725  1.00  0.00           H  
ATOM   2761 2HG1 ILE A 174      -3.492  42.391  27.822  1.00  0.00           H  
ATOM   2762 1HG2 ILE A 174       0.139  41.513  27.107  1.00  0.00           H  
ATOM   2763 2HG2 ILE A 174      -0.118  41.297  25.372  1.00  0.00           H  
ATOM   2764 3HG2 ILE A 174      -0.251  42.915  26.094  1.00  0.00           H  
ATOM   2765 1HD1 ILE A 174      -2.257  42.370  29.930  1.00  0.00           H  
ATOM   2766 2HD1 ILE A 174      -2.251  40.757  29.183  1.00  0.00           H  
ATOM   2767 3HD1 ILE A 174      -0.804  41.781  29.103  1.00  0.00           H  
ATOM   2768  N   ILE A 175      -2.441  40.286  23.703  1.00  0.00           N  
ATOM   2769  CA  ILE A 175      -1.912  39.679  22.491  1.00  0.00           C  
ATOM   2770  C   ILE A 175      -2.383  40.450  21.265  1.00  0.00           C  
ATOM   2771  O   ILE A 175      -1.591  40.747  20.375  1.00  0.00           O  
ATOM   2772  CB  ILE A 175      -2.329  38.198  22.361  1.00  0.00           C  
ATOM   2773  CG1 ILE A 175      -1.643  37.364  23.449  1.00  0.00           C  
ATOM   2774  CG2 ILE A 175      -1.956  37.684  20.973  1.00  0.00           C  
ATOM   2775  CD1 ILE A 175      -2.211  35.964  23.637  1.00  0.00           C  
ATOM   2776  H   ILE A 175      -3.021  39.735  24.330  1.00  0.00           H  
ATOM   2777  HA  ILE A 175      -0.824  39.728  22.526  1.00  0.00           H  
ATOM   2778  HB  ILE A 175      -3.404  38.108  22.509  1.00  0.00           H  
ATOM   2779 1HG1 ILE A 175      -0.595  37.269  23.208  1.00  0.00           H  
ATOM   2780 2HG1 ILE A 175      -1.728  37.892  24.383  1.00  0.00           H  
ATOM   2781 1HG2 ILE A 175      -2.248  36.644  20.868  1.00  0.00           H  
ATOM   2782 2HG2 ILE A 175      -2.452  38.268  20.207  1.00  0.00           H  
ATOM   2783 3HG2 ILE A 175      -0.891  37.771  20.847  1.00  0.00           H  
ATOM   2784 1HD1 ILE A 175      -1.663  35.459  24.431  1.00  0.00           H  
ATOM   2785 2HD1 ILE A 175      -3.258  36.032  23.911  1.00  0.00           H  
ATOM   2786 3HD1 ILE A 175      -2.114  35.394  22.717  1.00  0.00           H  
ATOM   2787  N   GLN A 176      -3.678  40.768  21.226  1.00  0.00           N  
ATOM   2788  CA  GLN A 176      -4.245  41.554  20.136  1.00  0.00           C  
ATOM   2789  C   GLN A 176      -3.509  42.879  19.974  1.00  0.00           C  
ATOM   2790  O   GLN A 176      -3.100  43.240  18.871  1.00  0.00           O  
ATOM   2791  CB  GLN A 176      -5.734  41.809  20.378  1.00  0.00           C  
ATOM   2792  CG  GLN A 176      -6.398  42.671  19.316  1.00  0.00           C  
ATOM   2793  CD  GLN A 176      -6.596  41.928  18.008  1.00  0.00           C  
ATOM   2794  NE2 GLN A 176      -6.687  42.675  16.913  1.00  0.00           N  
ATOM   2795  OE1 GLN A 176      -6.665  40.696  17.983  1.00  0.00           O  
ATOM   2796  H   GLN A 176      -4.281  40.465  21.977  1.00  0.00           H  
ATOM   2797  HA  GLN A 176      -4.142  40.988  19.211  1.00  0.00           H  
ATOM   2798 1HB  GLN A 176      -6.265  40.859  20.419  1.00  0.00           H  
ATOM   2799 2HB  GLN A 176      -5.867  42.301  21.341  1.00  0.00           H  
ATOM   2800 1HG  GLN A 176      -7.376  42.988  19.680  1.00  0.00           H  
ATOM   2801 2HG  GLN A 176      -5.771  43.541  19.124  1.00  0.00           H  
ATOM   2802 1HE2 GLN A 176      -6.817  42.240  16.022  1.00  0.00           H  
ATOM   2803 2HE2 GLN A 176      -6.625  43.670  16.980  1.00  0.00           H  
ATOM   2804  N   GLU A 177      -3.348  43.617  21.076  1.00  0.00           N  
ATOM   2805  CA  GLU A 177      -2.667  44.908  21.005  1.00  0.00           C  
ATOM   2806  C   GLU A 177      -1.253  44.758  20.457  1.00  0.00           C  
ATOM   2807  O   GLU A 177      -0.843  45.507  19.563  1.00  0.00           O  
ATOM   2808  CB  GLU A 177      -2.614  45.581  22.379  1.00  0.00           C  
ATOM   2809  CG  GLU A 177      -1.957  46.970  22.362  1.00  0.00           C  
ATOM   2810  CD  GLU A 177      -1.985  47.661  23.695  1.00  0.00           C  
ATOM   2811  OE1 GLU A 177      -2.426  47.065  24.646  1.00  0.00           O  
ATOM   2812  OE2 GLU A 177      -1.572  48.794  23.759  1.00  0.00           O1-
ATOM   2813  H   GLU A 177      -3.714  43.285  21.965  1.00  0.00           H  
ATOM   2814  HA  GLU A 177      -3.227  45.553  20.328  1.00  0.00           H  
ATOM   2815 1HB  GLU A 177      -3.625  45.688  22.773  1.00  0.00           H  
ATOM   2816 2HB  GLU A 177      -2.056  44.951  23.073  1.00  0.00           H  
ATOM   2817 1HG  GLU A 177      -0.917  46.865  22.046  1.00  0.00           H  
ATOM   2818 2HG  GLU A 177      -2.468  47.589  21.626  1.00  0.00           H  
ATOM   2819  N   ALA A 178      -0.500  43.799  20.991  1.00  0.00           N  
ATOM   2820  CA  ALA A 178       0.863  43.577  20.539  1.00  0.00           C  
ATOM   2821  C   ALA A 178       0.884  43.187  19.066  1.00  0.00           C  
ATOM   2822  O   ALA A 178       1.740  43.636  18.303  1.00  0.00           O  
ATOM   2823  CB  ALA A 178       1.536  42.507  21.380  1.00  0.00           C  
ATOM   2824  H   ALA A 178      -0.886  43.214  21.731  1.00  0.00           H  
ATOM   2825  HA  ALA A 178       1.411  44.513  20.647  1.00  0.00           H  
ATOM   2826 1HB  ALA A 178       2.563  42.368  21.044  1.00  0.00           H  
ATOM   2827 2HB  ALA A 178       1.533  42.810  22.425  1.00  0.00           H  
ATOM   2828 3HB  ALA A 178       0.986  41.573  21.273  1.00  0.00           H  
ATOM   2829  N   ALA A 179      -0.090  42.367  18.662  1.00  0.00           N  
ATOM   2830  CA  ALA A 179      -0.182  41.907  17.282  1.00  0.00           C  
ATOM   2831  C   ALA A 179      -0.440  43.068  16.332  1.00  0.00           C  
ATOM   2832  O   ALA A 179       0.147  43.143  15.251  1.00  0.00           O  
ATOM   2833  CB  ALA A 179      -1.276  40.857  17.146  1.00  0.00           C  
ATOM   2834  H   ALA A 179      -0.767  42.040  19.337  1.00  0.00           H  
ATOM   2835  HA  ALA A 179       0.775  41.461  17.011  1.00  0.00           H  
ATOM   2836 1HB  ALA A 179      -1.332  40.524  16.111  1.00  0.00           H  
ATOM   2837 2HB  ALA A 179      -1.046  40.008  17.790  1.00  0.00           H  
ATOM   2838 3HB  ALA A 179      -2.230  41.289  17.441  1.00  0.00           H  
ATOM   2839  N   GLU A 180      -1.326  43.972  16.736  1.00  0.00           N  
ATOM   2840  CA  GLU A 180      -1.673  45.126  15.915  1.00  0.00           C  
ATOM   2841  C   GLU A 180      -0.456  46.009  15.664  1.00  0.00           C  
ATOM   2842  O   GLU A 180      -0.240  46.481  14.550  1.00  0.00           O  
ATOM   2843  CB  GLU A 180      -2.780  45.943  16.584  1.00  0.00           C  
ATOM   2844  CG  GLU A 180      -4.154  45.292  16.543  1.00  0.00           C  
ATOM   2845  CD  GLU A 180      -5.195  46.073  17.295  1.00  0.00           C  
ATOM   2846  OE1 GLU A 180      -4.864  47.102  17.834  1.00  0.00           O  
ATOM   2847  OE2 GLU A 180      -6.324  45.642  17.330  1.00  0.00           O1-
ATOM   2848  H   GLU A 180      -1.771  43.857  17.637  1.00  0.00           H  
ATOM   2849  HA  GLU A 180      -2.036  44.768  14.951  1.00  0.00           H  
ATOM   2850 1HB  GLU A 180      -2.523  46.117  17.630  1.00  0.00           H  
ATOM   2851 2HB  GLU A 180      -2.856  46.917  16.100  1.00  0.00           H  
ATOM   2852 1HG  GLU A 180      -4.469  45.197  15.503  1.00  0.00           H  
ATOM   2853 2HG  GLU A 180      -4.084  44.290  16.966  1.00  0.00           H  
ATOM   2854  N   LEU A 181       0.333  46.230  16.711  1.00  0.00           N  
ATOM   2855  CA  LEU A 181       1.553  47.020  16.595  1.00  0.00           C  
ATOM   2856  C   LEU A 181       2.570  46.336  15.693  1.00  0.00           C  
ATOM   2857  O   LEU A 181       3.258  46.990  14.909  1.00  0.00           O  
ATOM   2858  CB  LEU A 181       2.167  47.251  17.982  1.00  0.00           C  
ATOM   2859  CG  LEU A 181       1.374  48.175  18.914  1.00  0.00           C  
ATOM   2860  CD1 LEU A 181       1.956  48.102  20.320  1.00  0.00           C  
ATOM   2861  CD2 LEU A 181       1.422  49.599  18.378  1.00  0.00           C  
ATOM   2862  H   LEU A 181       0.083  45.839  17.607  1.00  0.00           H  
ATOM   2863  HA  LEU A 181       1.302  47.984  16.153  1.00  0.00           H  
ATOM   2864 1HB  LEU A 181       2.271  46.288  18.481  1.00  0.00           H  
ATOM   2865 2HB  LEU A 181       3.160  47.680  17.855  1.00  0.00           H  
ATOM   2866  HG  LEU A 181       0.338  47.841  18.964  1.00  0.00           H  
ATOM   2867 1HD1 LEU A 181       1.393  48.758  20.982  1.00  0.00           H  
ATOM   2868 2HD1 LEU A 181       1.892  47.077  20.686  1.00  0.00           H  
ATOM   2869 3HD1 LEU A 181       2.999  48.416  20.299  1.00  0.00           H  
ATOM   2870 1HD2 LEU A 181       0.856  50.256  19.040  1.00  0.00           H  
ATOM   2871 2HD2 LEU A 181       2.456  49.935  18.329  1.00  0.00           H  
ATOM   2872 3HD2 LEU A 181       0.983  49.626  17.380  1.00  0.00           H  
ATOM   2873  N   LEU A 182       2.686  45.015  15.827  1.00  0.00           N  
ATOM   2874  CA  LEU A 182       3.512  44.213  14.930  1.00  0.00           C  
ATOM   2875  C   LEU A 182       3.010  44.274  13.487  1.00  0.00           C  
ATOM   2876  O   LEU A 182       3.804  44.286  12.548  1.00  0.00           O  
ATOM   2877  CB  LEU A 182       3.547  42.752  15.409  1.00  0.00           C  
ATOM   2878  CG  LEU A 182       4.378  42.439  16.660  1.00  0.00           C  
ATOM   2879  CD1 LEU A 182       4.022  41.036  17.165  1.00  0.00           C  
ATOM   2880  CD2 LEU A 182       5.867  42.502  16.318  1.00  0.00           C  
ATOM   2881  H   LEU A 182       2.155  44.544  16.554  1.00  0.00           H  
ATOM   2882  HA  LEU A 182       4.523  44.616  14.948  1.00  0.00           H  
ATOM   2883 1HB  LEU A 182       2.533  42.452  15.632  1.00  0.00           H  
ATOM   2884 2HB  LEU A 182       3.918  42.138  14.611  1.00  0.00           H  
ATOM   2885  HG  LEU A 182       4.143  43.148  17.435  1.00  0.00           H  
ATOM   2886 1HD1 LEU A 182       4.610  40.812  18.056  1.00  0.00           H  
ATOM   2887 2HD1 LEU A 182       2.967  40.992  17.411  1.00  0.00           H  
ATOM   2888 3HD1 LEU A 182       4.246  40.305  16.392  1.00  0.00           H  
ATOM   2889 1HD2 LEU A 182       6.456  42.268  17.200  1.00  0.00           H  
ATOM   2890 2HD2 LEU A 182       6.087  41.774  15.536  1.00  0.00           H  
ATOM   2891 3HD2 LEU A 182       6.125  43.496  15.968  1.00  0.00           H  
ATOM   2892  N   LYS A 183       1.691  44.329  13.314  1.00  0.00           N  
ATOM   2893  CA  LYS A 183       1.086  44.393  11.990  1.00  0.00           C  
ATOM   2894  C   LYS A 183       1.345  45.742  11.332  1.00  0.00           C  
ATOM   2895  O   LYS A 183       1.573  45.822  10.125  1.00  0.00           O  
ATOM   2896  CB  LYS A 183      -0.418  44.130  12.075  1.00  0.00           C  
ATOM   2897  CG  LYS A 183      -1.126  44.083  10.728  1.00  0.00           C  
ATOM   2898  CD  LYS A 183      -2.600  43.742  10.890  1.00  0.00           C  
ATOM   2899  CE  LYS A 183      -3.333  43.803   9.557  1.00  0.00           C  
ATOM   2900  NZ  LYS A 183      -4.789  43.537   9.710  1.00  0.00           N1+
ATOM   2901  H   LYS A 183       1.094  44.306  14.129  1.00  0.00           H  
ATOM   2902  HA  LYS A 183       1.547  43.625  11.370  1.00  0.00           H  
ATOM   2903 1HB  LYS A 183      -0.593  43.178  12.578  1.00  0.00           H  
ATOM   2904 2HB  LYS A 183      -0.891  44.908  12.674  1.00  0.00           H  
ATOM   2905 1HG  LYS A 183      -1.038  45.051  10.236  1.00  0.00           H  
ATOM   2906 2HG  LYS A 183      -0.655  43.330  10.097  1.00  0.00           H  
ATOM   2907 1HD  LYS A 183      -2.698  42.737  11.303  1.00  0.00           H  
ATOM   2908 2HD  LYS A 183      -3.063  44.446  11.580  1.00  0.00           H  
ATOM   2909 1HE  LYS A 183      -3.200  44.789   9.115  1.00  0.00           H  
ATOM   2910 2HE  LYS A 183      -2.911  43.064   8.876  1.00  0.00           H  
ATOM   2911 1HZ  LYS A 183      -5.238  43.586   8.806  1.00  0.00           H  
ATOM   2912 2HZ  LYS A 183      -4.924  42.616  10.104  1.00  0.00           H  
ATOM   2913 3HZ  LYS A 183      -5.195  44.228  10.325  1.00  0.00           H  
ATOM   2914  N   GLU A 184       1.304  46.803  12.133  1.00  0.00           N  
ATOM   2915  CA  GLU A 184       1.529  48.152  11.628  1.00  0.00           C  
ATOM   2916  C   GLU A 184       2.953  48.314  11.110  1.00  0.00           C  
ATOM   2917  O   GLU A 184       3.193  49.035  10.140  1.00  0.00           O  
ATOM   2918  CB  GLU A 184       1.254  49.184  12.724  1.00  0.00           C  
ATOM   2919  CG  GLU A 184      -0.212  49.310  13.114  1.00  0.00           C  
ATOM   2920  CD  GLU A 184      -0.438  50.296  14.227  1.00  0.00           C  
ATOM   2921  OE1 GLU A 184       0.525  50.788  14.764  1.00  0.00           O  
ATOM   2922  OE2 GLU A 184      -1.576  50.557  14.540  1.00  0.00           O1-
ATOM   2923  H   GLU A 184       1.110  46.670  13.114  1.00  0.00           H  
ATOM   2924  HA  GLU A 184       0.847  48.328  10.795  1.00  0.00           H  
ATOM   2925 1HB  GLU A 184       1.817  48.923  13.620  1.00  0.00           H  
ATOM   2926 2HB  GLU A 184       1.598  50.165  12.395  1.00  0.00           H  
ATOM   2927 1HG  GLU A 184      -0.784  49.627  12.242  1.00  0.00           H  
ATOM   2928 2HG  GLU A 184      -0.581  48.333  13.421  1.00  0.00           H  
ATOM   2929  N   SER A 185       3.894  47.640  11.762  1.00  0.00           N  
ATOM   2930  CA  SER A 185       5.292  47.681  11.347  1.00  0.00           C  
ATOM   2931  C   SER A 185       5.441  47.331   9.873  1.00  0.00           C  
ATOM   2932  O   SER A 185       4.743  46.456   9.359  1.00  0.00           O  
ATOM   2933  CB  SER A 185       6.114  46.725  12.188  1.00  0.00           C  
ATOM   2934  OG  SER A 185       7.443  46.682  11.746  1.00  0.00           O  
ATOM   2935  H   SER A 185       3.637  47.085  12.565  1.00  0.00           H  
ATOM   2936  HA  SER A 185       5.668  48.692  11.500  1.00  0.00           H  
ATOM   2937 1HB  SER A 185       6.085  47.040  13.231  1.00  0.00           H  
ATOM   2938 2HB  SER A 185       5.678  45.728  12.136  1.00  0.00           H  
ATOM   2939  HG  SER A 185       7.894  46.061  12.323  1.00  0.00           H  
ATOM   2940  N   PRO A 186       6.352  48.020   9.195  1.00  0.00           N  
ATOM   2941  CA  PRO A 186       6.599  47.777   7.778  1.00  0.00           C  
ATOM   2942  C   PRO A 186       7.392  46.493   7.571  1.00  0.00           C  
ATOM   2943  O   PRO A 186       7.517  46.004   6.448  1.00  0.00           O  
ATOM   2944  CB  PRO A 186       7.402  49.011   7.351  1.00  0.00           C  
ATOM   2945  CG  PRO A 186       8.119  49.426   8.589  1.00  0.00           C  
ATOM   2946  CD  PRO A 186       7.149  49.131   9.703  1.00  0.00           C  
ATOM   2947  HA  PRO A 186       5.637  47.728   7.246  1.00  0.00           H  
ATOM   2948 1HB  PRO A 186       8.084  48.749   6.530  1.00  0.00           H  
ATOM   2949 2HB  PRO A 186       6.722  49.787   6.971  1.00  0.00           H  
ATOM   2950 1HG  PRO A 186       9.060  48.865   8.689  1.00  0.00           H  
ATOM   2951 2HG  PRO A 186       8.388  50.491   8.533  1.00  0.00           H  
ATOM   2952 1HD  PRO A 186       7.705  48.858  10.611  1.00  0.00           H  
ATOM   2953 2HD  PRO A 186       6.520  50.013   9.883  1.00  0.00           H  
ATOM   2954  N   ASP A 187       7.926  45.949   8.659  1.00  0.00           N  
ATOM   2955  CA  ASP A 187       8.810  44.793   8.583  1.00  0.00           C  
ATOM   2956  C   ASP A 187       8.021  43.506   8.389  1.00  0.00           C  
ATOM   2957  O   ASP A 187       7.245  43.107   9.257  1.00  0.00           O  
ATOM   2958  CB  ASP A 187       9.665  44.687   9.849  1.00  0.00           C  
ATOM   2959  CG  ASP A 187      10.672  43.546   9.790  1.00  0.00           C  
ATOM   2960  OD1 ASP A 187      10.608  42.771   8.865  1.00  0.00           O  
ATOM   2961  OD2 ASP A 187      11.495  43.461  10.669  1.00  0.00           O1-
ATOM   2962  H   ASP A 187       7.713  46.349   9.562  1.00  0.00           H  
ATOM   2963  HA  ASP A 187       9.473  44.919   7.726  1.00  0.00           H  
ATOM   2964 1HB  ASP A 187      10.205  45.621  10.002  1.00  0.00           H  
ATOM   2965 2HB  ASP A 187       9.017  44.536  10.713  1.00  0.00           H  
ATOM   2966  N   PRO A 188       8.170  42.819   7.238  1.00  0.00           N  
ATOM   2967  CA  PRO A 188       7.484  41.588   6.918  1.00  0.00           C  
ATOM   2968  C   PRO A 188       7.626  40.579   8.046  1.00  0.00           C  
ATOM   2969  O   PRO A 188       6.720  39.791   8.299  1.00  0.00           O  
ATOM   2970  CB  PRO A 188       8.196  41.121   5.644  1.00  0.00           C  
ATOM   2971  CG  PRO A 188       8.650  42.384   4.995  1.00  0.00           C  
ATOM   2972  CD  PRO A 188       9.091  43.256   6.140  1.00  0.00           C  
ATOM   2973  HA  PRO A 188       6.426  41.796   6.715  1.00  0.00           H  
ATOM   2974 1HB  PRO A 188       9.028  40.450   5.902  1.00  0.00           H  
ATOM   2975 2HB  PRO A 188       7.501  40.544   5.015  1.00  0.00           H  
ATOM   2976 1HG  PRO A 188       9.463  42.174   4.284  1.00  0.00           H  
ATOM   2977 2HG  PRO A 188       7.828  42.830   4.415  1.00  0.00           H  
ATOM   2978 1HD  PRO A 188      10.142  43.042   6.381  1.00  0.00           H  
ATOM   2979 2HD  PRO A 188       8.963  44.313   5.867  1.00  0.00           H  
ATOM   2980  N   THR A 189       8.761  40.616   8.743  1.00  0.00           N  
ATOM   2981  CA  THR A 189       9.009  39.660   9.819  1.00  0.00           C  
ATOM   2982  C   THR A 189       8.093  39.919  11.007  1.00  0.00           C  
ATOM   2983  O   THR A 189       7.487  38.995  11.549  1.00  0.00           O  
ATOM   2984  CB  THR A 189      10.478  39.711  10.279  1.00  0.00           C  
ATOM   2985  CG2 THR A 189      10.712  38.737  11.423  1.00  0.00           C  
ATOM   2986  OG1 THR A 189      11.337  39.372   9.183  1.00  0.00           O  
ATOM   2987  H   THR A 189       9.478  41.286   8.506  1.00  0.00           H  
ATOM   2988  HA  THR A 189       8.805  38.657   9.445  1.00  0.00           H  
ATOM   2989  HB  THR A 189      10.720  40.720  10.614  1.00  0.00           H  
ATOM   2990  HG1 THR A 189      11.446  40.137   8.614  1.00  0.00           H  
ATOM   2991 1HG2 THR A 189      11.755  38.787  11.736  1.00  0.00           H  
ATOM   2992 2HG2 THR A 189      10.069  38.999  12.263  1.00  0.00           H  
ATOM   2993 3HG2 THR A 189      10.482  37.725  11.092  1.00  0.00           H  
ATOM   2994  N   ALA A 190       7.995  41.185  11.411  1.00  0.00           N  
ATOM   2995  CA  ALA A 190       7.074  41.596  12.469  1.00  0.00           C  
ATOM   2996  C   ALA A 190       5.624  41.324  12.080  1.00  0.00           C  
ATOM   2997  O   ALA A 190       4.822  40.886  12.904  1.00  0.00           O  
ATOM   2998  CB  ALA A 190       7.252  43.075  12.775  1.00  0.00           C  
ATOM   2999  H   ALA A 190       8.554  41.887  10.941  1.00  0.00           H  
ATOM   3000  HA  ALA A 190       7.300  41.014  13.363  1.00  0.00           H  
ATOM   3001 1HB  ALA A 190       6.576  43.365  13.576  1.00  0.00           H  
ATOM   3002 2HB  ALA A 190       8.281  43.263  13.079  1.00  0.00           H  
ATOM   3003 3HB  ALA A 190       7.024  43.655  11.882  1.00  0.00           H  
ATOM   3004  N   ILE A 191       5.298  41.567  10.819  1.00  0.00           N  
ATOM   3005  CA  ILE A 191       3.941  41.368  10.325  1.00  0.00           C  
ATOM   3006  C   ILE A 191       3.541  39.901  10.384  1.00  0.00           C  
ATOM   3007  O   ILE A 191       2.421  39.568  10.770  1.00  0.00           O  
ATOM   3008  CB  ILE A 191       3.800  41.879   8.880  1.00  0.00           C  
ATOM   3009  CG1 ILE A 191       3.995  43.397   8.831  1.00  0.00           C  
ATOM   3010  CG2 ILE A 191       2.444  41.495   8.309  1.00  0.00           C  
ATOM   3011  CD1 ILE A 191       4.228  43.937   7.437  1.00  0.00           C  
ATOM   3012  H   ILE A 191       6.005  41.914  10.189  1.00  0.00           H  
ATOM   3013  HA  ILE A 191       3.257  41.935  10.956  1.00  0.00           H  
ATOM   3014  HB  ILE A 191       4.583  41.440   8.261  1.00  0.00           H  
ATOM   3015 1HG1 ILE A 191       3.118  43.891   9.246  1.00  0.00           H  
ATOM   3016 2HG1 ILE A 191       4.850  43.675   9.449  1.00  0.00           H  
ATOM   3017 1HG2 ILE A 191       2.362  41.865   7.287  1.00  0.00           H  
ATOM   3018 2HG2 ILE A 191       2.344  40.410   8.311  1.00  0.00           H  
ATOM   3019 3HG2 ILE A 191       1.655  41.934   8.918  1.00  0.00           H  
ATOM   3020 1HD1 ILE A 191       4.358  45.019   7.484  1.00  0.00           H  
ATOM   3021 2HD1 ILE A 191       5.124  43.482   7.015  1.00  0.00           H  
ATOM   3022 3HD1 ILE A 191       3.370  43.702   6.809  1.00  0.00           H  
ATOM   3023  N   ILE A 192       4.464  39.025  10.000  1.00  0.00           N  
ATOM   3024  CA  ILE A 192       4.259  37.588  10.134  1.00  0.00           C  
ATOM   3025  C   ILE A 192       4.001  37.201  11.586  1.00  0.00           C  
ATOM   3026  O   ILE A 192       3.098  36.419  11.877  1.00  0.00           O  
ATOM   3027  CB  ILE A 192       5.476  36.808   9.602  1.00  0.00           C  
ATOM   3028  CG1 ILE A 192       5.577  36.949   8.081  1.00  0.00           C  
ATOM   3029  CG2 ILE A 192       5.385  35.343   9.999  1.00  0.00           C  
ATOM   3030  CD1 ILE A 192       6.912  36.521   7.515  1.00  0.00           C  
ATOM   3031  H   ILE A 192       5.330  39.364   9.607  1.00  0.00           H  
ATOM   3032  HA  ILE A 192       3.380  37.308   9.553  1.00  0.00           H  
ATOM   3033  HB  ILE A 192       6.389  37.232  10.019  1.00  0.00           H  
ATOM   3034 1HG1 ILE A 192       4.798  36.351   7.608  1.00  0.00           H  
ATOM   3035 2HG1 ILE A 192       5.407  37.988   7.800  1.00  0.00           H  
ATOM   3036 1HG2 ILE A 192       6.252  34.807   9.615  1.00  0.00           H  
ATOM   3037 2HG2 ILE A 192       5.360  35.262  11.085  1.00  0.00           H  
ATOM   3038 3HG2 ILE A 192       4.476  34.910   9.582  1.00  0.00           H  
ATOM   3039 1HD1 ILE A 192       6.907  36.651   6.433  1.00  0.00           H  
ATOM   3040 2HD1 ILE A 192       7.704  37.132   7.950  1.00  0.00           H  
ATOM   3041 3HD1 ILE A 192       7.089  35.473   7.754  1.00  0.00           H  
ATOM   3042  N   ARG A 193       4.801  37.754  12.491  1.00  0.00           N  
ATOM   3043  CA  ARG A 193       4.624  37.514  13.918  1.00  0.00           C  
ATOM   3044  C   ARG A 193       3.240  37.944  14.382  1.00  0.00           C  
ATOM   3045  O   ARG A 193       2.615  37.277  15.210  1.00  0.00           O  
ATOM   3046  CB  ARG A 193       5.679  38.260  14.722  1.00  0.00           C  
ATOM   3047  CG  ARG A 193       7.089  37.705  14.598  1.00  0.00           C  
ATOM   3048  CD  ARG A 193       8.068  38.518  15.364  1.00  0.00           C  
ATOM   3049  NE  ARG A 193       9.418  37.990  15.248  1.00  0.00           N  
ATOM   3050  CZ  ARG A 193      10.523  38.606  15.714  1.00  0.00           C  
ATOM   3051  NH1 ARG A 193      10.421  39.767  16.322  1.00  0.00           N1+
ATOM   3052  NH2 ARG A 193      11.708  38.043  15.559  1.00  0.00           N  
ATOM   3053  H   ARG A 193       5.550  38.358  12.184  1.00  0.00           H  
ATOM   3054  HA  ARG A 193       4.726  36.443  14.104  1.00  0.00           H  
ATOM   3055 1HB  ARG A 193       5.706  39.302  14.407  1.00  0.00           H  
ATOM   3056 2HB  ARG A 193       5.410  38.245  15.778  1.00  0.00           H  
ATOM   3057 1HG  ARG A 193       7.113  36.685  14.984  1.00  0.00           H  
ATOM   3058 2HG  ARG A 193       7.389  37.704  13.550  1.00  0.00           H  
ATOM   3059 1HD  ARG A 193       8.068  39.539  14.985  1.00  0.00           H  
ATOM   3060 2HD  ARG A 193       7.793  38.522  16.418  1.00  0.00           H  
ATOM   3061  HE  ARG A 193       9.537  37.099  14.786  1.00  0.00           H  
ATOM   3062 1HH1 ARG A 193       9.514  40.197  16.441  1.00  0.00           H  
ATOM   3063 2HH1 ARG A 193      11.248  40.228  16.671  1.00  0.00           H  
ATOM   3064 1HH2 ARG A 193      11.787  37.150  15.091  1.00  0.00           H  
ATOM   3065 2HH2 ARG A 193      12.535  38.504  15.908  1.00  0.00           H  
ATOM   3066  N   ALA A 194       2.762  39.062  13.846  1.00  0.00           N  
ATOM   3067  CA  ALA A 194       1.419  39.544  14.147  1.00  0.00           C  
ATOM   3068  C   ALA A 194       0.365  38.514  13.761  1.00  0.00           C  
ATOM   3069  O   ALA A 194      -0.538  38.213  14.542  1.00  0.00           O  
ATOM   3070  CB  ALA A 194       1.156  40.861  13.430  1.00  0.00           C  
ATOM   3071  H   ALA A 194       3.344  39.591  13.214  1.00  0.00           H  
ATOM   3072  HA  ALA A 194       1.350  39.707  15.222  1.00  0.00           H  
ATOM   3073 1HB  ALA A 194       0.149  41.208  13.665  1.00  0.00           H  
ATOM   3074 2HB  ALA A 194       1.879  41.607  13.760  1.00  0.00           H  
ATOM   3075 3HB  ALA A 194       1.248  40.717  12.356  1.00  0.00           H  
ATOM   3076  N   ALA A 195       0.486  37.977  12.553  1.00  0.00           N  
ATOM   3077  CA  ALA A 195      -0.458  36.980  12.060  1.00  0.00           C  
ATOM   3078  C   ALA A 195      -0.482  35.751  12.959  1.00  0.00           C  
ATOM   3079  O   ALA A 195      -1.548  35.215  13.266  1.00  0.00           O  
ATOM   3080  CB  ALA A 195      -0.113  36.582  10.631  1.00  0.00           C  
ATOM   3081  H   ALA A 195       1.252  38.265  11.960  1.00  0.00           H  
ATOM   3082  HA  ALA A 195      -1.455  37.423  12.048  1.00  0.00           H  
ATOM   3083 1HB  ALA A 195      -0.826  35.838  10.278  1.00  0.00           H  
ATOM   3084 2HB  ALA A 195      -0.158  37.462   9.989  1.00  0.00           H  
ATOM   3085 3HB  ALA A 195       0.892  36.164  10.603  1.00  0.00           H  
ATOM   3086  N   ARG A 196       0.698  35.308  13.379  1.00  0.00           N  
ATOM   3087  CA  ARG A 196       0.812  34.160  14.271  1.00  0.00           C  
ATOM   3088  C   ARG A 196       0.063  34.399  15.574  1.00  0.00           C  
ATOM   3089  O   ARG A 196      -0.676  33.534  16.046  1.00  0.00           O  
ATOM   3090  CB  ARG A 196       2.273  33.864  14.576  1.00  0.00           C  
ATOM   3091  CG  ARG A 196       3.079  33.338  13.399  1.00  0.00           C  
ATOM   3092  CD  ARG A 196       4.451  32.940  13.806  1.00  0.00           C  
ATOM   3093  NE  ARG A 196       5.291  32.638  12.658  1.00  0.00           N  
ATOM   3094  CZ  ARG A 196       5.263  31.477  11.975  1.00  0.00           C  
ATOM   3095  NH1 ARG A 196       4.434  30.522  12.335  1.00  0.00           N1+
ATOM   3096  NH2 ARG A 196       6.069  31.299  10.942  1.00  0.00           N  
ATOM   3097  H   ARG A 196       1.538  35.778  13.070  1.00  0.00           H  
ATOM   3098  HA  ARG A 196       0.363  33.295  13.782  1.00  0.00           H  
ATOM   3099 1HB  ARG A 196       2.761  34.770  14.933  1.00  0.00           H  
ATOM   3100 2HB  ARG A 196       2.334  33.123  15.375  1.00  0.00           H  
ATOM   3101 1HG  ARG A 196       2.579  32.466  12.976  1.00  0.00           H  
ATOM   3102 2HG  ARG A 196       3.159  34.115  12.637  1.00  0.00           H  
ATOM   3103 1HD  ARG A 196       4.915  33.752  14.364  1.00  0.00           H  
ATOM   3104 2HD  ARG A 196       4.400  32.051  14.435  1.00  0.00           H  
ATOM   3105  HE  ARG A 196       5.942  33.349  12.352  1.00  0.00           H  
ATOM   3106 1HH1 ARG A 196       3.819  30.658  13.123  1.00  0.00           H  
ATOM   3107 2HH1 ARG A 196       4.413  29.652  11.822  1.00  0.00           H  
ATOM   3108 1HH2 ARG A 196       6.706  32.034  10.666  1.00  0.00           H  
ATOM   3109 2HH2 ARG A 196       6.048  30.429  10.430  1.00  0.00           H  
ATOM   3110  N   ALA A 197       0.280  35.570  16.165  1.00  0.00           N  
ATOM   3111  CA  ALA A 197      -0.386  35.962  17.401  1.00  0.00           C  
ATOM   3112  C   ALA A 197      -1.910  36.008  17.249  1.00  0.00           C  
ATOM   3113  O   ALA A 197      -2.650  35.587  18.143  1.00  0.00           O  
ATOM   3114  CB  ALA A 197       0.135  37.320  17.835  1.00  0.00           C  
ATOM   3115  H   ALA A 197       0.940  36.217  15.738  1.00  0.00           H  
ATOM   3116  HA  ALA A 197      -0.146  35.223  18.164  1.00  0.00           H  
ATOM   3117 1HB  ALA A 197      -0.326  37.609  18.761  1.00  0.00           H  
ATOM   3118 2HB  ALA A 197       1.213  37.269  17.966  1.00  0.00           H  
ATOM   3119 3HB  ALA A 197      -0.099  38.053  17.070  1.00  0.00           H  
ATOM   3120  N   LEU A 198      -2.373  36.487  16.099  1.00  0.00           N  
ATOM   3121  CA  LEU A 198      -3.801  36.625  15.837  1.00  0.00           C  
ATOM   3122  C   LEU A 198      -4.464  35.263  15.673  1.00  0.00           C  
ATOM   3123  O   LEU A 198      -5.608  35.065  16.085  1.00  0.00           O  
ATOM   3124  CB  LEU A 198      -4.029  37.466  14.574  1.00  0.00           C  
ATOM   3125  CG  LEU A 198      -3.667  38.952  14.691  1.00  0.00           C  
ATOM   3126  CD1 LEU A 198      -3.594  39.568  13.300  1.00  0.00           C  
ATOM   3127  CD2 LEU A 198      -4.705  39.661  15.549  1.00  0.00           C  
ATOM   3128  H   LEU A 198      -1.711  36.797  15.402  1.00  0.00           H  
ATOM   3129  HA  LEU A 198      -4.258  37.118  16.694  1.00  0.00           H  
ATOM   3130 1HB  LEU A 198      -3.437  37.044  13.764  1.00  0.00           H  
ATOM   3131 2HB  LEU A 198      -5.081  37.401  14.299  1.00  0.00           H  
ATOM   3132  HG  LEU A 198      -2.685  39.053  15.153  1.00  0.00           H  
ATOM   3133 1HD1 LEU A 198      -3.336  40.625  13.383  1.00  0.00           H  
ATOM   3134 2HD1 LEU A 198      -2.831  39.055  12.715  1.00  0.00           H  
ATOM   3135 3HD1 LEU A 198      -4.560  39.468  12.806  1.00  0.00           H  
ATOM   3136 1HD2 LEU A 198      -4.447  40.718  15.633  1.00  0.00           H  
ATOM   3137 2HD2 LEU A 198      -5.687  39.562  15.088  1.00  0.00           H  
ATOM   3138 3HD2 LEU A 198      -4.724  39.213  16.543  1.00  0.00           H  
ATOM   3139  N   LEU A 199      -3.742  34.328  15.067  1.00  0.00           N  
ATOM   3140  CA  LEU A 199      -4.244  32.971  14.879  1.00  0.00           C  
ATOM   3141  C   LEU A 199      -4.397  32.251  16.214  1.00  0.00           C  
ATOM   3142  O   LEU A 199      -5.312  31.449  16.394  1.00  0.00           O  
ATOM   3143  CB  LEU A 199      -3.300  32.178  13.968  1.00  0.00           C  
ATOM   3144  CG  LEU A 199      -3.251  32.632  12.503  1.00  0.00           C  
ATOM   3145  CD1 LEU A 199      -2.162  31.863  11.768  1.00  0.00           C  
ATOM   3146  CD2 LEU A 199      -4.610  32.408  11.856  1.00  0.00           C  
ATOM   3147  H   LEU A 199      -2.817  34.561  14.731  1.00  0.00           H  
ATOM   3148  HA  LEU A 199      -5.226  33.028  14.409  1.00  0.00           H  
ATOM   3149 1HB  LEU A 199      -2.290  32.246  14.369  1.00  0.00           H  
ATOM   3150 2HB  LEU A 199      -3.603  31.131  13.980  1.00  0.00           H  
ATOM   3151  HG  LEU A 199      -2.999  33.692  12.459  1.00  0.00           H  
ATOM   3152 1HD1 LEU A 199      -2.127  32.186  10.728  1.00  0.00           H  
ATOM   3153 2HD1 LEU A 199      -1.198  32.057  12.240  1.00  0.00           H  
ATOM   3154 3HD1 LEU A 199      -2.378  30.796  11.809  1.00  0.00           H  
ATOM   3155 1HD2 LEU A 199      -4.576  32.732  10.816  1.00  0.00           H  
ATOM   3156 2HD2 LEU A 199      -4.863  31.348  11.899  1.00  0.00           H  
ATOM   3157 3HD2 LEU A 199      -5.367  32.983  12.391  1.00  0.00           H  
ATOM   3158  N   LYS A 200      -3.496  32.544  17.145  1.00  0.00           N  
ATOM   3159  CA  LYS A 200      -3.580  31.992  18.491  1.00  0.00           C  
ATOM   3160  C   LYS A 200      -4.854  32.446  19.192  1.00  0.00           C  
ATOM   3161  O   LYS A 200      -5.507  31.663  19.883  1.00  0.00           O  
ATOM   3162  CB  LYS A 200      -2.355  32.395  19.314  1.00  0.00           C  
ATOM   3163  CG  LYS A 200      -1.060  31.717  18.886  1.00  0.00           C  
ATOM   3164  CD  LYS A 200       0.127  32.244  19.678  1.00  0.00           C  
ATOM   3165  CE  LYS A 200       1.435  31.648  19.178  1.00  0.00           C  
ATOM   3166  NZ  LYS A 200       2.613  32.209  19.896  1.00  0.00           N1+
ATOM   3167  H   LYS A 200      -2.732  33.163  16.912  1.00  0.00           H  
ATOM   3168  HA  LYS A 200      -3.608  30.905  18.419  1.00  0.00           H  
ATOM   3169 1HB  LYS A 200      -2.208  33.473  19.242  1.00  0.00           H  
ATOM   3170 2HB  LYS A 200      -2.526  32.156  20.363  1.00  0.00           H  
ATOM   3171 1HG  LYS A 200      -1.143  30.641  19.044  1.00  0.00           H  
ATOM   3172 2HG  LYS A 200      -0.887  31.898  17.825  1.00  0.00           H  
ATOM   3173 1HD  LYS A 200       0.174  33.330  19.586  1.00  0.00           H  
ATOM   3174 2HD  LYS A 200       0.004  31.991  20.731  1.00  0.00           H  
ATOM   3175 1HE  LYS A 200       1.420  30.568  19.318  1.00  0.00           H  
ATOM   3176 2HE  LYS A 200       1.545  31.853  18.113  1.00  0.00           H  
ATOM   3177 1HZ  LYS A 200       3.458  31.791  19.535  1.00  0.00           H  
ATOM   3178 2HZ  LYS A 200       2.647  33.210  19.757  1.00  0.00           H  
ATOM   3179 3HZ  LYS A 200       2.532  32.010  20.882  1.00  0.00           H  
ATOM   3180  N   ILE A 201      -5.202  33.715  19.014  1.00  0.00           N  
ATOM   3181  CA  ILE A 201      -6.470  34.239  19.508  1.00  0.00           C  
ATOM   3182  C   ILE A 201      -7.652  33.577  18.810  1.00  0.00           C  
ATOM   3183  O   ILE A 201      -8.610  33.154  19.456  1.00  0.00           O  
ATOM   3184  CB  ILE A 201      -6.546  35.764  19.312  1.00  0.00           C  
ATOM   3185  CG1 ILE A 201      -5.527  36.469  20.211  1.00  0.00           C  
ATOM   3186  CG2 ILE A 201      -7.952  36.268  19.600  1.00  0.00           C  
ATOM   3187  CD1 ILE A 201      -5.337  37.933  19.887  1.00  0.00           C  
ATOM   3188  H   ILE A 201      -4.573  34.333  18.521  1.00  0.00           H  
ATOM   3189  HA  ILE A 201      -6.536  34.033  20.576  1.00  0.00           H  
ATOM   3190  HB  ILE A 201      -6.284  36.013  18.284  1.00  0.00           H  
ATOM   3191 1HG1 ILE A 201      -5.842  36.388  21.251  1.00  0.00           H  
ATOM   3192 2HG1 ILE A 201      -4.560  35.973  20.124  1.00  0.00           H  
ATOM   3193 1HG2 ILE A 201      -7.988  37.347  19.457  1.00  0.00           H  
ATOM   3194 2HG2 ILE A 201      -8.656  35.789  18.920  1.00  0.00           H  
ATOM   3195 3HG2 ILE A 201      -8.222  36.028  20.629  1.00  0.00           H  
ATOM   3196 1HD1 ILE A 201      -4.600  38.364  20.566  1.00  0.00           H  
ATOM   3197 2HD1 ILE A 201      -4.987  38.036  18.859  1.00  0.00           H  
ATOM   3198 3HD1 ILE A 201      -6.284  38.458  20.002  1.00  0.00           H  
ATOM   3199  N   ALA A 202      -7.577  33.491  17.486  1.00  0.00           N  
ATOM   3200  CA  ALA A 202      -8.655  32.910  16.694  1.00  0.00           C  
ATOM   3201  C   ALA A 202      -8.988  31.502  17.168  1.00  0.00           C  
ATOM   3202  O   ALA A 202     -10.147  31.184  17.435  1.00  0.00           O  
ATOM   3203  CB  ALA A 202      -8.280  32.897  15.219  1.00  0.00           C  
ATOM   3204  H   ALA A 202      -6.752  33.837  17.016  1.00  0.00           H  
ATOM   3205  HA  ALA A 202      -9.548  33.522  16.822  1.00  0.00           H  
ATOM   3206 1HB  ALA A 202      -9.094  32.460  14.641  1.00  0.00           H  
ATOM   3207 2HB  ALA A 202      -8.101  33.917  14.879  1.00  0.00           H  
ATOM   3208 3HB  ALA A 202      -7.377  32.305  15.078  1.00  0.00           H  
ATOM   3209  N   ARG A 203      -7.966  30.659  17.271  1.00  0.00           N  
ATOM   3210  CA  ARG A 203      -8.155  29.269  17.668  1.00  0.00           C  
ATOM   3211  C   ARG A 203      -8.666  29.171  19.100  1.00  0.00           C  
ATOM   3212  O   ARG A 203      -9.537  28.355  19.403  1.00  0.00           O  
ATOM   3213  CB  ARG A 203      -6.851  28.494  17.543  1.00  0.00           C  
ATOM   3214  CG  ARG A 203      -6.983  26.989  17.712  1.00  0.00           C  
ATOM   3215  CD  ARG A 203      -6.780  26.575  19.124  1.00  0.00           C  
ATOM   3216  NE  ARG A 203      -6.890  25.134  19.287  1.00  0.00           N  
ATOM   3217  CZ  ARG A 203      -6.882  24.496  20.474  1.00  0.00           C  
ATOM   3218  NH1 ARG A 203      -6.770  25.183  21.589  1.00  0.00           N1+
ATOM   3219  NH2 ARG A 203      -6.988  23.179  20.516  1.00  0.00           N  
ATOM   3220  H   ARG A 203      -7.034  30.991  17.069  1.00  0.00           H  
ATOM   3221  HA  ARG A 203      -8.906  28.822  17.017  1.00  0.00           H  
ATOM   3222 1HB  ARG A 203      -6.411  28.679  16.565  1.00  0.00           H  
ATOM   3223 2HB  ARG A 203      -6.144  28.849  18.293  1.00  0.00           H  
ATOM   3224 1HG  ARG A 203      -7.980  26.674  17.402  1.00  0.00           H  
ATOM   3225 2HG  ARG A 203      -6.236  26.487  17.096  1.00  0.00           H  
ATOM   3226 1HD  ARG A 203      -5.787  26.880  19.453  1.00  0.00           H  
ATOM   3227 2HD  ARG A 203      -7.533  27.047  19.753  1.00  0.00           H  
ATOM   3228  HE  ARG A 203      -6.978  24.571  18.451  1.00  0.00           H  
ATOM   3229 1HH1 ARG A 203      -6.689  26.189  21.556  1.00  0.00           H  
ATOM   3230 2HH1 ARG A 203      -6.765  24.705  22.478  1.00  0.00           H  
ATOM   3231 1HH2 ARG A 203      -7.074  22.651  19.659  1.00  0.00           H  
ATOM   3232 2HH2 ARG A 203      -6.982  22.701  21.405  1.00  0.00           H  
ATOM   3233  N   THR A 204      -8.120  30.006  19.977  1.00  0.00           N  
ATOM   3234  CA  THR A 204      -8.483  29.979  21.388  1.00  0.00           C  
ATOM   3235  C   THR A 204      -9.950  30.339  21.587  1.00  0.00           C  
ATOM   3236  O   THR A 204     -10.653  29.706  22.376  1.00  0.00           O  
ATOM   3237  CB  THR A 204      -7.599  30.939  22.207  1.00  0.00           C  
ATOM   3238  CG2 THR A 204      -8.036  30.956  23.663  1.00  0.00           C  
ATOM   3239  OG1 THR A 204      -6.231  30.519  22.127  1.00  0.00           O  
ATOM   3240  H   THR A 204      -7.436  30.676  19.658  1.00  0.00           H  
ATOM   3241  HA  THR A 204      -8.337  28.966  21.764  1.00  0.00           H  
ATOM   3242  HB  THR A 204      -7.680  31.945  21.797  1.00  0.00           H  
ATOM   3243  HG1 THR A 204      -5.862  30.789  21.283  1.00  0.00           H  
ATOM   3244 1HG2 THR A 204      -7.401  31.641  24.226  1.00  0.00           H  
ATOM   3245 2HG2 THR A 204      -9.073  31.286  23.728  1.00  0.00           H  
ATOM   3246 3HG2 THR A 204      -7.949  29.954  24.081  1.00  0.00           H  
ATOM   3247  N   THR A 205     -10.407  31.358  20.868  1.00  0.00           N  
ATOM   3248  CA  THR A 205     -11.739  31.909  21.080  1.00  0.00           C  
ATOM   3249  C   THR A 205     -12.721  31.397  20.036  1.00  0.00           C  
ATOM   3250  O   THR A 205     -13.935  31.488  20.212  1.00  0.00           O  
ATOM   3251  CB  THR A 205     -11.713  33.448  21.053  1.00  0.00           C  
ATOM   3252  CG2 THR A 205     -10.778  33.985  22.127  1.00  0.00           C  
ATOM   3253  OG1 THR A 205     -11.267  33.899  19.767  1.00  0.00           O  
ATOM   3254  H   THR A 205      -9.815  31.760  20.155  1.00  0.00           H  
ATOM   3255  HA  THR A 205     -12.097  31.583  22.058  1.00  0.00           H  
ATOM   3256  HB  THR A 205     -12.717  33.833  21.229  1.00  0.00           H  
ATOM   3257  HG1 THR A 205     -11.251  34.859  19.753  1.00  0.00           H  
ATOM   3258 1HG2 THR A 205     -10.772  35.074  22.093  1.00  0.00           H  
ATOM   3259 2HG2 THR A 205     -11.121  33.653  23.106  1.00  0.00           H  
ATOM   3260 3HG2 THR A 205      -9.770  33.611  21.950  1.00  0.00           H  
ATOM   3261  N   GLY A 206     -12.187  30.857  18.944  1.00  0.00           N  
ATOM   3262  CA  GLY A 206     -13.012  30.429  17.819  1.00  0.00           C  
ATOM   3263  C   GLY A 206     -13.519  31.624  17.023  1.00  0.00           C  
ATOM   3264  O   GLY A 206     -14.588  31.569  16.416  1.00  0.00           O  
ATOM   3265  H   GLY A 206     -11.186  30.740  18.893  1.00  0.00           H  
ATOM   3266 1HA  GLY A 206     -12.430  29.775  17.170  1.00  0.00           H  
ATOM   3267 2HA  GLY A 206     -13.855  29.848  18.188  1.00  0.00           H  
ATOM   3268  N   ASP A 207     -12.746  32.705  17.029  1.00  0.00           N  
ATOM   3269  CA  ASP A 207     -13.168  33.953  16.405  1.00  0.00           C  
ATOM   3270  C   ASP A 207     -12.736  34.011  14.944  1.00  0.00           C  
ATOM   3271  O   ASP A 207     -11.551  34.150  14.642  1.00  0.00           O  
ATOM   3272  CB  ASP A 207     -12.594  35.153  17.160  1.00  0.00           C  
ATOM   3273  CG  ASP A 207     -13.112  36.486  16.638  1.00  0.00           C  
ATOM   3274  OD1 ASP A 207     -13.867  36.479  15.695  1.00  0.00           O  
ATOM   3275  OD2 ASP A 207     -12.749  37.498  17.189  1.00  0.00           O1-
ATOM   3276  H   ASP A 207     -11.842  32.660  17.479  1.00  0.00           H  
ATOM   3277  HA  ASP A 207     -14.257  34.001  16.429  1.00  0.00           H  
ATOM   3278 1HB  ASP A 207     -12.845  35.071  18.218  1.00  0.00           H  
ATOM   3279 2HB  ASP A 207     -11.506  35.147  17.080  1.00  0.00           H  
ATOM   3280  N   GLU A 208     -13.705  33.903  14.041  1.00  0.00           N  
ATOM   3281  CA  GLU A 208     -13.425  33.928  12.610  1.00  0.00           C  
ATOM   3282  C   GLU A 208     -12.766  35.239  12.201  1.00  0.00           C  
ATOM   3283  O   GLU A 208     -11.952  35.274  11.279  1.00  0.00           O  
ATOM   3284  CB  GLU A 208     -14.714  33.722  11.811  1.00  0.00           C  
ATOM   3285  CG  GLU A 208     -15.300  32.320  11.912  1.00  0.00           C  
ATOM   3286  CD  GLU A 208     -16.592  32.171  11.160  1.00  0.00           C  
ATOM   3287  OE1 GLU A 208     -16.834  32.951  10.270  1.00  0.00           O  
ATOM   3288  OE2 GLU A 208     -17.340  31.275  11.475  1.00  0.00           O1-
ATOM   3289  H   GLU A 208     -14.660  33.801  14.354  1.00  0.00           H  
ATOM   3290  HA  GLU A 208     -12.729  33.121  12.380  1.00  0.00           H  
ATOM   3291 1HB  GLU A 208     -15.472  34.426  12.155  1.00  0.00           H  
ATOM   3292 2HB  GLU A 208     -14.526  33.931  10.758  1.00  0.00           H  
ATOM   3293 1HG  GLU A 208     -14.578  31.607  11.516  1.00  0.00           H  
ATOM   3294 2HG  GLU A 208     -15.466  32.083  12.962  1.00  0.00           H  
ATOM   3295  N   GLU A 209     -13.125  36.316  12.892  1.00  0.00           N  
ATOM   3296  CA  GLU A 209     -12.661  37.649  12.527  1.00  0.00           C  
ATOM   3297  C   GLU A 209     -11.179  37.820  12.839  1.00  0.00           C  
ATOM   3298  O   GLU A 209     -10.454  38.493  12.107  1.00  0.00           O  
ATOM   3299  CB  GLU A 209     -13.473  38.716  13.262  1.00  0.00           C  
ATOM   3300  CG  GLU A 209     -14.943  38.770  12.868  1.00  0.00           C  
ATOM   3301  CD  GLU A 209     -15.146  39.026  11.400  1.00  0.00           C  
ATOM   3302  OE1 GLU A 209     -14.584  39.971  10.899  1.00  0.00           O  
ATOM   3303  OE2 GLU A 209     -15.864  38.277  10.781  1.00  0.00           O1-
ATOM   3304  H   GLU A 209     -13.735  36.208  13.689  1.00  0.00           H  
ATOM   3305  HA  GLU A 209     -12.788  37.778  11.452  1.00  0.00           H  
ATOM   3306 1HB  GLU A 209     -13.421  38.538  14.337  1.00  0.00           H  
ATOM   3307 2HB  GLU A 209     -13.041  39.699  13.072  1.00  0.00           H  
ATOM   3308 1HG  GLU A 209     -15.412  37.821  13.128  1.00  0.00           H  
ATOM   3309 2HG  GLU A 209     -15.433  39.556  13.441  1.00  0.00           H  
ATOM   3310  N   ALA A 210     -10.735  37.207  13.932  1.00  0.00           N  
ATOM   3311  CA  ALA A 210      -9.320  37.194  14.281  1.00  0.00           C  
ATOM   3312  C   ALA A 210      -8.497  36.474  13.220  1.00  0.00           C  
ATOM   3313  O   ALA A 210      -7.399  36.908  12.872  1.00  0.00           O  
ATOM   3314  CB  ALA A 210      -9.115  36.541  15.640  1.00  0.00           C  
ATOM   3315  H   ALA A 210     -11.395  36.739  14.535  1.00  0.00           H  
ATOM   3316  HA  ALA A 210      -8.966  38.224  14.331  1.00  0.00           H  
ATOM   3317 1HB  ALA A 210      -8.054  36.538  15.887  1.00  0.00           H  
ATOM   3318 2HB  ALA A 210      -9.663  37.101  16.399  1.00  0.00           H  
ATOM   3319 3HB  ALA A 210      -9.483  35.516  15.611  1.00  0.00           H  
ATOM   3320  N   ALA A 211      -9.031  35.353  12.718  1.00  0.00           N  
ATOM   3321  CA  ALA A 211      -8.387  34.619  11.627  1.00  0.00           C  
ATOM   3322  C   ALA A 211      -8.292  35.474  10.364  1.00  0.00           C  
ATOM   3323  O   ALA A 211      -7.270  35.463   9.679  1.00  0.00           O  
ATOM   3324  CB  ALA A 211      -9.140  33.332  11.334  1.00  0.00           C  
ATOM   3325  H   ALA A 211      -9.913  35.016  13.100  1.00  0.00           H  
ATOM   3326  HA  ALA A 211      -7.374  34.369  11.942  1.00  0.00           H  
ATOM   3327 1HB  ALA A 211      -8.628  32.787  10.544  1.00  0.00           H  
ATOM   3328 2HB  ALA A 211      -9.178  32.718  12.231  1.00  0.00           H  
ATOM   3329 3HB  ALA A 211     -10.147  33.570  11.018  1.00  0.00           H  
ATOM   3330  N   LYS A 212      -9.344  36.239  10.076  1.00  0.00           N  
ATOM   3331  CA  LYS A 212      -9.363  37.120   8.915  1.00  0.00           C  
ATOM   3332  C   LYS A 212      -8.263  38.170   9.002  1.00  0.00           C  
ATOM   3333  O   LYS A 212      -7.619  38.494   8.005  1.00  0.00           O  
ATOM   3334  CB  LYS A 212     -10.727  37.798   8.778  1.00  0.00           C  
ATOM   3335  CG  LYS A 212     -11.849  36.869   8.331  1.00  0.00           C  
ATOM   3336  CD  LYS A 212     -13.182  37.600   8.276  1.00  0.00           C  
ATOM   3337  CE  LYS A 212     -14.328  36.640   7.995  1.00  0.00           C  
ATOM   3338  NZ  LYS A 212     -15.651  37.319   8.057  1.00  0.00           N1+
ATOM   3339  H   LYS A 212     -10.155  36.199  10.676  1.00  0.00           H  
ATOM   3340  HA  LYS A 212      -9.177  36.521   8.023  1.00  0.00           H  
ATOM   3341 1HB  LYS A 212     -11.015  38.233   9.735  1.00  0.00           H  
ATOM   3342 2HB  LYS A 212     -10.659  38.611   8.056  1.00  0.00           H  
ATOM   3343 1HG  LYS A 212     -11.620  36.471   7.342  1.00  0.00           H  
ATOM   3344 2HG  LYS A 212     -11.930  36.035   9.028  1.00  0.00           H  
ATOM   3345 1HD  LYS A 212     -13.363  38.101   9.227  1.00  0.00           H  
ATOM   3346 2HD  LYS A 212     -13.150  38.354   7.488  1.00  0.00           H  
ATOM   3347 1HE  LYS A 212     -14.204  36.205   7.003  1.00  0.00           H  
ATOM   3348 2HE  LYS A 212     -14.314  35.833   8.726  1.00  0.00           H  
ATOM   3349 1HZ  LYS A 212     -16.384  36.651   7.866  1.00  0.00           H  
ATOM   3350 2HZ  LYS A 212     -15.785  37.712   8.979  1.00  0.00           H  
ATOM   3351 3HZ  LYS A 212     -15.683  38.060   7.371  1.00  0.00           H  
ATOM   3352  N   GLU A 213      -8.052  38.701  10.203  1.00  0.00           N  
ATOM   3353  CA  GLU A 213      -6.985  39.665  10.437  1.00  0.00           C  
ATOM   3354  C   GLU A 213      -5.615  39.040  10.198  1.00  0.00           C  
ATOM   3355  O   GLU A 213      -4.721  39.676   9.640  1.00  0.00           O  
ATOM   3356  CB  GLU A 213      -7.065  40.212  11.864  1.00  0.00           C  
ATOM   3357  CG  GLU A 213      -8.258  41.120  12.123  1.00  0.00           C  
ATOM   3358  CD  GLU A 213      -8.346  41.577  13.552  1.00  0.00           C  
ATOM   3359  OE1 GLU A 213      -7.570  41.114  14.353  1.00  0.00           O  
ATOM   3360  OE2 GLU A 213      -9.190  42.391  13.844  1.00  0.00           O1-
ATOM   3361  H   GLU A 213      -8.647  38.429  10.971  1.00  0.00           H  
ATOM   3362  HA  GLU A 213      -7.099  40.488   9.731  1.00  0.00           H  
ATOM   3363 1HB  GLU A 213      -7.116  39.383  12.569  1.00  0.00           H  
ATOM   3364 2HB  GLU A 213      -6.160  40.777  12.088  1.00  0.00           H  
ATOM   3365 1HG  GLU A 213      -8.183  41.995  11.478  1.00  0.00           H  
ATOM   3366 2HG  GLU A 213      -9.171  40.587  11.860  1.00  0.00           H  
ATOM   3367  N   ALA A 214      -5.441  37.797  10.651  1.00  0.00           N  
ATOM   3368  CA  ALA A 214      -4.206  37.060  10.408  1.00  0.00           C  
ATOM   3369  C   ALA A 214      -3.947  36.851   8.919  1.00  0.00           C  
ATOM   3370  O   ALA A 214      -2.812  36.960   8.460  1.00  0.00           O  
ATOM   3371  CB  ALA A 214      -4.243  35.720  11.102  1.00  0.00           C  
ATOM   3372  H   ALA A 214      -6.194  37.353  11.173  1.00  0.00           H  
ATOM   3373  HA  ALA A 214      -3.381  37.648  10.811  1.00  0.00           H  
ATOM   3374 1HB  ALA A 214      -3.301  35.208  10.929  1.00  0.00           H  
ATOM   3375 2HB  ALA A 214      -4.395  35.857  12.166  1.00  0.00           H  
ATOM   3376 3HB  ALA A 214      -5.057  35.127  10.698  1.00  0.00           H  
ATOM   3377  N   ILE A 215      -5.014  36.566   8.168  1.00  0.00           N  
ATOM   3378  CA  ILE A 215      -4.895  36.344   6.729  1.00  0.00           C  
ATOM   3379  C   ILE A 215      -4.399  37.609   6.040  1.00  0.00           C  
ATOM   3380  O   ILE A 215      -3.460  37.560   5.241  1.00  0.00           O  
ATOM   3381  CB  ILE A 215      -6.254  35.901   6.129  1.00  0.00           C  
ATOM   3382  CG1 ILE A 215      -6.613  34.498   6.657  1.00  0.00           C  
ATOM   3383  CG2 ILE A 215      -6.198  35.900   4.597  1.00  0.00           C  
ATOM   3384  CD1 ILE A 215      -8.040  34.070   6.414  1.00  0.00           C  
ATOM   3385  H   ILE A 215      -5.917  36.466   8.618  1.00  0.00           H  
ATOM   3386  HA  ILE A 215      -4.169  35.553   6.558  1.00  0.00           H  
ATOM   3387  HB  ILE A 215      -7.033  36.584   6.457  1.00  0.00           H  
ATOM   3388 1HG1 ILE A 215      -5.956  33.769   6.193  1.00  0.00           H  
ATOM   3389 2HG1 ILE A 215      -6.440  34.479   7.721  1.00  0.00           H  
ATOM   3390 1HG2 ILE A 215      -7.160  35.597   4.195  1.00  0.00           H  
ATOM   3391 2HG2 ILE A 215      -5.961  36.898   4.234  1.00  0.00           H  
ATOM   3392 3HG2 ILE A 215      -5.438  35.205   4.266  1.00  0.00           H  
ATOM   3393 1HD1 ILE A 215      -8.194  33.084   6.838  1.00  0.00           H  
ATOM   3394 2HD1 ILE A 215      -8.711  34.767   6.891  1.00  0.00           H  
ATOM   3395 3HD1 ILE A 215      -8.245  34.042   5.351  1.00  0.00           H  
ATOM   3396  N   GLU A 216      -5.013  38.743   6.366  1.00  0.00           N  
ATOM   3397  CA  GLU A 216      -4.608  40.024   5.800  1.00  0.00           C  
ATOM   3398  C   GLU A 216      -3.160  40.347   6.148  1.00  0.00           C  
ATOM   3399  O   GLU A 216      -2.388  40.782   5.293  1.00  0.00           O  
ATOM   3400  CB  GLU A 216      -5.524  41.142   6.304  1.00  0.00           C  
ATOM   3401  CG  GLU A 216      -5.240  42.509   5.696  1.00  0.00           C  
ATOM   3402  CD  GLU A 216      -6.217  43.561   6.142  1.00  0.00           C  
ATOM   3403  OE1 GLU A 216      -6.282  43.824   7.319  1.00  0.00           O  
ATOM   3404  OE2 GLU A 216      -6.899  44.103   5.304  1.00  0.00           O1-
ATOM   3405  H   GLU A 216      -5.781  38.715   7.021  1.00  0.00           H  
ATOM   3406  HA  GLU A 216      -4.681  39.963   4.715  1.00  0.00           H  
ATOM   3407 1HB  GLU A 216      -6.561  40.888   6.085  1.00  0.00           H  
ATOM   3408 2HB  GLU A 216      -5.429  41.231   7.386  1.00  0.00           H  
ATOM   3409 1HG  GLU A 216      -4.235  42.819   5.980  1.00  0.00           H  
ATOM   3410 2HG  GLU A 216      -5.272  42.426   4.610  1.00  0.00           H  
ATOM   3411  N   ALA A 217      -2.797  40.131   7.408  1.00  0.00           N  
ATOM   3412  CA  ALA A 217      -1.444  40.411   7.874  1.00  0.00           C  
ATOM   3413  C   ALA A 217      -0.418  39.576   7.118  1.00  0.00           C  
ATOM   3414  O   ALA A 217       0.597  40.096   6.653  1.00  0.00           O  
ATOM   3415  CB  ALA A 217      -1.336  40.154   9.370  1.00  0.00           C  
ATOM   3416  H   ALA A 217      -3.476  39.763   8.059  1.00  0.00           H  
ATOM   3417  HA  ALA A 217      -1.223  41.461   7.682  1.00  0.00           H  
ATOM   3418 1HB  ALA A 217      -0.320  40.368   9.704  1.00  0.00           H  
ATOM   3419 2HB  ALA A 217      -2.035  40.800   9.901  1.00  0.00           H  
ATOM   3420 3HB  ALA A 217      -1.575  39.113   9.578  1.00  0.00           H  
ATOM   3421  N   ALA A 218      -0.666  38.267   7.015  1.00  0.00           N  
ATOM   3422  CA  ALA A 218       0.260  37.367   6.333  1.00  0.00           C  
ATOM   3423  C   ALA A 218       0.438  37.755   4.864  1.00  0.00           C  
ATOM   3424  O   ALA A 218       1.555  37.726   4.340  1.00  0.00           O  
ATOM   3425  CB  ALA A 218      -0.227  35.934   6.444  1.00  0.00           C  
ATOM   3426  H   ALA A 218      -1.514  37.885   7.425  1.00  0.00           H  
ATOM   3427  HA  ALA A 218       1.231  37.448   6.821  1.00  0.00           H  
ATOM   3428 1HB  ALA A 218       0.485  35.268   5.958  1.00  0.00           H  
ATOM   3429 2HB  ALA A 218      -0.321  35.661   7.495  1.00  0.00           H  
ATOM   3430 3HB  ALA A 218      -1.197  35.848   5.961  1.00  0.00           H  
ATOM   3431  N   LYS A 219      -0.654  38.154   4.212  1.00  0.00           N  
ATOM   3432  CA  LYS A 219      -0.590  38.599   2.825  1.00  0.00           C  
ATOM   3433  C   LYS A 219       0.251  39.862   2.690  1.00  0.00           C  
ATOM   3434  O   LYS A 219       1.077  39.975   1.784  1.00  0.00           O  
ATOM   3435  CB  LYS A 219      -1.997  38.843   2.275  1.00  0.00           C  
ATOM   3436  CG  LYS A 219      -2.034  39.297   0.821  1.00  0.00           C  
ATOM   3437  CD  LYS A 219      -1.484  38.225  -0.107  1.00  0.00           C  
ATOM   3438  CE  LYS A 219      -1.791  38.541  -1.563  1.00  0.00           C  
ATOM   3439  NZ  LYS A 219      -1.165  39.819  -1.999  1.00  0.00           N1+
ATOM   3440  H   LYS A 219      -1.546  38.142   4.684  1.00  0.00           H  
ATOM   3441  HA  LYS A 219      -0.112  37.818   2.232  1.00  0.00           H  
ATOM   3442 1HB  LYS A 219      -2.582  37.927   2.354  1.00  0.00           H  
ATOM   3443 2HB  LYS A 219      -2.496  39.603   2.876  1.00  0.00           H  
ATOM   3444 1HG  LYS A 219      -3.062  39.521   0.536  1.00  0.00           H  
ATOM   3445 2HG  LYS A 219      -1.439  40.203   0.708  1.00  0.00           H  
ATOM   3446 1HD  LYS A 219      -0.403  38.152   0.020  1.00  0.00           H  
ATOM   3447 2HD  LYS A 219      -1.927  37.262   0.146  1.00  0.00           H  
ATOM   3448 1HE  LYS A 219      -1.422  37.736  -2.196  1.00  0.00           H  
ATOM   3449 2HE  LYS A 219      -2.870  38.616  -1.700  1.00  0.00           H  
ATOM   3450 1HZ  LYS A 219      -1.393  39.993  -2.968  1.00  0.00           H  
ATOM   3451 2HZ  LYS A 219      -1.515  40.577  -1.430  1.00  0.00           H  
ATOM   3452 3HZ  LYS A 219      -0.163  39.756  -1.895  1.00  0.00           H  
ATOM   3453  N   LYS A 220       0.036  40.809   3.596  1.00  0.00           N  
ATOM   3454  CA  LYS A 220       0.822  42.037   3.622  1.00  0.00           C  
ATOM   3455  C   LYS A 220       2.314  41.735   3.668  1.00  0.00           C  
ATOM   3456  O   LYS A 220       3.098  42.312   2.914  1.00  0.00           O  
ATOM   3457  CB  LYS A 220       0.423  42.903   4.817  1.00  0.00           C  
ATOM   3458  CG  LYS A 220       1.154  44.237   4.900  1.00  0.00           C  
ATOM   3459  CD  LYS A 220       0.762  45.005   6.154  1.00  0.00           C  
ATOM   3460  CE  LYS A 220       1.555  46.298   6.281  1.00  0.00           C  
ATOM   3461  NZ  LYS A 220       1.221  47.033   7.532  1.00  0.00           N1+
ATOM   3462  H   LYS A 220      -0.691  40.676   4.285  1.00  0.00           H  
ATOM   3463  HA  LYS A 220       0.626  42.592   2.705  1.00  0.00           H  
ATOM   3464 1HB  LYS A 220      -0.647  43.110   4.776  1.00  0.00           H  
ATOM   3465 2HB  LYS A 220       0.615  42.358   5.742  1.00  0.00           H  
ATOM   3466 1HG  LYS A 220       2.230  44.062   4.912  1.00  0.00           H  
ATOM   3467 2HG  LYS A 220       0.912  44.839   4.025  1.00  0.00           H  
ATOM   3468 1HD  LYS A 220      -0.302  45.242   6.118  1.00  0.00           H  
ATOM   3469 2HD  LYS A 220       0.950  44.388   7.032  1.00  0.00           H  
ATOM   3470 1HE  LYS A 220       2.620  46.073   6.279  1.00  0.00           H  
ATOM   3471 2HE  LYS A 220       1.340  46.941   5.429  1.00  0.00           H  
ATOM   3472 1HZ  LYS A 220       1.766  47.883   7.579  1.00  0.00           H  
ATOM   3473 2HZ  LYS A 220       0.238  47.264   7.536  1.00  0.00           H  
ATOM   3474 3HZ  LYS A 220       1.434  46.453   8.331  1.00  0.00           H  
ATOM   3475  N   ALA A 221       2.703  40.825   4.563  1.00  0.00           N  
ATOM   3476  CA  ALA A 221       4.106  40.447   4.682  1.00  0.00           C  
ATOM   3477  C   ALA A 221       4.626  39.847   3.387  1.00  0.00           C  
ATOM   3478  O   ALA A 221       5.727  40.191   2.943  1.00  0.00           O  
ATOM   3479  CB  ALA A 221       4.288  39.443   5.804  1.00  0.00           C  
ATOM   3480  H   ALA A 221       2.006  40.398   5.167  1.00  0.00           H  
ATOM   3481  HA  ALA A 221       4.680  41.342   4.903  1.00  0.00           H  
ATOM   3482 1HB  ALA A 221       5.345  39.192   5.886  1.00  0.00           H  
ATOM   3483 2HB  ALA A 221       3.948  39.864   6.733  1.00  0.00           H  
ATOM   3484 3HB  ALA A 221       3.718  38.543   5.585  1.00  0.00           H  
ATOM   3485  N   ALA A 222       3.847  38.967   2.761  1.00  0.00           N  
ATOM   3486  CA  ALA A 222       4.272  38.323   1.525  1.00  0.00           C  
ATOM   3487  C   ALA A 222       4.503  39.344   0.416  1.00  0.00           C  
ATOM   3488  O   ALA A 222       5.495  39.273  -0.304  1.00  0.00           O  
ATOM   3489  CB  ALA A 222       3.248  37.293   1.077  1.00  0.00           C  
ATOM   3490  H   ALA A 222       2.952  38.708   3.179  1.00  0.00           H  
ATOM   3491  HA  ALA A 222       5.222  37.821   1.718  1.00  0.00           H  
ATOM   3492 1HB  ALA A 222       3.596  36.802   0.168  1.00  0.00           H  
ATOM   3493 2HB  ALA A 222       3.106  36.549   1.858  1.00  0.00           H  
ATOM   3494 3HB  ALA A 222       2.299  37.791   0.880  1.00  0.00           H  
ATOM   3495  N   ASP A 223       3.591  40.309   0.295  1.00  0.00           N  
ATOM   3496  CA  ASP A 223       3.691  41.330  -0.741  1.00  0.00           C  
ATOM   3497  C   ASP A 223       4.932  42.193  -0.547  1.00  0.00           C  
ATOM   3498  O   ASP A 223       5.663  42.468  -1.499  1.00  0.00           O  
ATOM   3499  CB  ASP A 223       2.442  42.215  -0.743  1.00  0.00           C  
ATOM   3500  CG  ASP A 223       1.208  41.497  -1.270  1.00  0.00           C  
ATOM   3501  OD1 ASP A 223       1.360  40.469  -1.888  1.00  0.00           O  
ATOM   3502  OD2 ASP A 223       0.124  41.982  -1.051  1.00  0.00           O1-
ATOM   3503  H   ASP A 223       2.803  40.325   0.927  1.00  0.00           H  
ATOM   3504  HA  ASP A 223       3.781  40.834  -1.708  1.00  0.00           H  
ATOM   3505 1HB  ASP A 223       2.239  42.560   0.271  1.00  0.00           H  
ATOM   3506 2HB  ASP A 223       2.622  43.097  -1.359  1.00  0.00           H  
ATOM   3507  N   LEU A 224       5.164  42.617   0.691  1.00  0.00           N  
ATOM   3508  CA  LEU A 224       6.319  43.446   1.012  1.00  0.00           C  
ATOM   3509  C   LEU A 224       7.618  42.667   0.852  1.00  0.00           C  
ATOM   3510  O   LEU A 224       8.621  43.204   0.381  1.00  0.00           O  
ATOM   3511  CB  LEU A 224       6.207  43.978   2.446  1.00  0.00           C  
ATOM   3512  CG  LEU A 224       5.076  44.983   2.697  1.00  0.00           C  
ATOM   3513  CD1 LEU A 224       4.946  45.238   4.193  1.00  0.00           C  
ATOM   3514  CD2 LEU A 224       5.367  46.273   1.945  1.00  0.00           C  
ATOM   3515  H   LEU A 224       4.524  42.358   1.427  1.00  0.00           H  
ATOM   3516  HA  LEU A 224       6.348  44.285   0.315  1.00  0.00           H  
ATOM   3517 1HB  LEU A 224       6.056  43.134   3.118  1.00  0.00           H  
ATOM   3518 2HB  LEU A 224       7.147  44.462   2.712  1.00  0.00           H  
ATOM   3519  HG  LEU A 224       4.132  44.563   2.347  1.00  0.00           H  
ATOM   3520 1HD1 LEU A 224       4.141  45.952   4.371  1.00  0.00           H  
ATOM   3521 2HD1 LEU A 224       4.718  44.302   4.703  1.00  0.00           H  
ATOM   3522 3HD1 LEU A 224       5.881  45.643   4.576  1.00  0.00           H  
ATOM   3523 1HD2 LEU A 224       4.563  46.987   2.124  1.00  0.00           H  
ATOM   3524 2HD2 LEU A 224       6.309  46.694   2.296  1.00  0.00           H  
ATOM   3525 3HD2 LEU A 224       5.438  46.064   0.878  1.00  0.00           H  
ATOM   3526  N   ALA A 225       7.611  41.398   1.268  1.00  0.00           N  
ATOM   3527  CA  ALA A 225       8.785  40.539   1.140  1.00  0.00           C  
ATOM   3528  C   ALA A 225       9.187  40.364  -0.326  1.00  0.00           C  
ATOM   3529  O   ALA A 225      10.374  40.396  -0.657  1.00  0.00           O  
ATOM   3530  CB  ALA A 225       8.514  39.192   1.794  1.00  0.00           C  
ATOM   3531  H   ALA A 225       6.768  41.013   1.681  1.00  0.00           H  
ATOM   3532  HA  ALA A 225       9.614  41.018   1.659  1.00  0.00           H  
ATOM   3533 1HB  ALA A 225       9.400  38.565   1.724  1.00  0.00           H  
ATOM   3534 2HB  ALA A 225       8.262  39.342   2.843  1.00  0.00           H  
ATOM   3535 3HB  ALA A 225       7.683  38.708   1.294  1.00  0.00           H  
ATOM   3536  N   ARG A 226       8.201  40.210  -1.209  1.00  0.00           N  
ATOM   3537  CA  ARG A 226       8.464  40.091  -2.638  1.00  0.00           C  
ATOM   3538  C   ARG A 226       9.103  41.360  -3.187  1.00  0.00           C  
ATOM   3539  O   ARG A 226      10.018  41.300  -4.008  1.00  0.00           O  
ATOM   3540  CB  ARG A 226       7.177  39.805  -3.397  1.00  0.00           C  
ATOM   3541  CG  ARG A 226       6.601  38.416  -3.178  1.00  0.00           C  
ATOM   3542  CD  ARG A 226       5.319  38.232  -3.905  1.00  0.00           C  
ATOM   3543  NE  ARG A 226       4.763  36.904  -3.698  1.00  0.00           N  
ATOM   3544  CZ  ARG A 226       3.547  36.509  -4.122  1.00  0.00           C  
ATOM   3545  NH1 ARG A 226       2.773  37.349  -4.772  1.00  0.00           N1+
ATOM   3546  NH2 ARG A 226       3.132  35.277  -3.883  1.00  0.00           N  
ATOM   3547  H   ARG A 226       7.248  40.162  -0.878  1.00  0.00           H  
ATOM   3548  HA  ARG A 226       9.168  39.273  -2.793  1.00  0.00           H  
ATOM   3549 1HB  ARG A 226       6.416  40.528  -3.107  1.00  0.00           H  
ATOM   3550 2HB  ARG A 226       7.352  39.925  -4.466  1.00  0.00           H  
ATOM   3551 1HG  ARG A 226       7.308  37.667  -3.535  1.00  0.00           H  
ATOM   3552 2HG  ARG A 226       6.417  38.262  -2.114  1.00  0.00           H  
ATOM   3553 1HD  ARG A 226       4.592  38.964  -3.552  1.00  0.00           H  
ATOM   3554 2HD  ARG A 226       5.483  38.370  -4.973  1.00  0.00           H  
ATOM   3555  HE  ARG A 226       5.330  36.230  -3.201  1.00  0.00           H  
ATOM   3556 1HH1 ARG A 226       3.090  38.291  -4.955  1.00  0.00           H  
ATOM   3557 2HH1 ARG A 226       1.861  37.053  -5.090  1.00  0.00           H  
ATOM   3558 1HH2 ARG A 226       3.727  34.631  -3.383  1.00  0.00           H  
ATOM   3559 2HH2 ARG A 226       2.221  34.981  -4.201  1.00  0.00           H  
ATOM   3560  N   GLU A 227       8.616  42.507  -2.729  1.00  0.00           N  
ATOM   3561  CA  GLU A 227       9.155  43.794  -3.155  1.00  0.00           C  
ATOM   3562  C   GLU A 227      10.598  43.965  -2.698  1.00  0.00           C  
ATOM   3563  O   GLU A 227      11.425  44.521  -3.419  1.00  0.00           O  
ATOM   3564  CB  GLU A 227       8.298  44.939  -2.610  1.00  0.00           C  
ATOM   3565  CG  GLU A 227       6.913  45.039  -3.234  1.00  0.00           C  
ATOM   3566  CD  GLU A 227       6.078  46.135  -2.631  1.00  0.00           C  
ATOM   3567  OE1 GLU A 227       6.514  46.730  -1.675  1.00  0.00           O  
ATOM   3568  OE2 GLU A 227       5.003  46.377  -3.127  1.00  0.00           O1-
ATOM   3569  H   GLU A 227       7.852  42.490  -2.068  1.00  0.00           H  
ATOM   3570  HA  GLU A 227       9.148  43.828  -4.246  1.00  0.00           H  
ATOM   3571 1HB  GLU A 227       8.172  44.818  -1.534  1.00  0.00           H  
ATOM   3572 2HB  GLU A 227       8.809  45.887  -2.776  1.00  0.00           H  
ATOM   3573 1HG  GLU A 227       7.020  45.226  -4.302  1.00  0.00           H  
ATOM   3574 2HG  GLU A 227       6.400  44.087  -3.108  1.00  0.00           H  
ATOM   3575  N   ARG A 228      10.892  43.485  -1.495  1.00  0.00           N  
ATOM   3576  CA  ARG A 228      12.244  43.554  -0.951  1.00  0.00           C  
ATOM   3577  C   ARG A 228      13.144  42.497  -1.575  1.00  0.00           C  
ATOM   3578  O   ARG A 228      14.356  42.684  -1.685  1.00  0.00           O  
ATOM   3579  CB  ARG A 228      12.224  43.372   0.559  1.00  0.00           C  
ATOM   3580  CG  ARG A 228      11.648  44.545   1.337  1.00  0.00           C  
ATOM   3581  CD  ARG A 228      11.517  44.233   2.784  1.00  0.00           C  
ATOM   3582  NE  ARG A 228      12.805  43.945   3.395  1.00  0.00           N  
ATOM   3583  CZ  ARG A 228      13.631  44.873   3.914  1.00  0.00           C  
ATOM   3584  NH1 ARG A 228      13.290  46.143   3.888  1.00  0.00           N1+
ATOM   3585  NH2 ARG A 228      14.783  44.509   4.448  1.00  0.00           N  
ATOM   3586  H   ARG A 228      10.161  43.060  -0.941  1.00  0.00           H  
ATOM   3587  HA  ARG A 228      12.664  44.531  -1.195  1.00  0.00           H  
ATOM   3588 1HB  ARG A 228      11.639  42.490   0.811  1.00  0.00           H  
ATOM   3589 2HB  ARG A 228      13.240  43.206   0.919  1.00  0.00           H  
ATOM   3590 1HG  ARG A 228      12.302  45.410   1.231  1.00  0.00           H  
ATOM   3591 2HG  ARG A 228      10.658  44.788   0.948  1.00  0.00           H  
ATOM   3592 1HD  ARG A 228      11.077  45.086   3.301  1.00  0.00           H  
ATOM   3593 2HD  ARG A 228      10.876  43.361   2.911  1.00  0.00           H  
ATOM   3594  HE  ARG A 228      13.101  42.978   3.433  1.00  0.00           H  
ATOM   3595 1HH1 ARG A 228      12.410  46.422   3.479  1.00  0.00           H  
ATOM   3596 2HH1 ARG A 228      13.909  46.840   4.277  1.00  0.00           H  
ATOM   3597 1HH2 ARG A 228      15.044  43.532   4.468  1.00  0.00           H  
ATOM   3598 2HH2 ARG A 228      15.401  45.204   4.837  1.00  0.00           H  
ATOM   3599  N   GLY A 229      12.544  41.383  -1.984  1.00  0.00           N  
ATOM   3600  CA  GLY A 229      13.299  40.265  -2.536  1.00  0.00           C  
ATOM   3601  C   GLY A 229      13.632  39.240  -1.459  1.00  0.00           C  
ATOM   3602  O   GLY A 229      14.518  38.404  -1.636  1.00  0.00           O  
ATOM   3603  H   GLY A 229      11.539  41.310  -1.910  1.00  0.00           H  
ATOM   3604 1HA  GLY A 229      12.719  39.789  -3.328  1.00  0.00           H  
ATOM   3605 2HA  GLY A 229      14.219  40.634  -2.987  1.00  0.00           H  
ATOM   3606  N   ASP A 230      12.906  39.293  -0.347  1.00  0.00           N  
ATOM   3607  CA  ASP A 230      13.171  38.423   0.784  1.00  0.00           C  
ATOM   3608  C   ASP A 230      12.478  37.088   0.598  1.00  0.00           C  
ATOM   3609  O   ASP A 230      11.537  36.763   1.323  1.00  0.00           O  
ATOM   3610  CB  ASP A 230      12.698  39.072   2.087  1.00  0.00           C  
ATOM   3611  CG  ASP A 230      13.514  40.300   2.491  1.00  0.00           C  
ATOM   3612  OD1 ASP A 230      14.697  40.324   2.250  1.00  0.00           O  
ATOM   3613  OD2 ASP A 230      12.933  41.204   3.047  1.00  0.00           O1-
ATOM   3614  H   ASP A 230      12.146  39.961  -0.284  1.00  0.00           H  
ATOM   3615  HA  ASP A 230      14.246  38.249   0.846  1.00  0.00           H  
ATOM   3616 1HB  ASP A 230      11.657  39.368   1.984  1.00  0.00           H  
ATOM   3617 2HB  ASP A 230      12.752  38.342   2.893  1.00  0.00           H  
ATOM   3618  N   ASP A 231      12.970  36.297  -0.354  1.00  0.00           N  
ATOM   3619  CA  ASP A 231      12.336  35.027  -0.708  1.00  0.00           C  
ATOM   3620  C   ASP A 231      12.069  34.185   0.533  1.00  0.00           C  
ATOM   3621  O   ASP A 231      11.051  33.499   0.620  1.00  0.00           O  
ATOM   3622  CB  ASP A 231      13.217  34.227  -1.672  1.00  0.00           C  
ATOM   3623  CG  ASP A 231      13.307  34.831  -3.072  1.00  0.00           C  
ATOM   3624  OD1 ASP A 231      12.553  35.727  -3.375  1.00  0.00           O  
ATOM   3625  OD2 ASP A 231      14.130  34.377  -3.829  1.00  0.00           O1-
ATOM   3626  H   ASP A 231      13.761  36.637  -0.895  1.00  0.00           H  
ATOM   3627  HA  ASP A 231      11.385  35.237  -1.195  1.00  0.00           H  
ATOM   3628 1HB  ASP A 231      14.225  34.154  -1.263  1.00  0.00           H  
ATOM   3629 2HB  ASP A 231      12.828  33.212  -1.758  1.00  0.00           H  
ATOM   3630  N   GLU A 232      12.990  34.237   1.494  1.00  0.00           N  
ATOM   3631  CA  GLU A 232      12.839  33.488   2.734  1.00  0.00           C  
ATOM   3632  C   GLU A 232      11.548  33.861   3.461  1.00  0.00           C  
ATOM   3633  O   GLU A 232      10.860  32.992   4.008  1.00  0.00           O  
ATOM   3634  CB  GLU A 232      14.039  33.735   3.651  1.00  0.00           C  
ATOM   3635  CG  GLU A 232      15.353  33.165   3.132  1.00  0.00           C  
ATOM   3636  CD  GLU A 232      16.017  34.055   2.119  1.00  0.00           C  
ATOM   3637  OE1 GLU A 232      15.478  35.096   1.827  1.00  0.00           O  
ATOM   3638  OE2 GLU A 232      17.064  33.694   1.636  1.00  0.00           O1-
ATOM   3639  H   GLU A 232      13.815  34.804   1.357  1.00  0.00           H  
ATOM   3640  HA  GLU A 232      12.800  32.426   2.493  1.00  0.00           H  
ATOM   3641 1HB  GLU A 232      14.173  34.807   3.795  1.00  0.00           H  
ATOM   3642 2HB  GLU A 232      13.847  33.294   4.629  1.00  0.00           H  
ATOM   3643 1HG  GLU A 232      16.031  33.022   3.973  1.00  0.00           H  
ATOM   3644 2HG  GLU A 232      15.162  32.191   2.684  1.00  0.00           H  
ATOM   3645  N   LEU A 233      11.229  35.156   3.484  1.00  0.00           N  
ATOM   3646  CA  LEU A 233      10.057  35.638   4.196  1.00  0.00           C  
ATOM   3647  C   LEU A 233       8.815  35.508   3.335  1.00  0.00           C  
ATOM   3648  O   LEU A 233       7.704  35.429   3.852  1.00  0.00           O  
ATOM   3649  CB  LEU A 233      10.251  37.092   4.656  1.00  0.00           C  
ATOM   3650  CG  LEU A 233      11.391  37.333   5.702  1.00  0.00           C  
ATOM   3651  CD1 LEU A 233      11.535  38.821   5.959  1.00  0.00           C  
ATOM   3652  CD2 LEU A 233      11.066  36.605   7.015  1.00  0.00           C  
ATOM   3653  H   LEU A 233      11.803  35.816   2.974  1.00  0.00           H  
ATOM   3654  HA  LEU A 233       9.911  35.014   5.075  1.00  0.00           H  
ATOM   3655 1HB  LEU A 233      10.473  37.700   3.782  1.00  0.00           H  
ATOM   3656 2HB  LEU A 233       9.317  37.447   5.093  1.00  0.00           H  
ATOM   3657  HG  LEU A 233      12.335  36.964   5.301  1.00  0.00           H  
ATOM   3658 1HD1 LEU A 233      12.339  38.990   6.676  1.00  0.00           H  
ATOM   3659 2HD1 LEU A 233      11.768  39.339   5.028  1.00  0.00           H  
ATOM   3660 3HD1 LEU A 233      10.614  39.202   6.366  1.00  0.00           H  
ATOM   3661 1HD2 LEU A 233      11.864  36.786   7.736  1.00  0.00           H  
ATOM   3662 2HD2 LEU A 233      10.126  36.981   7.418  1.00  0.00           H  
ATOM   3663 3HD2 LEU A 233      10.981  35.533   6.843  1.00  0.00           H  
ATOM   3664  N   VAL A 234       9.007  35.456   2.018  1.00  0.00           N  
ATOM   3665  CA  VAL A 234       7.880  35.219   1.127  1.00  0.00           C  
ATOM   3666  C   VAL A 234       7.338  33.826   1.381  1.00  0.00           C  
ATOM   3667  O   VAL A 234       6.131  33.648   1.547  1.00  0.00           O  
ATOM   3668  CB  VAL A 234       8.297  35.345  -0.357  1.00  0.00           C  
ATOM   3669  CG1 VAL A 234       7.152  34.905  -1.262  1.00  0.00           C  
ATOM   3670  CG2 VAL A 234       8.679  36.774  -0.663  1.00  0.00           C  
ATOM   3671  H   VAL A 234       9.938  35.590   1.640  1.00  0.00           H  
ATOM   3672  HA  VAL A 234       7.102  35.950   1.338  1.00  0.00           H  
ATOM   3673  HB  VAL A 234       9.141  34.689  -0.549  1.00  0.00           H  
ATOM   3674 1HG1 VAL A 234       7.461  34.991  -2.304  1.00  0.00           H  
ATOM   3675 2HG1 VAL A 234       6.892  33.872  -1.050  1.00  0.00           H  
ATOM   3676 3HG1 VAL A 234       6.283  35.543  -1.089  1.00  0.00           H  
ATOM   3677 1HG2 VAL A 234       8.979  36.855  -1.706  1.00  0.00           H  
ATOM   3678 2HG2 VAL A 234       7.826  37.417  -0.481  1.00  0.00           H  
ATOM   3679 3HG2 VAL A 234       9.504  37.074  -0.031  1.00  0.00           H  
ATOM   3680  N   CYS A 235       8.231  32.841   1.445  1.00  0.00           N  
ATOM   3681  CA  CYS A 235       7.831  31.463   1.687  1.00  0.00           C  
ATOM   3682  C   CYS A 235       7.143  31.328   3.041  1.00  0.00           C  
ATOM   3683  O   CYS A 235       6.098  30.688   3.152  1.00  0.00           O  
ATOM   3684  CB  CYS A 235       9.044  30.533   1.638  1.00  0.00           C  
ATOM   3685  SG  CYS A 235       9.748  30.326  -0.015  1.00  0.00           S  
ATOM   3686  H   CYS A 235       9.215  33.057   1.294  1.00  0.00           H  
ATOM   3687  HA  CYS A 235       7.132  31.160   0.906  1.00  0.00           H  
ATOM   3688 1HB  CYS A 235       9.826  30.920   2.291  1.00  0.00           H  
ATOM   3689 2HB  CYS A 235       8.763  29.549   2.011  1.00  0.00           H  
ATOM   3690  HG  CYS A 235      10.035  31.610  -0.206  1.00  0.00           H  
ATOM   3691  N   GLU A 236       7.723  31.955   4.069  1.00  0.00           N  
ATOM   3692  CA  GLU A 236       7.137  31.904   5.403  1.00  0.00           C  
ATOM   3693  C   GLU A 236       5.774  32.585   5.438  1.00  0.00           C  
ATOM   3694  O   GLU A 236       4.817  32.041   5.996  1.00  0.00           O  
ATOM   3695  CB  GLU A 236       8.072  32.552   6.424  1.00  0.00           C  
ATOM   3696  CG  GLU A 236       7.577  32.472   7.863  1.00  0.00           C  
ATOM   3697  CD  GLU A 236       8.562  33.027   8.850  1.00  0.00           C  
ATOM   3698  OE1 GLU A 236       9.640  33.385   8.446  1.00  0.00           O  
ATOM   3699  OE2 GLU A 236       8.244  33.071  10.015  1.00  0.00           O1-
ATOM   3700  H   GLU A 236       8.598  32.450   3.931  1.00  0.00           H  
ATOM   3701  HA  GLU A 236       7.000  30.859   5.677  1.00  0.00           H  
ATOM   3702 1HB  GLU A 236       9.052  32.077   6.375  1.00  0.00           H  
ATOM   3703 2HB  GLU A 236       8.206  33.605   6.175  1.00  0.00           H  
ATOM   3704 1HG  GLU A 236       6.642  33.026   7.949  1.00  0.00           H  
ATOM   3705 2HG  GLU A 236       7.372  31.431   8.107  1.00  0.00           H  
ATOM   3706  N   ALA A 237       5.685  33.777   4.849  1.00  0.00           N  
ATOM   3707  CA  ALA A 237       4.440  34.528   4.828  1.00  0.00           C  
ATOM   3708  C   ALA A 237       3.351  33.772   4.080  1.00  0.00           C  
ATOM   3709  O   ALA A 237       2.208  33.720   4.537  1.00  0.00           O  
ATOM   3710  CB  ALA A 237       4.656  35.886   4.190  1.00  0.00           C  
ATOM   3711  H   ALA A 237       6.507  34.184   4.416  1.00  0.00           H  
ATOM   3712  HA  ALA A 237       4.111  34.664   5.857  1.00  0.00           H  
ATOM   3713 1HB  ALA A 237       3.724  36.444   4.205  1.00  0.00           H  
ATOM   3714 2HB  ALA A 237       5.415  36.434   4.740  1.00  0.00           H  
ATOM   3715 3HB  ALA A 237       4.986  35.751   3.162  1.00  0.00           H  
ATOM   3716  N   LEU A 238       3.698  33.169   2.939  1.00  0.00           N  
ATOM   3717  CA  LEU A 238       2.723  32.413   2.166  1.00  0.00           C  
ATOM   3718  C   LEU A 238       2.249  31.190   2.930  1.00  0.00           C  
ATOM   3719  O   LEU A 238       1.064  30.860   2.915  1.00  0.00           O  
ATOM   3720  CB  LEU A 238       3.318  31.954   0.829  1.00  0.00           C  
ATOM   3721  CG  LEU A 238       3.582  33.037  -0.233  1.00  0.00           C  
ATOM   3722  CD1 LEU A 238       4.377  32.412  -1.365  1.00  0.00           C  
ATOM   3723  CD2 LEU A 238       2.258  33.598  -0.751  1.00  0.00           C  
ATOM   3724  H   LEU A 238       4.651  33.252   2.593  1.00  0.00           H  
ATOM   3725  HA  LEU A 238       1.864  33.051   1.977  1.00  0.00           H  
ATOM   3726 1HB  LEU A 238       4.272  31.467   1.036  1.00  0.00           H  
ATOM   3727 2HB  LEU A 238       2.650  31.214   0.389  1.00  0.00           H  
ATOM   3728  HG  LEU A 238       4.170  33.843   0.198  1.00  0.00           H  
ATOM   3729 1HD1 LEU A 238       4.583  33.166  -2.125  1.00  0.00           H  
ATOM   3730 2HD1 LEU A 238       5.319  32.022  -0.977  1.00  0.00           H  
ATOM   3731 3HD1 LEU A 238       3.803  31.602  -1.804  1.00  0.00           H  
ATOM   3732 1HD2 LEU A 238       2.461  34.355  -1.510  1.00  0.00           H  
ATOM   3733 2HD2 LEU A 238       1.668  32.794  -1.190  1.00  0.00           H  
ATOM   3734 3HD2 LEU A 238       1.701  34.052   0.064  1.00  0.00           H  
ATOM   3735  N   ALA A 239       3.179  30.509   3.594  1.00  0.00           N  
ATOM   3736  CA  ALA A 239       2.825  29.324   4.356  1.00  0.00           C  
ATOM   3737  C   ALA A 239       1.872  29.679   5.486  1.00  0.00           C  
ATOM   3738  O   ALA A 239       0.897  28.962   5.733  1.00  0.00           O  
ATOM   3739  CB  ALA A 239       4.082  28.658   4.885  1.00  0.00           C  
ATOM   3740  H   ALA A 239       4.151  30.801   3.550  1.00  0.00           H  
ATOM   3741  HA  ALA A 239       2.311  28.636   3.694  1.00  0.00           H  
ATOM   3742 1HB  ALA A 239       3.814  27.759   5.415  1.00  0.00           H  
ATOM   3743 2HB  ALA A 239       4.735  28.401   4.051  1.00  0.00           H  
ATOM   3744 3HB  ALA A 239       4.604  29.339   5.555  1.00  0.00           H  
ATOM   3745  N   LEU A 240       2.124  30.804   6.148  1.00  0.00           N  
ATOM   3746  CA  LEU A 240       1.261  31.251   7.228  1.00  0.00           C  
ATOM   3747  C   LEU A 240      -0.066  31.745   6.673  1.00  0.00           C  
ATOM   3748  O   LEU A 240      -1.116  31.540   7.281  1.00  0.00           O  
ATOM   3749  CB  LEU A 240       1.948  32.347   8.044  1.00  0.00           C  
ATOM   3750  CG  LEU A 240       1.249  32.773   9.354  1.00  0.00           C  
ATOM   3751  CD1 LEU A 240       1.114  31.578  10.290  1.00  0.00           C  
ATOM   3752  CD2 LEU A 240       2.068  33.826  10.008  1.00  0.00           C  
ATOM   3753  H   LEU A 240       2.960  31.341   5.922  1.00  0.00           H  
ATOM   3754  HA  LEU A 240       1.069  30.397   7.871  1.00  0.00           H  
ATOM   3755 1HB  LEU A 240       2.952  32.008   8.298  1.00  0.00           H  
ATOM   3756 2HB  LEU A 240       2.040  33.234   7.415  1.00  0.00           H  
ATOM   3757  HG  LEU A 240       0.251  33.162   9.140  1.00  0.00           H  
ATOM   3758 1HD1 LEU A 240       0.651  31.901  11.208  1.00  0.00           H  
ATOM   3759 2HD1 LEU A 240       0.503  30.805   9.837  1.00  0.00           H  
ATOM   3760 3HD1 LEU A 240       2.102  31.179  10.510  1.00  0.00           H  
ATOM   3761 1HD2 LEU A 240       1.587  34.128  10.932  1.00  0.00           H  
ATOM   3762 2HD2 LEU A 240       3.053  33.424  10.231  1.00  0.00           H  
ATOM   3763 3HD2 LEU A 240       2.162  34.686   9.345  1.00  0.00           H  
ATOM   3764  N   LEU A 241      -0.016  32.397   5.513  1.00  0.00           N  
ATOM   3765  CA  LEU A 241      -1.210  32.912   4.861  1.00  0.00           C  
ATOM   3766  C   LEU A 241      -2.213  31.802   4.582  1.00  0.00           C  
ATOM   3767  O   LEU A 241      -3.386  31.920   4.941  1.00  0.00           O  
ATOM   3768  CB  LEU A 241      -0.825  33.606   3.547  1.00  0.00           C  
ATOM   3769  CG  LEU A 241      -1.971  34.115   2.660  1.00  0.00           C  
ATOM   3770  CD1 LEU A 241      -2.787  35.141   3.412  1.00  0.00           C  
ATOM   3771  CD2 LEU A 241      -1.370  34.721   1.394  1.00  0.00           C  
ATOM   3772  H   LEU A 241       0.886  32.563   5.079  1.00  0.00           H  
ATOM   3773  HA  LEU A 241      -1.676  33.633   5.527  1.00  0.00           H  
ATOM   3774 1HB  LEU A 241      -0.185  34.454   3.777  1.00  0.00           H  
ATOM   3775 2HB  LEU A 241      -0.254  32.907   2.953  1.00  0.00           H  
ATOM   3776  HG  LEU A 241      -2.631  33.288   2.390  1.00  0.00           H  
ATOM   3777 1HD1 LEU A 241      -3.593  35.503   2.777  1.00  0.00           H  
ATOM   3778 2HD1 LEU A 241      -3.211  34.692   4.307  1.00  0.00           H  
ATOM   3779 3HD1 LEU A 241      -2.152  35.970   3.694  1.00  0.00           H  
ATOM   3780 1HD2 LEU A 241      -2.168  35.087   0.748  1.00  0.00           H  
ATOM   3781 2HD2 LEU A 241      -0.713  35.548   1.664  1.00  0.00           H  
ATOM   3782 3HD2 LEU A 241      -0.794  33.959   0.866  1.00  0.00           H  
ATOM   3783  N   VAL A 242      -1.762  30.710   3.962  1.00  0.00           N  
ATOM   3784  CA  VAL A 242      -2.709  29.642   3.672  1.00  0.00           C  
ATOM   3785  C   VAL A 242      -3.125  28.940   4.957  1.00  0.00           C  
ATOM   3786  O   VAL A 242      -4.266  28.507   5.080  1.00  0.00           O  
ATOM   3787  CB  VAL A 242      -2.088  28.618   2.703  1.00  0.00           C  
ATOM   3788  CG1 VAL A 242      -3.010  27.421   2.529  1.00  0.00           C  
ATOM   3789  CG2 VAL A 242      -1.804  29.279   1.363  1.00  0.00           C  
ATOM   3790  H   VAL A 242      -0.787  30.645   3.685  1.00  0.00           H  
ATOM   3791  HA  VAL A 242      -3.598  30.094   3.233  1.00  0.00           H  
ATOM   3792  HB  VAL A 242      -1.156  28.246   3.130  1.00  0.00           H  
ATOM   3793 1HG1 VAL A 242      -2.556  26.707   1.842  1.00  0.00           H  
ATOM   3794 2HG1 VAL A 242      -3.170  26.942   3.495  1.00  0.00           H  
ATOM   3795 3HG1 VAL A 242      -3.966  27.754   2.126  1.00  0.00           H  
ATOM   3796 1HG2 VAL A 242      -1.365  28.550   0.683  1.00  0.00           H  
ATOM   3797 2HG2 VAL A 242      -2.735  29.656   0.939  1.00  0.00           H  
ATOM   3798 3HG2 VAL A 242      -1.110  30.107   1.505  1.00  0.00           H  
ATOM   3799  N   ALA A 243      -2.198  28.806   5.909  1.00  0.00           N  
ATOM   3800  CA  ALA A 243      -2.520  28.183   7.184  1.00  0.00           C  
ATOM   3801  C   ALA A 243      -3.617  28.968   7.891  1.00  0.00           C  
ATOM   3802  O   ALA A 243      -4.519  28.386   8.498  1.00  0.00           O  
ATOM   3803  CB  ALA A 243      -1.282  28.109   8.060  1.00  0.00           C  
ATOM   3804  H   ALA A 243      -1.252  29.145   5.750  1.00  0.00           H  
ATOM   3805  HA  ALA A 243      -2.889  27.175   6.992  1.00  0.00           H  
ATOM   3806 1HB  ALA A 243      -1.526  27.636   9.003  1.00  0.00           H  
ATOM   3807 2HB  ALA A 243      -0.513  27.534   7.550  1.00  0.00           H  
ATOM   3808 3HB  ALA A 243      -0.916  29.114   8.249  1.00  0.00           H  
ATOM   3809  N   ALA A 244      -3.536  30.297   7.800  1.00  0.00           N  
ATOM   3810  CA  ALA A 244      -4.538  31.178   8.377  1.00  0.00           C  
ATOM   3811  C   ALA A 244      -5.898  30.934   7.734  1.00  0.00           C  
ATOM   3812  O   ALA A 244      -6.926  30.875   8.415  1.00  0.00           O  
ATOM   3813  CB  ALA A 244      -4.116  32.631   8.202  1.00  0.00           C  
ATOM   3814  H   ALA A 244      -2.737  30.708   7.329  1.00  0.00           H  
ATOM   3815  HA  ALA A 244      -4.622  30.946   9.436  1.00  0.00           H  
ATOM   3816 1HB  ALA A 244      -4.855  33.283   8.654  1.00  0.00           H  
ATOM   3817 2HB  ALA A 244      -3.152  32.790   8.681  1.00  0.00           H  
ATOM   3818 3HB  ALA A 244      -4.030  32.858   7.145  1.00  0.00           H  
ATOM   3819  N   GLN A 245      -5.889  30.738   6.416  1.00  0.00           N  
ATOM   3820  CA  GLN A 245      -7.103  30.437   5.672  1.00  0.00           C  
ATOM   3821  C   GLN A 245      -7.675  29.084   6.087  1.00  0.00           C  
ATOM   3822  O   GLN A 245      -8.887  28.946   6.238  1.00  0.00           O  
ATOM   3823  CB  GLN A 245      -6.817  30.452   4.168  1.00  0.00           C  
ATOM   3824  CG  GLN A 245      -6.487  31.834   3.607  1.00  0.00           C  
ATOM   3825  CD  GLN A 245      -5.965  31.769   2.185  1.00  0.00           C  
ATOM   3826  NE2 GLN A 245      -5.836  32.922   1.541  1.00  0.00           N  
ATOM   3827  OE1 GLN A 245      -5.679  30.681   1.677  1.00  0.00           O  
ATOM   3828  H   GLN A 245      -5.010  30.838   5.914  1.00  0.00           H  
ATOM   3829  HA  GLN A 245      -7.847  31.195   5.892  1.00  0.00           H  
ATOM   3830 1HB  GLN A 245      -5.985  29.792   3.950  1.00  0.00           H  
ATOM   3831 2HB  GLN A 245      -7.685  30.070   3.632  1.00  0.00           H  
ATOM   3832 1HG  GLN A 245      -7.390  32.439   3.613  1.00  0.00           H  
ATOM   3833 2HG  GLN A 245      -5.727  32.296   4.230  1.00  0.00           H  
ATOM   3834 1HE2 GLN A 245      -5.495  32.932   0.601  1.00  0.00           H  
ATOM   3835 2HE2 GLN A 245      -6.081  33.782   1.992  1.00  0.00           H  
ATOM   3836  N   VAL A 246      -6.802  28.097   6.309  1.00  0.00           N  
ATOM   3837  CA  VAL A 246      -7.253  26.775   6.745  1.00  0.00           C  
ATOM   3838  C   VAL A 246      -7.968  26.869   8.082  1.00  0.00           C  
ATOM   3839  O   VAL A 246      -9.038  26.282   8.257  1.00  0.00           O  
ATOM   3840  CB  VAL A 246      -6.067  25.787   6.875  1.00  0.00           C  
ATOM   3841  CG1 VAL A 246      -6.519  24.483   7.563  1.00  0.00           C  
ATOM   3842  CG2 VAL A 246      -5.519  25.472   5.508  1.00  0.00           C  
ATOM   3843  H   VAL A 246      -5.815  28.265   6.137  1.00  0.00           H  
ATOM   3844  HA  VAL A 246      -7.947  26.384   6.004  1.00  0.00           H  
ATOM   3845  HB  VAL A 246      -5.292  26.237   7.488  1.00  0.00           H  
ATOM   3846 1HG1 VAL A 246      -5.668  23.805   7.649  1.00  0.00           H  
ATOM   3847 2HG1 VAL A 246      -6.904  24.699   8.560  1.00  0.00           H  
ATOM   3848 3HG1 VAL A 246      -7.300  24.010   6.971  1.00  0.00           H  
ATOM   3849 1HG2 VAL A 246      -4.682  24.791   5.604  1.00  0.00           H  
ATOM   3850 2HG2 VAL A 246      -6.298  25.010   4.907  1.00  0.00           H  
ATOM   3851 3HG2 VAL A 246      -5.188  26.380   5.027  1.00  0.00           H  
ATOM   3852  N   GLU A 247      -7.382  27.606   9.024  1.00  0.00           N  
ATOM   3853  CA  GLU A 247      -7.985  27.778  10.339  1.00  0.00           C  
ATOM   3854  C   GLU A 247      -9.372  28.402  10.214  1.00  0.00           C  
ATOM   3855  O   GLU A 247     -10.336  27.918  10.808  1.00  0.00           O  
ATOM   3856  CB  GLU A 247      -7.101  28.677  11.214  1.00  0.00           C  
ATOM   3857  CG  GLU A 247      -7.575  28.842  12.666  1.00  0.00           C  
ATOM   3858  CD  GLU A 247      -7.241  27.658  13.543  1.00  0.00           C  
ATOM   3859  OE1 GLU A 247      -6.218  27.055  13.325  1.00  0.00           O  
ATOM   3860  OE2 GLU A 247      -8.011  27.358  14.427  1.00  0.00           O1-
ATOM   3861  H   GLU A 247      -6.484  28.042   8.823  1.00  0.00           H  
ATOM   3862  HA  GLU A 247      -8.084  26.800  10.811  1.00  0.00           H  
ATOM   3863 1HB  GLU A 247      -6.087  28.278  11.234  1.00  0.00           H  
ATOM   3864 2HB  GLU A 247      -7.047  29.672  10.769  1.00  0.00           H  
ATOM   3865 1HG  GLU A 247      -7.111  29.733  13.088  1.00  0.00           H  
ATOM   3866 2HG  GLU A 247      -8.653  28.995  12.670  1.00  0.00           H  
ATOM   3867  N   LEU A 248      -9.477  29.457   9.403  1.00  0.00           N  
ATOM   3868  CA  LEU A 248     -10.755  30.126   9.196  1.00  0.00           C  
ATOM   3869  C   LEU A 248     -11.778  29.186   8.569  1.00  0.00           C  
ATOM   3870  O   LEU A 248     -12.921  29.113   9.023  1.00  0.00           O  
ATOM   3871  CB  LEU A 248     -10.568  31.365   8.304  1.00  0.00           C  
ATOM   3872  CG  LEU A 248     -11.856  32.134   7.911  1.00  0.00           C  
ATOM   3873  CD1 LEU A 248     -12.581  32.615   9.155  1.00  0.00           C  
ATOM   3874  CD2 LEU A 248     -11.479  33.316   7.035  1.00  0.00           C  
ATOM   3875  H   LEU A 248      -8.646  29.819   8.944  1.00  0.00           H  
ATOM   3876  HA  LEU A 248     -11.128  30.444  10.167  1.00  0.00           H  
ATOM   3877 1HB  LEU A 248      -9.909  32.061   8.809  1.00  0.00           H  
ATOM   3878 2HB  LEU A 248     -10.081  31.050   7.381  1.00  0.00           H  
ATOM   3879  HG  LEU A 248     -12.522  31.471   7.360  1.00  0.00           H  
ATOM   3880 1HD1 LEU A 248     -13.478  33.152   8.859  1.00  0.00           H  
ATOM   3881 2HD1 LEU A 248     -12.861  31.767   9.775  1.00  0.00           H  
ATOM   3882 3HD1 LEU A 248     -11.935  33.279   9.717  1.00  0.00           H  
ATOM   3883 1HD2 LEU A 248     -12.381  33.857   6.747  1.00  0.00           H  
ATOM   3884 2HD2 LEU A 248     -10.819  33.980   7.591  1.00  0.00           H  
ATOM   3885 3HD2 LEU A 248     -10.969  32.959   6.141  1.00  0.00           H  
ATOM   3886  N   LEU A 249     -11.369  28.464   7.528  1.00  0.00           N  
ATOM   3887  CA  LEU A 249     -12.276  27.564   6.831  1.00  0.00           C  
ATOM   3888  C   LEU A 249     -12.824  26.496   7.769  1.00  0.00           C  
ATOM   3889  O   LEU A 249     -14.028  26.220   7.768  1.00  0.00           O  
ATOM   3890  CB  LEU A 249     -11.543  26.876   5.670  1.00  0.00           C  
ATOM   3891  CG  LEU A 249     -11.179  27.751   4.462  1.00  0.00           C  
ATOM   3892  CD1 LEU A 249     -10.198  26.982   3.577  1.00  0.00           C  
ATOM   3893  CD2 LEU A 249     -12.441  28.109   3.683  1.00  0.00           C  
ATOM   3894  H   LEU A 249     -10.415  28.563   7.195  1.00  0.00           H  
ATOM   3895  HA  LEU A 249     -13.112  28.146   6.447  1.00  0.00           H  
ATOM   3896 1HB  LEU A 249     -10.618  26.450   6.056  1.00  0.00           H  
ATOM   3897 2HB  LEU A 249     -12.160  26.067   5.307  1.00  0.00           H  
ATOM   3898  HG  LEU A 249     -10.699  28.663   4.797  1.00  0.00           H  
ATOM   3899 1HD1 LEU A 249      -9.926  27.594   2.724  1.00  0.00           H  
ATOM   3900 2HD1 LEU A 249      -9.303  26.742   4.147  1.00  0.00           H  
ATOM   3901 3HD1 LEU A 249     -10.664  26.063   3.231  1.00  0.00           H  
ATOM   3902 1HD2 LEU A 249     -12.172  28.725   2.827  1.00  0.00           H  
ATOM   3903 2HD2 LEU A 249     -12.927  27.198   3.337  1.00  0.00           H  
ATOM   3904 3HD2 LEU A 249     -13.127  28.663   4.321  1.00  0.00           H  
ATOM   3905  N   LYS A 250     -11.946  25.923   8.596  1.00  0.00           N  
ATOM   3906  CA  LYS A 250     -12.361  24.911   9.562  1.00  0.00           C  
ATOM   3907  C   LYS A 250     -13.344  25.469  10.582  1.00  0.00           C  
ATOM   3908  O   LYS A 250     -14.357  24.839  10.886  1.00  0.00           O  
ATOM   3909  CB  LYS A 250     -11.142  24.361  10.308  1.00  0.00           C  
ATOM   3910  CG  LYS A 250     -10.249  23.417   9.505  1.00  0.00           C  
ATOM   3911  CD  LYS A 250     -10.842  21.994   9.434  1.00  0.00           C  
ATOM   3912  CE  LYS A 250     -10.741  21.271  10.782  1.00  0.00           C  
ATOM   3913  NZ  LYS A 250     -11.267  19.898  10.715  1.00  0.00           N1+
ATOM   3914  H   LYS A 250     -10.965  26.183   8.540  1.00  0.00           H  
ATOM   3915  HA  LYS A 250     -12.852  24.101   9.026  1.00  0.00           H  
ATOM   3916 1HB  LYS A 250     -10.515  25.198  10.621  1.00  0.00           H  
ATOM   3917 2HB  LYS A 250     -11.470  23.862  11.207  1.00  0.00           H  
ATOM   3918 1HG  LYS A 250     -10.138  23.814   8.506  1.00  0.00           H  
ATOM   3919 2HG  LYS A 250      -9.270  23.374   9.953  1.00  0.00           H  
ATOM   3920 1HD  LYS A 250     -11.889  22.042   9.131  1.00  0.00           H  
ATOM   3921 2HD  LYS A 250     -10.295  21.411   8.692  1.00  0.00           H  
ATOM   3922 1HE  LYS A 250      -9.699  21.230  11.091  1.00  0.00           H  
ATOM   3923 2HE  LYS A 250     -11.306  21.810  11.531  1.00  0.00           H  
ATOM   3924 1HZ  LYS A 250     -11.172  19.473  11.636  1.00  0.00           H  
ATOM   3925 2HZ  LYS A 250     -12.244  19.919  10.446  1.00  0.00           H  
ATOM   3926 3HZ  LYS A 250     -10.740  19.366  10.045  1.00  0.00           H  
ATOM   3927  N   GLN A 251     -13.068  26.671  11.083  1.00  0.00           N  
ATOM   3928  CA  GLN A 251     -13.945  27.302  12.064  1.00  0.00           C  
ATOM   3929  C   GLN A 251     -15.325  27.579  11.472  1.00  0.00           C  
ATOM   3930  O   GLN A 251     -16.335  27.534  12.177  1.00  0.00           O  
ATOM   3931  CB  GLN A 251     -13.325  28.604  12.579  1.00  0.00           C  
ATOM   3932  CG  GLN A 251     -12.092  28.406  13.444  1.00  0.00           C  
ATOM   3933  CD  GLN A 251     -11.479  29.721  13.887  1.00  0.00           C  
ATOM   3934  NE2 GLN A 251     -10.376  29.641  14.621  1.00  0.00           N  
ATOM   3935  OE1 GLN A 251     -11.993  30.799  13.572  1.00  0.00           O  
ATOM   3936  H   GLN A 251     -12.210  27.144  10.808  1.00  0.00           H  
ATOM   3937  HA  GLN A 251     -14.075  26.613  12.897  1.00  0.00           H  
ATOM   3938 1HB  GLN A 251     -13.045  29.232  11.733  1.00  0.00           H  
ATOM   3939 2HB  GLN A 251     -14.063  29.152  13.164  1.00  0.00           H  
ATOM   3940 1HG  GLN A 251     -12.372  27.843  14.334  1.00  0.00           H  
ATOM   3941 2HG  GLN A 251     -11.344  27.856  12.873  1.00  0.00           H  
ATOM   3942 1HE2 GLN A 251      -9.926  30.476  14.943  1.00  0.00           H  
ATOM   3943 2HE2 GLN A 251      -9.993  28.747  14.853  1.00  0.00           H  
ATOM   3944  N   GLN A 252     -15.369  27.816  10.162  1.00  0.00           N  
ATOM   3945  CA  GLN A 252     -16.616  28.068   9.449  1.00  0.00           C  
ATOM   3946  C   GLN A 252     -17.368  26.775   9.110  1.00  0.00           C  
ATOM   3947  O   GLN A 252     -18.448  26.819   8.518  1.00  0.00           O  
ATOM   3948  CB  GLN A 252     -16.337  28.849   8.165  1.00  0.00           C  
ATOM   3949  CG  GLN A 252     -15.829  30.259   8.390  1.00  0.00           C  
ATOM   3950  CD  GLN A 252     -15.341  30.905   7.110  1.00  0.00           C  
ATOM   3951  NE2 GLN A 252     -15.517  32.214   7.006  1.00  0.00           N  
ATOM   3952  OE1 GLN A 252     -14.812  30.234   6.219  1.00  0.00           O  
ATOM   3953  H   GLN A 252     -14.496  27.877   9.643  1.00  0.00           H  
ATOM   3954  HA  GLN A 252     -17.259  28.670  10.091  1.00  0.00           H  
ATOM   3955 1HB  GLN A 252     -15.594  28.315   7.573  1.00  0.00           H  
ATOM   3956 2HB  GLN A 252     -17.248  28.908   7.570  1.00  0.00           H  
ATOM   3957 1HG  GLN A 252     -16.644  30.864   8.783  1.00  0.00           H  
ATOM   3958 2HG  GLN A 252     -15.011  30.239   9.102  1.00  0.00           H  
ATOM   3959 1HE2 GLN A 252     -15.216  32.696   6.182  1.00  0.00           H  
ATOM   3960 2HE2 GLN A 252     -15.952  32.721   7.749  1.00  0.00           H  
ATOM   3961  N   GLY A 253     -16.797  25.625   9.478  1.00  0.00           N  
ATOM   3962  CA  GLY A 253     -17.430  24.334   9.232  1.00  0.00           C  
ATOM   3963  C   GLY A 253     -17.150  23.755   7.839  1.00  0.00           C  
ATOM   3964  O   GLY A 253     -17.916  22.924   7.349  1.00  0.00           O  
ATOM   3965  H   GLY A 253     -15.907  25.641   9.965  1.00  0.00           H  
ATOM   3966 1HA  GLY A 253     -17.088  23.627   9.987  1.00  0.00           H  
ATOM   3967 2HA  GLY A 253     -18.506  24.436   9.369  1.00  0.00           H  
ATOM   3968  N   THR A 254     -16.070  24.204   7.197  1.00  0.00           N  
ATOM   3969  CA  THR A 254     -15.689  23.716   5.869  1.00  0.00           C  
ATOM   3970  C   THR A 254     -15.211  22.261   5.955  1.00  0.00           C  
ATOM   3971  O   THR A 254     -14.500  21.895   6.893  1.00  0.00           O  
ATOM   3972  CB  THR A 254     -14.582  24.598   5.262  1.00  0.00           C  
ATOM   3973  CG2 THR A 254     -14.264  24.165   3.853  1.00  0.00           C  
ATOM   3974  OG1 THR A 254     -15.025  25.959   5.230  1.00  0.00           O  
ATOM   3975  H   THR A 254     -15.469  24.890   7.641  1.00  0.00           H  
ATOM   3976  HA  THR A 254     -16.562  23.750   5.216  1.00  0.00           H  
ATOM   3977  HB  THR A 254     -13.689  24.520   5.872  1.00  0.00           H  
ATOM   3978  HG1 THR A 254     -15.071  26.297   6.138  1.00  0.00           H  
ATOM   3979 1HG2 THR A 254     -13.481  24.801   3.442  1.00  0.00           H  
ATOM   3980 2HG2 THR A 254     -13.928  23.142   3.859  1.00  0.00           H  
ATOM   3981 3HG2 THR A 254     -15.159  24.249   3.238  1.00  0.00           H  
ATOM   3982  N   SER A 255     -15.614  21.427   4.993  1.00  0.00           N  
ATOM   3983  CA  SER A 255     -15.217  20.019   4.999  1.00  0.00           C  
ATOM   3984  C   SER A 255     -13.746  19.840   4.646  1.00  0.00           C  
ATOM   3985  O   SER A 255     -13.121  20.733   4.074  1.00  0.00           O  
ATOM   3986  CB  SER A 255     -16.057  19.232   4.015  1.00  0.00           C  
ATOM   3987  OG  SER A 255     -15.747  19.595   2.699  1.00  0.00           O  
ATOM   3988  H   SER A 255     -16.198  21.775   4.236  1.00  0.00           H  
ATOM   3989  HA  SER A 255     -15.381  19.617   6.001  1.00  0.00           H  
ATOM   3990 1HB  SER A 255     -15.877  18.168   4.153  1.00  0.00           H  
ATOM   3991 2HB  SER A 255     -17.115  19.416   4.205  1.00  0.00           H  
ATOM   3992  HG  SER A 255     -16.188  20.449   2.553  1.00  0.00           H  
ATOM   3993  N   ALA A 256     -13.203  18.663   4.961  1.00  0.00           N  
ATOM   3994  CA  ALA A 256     -11.807  18.353   4.665  1.00  0.00           C  
ATOM   3995  C   ALA A 256     -11.512  18.422   3.175  1.00  0.00           C  
ATOM   3996  O   ALA A 256     -10.454  18.899   2.763  1.00  0.00           O  
ATOM   3997  CB  ALA A 256     -11.461  16.968   5.181  1.00  0.00           C  
ATOM   3998  H   ALA A 256     -13.772  17.973   5.431  1.00  0.00           H  
ATOM   3999  HA  ALA A 256     -11.181  19.093   5.167  1.00  0.00           H  
ATOM   4000 1HB  ALA A 256     -10.416  16.757   4.974  1.00  0.00           H  
ATOM   4001 2HB  ALA A 256     -11.636  16.923   6.255  1.00  0.00           H  
ATOM   4002 3HB  ALA A 256     -12.083  16.229   4.680  1.00  0.00           H  
ATOM   4003  N   VAL A 257     -12.449  17.942   2.367  1.00  0.00           N  
ATOM   4004  CA  VAL A 257     -12.260  17.933   0.926  1.00  0.00           C  
ATOM   4005  C   VAL A 257     -12.242  19.347   0.374  1.00  0.00           C  
ATOM   4006  O   VAL A 257     -11.401  19.680  -0.462  1.00  0.00           O  
ATOM   4007  CB  VAL A 257     -13.347  17.093   0.240  1.00  0.00           C  
ATOM   4008  CG1 VAL A 257     -13.251  17.242  -1.274  1.00  0.00           C  
ATOM   4009  CG2 VAL A 257     -13.171  15.633   0.646  1.00  0.00           C  
ATOM   4010  H   VAL A 257     -13.304  17.580   2.764  1.00  0.00           H  
ATOM   4011  HA  VAL A 257     -11.296  17.469   0.713  1.00  0.00           H  
ATOM   4012  HB  VAL A 257     -14.332  17.448   0.548  1.00  0.00           H  
ATOM   4013 1HG1 VAL A 257     -14.028  16.642  -1.747  1.00  0.00           H  
ATOM   4014 2HG1 VAL A 257     -13.386  18.286  -1.550  1.00  0.00           H  
ATOM   4015 3HG1 VAL A 257     -12.272  16.899  -1.611  1.00  0.00           H  
ATOM   4016 1HG2 VAL A 257     -13.941  15.027   0.169  1.00  0.00           H  
ATOM   4017 2HG2 VAL A 257     -12.187  15.288   0.330  1.00  0.00           H  
ATOM   4018 3HG2 VAL A 257     -13.258  15.544   1.727  1.00  0.00           H  
ATOM   4019  N   GLU A 258     -13.177  20.176   0.833  1.00  0.00           N  
ATOM   4020  CA  GLU A 258     -13.232  21.566   0.401  1.00  0.00           C  
ATOM   4021  C   GLU A 258     -11.953  22.315   0.779  1.00  0.00           C  
ATOM   4022  O   GLU A 258     -11.421  23.083  -0.024  1.00  0.00           O  
ATOM   4023  CB  GLU A 258     -14.453  22.253   1.011  1.00  0.00           C  
ATOM   4024  CG  GLU A 258     -15.790  21.843   0.402  1.00  0.00           C  
ATOM   4025  CD  GLU A 258     -16.971  22.314   1.218  1.00  0.00           C  
ATOM   4026  OE1 GLU A 258     -16.966  22.087   2.415  1.00  0.00           O  
ATOM   4027  OE2 GLU A 258     -17.869  22.893   0.655  1.00  0.00           O1-
ATOM   4028  H   GLU A 258     -13.863  19.835   1.499  1.00  0.00           H  
ATOM   4029  HA  GLU A 258     -13.328  21.587  -0.684  1.00  0.00           H  
ATOM   4030 1HB  GLU A 258     -14.499  22.012   2.065  1.00  0.00           H  
ATOM   4031 2HB  GLU A 258     -14.351  23.333   0.921  1.00  0.00           H  
ATOM   4032 1HG  GLU A 258     -15.867  22.264  -0.600  1.00  0.00           H  
ATOM   4033 2HG  GLU A 258     -15.824  20.758   0.311  1.00  0.00           H  
ATOM   4034  N   ILE A 259     -11.433  22.055   1.980  1.00  0.00           N  
ATOM   4035  CA  ILE A 259     -10.189  22.692   2.411  1.00  0.00           C  
ATOM   4036  C   ILE A 259      -9.048  22.281   1.507  1.00  0.00           C  
ATOM   4037  O   ILE A 259      -8.263  23.126   1.074  1.00  0.00           O  
ATOM   4038  CB  ILE A 259      -9.854  22.354   3.871  1.00  0.00           C  
ATOM   4039  CG1 ILE A 259     -10.874  23.036   4.775  1.00  0.00           C  
ATOM   4040  CG2 ILE A 259      -8.403  22.797   4.210  1.00  0.00           C  
ATOM   4041  CD1 ILE A 259     -10.891  22.536   6.169  1.00  0.00           C  
ATOM   4042  H   ILE A 259     -11.922  21.425   2.609  1.00  0.00           H  
ATOM   4043  HA  ILE A 259     -10.310  23.770   2.333  1.00  0.00           H  
ATOM   4044  HB  ILE A 259      -9.950  21.282   4.026  1.00  0.00           H  
ATOM   4045 1HG1 ILE A 259     -10.667  24.102   4.802  1.00  0.00           H  
ATOM   4046 2HG1 ILE A 259     -11.856  22.894   4.356  1.00  0.00           H  
ATOM   4047 1HG2 ILE A 259      -8.175  22.553   5.245  1.00  0.00           H  
ATOM   4048 2HG2 ILE A 259      -7.694  22.281   3.562  1.00  0.00           H  
ATOM   4049 3HG2 ILE A 259      -8.307  23.871   4.060  1.00  0.00           H  
ATOM   4050 1HD1 ILE A 259     -11.653  23.077   6.738  1.00  0.00           H  
ATOM   4051 2HD1 ILE A 259     -11.129  21.473   6.167  1.00  0.00           H  
ATOM   4052 3HD1 ILE A 259      -9.921  22.689   6.624  1.00  0.00           H  
ATOM   4053  N   ALA A 260      -8.948  20.984   1.220  1.00  0.00           N  
ATOM   4054  CA  ALA A 260      -7.890  20.484   0.360  1.00  0.00           C  
ATOM   4055  C   ALA A 260      -7.942  21.145  -1.008  1.00  0.00           C  
ATOM   4056  O   ALA A 260      -6.915  21.572  -1.534  1.00  0.00           O  
ATOM   4057  CB  ALA A 260      -8.006  18.982   0.199  1.00  0.00           C  
ATOM   4058  H   ALA A 260      -9.612  20.328   1.625  1.00  0.00           H  
ATOM   4059  HA  ALA A 260      -6.934  20.726   0.823  1.00  0.00           H  
ATOM   4060 1HB  ALA A 260      -7.194  18.623  -0.424  1.00  0.00           H  
ATOM   4061 2HB  ALA A 260      -7.958  18.509   1.165  1.00  0.00           H  
ATOM   4062 3HB  ALA A 260      -8.959  18.743  -0.271  1.00  0.00           H  
ATOM   4063  N   LYS A 261      -9.145  21.262  -1.571  1.00  0.00           N  
ATOM   4064  CA  LYS A 261      -9.304  21.870  -2.887  1.00  0.00           C  
ATOM   4065  C   LYS A 261      -8.888  23.333  -2.890  1.00  0.00           C  
ATOM   4066  O   LYS A 261      -8.224  23.796  -3.826  1.00  0.00           O  
ATOM   4067  CB  LYS A 261     -10.746  21.733  -3.371  1.00  0.00           C  
ATOM   4068  CG  LYS A 261     -11.138  20.319  -3.791  1.00  0.00           C  
ATOM   4069  CD  LYS A 261     -12.600  20.256  -4.222  1.00  0.00           C  
ATOM   4070  CE  LYS A 261     -12.977  18.867  -4.727  1.00  0.00           C  
ATOM   4071  NZ  LYS A 261     -14.419  18.784  -5.108  1.00  0.00           N1+
ATOM   4072  H   LYS A 261      -9.958  20.883  -1.092  1.00  0.00           H  
ATOM   4073  HA  LYS A 261      -8.658  21.340  -3.585  1.00  0.00           H  
ATOM   4074 1HB  LYS A 261     -11.425  22.044  -2.574  1.00  0.00           H  
ATOM   4075 2HB  LYS A 261     -10.909  22.396  -4.219  1.00  0.00           H  
ATOM   4076 1HG  LYS A 261     -10.507  20.002  -4.622  1.00  0.00           H  
ATOM   4077 2HG  LYS A 261     -10.982  19.636  -2.958  1.00  0.00           H  
ATOM   4078 1HD  LYS A 261     -13.237  20.507  -3.372  1.00  0.00           H  
ATOM   4079 2HD  LYS A 261     -12.780  20.983  -5.015  1.00  0.00           H  
ATOM   4080 1HE  LYS A 261     -12.368  18.627  -5.597  1.00  0.00           H  
ATOM   4081 2HE  LYS A 261     -12.775  18.136  -3.949  1.00  0.00           H  
ATOM   4082 1HZ  LYS A 261     -14.629  17.852  -5.437  1.00  0.00           H  
ATOM   4083 2HZ  LYS A 261     -14.993  18.994  -4.303  1.00  0.00           H  
ATOM   4084 3HZ  LYS A 261     -14.613  19.451  -5.841  1.00  0.00           H  
ATOM   4085  N   ILE A 262      -9.268  24.065  -1.851  1.00  0.00           N  
ATOM   4086  CA  ILE A 262      -8.952  25.481  -1.762  1.00  0.00           C  
ATOM   4087  C   ILE A 262      -7.451  25.724  -1.669  1.00  0.00           C  
ATOM   4088  O   ILE A 262      -6.910  26.564  -2.388  1.00  0.00           O  
ATOM   4089  CB  ILE A 262      -9.670  26.133  -0.568  1.00  0.00           C  
ATOM   4090  CG1 ILE A 262     -11.194  26.144  -0.829  1.00  0.00           C  
ATOM   4091  CG2 ILE A 262      -9.135  27.563  -0.346  1.00  0.00           C  
ATOM   4092  CD1 ILE A 262     -12.035  26.416   0.402  1.00  0.00           C  
ATOM   4093  H   ILE A 262      -9.830  23.633  -1.119  1.00  0.00           H  
ATOM   4094  HA  ILE A 262      -9.310  25.963  -2.672  1.00  0.00           H  
ATOM   4095  HB  ILE A 262      -9.496  25.536   0.331  1.00  0.00           H  
ATOM   4096 1HG1 ILE A 262     -11.416  26.911  -1.570  1.00  0.00           H  
ATOM   4097 2HG1 ILE A 262     -11.490  25.182  -1.240  1.00  0.00           H  
ATOM   4098 1HG2 ILE A 262      -9.639  28.020   0.497  1.00  0.00           H  
ATOM   4099 2HG2 ILE A 262      -8.065  27.532  -0.143  1.00  0.00           H  
ATOM   4100 3HG2 ILE A 262      -9.314  28.159  -1.240  1.00  0.00           H  
ATOM   4101 1HD1 ILE A 262     -13.090  26.405   0.129  1.00  0.00           H  
ATOM   4102 2HD1 ILE A 262     -11.848  25.641   1.146  1.00  0.00           H  
ATOM   4103 3HD1 ILE A 262     -11.782  27.385   0.815  1.00  0.00           H  
ATOM   4104  N   VAL A 263      -6.778  25.008  -0.767  1.00  0.00           N  
ATOM   4105  CA  VAL A 263      -5.347  25.225  -0.592  1.00  0.00           C  
ATOM   4106  C   VAL A 263      -4.554  24.665  -1.766  1.00  0.00           C  
ATOM   4107  O   VAL A 263      -3.517  25.217  -2.129  1.00  0.00           O  
ATOM   4108  CB  VAL A 263      -4.839  24.630   0.744  1.00  0.00           C  
ATOM   4109  CG1 VAL A 263      -5.611  25.235   1.909  1.00  0.00           C  
ATOM   4110  CG2 VAL A 263      -4.971  23.124   0.739  1.00  0.00           C  
ATOM   4111  H   VAL A 263      -7.269  24.322  -0.201  1.00  0.00           H  
ATOM   4112  HA  VAL A 263      -5.174  26.300  -0.552  1.00  0.00           H  
ATOM   4113  HB  VAL A 263      -3.793  24.901   0.878  1.00  0.00           H  
ATOM   4114 1HG1 VAL A 263      -5.225  24.827   2.838  1.00  0.00           H  
ATOM   4115 2HG1 VAL A 263      -5.486  26.319   1.909  1.00  0.00           H  
ATOM   4116 3HG1 VAL A 263      -6.669  24.992   1.818  1.00  0.00           H  
ATOM   4117 1HG2 VAL A 263      -4.612  22.722   1.680  1.00  0.00           H  
ATOM   4118 2HG2 VAL A 263      -6.001  22.851   0.607  1.00  0.00           H  
ATOM   4119 3HG2 VAL A 263      -4.386  22.717  -0.066  1.00  0.00           H  
ATOM   4120  N   ALA A 264      -5.035  23.570  -2.363  1.00  0.00           N  
ATOM   4121  CA  ALA A 264      -4.359  22.982  -3.508  1.00  0.00           C  
ATOM   4122  C   ALA A 264      -4.316  23.969  -4.662  1.00  0.00           C  
ATOM   4123  O   ALA A 264      -3.274  24.151  -5.294  1.00  0.00           O  
ATOM   4124  CB  ALA A 264      -5.065  21.706  -3.935  1.00  0.00           C  
ATOM   4125  H   ALA A 264      -5.884  23.132  -2.016  1.00  0.00           H  
ATOM   4126  HA  ALA A 264      -3.334  22.750  -3.219  1.00  0.00           H  
ATOM   4127 1HB  ALA A 264      -4.543  21.267  -4.777  1.00  0.00           H  
ATOM   4128 2HB  ALA A 264      -5.080  21.002  -3.112  1.00  0.00           H  
ATOM   4129 3HB  ALA A 264      -6.087  21.939  -4.224  1.00  0.00           H  
ATOM   4130  N   ARG A 265      -5.443  24.640  -4.910  1.00  0.00           N  
ATOM   4131  CA  ARG A 265      -5.517  25.633  -5.970  1.00  0.00           C  
ATOM   4132  C   ARG A 265      -4.583  26.807  -5.687  1.00  0.00           C  
ATOM   4133  O   ARG A 265      -3.891  27.288  -6.587  1.00  0.00           O  
ATOM   4134  CB  ARG A 265      -6.942  26.144  -6.125  1.00  0.00           C  
ATOM   4135  CG  ARG A 265      -7.140  27.159  -7.239  1.00  0.00           C  
ATOM   4136  CD  ARG A 265      -8.553  27.607  -7.330  1.00  0.00           C  
ATOM   4137  NE  ARG A 265      -8.980  28.304  -6.127  1.00  0.00           N  
ATOM   4138  CZ  ARG A 265      -8.704  29.594  -5.851  1.00  0.00           C  
ATOM   4139  NH1 ARG A 265      -8.003  30.312  -6.700  1.00  0.00           N1+
ATOM   4140  NH2 ARG A 265      -9.138  30.137  -4.727  1.00  0.00           N  
ATOM   4141  H   ARG A 265      -6.279  24.431  -4.370  1.00  0.00           H  
ATOM   4142  HA  ARG A 265      -5.210  25.163  -6.904  1.00  0.00           H  
ATOM   4143 1HB  ARG A 265      -7.610  25.306  -6.320  1.00  0.00           H  
ATOM   4144 2HB  ARG A 265      -7.265  26.610  -5.193  1.00  0.00           H  
ATOM   4145 1HG  ARG A 265      -6.515  28.033  -7.051  1.00  0.00           H  
ATOM   4146 2HG  ARG A 265      -6.860  26.712  -8.193  1.00  0.00           H  
ATOM   4147 1HD  ARG A 265      -8.667  28.285  -8.175  1.00  0.00           H  
ATOM   4148 2HD  ARG A 265      -9.201  26.742  -7.470  1.00  0.00           H  
ATOM   4149  HE  ARG A 265      -9.522  27.784  -5.449  1.00  0.00           H  
ATOM   4150 1HH1 ARG A 265      -7.671  29.896  -7.560  1.00  0.00           H  
ATOM   4151 2HH1 ARG A 265      -7.796  31.278  -6.494  1.00  0.00           H  
ATOM   4152 1HH2 ARG A 265      -9.677  29.585  -4.074  1.00  0.00           H  
ATOM   4153 2HH2 ARG A 265      -8.931  31.103  -4.521  1.00  0.00           H  
ATOM   4154  N   VAL A 266      -4.552  27.259  -4.431  1.00  0.00           N  
ATOM   4155  CA  VAL A 266      -3.676  28.364  -4.060  1.00  0.00           C  
ATOM   4156  C   VAL A 266      -2.210  28.001  -4.256  1.00  0.00           C  
ATOM   4157  O   VAL A 266      -1.442  28.796  -4.795  1.00  0.00           O  
ATOM   4158  CB  VAL A 266      -3.910  28.803  -2.601  1.00  0.00           C  
ATOM   4159  CG1 VAL A 266      -2.834  29.806  -2.173  1.00  0.00           C  
ATOM   4160  CG2 VAL A 266      -5.287  29.438  -2.475  1.00  0.00           C  
ATOM   4161  H   VAL A 266      -5.162  26.844  -3.732  1.00  0.00           H  
ATOM   4162  HA  VAL A 266      -3.907  29.210  -4.707  1.00  0.00           H  
ATOM   4163  HB  VAL A 266      -3.842  27.934  -1.947  1.00  0.00           H  
ATOM   4164 1HG1 VAL A 266      -3.013  30.104  -1.146  1.00  0.00           H  
ATOM   4165 2HG1 VAL A 266      -1.847  29.351  -2.248  1.00  0.00           H  
ATOM   4166 3HG1 VAL A 266      -2.878  30.683  -2.818  1.00  0.00           H  
ATOM   4167 1HG2 VAL A 266      -5.455  29.741  -1.441  1.00  0.00           H  
ATOM   4168 2HG2 VAL A 266      -5.343  30.311  -3.124  1.00  0.00           H  
ATOM   4169 3HG2 VAL A 266      -6.047  28.725  -2.770  1.00  0.00           H  
ATOM   4170  N   ILE A 267      -1.822  26.807  -3.816  1.00  0.00           N  
ATOM   4171  CA  ILE A 267      -0.447  26.355  -3.979  1.00  0.00           C  
ATOM   4172  C   ILE A 267      -0.074  26.293  -5.451  1.00  0.00           C  
ATOM   4173  O   ILE A 267       1.023  26.705  -5.833  1.00  0.00           O  
ATOM   4174  CB  ILE A 267      -0.222  24.989  -3.307  1.00  0.00           C  
ATOM   4175  CG1 ILE A 267      -0.291  25.161  -1.786  1.00  0.00           C  
ATOM   4176  CG2 ILE A 267       1.130  24.407  -3.730  1.00  0.00           C  
ATOM   4177  CD1 ILE A 267      -0.412  23.874  -1.021  1.00  0.00           C  
ATOM   4178  H   ILE A 267      -2.496  26.201  -3.358  1.00  0.00           H  
ATOM   4179  HA  ILE A 267       0.208  27.075  -3.494  1.00  0.00           H  
ATOM   4180  HB  ILE A 267      -1.021  24.305  -3.598  1.00  0.00           H  
ATOM   4181 1HG1 ILE A 267       0.611  25.666  -1.459  1.00  0.00           H  
ATOM   4182 2HG1 ILE A 267      -1.144  25.790  -1.534  1.00  0.00           H  
ATOM   4183 1HG2 ILE A 267       1.278  23.445  -3.255  1.00  0.00           H  
ATOM   4184 2HG2 ILE A 267       1.159  24.277  -4.809  1.00  0.00           H  
ATOM   4185 3HG2 ILE A 267       1.922  25.088  -3.427  1.00  0.00           H  
ATOM   4186 1HD1 ILE A 267      -0.446  24.090   0.039  1.00  0.00           H  
ATOM   4187 2HD1 ILE A 267      -1.328  23.371  -1.318  1.00  0.00           H  
ATOM   4188 3HD1 ILE A 267       0.441  23.235  -1.227  1.00  0.00           H  
ATOM   4189  N   SER A 268      -0.978  25.778  -6.281  1.00  0.00           N  
ATOM   4190  CA  SER A 268      -0.726  25.712  -7.714  1.00  0.00           C  
ATOM   4191  C   SER A 268      -0.398  27.103  -8.260  1.00  0.00           C  
ATOM   4192  O   SER A 268       0.561  27.272  -9.022  1.00  0.00           O  
ATOM   4193  CB  SER A 268      -1.930  25.141  -8.436  1.00  0.00           C  
ATOM   4194  OG  SER A 268      -1.691  25.043  -9.812  1.00  0.00           O  
ATOM   4195  H   SER A 268      -1.853  25.414  -5.912  1.00  0.00           H  
ATOM   4196  HA  SER A 268       0.128  25.061  -7.885  1.00  0.00           H  
ATOM   4197 1HB  SER A 268      -2.167  24.156  -8.033  1.00  0.00           H  
ATOM   4198 2HB  SER A 268      -2.791  25.780  -8.262  1.00  0.00           H  
ATOM   4199  HG  SER A 268      -1.137  24.259  -9.929  1.00  0.00           H  
ATOM   4200  N   GLU A 269      -1.176  28.104  -7.844  1.00  0.00           N  
ATOM   4201  CA  GLU A 269      -0.940  29.485  -8.258  1.00  0.00           C  
ATOM   4202  C   GLU A 269       0.403  30.007  -7.740  1.00  0.00           C  
ATOM   4203  O   GLU A 269       1.110  30.725  -8.455  1.00  0.00           O  
ATOM   4204  CB  GLU A 269      -2.073  30.387  -7.764  1.00  0.00           C  
ATOM   4205  CG  GLU A 269      -3.410  30.153  -8.454  1.00  0.00           C  
ATOM   4206  CD  GLU A 269      -4.513  31.009  -7.898  1.00  0.00           C  
ATOM   4207  OE1 GLU A 269      -4.281  31.686  -6.925  1.00  0.00           O  
ATOM   4208  OE2 GLU A 269      -5.589  30.987  -8.447  1.00  0.00           O1-
ATOM   4209  H   GLU A 269      -1.975  27.892  -7.250  1.00  0.00           H  
ATOM   4210  HA  GLU A 269      -0.918  29.514  -9.347  1.00  0.00           H  
ATOM   4211 1HB  GLU A 269      -2.219  30.235  -6.694  1.00  0.00           H  
ATOM   4212 2HB  GLU A 269      -1.798  31.431  -7.912  1.00  0.00           H  
ATOM   4213 1HG  GLU A 269      -3.300  30.367  -9.517  1.00  0.00           H  
ATOM   4214 2HG  GLU A 269      -3.682  29.104  -8.350  1.00  0.00           H  
ATOM   4215  N   VAL A 270       0.767  29.636  -6.508  1.00  0.00           N  
ATOM   4216  CA  VAL A 270       2.065  30.023  -5.955  1.00  0.00           C  
ATOM   4217  C   VAL A 270       3.192  29.467  -6.814  1.00  0.00           C  
ATOM   4218  O   VAL A 270       4.157  30.172  -7.108  1.00  0.00           O  
ATOM   4219  CB  VAL A 270       2.229  29.540  -4.492  1.00  0.00           C  
ATOM   4220  CG1 VAL A 270       3.683  29.724  -4.027  1.00  0.00           C  
ATOM   4221  CG2 VAL A 270       1.291  30.336  -3.581  1.00  0.00           C  
ATOM   4222  H   VAL A 270       0.118  29.089  -5.947  1.00  0.00           H  
ATOM   4223  HA  VAL A 270       2.129  31.112  -5.962  1.00  0.00           H  
ATOM   4224  HB  VAL A 270       1.990  28.483  -4.433  1.00  0.00           H  
ATOM   4225 1HG1 VAL A 270       3.781  29.377  -3.000  1.00  0.00           H  
ATOM   4226 2HG1 VAL A 270       4.352  29.148  -4.663  1.00  0.00           H  
ATOM   4227 3HG1 VAL A 270       3.953  30.778  -4.081  1.00  0.00           H  
ATOM   4228 1HG2 VAL A 270       1.401  29.990  -2.554  1.00  0.00           H  
ATOM   4229 2HG2 VAL A 270       1.544  31.395  -3.636  1.00  0.00           H  
ATOM   4230 3HG2 VAL A 270       0.265  30.196  -3.901  1.00  0.00           H  
ATOM   4231  N   ILE A 271       3.062  28.207  -7.227  1.00  0.00           N  
ATOM   4232  CA  ILE A 271       4.069  27.585  -8.078  1.00  0.00           C  
ATOM   4233  C   ILE A 271       4.202  28.348  -9.391  1.00  0.00           C  
ATOM   4234  O   ILE A 271       5.317  28.627  -9.840  1.00  0.00           O  
ATOM   4235  CB  ILE A 271       3.721  26.111  -8.378  1.00  0.00           C  
ATOM   4236  CG1 ILE A 271       3.828  25.268  -7.092  1.00  0.00           C  
ATOM   4237  CG2 ILE A 271       4.658  25.562  -9.477  1.00  0.00           C  
ATOM   4238  CD1 ILE A 271       3.205  23.883  -7.204  1.00  0.00           C  
ATOM   4239  H   ILE A 271       2.256  27.670  -6.919  1.00  0.00           H  
ATOM   4240  HA  ILE A 271       5.027  27.617  -7.563  1.00  0.00           H  
ATOM   4241  HB  ILE A 271       2.697  26.048  -8.716  1.00  0.00           H  
ATOM   4242 1HG1 ILE A 271       4.872  25.152  -6.829  1.00  0.00           H  
ATOM   4243 2HG1 ILE A 271       3.330  25.800  -6.281  1.00  0.00           H  
ATOM   4244 1HG2 ILE A 271       4.410  24.529  -9.693  1.00  0.00           H  
ATOM   4245 2HG2 ILE A 271       4.547  26.148 -10.387  1.00  0.00           H  
ATOM   4246 3HG2 ILE A 271       5.684  25.621  -9.139  1.00  0.00           H  
ATOM   4247 1HD1 ILE A 271       3.315  23.366  -6.256  1.00  0.00           H  
ATOM   4248 2HD1 ILE A 271       2.148  23.977  -7.440  1.00  0.00           H  
ATOM   4249 3HD1 ILE A 271       3.701  23.312  -7.984  1.00  0.00           H  
ATOM   4250  N   ARG A 272       3.068  28.679 -10.010  1.00  0.00           N  
ATOM   4251  CA  ARG A 272       3.082  29.437 -11.256  1.00  0.00           C  
ATOM   4252  C   ARG A 272       3.730  30.809 -11.075  1.00  0.00           C  
ATOM   4253  O   ARG A 272       4.510  31.248 -11.921  1.00  0.00           O  
ATOM   4254  CB  ARG A 272       1.671  29.592 -11.808  1.00  0.00           C  
ATOM   4255  CG  ARG A 272       1.065  28.308 -12.383  1.00  0.00           C  
ATOM   4256  CD  ARG A 272      -0.343  28.503 -12.830  1.00  0.00           C  
ATOM   4257  NE  ARG A 272      -0.885  27.301 -13.469  1.00  0.00           N  
ATOM   4258  CZ  ARG A 272      -2.173  27.141 -13.851  1.00  0.00           C  
ATOM   4259  NH1 ARG A 272      -3.050  28.105 -13.653  1.00  0.00           N1+
ATOM   4260  NH2 ARG A 272      -2.556  26.011 -14.432  1.00  0.00           N  
ATOM   4261  H   ARG A 272       2.180  28.390  -9.606  1.00  0.00           H  
ATOM   4262  HA  ARG A 272       3.668  28.878 -11.986  1.00  0.00           H  
ATOM   4263 1HB  ARG A 272       1.008  29.946 -11.019  1.00  0.00           H  
ATOM   4264 2HB  ARG A 272       1.670  30.343 -12.598  1.00  0.00           H  
ATOM   4265 1HG  ARG A 272       1.654  27.979 -13.240  1.00  0.00           H  
ATOM   4266 2HG  ARG A 272       1.074  27.529 -11.618  1.00  0.00           H  
ATOM   4267 1HD  ARG A 272      -0.965  28.742 -11.965  1.00  0.00           H  
ATOM   4268 2HD  ARG A 272      -0.388  29.322 -13.547  1.00  0.00           H  
ATOM   4269  HE  ARG A 272      -0.245  26.534 -13.642  1.00  0.00           H  
ATOM   4270 1HH1 ARG A 272      -2.767  28.971 -13.215  1.00  0.00           H  
ATOM   4271 2HH1 ARG A 272      -4.010  27.981 -13.940  1.00  0.00           H  
ATOM   4272 1HH2 ARG A 272      -1.882  25.262 -14.600  1.00  0.00           H  
ATOM   4273 2HH2 ARG A 272      -3.515  25.891 -14.718  1.00  0.00           H  
ATOM   4274  N   THR A 273       3.429  31.464  -9.957  1.00  0.00           N  
ATOM   4275  CA  THR A 273       4.012  32.767  -9.649  1.00  0.00           C  
ATOM   4276  C   THR A 273       5.526  32.660  -9.513  1.00  0.00           C  
ATOM   4277  O   THR A 273       6.268  33.507 -10.023  1.00  0.00           O  
ATOM   4278  CB  THR A 273       3.417  33.337  -8.345  1.00  0.00           C  
ATOM   4279  CG2 THR A 273       4.058  34.681  -8.013  1.00  0.00           C  
ATOM   4280  OG1 THR A 273       2.000  33.511  -8.500  1.00  0.00           O  
ATOM   4281  H   THR A 273       2.756  31.062  -9.315  1.00  0.00           H  
ATOM   4282  HA  THR A 273       3.788  33.452 -10.466  1.00  0.00           H  
ATOM   4283  HB  THR A 273       3.599  32.642  -7.528  1.00  0.00           H  
ATOM   4284  HG1 THR A 273       1.579  32.643  -8.600  1.00  0.00           H  
ATOM   4285 1HG2 THR A 273       3.625  35.070  -7.092  1.00  0.00           H  
ATOM   4286 2HG2 THR A 273       5.130  34.556  -7.882  1.00  0.00           H  
ATOM   4287 3HG2 THR A 273       3.871  35.383  -8.825  1.00  0.00           H  
ATOM   4288  N   LEU A 274       5.988  31.633  -8.806  1.00  0.00           N  
ATOM   4289  CA  LEU A 274       7.415  31.428  -8.623  1.00  0.00           C  
ATOM   4290  C   LEU A 274       8.105  31.185  -9.962  1.00  0.00           C  
ATOM   4291  O   LEU A 274       9.183  31.732 -10.213  1.00  0.00           O  
ATOM   4292  CB  LEU A 274       7.662  30.260  -7.662  1.00  0.00           C  
ATOM   4293  CG  LEU A 274       7.279  30.500  -6.169  1.00  0.00           C  
ATOM   4294  CD1 LEU A 274       7.367  29.193  -5.423  1.00  0.00           C  
ATOM   4295  CD2 LEU A 274       8.225  31.523  -5.538  1.00  0.00           C  
ATOM   4296  H   LEU A 274       5.329  30.991  -8.372  1.00  0.00           H  
ATOM   4297  HA  LEU A 274       7.836  32.331  -8.192  1.00  0.00           H  
ATOM   4298 1HB  LEU A 274       7.081  29.408  -8.013  1.00  0.00           H  
ATOM   4299 2HB  LEU A 274       8.710  29.997  -7.696  1.00  0.00           H  
ATOM   4300  HG  LEU A 274       6.257  30.863  -6.107  1.00  0.00           H  
ATOM   4301 1HD1 LEU A 274       7.092  29.350  -4.383  1.00  0.00           H  
ATOM   4302 2HD1 LEU A 274       6.691  28.467  -5.871  1.00  0.00           H  
ATOM   4303 3HD1 LEU A 274       8.382  28.833  -5.477  1.00  0.00           H  
ATOM   4304 1HD2 LEU A 274       7.948  31.671  -4.493  1.00  0.00           H  
ATOM   4305 2HD2 LEU A 274       9.251  31.153  -5.590  1.00  0.00           H  
ATOM   4306 3HD2 LEU A 274       8.156  32.467  -6.063  1.00  0.00           H  
ATOM   4307  N   LYS A 275       7.450  30.429 -10.852  1.00  0.00           N  
ATOM   4308  CA  LYS A 275       7.986  30.219 -12.196  1.00  0.00           C  
ATOM   4309  C   LYS A 275       8.169  31.554 -12.918  1.00  0.00           C  
ATOM   4310  O   LYS A 275       9.227  31.817 -13.492  1.00  0.00           O  
ATOM   4311  CB  LYS A 275       7.083  29.300 -13.019  1.00  0.00           C  
ATOM   4312  CG  LYS A 275       7.593  29.038 -14.443  1.00  0.00           C  
ATOM   4313  CD  LYS A 275       6.658  28.115 -15.215  1.00  0.00           C  
ATOM   4314  CE  LYS A 275       7.054  28.018 -16.690  1.00  0.00           C  
ATOM   4315  NZ  LYS A 275       8.326  27.254 -16.887  1.00  0.00           N1+
ATOM   4316  H   LYS A 275       6.583  29.974 -10.580  1.00  0.00           H  
ATOM   4317  HA  LYS A 275       8.966  29.750 -12.106  1.00  0.00           H  
ATOM   4318 1HB  LYS A 275       6.981  28.340 -12.511  1.00  0.00           H  
ATOM   4319 2HB  LYS A 275       6.089  29.736 -13.095  1.00  0.00           H  
ATOM   4320 1HG  LYS A 275       7.676  29.985 -14.981  1.00  0.00           H  
ATOM   4321 2HG  LYS A 275       8.581  28.583 -14.392  1.00  0.00           H  
ATOM   4322 1HD  LYS A 275       6.692  27.124 -14.776  1.00  0.00           H  
ATOM   4323 2HD  LYS A 275       5.636  28.489 -15.146  1.00  0.00           H  
ATOM   4324 1HE  LYS A 275       6.257  27.522 -17.244  1.00  0.00           H  
ATOM   4325 2HE  LYS A 275       7.185  29.024 -17.088  1.00  0.00           H  
ATOM   4326 1HZ  LYS A 275       8.547  27.220 -17.871  1.00  0.00           H  
ATOM   4327 2HZ  LYS A 275       9.079  27.706 -16.390  1.00  0.00           H  
ATOM   4328 3HZ  LYS A 275       8.210  26.298 -16.537  1.00  0.00           H  
ATOM   4329  N   GLU A 276       7.151  32.413 -12.859  1.00  0.00           N  
ATOM   4330  CA  GLU A 276       7.219  33.724 -13.504  1.00  0.00           C  
ATOM   4331  C   GLU A 276       8.362  34.567 -12.947  1.00  0.00           C  
ATOM   4332  O   GLU A 276       9.003  35.319 -13.682  1.00  0.00           O  
ATOM   4333  CB  GLU A 276       5.900  34.482 -13.346  1.00  0.00           C  
ATOM   4334  CG  GLU A 276       4.746  33.915 -14.158  1.00  0.00           C  
ATOM   4335  CD  GLU A 276       3.456  34.656 -13.938  1.00  0.00           C  
ATOM   4336  OE1 GLU A 276       3.435  35.533 -13.109  1.00  0.00           O  
ATOM   4337  OE2 GLU A 276       2.493  34.346 -14.599  1.00  0.00           O1-
ATOM   4338  H   GLU A 276       6.294  32.134 -12.388  1.00  0.00           H  
ATOM   4339  HA  GLU A 276       7.402  33.572 -14.567  1.00  0.00           H  
ATOM   4340 1HB  GLU A 276       5.602  34.479 -12.298  1.00  0.00           H  
ATOM   4341 2HB  GLU A 276       6.040  35.521 -13.643  1.00  0.00           H  
ATOM   4342 1HG  GLU A 276       5.004  33.962 -15.216  1.00  0.00           H  
ATOM   4343 2HG  GLU A 276       4.609  32.868 -13.894  1.00  0.00           H  
ATOM   4344  N   LYS A 277       8.635  34.417 -11.652  1.00  0.00           N  
ATOM   4345  CA  LYS A 277       9.704  35.168 -11.001  1.00  0.00           C  
ATOM   4346  C   LYS A 277      11.089  34.563 -11.269  1.00  0.00           C  
ATOM   4347  O   LYS A 277      12.102  35.091 -10.806  1.00  0.00           O  
ATOM   4348  CB  LYS A 277       9.449  35.242  -9.494  1.00  0.00           C  
ATOM   4349  CG  LYS A 277       8.162  35.959  -9.109  1.00  0.00           C  
ATOM   4350  CD  LYS A 277       8.203  37.425  -9.515  1.00  0.00           C  
ATOM   4351  CE  LYS A 277       6.958  38.164  -9.048  1.00  0.00           C  
ATOM   4352  NZ  LYS A 277       6.968  39.592  -9.470  1.00  0.00           N1+
ATOM   4353  H   LYS A 277       8.050  33.800 -11.096  1.00  0.00           H  
ATOM   4354  HA  LYS A 277       9.707  36.175 -11.419  1.00  0.00           H  
ATOM   4355 1HB  LYS A 277       9.407  34.234  -9.082  1.00  0.00           H  
ATOM   4356 2HB  LYS A 277      10.278  35.759  -9.010  1.00  0.00           H  
ATOM   4357 1HG  LYS A 277       7.316  35.478  -9.600  1.00  0.00           H  
ATOM   4358 2HG  LYS A 277       8.019  35.894  -8.031  1.00  0.00           H  
ATOM   4359 1HD  LYS A 277       9.083  37.899  -9.078  1.00  0.00           H  
ATOM   4360 2HD  LYS A 277       8.273  37.500 -10.600  1.00  0.00           H  
ATOM   4361 1HE  LYS A 277       6.073  37.682  -9.461  1.00  0.00           H  
ATOM   4362 2HE  LYS A 277       6.895  38.121  -7.961  1.00  0.00           H  
ATOM   4363 1HZ  LYS A 277       6.127  40.046  -9.141  1.00  0.00           H  
ATOM   4364 2HZ  LYS A 277       7.776  40.054  -9.077  1.00  0.00           H  
ATOM   4365 3HZ  LYS A 277       7.007  39.645 -10.478  1.00  0.00           H  
ATOM   4366  N   GLY A 278      11.134  33.469 -12.034  1.00  0.00           N  
ATOM   4367  CA  GLY A 278      12.394  32.843 -12.417  1.00  0.00           C  
ATOM   4368  C   GLY A 278      13.000  31.978 -11.317  1.00  0.00           C  
ATOM   4369  O   GLY A 278      14.212  31.755 -11.297  1.00  0.00           O  
ATOM   4370  H   GLY A 278      10.272  33.071 -12.391  1.00  0.00           H  
ATOM   4371 1HA  GLY A 278      12.229  32.233 -13.306  1.00  0.00           H  
ATOM   4372 2HA  GLY A 278      13.104  33.619 -12.698  1.00  0.00           H  
ATOM   4373  N   SER A 279      12.172  31.517 -10.387  1.00  0.00           N  
ATOM   4374  CA  SER A 279      12.658  30.689  -9.293  1.00  0.00           C  
ATOM   4375  C   SER A 279      13.038  29.304  -9.798  1.00  0.00           C  
ATOM   4376  O   SER A 279      12.418  28.782 -10.726  1.00  0.00           O  
ATOM   4377  CB  SER A 279      11.603  30.575  -8.210  1.00  0.00           C  
ATOM   4378  OG  SER A 279      11.332  31.826  -7.639  1.00  0.00           O  
ATOM   4379  H   SER A 279      11.178  31.711 -10.451  1.00  0.00           H  
ATOM   4380  HA  SER A 279      13.544  31.158  -8.863  1.00  0.00           H  
ATOM   4381 1HB  SER A 279      10.689  30.161  -8.635  1.00  0.00           H  
ATOM   4382 2HB  SER A 279      11.946  29.887  -7.439  1.00  0.00           H  
ATOM   4383  HG  SER A 279      10.661  31.672  -6.970  1.00  0.00           H  
ATOM   4384  N   SER A 280      14.034  28.694  -9.165  1.00  0.00           N  
ATOM   4385  CA  SER A 280      14.429  27.331  -9.501  1.00  0.00           C  
ATOM   4386  C   SER A 280      13.433  26.327  -8.944  1.00  0.00           C  
ATOM   4387  O   SER A 280      12.619  26.665  -8.081  1.00  0.00           O  
ATOM   4388  CB  SER A 280      15.809  27.035  -8.952  1.00  0.00           C  
ATOM   4389  OG  SER A 280      15.791  26.979  -7.551  1.00  0.00           O  
ATOM   4390  H   SER A 280      14.523  29.180  -8.427  1.00  0.00           H  
ATOM   4391  HA  SER A 280      14.448  27.233 -10.588  1.00  0.00           H  
ATOM   4392 1HB  SER A 280      16.165  26.086  -9.352  1.00  0.00           H  
ATOM   4393 2HB  SER A 280      16.503  27.808  -9.278  1.00  0.00           H  
ATOM   4394  HG  SER A 280      16.706  26.841  -7.280  1.00  0.00           H  
ATOM   4395  N   TYR A 281      13.507  25.082  -9.419  1.00  0.00           N  
ATOM   4396  CA  TYR A 281      12.627  24.040  -8.902  1.00  0.00           C  
ATOM   4397  C   TYR A 281      12.927  23.759  -7.437  1.00  0.00           C  
ATOM   4398  O   TYR A 281      12.057  23.294  -6.700  1.00  0.00           O  
ATOM   4399  CB  TYR A 281      12.740  22.751  -9.724  1.00  0.00           C  
ATOM   4400  CG  TYR A 281      13.972  21.923  -9.431  1.00  0.00           C  
ATOM   4401  CD1 TYR A 281      13.963  21.015  -8.376  1.00  0.00           C  
ATOM   4402  CD2 TYR A 281      15.100  22.052 -10.223  1.00  0.00           C  
ATOM   4403  CE1 TYR A 281      15.077  20.249  -8.116  1.00  0.00           C  
ATOM   4404  CE2 TYR A 281      16.216  21.282  -9.962  1.00  0.00           C  
ATOM   4405  CZ  TYR A 281      16.207  20.384  -8.913  1.00  0.00           C  
ATOM   4406  OH  TYR A 281      17.320  19.615  -8.657  1.00  0.00           O  
ATOM   4407  H   TYR A 281      14.178  24.860 -10.141  1.00  0.00           H  
ATOM   4408  HA  TYR A 281      11.600  24.396  -8.966  1.00  0.00           H  
ATOM   4409 1HB  TYR A 281      11.862  22.128  -9.539  1.00  0.00           H  
ATOM   4410 2HB  TYR A 281      12.743  22.999 -10.784  1.00  0.00           H  
ATOM   4411  HD1 TYR A 281      13.073  20.909  -7.754  1.00  0.00           H  
ATOM   4412  HD2 TYR A 281      15.108  22.757 -11.053  1.00  0.00           H  
ATOM   4413  HE1 TYR A 281      15.068  19.538  -7.290  1.00  0.00           H  
ATOM   4414  HE2 TYR A 281      17.104  21.381 -10.586  1.00  0.00           H  
ATOM   4415  HH  TYR A 281      17.158  19.064  -7.886  1.00  0.00           H  
ATOM   4416  N   GLU A 282      14.161  24.040  -7.019  1.00  0.00           N  
ATOM   4417  CA  GLU A 282      14.567  23.845  -5.636  1.00  0.00           C  
ATOM   4418  C   GLU A 282      13.851  24.848  -4.736  1.00  0.00           C  
ATOM   4419  O   GLU A 282      13.363  24.505  -3.659  1.00  0.00           O  
ATOM   4420  CB  GLU A 282      16.083  23.993  -5.492  1.00  0.00           C  
ATOM   4421  CG  GLU A 282      16.888  22.876  -6.142  1.00  0.00           C  
ATOM   4422  CD  GLU A 282      18.373  23.089  -6.039  1.00  0.00           C  
ATOM   4423  OE1 GLU A 282      18.796  24.219  -6.075  1.00  0.00           O  
ATOM   4424  OE2 GLU A 282      19.085  22.119  -5.924  1.00  0.00           O1-
ATOM   4425  H   GLU A 282      14.835  24.394  -7.682  1.00  0.00           H  
ATOM   4426  HA  GLU A 282      14.289  22.839  -5.331  1.00  0.00           H  
ATOM   4427 1HB  GLU A 282      16.401  24.936  -5.937  1.00  0.00           H  
ATOM   4428 2HB  GLU A 282      16.347  24.024  -4.435  1.00  0.00           H  
ATOM   4429 1HG  GLU A 282      16.634  21.932  -5.660  1.00  0.00           H  
ATOM   4430 2HG  GLU A 282      16.608  22.804  -7.192  1.00  0.00           H  
ATOM   4431  N   VAL A 283      13.758  26.090  -5.201  1.00  0.00           N  
ATOM   4432  CA  VAL A 283      13.030  27.114  -4.466  1.00  0.00           C  
ATOM   4433  C   VAL A 283      11.552  26.769  -4.400  1.00  0.00           C  
ATOM   4434  O   VAL A 283      10.922  26.892  -3.349  1.00  0.00           O  
ATOM   4435  CB  VAL A 283      13.219  28.495  -5.122  1.00  0.00           C  
ATOM   4436  CG1 VAL A 283      12.273  29.530  -4.487  1.00  0.00           C  
ATOM   4437  CG2 VAL A 283      14.665  28.936  -4.955  1.00  0.00           C  
ATOM   4438  H   VAL A 283      14.206  26.324  -6.081  1.00  0.00           H  
ATOM   4439  HA  VAL A 283      13.423  27.155  -3.450  1.00  0.00           H  
ATOM   4440  HB  VAL A 283      12.980  28.421  -6.179  1.00  0.00           H  
ATOM   4441 1HG1 VAL A 283      12.419  30.498  -4.969  1.00  0.00           H  
ATOM   4442 2HG1 VAL A 283      11.236  29.219  -4.620  1.00  0.00           H  
ATOM   4443 3HG1 VAL A 283      12.490  29.620  -3.423  1.00  0.00           H  
ATOM   4444 1HG2 VAL A 283      14.808  29.907  -5.429  1.00  0.00           H  
ATOM   4445 2HG2 VAL A 283      14.900  29.013  -3.893  1.00  0.00           H  
ATOM   4446 3HG2 VAL A 283      15.325  28.207  -5.417  1.00  0.00           H  
ATOM   4447  N   ILE A 284      10.999  26.347  -5.532  1.00  0.00           N  
ATOM   4448  CA  ILE A 284       9.592  25.999  -5.610  1.00  0.00           C  
ATOM   4449  C   ILE A 284       9.257  24.830  -4.710  1.00  0.00           C  
ATOM   4450  O   ILE A 284       8.250  24.858  -4.003  1.00  0.00           O  
ATOM   4451  CB  ILE A 284       9.180  25.682  -7.057  1.00  0.00           C  
ATOM   4452  CG1 ILE A 284       9.259  26.969  -7.902  1.00  0.00           C  
ATOM   4453  CG2 ILE A 284       7.764  25.100  -7.082  1.00  0.00           C  
ATOM   4454  CD1 ILE A 284       9.191  26.755  -9.398  1.00  0.00           C  
ATOM   4455  H   ILE A 284      11.576  26.279  -6.367  1.00  0.00           H  
ATOM   4456  HA  ILE A 284       9.013  26.849  -5.270  1.00  0.00           H  
ATOM   4457  HB  ILE A 284       9.875  24.962  -7.482  1.00  0.00           H  
ATOM   4458 1HG1 ILE A 284       8.442  27.611  -7.619  1.00  0.00           H  
ATOM   4459 2HG1 ILE A 284      10.193  27.484  -7.675  1.00  0.00           H  
ATOM   4460 1HG2 ILE A 284       7.484  24.873  -8.101  1.00  0.00           H  
ATOM   4461 2HG2 ILE A 284       7.725  24.185  -6.493  1.00  0.00           H  
ATOM   4462 3HG2 ILE A 284       7.070  25.828  -6.665  1.00  0.00           H  
ATOM   4463 1HD1 ILE A 284       9.255  27.722  -9.902  1.00  0.00           H  
ATOM   4464 2HD1 ILE A 284      10.027  26.129  -9.713  1.00  0.00           H  
ATOM   4465 3HD1 ILE A 284       8.256  26.273  -9.665  1.00  0.00           H  
ATOM   4466  N   CYS A 285      10.074  23.784  -4.744  1.00  0.00           N  
ATOM   4467  CA  CYS A 285       9.773  22.606  -3.934  1.00  0.00           C  
ATOM   4468  C   CYS A 285       9.895  22.872  -2.433  1.00  0.00           C  
ATOM   4469  O   CYS A 285       9.072  22.413  -1.642  1.00  0.00           O  
ATOM   4470  CB  CYS A 285      10.707  21.456  -4.311  1.00  0.00           C  
ATOM   4471  SG  CYS A 285      12.454  21.781  -3.969  1.00  0.00           S  
ATOM   4472  H   CYS A 285      10.906  23.788  -5.317  1.00  0.00           H  
ATOM   4473  HA  CYS A 285       8.729  22.336  -4.092  1.00  0.00           H  
ATOM   4474 1HB  CYS A 285      10.418  20.558  -3.765  1.00  0.00           H  
ATOM   4475 2HB  CYS A 285      10.606  21.239  -5.374  1.00  0.00           H  
ATOM   4476  HG  CYS A 285      12.553  22.847  -4.757  1.00  0.00           H  
ATOM   4477  N   GLU A 286      10.924  23.617  -2.022  1.00  0.00           N  
ATOM   4478  CA  GLU A 286      11.066  23.957  -0.612  1.00  0.00           C  
ATOM   4479  C   GLU A 286       9.858  24.777  -0.174  1.00  0.00           C  
ATOM   4480  O   GLU A 286       9.275  24.526   0.881  1.00  0.00           O  
ATOM   4481  CB  GLU A 286      12.358  24.738  -0.365  1.00  0.00           C  
ATOM   4482  CG  GLU A 286      12.590  25.127   1.089  1.00  0.00           C  
ATOM   4483  CD  GLU A 286      13.816  25.975   1.280  1.00  0.00           C  
ATOM   4484  OE1 GLU A 286      14.587  26.086   0.357  1.00  0.00           O  
ATOM   4485  OE2 GLU A 286      13.982  26.511   2.350  1.00  0.00           O1-
ATOM   4486  H   GLU A 286      11.613  23.950  -2.681  1.00  0.00           H  
ATOM   4487  HA  GLU A 286      11.101  23.033  -0.035  1.00  0.00           H  
ATOM   4488 1HB  GLU A 286      13.211  24.143  -0.691  1.00  0.00           H  
ATOM   4489 2HB  GLU A 286      12.350  25.653  -0.958  1.00  0.00           H  
ATOM   4490 1HG  GLU A 286      11.721  25.678   1.449  1.00  0.00           H  
ATOM   4491 2HG  GLU A 286      12.684  24.220   1.685  1.00  0.00           H  
ATOM   4492  N   CYS A 287       9.498  25.783  -0.988  1.00  0.00           N  
ATOM   4493  CA  CYS A 287       8.382  26.666  -0.676  1.00  0.00           C  
ATOM   4494  C   CYS A 287       7.103  25.885  -0.458  1.00  0.00           C  
ATOM   4495  O   CYS A 287       6.435  26.053   0.562  1.00  0.00           O  
ATOM   4496  CB  CYS A 287       8.142  27.677  -1.798  1.00  0.00           C  
ATOM   4497  SG  CYS A 287       6.786  28.851  -1.454  1.00  0.00           S  
ATOM   4498  H   CYS A 287      10.027  25.950  -1.840  1.00  0.00           H  
ATOM   4499  HA  CYS A 287       8.618  27.211   0.237  1.00  0.00           H  
ATOM   4500 1HB  CYS A 287       9.052  28.246  -1.983  1.00  0.00           H  
ATOM   4501 2HB  CYS A 287       7.901  27.145  -2.717  1.00  0.00           H  
ATOM   4502  HG  CYS A 287       5.918  27.943  -1.011  1.00  0.00           H  
ATOM   4503  N   VAL A 288       6.759  25.027  -1.412  1.00  0.00           N  
ATOM   4504  CA  VAL A 288       5.549  24.231  -1.299  1.00  0.00           C  
ATOM   4505  C   VAL A 288       5.616  23.278  -0.099  1.00  0.00           C  
ATOM   4506  O   VAL A 288       4.633  23.102   0.622  1.00  0.00           O  
ATOM   4507  CB  VAL A 288       5.329  23.420  -2.590  1.00  0.00           C  
ATOM   4508  CG1 VAL A 288       4.181  22.438  -2.413  1.00  0.00           C  
ATOM   4509  CG2 VAL A 288       5.060  24.361  -3.754  1.00  0.00           C  
ATOM   4510  H   VAL A 288       7.333  24.936  -2.237  1.00  0.00           H  
ATOM   4511  HA  VAL A 288       4.704  24.905  -1.149  1.00  0.00           H  
ATOM   4512  HB  VAL A 288       6.225  22.833  -2.796  1.00  0.00           H  
ATOM   4513 1HG1 VAL A 288       4.040  21.873  -3.334  1.00  0.00           H  
ATOM   4514 2HG1 VAL A 288       4.411  21.751  -1.598  1.00  0.00           H  
ATOM   4515 3HG1 VAL A 288       3.267  22.985  -2.180  1.00  0.00           H  
ATOM   4516 1HG2 VAL A 288       4.906  23.781  -4.663  1.00  0.00           H  
ATOM   4517 2HG2 VAL A 288       4.168  24.952  -3.545  1.00  0.00           H  
ATOM   4518 3HG2 VAL A 288       5.913  25.027  -3.888  1.00  0.00           H  
ATOM   4519  N   ALA A 289       6.779  22.652   0.129  1.00  0.00           N  
ATOM   4520  CA  ALA A 289       6.955  21.754   1.274  1.00  0.00           C  
ATOM   4521  C   ALA A 289       6.662  22.476   2.585  1.00  0.00           C  
ATOM   4522  O   ALA A 289       6.029  21.920   3.483  1.00  0.00           O  
ATOM   4523  CB  ALA A 289       8.401  21.166   1.281  1.00  0.00           C  
ATOM   4524  H   ALA A 289       7.552  22.801  -0.504  1.00  0.00           H  
ATOM   4525  HA  ALA A 289       6.241  20.937   1.178  1.00  0.00           H  
ATOM   4526 1HB  ALA A 289       8.518  20.501   2.138  1.00  0.00           H  
ATOM   4527 2HB  ALA A 289       8.570  20.606   0.361  1.00  0.00           H  
ATOM   4528 3HB  ALA A 289       9.123  21.977   1.350  1.00  0.00           H  
ATOM   4529  N   ARG A 290       7.173  23.702   2.715  1.00  0.00           N  
ATOM   4530  CA  ARG A 290       6.900  24.526   3.889  1.00  0.00           C  
ATOM   4531  C   ARG A 290       5.417  24.863   4.009  1.00  0.00           C  
ATOM   4532  O   ARG A 290       4.851  24.821   5.103  1.00  0.00           O  
ATOM   4533  CB  ARG A 290       7.714  25.812   3.840  1.00  0.00           C  
ATOM   4534  CG  ARG A 290       9.212  25.635   4.089  1.00  0.00           C  
ATOM   4535  CD  ARG A 290       9.948  26.932   3.998  1.00  0.00           C  
ATOM   4536  NE  ARG A 290      11.392  26.763   4.182  1.00  0.00           N  
ATOM   4537  CZ  ARG A 290      12.022  26.684   5.369  1.00  0.00           C  
ATOM   4538  NH1 ARG A 290      11.345  26.753   6.499  1.00  0.00           N1+
ATOM   4539  NH2 ARG A 290      13.332  26.536   5.385  1.00  0.00           N  
ATOM   4540  H   ARG A 290       7.754  24.077   1.968  1.00  0.00           H  
ATOM   4541  HA  ARG A 290       7.198  23.965   4.775  1.00  0.00           H  
ATOM   4542 1HB  ARG A 290       7.599  26.276   2.861  1.00  0.00           H  
ATOM   4543 2HB  ARG A 290       7.332  26.515   4.581  1.00  0.00           H  
ATOM   4544 1HG  ARG A 290       9.365  25.222   5.085  1.00  0.00           H  
ATOM   4545 2HG  ARG A 290       9.627  24.952   3.349  1.00  0.00           H  
ATOM   4546 1HD  ARG A 290       9.782  27.368   3.012  1.00  0.00           H  
ATOM   4547 2HD  ARG A 290       9.582  27.617   4.759  1.00  0.00           H  
ATOM   4548  HE  ARG A 290      11.981  26.704   3.348  1.00  0.00           H  
ATOM   4549 1HH1 ARG A 290      10.342  26.866   6.483  1.00  0.00           H  
ATOM   4550 2HH1 ARG A 290      11.830  26.692   7.383  1.00  0.00           H  
ATOM   4551 1HH2 ARG A 290      13.838  26.486   4.500  1.00  0.00           H  
ATOM   4552 2HH2 ARG A 290      13.827  26.474   6.262  1.00  0.00           H  
ATOM   4553  N   ILE A 291       4.785  25.181   2.884  1.00  0.00           N  
ATOM   4554  CA  ILE A 291       3.372  25.532   2.884  1.00  0.00           C  
ATOM   4555  C   ILE A 291       2.511  24.359   3.344  1.00  0.00           C  
ATOM   4556  O   ILE A 291       1.640  24.523   4.197  1.00  0.00           O  
ATOM   4557  CB  ILE A 291       2.915  26.010   1.486  1.00  0.00           C  
ATOM   4558  CG1 ILE A 291       3.587  27.361   1.128  1.00  0.00           C  
ATOM   4559  CG2 ILE A 291       1.435  26.175   1.478  1.00  0.00           C  
ATOM   4560  CD1 ILE A 291       3.463  27.756  -0.339  1.00  0.00           C  
ATOM   4561  H   ILE A 291       5.310  25.221   2.014  1.00  0.00           H  
ATOM   4562  HA  ILE A 291       3.223  26.348   3.586  1.00  0.00           H  
ATOM   4563  HB  ILE A 291       3.204  25.282   0.733  1.00  0.00           H  
ATOM   4564 1HG1 ILE A 291       3.131  28.143   1.716  1.00  0.00           H  
ATOM   4565 2HG1 ILE A 291       4.639  27.317   1.388  1.00  0.00           H  
ATOM   4566 1HG2 ILE A 291       1.102  26.515   0.511  1.00  0.00           H  
ATOM   4567 2HG2 ILE A 291       0.945  25.234   1.712  1.00  0.00           H  
ATOM   4568 3HG2 ILE A 291       1.185  26.913   2.224  1.00  0.00           H  
ATOM   4569 1HD1 ILE A 291       3.952  28.717  -0.492  1.00  0.00           H  
ATOM   4570 2HD1 ILE A 291       3.940  27.004  -0.962  1.00  0.00           H  
ATOM   4571 3HD1 ILE A 291       2.417  27.842  -0.617  1.00  0.00           H  
ATOM   4572  N   VAL A 292       2.745  23.178   2.775  1.00  0.00           N  
ATOM   4573  CA  VAL A 292       1.932  22.004   3.106  1.00  0.00           C  
ATOM   4574  C   VAL A 292       2.171  21.566   4.547  1.00  0.00           C  
ATOM   4575  O   VAL A 292       1.240  21.165   5.246  1.00  0.00           O  
ATOM   4576  CB  VAL A 292       2.260  20.836   2.157  1.00  0.00           C  
ATOM   4577  CG1 VAL A 292       1.551  19.568   2.607  1.00  0.00           C  
ATOM   4578  CG2 VAL A 292       1.865  21.199   0.734  1.00  0.00           C  
ATOM   4579  H   VAL A 292       3.491  23.086   2.099  1.00  0.00           H  
ATOM   4580  HA  VAL A 292       0.880  22.270   2.995  1.00  0.00           H  
ATOM   4581  HB  VAL A 292       3.331  20.637   2.198  1.00  0.00           H  
ATOM   4582 1HG1 VAL A 292       1.794  18.753   1.925  1.00  0.00           H  
ATOM   4583 2HG1 VAL A 292       1.876  19.307   3.614  1.00  0.00           H  
ATOM   4584 3HG1 VAL A 292       0.473  19.733   2.604  1.00  0.00           H  
ATOM   4585 1HG2 VAL A 292       2.100  20.369   0.068  1.00  0.00           H  
ATOM   4586 2HG2 VAL A 292       0.795  21.404   0.694  1.00  0.00           H  
ATOM   4587 3HG2 VAL A 292       2.416  22.085   0.417  1.00  0.00           H  
ATOM   4588  N   ALA A 293       3.417  21.628   5.028  1.00  0.00           N  
ATOM   4589  CA  ALA A 293       3.680  21.320   6.435  1.00  0.00           C  
ATOM   4590  C   ALA A 293       2.916  22.256   7.369  1.00  0.00           C  
ATOM   4591  O   ALA A 293       2.412  21.835   8.410  1.00  0.00           O  
ATOM   4592  CB  ALA A 293       5.181  21.381   6.742  1.00  0.00           C  
ATOM   4593  H   ALA A 293       4.188  21.888   4.429  1.00  0.00           H  
ATOM   4594  HA  ALA A 293       3.327  20.307   6.632  1.00  0.00           H  
ATOM   4595 1HB  ALA A 293       5.348  21.148   7.794  1.00  0.00           H  
ATOM   4596 2HB  ALA A 293       5.709  20.656   6.121  1.00  0.00           H  
ATOM   4597 3HB  ALA A 293       5.555  22.382   6.529  1.00  0.00           H  
ATOM   4598  N   GLU A 294       2.855  23.545   7.025  1.00  0.00           N  
ATOM   4599  CA  GLU A 294       2.055  24.482   7.811  1.00  0.00           C  
ATOM   4600  C   GLU A 294       0.563  24.167   7.732  1.00  0.00           C  
ATOM   4601  O   GLU A 294      -0.161  24.364   8.708  1.00  0.00           O  
ATOM   4602  CB  GLU A 294       2.331  25.932   7.405  1.00  0.00           C  
ATOM   4603  CG  GLU A 294       3.701  26.464   7.863  1.00  0.00           C  
ATOM   4604  CD  GLU A 294       3.865  26.479   9.358  1.00  0.00           C  
ATOM   4605  OE1 GLU A 294       3.009  27.008  10.024  1.00  0.00           O  
ATOM   4606  OE2 GLU A 294       4.850  25.967   9.834  1.00  0.00           O1-
ATOM   4607  H   GLU A 294       3.357  23.878   6.205  1.00  0.00           H  
ATOM   4608  HA  GLU A 294       2.355  24.379   8.854  1.00  0.00           H  
ATOM   4609 1HB  GLU A 294       2.282  26.022   6.319  1.00  0.00           H  
ATOM   4610 2HB  GLU A 294       1.566  26.580   7.822  1.00  0.00           H  
ATOM   4611 1HG  GLU A 294       4.488  25.852   7.426  1.00  0.00           H  
ATOM   4612 2HG  GLU A 294       3.820  27.476   7.504  1.00  0.00           H  
ATOM   4613  N   ILE A 295       0.099  23.656   6.588  1.00  0.00           N  
ATOM   4614  CA  ILE A 295      -1.302  23.235   6.476  1.00  0.00           C  
ATOM   4615  C   ILE A 295      -1.587  22.118   7.453  1.00  0.00           C  
ATOM   4616  O   ILE A 295      -2.610  22.125   8.138  1.00  0.00           O  
ATOM   4617  CB  ILE A 295      -1.639  22.767   5.048  1.00  0.00           C  
ATOM   4618  CG1 ILE A 295      -1.591  23.947   4.074  1.00  0.00           C  
ATOM   4619  CG2 ILE A 295      -3.006  22.101   5.016  1.00  0.00           C  
ATOM   4620  CD1 ILE A 295      -1.633  23.539   2.619  1.00  0.00           C  
ATOM   4621  H   ILE A 295       0.706  23.563   5.788  1.00  0.00           H  
ATOM   4622  HA  ILE A 295      -1.939  24.087   6.711  1.00  0.00           H  
ATOM   4623  HB  ILE A 295      -0.889  22.051   4.714  1.00  0.00           H  
ATOM   4624 1HG1 ILE A 295      -2.432  24.612   4.267  1.00  0.00           H  
ATOM   4625 2HG1 ILE A 295      -0.678  24.519   4.241  1.00  0.00           H  
ATOM   4626 1HG2 ILE A 295      -3.229  21.777   4.000  1.00  0.00           H  
ATOM   4627 2HG2 ILE A 295      -3.006  21.238   5.680  1.00  0.00           H  
ATOM   4628 3HG2 ILE A 295      -3.765  22.811   5.345  1.00  0.00           H  
ATOM   4629 1HD1 ILE A 295      -1.595  24.430   1.991  1.00  0.00           H  
ATOM   4630 2HD1 ILE A 295      -0.779  22.900   2.395  1.00  0.00           H  
ATOM   4631 3HD1 ILE A 295      -2.556  22.995   2.421  1.00  0.00           H  
ATOM   4632  N   VAL A 296      -0.674  21.164   7.506  1.00  0.00           N  
ATOM   4633  CA  VAL A 296      -0.863  20.028   8.411  1.00  0.00           C  
ATOM   4634  C   VAL A 296      -0.910  20.519   9.861  1.00  0.00           C  
ATOM   4635  O   VAL A 296      -1.748  20.079  10.648  1.00  0.00           O  
ATOM   4636  CB  VAL A 296       0.278  19.006   8.246  1.00  0.00           C  
ATOM   4637  CG1 VAL A 296       0.191  17.933   9.320  1.00  0.00           C  
ATOM   4638  CG2 VAL A 296       0.220  18.386   6.858  1.00  0.00           C  
ATOM   4639  H   VAL A 296       0.157  21.203   6.934  1.00  0.00           H  
ATOM   4640  HA  VAL A 296      -1.809  19.544   8.165  1.00  0.00           H  
ATOM   4641  HB  VAL A 296       1.232  19.517   8.377  1.00  0.00           H  
ATOM   4642 1HG1 VAL A 296       1.005  17.220   9.189  1.00  0.00           H  
ATOM   4643 2HG1 VAL A 296       0.271  18.396  10.304  1.00  0.00           H  
ATOM   4644 3HG1 VAL A 296      -0.763  17.413   9.239  1.00  0.00           H  
ATOM   4645 1HG2 VAL A 296       1.030  17.665   6.748  1.00  0.00           H  
ATOM   4646 2HG2 VAL A 296      -0.737  17.881   6.725  1.00  0.00           H  
ATOM   4647 3HG2 VAL A 296       0.325  19.168   6.105  1.00  0.00           H  
ATOM   4648  N   GLU A 297      -0.007  21.433  10.210  1.00  0.00           N  
ATOM   4649  CA  GLU A 297      -0.012  22.028  11.535  1.00  0.00           C  
ATOM   4650  C   GLU A 297      -1.340  22.731  11.803  1.00  0.00           C  
ATOM   4651  O   GLU A 297      -1.931  22.576  12.871  1.00  0.00           O  
ATOM   4652  CB  GLU A 297       1.147  23.017  11.680  1.00  0.00           C  
ATOM   4653  CG  GLU A 297       1.148  23.797  12.987  1.00  0.00           C  
ATOM   4654  CD  GLU A 297       1.403  22.928  14.187  1.00  0.00           C  
ATOM   4655  OE1 GLU A 297       1.929  21.855  14.018  1.00  0.00           O  
ATOM   4656  OE2 GLU A 297       1.070  23.338  15.275  1.00  0.00           O1-
ATOM   4657  H   GLU A 297       0.697  21.720   9.545  1.00  0.00           H  
ATOM   4658  HA  GLU A 297       0.106  21.233  12.272  1.00  0.00           H  
ATOM   4659 1HB  GLU A 297       2.093  22.481  11.611  1.00  0.00           H  
ATOM   4660 2HB  GLU A 297       1.117  23.736  10.862  1.00  0.00           H  
ATOM   4661 1HG  GLU A 297       1.917  24.566  12.939  1.00  0.00           H  
ATOM   4662 2HG  GLU A 297       0.185  24.294  13.102  1.00  0.00           H  
ATOM   4663  N   ALA A 298      -1.804  23.530  10.836  1.00  0.00           N  
ATOM   4664  CA  ALA A 298      -3.065  24.258  10.969  1.00  0.00           C  
ATOM   4665  C   ALA A 298      -4.231  23.307  11.194  1.00  0.00           C  
ATOM   4666  O   ALA A 298      -5.141  23.595  11.976  1.00  0.00           O  
ATOM   4667  CB  ALA A 298      -3.324  25.094   9.725  1.00  0.00           C  
ATOM   4668  H   ALA A 298      -1.258  23.647   9.987  1.00  0.00           H  
ATOM   4669  HA  ALA A 298      -2.988  24.916  11.833  1.00  0.00           H  
ATOM   4670 1HB  ALA A 298      -4.252  25.655   9.843  1.00  0.00           H  
ATOM   4671 2HB  ALA A 298      -2.502  25.780   9.581  1.00  0.00           H  
ATOM   4672 3HB  ALA A 298      -3.403  24.440   8.859  1.00  0.00           H  
ATOM   4673  N   LEU A 299      -4.200  22.167  10.518  1.00  0.00           N  
ATOM   4674  CA  LEU A 299      -5.258  21.159  10.664  1.00  0.00           C  
ATOM   4675  C   LEU A 299      -5.301  20.626  12.094  1.00  0.00           C  
ATOM   4676  O   LEU A 299      -6.375  20.469  12.676  1.00  0.00           O  
ATOM   4677  CB  LEU A 299      -5.032  20.000   9.685  1.00  0.00           C  
ATOM   4678  CG  LEU A 299      -5.243  20.331   8.202  1.00  0.00           C  
ATOM   4679  CD1 LEU A 299      -4.801  19.149   7.350  1.00  0.00           C  
ATOM   4680  CD2 LEU A 299      -6.708  20.663   7.959  1.00  0.00           C  
ATOM   4681  H   LEU A 299      -3.447  21.999   9.868  1.00  0.00           H  
ATOM   4682  HA  LEU A 299      -6.217  21.631  10.450  1.00  0.00           H  
ATOM   4683 1HB  LEU A 299      -4.011  19.641   9.802  1.00  0.00           H  
ATOM   4684 2HB  LEU A 299      -5.713  19.189   9.944  1.00  0.00           H  
ATOM   4685  HG  LEU A 299      -4.628  21.188   7.930  1.00  0.00           H  
ATOM   4686 1HD1 LEU A 299      -4.951  19.385   6.296  1.00  0.00           H  
ATOM   4687 2HD1 LEU A 299      -3.745  18.947   7.529  1.00  0.00           H  
ATOM   4688 3HD1 LEU A 299      -5.389  18.271   7.612  1.00  0.00           H  
ATOM   4689 1HD2 LEU A 299      -6.858  20.898   6.905  1.00  0.00           H  
ATOM   4690 2HD2 LEU A 299      -7.325  19.805   8.231  1.00  0.00           H  
ATOM   4691 3HD2 LEU A 299      -6.993  21.520   8.567  1.00  0.00           H  
ATOM   4692  N   LYS A 300      -4.135  20.346  12.663  1.00  0.00           N  
ATOM   4693  CA  LYS A 300      -4.040  19.876  14.049  1.00  0.00           C  
ATOM   4694  C   LYS A 300      -4.490  20.959  15.033  1.00  0.00           C  
ATOM   4695  O   LYS A 300      -5.122  20.668  16.048  1.00  0.00           O  
ATOM   4696  CB  LYS A 300      -2.610  19.437  14.369  1.00  0.00           C  
ATOM   4697  CG  LYS A 300      -2.178  18.151  13.676  1.00  0.00           C  
ATOM   4698  CD  LYS A 300      -2.936  16.948  14.218  1.00  0.00           C  
ATOM   4699  CE  LYS A 300      -2.505  16.615  15.638  1.00  0.00           C  
ATOM   4700  NZ  LYS A 300      -3.200  15.408  16.162  1.00  0.00           N1+
ATOM   4701  H   LYS A 300      -3.289  20.461  12.123  1.00  0.00           H  
ATOM   4702  HA  LYS A 300      -4.701  19.018  14.169  1.00  0.00           H  
ATOM   4703 1HB  LYS A 300      -1.914  20.224  14.080  1.00  0.00           H  
ATOM   4704 2HB  LYS A 300      -2.508  19.288  15.444  1.00  0.00           H  
ATOM   4705 1HG  LYS A 300      -2.364  18.235  12.604  1.00  0.00           H  
ATOM   4706 2HG  LYS A 300      -1.110  17.996  13.830  1.00  0.00           H  
ATOM   4707 1HD  LYS A 300      -4.006  17.160  14.212  1.00  0.00           H  
ATOM   4708 2HD  LYS A 300      -2.751  16.084  13.580  1.00  0.00           H  
ATOM   4709 1HE  LYS A 300      -1.431  16.439  15.660  1.00  0.00           H  
ATOM   4710 2HE  LYS A 300      -2.726  17.458  16.293  1.00  0.00           H  
ATOM   4711 1HZ  LYS A 300      -2.887  15.222  17.105  1.00  0.00           H  
ATOM   4712 2HZ  LYS A 300      -4.198  15.567  16.165  1.00  0.00           H  
ATOM   4713 3HZ  LYS A 300      -2.987  14.615  15.575  1.00  0.00           H  
ATOM   4714  N   ARG A 301      -4.179  22.216  14.731  1.00  0.00           N  
ATOM   4715  CA  ARG A 301      -4.582  23.314  15.601  1.00  0.00           C  
ATOM   4716  C   ARG A 301      -6.101  23.522  15.592  1.00  0.00           C  
ATOM   4717  O   ARG A 301      -6.705  23.845  16.615  1.00  0.00           O  
ATOM   4718  CB  ARG A 301      -3.893  24.603  15.176  1.00  0.00           C  
ATOM   4719  CG  ARG A 301      -2.398  24.648  15.445  1.00  0.00           C  
ATOM   4720  CD  ARG A 301      -1.799  25.934  15.004  1.00  0.00           C  
ATOM   4721  NE  ARG A 301      -0.360  25.962  15.211  1.00  0.00           N  
ATOM   4722  CZ  ARG A 301       0.408  27.063  15.094  1.00  0.00           C  
ATOM   4723  NH1 ARG A 301      -0.138  28.214  14.773  1.00  0.00           N1+
ATOM   4724  NH2 ARG A 301       1.711  26.984  15.304  1.00  0.00           N  
ATOM   4725  H   ARG A 301      -3.659  22.420  13.889  1.00  0.00           H  
ATOM   4726  HA  ARG A 301      -4.342  23.045  16.630  1.00  0.00           H  
ATOM   4727 1HB  ARG A 301      -4.040  24.759  14.109  1.00  0.00           H  
ATOM   4728 2HB  ARG A 301      -4.348  25.447  15.696  1.00  0.00           H  
ATOM   4729 1HG  ARG A 301      -2.217  24.535  16.515  1.00  0.00           H  
ATOM   4730 2HG  ARG A 301      -1.906  23.838  14.907  1.00  0.00           H  
ATOM   4731 1HD  ARG A 301      -1.993  26.080  13.942  1.00  0.00           H  
ATOM   4732 2HD  ARG A 301      -2.241  26.754  15.570  1.00  0.00           H  
ATOM   4733  HE  ARG A 301       0.096  25.094  15.461  1.00  0.00           H  
ATOM   4734 1HH1 ARG A 301      -1.133  28.274  14.613  1.00  0.00           H  
ATOM   4735 2HH1 ARG A 301       0.439  29.039  14.686  1.00  0.00           H  
ATOM   4736 1HH2 ARG A 301       2.131  26.098  15.552  1.00  0.00           H  
ATOM   4737 2HH2 ARG A 301       2.286  27.807  15.216  1.00  0.00           H  
ATOM   4738  N   SER A 302      -6.704  23.376  14.418  1.00  0.00           N  
ATOM   4739  CA  SER A 302      -8.146  23.523  14.274  1.00  0.00           C  
ATOM   4740  C   SER A 302      -8.923  22.254  14.645  1.00  0.00           C  
ATOM   4741  O   SER A 302     -10.111  22.324  14.966  1.00  0.00           O  
ATOM   4742  CB  SER A 302      -8.464  23.951  12.863  1.00  0.00           C  
ATOM   4743  OG  SER A 302      -8.063  22.975  11.953  1.00  0.00           O  
ATOM   4744  H   SER A 302      -6.142  23.174  13.598  1.00  0.00           H  
ATOM   4745  HA  SER A 302      -8.468  24.320  14.945  1.00  0.00           H  
ATOM   4746 1HB  SER A 302      -9.533  24.127  12.771  1.00  0.00           H  
ATOM   4747 2HB  SER A 302      -7.959  24.890  12.643  1.00  0.00           H  
ATOM   4748  HG  SER A 302      -7.101  23.037  11.912  1.00  0.00           H  
ATOM   4749  N   GLY A 303      -8.246  21.104  14.640  1.00  0.00           N  
ATOM   4750  CA  GLY A 303      -8.866  19.852  15.026  1.00  0.00           C  
ATOM   4751  C   GLY A 303      -9.020  18.984  13.796  1.00  0.00           C  
ATOM   4752  O   GLY A 303      -9.758  19.323  12.861  1.00  0.00           O  
ATOM   4753  H   GLY A 303      -7.278  21.105  14.350  1.00  0.00           H  
ATOM   4754 1HA  GLY A 303      -8.249  19.357  15.777  1.00  0.00           H  
ATOM   4755 2HA  GLY A 303      -9.832  20.052  15.486  1.00  0.00           H  
ATOM   4756  N   THR A 304      -8.322  17.856  13.790  1.00  0.00           N  
ATOM   4757  CA  THR A 304      -8.363  16.965  12.648  1.00  0.00           C  
ATOM   4758  C   THR A 304      -8.036  15.535  13.094  1.00  0.00           C  
ATOM   4759  O   THR A 304      -8.029  15.223  14.288  1.00  0.00           O  
ATOM   4760  CB  THR A 304      -7.382  17.419  11.551  1.00  0.00           C  
ATOM   4761  CG2 THR A 304      -5.945  17.222  12.006  1.00  0.00           C  
ATOM   4762  OG1 THR A 304      -7.611  16.659  10.357  1.00  0.00           O  
ATOM   4763  H   THR A 304      -7.755  17.610  14.589  1.00  0.00           H  
ATOM   4764  HA  THR A 304      -9.368  16.986  12.229  1.00  0.00           H  
ATOM   4765  HB  THR A 304      -7.546  18.474  11.330  1.00  0.00           H  
ATOM   4766  HG1 THR A 304      -6.999  16.943   9.675  1.00  0.00           H  
ATOM   4767 1HG2 THR A 304      -5.266  17.548  11.218  1.00  0.00           H  
ATOM   4768 2HG2 THR A 304      -5.764  17.808  12.906  1.00  0.00           H  
ATOM   4769 3HG2 THR A 304      -5.772  16.168  12.218  1.00  0.00           H  
ATOM   4770  N   SER A 305      -7.801  14.659  12.131  1.00  0.00           N  
ATOM   4771  CA  SER A 305      -7.392  13.299  12.430  1.00  0.00           C  
ATOM   4772  C   SER A 305      -6.284  12.874  11.499  1.00  0.00           C  
ATOM   4773  O   SER A 305      -5.951  13.586  10.551  1.00  0.00           O  
ATOM   4774  CB  SER A 305      -8.568  12.350  12.304  1.00  0.00           C  
ATOM   4775  OG  SER A 305      -9.001  12.261  10.975  1.00  0.00           O  
ATOM   4776  H   SER A 305      -7.908  14.940  11.167  1.00  0.00           H  
ATOM   4777  HA  SER A 305      -7.013  13.269  13.453  1.00  0.00           H  
ATOM   4778 1HB  SER A 305      -8.277  11.362  12.662  1.00  0.00           H  
ATOM   4779 2HB  SER A 305      -9.385  12.698  12.934  1.00  0.00           H  
ATOM   4780  HG  SER A 305      -9.740  11.647  10.978  1.00  0.00           H  
ATOM   4781  N   ALA A 306      -5.714  11.707  11.772  1.00  0.00           N  
ATOM   4782  CA  ALA A 306      -4.616  11.198  10.977  1.00  0.00           C  
ATOM   4783  C   ALA A 306      -5.107  10.919   9.559  1.00  0.00           C  
ATOM   4784  O   ALA A 306      -4.426  11.233   8.582  1.00  0.00           O  
ATOM   4785  CB  ALA A 306      -4.029   9.942  11.608  1.00  0.00           C  
ATOM   4786  H   ALA A 306      -6.052  11.160  12.551  1.00  0.00           H  
ATOM   4787  HA  ALA A 306      -3.835  11.958  10.938  1.00  0.00           H  
ATOM   4788 1HB  ALA A 306      -3.214   9.571  10.988  1.00  0.00           H  
ATOM   4789 2HB  ALA A 306      -3.652  10.177  12.603  1.00  0.00           H  
ATOM   4790 3HB  ALA A 306      -4.803   9.179  11.684  1.00  0.00           H  
ATOM   4791  N   ALA A 307      -6.295  10.327   9.463  1.00  0.00           N  
ATOM   4792  CA  ALA A 307      -6.909  10.023   8.176  1.00  0.00           C  
ATOM   4793  C   ALA A 307      -7.240  11.283   7.387  1.00  0.00           C  
ATOM   4794  O   ALA A 307      -7.030  11.342   6.175  1.00  0.00           O  
ATOM   4795  CB  ALA A 307      -8.167   9.189   8.380  1.00  0.00           C  
ATOM   4796  H   ALA A 307      -6.782  10.082  10.313  1.00  0.00           H  
ATOM   4797  HA  ALA A 307      -6.201   9.444   7.582  1.00  0.00           H  
ATOM   4798 1HB  ALA A 307      -8.614   8.962   7.412  1.00  0.00           H  
ATOM   4799 2HB  ALA A 307      -7.909   8.260   8.888  1.00  0.00           H  
ATOM   4800 3HB  ALA A 307      -8.879   9.748   8.986  1.00  0.00           H  
ATOM   4801  N   ILE A 308      -7.771  12.297   8.068  1.00  0.00           N  
ATOM   4802  CA  ILE A 308      -8.071  13.564   7.408  1.00  0.00           C  
ATOM   4803  C   ILE A 308      -6.809  14.220   6.864  1.00  0.00           C  
ATOM   4804  O   ILE A 308      -6.804  14.719   5.737  1.00  0.00           O  
ATOM   4805  CB  ILE A 308      -8.808  14.529   8.351  1.00  0.00           C  
ATOM   4806  CG1 ILE A 308     -10.233  14.004   8.630  1.00  0.00           C  
ATOM   4807  CG2 ILE A 308      -8.842  15.931   7.740  1.00  0.00           C  
ATOM   4808  CD1 ILE A 308     -10.942  14.707   9.779  1.00  0.00           C  
ATOM   4809  H   ILE A 308      -7.957  12.196   9.059  1.00  0.00           H  
ATOM   4810  HA  ILE A 308      -8.729  13.359   6.565  1.00  0.00           H  
ATOM   4811  HB  ILE A 308      -8.291  14.559   9.301  1.00  0.00           H  
ATOM   4812 1HG1 ILE A 308     -10.835  14.125   7.730  1.00  0.00           H  
ATOM   4813 2HG1 ILE A 308     -10.178  12.942   8.860  1.00  0.00           H  
ATOM   4814 1HG2 ILE A 308      -9.356  16.616   8.403  1.00  0.00           H  
ATOM   4815 2HG2 ILE A 308      -7.828  16.284   7.587  1.00  0.00           H  
ATOM   4816 3HG2 ILE A 308      -9.359  15.893   6.789  1.00  0.00           H  
ATOM   4817 1HD1 ILE A 308     -11.935  14.274   9.908  1.00  0.00           H  
ATOM   4818 2HD1 ILE A 308     -10.369  14.573  10.697  1.00  0.00           H  
ATOM   4819 3HD1 ILE A 308     -11.041  15.766   9.565  1.00  0.00           H  
ATOM   4820  N   ILE A 309      -5.744  14.239   7.663  1.00  0.00           N  
ATOM   4821  CA  ILE A 309      -4.469  14.801   7.207  1.00  0.00           C  
ATOM   4822  C   ILE A 309      -3.944  14.074   5.976  1.00  0.00           C  
ATOM   4823  O   ILE A 309      -3.518  14.702   5.006  1.00  0.00           O  
ATOM   4824  CB  ILE A 309      -3.411  14.739   8.323  1.00  0.00           C  
ATOM   4825  CG1 ILE A 309      -3.781  15.691   9.464  1.00  0.00           C  
ATOM   4826  CG2 ILE A 309      -2.034  15.076   7.771  1.00  0.00           C  
ATOM   4827  CD1 ILE A 309      -2.961  15.490  10.718  1.00  0.00           C  
ATOM   4828  H   ILE A 309      -5.795  13.817   8.579  1.00  0.00           H  
ATOM   4829  HA  ILE A 309      -4.629  15.845   6.938  1.00  0.00           H  
ATOM   4830  HB  ILE A 309      -3.386  13.735   8.746  1.00  0.00           H  
ATOM   4831 1HG1 ILE A 309      -3.653  16.721   9.133  1.00  0.00           H  
ATOM   4832 2HG1 ILE A 309      -4.833  15.559   9.721  1.00  0.00           H  
ATOM   4833 1HG2 ILE A 309      -1.298  15.028   8.573  1.00  0.00           H  
ATOM   4834 2HG2 ILE A 309      -1.770  14.361   6.993  1.00  0.00           H  
ATOM   4835 3HG2 ILE A 309      -2.047  16.082   7.350  1.00  0.00           H  
ATOM   4836 1HD1 ILE A 309      -3.282  16.201  11.480  1.00  0.00           H  
ATOM   4837 2HD1 ILE A 309      -3.102  14.474  11.086  1.00  0.00           H  
ATOM   4838 3HD1 ILE A 309      -1.908  15.652  10.493  1.00  0.00           H  
ATOM   4839  N   ALA A 310      -3.976  12.751   6.024  1.00  0.00           N  
ATOM   4840  CA  ALA A 310      -3.495  11.967   4.905  1.00  0.00           C  
ATOM   4841  C   ALA A 310      -4.254  12.267   3.619  1.00  0.00           C  
ATOM   4842  O   ALA A 310      -3.658  12.393   2.550  1.00  0.00           O  
ATOM   4843  CB  ALA A 310      -3.588  10.492   5.228  1.00  0.00           C  
ATOM   4844  H   ALA A 310      -4.337  12.274   6.838  1.00  0.00           H  
ATOM   4845  HA  ALA A 310      -2.450  12.229   4.733  1.00  0.00           H  
ATOM   4846 1HB  ALA A 310      -3.223   9.911   4.381  1.00  0.00           H  
ATOM   4847 2HB  ALA A 310      -2.980  10.274   6.106  1.00  0.00           H  
ATOM   4848 3HB  ALA A 310      -4.624  10.230   5.429  1.00  0.00           H  
ATOM   4849  N   LEU A 311      -5.572  12.383   3.708  1.00  0.00           N  
ATOM   4850  CA  LEU A 311      -6.364  12.663   2.522  1.00  0.00           C  
ATOM   4851  C   LEU A 311      -6.104  14.077   2.002  1.00  0.00           C  
ATOM   4852  O   LEU A 311      -5.875  14.277   0.809  1.00  0.00           O  
ATOM   4853  CB  LEU A 311      -7.856  12.490   2.836  1.00  0.00           C  
ATOM   4854  CG  LEU A 311      -8.821  12.874   1.707  1.00  0.00           C  
ATOM   4855  CD1 LEU A 311      -8.581  11.972   0.503  1.00  0.00           C  
ATOM   4856  CD2 LEU A 311     -10.256  12.754   2.201  1.00  0.00           C  
ATOM   4857  H   LEU A 311      -6.038  12.279   4.597  1.00  0.00           H  
ATOM   4858  HA  LEU A 311      -6.075  11.962   1.739  1.00  0.00           H  
ATOM   4859 1HB  LEU A 311      -8.040  11.447   3.088  1.00  0.00           H  
ATOM   4860 2HB  LEU A 311      -8.102  13.101   3.704  1.00  0.00           H  
ATOM   4861  HG  LEU A 311      -8.629  13.902   1.397  1.00  0.00           H  
ATOM   4862 1HD1 LEU A 311      -9.267  12.245  -0.299  1.00  0.00           H  
ATOM   4863 2HD1 LEU A 311      -7.553  12.093   0.159  1.00  0.00           H  
ATOM   4864 3HD1 LEU A 311      -8.750  10.934   0.787  1.00  0.00           H  
ATOM   4865 1HD2 LEU A 311     -10.941  13.028   1.400  1.00  0.00           H  
ATOM   4866 2HD2 LEU A 311     -10.448  11.727   2.510  1.00  0.00           H  
ATOM   4867 3HD2 LEU A 311     -10.405  13.421   3.050  1.00  0.00           H  
ATOM   4868  N   ILE A 312      -6.122  15.069   2.899  1.00  0.00           N  
ATOM   4869  CA  ILE A 312      -5.905  16.445   2.462  1.00  0.00           C  
ATOM   4870  C   ILE A 312      -4.544  16.595   1.821  1.00  0.00           C  
ATOM   4871  O   ILE A 312      -4.427  17.171   0.739  1.00  0.00           O  
ATOM   4872  CB  ILE A 312      -6.040  17.463   3.617  1.00  0.00           C  
ATOM   4873  CG1 ILE A 312      -7.511  17.540   4.074  1.00  0.00           C  
ATOM   4874  CG2 ILE A 312      -5.508  18.860   3.175  1.00  0.00           C  
ATOM   4875  CD1 ILE A 312      -7.720  18.312   5.348  1.00  0.00           C  
ATOM   4876  H   ILE A 312      -6.298  14.868   3.880  1.00  0.00           H  
ATOM   4877  HA  ILE A 312      -6.656  16.685   1.713  1.00  0.00           H  
ATOM   4878  HB  ILE A 312      -5.457  17.113   4.471  1.00  0.00           H  
ATOM   4879 1HG1 ILE A 312      -8.104  18.003   3.297  1.00  0.00           H  
ATOM   4880 2HG1 ILE A 312      -7.882  16.527   4.227  1.00  0.00           H  
ATOM   4881 1HG2 ILE A 312      -5.592  19.565   3.994  1.00  0.00           H  
ATOM   4882 2HG2 ILE A 312      -4.462  18.784   2.884  1.00  0.00           H  
ATOM   4883 3HG2 ILE A 312      -6.086  19.219   2.336  1.00  0.00           H  
ATOM   4884 1HD1 ILE A 312      -8.774  18.313   5.605  1.00  0.00           H  
ATOM   4885 2HD1 ILE A 312      -7.153  17.847   6.146  1.00  0.00           H  
ATOM   4886 3HD1 ILE A 312      -7.388  19.335   5.217  1.00  0.00           H  
ATOM   4887  N   VAL A 313      -3.509  16.075   2.472  1.00  0.00           N  
ATOM   4888  CA  VAL A 313      -2.173  16.145   1.896  1.00  0.00           C  
ATOM   4889  C   VAL A 313      -2.102  15.438   0.546  1.00  0.00           C  
ATOM   4890  O   VAL A 313      -1.512  15.952  -0.405  1.00  0.00           O  
ATOM   4891  CB  VAL A 313      -1.149  15.512   2.856  1.00  0.00           C  
ATOM   4892  CG1 VAL A 313       0.175  15.278   2.145  1.00  0.00           C  
ATOM   4893  CG2 VAL A 313      -0.958  16.407   4.072  1.00  0.00           C  
ATOM   4894  H   VAL A 313      -3.636  15.624   3.367  1.00  0.00           H  
ATOM   4895  HA  VAL A 313      -1.919  17.194   1.737  1.00  0.00           H  
ATOM   4896  HB  VAL A 313      -1.518  14.538   3.176  1.00  0.00           H  
ATOM   4897 1HG1 VAL A 313       0.887  14.831   2.839  1.00  0.00           H  
ATOM   4898 2HG1 VAL A 313       0.021  14.607   1.300  1.00  0.00           H  
ATOM   4899 3HG1 VAL A 313       0.568  16.230   1.787  1.00  0.00           H  
ATOM   4900 1HG2 VAL A 313      -0.233  15.953   4.747  1.00  0.00           H  
ATOM   4901 2HG2 VAL A 313      -0.594  17.383   3.751  1.00  0.00           H  
ATOM   4902 3HG2 VAL A 313      -1.910  16.526   4.589  1.00  0.00           H  
ATOM   4903  N   ALA A 314      -2.700  14.256   0.449  1.00  0.00           N  
ATOM   4904  CA  ALA A 314      -2.636  13.500  -0.804  1.00  0.00           C  
ATOM   4905  C   ALA A 314      -3.287  14.308  -1.921  1.00  0.00           C  
ATOM   4906  O   ALA A 314      -2.790  14.343  -3.046  1.00  0.00           O  
ATOM   4907  CB  ALA A 314      -3.293  12.111  -0.667  1.00  0.00           C  
ATOM   4908  H   ALA A 314      -3.204  13.867   1.233  1.00  0.00           H  
ATOM   4909  HA  ALA A 314      -1.586  13.357  -1.059  1.00  0.00           H  
ATOM   4910 1HB  ALA A 314      -3.225  11.581  -1.617  1.00  0.00           H  
ATOM   4911 2HB  ALA A 314      -2.778  11.539   0.105  1.00  0.00           H  
ATOM   4912 3HB  ALA A 314      -4.340  12.229  -0.392  1.00  0.00           H  
ATOM   4913  N   LEU A 315      -4.432  14.924  -1.625  1.00  0.00           N  
ATOM   4914  CA  LEU A 315      -5.135  15.733  -2.615  1.00  0.00           C  
ATOM   4915  C   LEU A 315      -4.300  16.933  -3.062  1.00  0.00           C  
ATOM   4916  O   LEU A 315      -4.218  17.233  -4.257  1.00  0.00           O  
ATOM   4917  CB  LEU A 315      -6.473  16.225  -2.034  1.00  0.00           C  
ATOM   4918  CG  LEU A 315      -7.583  15.146  -1.811  1.00  0.00           C  
ATOM   4919  CD1 LEU A 315      -8.722  15.756  -0.981  1.00  0.00           C  
ATOM   4920  CD2 LEU A 315      -8.109  14.657  -3.154  1.00  0.00           C  
ATOM   4921  H   LEU A 315      -4.826  14.823  -0.693  1.00  0.00           H  
ATOM   4922  HA  LEU A 315      -5.327  15.114  -3.488  1.00  0.00           H  
ATOM   4923 1HB  LEU A 315      -6.269  16.678  -1.069  1.00  0.00           H  
ATOM   4924 2HB  LEU A 315      -6.878  16.991  -2.694  1.00  0.00           H  
ATOM   4925  HG  LEU A 315      -7.171  14.306  -1.258  1.00  0.00           H  
ATOM   4926 1HD1 LEU A 315      -9.494  15.005  -0.815  1.00  0.00           H  
ATOM   4927 2HD1 LEU A 315      -8.332  16.088  -0.020  1.00  0.00           H  
ATOM   4928 3HD1 LEU A 315      -9.151  16.603  -1.513  1.00  0.00           H  
ATOM   4929 1HD2 LEU A 315      -8.883  13.908  -2.986  1.00  0.00           H  
ATOM   4930 2HD2 LEU A 315      -8.531  15.495  -3.709  1.00  0.00           H  
ATOM   4931 3HD2 LEU A 315      -7.302  14.213  -3.729  1.00  0.00           H  
ATOM   4932  N   VAL A 316      -3.649  17.593  -2.106  1.00  0.00           N  
ATOM   4933  CA  VAL A 316      -2.830  18.757  -2.418  1.00  0.00           C  
ATOM   4934  C   VAL A 316      -1.621  18.396  -3.262  1.00  0.00           C  
ATOM   4935  O   VAL A 316      -1.360  19.042  -4.276  1.00  0.00           O  
ATOM   4936  CB  VAL A 316      -2.373  19.460  -1.126  1.00  0.00           C  
ATOM   4937  CG1 VAL A 316      -1.351  20.542  -1.447  1.00  0.00           C  
ATOM   4938  CG2 VAL A 316      -3.582  20.077  -0.437  1.00  0.00           C
[truncated: 1,886,171 more chars]
