# Supplementary material for: Reconfigurable asymmetric protein assemblies through implicit negative design
Source: Science. Author manuscript; Available in PMC 2023 Jan 27. (PMC9881579; doi:10.1126/science.abj7662)
Supplement: Data S1 [file NIHMS1843281-supplement-Data_S1.xlsx]

## Sheet: LHD components
type	comment	pdb	chain	other chains in pdb	short name	Name	MWavg	Abs 0.1%	Mol.ext.	pI	Tags	Sequence as tested		Sequence as in pdb
Cn	Cyclic homo-oligomer	C3-Hub.pdb	ABC	101A	C3-Hub	C3_82	41503	0.18	7450	6.8	Cter his	CVEELLLLARAAHHSGTTVEEAYKLAKKLGISVKELLLLARAAHNSGTTVEEAYKLALKLGISVEELLLLAKAAHYSGTTVEEAYKLALELGISVRELLLLAKAAHFAGRTVREAYALCLALGALRLEDRARELIKEAEKKGDPEKLREALEALEEAVRLVEEAIKLRPDMDLAVEIAVRLARMLKRVAELLQELAKKTGDPELLKLALRALEVAVRAVELAIKSNPDNDEAVETAVRLARELAKVAEELIERAKKTGDKELLKLAKRALEVAMRAVSLALKSNPDNEEARRVAAELVLLVIRAAVIEMGVTMEEHRSGNRVKVVIKGLHESQQEQLLEDVLRAAEIAGVRVRIRFKGDTVTIVVEGSGSGSHHHHHH		CVEELLLLARAAHHSGTTVEEAYKLAKKLGISVKELLLLARAAHNSGTTVEEAYKLALKLGISVEELLLLAKAAHYSGTTVEEAYKLALELGISVRELLLLAKAAHFAGRTVREAYALCLALGALRLEDRARELIKEAEKKGDPEKLREALEALEEAVRLVEEAIKLRPDMDLAVEIAVRLARMLKRVAELLQELAKKTGDPELLKLALRALEVAVRAVELAIKSNPDNDEAVETAVRLARELAKVAEELIERAKKTGDKELLKLAKRALEVAMRAVSLALKSNPDNEEARRVAAELVLLVIRAAVIEMGVTMEEHRSGNRVKVVIKGLHESQQEQLLEDVLRAAEIAGVRVRIRFKGDTVTIVVEG
Cn	Cyclic homo-oligomer	C4-Hub.pdb	ABCD	274A	C4-Hub	C4_53	42303	0.035	1490	5.7	Cter his	GNTHFIVVHGSEDAAQLAEELVREISKKEGTEVRFEKKDGLLSIEVKNLSEERQREIQKALQLVQDVANAERVVRERPGSNLAKKALEIILRAAEELAKLDLKASLKAAVRAAEKVVREQPGSELAKKALEIILRAAEELAKLPDPEALHEAVRAAEHVVRSQPGSEAAKEALRIIQEAAELLKESPDPTAIIRAARALLKIARTTGDEEAAKEAIEAAKKAADLARERGDDELVCEALALLVAAQVELLKQQGTSAVEIAKIVARVISEVIRTLKEKGSSYEVICECVARIVAEIVEALKRSGTSAAIIALIVALVISEVIRTLKESGSSFEVILECVIRIVLEIIEALKRSGTSEQDVMLIVMAVLLVVLATLQLSGSGSLEHHHHHH		NTHFIVVHGSEDAAQLAEELVREISKKEGTEVRFEKKDGLLSIEVKNLSEERQREIQKALQLVQDVANAERVVRERPGSNLAKKALEIILRAAEELAKLDLKASLKAAVRAAEKVVREQPGSELAKKALEIILRAAEELAKLPDPEALHEAVRAAEHVVRSQPGSEAAKEALRIIQEAAELLKESPDPTAIIRAARALLKIARTTGDEEAAKEAIEAAKKAADLARERGDDELVCEALALLVAAQVELLKQQGTSAVEIAKIVARVISEVIRTLKEKGSSYEVICECVARIVAEIVEALKRSGTSAAIIALIVALVISEVIRTLKESGSSFEVILECVIRIVLEIIEALKRSGTSEQDVMLIVMAVLLVVLATLQLSGS
Cn	Cyclic homo-oligomer linked to eGFP-LHD101B by flexible GS linker at Nter C5; Construct only tested in mammalian cells	na	na	na	101B-C5	101B-C5					N-ter eGFP-101B	MSKGEELFTGVVPILVELDGDVNGHKFSVSGEGEGDATYGKLTLKFICTTGKLPVPWPTLVTTLTYGVQCFSRYPDHMKQHDFFKSAMPEGYVQERTIFFKDDGNYKTRAEVKFEGDTLVNRIELKGIDFKEDGNILGHKLEYNYNSHNVYIMADKQKNGIKVNFKIRHNIEDGSVQLADHYQQNTPIGDGPVLLPDNHYLSTQSALSKDPNEKRDHMVLLEFVTAAGITHGMDELYKGTGGSGGSGGSGGSGGSGRQEKVLKSIEETVRKMGVTMETHRSGNEVKVVIKGLHESQQEQLLEDVLRTAEKQGVRVRIRFKGDTVTIVVREGGSGGSGGSGGSGGSNDEKEKLKELLKRAEELAKSPDPEDLKEAVRLAEEVVRERPGSNLAKKALEIIL…		na
Cn	Cyclic homo-oligomer linked to LHD275A by flexible GS linker at Nter C5; Construct only tested in mammalian cells	na	na	na	275A-C5	275A-C5					N-ter HA	MYPYDVPDYAGTGGSGGSGGSGRQEKVLKSIEETVRKMGVEMLTFRAGNAVIVVIRGLHPEQAKQLLRDVSQTAHKQGVTVTLTFHGDVVFILVLVGASEEEQKHMQERIQELARIIHEAKRRGVSEEQLREIAEKMAKEIQEWGGGSGGSGGSGGSGGSNDEKEKLKELLKRAEELAKSPDPEDLKEAVRLAEEVVRERPGSNLAKKALEIILRAAEELAKLPDPEALKEAVKAAEKVVREQPGSNLAKKAQEIILRAAEELAKLEDEEALKEAIKAAEKVIELEPGSELAKEAKRIIEKAAKMLADILRKEMEKIREETEEVKKEIEESKKRPQSESAKNLILIMQLLINQIRLLALQIRMLVLQLILSRGPV*		na
Cn	Cyclic homo-oligomer linked to LHD321A by flexible GS linker at Nter C5; Construct only tested in mammalian cells	na	na	na	321A-C5	321A-C5					N-ter HA	MYPYDVPDYAGTGGSGGSGGSTKEELKRAIEEAHRKGDKEKLKEVIKRAQEEGDEEVYREAIQALAKLIAEEAGVDDVRVEVHNGRVRLEIRGQSQAVVRVATEVVTELGKLGIRVTVQLGGGSGGSGGSGGSGGSNDEKEKLKELLKRAEELAKSPDPEDLKEAVRLAEEVVRERPGSNLAKKALEIILRAAEELAKLPDPEALKEAVKAAEKVVREQPGSNLAKKAQEIILRAAEELAKLEDEEALKEAIKAAEKVIELEPGSELAKEAKRIIEKAAKMLADILRKEMEKIREETEEVKKEIEESKKRPQSESAKNLILIMQLLINQIRLLALQIRMLVLQLILSRGPV*		na
Connector bivalent	One DHR repeat less compared to DFA0	DFA-1.pdb	B	274B53, 101B	DFA-1	274A_53_-1_101A	32446	0.22	6990	8.9	Cter snac-his	TTNFHLINGSEEARQLIEKAVRAISKKEGTEVHFEKSDGTLEIRVKNLHEKREREIKKVIELILEVAAAERIVRERPGSNLAKKALEIILRAAEELAKADVDAALEAAVRAAEKVVREQPGSNLAKKALEIILRAAEELAKLPDPEALKEAVKAAEKVVREQPGSNLAKKALEIILRAAAALANLPDPESRKEADKAADKVRREQPGSELAVVAAIISAVARMGVKMELHPSGNEVKVVIKGLHIKQQRQLYRDVREAAKKAGVEVEIEVEGDTVTIVVRGGSHHWGSGSHHHHHH		TTNFHLINGSEEARQLIEKAVRAISKKEGTEVHFEKSDGTLEIRVKNLHEKREREIKKVIELILEVAAAERIVRERPGSNLAKKALEIILRAAEELAKADVDAALEAAVRAAEKVVREQPGSNLAKKALEIILRAAEELAKLPDPEALKEAVKAAEKVVREQPGSNLAKKALEIILRAAAALANLPDPESRKEADKAADKVRREQPGSELAVVAAIISAVARMGVKMELHPSGNEVKVVIKGLHIKQQRQLYRDVREAAKKAGVEVEIEVEGDTVTIVVRG
Connector bivalent		DF0.pdb	B	29B, 101B	DF0	29A_53_101A	31910	0.56	17990	9.2	Cter snac-his	MTWQWVLINISEEARQLIEKAVRAISKKEGTEVHFEKDDGVLHIRVKNLHEKRAREIHKVAKLILEVAAAERIVRERPGSNLAKKALEIILRAAEELAKADVDAALEAAVRAAEKVVREQPGSNLAKKALEIILRAAEELAKLPDPEALKEAVKAAEKVVREQPGSNLAKKALEIILRAAAALANLPDPESRKEADKAADKVRREQPGSELAVVAAIISAVARMGVKMELHPSGNEVKVVIKGLHIKQQRQLYRDVREAAKKAGVEVEIEVEGDTVTIVVRGSGGSGSHHWGLEHHHHHH		TWQWVLINISEEARQLIEKAVRAISKKEGTEVHFEKDDGVLHIRVKNLHEKRAREIHKVAKLILEVAAAERIVRERPGSNLAKKALEIILRAAEELAKADVDAALEAAVRAAEKVVREQPGSNLAKKALEIILRAAEELAKLPDPEALKEAVKAAEKVVREQPGSNLAKKALEIILRAAAALANLPDPESRKEADKAADKVRREQPGSELAVVAAIISAVARMGVKMELHPSGNEVKVVIKGLHIKQQRQLYRDVREAAKKAGVEVEIEVEGDTVTIVVRG
Connector bivalent		DFA0.pdb	B	274B53, 101B	DFA0	274A_53_0_101A	37067	0.19	6990	8.8	Cter snac-his	TTNFHLINGSEEARQLIEKAVRAISKKEGTEVHFEKSDGTLEIRVKNLHEKREREIKKVIELILEVAAAERIVRERPGSNLAKKALEIILRAAEELAKADVDAALEAAVRAAEKVVREQPGSNLAKKALEIILRAAEELAKLPDPEALKEAVKAAEKVVREQPGSNLAKKALEIILRAAEELAKLPDPEALKEAVKAAEKVVREQPGSNLAKKALEIILRAAAALANLPDPESRKEADKAADKVRREQPGSELAVVAAIISAVARMGVKMELHPSGNEVKVVIKGLHIKQQRQLYRDVREAAKKAGVEVEIEVEGDTVTIVVRGGSHHWGSGSHHHHHH		TTNFHLINGSEEARQLIEKAVRAISKKEGTEVHFEKSDGTLEIRVKNLHEKREREIKKVIELILEVAAAERIVRERPGSNLAKKALEIILRAAEELAKADVDAALEAAVRAAEKVVREQPGSNLAKKALEIILRAAEELAKLPDPEALKEAVKAAEKVVREQPGSNLAKKALEIILRAAEELAKLPDPEALKEAVKAAEKVVREQPGSNLAKKALEIILRAAAALANLPDPESRKEADKAADKVRREQPGSELAVVAAIISAVARMGVKMELHPSGNEVKVVIKGLHIKQQRQLYRDVREAAKKAGVEVEIEVEGDTVTIVVRG
Connector bivalent	One DHR repeat less compared to DFB0	DFB-1.pdb	B	274A53, 101B	DFB-1	274B_53_-1_101A	32437	0.22	6990	8.9	Cter snac-his	NTHFIVVHGSEDAAQLAEELVREISKKEGTEVRFEKKDGLLSIEVKNLSEERQREIQKALQLVQDVANAERVVRERPGSNLAKKALEIILRAAEELAKLDLKASLKAAVRAAEKVVREQPGSNLAKKALEIILRAAEELAKLPDPEALKEAVKAAEKVVREQPGSNLAKKALEIILRAAAALANLPDPESRKEADKAADKVRREQPGSELAVVAAIISAVARMGVKMELHPSGNEVKVVIKGLHIKQQRQLYRDVREAAKKAGVEVEIEVEGDTVTIVVRGGSHHWGSGSHHHHHH		NTHFIVVHGSEDAAQLAEELVREISKKEGTEVRFEKKDGLLSIEVKNLSEERQREIQKALQLVQDVANAERVVRERPGSNLAKKALEIILRAAEELAKLDLKASLKAAVRAAEKVVREQPGSNLAKKALEIILRAAEELAKLPDPEALKEAVKAAEKVVREQPGSNLAKKALEIILRAAAALANLPDPESRKEADKAADKVRREQPGSELAVVAAIISAVARMGVKMELHPSGNEVKVVIKGLHIKQQRQLYRDVREAAKKAGVEVEIEVEGDTVTIVVRG
Connector bivalent		DFB0.pdb	B	274A53, 101B	DFB0	274B_53_0_101A	37058	0.19	6990	8.8	Cter snac-his	NTHFIVVHGSEDAAQLAEELVREISKKEGTEVRFEKKDGLLSIEVKNLSEERQREIQKALQLVQDVANAERVVRERPGSNLAKKALEIILRAAEELAKLDLKASLKAAVRAAEKVVREQPGSNLAKKALEIILRAAEELAKLPDPEALKEAVKAAEKVVREQPGSNLAKKALEIILRAAEELAKLPDPEALKEAVKAAEKVVREQPGSNLAKKALEIILRAAAALANLPDPESRKEADKAADKVRREQPGSELAVVAAIISAVARMGVKMELHPSGNEVKVVIKGLHIKQQRQLYRDVREAAKKAGVEVEIEVEGDTVTIVVRGGSHHWGSGSHHHHHH		NTHFIVVHGSEDAAQLAEELVREISKKEGTEVRFEKKDGLLSIEVKNLSEERQREIQKALQLVQDVANAERVVRERPGSNLAKKALEIILRAAEELAKLDLKASLKAAVRAAEKVVREQPGSNLAKKALEIILRAAEELAKLPDPEALKEAVKAAEKVVREQPGSNLAKKALEIILRAAEELAKLPDPEALKEAVKAAEKVVREQPGSNLAKKALEIILRAAAALANLPDPESRKEADKAADKVRREQPGSELAVVAAIISAVARMGVKMELHPSGNEVKVVIKGLHIKQQRQLYRDVREAAKKAGVEVEIEVEGDTVTIVVRG
Connector bivalent		DF202.pdb	B	274A, 202B	DF202	274B_62_0_202Av2	36681	0.19	6990	6.6	Cter snac-his	NTHFIVVHGTEEARQLAEEIVRLIAEALGTEVRFEKKDGLLSIEVKNLPEEAQRLIQKLLQLAVRIAQAAKSGDNDQLRELAEDALRLAKEAEKLGDLGAAAVAARLAVEAAKQAGDNDVLRKVAEQALRIAKEAEKQGLVDVAVEAARVAVEAAKQAGDNDVLRKVAEQALRIAKEAEKQGNVEVAVKAARVAVEAAKQAGDNDVLRKVAEQALRIVREALKQGNKEVAKKALEVAIEAANQAGDQKLLAEILLLAIEVLVVEMGVTMETHKSGNKVKVVIKGLHESQQETLRKLVHELLRKLGVVAVTQKHGDTVTIYVTEGGSHHWGSGSHHHHHH		NTHFIVVHGTEEARQLAEEIVRLIAEALGTEVRFEKKDGLLSIEVKNLPEEAQRLIQKLLQLAVRIAQAAKSGDNDQLRELAEDALRLAKEAEKLGDLGAAAVAARLAVEAAKQAGDNDVLRKVAEQALRIAKEAEKQGLVDVAVEAARVAVEAAKQAGDNDVLRKVAEQALRIAKEAEKQGNVEVAVKAARVAVEAAKQAGDNDVLRKVAEQALRIVREALKQGNKEVAKKALEVAIEAANQAGDQKLLAEILLLAIEVLVVEMGVTMETHKSGNKVKVVIKGLHESQQETLRKLVHELLRKLGVVAVTQKHGDTVTIYVTE
Connector bivalent		DF206.pdb	B	274A, 206A	DF206	274B_62_0_206Bv2	38428	0.14	5500	6.1	Cter snac-his	NTHFIVVHGTEEARQLAEEIVRLIAEALGTEVRFEKKDGLLSIEVKNLPEEAQRLIQKLLQLAVRIAAAAESGDNDQLRELAEDALRLAEEAEKLGDLGAAAVAARLAVEAAKQAGDNDVLREVAEQALEIAKEAEKQGLVDVAVEAARVAVEAAKQAGDNDVLRKVAEQALRIAKEAEKQGNVEVAVKAARVAVEAAKQAGDNDVLRKVAEQALRIAKEAEKQGNVEVAALALVVAVNAAQAAGDQDLLRKIAEQAERLAKLAEKQGRRDVALLASIIALVAKMGVPMEVHPSGNEVKVVIKGLHKSQQEQLLKEVLKAANKLGVNVHISFRGDTVTIRVRGGGSHHWGSGSHHHHHH		NTHFIVVHGTEEARQLAEEIVRLIAEALGTEVRFEKKDGLLSIEVKNLPEEAQRLIQKLLQLAVRIAAAAESGDNDQLRELAEDALRLAEEAEKLGDLGAAAVAARLAVEAAKQAGDNDVLREVAEQALEIAKEAEKQGLVDVAVEAARVAVEAAKQAGDNDVLRKVAEQALRIAKEAEKQGNVEVAVKAARVAVEAAKQAGDNDVLRKVAEQALRIAKEAEKQGNVEVAALALVVAVNAAQAAGDQDLLRKIAEQAERLAKLAEKQGRRDVALLASIIALVAKMGVPMEVHPSGNEVKVVIKGLHKSQQEQLLKEVLKAANKLGVNVHISFRGDTVTIRVRG
Connector bivalent		DFx.pdb	B	274A, 317B	DFx	274B_d62_-1_317A_d71	59164	0.03	1490	6.1	Nter his	HHHHHHGSGSNTHFIVVHGTEEARQLAEEIVRLIAKALGTEVRFEKKDGLLSIEVKNLPEEAQRLIQKLLQLAVRIAAAAKSGDNDVLRKLAEDALRLAKEAEKLGDLGAAAVAARLAVEAAKQAGDNDVLRKVAEQALRIAKEAEKQGLVDVAVEAARVAVEAAKQAGDNDVLRKVAEQALRIAKEAEKQGNVEVAIKALEVAAEAAAQAGDKDVLKKILEQLERLAELAKKQGNKELAIKIFELFIKVIVALMGVRMLSHKGGNAVIVVIEGLHPSQAEQLLRLVHRIAKKAGVTVHLVFTGDIVVIMVVVGASEEEQEDMHRLVREIAEALHFAKSFGADEKALELLLKALLALLELVVASKEGDEEEFRKLAEKALELAKQLVELAKKLGIAALV…		NTHFIVVHGTEEARQLAEEIVRLIAKALGTEVRFEKKDGLLSIEVKNLPEEAQRLIQKLLQLAVRIAAAAKSGDNDVLRKLAEDALRLAKEAEKLGDLGAAAVAARLAVEAAKQAGDNDVLRKVAEQALRIAKEAEKQGLVDVAVEAARVAVEAAKQAGDNDVLRKVAEQALRIAKEAEKQGNVEVAIKALEVAAEAAAQAGDKDVLKKILEQLERLAELAKKQGNKELAIKIFELFIKVIVALMGVRMLSHKGGNAVIVVIEGLHPSQAEQLLRLVHRIAKKAGVTVHLVFTGDIVVIMVVVGASEEEQEDMHRLVREIAEALHFAKSFGADEKALELLLKALLALLELVVASKEGDEEEFRKLAEKALELAKQLVELAKKLGIAALVLLAARIALKV…
Connector bivalent		DF275A-1.pdb	B	275B, 206B	DF275A-1	275A_d54_-1_206A	44943	0.16	6990	6.3	Nter his	HHHHHHGSGSGRQEKVLKSIEETVRKMGVEMLTFRAGKAVIVVIRGLHPEQAKQLLRDVSQTAHKQGVTVTLTFHGDVVFILVLVGASEEQQRAMQLLIQALARIIHEAKRRGVSEEQLKRMIEAAARLIEVLLKALEAAREGNTDEVREQLQRALEIVREIGLTAAVRLALLVVEAVATLAAKRGNTDAVREALEVALEIARESGTTEAVKLALEVVARVAIEAARRGNTDAVREALEVALEIARESGTTEAVKLALEVVARVAIEAARRGNTDAVREALAVAVKIALKSGTEEAFRLAKEVIKRVSDEAKKQGNEDAVKEAESFDAAAELILSLLKLFRELHERGTEIVVEVHINGRKTEIEVQGIDKRLLQIILEVIIEEIAREGPDKVEVNVHSG…		GRQEKVLKSIEETVRKMGVEMLTFRAGKAVIVVIRGLHPEQAKQLLRDVSQTAHKQGVTVTLTFHGDVVFILVLVGASEEQQRAMQLLIQALARIIHEAKRRGVSEEQLKRMIEAAARLIEVLLKALEAAREGNTDEVREQLQRALEIVREIGLTAAVRLALLVVEAVATLAAKRGNTDAVREALEVALEIARESGTTEAVKLALEVVARVAIEAARRGNTDAVREALEVALEIARESGTTEAVKLALEVVARVAIEAARRGNTDAVREALAVAVKIALKSGTEEAFRLAKEVIKRVSDEAKKQGNEDAVKEAESFDAAAELILSLLKLFRELHERGTEIVVEVHINGRKTEIEVQGIDKRLLQIILEVIIEEIAREGPDKVEVNVHSGGQTWTFRYG
Connector bivalent		DF284B.pdb	B	284A, 101A	DF284B	284B_04_-1_101B	39517	0.26	10430	5.2	Nter his	HHHHHHGSGSPHQFYVYQIDEHVAQLIEKFVRDISRREGTEVRFEKRDGQLEIEVKNLHEAQAIAIGIYIMILLLHQSGTSEDEIAEEIAKLIKGFIEHLKREGSSYEVICEAVAAAVAAIVKALKGCGTSEDEIAEIVARVISEVIRTLKESGSSYEVICECVARIVAEIVQALKESGTSEDEIAEIVARVISEVIRTLKESGSSYEVICECVARIVAEIVEALKRSGTSEEEIAEIVARVIQEVIRTLKESGSSYEVIRECLRRILEEVIEALKRSGVDSSEIVLIIIKIAVAVMGVTMEEHRSGNEVKVVIKGLHESQQEELLELVLRAAELAGVRVRIRFKGDTVTIVVRGGS		PHQFYVYQIDEHVAQLIEKFVRDISRREGTEVRFEKRDGQLEIEVKNLHEAQAIAIGIYIMILLLHQSGTSEDEIAEEIAKLIKGFIEHLKREGSSYEVICEAVAAAVAAIVKALKGCGTSEDEIAEIVARVISEVIRTLKESGSSYEVICECVARIVAEIVQALKESGTSEDEIAEIVARVISEVIRTLKESGSSYEVICECVARIVAEIVEALKRSGTSEEEIAEIVARVIQEVIRTLKESGSSYEVIRECLRRILEEVIEALKRSGVDSSEIVLIIIKIAVAVMGVTMEEHRSGNEVKVVIKGLHESQQEELLELVLRAAELAGVRVRIRFKGDTVTIVVRG
Connector bivalent	Used in mammalian cells	DF321.pdb	B	321A, 101B	DF321	321B_53_0_101Av2	38270	0.33	12490	6.2	Cter snac-his	TVTFDITNIDDKSTKLIATAVIHIAGREGTTVHFQGHDGQLEIEVKNLHEKWKRLIEMLIEAARRAQDPDPESLKEAVRIAEELVRLHPGNMLAEAALKVILTAAEELAKLPDPEALKEAVKAAEKVVREQPGSNLAKKALEIILRAAEELAKLPDPEALKEAVKAAEKVVREQPGSNLAKKALEIILRAAEELAKLPDPEALKEAVKAAEKVVREQPGSNLAKKALEIILRAAAALANLPDPESRKEADKAADKVEREQPGSELAVVAAIISAVARMGVTMELHPSGNEVKVVIKGLHIKQQRQLYRDVREAAKKAGVEVEIEVEGDTVTIVVRGGGSHHWGSGSHHHHHH		TVTFDITNIDDKSTKLIATAVIHIAGREGTTVHFQGHDGQLEIEVKNLHEKWKRLIEMLIEAARRAQDPDPESLKEAVRIAEELVRLHPGNMLAEAALKVILTAAEELAKLPDPEALKEAVKAAEKVVREQPGSNLAKKALEIILRAAEELAKLPDPEALKEAVKAAEKVVREQPGSNLAKKALEIILRAAEELAKLPDPEALKEAVKAAEKVVREQPGSNLAKKALEIILRAAAALANLPDPESRKEADKAADKVEREQPGSELAVVAAIISAVARMGVTMELHPSGNEVKVVIKGLHIKQQRQLYRDVREAAKKAGVEVEIEVEGDTVTIVVRG
Connector bivalent	Also C4 ring component	ring.pdb	B	RingB	RingA	29B_53_101A	39272	0.18	6990	6.2	Cter his	GSSIFLLSNVSEDAAQLAEELVREISKKEGTEVRFEKDDGFLTIEVKNLSEERLREIAKALQLIVDVANAERVVRERPGSNLAKKALEIILRAAEELAKLDLKASLKAAVRAALKVVAEQPGSNLAKKALEIIQRAAEELAKLPDPEAQKEAQLAAELVRAAELAKSPDPEDLKEAVRLAEEVVRERPGSNLAKAALAIILRAAEELAKLPDPEALKEAVKAAEKVVREQPGSNLAKKALEIILRAAAALANLPDPESRKEADKAADKVRREQPGSELAVVAAIISAVARMGVKMELHPSGNEVKVVIKGLHIKQQRQLYRDVREAAKKAGVEVEIEVEGDTVTIVVRGGGSWGLEHHHHHH		TWQWVLINISEEARQLIEKAVRAISKKEGTEVHFEKDDGVLHIRVKNLHEKRAREIHKVAKLILEVAAAERIVRERPGSNLAKKALEIILRAAEELAKADVDAALEAAVRAAEKVVREQPGSNLAKKAQEIILRAAEELAKLPDPEAQKEAAKAIARRVAAKVERLKRSGTSEDEIAEEVAREISEVIRTLKESGSSYEVICECVARIVAEIVEALKRSGTSEDEIAEIVARVISEVIRTLKESGSSYEVICECVARIVAEIVEALKRSGTSEEEIAEIVARVIQEVIRTLKESGSSYEVIRECLRRILEEVIEALKRSGVDSSEIVLIIIKIAVAVMGVTMEEHRSGNEVKVVIKGLHESQQEELLELVLRAAELAGVRVRIRFKGDTVTIVVRG
Connector bivalent	Also C4 ring component	ring.pdb	B	RingA	RingB	29A_53_4_101B	45176	0.34	15470	5.8	Cter his	GTWQWVLINISEEARQLIEKAVRAISKKEGTEVHFEKDDGVLHIRVKNLHEKRAREIHKVAKLILEVAAAERIVRERPGSNLAKKALEIILRAAEELAKADVDAALEAAVRAAEKVVREQPGSNLAKKAMEIILRAAEELAKLPDPEAQKEAAKAIARRVAAKVEELKRSGTSEDEIAEEVAREISEVIRTLKESGSSYEVICECVARIVAEIVEALKRSGTSEDEIAEIVARVISEVIRTLKESGSSYEVICECVARIVAEIVEALKRSGTSEEEIAEIVARVIQEVIRTLKESGSSYEVIRECLRRILEEVIEALKRSGVDSSEIVLIIIKIAVAVMGVTMEEHRSGNEVKVVIKGLHESQQEELLELVLRAAELAGVRVRIRFKGDTVTIVVRGGG…		TWQWVLINISEEARQLIEKAVRAISKKEGTEVHFEKDDGVLHIRVKNLHEKRAREIHKVAKLILEVAAAERIVRERPGSNLAKKALEIILRAAEELAKADVDAALEAAVRAAEKVVREQPGSNLAKKAQEIILRAAEELAKLPDPEAQKEAAKAIARRVAAKVERLKRSGTSEDEIAEEVAREISEVIRTLKESGSSYEVICECVARIVAEIVEALKRSGTSEDEIAEIVARVISEVIRTLKESGSSYEVICECVARIVAEIVEALKRSGTSEEEIAEIVARVIQEVIRTLKESGSSYEVIRECLRRILEEVIEALKRSGVDSSEIVLIIIKIAVAVMGVTMEEHRSGNEVKVVIKGLHESQQEELLELVLRAAELAGVRVRIRFKGDTVTIVVRG
Connector bivalent	C-terminal GFP fused with flexible linker, GFP not in pdb	DFA0.pdb	B	274B53, 101B	DFA-GFP	DF530A-GFP	62515	0.33	20400	6.5	Cter his	TTNFHLINGSEEARQLIEKAVRAISKKEGTEVHFEKSDGTLEIRVKNLHEKREREIKKVIELILEVAAAERIVRERPGSNLAKKALEIILRAAEELAKADVDAALEAAVRAAEKVVREQPGSNLAKKALEIILRAAEELAKLPDPEALKEAVKAAEKVVREQPGSNLAKKALEIILRAAEELAKLPDPEALKEAVKAAEKVVREQPGSNLAKKALEIILRAAAALANLPDPESRKEADKAADKVRREQPGSELAVVAAIISAVARMGVKMELHPSGNEVKVVIKGLHIKQQRQLYRDVREAAKKAGVEVEIEVEGDTVTIVVRGGSGSGSGSSKGEELFTGVVPILVELDGDVNGHKFSVRGEGEGDATNGKLTLKFICTTGKLPVPWPTLVTTLTYGV…		TTNFHLINGSEEARQLIEKAVRAISKKEGTEVHFEKSDGTLEIRVKNLHEKREREIKKVIELILEVAAAERIVRERPGSNLAKKALEIILRAAEELAKADVDAALEAAVRAAEKVVREQPGSNLAKKALEIILRAAEELAKLPDPEALKEAVKAAEKVVREQPGSNLAKKALEIILRAAEELAKLPDPEALKEAVKAAEKVVREQPGSNLAKKALEIILRAAAALANLPDPESRKEADKAADKVRREQPGSELAVVAAIISAVARMGVKMELHPSGNEVKVVIKGLHIKQQRQLYRDVREAAKKAGVEVEIEVEGDTVTIVVRG
Connector bivalent	N-terminal GFP fused with flexible linker, GFP not in pdb	DFA0.pdb	B	274B53, 101B	GFP-DFA	GFP-DF530A	63711	0.32	20400	6.5	Cter his	MSKGEELFTGVVPILVELDGDVNGHKFSVRGEGEGDATNGKLTLKFICTTGKLPVPWPTLVTTLTYGVQCFARYPDHMKQHDFFKSAMPEGYVQERTISFKDDGTYKTRAEVKFEGDTLVNRIELKGIDFKEDGNILGHKLEYNFNSHNVYITADKQKNGIKANFKIRHNVEDGSVQLADHYQQNTPIGDGPVLLPDNHYLSTQSVLSKDPNEKRDHMVLLEFVTAAGITHGMDELYKGSGSGSGSTTNFHLINGSEEARQLIEKAVRAISKKEGTEVHFEKSDGTLEIRVKNLHEKREREIKKVIELILEVAAAERIVRERPGSNLAKKALEIILRAAEELAKADVDAALEAAVRAAEKVVREQPGSNLAKKALEIILRAAEELAKLPDPEALKEAVK…		TTNFHLINGSEEARQLIEKAVRAISKKEGTEVHFEKSDGTLEIRVKNLHEKREREIKKVIELILEVAAAERIVRERPGSNLAKKALEIILRAAEELAKADVDAALEAAVRAAEKVVREQPGSNLAKKALEIILRAAEELAKLPDPEALKEAVKAAEKVVREQPGSNLAKKALEIILRAAEELAKLPDPEALKEAVKAAEKVVREQPGSNLAKKALEIILRAAAALANLPDPESRKEADKAADKVRREQPGSELAVVAAIISAVARMGVKMELHPSGNEVKVVIKGLHIKQQRQLYRDVREAAKKAGVEVEIEVEGDTVTIVVRG
Connector bivalent	Only used in mammalian cells	DF275B0.pdb	B	275A, 101B	DF275B0	275B_53_0_101A	39497	0.39	15470	5.9	Cter HA	MDVEWRYTNISEETQQKSAEFVLEIALRAGTGVTFTTRQGELQIQVHNLDELLAIAMLCYTLGLLLGDHRVQELAKRAVEAWERGDEERVKKLLIEALKRLVETAEEVVRERPGSNLAKLALEIILRAAEALARAEDPESLKEAVKAAEKVVREQPGSNLAKKALEIILRAAEELAKLPDPEALKEAVKAAEKVVREQPGSNLAKKALEIILRAAEELAKLPDPEALKEAVKAAEKVVREQPGSNLAKKALEIILRAAAALANLPDPESRKEADKAADKVRREQPGSELAVVAAIISAVARMGVKMELHPSGNEVKVVIKGLHIKQQRQLYRDVREAAKKAGVEVEIEVEGDTVTIVVRGGSGSGSSRGPYPYDVPDYA		DVEWRYTNISEETQQKSAEFVLEIALRAGTGVTFTTRQGELQIQVHNLDELLAIAMLCYTLGLLLGDHRVQELAKRAVEAWERGDEERVKKLLIEALKRLVETAEEVVRERPGSNLAKLALEIILRAAEALARAEDPESLKEAVKAAEKVVREQPGSNLAKKALEIILRAAEELAKLPDPEALKEAVKAAEKVVREQPGSNLAKKALEIILRAAEELAKLPDPEALKEAVKAAEKVVREQPGSNLAKKALEIILRAAAALANLPDPESRKEADKAADKVRREQPGSELAVVAAIISAVARMGVKMELHPSGNEVKVVIKGLHIKQQRQLYRDVREAAKKAGVEVEIEVEGDTVTIVVRG
single_fusion monovalent		101A10.pdb	A	101B	101A10	LHD101_A_DHR10_N	29294	0.39	11460	5.7	Nter his-avi-tev	HHHHHHGSGLNDIFEAQKIEWHEAENLYFQSGSSSEKEELRERLVKIVVENAKRKGDDTEEAREAAREAFELVREAAERAGIDSSEVLELAIRLIKEVVENAQREGYDISEAARAAAEAFKRVAEAAKRAGITSSEVLELAIILIKLVVELAQRKGYDISEAARAAAELFKRLAEALKRAGKTSERALALLILLLAIEILVRDMGVTMETHPSGNEVKVVIKGLHIKQQRQLYRLVREAAKLLGVEVEIEVEGDTVTIVVRGGS		SSEKEELRERLVKIVVENAKRKGDDTEEAREAAREAFELVREAAERAGIDSSEVLELAIRLIKEVVENAQREGYDISEAARAAAEAFKRVAEAAKRAGITSSEVLELAIILIKLVVELAQRKGYDISEAARAAAELFKRLAEALKRAGKTSERALALLILLLAIEILVRDMGVTMETHPSGNEVKVVIKGLHIKQQRQLYRLVREAAKLLGVEVEIEVEGDTVTIVVRG
single_fusion monovalent		101A21.pdb	A	101B	101A21	LHD101_A_DHR21_N	24602	0.47	11460	5.3	Nter his-avi-tev	HHHHHHGSGLNDIFEAQKIEWHEAENLYFQSGSSEKEKVEELAQRIREQLPDTELAREAQELADEARKSDDSEALKVVYLALRIVQQLPDTELAREALELAKEAVKSTDSEKLKVVYLALRVVQQLPDTEEARKALEIAKEAVKADAQILLAIARAVLKMGVEMEVHPSGNEVKVVIKGLHIKQQRQLYRDVREAAKKAGVEVEIEVEGDTVTIVVRE		SEKEKVEELAQRIREQLPDTELAREAQELADEARKSDDSEALKVVYLALRIVQQLPDTELAREALELAKEAVKSTDSEKLKVVYLALRVVQQLPDTEEARKALEIAKEAVKADAQILLAIARAVLKMGVEMEVHPSGNEVKVVIKGLHIKQQRQLYRDVREAAKKAGVEVEIEVEGDTVTIVVRE
single_fusion monovalent		101A52.pdb	A	101B	101A52	LHD101_A_DHR52_N	29813	0.43	12950	5.5	Nter his-avi-tev	HHHHHHGSGLNDIFEAQKIEWHEAENLYFQSGSCEDRKEKIRELERKARENTGSDEARQAVKEIARIAKEALEEGCCDTAKEAIQRLEDLARDYSGSDVASLAVKAIAKIAETALRNGCCDTAKEAIQRLEDLARDYSGSDVASLAVEAILRIALIALANGCEETAEEARKRLRELAEDYKGSEVAKLAESAERLIEILKIIAKTVRKMGVTMDVRPSGTEVEVVIKGLHIKQQRQLYRDVREAAKKLGVEVEIEVEGDTVTIVVRGGS		CEDRKEKIRELERKARENTGSDEARQAVKEIARIAKEALEEGCCDTAKEAIQRLEDLARDYSGSDVASLAVKAIAKIAETALRNGCCDTAKEAIQRLEDLARDYSGSDVASLAVEAILRIALIALANGCEETAEEARKRLRELAEDYKGSEVAKLAESAERLIEILKIIAKTVRKMGVTMDVRPSGTEVEVVIKGLHIKQQRQLYRDVREAAKKLGVEVEIEVEGDTVTIVVRG
single_fusion monovalent		101A53.pdb	A	101B	101A53	LHD101_A_DHR53_N	25965	0.33	8480	6.2	Nter his-avi-tev	HHHHHHGSGLNDIFEAQKIEWHEAENLYFQSGSNDEKEKLKELLKRAEELAKSPDPEDLKEAVRLAEEVVRERPGSNLAKKALEIILRAAEELAKLPDPEALKEAVKAAEKVVREQPGSNLAKKALEIILRAAAALANLPDPESRKEADKAADKVRREQPGSELAVVAAIISAVARMGVKMELHPSGNEVKVVIKGLHIKQQRQLYRDVREAAKKAGVEVEIEVEGDTVTIVVRG		NDEKEKLKELLKRAEELAKSPDPEDLKEAVRLAEEVVRERPGSNLAKKALEIILRAAEELAKLPDPEALKEAVKAAEKVVREQPGSNLAKKALEIILRAAAALANLPDPESRKEADKAADKVRREQPGSELAVVAAIISAVARMGVKMELHPSGNEVKVVIKGLHIKQQRQLYRDVREAAKKAGVEVEIEVEGDTVTIVVRG
single_fusion monovalent		101B4.pdb	B	101A	101B4	LHD101_B_DHR04_N	31615	0.41	12950	5.1	Nter his-avi-tev	HHHHHHGSGLNDIFEAQKIEWHEAENLYFQSGSYEDECEEKARRVAEKVERLKRSGTSEDEIAEEVAREISEVIRTLKESGSSYEVICECVARIVAEIVEALKRSGTSEDEIAEIVARVISEVIRTLKESGSSYEVICECVARIVAEIVEALKRSGTSEEEIAEIVARVIQEVIRTLKESGSSYEVIRECLRRILEEVIEALKRSGVDSSEIVLIIIKIAVAVMGVTMEEHRSGNEVKVVIKGLHESQQEELLELVLRAAELAGVRVRIRFKGDTVTIVVRG		YEDECEEKARRVAEKVERLKRSGTSEDEIAEEVAREISEVIRTLKESGSSYEVICECVARIVAEIVEALKRSGTSEDEIAEIVARVISEVIRTLKESGSSYEVICECVARIVAEIVEALKRSGTSEEEIAEIVARVIQEVIRTLKESGSSYEVIRECLRRILEEVIEALKRSGVDSSEIVLIIIKIAVAVMGVTMEEHRSGNEVKVVIKGLHESQQEELLELVLRAAELAGVRVRIRFKGDTVTIVVRG
single_fusion monovalent		101B8.pdb	B	101A	101B8	LHD101_B_DHR08_N	26956	0.26	6990	5.4	Nter his-avi-tev	HHHHHHGSGLNDIFEAQKIEWHEAENLYFQSGSDEMKKVMEALKKAVELAKKNNDDEVAREIERAAKEIVEALRENNSDEMAKVMLALAKAVLLAAKNNDDEVAREIARAAAEIVEALRENNLEVMALVARLLAEAVLLAAKNNDDEVAREIAREAAEIVEKLRENNDATMAVRAAIRAAVIRMGVTMEEHRSGNEVKVVIKGLHESQQEELLEIVLRAAELAGVRVRIRFKGDTVTIVVRG		DEMKKVMEALKKAVELAKKNNDDEVAREIERAAKEIVEALRENNSDEMAKVMLALAKAVLLAAKNNDDEVAREIARAAAEIVEALRENNLEVMALVARLLAEAVLLAAKNNDDEVAREIAREAAEIVEKLRENNDATMAVRAAIRAAVIRMGVTMEEHRSGNEVKVVIKGLHESQQEELLEIVLRAAELAGVRVRIRFKGDTVTIVVRG
single_fusion monovalent		101B14.pdb	B	101A	101B14	LHD101_B_DHR14a_N	28546	0.35	9970	4.9	Nter his-avi-tev	HHHHHHGSGLNDIFEAQKIEWHEAENLYFQSGSSEEVNERVKQLAEKAKEATDKEEVIEIVKELAELAKQSTDSELVNEIVKQLAEVAKEATDKELVIYIVKILAELAKQSTDSELVNEIVKQLAEVAKEATDKELVIYIVDILLKLAEQADDDELVEEIRKQLEEVAKEATDKELVEIIKAVIVLLVIISVVARMGVTMEIHKSGREVKVVIKGLHESQQEQLLEAVLRAAEEAGVRVRIRFKGDTVTIVVRG		SEEVNERVKQLAEKAKEATDKEEVIEIVKELAELAKQSTDSELVNEIVKQLAEVAKEATDKELVIYIVKILAELAKQSTDSELVNEIVKQLAEVAKEATDKELVIYIVDILLKLAEQADDDELVEEIRKQLEEVAKEATDKELVEIIKAVIVLLVIISVVARMGVTMEIHKSGREVKVVIKGLHESQQEQLLEAVLRAAEEAGVRVRIRFKGDTVTIVVRG
single_fusion monovalent		101B62.pdb	B	101A	101B62	LHD101_B_DHR62_N	27138	0.26	6990	7.3	Nter his-avi-tev	HHHHHHGSGLNDIFEAQKIEWHEAENLYFQSGSNDEKRKRAEKALQRAQEAEKKGDVEEAVRAAQEAVRAAKESGDNDVLRKVAEQALRIAKEAEKQGNVEVAVKAARVAVEAAKQAGDNDVLRKVAEQALRIAKEALKQGNVDVAAKAAQVAEEAAKQAGDQDVLRKVKEVQIEIVLAAIELTVRKMGVTMETHRSGREVKVVIKGLHESQQEQLLEDVLRIAELAGVRVRIRFKGDTVTIVVRG		NDEKRKRAEKALQRAQEAEKKGDVEEAVRAAQEAVRAAKESGDNDVLRKVAEQALRIAKEAEKQGNVEVAVKAARVAVEAAKQAGDNDVLRKVAEQALRIAKEALKQGNVDVAAKAAQVAEEAAKQAGDQDVLRKVKEVQIEIVLAAIELTVRKMGVTMETHRSGREVKVVIKGLHESQQEQLLEDVLRIAELAGVRVRIRFKGDTVTIVVRG
single_fusion monovalent		101B82.pdb	B	101A	101B82	LHD101_B_DHR82_N	32098	0.22	6990	5.4	Nter his-avi-tev	HHHHHHGSGLNDIFEAQKIEWHEAENLYFQSGSDEEVQEAVERAEELREEAEELIKKARKTGDAELLRKALEALEEAVRAVEEAIKRNPDNDEAVETAVRLARELKKVAEELQERAKKTGDAELLKLALRALEVAVRAVELAIKSNPDNDEAVETAVRLARELAKVAEELIERAKKTGDKELLKLAKRALEVAMRAVSLALKSNPDNEEARRVAAELVLLVIRAAVIEMGVTMEEHRSGNRVKVVIKGLHESQQEQLLEDVLRAAEIAGVRVRIRFKGDTVTIVVEG		DEEVQEAVERAEELREEAEELIKKARKTGDAELLRKALEALEEAVRAVEEAIKRNPDNDEAVETAVRLARELKKVAEELQERAKKTGDAELLKLALRALEVAVRAVELAIKSNPDNDEAVETAVRLARELAKVAEELIERAKKTGDKELLKLAKRALEVAMRAVSLALKSNPDNEEARRVAAELVLLVIRAAVIEMGVTMEEHRSGNRVKVVIKGLHESQQEQLLEDVLRAAEIAGVRVRIRFKGDTVTIVVEG
single_fusion monovalent		202A21.pdb	A	202B	202A21	LHD202_A_DHR21_N	24887	0.4	9970	5.6	Nter his-avi-tev	HHHHHHGSGLNDIFEAQKIEWHEAENLYFQSGSSEKEKVEELAQRIREQLPDTELAREAQELADEARKSDDSEALKVVYLALRIVQQLPDTELAREALELAKEAVKSTDPAQLIVVQLALKIVQKLPDTEEARRALELAKEAVKSTNKAELVVIAIELLVLLMGVTMEVHKSGNKVKVVIKGLHESQQEQLRKLVHEALRAAGVVAVTQKHGDTVTIYVTEGS		SEKEKVEELAQRIREQLPDTELAREAQELADEARKSDDSEALKVVYLALRIVQQLPDTELAREALELAKEAVKSTDPAQLIVVQLALKIVQKLPDTEEARRALELAKEAVKSTNKAELVVIAIELLVLLMGVTMEVHKSGNKVKVVIKGLHESQQEQLRKLVHEALRAAGVVAVTQKHGDTVTIYVTE
single_fusion monovalent		202A62.pdb	A	202B	202A62	LHD202_A_DHR62_N	26550	0.32	8480	8.1	Nter his-avi-tev	HHHHHHGSGLNDIFEAQKIEWHEAENLYFQSGSNDEKRKRAEKALQRAQEAEKKGDVEEAVRAAQEAVRAAKESGDNDVLRKVAEQALRIAKEAEKQGNVEVAVKAARVAVEAAKQAGDNDVLRKVAEQALRIVREALKQGNKEVAKKALEVAIEAANQAGDQKLLSKILQLAIEVLVVEMGVTMETHKSGNKVKVVIKGLHESQQETLRKLVHELLRKLGVVAVTQKHGDTVTIYVTEGS		NDEKRKRAEKALQRAQEAEKKGDVEEAVRAAQEAVRAAKESGDNDVLRKVAEQALRIAKEAEKQGNVEVAVKAARVAVEAAKQAGDNDVLRKVAEQALRIVREALKQGNKEVAKKALEVAIEAANQAGDQKLLSKILQLAIEVLVVEMGVTMETHKSGNKVKVVIKGLHESQQETLRKLVHELLRKLGVVAVTQKHGDTVTIYVTE
single_fusion monovalent		202B57.pdb	B	202A	202B57	LHD202_B_DHR57_C	28033	0.39	11000	5.3	Cter snac-avi-his	GSSVEFHIVNISEKAAQIIERAVRAISKELGTEVRFEKRDGELTIEVKNLHERRLQEILLLIEAVKLLLLALKAVKEDPSTDALRAVLEAVRFASEVAKRVENPEAVAVLAELVIELALEAVKEDPSTDALRAVLEAVRLASEVAKRVTDADKALKIAKLVIELALEAVKEDPSEEAKRAVEEAKRLAEEVSKRVTDPELSEKIRQLVKELEEEAQKEDPSGSHHWGSGLNDIFEAQKIEWHEGSHHHHHH		SVEFHIVNISEKAAQIIERAVRAISKELGTEVRFEKRDGELTIEVKNLHERRLQEILLLIEAVKLLLLALKAVKEDPSTDALRAVLEAVRFASEVAKRVENPEAVAVLAELVIELALEAVKEDPSTDALRAVLEAVRLASEVAKRVTDADKALKIAKLVIELALEAVKEDPSEEAKRAVEEAKRLAEEVSKRVTDPELSEKIRQLVKELEEEAQKEDPS
single_fusion monovalent		202B64.pdb	B	202A	202B64	LHD202_B_DHR64_C	35138	0.31	11000	5.3	Cter snac-avi-his	GSSVEFHIVNIDEDVAQLIELAVKLISKEEGTEVRFEKRDGELTIEVKNLHEKDLQLILELIEALLLIARAIELLRQAKEKGSEEDLEKALRTAEESARRLKKVLEKAEKLGNLGVALAAVAGVVLVAELLLRIAKESGSEEALERALRVAEEAARLAKRVLELAEKLGDAEAALLAVELVVRVAELLLRIAKESGSEEALERALRVAEEAARLAKRVLELAEKQGDAEVARRAVELVKRVAELLERIARESGSEEAKERAERVREEARELQERVKELREREGDGSHHWGSGLNDIFEAQKIEWHEGSHHHHHH		SVEFHIVNIDEDVAQLIELAVKLISKEEGTEVRFEKRDGELTIEVKNLHEKDLQLILELIEALLLIARAIELLRQAKEKGSEEDLEKALRTAEESARRLKKVLEKAEKLGNLGVALAAVAGVVLVAELLLRIAKESGSEEALERALRVAEEAARLAKRVLELAEKLGDAEAALLAVELVVRVAELLLRIAKESGSEEALERALRVAEEAARLAKRVLELAEKQGDAEVARRAVELVKRVAELLERIARESGSEEAKERAERVREEARELQERVKELREREGD
single_fusion monovalent		206A54.pdb	A	206B	206A54	LHD206_A_DHR54_N	30968	0.45	13980	5.3	Nter his-avi-tev	HHHHHHGSGLNDIFEAQKIEWHEAENLYFQSGSTEDERRELEKVARKAIEAAREGNTDEVREQLQRALEIARESGTTEAVKLALEVVARVAIEAARRGNTDAVREALEVALEIARESGTTEAVKLALEVVARVAIEAARRGNTDAVREALAVAVKIALKSGTEEAFRLAKEVIKRVSDEAKKQGNEDAVKEAESFDAAAELILSLLKLFRELHERGTEIVVEVHINGRKTEIEVQGIDKRLLQIILEVIIEEIAREGPDKVEVNVHSGGQTWTFRYGGS		TEDERRELEKVARKAIEAAREGNTDEVREQLQRALEIARESGTTEAVKLALEVVARVAIEAARRGNTDAVREALEVALEIARESGTTEAVKLALEVVARVAIEAARRGNTDAVREALAVAVKIALKSGTEEAFRLAKEVIKRVSDEAKKQGNEDAVKEAESFDAAAELILSLLKLFRELHERGTEIVVEVHINGRKTEIEVQGIDKRLLQIILEVIIEEIAREGPDKVEVNVHSGGQTWTFRYG
single_fusion monovalent		206B62-1.pdb	B	206A	206B62-1	LHD206_B_DHR62_N1	28390	0.25	6990	9.4	Nter his-avi-tev	HHHHHHGSGLNDIFEAQKIEWHEAENLYFQSGSNDEKRKRAEKALQRAQEAEKKGDVEEAVRAAQEAVRAAKESGDNDVLRKVAEQALRIAKEAEKQGNVEVAVKAARVAVEAAKQAGDNDVLRKVAEQALRIAKEAEKQGNVEVAALALVVATNAAQAAGDQDLLRKIAEQAERLAKLAKKQGRRDVALLALIIALVSKMGVPMEVHPSGKEVKVVIKGLHKSQQEQLLKLVLKAANKLGVNVHISFRGDTVTIRVRGGS		NDEKRKRAEKALQRAQEAEKKGDVEEAVRAAQEAVRAAKESGDNDVLRKVAEQALRIAKEAEKQGNVEVAVKAARVAVEAAKQAGDNDVLRKVAEQALRIAKEAEKQGNVEVAALALVVATNAAQAAGDQDLLRKIAEQAERLAKLAKKQGRRDVALLALIIALVSKMGVPMEVHPSGKEVKVVIKGLHKSQQEQLLKLVLKAANKLGVNVHISFRGDTVTIRVRG
single_fusion monovalent		206B62-2.pdb	B	206A	206B62-2	LHD206_B_DHR62_N2	28449	0.25	6990	9.2	Nter his-avi-tev	HHHHHHGSGLNDIFEAQKIEWHEAENLYFQSGSNDEKRKRAEKALQRAQEAEKKGDVEEAVRAAQEAVRAAKESGDNDVLRKVAEQALRIAKEAEKQGNVEVAVKAARVAVEAAKQAGDNDVLRKVAEQALRIAKEAEKQGNVPVAVKALLVALNAAVAAGDQDVLRKISEQAERARKLAEKQGDKLLAFVLALISLVAQMGVPMEIHPSGNEVKVVIKGLHKSQQEQLLKLVLKLANKLGVNVHISFRGDTVTIRVRGGS		NDEKRKRAEKALQRAQEAEKKGDVEEAVRAAQEAVRAAKESGDNDVLRKVAEQALRIAKEAEKQGNVEVAVKAARVAVEAAKQAGDNDVLRKVAEQALRIAKEAEKQGNVPVAVKALLVALNAAVAAGDQDVLRKISEQAERARKLAEKQGDKLLAFVLALISLVAQMGVPMEIHPSGNEVKVVIKGLHKSQQEQLLKLVLKLANKLGVNVHISFRGDTVTIRVRG
single_fusion monovalent		274A64.pdb	A	274B	274A64	LHD274_A_DHR64_C	31835	0.35	11000	5.6	Cter snac-avi-his	GSTTNFHLINGSEEARQLIQKAVEAISKKEGTEVHFEKSDGTLEIRVKNLHPRQEDLIKKFIEALLLALVAKGELEQAEKEGDAEVALRAVEKVVRVAELLLRLAKEAGSEEALKAALEIAEQAARLAKRVLELAEKQGDAEVALRAVELVVRVAELLLRIAKESGSEEALERALRVAEEAARLAKRVLELAEKQGDAEVARRAVELVKRVAELLERIARESGSEEAKERAERVREEARELQERVKELREREGDGSHHWGSGLNDIFEAQKIEWHEGSHHHHHH		TTNFHLINGSEEARQLIQKAVEAISKKEGTEVHFEKSDGTLEIRVKNLHPRQEDLIKKFIEALLLALVAKGELEQAEKEGDAEVALRAVEKVVRVAELLLRLAKEAGSEEALKAALEIAEQAARLAKRVLELAEKQGDAEVALRAVELVVRVAELLLRIAKESGSEEALERALRVAEEAARLAKRVLELAEKQGDAEVARRAVELVKRVAELLERIARESGSEEAKERAERVREEARELQERVKELREREGD
single_fusion monovalent		274A76.pdb	A	274B	274A76	LHD274_A_DHR76_C	31080	0.71	22000	5.5	Cter snac-avi-his	GSTTNFHLINGSEEARQVIEEIVEIIARLAGTEVHFEKSDGTLEIRVKNLHEELERLIKELIELALLLQLAKKEAIEEAKKQGNPELVEWVARAAEVVKEVLRVAAEAAGAGNPDLAKAAAELARAVIEAIEEAVKQGNAELVEWVARAAKVAAEVIKVAIQAEKEGNRDLFRAALELVRAVIEAIEEAVKQGNAELVERVARLAKKAAELIKRAIRAEKEGNRDERREALERVREVIERIEELVRQGNGSHHWGSGLNDIFEAQKIEWHEGSHHHHHH		TTNFHLINGSEEARQVIEEIVEIIARLAGTEVHFEKSDGTLEIRVKNLHEELERLIKELIELALLLQLAKKEAIEEAKKQGNPELVEWVARAAEVVKEVLRVAAEAAGAGNPDLAKAAAELARAVIEAIEEAVKQGNAELVEWVARAAKVAAEVIKVAIQAEKEGNRDLFRAALELVRAVIEAIEEAVKQGNAELVERVARLAKKAAELIKRAIRAEKEGNRDERREALERVREVIERIEELVRQGN
single_fusion monovalent		274B62.pdb	B	274A	274B62	LHD274_B_DHR62_C	25541	0.43	11000	6.2	Cter snac-avi-his	GSNTHFIVVHGTEEARQLAEEIVRLIAKALGTEVRFEKKDGLLSIEVKNLPEEAQRLIQKLLQLAVRIAAAAKSGDNDVLRKLAEDALRLAKEAEKLGDLGAAAVAARLAVEAAKQAGDNDVLRKVAEQALRIAKEAEKQGLVDVAVEAARVAVEAAKQAGDQDVLRKVSEQAERISKEAKKQGNSEVSEEARKVADEAKKQTGDGSHHWGSGLNDIFEAQKIEWHEGSHHHHHH		NTHFIVVHGTEEARQLAEEIVRLIAKALGTEVRFEKKDGLLSIEVKNLPEEAQRLIQKLLQLAVRIAAAAKSGDNDVLRKLAEDALRLAKEAEKLGDLGAAAVAARLAVEAAKQAGDNDVLRKVAEQALRIAKEAEKQGLVDVAVEAARVAVEAAKQAGDQDVLRKVSEQAERISKEAKKQGNSEVSEEARKVADEAKKQTGD
single_fusion monovalent		274B82.pdb	B	274A	274B82	LHD274_B_DHR82_C	32492	0.34	11000	5.8	Cter snac-avi-his	GSNTHFIVVHGGEEARQLAETAVREISKKEGTEVRFEKKDGLLSIEVKNLSEELQRLIQELLQLLVRLAALLEAVRAVEEAIKRNPDNDEAVETAVRLARELKKVAELLQELAKKAGVPAILRGALLALEVAVRAVELAIKSNPDNDEAVETAVRLARELKKVAEELQERAKKTGDAELLKLALRALEVAVRAVELAIKSNPDNEEAVETAKRLAEELRKVAELLEERAKETGDPELQELAKRAKEVADRARELAKKSNPNNGSHHWGSGLNDIFEAQKIEWHEGSHHHHHH		NTHFIVVHGGEEARQLAETAVREISKKEGTEVRFEKKDGLLSIEVKNLSEELQRLIQELLQLLVRLAALLEAVRAVEEAIKRNPDNDEAVETAVRLARELKKVAELLQELAKKAGVPAILRGALLALEVAVRAVELAIKSNPDNDEAVETAVRLARELKKVAEELQERAKKTGDAELLKLALRALEVAVRAVELAIKSNPDNEEAVETAKRLAEELRKVAELLEERAKETGDPELQELAKRAKEVADRARELAKKSNPNN
single_fusion monovalent		274A53.pdb	A	274B53	274A53	LHD274A_DHR53_stop	26265	0.42	11000	6.3	Cter snac-avi-his	TTNFHLINGSEEARQLIEKAVRAISKKEGTEVHFEKSDGTLEIRVKNLHEKREREIKKVIELILEVAAAERIVRERPGSNLAKKALEIILRAAEELAKADVDAALEAAVRAAEKVVREQPGSNLAKKALEIILRAAEELAKLPDPEALKEAVKAAEKVVREQPGSELAKKALEIIERAAEELKKSPDPEAQKEAKKAEQKVREESGSHHWGSGLNDIFEAQKIEWHEGSHHHHHH		TTNFHLINGSEEARQLIEKAVRAISKKEGTEVHFEKSDGTLEIRVKNLHEKREREIKKVIELILEVAAAERIVRERPGSNLAKKALEIILRAAEELAKADVDAALEAAVRAAEKVVREQPGSNLAKKALEIILRAAEELAKLPDPEALKEAVKAAEKVVREQPGSELAKKALEIIERAAEELKKSPDPEAQKEAKKAEQKVREE
single_fusion monovalent		274B53.pdb	B	274A53	274B53	LHD274B_DHR53_stop	26256	0.42	11000	6.3	Cter snac-avi-his	NTHFIVVHGSEDAAQLAEELVREISKKEGTEVRFEKKDGLLSIEVKNLSEERQREIQKALQLVQDVANAERVVRERPGSNLAKKALEIILRAAEELAKLDLKASLKAAVRAAEKVVREQPGSNLAKKALEIILRAAEELAKLPDPEALKEAVKAAEKVVREQPGSELAKKALEIIERAAEELKKSPDPEAQKEAKKAEQKVREESGSHHWGSGLNDIFEAQKIEWHEGSHHHHHH		NTHFIVVHGSEDAAQLAEELVREISKKEGTEVRFEKKDGLLSIEVKNLSEERQREIQKALQLVQDVANAERVVRERPGSNLAKKALEIILRAAEELAKLDLKASLKAAVRAAEKVVREQPGSNLAKKALEIILRAAEELAKLPDPEALKEAVKAAEKVVREQPGSELAKKALEIIERAAEELKKSPDPEAQKEAKKAEQKVREE
single_fusion monovalent		284A82.pdb	A	284B	284A82	LHD284_A_DHR82_N	32965	0.42	13980	5.4	Nter his-avi-tev	HHHHHHGSGLNDIFEAQKIEWHEAENLYFQSGSDEEVQEAVERAEELREEAEELIKKARKTGDAELLRKALEALEEAVRAVEEAIKRNPDNDEAVETAVRLARELKKVAEELQERAKKTGDAELLKLALRALEVAVRAVELAIKSNPDNDEAVETAVRLAKELLKVAILLAKRAQETGDKELEKLARRALEVAKRAVELAIKSNPDNKEARILKLLLELAELLIELALRGTIIIVEVHINGERQTKYLILAPVEELLKHLERIEEKIKREGASEVEVKVTSGGTTWTFNIKGS		DEEVQEAVERAEELREEAEELIKKARKTGDAELLRKALEALEEAVRAVEEAIKRNPDNDEAVETAVRLARELKKVAEELQERAKKTGDAELLKLALRALEVAVRAVELAIKSNPDNDEAVETAVRLAKELLKVAILLAKRAQETGDKELEKLARRALEVAKRAVELAIKSNPDNKEARILKLLLELAELLIELALRGTIIIVEVHINGERQTKYLILAPVEELLKHLERIEEKIKREGASEVEVKVTSGGTTWTFNIK
single_fusion monovalent		29A53.pdb	A	29B	29A53	LHD29_DHR53_AB_A_0008_0001.pdb	24201	0.45	11000	8.6	Cter his	TWQWVLINISEEARQLIEKAVRAISKKEGTEVHFEKDDGVLHIRVKNLHEKRAREIHKVAKLILEVAAAERIVRERPGSNLAKKALEIILRAAEELAKADVDAALEAAVRAAEKVVREQPGSNLAKKALEIILRAAEELAKLPDPEALKEAVKAAEKVVREQPGSELAKKALEIIERAAEELKKSPDPEAQKEAKKAEQKVREERPGSSGSHHHHHH		TWQWVLINISEEARQLIEKAVRAISKKEGTEVHFEKDDGVLHIRVKNLHEKRAREIHKVAKLILEVAAAERIVRERPGSNLAKKALEIILRAAEELAKADVDAALEAAVRAAEKVVREQPGSNLAKKALEIILRAAEELAKLPDPEALKEAVKAAEKVVREQPGSELAKKALEIIERAAEELKKSPDPEAQKEAKKAEQKVREERPGS
single_fusion monovalent		29B53.pdb	B	29A	29B53	LHD29_DHR53_AB_B_0005_0001.pdb	24035	0	0	6.4	Cter his	SSIFLLSNVDESARQLAEELVREISKKEGTEVRFEKDDGFLTIEVKNLSEERLREIARALQLIVDVANAERVVRERPGSNLAKKALEIILRAAEELAKLPLKASLKAAVIAAELVVREQPGSNLAKKALEIILRAAEELAKLPDPEALKEAVKAAEKVVREQPGSELAKKALEIIERAAEELKKSPDPEAQKEAKKAEQKVREERPGSSGSHHHHHH		SSIFLLSNVDESARQLAEELVREISKKEGTEVRFEKDDGFLTIEVKNLSEERLREIARALQLIVDVANAERVVRERPGSNLAKKALEIILRAAEELAKLPLKASLKAAVIAAELVVREQPGSNLAKKALEIILRAAEELAKLPDPEALKEAVKAAEKVVREQPGSELAKKALEIIERAAEELKKSPDPEAQKEAKKAEQKVREERPGS
single_fusion monovalent		LHD275.pdb	B	275A	275B	LHD275_B	29181	0.67	19480	5.9	Cter snac-his	GGSDVEWRYTNISEETQQKSAEFVLEIALRAGTGVTFTTRQGELQIQVHNLDELLAIAMLCYTLGLLLGDHRVQELAKRAVEAWERGDEERVKKLLIEALKRLVETAEEVVRERPGSNLAKLALEIILRAAEALARAEDPESLKEAVKAAEKVVREQPGSNLAKKALEIILRAAEELAKLPDPEALKEAVKAAEKVVREQPGSELAKKALEIIERAAEELKKSPDPEAQKEAKKAEQKVREERPGSGGSGSHHWGSGSHHHHHH		DVEWRYTNISEETQQKSAEFVLEIALRAGTGVTFTTRQGELQIQVHNLDELLAIAMLCYTLGLLLGDHRVQELAKRAVEAWERGDEERVKKLLIEALKRLVETAEEVVRERPGSNLAKLALEIILRAAEALARAEDPESLKEAVKAAEKVVREQPGSNLAKKALEIILRAAEELAKLPDPEALKEAVKAAEKVVREQPGSELAKKALEIIERAAEELKKSPDPEAQKEAKKAEQKVREERPGS
single_fusion monovalent		LHD278.pdb	B	278A	278B	LHD278_B	26581	0.68	17990	6	Cter snac-his	GGSTVTFDITNIDWKSAELIMLAVYDIAQQEGTDVTFSFKEGELQITVKNLHEKWKRLIEMLIEACRRAQDPDPESLKEAVRIAEELVRLHPGNPLARAALKVILTAAEELAKLPDPEALKEAVKAAEKVVREQPGSNLAKKALEIILRAAEELAKLPDPEALKEAVKAAEKVVREQPGSELAKKALEIIERAAEELKKSPDPEAQKEAKKAEQKVREERPGSGGSGSHHWGSGSHHHHHH		TVTFDITNIDWKSAELIMLAVYDIAQQEGTDVTFSFKEGELQITVKNLHEKWKRLIEMLIEACRRAQDPDPESLKEAVRIAEELVRLHPGNPLARAALKVILTAAEELAKLPDPEALKEAVKAAEKVVREQPGSNLAKKALEIILRAAEELAKLPDPEALKEAVKAAEKVVREQPGSELAKKALEIIERAAEELKKSPDPEAQKEAKKAEQKVREERPGS
single_fusion monovalent		LHD284.pdb	B	284A	284B	LHD284_B	29536	0.49	14440	5.2	Cter snac-his	GGSPHQFYVYQIDEHVAQLIEKFVRDISRREGTEVRFEKRDGQLEIEVKNLHEAQAIAIGIYIMILLLHQSGTSEDEIAEEIAKLIKGFIEHLKREGSSYEVICEAVAAAVAAIVKALKGCGTSEDEIAEIVARVISEVIRTLKESGSSYEVICECVARIVAEIVQALKESGTSEDEIAEIVARVISEVIRTLKESGSSYEVIKECVQRIVEEIVEALKRSGTSEDEINEIVRRVKSEVERTLKESGSSGGSGSHHWGSGSHHHHHH		PHQFYVYQIDEHVAQLIEKFVRDISRREGTEVRFEKRDGQLEIEVKNLHEAQAIAIGIYIMILLLHQSGTSEDEIAEEIAKLIKGFIEHLKREGSSYEVICEAVAAAVAAIVKALKGCGTSEDEIAEIVARVISEVIRTLKESGSSYEVICECVARIVAEIVQALKESGTSEDEIAEIVARVISEVIRTLKESGSSYEVIKECVQRIVEEIVEALKRSGTSEDEINEIVRRVKSEVERTLKESGSS
single_fusion monovalent		LHD289.pdb	B	289A	289B	LHD289_B	26237	0.27	6990	5.9	Cter snac-his	GGSTVTFDITNISHEAIEIILYGVLGIAAMEGTEVTFHSERGQLQIEVKNLHEKQKRNIEKLIEAALRAQSPDPEDLKEAVRIAEELVRAHPGTPLAHAALQVILTAAEELAKLPDPEALKEAVKAAEKVVREQPGSNLAKKALEIILRAAEELAKLPDPEALKEAVKAAEKVVREQPGSELAKKALEIIERAAEELKKSPDPEAQKEAKKAEQKVREERPGSGGSGSHHWGSGSHHHHHH		TVTFDITNISHEAIEIILYGVLGIAAMEGTEVTFHSERGQLQIEVKNLHEKQKRNIEKLIEAALRAQSPDPEDLKEAVRIAEELVRAHPGTPLAHAALQVILTAAEELAKLPDPEALKEAVKAAEKVVREQPGSNLAKKALEIILRAAEELAKLPDPEALKEAVKAAEKVVREQPGSELAKKALEIIERAAEELKKSPDPEAQKEAKKAEQKVREERPGS
single_fusion monovalent		LHD298.pdb	B	298A	298B	LHD298_B	22774	0.44	9970	5.2	Cter snac-his	GGSSHSFILGQASEEARQEIEEVVEAISRKLGTEVRFEKKDGTLHIEVKNLHDEYAQLIADAILLIILAQESDDSEAKKVARLALEIVAQLPNTELAHEALKLAEEALKSTDSEALKVVYLALRIVQQLPDTELAREALELAKEAVKSTDQEALKSVYEALQRVQDKPNTEEARESLERAKEDVKSTDGGSGSHHWGSGSHHHHHH		SHSFILGQASEEARQEIEEVVEAISRKLGTEVRFEKKDGTLHIEVKNLHDEYAQLIADAILLIILAQESDDSEAKKVARLALEIVAQLPNTELAHEALKLAEEALKSTDSEALKVVYLALRIVQQLPDTELAREALELAKEAVKSTDQEALKSVYEALQRVQDKPNTEEARESLERAKEDVKSTD
single_fusion monovalent		LHD317.pdb	B	317A	317B	LHD317_B	28573	0.49	13980	7.4	Cter snac-his	GGSDVEWRFTNVSEEEQEKLARFVLQVAQLAGTQVIFTTRPGELRIRVHNLDELLALAIELYAQGLRLGDKHVQHLAKKAIEAILRGDRKLARFLLEAARAMSRATERPGSNLAKKALEEILRLAEELAKDPDPESLKAAVHCAEFVVRYQPGSNLAKKALEIILRAAEELAKLPDPEALKEAVKAAEKVVREQPGSELAKKALEIIERAAEELKKSPDPEAQKEAKKAEQKVREERPGSGGSGSHHWGSGSHHHHHH		DVEWRFTNVSEEEQEKLARFVLQVAQLAGTQVIFTTRPGELRIRVHNLDELLALAIELYAQGLRLGDKHVQHLAKKAIEAILRGDRKLARFLLEAARAMSRATERPGSNLAKKALEEILRLAEELAKDPDPESLKAAVHCAEFVVRYQPGSNLAKKALEIILRAAEELAKLPDPEALKEAVKAAEKVVREQPGSELAKKALEIIERAAEELKKSPDPEAQKEAKKAEQKVREERPGS
single_fusion monovalent		LHD321.pdb	B	321A	321B	LHD321_B	26399	0.42	11000	6.1	Cter snac-his	GGSTVTFDITNIDDKSTKLIATAVIHIAGREGTTVHFQGHDGQLEIEVKNLHEKWKRLIEMLIEACRRAQDPDPESLKEAVRIAEELVRLHPGNMLAEAALKVILTAAEELAKLPDPEALKEAVKAAEKVVREQPGSNLAKKALEIILRAAEELAKLPDPEALKEAVKAAEKVVREQPGSELAKKALEIIERAAEELKKSPDPEAQKEAKKAEQKVREERPGSGGSGSHHWGSGSHHHHHH		TVTFDITNIDDKSTKLIATAVIHIAGREGTTVHFQGHDGQLEIEVKNLHEKWKRLIEMLIEACRRAQDPDPESLKEAVRIAEELVRLHPGNMLAEAALKVILTAAEELAKLPDPEALKEAVKAAEKVVREQPGSNLAKKALEIILRAAEELAKLPDPEALKEAVKAAEKVVREQPGSELAKKALEIIERAAEELKKSPDPEAQKEAKKAEQKVREERPGS
Connector trivalent		TF3.pdb	A	274A, 275B,101B	TF3	274B_62_275A_10_101A	63295	0.09	5960	7	Nter his	HHHHHHGSGSNTHFIVVHGTEEARQLAEEIVRLIAKALGTEVRFEKKDGLLSIEVKNLPEEAQRLIQKLLQLAVRIAAAAKSGDNDVLRKLAEDALRLAKEAEKLGDLGAAAVAARLAVEAAKQAGDNDVLRKVAEQALRIAKEAEKQGNVEVAVKAARVAVEAAKQAGDNDVLRKVAEQALRIAKEALKQGNFRVAIEALKVAEEAAKQAGDQDVLKKVEELKLEIFAKAIEDLVRKMGVEMLVFKAGRAVIVVIRGLHPEQAKQLLRFVSQLAHDLGVTVTLTFHGDVVFILVLVGASEEEQKVMQLAIQLLARIIHEAKRRGVSEEALKAIAEFVAIVLEALKRAGILSEEALELATRLLKEVLENAQREGYDESEAIRAAAEALKRVAEAAKRAG…		NTHFIVVHGTEEARQLAEEIVRLIAKALGTEVRFEKKDGLLSIEVKNLPEEAQRLIQKLLQLAVRIAAAAKSGDNDVLRKLAEDALRLAKEAEKLGDLGAAAVAARLAVEAAKQAGDNDVLRKVAEQALRIAKEAEKQGNVEVAVKAARVAVEAAKQAGDNDVLRKVAEQALRIAKEALKQGNFRVAIEALKVAEEAAKQAGDQDVLKKVEELKLEIFAKAIEDLVRKMGVEMLVFKAGRAVIVVIRGLHPEQAKQLLRFVSQLAHDLGVTVTLTFHGDVVFILVLVGASEEEQKVMQLAIQLLARIIHEAKRRGVSEEALKAIAEFVAIVLEALKRAGILSEEALELATRLLKEVLENAQREGYDESEAIRAAAEALKRVAEAAKRAGITSSEVLELA…
Connector trivalent		TF10.pdb	A	274A,317B, 101B	TF10	corrTF_274B_d62_317A_d52_101A	67600	0.19	12950	6.1	Nter his	HHHHHHGSGSNTHFIVVHGTEEARQLAEEIVRLIAKALGTEVRFEKKDGLLSIEVKNLPEEAQRLIQKLLQLAVRIAAAAKSGDNDVLRKLAEDALRLAKEAEKLGDLGAAAVAARLAVEAAKQAGDNDVLRKVAEQALRIAKEAEKQGNVEVAVKAARVAVEAAKQAGDNDVLRKVAEQALRIAKEAEKQGNVEVAIKALEVAAEAAAQAGDKDVLKKILEQLERLAELAKKQGNKELAIKIFELFIKVIVALMGVRMLSHKGGNAVIVVIEGLHPSQAEQLLRLVHRIAKKAGVTVHLVFTGDIVVIMVVVGASEEEQELMHELVRLIAEALHEAKRLGANEEFLEQLLKLLTLVVRAALRTGSDEARQALEELARIAKEALEEGNAELAKFAIRLL…		NTHFIVVHGTEEARQLAEEIVRLIAKALGTEVRFEKKDGLLSIEVKNLPEEAQRLIQKLLQLAVRIAAAAKSGDNDVLRKLAEDALRLAKEAEKLGDLGAAAVAARLAVEAAKQAGDNDVLRKVAEQALRIAKEAEKQGNVEVAVKAARVAVEAAKQAGDNDVLRKVAEQALRIAKEAEKQGNVEVAIKALEVAAEAAAQAGDKDVLKKILEQLERLAELAKKQGNKELAIKIFELFIKVIVALMGVRMLSHKGGNAVIVVIEGLHPSQAEQLLRLVHRIAKKAGVTVHLVFTGDIVVIMVVVGASEEEQELMHELVRLIAEALHEAKRLGANEEFLEQLLKLLTLVVRAALRTGSDEARQALEELARIAKEALEEGNAELAKFAIRLLEWLARLYSGS…
unfused monovalent		LHD29.pdb	A	29B	29A	LHD29A	10579	1.46	15470	8.3	Nter his-tev	HHHHHHHHHHGSENLYFQSGGSTWQWVLINISEEARQRIEEYVRRISKKEGTEVHFEKDDGVLHIRVKNLHEKRAREIHEYAKRVIL		TWQWVLINISEEARQRIEEYVRRISKKEGTEVHFEKDDGVLHIRVKNLHEKRAREIHEYAKRVIL
unfused monovalent		LHD29.pdb	B	29A	29B	LHD29B	10319	0.97	9970	6.4	Nter his-tev	HHHHHHHHHHGSENLYFQSGGSSSIFLLSNVSEEARQRAEEYVRRISKKEGTEVRFEKDDGFLTIEVKNLSEERLREIAEYLWRVAV		SSIFLLSNVSEEARQRAEEYVRRISKKEGTEVRFEKDDGFLTIEVKNLSEERLREIAEYLWRVAV
unfused monovalent		LHD101.pdb	A	101B	101A	LHD101_A_snac_avi	12175	1.03	12490	6.9	Cter snac-avi-his	GRQEKVLKSIEETVRKMGVTMETHRSGNEVKVVIKGLHIKQQRQLYRDVRETSKKQGVETEIEVEGDTVTIVVREGSHHWGSGLNDIFEAQKIEWHEGSHHHHHH		GRQEKVLKSIEETVRKMGVTMETHRSGNEVKVVIKGLHIKQQRQLYRDVRETSKKQGVETEIEVEGDTVTIVVRE
unfused monovalent		LHD101.pdb	B	101A	101B	LHD101_B_snac_avi	12141	0.91	11000	7.4	Cter snac-avi-his	GRQEKVLKSIEETVRKMGVTMETHRSGNEVKVVIKGLHESQQEQLLEDVLRTAEKQGVRVRIRFKGDTVTIVVREGSHHWGSGLNDIFEAQKIEWHEGSHHHHHH		GRQEKVLKSIEETVRKMGVTMETHRSGNEVKVVIKGLHESQQEQLLEDVLRTAEKQGVRVRIRFKGDTVTIVVRE
unfused monovalent		LHD202.pdb	A	202B	202A	LHD202_A	12353	1.01	12490	8.1	Cter snac-avi-his	SGGSGRQEKVLKSIEETVRKMGVTMETHRSGNKVKVVIKGLHESQQEQLRKDVHETLRKQGVVAVTQKHGDTVTIYVTEGSHHWGSGLNDIFEAQKIEWHEGSHHHHHH		GRQEKVLKSIEETVRKMGVTMETHRSGNKVKVVIKGLHESQQEQLRKDVHETLRKQGVVAVTQKHGDTVTIYVTE
unfused monovalent		LHD202.pdb	B	202A	202B	LHD202_B	11813	1.18	13980	6.2	Cter snac-avi-his	SGGSSVEFHIVNISEEQRQRIEEYVRRISKKEGTEVRFEKRDGELTIEVKNLHEKRLQEILEYIERVNKGSHHWGSGLNDIFEAQKIEWHEGSHHHHHH		SVEFHIVNISEEQRQRIEEYVRRISKKEGTEVRFEKRDGELTIEVKNLHEKRLQEILEYIERVNK
unfused monovalent		LHD206.pdb	A	206B	206A	LHD206_A	13196	1.25	16500	5.5	Cter snac-avi-his	SGGSTDELLERLRQLFEELHERGTEIVVEVHINGRKTEIEVQGIDKRLLKIILEVIREEIEREGSSEVEVNVHSGGQTWTFNEKGSHHWGSGLNDIFEAQKIEWHEGSHHHHHH		TDELLERLRQLFEELHERGTEIVVEVHINGRKTEIEVQGIDKRLLKIILEVIREEIEREGSSEVEVNVHSGGQTWTFNEK
unfused monovalent		LHD206.pdb	B	206A	206B	LHD206_B	12339	0.89	11000	9.4	Cter snac-avi-his	SGGSGRQEKVLKSIEETVRKMGVTMETHRSGNEVKVVIKGLHKSQQEQLLKDVLKTANKQGVNVHISFRGDTVTIRVREGSHHWGSGLNDIFEAQKIEWHEGSHHHHHH		GRQEKVLKSIEETVRKMGVTMETHRSGNEVKVVIKGLHKSQQEQLLKDVLKTANKQGVNVHISFRGDTVTIRVRE
unfused monovalent	redesigned LHD29A	LHD274.pdb	A	274B	274A	LHD274_A	11697	1.2	13980	6.4	Cter snac-avi-his	SGGSTTNFHLINGSEEARQRIEEYVRRISKKEGTEVHFEKSDGTLEIRVKNLHEKREREIKEYIERVLLGSHHWGSGLNDIFEAQKIEWHEGSHHHHHH		TTNFHLINGSEEARQRIEEYVRRISKKEGTEVHFEKSDGTLEIRVKNLHEKREREIKEYIERVLL
unfused monovalent	redesigned LHD29B	LHD274.pdb	B	274A	274B	LHD274_B	11644	1.2	13980	6.6	Cter snac-avi-his	SGGSNTHFIVVHGSEEARQRAEEYVRRISKKEGTEVRFEKKDGLLSIEVKNLSEERQREIQEYLQRVQKGSHHWGSGLNDIFEAQKIEWHEGSHHHHHH		NTHFIVVHGSEEARQRAEEYVRRISKKEGTEVRFEKKDGLLSIEVKNLSEERQREIQEYLQRVQK
unfused monovalent		LHD275.pdb	A	275B	275A	LHD275_A	18065	0.91	16500	6.6	Cter snac-avi-his	GGSGRQEKVLKSIEETVRKMGVEMLTFRAGNAVIVVIRGLHPEQAKQLLRDVSQTAHKQGVTVTLTFHGDVVFILVLVGASEEEQKHMQERIQELARIIHEAKRRGVSEEQLREIAEKMAKEIQEWGGGSGSHHWGSGLNDIFEAQKIEWHEGSHHHHHH		GRQEKVLKSIEETVRKMGVEMLTFRAGNAVIVVIRGLHPEQAKQLLRDVSQTAHKQGVTVTLTFHGDVVFILVLVGASEEEQKHMQERIQELARIIHEAKRRGVSEEQLREIAEKMAKEIQEWG
unfused monovalent		LHD278.pdb	A	278B	278A	LHD278_A	17779	0.62	11000	6.4	Cter snac-avi-his	GGSGRQEKVLKSIEETVRKMGVRMLTHRGGNAVIVVIEGLHPSQIKQLMQDVIKTAKKQGVTVTITVSGDIVVIMVVVGASDEEQEEARRLVQEIARALQEAKRKGANEEQLEQLLRELLERAEREGGGSGSHHWGSGLNDIFEAQKIEWHEGSHHHHHH		GRQEKVLKSIEETVRKMGVRMLTHRGGNAVIVVIEGLHPSQIKQLMQDVIKTAKKQGVTVTITVSGDIVVIMVVVGASDEEQEEARRLVQEIARALQEAKRKGANEEQLEQLLRELLERAEREG
unfused monovalent		LHD284.pdb	A	284B	284A	LHD284_A	13387	1.34	17990	6	Cter snac-avi-his	GGSTDELLERLRQLFEELHERGTIIIVEVHINGERQTKYLILAPKEELKKHLERIREKIEREGSSEVEVKVTSGGTTWTFNEKGGSGSHHWGSGLNDIFEAQKIEWHEGSHHHHHH		TDELLERLRQLFEELHERGTIIIVEVHINGERQTKYLILAPKEELKKHLERIREKIEREGSSEVEVKVTSGGTTWTFNEK
unfused monovalent		LHD289.pdb	A	289B	289A	LHD289_A	17570	0.94	16500	6.6	Cter snac-avi-his	GGSGRQEKVLKSIEETVRKMGVTMLTHRHGNVVFVVILGLHKQQALQLLRDVHRTAHKQGVTLSITFSGDIVVIAVTVGASEEEKKEVRKIVKEIAKQLRHAETEEEAKEIVQRVIEEWQEEGGGSGSHHWGSGLNDIFEAQKIEWHEGSHHHHHH		GRQEKVLKSIEETVRKMGVTMLTHRHGNVVFVVILGLHKQQALQLLRDVHRTAHKQGVTLSITFSGDIVVIAVTVGASEEEKKEVRKIVKEIAKQLRHAETEEEAKEIVQRVIEEWQEEG
unfused monovalent		LHD298.pdb	A	298B	298A	LHD298_A	12602	0.67	8480	6	Nter his-avi-tev	HHHHHHGSGLNDIFEAQKIEWHEAENLYFQSGSGGSGRQEKVLKSIEETVRKMGVTMETHRSGNTVKVVIKGLHESQQEQLHKDVEETVQKEGVFVLVSHHGDTVTIQVYE		GRQEKVLKSIEETVRKMGVTMETHRSGNTVKVVIKGLHESQQEQLHKDVEETVQKEGVFVLVSHHGDTVTIQVYE
unfused monovalent		LHD317.pdb	A	317B	317A	LHD317_A	17962	0.61	11000	6.2	Cter snac-avi-his	GGSGRQEKVLKSIEETVRKMGVRMLTHRGGNAVIVVIEGLHPSQAEQLLRDVHRTAKKQGVTVHLVFTGDIVVIMVVVGASEEEQEEMHRLVREIAEALHEAKRKGANEEQLEQLLRELLERAEREGGGSGSHHWGSGLNDIFEAQKIEWHEGSHHHHHH		GRQEKVLKSIEETVRKMGVRMLTHRGGNAVIVVIEGLHPSQAEQLLRDVHRTAKKQGVTVHLVFTGDIVVIMVVVGASEEEQEEMHRLVREIAEALHEAKRKGANEEQLEQLLRELLERAEREG
unfused monovalent		LHD321.pdb	A	321B	321A	LHD321_A	15490	0.55	8480	5.9	Nter his-avi-tev	HHHHHHGSGLNDIFEAQKIEWHEAENLYFQSGSGGSTKEELKRAIEEAHRKGDKEKLKEVIKRAQEEGDEEVYREAIQALAKLIAEEAGVDDVRVEVHNGRVRLEIRGQSQAVVRVATEVVTELGKLGIRVTVQLGGGS		TKEELKRAIEEAHRKGDKEKLKEVIKRAQEEGDEEVYREAIQALAKLIAEEAGVDDVRVEVHNGRVRLEIRGQSQAVVRVATEVVTELGKLGIRVTVQLG

## Sheet: Mammalian cell constructs
	System (Fig5)	Ordered sequence	Vector	Cloning site
LHD101B-C5	1 and 2	GGSGGSGGSGGSGGSGRQEKVLKSIEETVRKMGVTMETHRSGNEVKVVIKGLHESQQEQLLEDVLRTAEKQGVRVRIRFKGDTVTIVVREGGSGGSGGSGGSGGSNDEKEKLKELLKRAEELAKSPDPEDLKEAVRLAEEVVRERPGSNLAKKALEIILRAAEELAKLPDPEALKEAVKAAEKVVREQPGSNLAKKAQEIILRAAEELAKLEDEEALKEAIKAAEKVIELEPGSELAKEAKRIIEKAAKMLADILRKEMEKIREETEEVKKEIEESKKRPQSESAKNLILIMQLLINQIRLLALQIRMLVLQLIL	pCDNA3.1+N-eGFP	KpnI/XbaI
LHD275A-C5	1	MGRQEKVLKSIEETVRKMGVEMLTFRAGNAVIVVIRGLHPEQAKQLLRDVSQTAHKQGVTVTLTFHGDVVFILVLVGASEEEQKHMQERIQELARIIHEAKRRGVSEEQLREIAEKMAKEIQEWGGGSGGSGGSGGSGGSNDEKEKLKELLKRAEELAKSPDPEDLKEAVRLAEEVVRERPGSNLAKKALEIILRAAEELAKLPDPEALKEAVKAAEKVVREQPGSNLAKKAQEIILRAAEELAKLEDEEALKEAIKAAEKVIELEPGSELAKEAKRIIEKAAKMLADILRKEMEKIREETEEVKKEIEESKKRPQSESAKNLILIMQLLINQIRLLALQIRMLVLQLIL	pCDNA3.1+N-HA	KpnI/XbaI
LHD275B_53_0_LHD101A	1	MDVEWRYTNISEETQQKSAEFVLEIALRAGTGVTFTTRQGELQIQVHNLDELLAIAMLCYTLGLLLGDHRVQELAKRAVEAWERGDEERVKKLLIEALKRLVETAEEVVRERPGSNLAKLALEIILRAAEALARAEDPESLKEAVKAAEKVVREQPGSNLAKKALEIILRAAEELAKLPDPEALKEAVKAAEKVVREQPGSNLAKKALEIILRAAEELAKLPDPEALKEAVKAAEKVVREQPGSNLAKKALEIILRAAAALANLPDPESRKEADKAADKVRREQPGSELAVVAAIISAVARMGVKMELHPSGNEVKVVIKGLHIKQQRQLYRDVREAAKKAGVEVEIEVEGDTVTIVVRGGSGSGS	pCDNA3.1+C-HA	NheI/XbaI
LHD321A-C5	2	MTKEELKRAIEEAHRKGDKEKLKEVIKRAQEEGDEEVYREAIQALAKLIAEEAGVDDVRVEVHNGRVRLEIRGQSQAVVRVATEVVTELGKLGIRVTVQLGGGSGGSGGSGGSGGSNDEKEKLKELLKRAEELAKSPDPEDLKEAVRLAEEVVRERPGSNLAKKALEIILRAAEELAKLPDPEALKEAVKAAEKVVREQPGSNLAKKAQEIILRAAEELAKLEDEEALKEAIKAAEKVIELEPGSELAKEAKRIIEKAAKMLADILRKEMEKIREETEEVKKEIEESKKRPQSESAKNLILIMQLLINQIRLLALQIRMLVLQLIL	pCDNA3.1+N-HA	KpnI/XbaI
LHD321B_53_101A	2	MTVTFDITNIDDKSTKLIATAVIHIAGREGTTVHFQGHDGQLEIEVKNLHEKWKRLIEMLIEAARRAQDPDPESLKEAVRIAEELVRLHPGNMLAEAALKVILTAAEELAKLPDPEALKEAVKAAEKVVREQPGSNLAKKALEIILRAAEELAKLPDPEALKEAVKAAEKVVREQPGSNLAKKALEIILRAAEELAKLPDPEALKEAVKAAEKVVREQPGSNLAKKALEIILRAAAALANLPDPESRKEADKAADKVEREQPGSELAVVAAIISAVARMGVTMELHPSGNEVKVVIKGLHIKQQRQLYRDVREAAKKAGVEVEIEVEGDTVTIVVRGGSGSGSGS	pCDNA3.1+C-HA	NheI/XbaI
C5 design is from Hsia et al 2021:
https://www.nature.com/articles/s41467-021-22276-z
C5 sequence:
NDEKEKLKELLKRAEELAKSPDPEDLKEAVRLAEEVVRERPGSNLAKKALEIILRAAEELAKLPDPEALKEAVKAAEKVVREQPGSNLAKKAQEIILRAAEELAKLEDEEALKEAIKAAEKVIELEPGSELAKEAKRIIEKAAKMLADILRKEMEKIREETEEVKKEIEESKKRPQSESAKNLILIMQLLINQIRLLALQIRMLVLQLIL

## Sheet: Luciferase constructs
Construct	Plasmid	Plasmid sequence	Plasmid length	Resistance	Coding sequence	Expression product	Affinty tag	Fusions	Cleavage	AA	MW	e280	OD280	pI	Charge@7.4	Cys
DHD37_ABXB_A_lgBiT	sfGFP--lg_pJL1-lgBiT	AGATCAAAGGATCTTCTTGAGATCCTTTTTTTCTGCGCGTAATCTGCTGCTTGCAAACAAAAAAACCACCGCTACCAGCGGTGGTTTGTTTGCCGGATCAAGAGCTACCAACTCTTTTTCCGAAGGTAACTGGCTTCAGCAGAGCGCAGATACCAAATACTGTTCTTCTAGTGTAGCCGTAGTTAGGCCACCACTTCAAGAACTCTGTAGCACCGCCTACATACCTCGCTCTGCTAATCCTGTTACCAGTGGCTGCTGCCAGTGGCGATAAGTCGTGTCTTACCGGGTTGGACTCAAGACGATAGTTACCGGATAAGGCGCAGCGGTCGGGCTGAACGGGGGGTTCGTGCACACAGCCCAGCTTGGAGCGAACGACCTACACCGAACTGAGATACCTAC…	3293	KanR	ATGGAGAAAAAAATCTGGAGCCATCCGCAGTTCGAAAAAGGCGGATCCAGCAAAGGTGAAGAACTGTTTACCGGCGTTGTGCCGATTCTGGTGGAACTGGATGGCGATGTGAACGGTCACAAATTCAGCGTGCGTGGTGAAGGTGAAGGCGATGCCACGATTGGCAAACTGACGCTGAAATTTATCTGCACCACCGGCAAACTGCCGGTGCCGTGGCCGACGCTGGTGACCACCCTGACCTATGGCGTTCAGTGTTTTAGTCGCTATCCGGATCACATGAAACGTCACGATTTCTTTAAATCTGCAATGCCGGAAGGCTATGTGCAGGAACGTACGATTAGCTTTAAAGATGATGGCAAATATAAAACGCGCGCCGTTGTGAAATTTGAAGGCGATACC…	MEKKIWSHPQFEKGGSSKGEELFTGVVPILVELDGDVNGHKFSVRGEGEGDATIGKLTLKFICTTGKLPVPWPTLVTTLTYGVQCFSRYPDHMKRHDFFKSAMPEGYVQERTISFKDDGKYKTRAVVKFEGDTLVNRIELKGTDFKEDGNILGHKLEYNFNSHNVYITADKQKNGIKANFTVRHNVEDGSVQLADHYQQNTPIGDGPVLLPDNHYLSTQTVLSKDPNEKGTRDHMVLHEYVNAAGITGGGSENLYFQSDSDEHLKKLKTFLENLRRHLDRLDKHIKQLRDILSENPEDERVKDVIDLSERSVRIVKTVIKIFEDSVRKKEGGSGSGGSGGGGSGGSSSGGMVFTLEDFVGDWEQTAAYNLDQVLEQGGVSSLLQNLAVSVTPIQRIVRS…	Strep	lgBiT, sfGFP	TEV	509	56606.9	45840	0.809795	6.15	-10.6369	2
DHD37_ABXB_B_lgBiT	sfGFP--lg_pJL1-lgBiT	AGATCAAAGGATCTTCTTGAGATCCTTTTTTTCTGCGCGTAATCTGCTGCTTGCAAACAAAAAAACCACCGCTACCAGCGGTGGTTTGTTTGCCGGATCAAGAGCTACCAACTCTTTTTCCGAAGGTAACTGGCTTCAGCAGAGCGCAGATACCAAATACTGTTCTTCTAGTGTAGCCGTAGTTAGGCCACCACTTCAAGAACTCTGTAGCACCGCCTACATACCTCGCTCTGCTAATCCTGTTACCAGTGGCTGCTGCCAGTGGCGATAAGTCGTGTCTTACCGGGTTGGACTCAAGACGATAGTTACCGGATAAGGCGCAGCGGTCGGGCTGAACGGGGGGTTCGTGCACACAGCCCAGCTTGGAGCGAACGACCTACACCGAACTGAGATACCTAC…	3302	KanR	ATGGAGAAAAAAATCTGGAGCCATCCGCAGTTCGAAAAAGGCGGATCCAGCAAAGGTGAAGAACTGTTTACCGGCGTTGTGCCGATTCTGGTGGAACTGGATGGCGATGTGAACGGTCACAAATTCAGCGTGCGTGGTGAAGGTGAAGGCGATGCCACGATTGGCAAACTGACGCTGAAATTTATCTGCACCACCGGCAAACTGCCGGTGCCGTGGCCGACGCTGGTGACCACCCTGACCTATGGCGTTCAGTGTTTTAGTCGCTATCCGGATCACATGAAACGTCACGATTTCTTTAAATCTGCAATGCCGGAAGGCTATGTGCAGGAACGTACGATTAGCTTTAAAGATGATGGCAAATATAAAACGCGCGCCGTTGTGAAATTTGAAGGCGATACC…	MEKKIWSHPQFEKGGSSKGEELFTGVVPILVELDGDVNGHKFSVRGEGEGDATIGKLTLKFICTTGKLPVPWPTLVTTLTYGVQCFSRYPDHMKRHDFFKSAMPEGYVQERTISFKDDGKYKTRAVVKFEGDTLVNRIELKGTDFKEDGNILGHKLEYNFNSHNVYITADKQKNGIKANFTVRHNVEDGSVQLADHYQQNTPIGDGPVLLPDNHYLSTQTVLSKDPNEKGTRDHMVLHEYVNAAGITGGGSENLYFQSGSDDKELDKLLDTLEKILQTATKIIDDANKLLEKLRRSERKDPKVVETYVELLKRHEKAVKELLEIAKTHAKKVEGGSGSGGSGGGGSGGSSSGGMVFTLEDFVGDWEQTAAYNLDQVLEQGGVSSLLQNLAVSVTPIQRI…	Strep	lgBiT, sfGFP	TEV	512	56609	47330	0.836086	6.09	-10.7456	2
DHD37_ABXB_A_smBiT	sfGFP--sm_pJL1-smBiT	AGATCAAAGGATCTTCTTGAGATCCTTTTTTTCTGCGCGTAATCTGCTGCTTGCAAACAAAAAAACCACCGCTACCAGCGGTGGTTTGTTTGCCGGATCAAGAGCTACCAACTCTTTTTCCGAAGGTAACTGGCTTCAGCAGAGCGCAGATACCAAATACTGTTCTTCTAGTGTAGCCGTAGTTAGGCCACCACTTCAAGAACTCTGTAGCACCGCCTACATACCTCGCTCTGCTAATCCTGTTACCAGTGGCTGCTGCCAGTGGCGATAAGTCGTGTCTTACCGGGTTGGACTCAAGACGATAGTTACCGGATAAGGCGCAGCGGTCGGGCTGAACGGGGGGTTCGTGCACACAGCCCAGCTTGGAGCGAACGACCTACACCGAACTGAGATACCTAC…	2849	KanR	ATGGAGAAAAAAATCTGGAGCCATCCGCAGTTCGAAAAAGGCGGATCCAGCAAAGGTGAAGAACTGTTTACCGGCGTTGTGCCGATTCTGGTGGAACTGGATGGCGATGTGAACGGTCACAAATTCAGCGTGCGTGGTGAAGGTGAAGGCGATGCCACGATTGGCAAACTGACGCTGAAATTTATCTGCACCACCGGCAAACTGCCGGTGCCGTGGCCGACGCTGGTGACCACCCTGACCTATGGCGTTCAGTGTTTTAGTCGCTATCCGGATCACATGAAACGTCACGATTTCTTTAAATCTGCAATGCCGGAAGGCTATGTGCAGGAACGTACGATTAGCTTTAAAGATGATGGCAAATATAAAACGCGCGCCGTTGTGAAATTTGAAGGCGATACC…	MEKKIWSHPQFEKGGSSKGEELFTGVVPILVELDGDVNGHKFSVRGEGEGDATIGKLTLKFICTTGKLPVPWPTLVTTLTYGVQCFSRYPDHMKRHDFFKSAMPEGYVQERTISFKDDGKYKTRAVVKFEGDTLVNRIELKGTDFKEDGNILGHKLEYNFNSHNVYITADKQKNGIKANFTVRHNVEDGSVQLADHYQQNTPIGDGPVLLPDNHYLSTQTVLSKDPNEKGTRDHMVLHEYVNAAGITGGGSENLYFQSDSDEHLKKLKTFLENLRRHLDRLDKHIKQLRDILSENPEDERVKDVIDLSERSVRIVKTVIKIFEDSVRKKEGGSGSGGSGGGGSGGSSSGGVTGYRLFEEIL	Strep	smBiT, sfGFP	TEV	361	40217.1	27390	0.681053	6.85	-2.92022	2
DHD37_ABXB_B_smBiT	sfGFP--sm_pJL1-smBiT	AGATCAAAGGATCTTCTTGAGATCCTTTTTTTCTGCGCGTAATCTGCTGCTTGCAAACAAAAAAACCACCGCTACCAGCGGTGGTTTGTTTGCCGGATCAAGAGCTACCAACTCTTTTTCCGAAGGTAACTGGCTTCAGCAGAGCGCAGATACCAAATACTGTTCTTCTAGTGTAGCCGTAGTTAGGCCACCACTTCAAGAACTCTGTAGCACCGCCTACATACCTCGCTCTGCTAATCCTGTTACCAGTGGCTGCTGCCAGTGGCGATAAGTCGTGTCTTACCGGGTTGGACTCAAGACGATAGTTACCGGATAAGGCGCAGCGGTCGGGCTGAACGGGGGGTTCGTGCACACAGCCCAGCTTGGAGCGAACGACCTACACCGAACTGAGATACCTAC…	2858	KanR	ATGGAGAAAAAAATCTGGAGCCATCCGCAGTTCGAAAAAGGCGGATCCAGCAAAGGTGAAGAACTGTTTACCGGCGTTGTGCCGATTCTGGTGGAACTGGATGGCGATGTGAACGGTCACAAATTCAGCGTGCGTGGTGAAGGTGAAGGCGATGCCACGATTGGCAAACTGACGCTGAAATTTATCTGCACCACCGGCAAACTGCCGGTGCCGTGGCCGACGCTGGTGACCACCCTGACCTATGGCGTTCAGTGTTTTAGTCGCTATCCGGATCACATGAAACGTCACGATTTCTTTAAATCTGCAATGCCGGAAGGCTATGTGCAGGAACGTACGATTAGCTTTAAAGATGATGGCAAATATAAAACGCGCGCCGTTGTGAAATTTGAAGGCGATACC…	MEKKIWSHPQFEKGGSSKGEELFTGVVPILVELDGDVNGHKFSVRGEGEGDATIGKLTLKFICTTGKLPVPWPTLVTTLTYGVQCFSRYPDHMKRHDFFKSAMPEGYVQERTISFKDDGKYKTRAVVKFEGDTLVNRIELKGTDFKEDGNILGHKLEYNFNSHNVYITADKQKNGIKANFTVRHNVEDGSVQLADHYQQNTPIGDGPVLLPDNHYLSTQTVLSKDPNEKGTRDHMVLHEYVNAAGITGGGSENLYFQSGSDDKELDKLLDTLEKILQTATKIIDDANKLLEKLRRSERKDPKVVETYVELLKRHEKAVKELLEIAKTHAKKVEGGSGSGGSGGGGSGGSSSGGVTGYRLFEEIL	Strep	smBiT, sfGFP	TEV	364	40219.3	28880	0.718064	6.81	-3.02887	2
LHD101_A21_B82_A_lgBiT	sfGFP--lg_pJL1-lgBiT	AGATCAAAGGATCTTCTTGAGATCCTTTTTTTCTGCGCGTAATCTGCTGCTTGCAAACAAAAAAACCACCGCTACCAGCGGTGGTTTGTTTGCCGGATCAAGAGCTACCAACTCTTTTTCCGAAGGTAACTGGCTTCAGCAGAGCGCAGATACCAAATACTGTTCTTCTAGTGTAGCCGTAGTTAGGCCACCACTTCAAGAACTCTGTAGCACCGCCTACATACCTCGCTCTGCTAATCCTGTTACCAGTGGCTGCTGCCAGTGGCGATAAGTCGTGTCTTACCGGGTTGGACTCAAGACGATAGTTACCGGATAAGGCGCAGCGGTCGGGCTGAACGGGGGGTTCGTGCACACAGCCCAGCTTGGAGCGAACGACCTACACCGAACTGAGATACCTAC…	3629	KanR	ATGGAGAAAAAAATCTGGAGCCATCCGCAGTTCGAAAAAGGCGGATCCAGCAAAGGTGAAGAACTGTTTACCGGCGTTGTGCCGATTCTGGTGGAACTGGATGGCGATGTGAACGGTCACAAATTCAGCGTGCGTGGTGAAGGTGAAGGCGATGCCACGATTGGCAAACTGACGCTGAAATTTATCTGCACCACCGGCAAACTGCCGGTGCCGTGGCCGACGCTGGTGACCACCCTGACCTATGGCGTTCAGTGTTTTAGTCGCTATCCGGATCACATGAAACGTCACGATTTCTTTAAATCTGCAATGCCGGAAGGCTATGTGCAGGAACGTACGATTAGCTTTAAAGATGATGGCAAATATAAAACGCGCGCCGTTGTGAAATTTGAAGGCGATACC…	MEKKIWSHPQFEKGGSSKGEELFTGVVPILVELDGDVNGHKFSVRGEGEGDATIGKLTLKFICTTGKLPVPWPTLVTTLTYGVQCFSRYPDHMKRHDFFKSAMPEGYVQERTISFKDDGKYKTRAVVKFEGDTLVNRIELKGTDFKEDGNILGHKLEYNFNSHNVYITADKQKNGIKANFTVRHNVEDGSVQLADHYQQNTPIGDGPVLLPDNHYLSTQTVLSKDPNEKGTRDHMVLHEYVNAAGITGGGSENLYFQSEKEKVEELAQRIREQLPDTELAREAQELADEARKSDDSEALKVVYLALRIVQQLPDTELAREALELAKEAVKSTDSEKLKVVYLALRVVQQLPDTEEARKALEIAKEAVKADAQILLAIARAVLKMGVEMEVHPSGNEVKV…	Strep	lgBiT, sfGFP	TEV	621	68539.6	50310	0.734028	5.34	-19.7412	2
LHD101_A21_B82_B_lgBiT	sfGFP--lg_pJL1-lgBiT	AGATCAAAGGATCTTCTTGAGATCCTTTTTTTCTGCGCGTAATCTGCTGCTTGCAAACAAAAAAACCACCGCTACCAGCGGTGGTTTGTTTGCCGGATCAAGAGCTACCAACTCTTTTTCCGAAGGTAACTGGCTTCAGCAGAGCGCAGATACCAAATACTGTTCTTCTAGTGTAGCCGTAGTTAGGCCACCACTTCAAGAACTCTGTAGCACCGCCTACATACCTCGCTCTGCTAATCCTGTTACCAGTGGCTGCTGCCAGTGGCGATAAGTCGTGTCTTACCGGGTTGGACTCAAGACGATAGTTACCGGATAAGGCGCAGCGGTCGGGCTGAACGGGGGGTTCGTGCACACAGCCCAGCTTGGAGCGAACGACCTACACCGAACTGAGATACCTAC…	3836	KanR	ATGGAGAAAAAAATCTGGAGCCATCCGCAGTTCGAAAAAGGCGGATCCAGCAAAGGTGAAGAACTGTTTACCGGCGTTGTGCCGATTCTGGTGGAACTGGATGGCGATGTGAACGGTCACAAATTCAGCGTGCGTGGTGAAGGTGAAGGCGATGCCACGATTGGCAAACTGACGCTGAAATTTATCTGCACCACCGGCAAACTGCCGGTGCCGTGGCCGACGCTGGTGACCACCCTGACCTATGGCGTTCAGTGTTTTAGTCGCTATCCGGATCACATGAAACGTCACGATTTCTTTAAATCTGCAATGCCGGAAGGCTATGTGCAGGAACGTACGATTAGCTTTAAAGATGATGGCAAATATAAAACGCGCGCCGTTGTGAAATTTGAAGGCGATACC…	MEKKIWSHPQFEKGGSSKGEELFTGVVPILVELDGDVNGHKFSVRGEGEGDATIGKLTLKFICTTGKLPVPWPTLVTTLTYGVQCFSRYPDHMKRHDFFKSAMPEGYVQERTISFKDDGKYKTRAVVKFEGDTLVNRIELKGTDFKEDGNILGHKLEYNFNSHNVYITADKQKNGIKANFTVRHNVEDGSVQLADHYQQNTPIGDGPVLLPDNHYLSTQTVLSKDPNEKGTRDHMVLHEYVNAAGITGGGSENLYFQSEEVQEAVERAEELREEAEELIKKARKTGDAELLRKALEALEEAVRAVEEAIKRNPDNDEAVETAVRLARELKKVAEELQERAKKTGDAELLKLALRALEVAVRAVELAIKSNPDNDEAVETAVRLARELAKVAEELIERAK…	Strep	lgBiT, sfGFP	TEV	690	76007.2	45840	0.603101	5.42	-19.7188	2
LHD101_A53_B4_A_lgBiT	sfGFP--lg_pJL1-lgBiT	AGATCAAAGGATCTTCTTGAGATCCTTTTTTTCTGCGCGTAATCTGCTGCTTGCAAACAAAAAAACCACCGCTACCAGCGGTGGTTTGTTTGCCGGATCAAGAGCTACCAACTCTTTTTCCGAAGGTAACTGGCTTCAGCAGAGCGCAGATACCAAATACTGTTCTTCTAGTGTAGCCGTAGTTAGGCCACCACTTCAAGAACTCTGTAGCACCGCCTACATACCTCGCTCTGCTAATCCTGTTACCAGTGGCTGCTGCCAGTGGCGATAAGTCGTGTCTTACCGGGTTGGACTCAAGACGATAGTTACCGGATAAGGCGCAGCGGTCGGGCTGAACGGGGGGTTCGTGCACACAGCCCAGCTTGGAGCGAACGACCTACACCGAACTGAGATACCTAC…	3680	KanR	ATGGAGAAAAAAATCTGGAGCCATCCGCAGTTCGAAAAAGGCGGATCCAGCAAAGGTGAAGAACTGTTTACCGGCGTTGTGCCGATTCTGGTGGAACTGGATGGCGATGTGAACGGTCACAAATTCAGCGTGCGTGGTGAAGGTGAAGGCGATGCCACGATTGGCAAACTGACGCTGAAATTTATCTGCACCACCGGCAAACTGCCGGTGCCGTGGCCGACGCTGGTGACCACCCTGACCTATGGCGTTCAGTGTTTTAGTCGCTATCCGGATCACATGAAACGTCACGATTTCTTTAAATCTGCAATGCCGGAAGGCTATGTGCAGGAACGTACGATTAGCTTTAAAGATGATGGCAAATATAAAACGCGCGCCGTTGTGAAATTTGAAGGCGATACC…	MEKKIWSHPQFEKGGSSKGEELFTGVVPILVELDGDVNGHKFSVRGEGEGDATIGKLTLKFICTTGKLPVPWPTLVTTLTYGVQCFSRYPDHMKRHDFFKSAMPEGYVQERTISFKDDGKYKTRAVVKFEGDTLVNRIELKGTDFKEDGNILGHKLEYNFNSHNVYITADKQKNGIKANFTVRHNVEDGSVQLADHYQQNTPIGDGPVLLPDNHYLSTQTVLSKDPNEKGTRDHMVLHEYVNAAGITGGGSENLYFQSDEKEKLKELLKRAEELAKSPDPEDLKEAVRLAEEVVRERPGSNLAKKALEIILRAAEELAKLPDPEALKEAVKAAEKVVREQPGSNLAKKALEIILRAAAALANLPDPESRKEADKAADKVRREQPGSELAVVAAIISAVA…	Strep	lgBiT, sfGFP	TEV	638	69875.4	47330	0.677349	6.02	-11.7388	2
LHD101_A53_B4_B_lgBiT	sfGFP--lg_pJL1-lgBiT	AGATCAAAGGATCTTCTTGAGATCCTTTTTTTCTGCGCGTAATCTGCTGCTTGCAAACAAAAAAACCACCGCTACCAGCGGTGGTTTGTTTGCCGGATCAAGAGCTACCAACTCTTTTTCCGAAGGTAACTGGCTTCAGCAGAGCGCAGATACCAAATACTGTTCTTCTAGTGTAGCCGTAGTTAGGCCACCACTTCAAGAACTCTGTAGCACCGCCTACATACCTCGCTCTGCTAATCCTGTTACCAGTGGCTGCTGCCAGTGGCGATAAGTCGTGTCTTACCGGGTTGGACTCAAGACGATAGTTACCGGATAAGGCGCAGCGGTCGGGCTGAACGGGGGGTTCGTGCACACAGCCCAGCTTGGAGCGAACGACCTACACCGAACTGAGATACCTAC…	3821	KanR	ATGGAGAAAAAAATCTGGAGCCATCCGCAGTTCGAAAAAGGCGGATCCAGCAAAGGTGAAGAACTGTTTACCGGCGTTGTGCCGATTCTGGTGGAACTGGATGGCGATGTGAACGGTCACAAATTCAGCGTGCGTGGTGAAGGTGAAGGCGATGCCACGATTGGCAAACTGACGCTGAAATTTATCTGCACCACCGGCAAACTGCCGGTGCCGTGGCCGACGCTGGTGACCACCCTGACCTATGGCGTTCAGTGTTTTAGTCGCTATCCGGATCACATGAAACGTCACGATTTCTTTAAATCTGCAATGCCGGAAGGCTATGTGCAGGAACGTACGATTAGCTTTAAAGATGATGGCAAATATAAAACGCGCGCCGTTGTGAAATTTGAAGGCGATACC…	MEKKIWSHPQFEKGGSSKGEELFTGVVPILVELDGDVNGHKFSVRGEGEGDATIGKLTLKFICTTGKLPVPWPTLVTTLTYGVQCFSRYPDHMKRHDFFKSAMPEGYVQERTISFKDDGKYKTRAVVKFEGDTLVNRIELKGTDFKEDGNILGHKLEYNFNSHNVYITADKQKNGIKANFTVRHNVEDGSVQLADHYQQNTPIGDGPVLLPDNHYLSTQTVLSKDPNEKGTRDHMVLHEYVNAAGITGGGSENLYFQSEDECEEKARRVAEKVERLKRSGTSEDEIAEEVAREISEVIRTLKESGSSYEVICECVARIVAEIVEALKRSGTSEDEIAEIVARVISEVIRTLKESGSSYEVICECVARIVAEIVEALKRSGTSEEEIAEIVARVIQEVIR…	Strep	lgBiT, sfGFP	TEV	685	75476.6	50310	0.666564	5.13	-26.1734	8
LHD101_A_lgBiT	sfGFP--lg_pJL1-lgBiT	AGATCAAAGGATCTTCTTGAGATCCTTTTTTTCTGCGCGTAATCTGCTGCTTGCAAACAAAAAAACCACCGCTACCAGCGGTGGTTTGTTTGCCGGATCAAGAGCTACCAACTCTTTTTCCGAAGGTAACTGGCTTCAGCAGAGCGCAGATACCAAATACTGTTCTTCTAGTGTAGCCGTAGTTAGGCCACCACTTCAAGAACTCTGTAGCACCGCCTACATACCTCGCTCTGCTAATCCTGTTACCAGTGGCTGCTGCCAGTGGCGATAAGTCGTGTCTTACCGGGTTGGACTCAAGACGATAGTTACCGGATAAGGCGCAGCGGTCGGGCTGAACGGGGGGTTCGTGCACACAGCCCAGCTTGGAGCGAACGACCTACACCGAACTGAGATACCTAC…	3299	KanR	ATGGAGAAAAAAATCTGGAGCCATCCGCAGTTCGAAAAAGGCGGATCCAGCAAAGGTGAAGAACTGTTTACCGGCGTTGTGCCGATTCTGGTGGAACTGGATGGCGATGTGAACGGTCACAAATTCAGCGTGCGTGGTGAAGGTGAAGGCGATGCCACGATTGGCAAACTGACGCTGAAATTTATCTGCACCACCGGCAAACTGCCGGTGCCGTGGCCGACGCTGGTGACCACCCTGACCTATGGCGTTCAGTGTTTTAGTCGCTATCCGGATCACATGAAACGTCACGATTTCTTTAAATCTGCAATGCCGGAAGGCTATGTGCAGGAACGTACGATTAGCTTTAAAGATGATGGCAAATATAAAACGCGCGCCGTTGTGAAATTTGAAGGCGATACC…	MEKKIWSHPQFEKGGSSKGEELFTGVVPILVELDGDVNGHKFSVRGEGEGDATIGKLTLKFICTTGKLPVPWPTLVTTLTYGVQCFSRYPDHMKRHDFFKSAMPEGYVQERTISFKDDGKYKTRAVVKFEGDTLVNRIELKGTDFKEDGNILGHKLEYNFNSHNVYITADKQKNGIKANFTVRHNVEDGSVQLADHYQQNTPIGDGPVLLPDNHYLSTQTVLSKDPNEKGTRDHMVLHEYVNAAGITGGGSENLYFQSRQEKVLKSIEETVRKMGVTMETHRSGNEVKVVIKGLHIKQQRQLYRDVRETSKKQGVETEIEVEGDTVTIVVREGGSGSGGSGGGGSGGSSSGGMVFTLEDFVGDWEQTAAYNLDQVLEQGGVSSLLQNLAVSVTPIQRIV…	Strep	lgBiT, sfGFP	TEV	511	56490.8	47330	0.837836	6.19	-9.73926	2
LHD101_B_lgBiT	sfGFP--lg_pJL1-lgBiT	AGATCAAAGGATCTTCTTGAGATCCTTTTTTTCTGCGCGTAATCTGCTGCTTGCAAACAAAAAAACCACCGCTACCAGCGGTGGTTTGTTTGCCGGATCAAGAGCTACCAACTCTTTTTCCGAAGGTAACTGGCTTCAGCAGAGCGCAGATACCAAATACTGTTCTTCTAGTGTAGCCGTAGTTAGGCCACCACTTCAAGAACTCTGTAGCACCGCCTACATACCTCGCTCTGCTAATCCTGTTACCAGTGGCTGCTGCCAGTGGCGATAAGTCGTGTCTTACCGGGTTGGACTCAAGACGATAGTTACCGGATAAGGCGCAGCGGTCGGGCTGAACGGGGGGTTCGTGCACACAGCCCAGCTTGGAGCGAACGACCTACACCGAACTGAGATACCTAC…	3299	KanR	ATGGAGAAAAAAATCTGGAGCCATCCGCAGTTCGAAAAAGGCGGATCCAGCAAAGGTGAAGAACTGTTTACCGGCGTTGTGCCGATTCTGGTGGAACTGGATGGCGATGTGAACGGTCACAAATTCAGCGTGCGTGGTGAAGGTGAAGGCGATGCCACGATTGGCAAACTGACGCTGAAATTTATCTGCACCACCGGCAAACTGCCGGTGCCGTGGCCGACGCTGGTGACCACCCTGACCTATGGCGTTCAGTGTTTTAGTCGCTATCCGGATCACATGAAACGTCACGATTTCTTTAAATCTGCAATGCCGGAAGGCTATGTGCAGGAACGTACGATTAGCTTTAAAGATGATGGCAAATATAAAACGCGCGCCGTTGTGAAATTTGAAGGCGATACC…	MEKKIWSHPQFEKGGSSKGEELFTGVVPILVELDGDVNGHKFSVRGEGEGDATIGKLTLKFICTTGKLPVPWPTLVTTLTYGVQCFSRYPDHMKRHDFFKSAMPEGYVQERTISFKDDGKYKTRAVVKFEGDTLVNRIELKGTDFKEDGNILGHKLEYNFNSHNVYITADKQKNGIKANFTVRHNVEDGSVQLADHYQQNTPIGDGPVLLPDNHYLSTQTVLSKDPNEKGTRDHMVLHEYVNAAGITGGGSENLYFQSRQEKVLKSIEETVRKMGVTMETHRSGNEVKVVIKGLHESQQEQLLEDVLRTAEKQGVRVRIRFKGDTVTIVVREGGSGSGGSGGGGSGGSSSGGMVFTLEDFVGDWEQTAAYNLDQVLEQGGVSSLLQNLAVSVTPIQRIV…	Strep	lgBiT, sfGFP	TEV	511	56456.8	45840	0.811948	6.28	-8.73464	2
LHD202_A_lgBiT	sfGFP--lg_pJL1-lgBiT	AGATCAAAGGATCTTCTTGAGATCCTTTTTTTCTGCGCGTAATCTGCTGCTTGCAAACAAAAAAACCACCGCTACCAGCGGTGGTTTGTTTGCCGGATCAAGAGCTACCAACTCTTTTTCCGAAGGTAACTGGCTTCAGCAGAGCGCAGATACCAAATACTGTTCTTCTAGTGTAGCCGTAGTTAGGCCACCACTTCAAGAACTCTGTAGCACCGCCTACATACCTCGCTCTGCTAATCCTGTTACCAGTGGCTGCTGCCAGTGGCGATAAGTCGTGTCTTACCGGGTTGGACTCAAGACGATAGTTACCGGATAAGGCGCAGCGGTCGGGCTGAACGGGGGGTTCGTGCACACAGCCCAGCTTGGAGCGAACGACCTACACCGAACTGAGATACCTAC…	3299	KanR	ATGGAGAAAAAAATCTGGAGCCATCCGCAGTTCGAAAAAGGCGGATCCAGCAAAGGTGAAGAACTGTTTACCGGCGTTGTGCCGATTCTGGTGGAACTGGATGGCGATGTGAACGGTCACAAATTCAGCGTGCGTGGTGAAGGTGAAGGCGATGCCACGATTGGCAAACTGACGCTGAAATTTATCTGCACCACCGGCAAACTGCCGGTGCCGTGGCCGACGCTGGTGACCACCCTGACCTATGGCGTTCAGTGTTTTAGTCGCTATCCGGATCACATGAAACGTCACGATTTCTTTAAATCTGCAATGCCGGAAGGCTATGTGCAGGAACGTACGATTAGCTTTAAAGATGATGGCAAATATAAAACGCGCGCCGTTGTGAAATTTGAAGGCGATACC…	MEKKIWSHPQFEKGGSSKGEELFTGVVPILVELDGDVNGHKFSVRGEGEGDATIGKLTLKFICTTGKLPVPWPTLVTTLTYGVQCFSRYPDHMKRHDFFKSAMPEGYVQERTISFKDDGKYKTRAVVKFEGDTLVNRIELKGTDFKEDGNILGHKLEYNFNSHNVYITADKQKNGIKANFTVRHNVEDGSVQLADHYQQNTPIGDGPVLLPDNHYLSTQTVLSKDPNEKGTRDHMVLHEYVNAAGITGGGSENLYFQSRQEKVLKSIEETVRKMGVTMETHRSGNKVKVVIKGLHESQQEQLRKDVHETLRKQGVVAVTQKHGDTVTIYVTEGGSGSGGSGGGGSGGSSSGGMVFTLEDFVGDWEQTAAYNLDQVLEQGGVSSLLQNLAVSVTPIQRIV…	Strep	lgBiT, sfGFP	TEV	511	56380.7	47330	0.839472	6.48	-7.54126	2
LHD202_B_lgBiT	sfGFP--lg_pJL1-lgBiT	AGATCAAAGGATCTTCTTGAGATCCTTTTTTTCTGCGCGTAATCTGCTGCTTGCAAACAAAAAAACCACCGCTACCAGCGGTGGTTTGTTTGCCGGATCAAGAGCTACCAACTCTTTTTCCGAAGGTAACTGGCTTCAGCAGAGCGCAGATACCAAATACTGTTCTTCTAGTGTAGCCGTAGTTAGGCCACCACTTCAAGAACTCTGTAGCACCGCCTACATACCTCGCTCTGCTAATCCTGTTACCAGTGGCTGCTGCCAGTGGCGATAAGTCGTGTCTTACCGGGTTGGACTCAAGACGATAGTTACCGGATAAGGCGCAGCGGTCGGGCTGAACGGGGGGTTCGTGCACACAGCCCAGCTTGGAGCGAACGACCTACACCGAACTGAGATACCTAC…	3269	KanR	ATGGAGAAAAAAATCTGGAGCCATCCGCAGTTCGAAAAAGGCGGATCCAGCAAAGGTGAAGAACTGTTTACCGGCGTTGTGCCGATTCTGGTGGAACTGGATGGCGATGTGAACGGTCACAAATTCAGCGTGCGTGGTGAAGGTGAAGGCGATGCCACGATTGGCAAACTGACGCTGAAATTTATCTGCACCACCGGCAAACTGCCGGTGCCGTGGCCGACGCTGGTGACCACCCTGACCTATGGCGTTCAGTGTTTTAGTCGCTATCCGGATCACATGAAACGTCACGATTTCTTTAAATCTGCAATGCCGGAAGGCTATGTGCAGGAACGTACGATTAGCTTTAAAGATGATGGCAAATATAAAACGCGCGCCGTTGTGAAATTTGAAGGCGATACC…	MEKKIWSHPQFEKGGSSKGEELFTGVVPILVELDGDVNGHKFSVRGEGEGDATIGKLTLKFICTTGKLPVPWPTLVTTLTYGVQCFSRYPDHMKRHDFFKSAMPEGYVQERTISFKDDGKYKTRAVVKFEGDTLVNRIELKGTDFKEDGNILGHKLEYNFNSHNVYITADKQKNGIKANFTVRHNVEDGSVQLADHYQQNTPIGDGPVLLPDNHYLSTQTVLSKDPNEKGTRDHMVLHEYVNAAGITGGGSENLYFQSVEFHIVNISEEQRQRIEEYVRRISKKEGTEVRFEKRDGELTIEVKNLHEKRLQEILEYIERVNKGGSGSGGSGGGGSGGSSSGGMVFTLEDFVGDWEQTAAYNLDQVLEQGGVSSLLQNLAVSVTPIQRIVRSGENALKID…	Strep	lgBiT, sfGFP	TEV	501	55810.9	48820	0.87474	5.88	-12.739	2
LHD206_A_lgBiT	sfGFP--lg_pJL1-lgBiT	AGATCAAAGGATCTTCTTGAGATCCTTTTTTTCTGCGCGTAATCTGCTGCTTGCAAACAAAAAAACCACCGCTACCAGCGGTGGTTTGTTTGCCGGATCAAGAGCTACCAACTCTTTTTCCGAAGGTAACTGGCTTCAGCAGAGCGCAGATACCAAATACTGTTCTTCTAGTGTAGCCGTAGTTAGGCCACCACTTCAAGAACTCTGTAGCACCGCCTACATACCTCGCTCTGCTAATCCTGTTACCAGTGGCTGCTGCCAGTGGCGATAAGTCGTGTCTTACCGGGTTGGACTCAAGACGATAGTTACCGGATAAGGCGCAGCGGTCGGGCTGAACGGGGGGTTCGTGCACACAGCCCAGCTTGGAGCGAACGACCTACACCGAACTGAGATACCTAC…	3314	KanR	ATGGAGAAAAAAATCTGGAGCCATCCGCAGTTCGAAAAAGGCGGATCCAGCAAAGGTGAAGAACTGTTTACCGGCGTTGTGCCGATTCTGGTGGAACTGGATGGCGATGTGAACGGTCACAAATTCAGCGTGCGTGGTGAAGGTGAAGGCGATGCCACGATTGGCAAACTGACGCTGAAATTTATCTGCACCACCGGCAAACTGCCGGTGCCGTGGCCGACGCTGGTGACCACCCTGACCTATGGCGTTCAGTGTTTTAGTCGCTATCCGGATCACATGAAACGTCACGATTTCTTTAAATCTGCAATGCCGGAAGGCTATGTGCAGGAACGTACGATTAGCTTTAAAGATGATGGCAAATATAAAACGCGCGCCGTTGTGAAATTTGAAGGCGATACC…	MEKKIWSHPQFEKGGSSKGEELFTGVVPILVELDGDVNGHKFSVRGEGEGDATIGKLTLKFICTTGKLPVPWPTLVTTLTYGVQCFSRYPDHMKRHDFFKSAMPEGYVQERTISFKDDGKYKTRAVVKFEGDTLVNRIELKGTDFKEDGNILGHKLEYNFNSHNVYITADKQKNGIKANFTVRHNVEDGSVQLADHYQQNTPIGDGPVLLPDNHYLSTQTVLSKDPNEKGTRDHMVLHEYVNAAGITGGGSENLYFQSDELLERLRQLFEELHERGTEIVVEVHINGRKTEIEVQGIDKRLLKIILEVIREEIEREGSSEVEVNVHSGGQTWTFNEKGGSGSGGSGGGGSGGSSSGGMVFTLEDFVGDWEQTAAYNLDQVLEQGGVSSLLQNLAVSVTP…	Strep	lgBiT, sfGFP	TEV	516	57179.3	51340	0.897877	5.31	-19.6242	2
LHD206_B_lgBiT	sfGFP--lg_pJL1-lgBiT	AGATCAAAGGATCTTCTTGAGATCCTTTTTTTCTGCGCGTAATCTGCTGCTTGCAAACAAAAAAACCACCGCTACCAGCGGTGGTTTGTTTGCCGGATCAAGAGCTACCAACTCTTTTTCCGAAGGTAACTGGCTTCAGCAGAGCGCAGATACCAAATACTGTTCTTCTAGTGTAGCCGTAGTTAGGCCACCACTTCAAGAACTCTGTAGCACCGCCTACATACCTCGCTCTGCTAATCCTGTTACCAGTGGCTGCTGCCAGTGGCGATAAGTCGTGTCTTACCGGGTTGGACTCAAGACGATAGTTACCGGATAAGGCGCAGCGGTCGGGCTGAACGGGGGGTTCGTGCACACAGCCCAGCTTGGAGCGAACGACCTACACCGAACTGAGATACCTAC…	3299	KanR	ATGGAGAAAAAAATCTGGAGCCATCCGCAGTTCGAAAAAGGCGGATCCAGCAAAGGTGAAGAACTGTTTACCGGCGTTGTGCCGATTCTGGTGGAACTGGATGGCGATGTGAACGGTCACAAATTCAGCGTGCGTGGTGAAGGTGAAGGCGATGCCACGATTGGCAAACTGACGCTGAAATTTATCTGCACCACCGGCAAACTGCCGGTGCCGTGGCCGACGCTGGTGACCACCCTGACCTATGGCGTTCAGTGTTTTAGTCGCTATCCGGATCACATGAAACGTCACGATTTCTTTAAATCTGCAATGCCGGAAGGCTATGTGCAGGAACGTACGATTAGCTTTAAAGATGATGGCAAATATAAAACGCGCGCCGTTGTGAAATTTGAAGGCGATACC…	MEKKIWSHPQFEKGGSSKGEELFTGVVPILVELDGDVNGHKFSVRGEGEGDATIGKLTLKFICTTGKLPVPWPTLVTTLTYGVQCFSRYPDHMKRHDFFKSAMPEGYVQERTISFKDDGKYKTRAVVKFEGDTLVNRIELKGTDFKEDGNILGHKLEYNFNSHNVYITADKQKNGIKANFTVRHNVEDGSVQLADHYQQNTPIGDGPVLLPDNHYLSTQTVLSKDPNEKGTRDHMVLHEYVNAAGITGGGSENLYFQSRQEKVLKSIEETVRKMGVTMETHRSGNEVKVVIKGLHKSQQEQLLKDVLKTANKQGVNVHISFRGDTVTIRVREGGSGSGGSGGGGSGGSSSGGMVFTLEDFVGDWEQTAAYNLDQVLEQGGVSSLLQNLAVSVTPIQRIV…	Strep	lgBiT, sfGFP	TEV	511	56366.7	45840	0.813246	6.62	-5.63866	2
LHD274_A_lgBiT	sfGFP--lg_pJL1-lgBiT	AGATCAAAGGATCTTCTTGAGATCCTTTTTTTCTGCGCGTAATCTGCTGCTTGCAAACAAAAAAACCACCGCTACCAGCGGTGGTTTGTTTGCCGGATCAAGAGCTACCAACTCTTTTTCCGAAGGTAACTGGCTTCAGCAGAGCGCAGATACCAAATACTGTTCTTCTAGTGTAGCCGTAGTTAGGCCACCACTTCAAGAACTCTGTAGCACCGCCTACATACCTCGCTCTGCTAATCCTGTTACCAGTGGCTGCTGCCAGTGGCGATAAGTCGTGTCTTACCGGGTTGGACTCAAGACGATAGTTACCGGATAAGGCGCAGCGGTCGGGCTGAACGGGGGGTTCGTGCACACAGCCCAGCTTGGAGCGAACGACCTACACCGAACTGAGATACCTAC…	3269	KanR	ATGGAGAAAAAAATCTGGAGCCATCCGCAGTTCGAAAAAGGCGGATCCAGCAAAGGTGAAGAACTGTTTACCGGCGTTGTGCCGATTCTGGTGGAACTGGATGGCGATGTGAACGGTCACAAATTCAGCGTGCGTGGTGAAGGTGAAGGCGATGCCACGATTGGCAAACTGACGCTGAAATTTATCTGCACCACCGGCAAACTGCCGGTGCCGTGGCCGACGCTGGTGACCACCCTGACCTATGGCGTTCAGTGTTTTAGTCGCTATCCGGATCACATGAAACGTCACGATTTCTTTAAATCTGCAATGCCGGAAGGCTATGTGCAGGAACGTACGATTAGCTTTAAAGATGATGGCAAATATAAAACGCGCGCCGTTGTGAAATTTGAAGGCGATACC…	MEKKIWSHPQFEKGGSSKGEELFTGVVPILVELDGDVNGHKFSVRGEGEGDATIGKLTLKFICTTGKLPVPWPTLVTTLTYGVQCFSRYPDHMKRHDFFKSAMPEGYVQERTISFKDDGKYKTRAVVKFEGDTLVNRIELKGTDFKEDGNILGHKLEYNFNSHNVYITADKQKNGIKANFTVRHNVEDGSVQLADHYQQNTPIGDGPVLLPDNHYLSTQTVLSKDPNEKGTRDHMVLHEYVNAAGITGGGSENLYFQSTNFHLINGSEEARQRIEEYVRRISKKEGTEVHFEKSDGTLEIRVKNLHEKREREIKEYIERVLLGGSGSGGSGGGGSGGSSSGGMVFTLEDFVGDWEQTAAYNLDQVLEQGGVSSLLQNLAVSVTPIQRIVRSGENALKID…	Strep	lgBiT, sfGFP	TEV	501	55680.7	48820	0.876785	6.06	-11.639	2
LHD274_B_lgBiT	sfGFP--lg_pJL1-lgBiT	AGATCAAAGGATCTTCTTGAGATCCTTTTTTTCTGCGCGTAATCTGCTGCTTGCAAACAAAAAAACCACCGCTACCAGCGGTGGTTTGTTTGCCGGATCAAGAGCTACCAACTCTTTTTCCGAAGGTAACTGGCTTCAGCAGAGCGCAGATACCAAATACTGTTCTTCTAGTGTAGCCGTAGTTAGGCCACCACTTCAAGAACTCTGTAGCACCGCCTACATACCTCGCTCTGCTAATCCTGTTACCAGTGGCTGCTGCCAGTGGCGATAAGTCGTGTCTTACCGGGTTGGACTCAAGACGATAGTTACCGGATAAGGCGCAGCGGTCGGGCTGAACGGGGGGTTCGTGCACACAGCCCAGCTTGGAGCGAACGACCTACACCGAACTGAGATACCTAC…	3269	KanR	ATGGAGAAAAAAATCTGGAGCCATCCGCAGTTCGAAAAAGGCGGATCCAGCAAAGGTGAAGAACTGTTTACCGGCGTTGTGCCGATTCTGGTGGAACTGGATGGCGATGTGAACGGTCACAAATTCAGCGTGCGTGGTGAAGGTGAAGGCGATGCCACGATTGGCAAACTGACGCTGAAATTTATCTGCACCACCGGCAAACTGCCGGTGCCGTGGCCGACGCTGGTGACCACCCTGACCTATGGCGTTCAGTGTTTTAGTCGCTATCCGGATCACATGAAACGTCACGATTTCTTTAAATCTGCAATGCCGGAAGGCTATGTGCAGGAACGTACGATTAGCTTTAAAGATGATGGCAAATATAAAACGCGCGCCGTTGTGAAATTTGAAGGCGATACC…	MEKKIWSHPQFEKGGSSKGEELFTGVVPILVELDGDVNGHKFSVRGEGEGDATIGKLTLKFICTTGKLPVPWPTLVTTLTYGVQCFSRYPDHMKRHDFFKSAMPEGYVQERTISFKDDGKYKTRAVVKFEGDTLVNRIELKGTDFKEDGNILGHKLEYNFNSHNVYITADKQKNGIKANFTVRHNVEDGSVQLADHYQQNTPIGDGPVLLPDNHYLSTQTVLSKDPNEKGTRDHMVLHEYVNAAGITGGGSENLYFQSTHFIVVHGSEEARQRAEEYVRRISKKEGTEVRFEKKDGLLSIEVKNLSEERQREIQEYLQRVQKGGSGSGGSGGGGSGGSSSGGMVFTLEDFVGDWEQTAAYNLDQVLEQGGVSSLLQNLAVSVTPIQRIVRSGENALKID…	Strep	lgBiT, sfGFP	TEV	501	55614.6	48820	0.877827	6.09	-10.7407	2
LHD29_A_lgBiT	sfGFP--lg_pJL1-lgBiT	AGATCAAAGGATCTTCTTGAGATCCTTTTTTTCTGCGCGTAATCTGCTGCTTGCAAACAAAAAAACCACCGCTACCAGCGGTGGTTTGTTTGCCGGATCAAGAGCTACCAACTCTTTTTCCGAAGGTAACTGGCTTCAGCAGAGCGCAGATACCAAATACTGTTCTTCTAGTGTAGCCGTAGTTAGGCCACCACTTCAAGAACTCTGTAGCACCGCCTACATACCTCGCTCTGCTAATCCTGTTACCAGTGGCTGCTGCCAGTGGCGATAAGTCGTGTCTTACCGGGTTGGACTCAAGACGATAGTTACCGGATAAGGCGCAGCGGTCGGGCTGAACGGGGGGTTCGTGCACACAGCCCAGCTTGGAGCGAACGACCTACACCGAACTGAGATACCTAC…	3269	KanR	ATGGAGAAAAAAATCTGGAGCCATCCGCAGTTCGAAAAAGGCGGATCCAGCAAAGGTGAAGAACTGTTTACCGGCGTTGTGCCGATTCTGGTGGAACTGGATGGCGATGTGAACGGTCACAAATTCAGCGTGCGTGGTGAAGGTGAAGGCGATGCCACGATTGGCAAACTGACGCTGAAATTTATCTGCACCACCGGCAAACTGCCGGTGCCGTGGCCGACGCTGGTGACCACCCTGACCTATGGCGTTCAGTGTTTTAGTCGCTATCCGGATCACATGAAACGTCACGATTTCTTTAAATCTGCAATGCCGGAAGGCTATGTGCAGGAACGTACGATTAGCTTTAAAGATGATGGCAAATATAAAACGCGCGCCGTTGTGAAATTTGAAGGCGATACC…	MEKKIWSHPQFEKGGSSKGEELFTGVVPILVELDGDVNGHKFSVRGEGEGDATIGKLTLKFICTTGKLPVPWPTLVTTLTYGVQCFSRYPDHMKRHDFFKSAMPEGYVQERTISFKDDGKYKTRAVVKFEGDTLVNRIELKGTDFKEDGNILGHKLEYNFNSHNVYITADKQKNGIKANFTVRHNVEDGSVQLADHYQQNTPIGDGPVLLPDNHYLSTQTVLSKDPNEKGTRDHMVLHEYVNAAGITGGGSENLYFQSWQWVLINISEEARQRIEEYVRRISKKEGTEVHFEKDDGVLHIRVKNLHEKRAREIHEYAKRVILGGSGSGGSGGGGSGGSSSGGMVFTLEDFVGDWEQTAAYNLDQVLEQGGVSSLLQNLAVSVTPIQRIVRSGENALKID…	Strep	lgBiT, sfGFP	TEV	501	55778.9	59820	1.07245	6.3	-9.54042	2
LHD29_B_lgBiT	sfGFP--lg_pJL1-lgBiT	AGATCAAAGGATCTTCTTGAGATCCTTTTTTTCTGCGCGTAATCTGCTGCTTGCAAACAAAAAAACCACCGCTACCAGCGGTGGTTTGTTTGCCGGATCAAGAGCTACCAACTCTTTTTCCGAAGGTAACTGGCTTCAGCAGAGCGCAGATACCAAATACTGTTCTTCTAGTGTAGCCGTAGTTAGGCCACCACTTCAAGAACTCTGTAGCACCGCCTACATACCTCGCTCTGCTAATCCTGTTACCAGTGGCTGCTGCCAGTGGCGATAAGTCGTGTCTTACCGGGTTGGACTCAAGACGATAGTTACCGGATAAGGCGCAGCGGTCGGGCTGAACGGGGGGTTCGTGCACACAGCCCAGCTTGGAGCGAACGACCTACACCGAACTGAGATACCTAC…	3269	KanR	ATGGAGAAAAAAATCTGGAGCCATCCGCAGTTCGAAAAAGGCGGATCCAGCAAAGGTGAAGAACTGTTTACCGGCGTTGTGCCGATTCTGGTGGAACTGGATGGCGATGTGAACGGTCACAAATTCAGCGTGCGTGGTGAAGGTGAAGGCGATGCCACGATTGGCAAACTGACGCTGAAATTTATCTGCACCACCGGCAAACTGCCGGTGCCGTGGCCGACGCTGGTGACCACCCTGACCTATGGCGTTCAGTGTTTTAGTCGCTATCCGGATCACATGAAACGTCACGATTTCTTTAAATCTGCAATGCCGGAAGGCTATGTGCAGGAACGTACGATTAGCTTTAAAGATGATGGCAAATATAAAACGCGCGCCGTTGTGAAATTTGAAGGCGATACC…	MEKKIWSHPQFEKGGSSKGEELFTGVVPILVELDGDVNGHKFSVRGEGEGDATIGKLTLKFICTTGKLPVPWPTLVTTLTYGVQCFSRYPDHMKRHDFFKSAMPEGYVQERTISFKDDGKYKTRAVVKFEGDTLVNRIELKGTDFKEDGNILGHKLEYNFNSHNVYITADKQKNGIKANFTVRHNVEDGSVQLADHYQQNTPIGDGPVLLPDNHYLSTQTVLSKDPNEKGTRDHMVLHEYVNAAGITGGGSENLYFQSSIFLLSNVSEEARQRAEEYVRRISKKEGTEVRFEKDDGFLTIEVKNLSEERLREIAEYLWRVAVGGSGSGGSGGGGSGGSSSGGMVFTLEDFVGDWEQTAAYNLDQVLEQGGVSSLLQNLAVSVTPIQRIVRSGENALKID…	Strep	lgBiT, sfGFP	TEV	501	55532.5	54320	0.978166	5.58	-13.9399	2
LHD101_A21_B82_A_smBiT	sfGFP--sm_pJL1-smBiT	AGATCAAAGGATCTTCTTGAGATCCTTTTTTTCTGCGCGTAATCTGCTGCTTGCAAACAAAAAAACCACCGCTACCAGCGGTGGTTTGTTTGCCGGATCAAGAGCTACCAACTCTTTTTCCGAAGGTAACTGGCTTCAGCAGAGCGCAGATACCAAATACTGTTCTTCTAGTGTAGCCGTAGTTAGGCCACCACTTCAAGAACTCTGTAGCACCGCCTACATACCTCGCTCTGCTAATCCTGTTACCAGTGGCTGCTGCCAGTGGCGATAAGTCGTGTCTTACCGGGTTGGACTCAAGACGATAGTTACCGGATAAGGCGCAGCGGTCGGGCTGAACGGGGGGTTCGTGCACACAGCCCAGCTTGGAGCGAACGACCTACACCGAACTGAGATACCTAC…	3185	KanR	ATGGAGAAAAAAATCTGGAGCCATCCGCAGTTCGAAAAAGGCGGATCCAGCAAAGGTGAAGAACTGTTTACCGGCGTTGTGCCGATTCTGGTGGAACTGGATGGCGATGTGAACGGTCACAAATTCAGCGTGCGTGGTGAAGGTGAAGGCGATGCCACGATTGGCAAACTGACGCTGAAATTTATCTGCACCACCGGCAAACTGCCGGTGCCGTGGCCGACGCTGGTGACCACCCTGACCTATGGCGTTCAGTGTTTTAGTCGCTATCCGGATCACATGAAACGTCACGATTTCTTTAAATCTGCAATGCCGGAAGGCTATGTGCAGGAACGTACGATTAGCTTTAAAGATGATGGCAAATATAAAACGCGCGCCGTTGTGAAATTTGAAGGCGATACC…	MEKKIWSHPQFEKGGSSKGEELFTGVVPILVELDGDVNGHKFSVRGEGEGDATIGKLTLKFICTTGKLPVPWPTLVTTLTYGVQCFSRYPDHMKRHDFFKSAMPEGYVQERTISFKDDGKYKTRAVVKFEGDTLVNRIELKGTDFKEDGNILGHKLEYNFNSHNVYITADKQKNGIKANFTVRHNVEDGSVQLADHYQQNTPIGDGPVLLPDNHYLSTQTVLSKDPNEKGTRDHMVLHEYVNAAGITGGGSENLYFQSEKEKVEELAQRIREQLPDTELAREAQELADEARKSDDSEALKVVYLALRIVQQLPDTELAREALELAKEAVKSTDSEKLKVVYLALRVVQQLPDTEEARKALEIAKEAVKADAQILLAIARAVLKMGVEMEVHPSGNEVKV…	Strep	smBiT, sfGFP	TEV	473	52149.9	31860	0.610931	5.74	-12.0245	2
LHD101_A21_B82_B_smBiT	sfGFP--sm_pJL1-smBiT	AGATCAAAGGATCTTCTTGAGATCCTTTTTTTCTGCGCGTAATCTGCTGCTTGCAAACAAAAAAACCACCGCTACCAGCGGTGGTTTGTTTGCCGGATCAAGAGCTACCAACTCTTTTTCCGAAGGTAACTGGCTTCAGCAGAGCGCAGATACCAAATACTGTTCTTCTAGTGTAGCCGTAGTTAGGCCACCACTTCAAGAACTCTGTAGCACCGCCTACATACCTCGCTCTGCTAATCCTGTTACCAGTGGCTGCTGCCAGTGGCGATAAGTCGTGTCTTACCGGGTTGGACTCAAGACGATAGTTACCGGATAAGGCGCAGCGGTCGGGCTGAACGGGGGGTTCGTGCACACAGCCCAGCTTGGAGCGAACGACCTACACCGAACTGAGATACCTAC…	3392	KanR	ATGGAGAAAAAAATCTGGAGCCATCCGCAGTTCGAAAAAGGCGGATCCAGCAAAGGTGAAGAACTGTTTACCGGCGTTGTGCCGATTCTGGTGGAACTGGATGGCGATGTGAACGGTCACAAATTCAGCGTGCGTGGTGAAGGTGAAGGCGATGCCACGATTGGCAAACTGACGCTGAAATTTATCTGCACCACCGGCAAACTGCCGGTGCCGTGGCCGACGCTGGTGACCACCCTGACCTATGGCGTTCAGTGTTTTAGTCGCTATCCGGATCACATGAAACGTCACGATTTCTTTAAATCTGCAATGCCGGAAGGCTATGTGCAGGAACGTACGATTAGCTTTAAAGATGATGGCAAATATAAAACGCGCGCCGTTGTGAAATTTGAAGGCGATACC…	MEKKIWSHPQFEKGGSSKGEELFTGVVPILVELDGDVNGHKFSVRGEGEGDATIGKLTLKFICTTGKLPVPWPTLVTTLTYGVQCFSRYPDHMKRHDFFKSAMPEGYVQERTISFKDDGKYKTRAVVKFEGDTLVNRIELKGTDFKEDGNILGHKLEYNFNSHNVYITADKQKNGIKANFTVRHNVEDGSVQLADHYQQNTPIGDGPVLLPDNHYLSTQTVLSKDPNEKGTRDHMVLHEYVNAAGITGGGSENLYFQSEEVQEAVERAEELREEAEELIKKARKTGDAELLRKALEALEEAVRAVEEAIKRNPDNDEAVETAVRLARELKKVAEELQERAKKTGDAELLKLALRALEVAVRAVELAIKSNPDNDEAVETAVRLARELAKVAEELIERAK…	Strep	smBiT, sfGFP	TEV	542	59617.5	27390	0.459429	5.8	-12.0021	2
LHD101_A53_B4_A_smBiT	sfGFP--sm_pJL1-smBiT	AGATCAAAGGATCTTCTTGAGATCCTTTTTTTCTGCGCGTAATCTGCTGCTTGCAAACAAAAAAACCACCGCTACCAGCGGTGGTTTGTTTGCCGGATCAAGAGCTACCAACTCTTTTTCCGAAGGTAACTGGCTTCAGCAGAGCGCAGATACCAAATACTGTTCTTCTAGTGTAGCCGTAGTTAGGCCACCACTTCAAGAACTCTGTAGCACCGCCTACATACCTCGCTCTGCTAATCCTGTTACCAGTGGCTGCTGCCAGTGGCGATAAGTCGTGTCTTACCGGGTTGGACTCAAGACGATAGTTACCGGATAAGGCGCAGCGGTCGGGCTGAACGGGGGGTTCGTGCACACAGCCCAGCTTGGAGCGAACGACCTACACCGAACTGAGATACCTAC…	3236	KanR	ATGGAGAAAAAAATCTGGAGCCATCCGCAGTTCGAAAAAGGCGGATCCAGCAAAGGTGAAGAACTGTTTACCGGCGTTGTGCCGATTCTGGTGGAACTGGATGGCGATGTGAACGGTCACAAATTCAGCGTGCGTGGTGAAGGTGAAGGCGATGCCACGATTGGCAAACTGACGCTGAAATTTATCTGCACCACCGGCAAACTGCCGGTGCCGTGGCCGACGCTGGTGACCACCCTGACCTATGGCGTTCAGTGTTTTAGTCGCTATCCGGATCACATGAAACGTCACGATTTCTTTAAATCTGCAATGCCGGAAGGCTATGTGCAGGAACGTACGATTAGCTTTAAAGATGATGGCAAATATAAAACGCGCGCCGTTGTGAAATTTGAAGGCGATACC…	MEKKIWSHPQFEKGGSSKGEELFTGVVPILVELDGDVNGHKFSVRGEGEGDATIGKLTLKFICTTGKLPVPWPTLVTTLTYGVQCFSRYPDHMKRHDFFKSAMPEGYVQERTISFKDDGKYKTRAVVKFEGDTLVNRIELKGTDFKEDGNILGHKLEYNFNSHNVYITADKQKNGIKANFTVRHNVEDGSVQLADHYQQNTPIGDGPVLLPDNHYLSTQTVLSKDPNEKGTRDHMVLHEYVNAAGITGGGSENLYFQSDEKEKLKELLKRAEELAKSPDPEDLKEAVRLAEEVVRERPGSNLAKKALEIILRAAEELAKLPDPEALKEAVKAAEKVVREQPGSNLAKKALEIILRAAAALANLPDPESRKEADKAADKVRREQPGSELAVVAAIISAVA…	Strep	smBiT, sfGFP	TEV	490	53485.6	28880	0.539958	6.68	-4.02209	2
LHD101_A53_B4_B_smBiT	sfGFP--sm_pJL1-smBiT	AGATCAAAGGATCTTCTTGAGATCCTTTTTTTCTGCGCGTAATCTGCTGCTTGCAAACAAAAAAACCACCGCTACCAGCGGTGGTTTGTTTGCCGGATCAAGAGCTACCAACTCTTTTTCCGAAGGTAACTGGCTTCAGCAGAGCGCAGATACCAAATACTGTTCTTCTAGTGTAGCCGTAGTTAGGCCACCACTTCAAGAACTCTGTAGCACCGCCTACATACCTCGCTCTGCTAATCCTGTTACCAGTGGCTGCTGCCAGTGGCGATAAGTCGTGTCTTACCGGGTTGGACTCAAGACGATAGTTACCGGATAAGGCGCAGCGGTCGGGCTGAACGGGGGGTTCGTGCACACAGCCCAGCTTGGAGCGAACGACCTACACCGAACTGAGATACCTAC…	3377	KanR	ATGGAGAAAAAAATCTGGAGCCATCCGCAGTTCGAAAAAGGCGGATCCAGCAAAGGTGAAGAACTGTTTACCGGCGTTGTGCCGATTCTGGTGGAACTGGATGGCGATGTGAACGGTCACAAATTCAGCGTGCGTGGTGAAGGTGAAGGCGATGCCACGATTGGCAAACTGACGCTGAAATTTATCTGCACCACCGGCAAACTGCCGGTGCCGTGGCCGACGCTGGTGACCACCCTGACCTATGGCGTTCAGTGTTTTAGTCGCTATCCGGATCACATGAAACGTCACGATTTCTTTAAATCTGCAATGCCGGAAGGCTATGTGCAGGAACGTACGATTAGCTTTAAAGATGATGGCAAATATAAAACGCGCGCCGTTGTGAAATTTGAAGGCGATACC…	MEKKIWSHPQFEKGGSSKGEELFTGVVPILVELDGDVNGHKFSVRGEGEGDATIGKLTLKFICTTGKLPVPWPTLVTTLTYGVQCFSRYPDHMKRHDFFKSAMPEGYVQERTISFKDDGKYKTRAVVKFEGDTLVNRIELKGTDFKEDGNILGHKLEYNFNSHNVYITADKQKNGIKANFTVRHNVEDGSVQLADHYQQNTPIGDGPVLLPDNHYLSTQTVLSKDPNEKGTRDHMVLHEYVNAAGITGGGSENLYFQSEDECEEKARRVAEKVERLKRSGTSEDEIAEEVAREISEVIRTLKESGSSYEVICECVARIVAEIVEALKRSGTSEDEIAEIVARVISEVIRTLKESGSSYEVICECVARIVAEIVEALKRSGTSEEEIAEIVARVIQEVIR…	Strep	smBiT, sfGFP	TEV	537	59086.8	31860	0.539207	5.32	-18.4567	8
LHD101_A_smBiT	sfGFP--sm_pJL1-smBiT	AGATCAAAGGATCTTCTTGAGATCCTTTTTTTCTGCGCGTAATCTGCTGCTTGCAAACAAAAAAACCACCGCTACCAGCGGTGGTTTGTTTGCCGGATCAAGAGCTACCAACTCTTTTTCCGAAGGTAACTGGCTTCAGCAGAGCGCAGATACCAAATACTGTTCTTCTAGTGTAGCCGTAGTTAGGCCACCACTTCAAGAACTCTGTAGCACCGCCTACATACCTCGCTCTGCTAATCCTGTTACCAGTGGCTGCTGCCAGTGGCGATAAGTCGTGTCTTACCGGGTTGGACTCAAGACGATAGTTACCGGATAAGGCGCAGCGGTCGGGCTGAACGGGGGGTTCGTGCACACAGCCCAGCTTGGAGCGAACGACCTACACCGAACTGAGATACCTAC…	2855	KanR	ATGGAGAAAAAAATCTGGAGCCATCCGCAGTTCGAAAAAGGCGGATCCAGCAAAGGTGAAGAACTGTTTACCGGCGTTGTGCCGATTCTGGTGGAACTGGATGGCGATGTGAACGGTCACAAATTCAGCGTGCGTGGTGAAGGTGAAGGCGATGCCACGATTGGCAAACTGACGCTGAAATTTATCTGCACCACCGGCAAACTGCCGGTGCCGTGGCCGACGCTGGTGACCACCCTGACCTATGGCGTTCAGTGTTTTAGTCGCTATCCGGATCACATGAAACGTCACGATTTCTTTAAATCTGCAATGCCGGAAGGCTATGTGCAGGAACGTACGATTAGCTTTAAAGATGATGGCAAATATAAAACGCGCGCCGTTGTGAAATTTGAAGGCGATACC…	MEKKIWSHPQFEKGGSSKGEELFTGVVPILVELDGDVNGHKFSVRGEGEGDATIGKLTLKFICTTGKLPVPWPTLVTTLTYGVQCFSRYPDHMKRHDFFKSAMPEGYVQERTISFKDDGKYKTRAVVKFEGDTLVNRIELKGTDFKEDGNILGHKLEYNFNSHNVYITADKQKNGIKANFTVRHNVEDGSVQLADHYQQNTPIGDGPVLLPDNHYLSTQTVLSKDPNEKGTRDHMVLHEYVNAAGITGGGSENLYFQSRQEKVLKSIEETVRKMGVTMETHRSGNEVKVVIKGLHIKQQRQLYRDVRETSKKQGVETEIEVEGDTVTIVVREGGSGSGGSGGGGSGGSSSGGVTGYRLFEEIL	Strep	smBiT, sfGFP	TEV	363	40101	28880	0.720181	6.96	-2.02256	2
LHD101_B_smBiT	sfGFP--sm_pJL1-smBiT	AGATCAAAGGATCTTCTTGAGATCCTTTTTTTCTGCGCGTAATCTGCTGCTTGCAAACAAAAAAACCACCGCTACCAGCGGTGGTTTGTTTGCCGGATCAAGAGCTACCAACTCTTTTTCCGAAGGTAACTGGCTTCAGCAGAGCGCAGATACCAAATACTGTTCTTCTAGTGTAGCCGTAGTTAGGCCACCACTTCAAGAACTCTGTAGCACCGCCTACATACCTCGCTCTGCTAATCCTGTTACCAGTGGCTGCTGCCAGTGGCGATAAGTCGTGTCTTACCGGGTTGGACTCAAGACGATAGTTACCGGATAAGGCGCAGCGGTCGGGCTGAACGGGGGGTTCGTGCACACAGCCCAGCTTGGAGCGAACGACCTACACCGAACTGAGATACCTAC…	2855	KanR	ATGGAGAAAAAAATCTGGAGCCATCCGCAGTTCGAAAAAGGCGGATCCAGCAAAGGTGAAGAACTGTTTACCGGCGTTGTGCCGATTCTGGTGGAACTGGATGGCGATGTGAACGGTCACAAATTCAGCGTGCGTGGTGAAGGTGAAGGCGATGCCACGATTGGCAAACTGACGCTGAAATTTATCTGCACCACCGGCAAACTGCCGGTGCCGTGGCCGACGCTGGTGACCACCCTGACCTATGGCGTTCAGTGTTTTAGTCGCTATCCGGATCACATGAAACGTCACGATTTCTTTAAATCTGCAATGCCGGAAGGCTATGTGCAGGAACGTACGATTAGCTTTAAAGATGATGGCAAATATAAAACGCGCGCCGTTGTGAAATTTGAAGGCGATACC…	MEKKIWSHPQFEKGGSSKGEELFTGVVPILVELDGDVNGHKFSVRGEGEGDATIGKLTLKFICTTGKLPVPWPTLVTTLTYGVQCFSRYPDHMKRHDFFKSAMPEGYVQERTISFKDDGKYKTRAVVKFEGDTLVNRIELKGTDFKEDGNILGHKLEYNFNSHNVYITADKQKNGIKANFTVRHNVEDGSVQLADHYQQNTPIGDGPVLLPDNHYLSTQTVLSKDPNEKGTRDHMVLHEYVNAAGITGGGSENLYFQSRQEKVLKSIEETVRKMGVTMETHRSGNEVKVVIKGLHESQQEQLLEDVLRTAEKQGVRVRIRFKGDTVTIVVREGGSGSGGSGGGGSGGSSSGGVTGYRLFEEIL	Strep	smBiT, sfGFP	TEV	363	40067	27390	0.683604	7.15	-1.01794	2
LHD202_A_smBiT	sfGFP--sm_pJL1-smBiT	AGATCAAAGGATCTTCTTGAGATCCTTTTTTTCTGCGCGTAATCTGCTGCTTGCAAACAAAAAAACCACCGCTACCAGCGGTGGTTTGTTTGCCGGATCAAGAGCTACCAACTCTTTTTCCGAAGGTAACTGGCTTCAGCAGAGCGCAGATACCAAATACTGTTCTTCTAGTGTAGCCGTAGTTAGGCCACCACTTCAAGAACTCTGTAGCACCGCCTACATACCTCGCTCTGCTAATCCTGTTACCAGTGGCTGCTGCCAGTGGCGATAAGTCGTGTCTTACCGGGTTGGACTCAAGACGATAGTTACCGGATAAGGCGCAGCGGTCGGGCTGAACGGGGGGTTCGTGCACACAGCCCAGCTTGGAGCGAACGACCTACACCGAACTGAGATACCTAC…	2855	KanR	ATGGAGAAAAAAATCTGGAGCCATCCGCAGTTCGAAAAAGGCGGATCCAGCAAAGGTGAAGAACTGTTTACCGGCGTTGTGCCGATTCTGGTGGAACTGGATGGCGATGTGAACGGTCACAAATTCAGCGTGCGTGGTGAAGGTGAAGGCGATGCCACGATTGGCAAACTGACGCTGAAATTTATCTGCACCACCGGCAAACTGCCGGTGCCGTGGCCGACGCTGGTGACCACCCTGACCTATGGCGTTCAGTGTTTTAGTCGCTATCCGGATCACATGAAACGTCACGATTTCTTTAAATCTGCAATGCCGGAAGGCTATGTGCAGGAACGTACGATTAGCTTTAAAGATGATGGCAAATATAAAACGCGCGCCGTTGTGAAATTTGAAGGCGATACC…	MEKKIWSHPQFEKGGSSKGEELFTGVVPILVELDGDVNGHKFSVRGEGEGDATIGKLTLKFICTTGKLPVPWPTLVTTLTYGVQCFSRYPDHMKRHDFFKSAMPEGYVQERTISFKDDGKYKTRAVVKFEGDTLVNRIELKGTDFKEDGNILGHKLEYNFNSHNVYITADKQKNGIKANFTVRHNVEDGSVQLADHYQQNTPIGDGPVLLPDNHYLSTQTVLSKDPNEKGTRDHMVLHEYVNAAGITGGGSENLYFQSRQEKVLKSIEETVRKMGVTMETHRSGNKVKVVIKGLHESQQEQLRKDVHETLRKQGVVAVTQKHGDTVTIYVTEGGSGSGGSGGGGSGGSSSGGVTGYRLFEEIL	Strep	smBiT, sfGFP	TEV	363	39990.9	28880	0.722164	7.45	0.175446	2
LHD202_B_smBiT	sfGFP--sm_pJL1-smBiT	AGATCAAAGGATCTTCTTGAGATCCTTTTTTTCTGCGCGTAATCTGCTGCTTGCAAACAAAAAAACCACCGCTACCAGCGGTGGTTTGTTTGCCGGATCAAGAGCTACCAACTCTTTTTCCGAAGGTAACTGGCTTCAGCAGAGCGCAGATACCAAATACTGTTCTTCTAGTGTAGCCGTAGTTAGGCCACCACTTCAAGAACTCTGTAGCACCGCCTACATACCTCGCTCTGCTAATCCTGTTACCAGTGGCTGCTGCCAGTGGCGATAAGTCGTGTCTTACCGGGTTGGACTCAAGACGATAGTTACCGGATAAGGCGCAGCGGTCGGGCTGAACGGGGGGTTCGTGCACACAGCCCAGCTTGGAGCGAACGACCTACACCGAACTGAGATACCTAC…	2825	KanR	ATGGAGAAAAAAATCTGGAGCCATCCGCAGTTCGAAAAAGGCGGATCCAGCAAAGGTGAAGAACTGTTTACCGGCGTTGTGCCGATTCTGGTGGAACTGGATGGCGATGTGAACGGTCACAAATTCAGCGTGCGTGGTGAAGGTGAAGGCGATGCCACGATTGGCAAACTGACGCTGAAATTTATCTGCACCACCGGCAAACTGCCGGTGCCGTGGCCGACGCTGGTGACCACCCTGACCTATGGCGTTCAGTGTTTTAGTCGCTATCCGGATCACATGAAACGTCACGATTTCTTTAAATCTGCAATGCCGGAAGGCTATGTGCAGGAACGTACGATTAGCTTTAAAGATGATGGCAAATATAAAACGCGCGCCGTTGTGAAATTTGAAGGCGATACC…	MEKKIWSHPQFEKGGSSKGEELFTGVVPILVELDGDVNGHKFSVRGEGEGDATIGKLTLKFICTTGKLPVPWPTLVTTLTYGVQCFSRYPDHMKRHDFFKSAMPEGYVQERTISFKDDGKYKTRAVVKFEGDTLVNRIELKGTDFKEDGNILGHKLEYNFNSHNVYITADKQKNGIKANFTVRHNVEDGSVQLADHYQQNTPIGDGPVLLPDNHYLSTQTVLSKDPNEKGTRDHMVLHEYVNAAGITGGGSENLYFQSVEFHIVNISEEQRQRIEEYVRRISKKEGTEVRFEKRDGELTIEVKNLHEKRLQEILEYIERVNKGGSGSGGSGGGGSGGSSSGGVTGYRLFEEIL	Strep	smBiT, sfGFP	TEV	353	39421.1	30370	0.770399	6.54	-5.02229	2
LHD206_A_smBiT	sfGFP--sm_pJL1-smBiT	AGATCAAAGGATCTTCTTGAGATCCTTTTTTTCTGCGCGTAATCTGCTGCTTGCAAACAAAAAAACCACCGCTACCAGCGGTGGTTTGTTTGCCGGATCAAGAGCTACCAACTCTTTTTCCGAAGGTAACTGGCTTCAGCAGAGCGCAGATACCAAATACTGTTCTTCTAGTGTAGCCGTAGTTAGGCCACCACTTCAAGAACTCTGTAGCACCGCCTACATACCTCGCTCTGCTAATCCTGTTACCAGTGGCTGCTGCCAGTGGCGATAAGTCGTGTCTTACCGGGTTGGACTCAAGACGATAGTTACCGGATAAGGCGCAGCGGTCGGGCTGAACGGGGGGTTCGTGCACACAGCCCAGCTTGGAGCGAACGACCTACACCGAACTGAGATACCTAC…	2870	KanR	ATGGAGAAAAAAATCTGGAGCCATCCGCAGTTCGAAAAAGGCGGATCCAGCAAAGGTGAAGAACTGTTTACCGGCGTTGTGCCGATTCTGGTGGAACTGGATGGCGATGTGAACGGTCACAAATTCAGCGTGCGTGGTGAAGGTGAAGGCGATGCCACGATTGGCAAACTGACGCTGAAATTTATCTGCACCACCGGCAAACTGCCGGTGCCGTGGCCGACGCTGGTGACCACCCTGACCTATGGCGTTCAGTGTTTTAGTCGCTATCCGGATCACATGAAACGTCACGATTTCTTTAAATCTGCAATGCCGGAAGGCTATGTGCAGGAACGTACGATTAGCTTTAAAGATGATGGCAAATATAAAACGCGCGCCGTTGTGAAATTTGAAGGCGATACC…	MEKKIWSHPQFEKGGSSKGEELFTGVVPILVELDGDVNGHKFSVRGEGEGDATIGKLTLKFICTTGKLPVPWPTLVTTLTYGVQCFSRYPDHMKRHDFFKSAMPEGYVQERTISFKDDGKYKTRAVVKFEGDTLVNRIELKGTDFKEDGNILGHKLEYNFNSHNVYITADKQKNGIKANFTVRHNVEDGSVQLADHYQQNTPIGDGPVLLPDNHYLSTQTVLSKDPNEKGTRDHMVLHEYVNAAGITGGGSENLYFQSDELLERLRQLFEELHERGTEIVVEVHINGRKTEIEVQGIDKRLLKIILEVIREEIEREGSSEVEVNVHSGGQTWTFNEKGGSGSGGSGGGGSGGSSSGGVTGYRLFEEIL	Strep	smBiT, sfGFP	TEV	368	40789.6	32890	0.806333	5.78	-11.9075	2
LHD206_B_smBiT	sfGFP--sm_pJL1-smBiT	AGATCAAAGGATCTTCTTGAGATCCTTTTTTTCTGCGCGTAATCTGCTGCTTGCAAACAAAAAAACCACCGCTACCAGCGGTGGTTTGTTTGCCGGATCAAGAGCTACCAACTCTTTTTCCGAAGGTAACTGGCTTCAGCAGAGCGCAGATACCAAATACTGTTCTTCTAGTGTAGCCGTAGTTAGGCCACCACTTCAAGAACTCTGTAGCACCGCCTACATACCTCGCTCTGCTAATCCTGTTACCAGTGGCTGCTGCCAGTGGCGATAAGTCGTGTCTTACCGGGTTGGACTCAAGACGATAGTTACCGGATAAGGCGCAGCGGTCGGGCTGAACGGGGGGTTCGTGCACACAGCCCAGCTTGGAGCGAACGACCTACACCGAACTGAGATACCTAC…	2855	KanR	ATGGAGAAAAAAATCTGGAGCCATCCGCAGTTCGAAAAAGGCGGATCCAGCAAAGGTGAAGAACTGTTTACCGGCGTTGTGCCGATTCTGGTGGAACTGGATGGCGATGTGAACGGTCACAAATTCAGCGTGCGTGGTGAAGGTGAAGGCGATGCCACGATTGGCAAACTGACGCTGAAATTTATCTGCACCACCGGCAAACTGCCGGTGCCGTGGCCGACGCTGGTGACCACCCTGACCTATGGCGTTCAGTGTTTTAGTCGCTATCCGGATCACATGAAACGTCACGATTTCTTTAAATCTGCAATGCCGGAAGGCTATGTGCAGGAACGTACGATTAGCTTTAAAGATGATGGCAAATATAAAACGCGCGCCGTTGTGAAATTTGAAGGCGATACC…	MEKKIWSHPQFEKGGSSKGEELFTGVVPILVELDGDVNGHKFSVRGEGEGDATIGKLTLKFICTTGKLPVPWPTLVTTLTYGVQCFSRYPDHMKRHDFFKSAMPEGYVQERTISFKDDGKYKTRAVVKFEGDTLVNRIELKGTDFKEDGNILGHKLEYNFNSHNVYITADKQKNGIKANFTVRHNVEDGSVQLADHYQQNTPIGDGPVLLPDNHYLSTQTVLSKDPNEKGTRDHMVLHEYVNAAGITGGGSENLYFQSRQEKVLKSIEETVRKMGVTMETHRSGNEVKVVIKGLHKSQQEQLLKDVLKTANKQGVNVHISFRGDTVTIRVREGGSGSGGSGGGGSGGSSSGGVTGYRLFEEIL	Strep	smBiT, sfGFP	TEV	363	39977	27390	0.685145	8.07	2.07804	2
LHD274_A_smBiT	sfGFP--sm_pJL1-smBiT	AGATCAAAGGATCTTCTTGAGATCCTTTTTTTCTGCGCGTAATCTGCTGCTTGCAAACAAAAAAACCACCGCTACCAGCGGTGGTTTGTTTGCCGGATCAAGAGCTACCAACTCTTTTTCCGAAGGTAACTGGCTTCAGCAGAGCGCAGATACCAAATACTGTTCTTCTAGTGTAGCCGTAGTTAGGCCACCACTTCAAGAACTCTGTAGCACCGCCTACATACCTCGCTCTGCTAATCCTGTTACCAGTGGCTGCTGCCAGTGGCGATAAGTCGTGTCTTACCGGGTTGGACTCAAGACGATAGTTACCGGATAAGGCGCAGCGGTCGGGCTGAACGGGGGGTTCGTGCACACAGCCCAGCTTGGAGCGAACGACCTACACCGAACTGAGATACCTAC…	2825	KanR	ATGGAGAAAAAAATCTGGAGCCATCCGCAGTTCGAAAAAGGCGGATCCAGCAAAGGTGAAGAACTGTTTACCGGCGTTGTGCCGATTCTGGTGGAACTGGATGGCGATGTGAACGGTCACAAATTCAGCGTGCGTGGTGAAGGTGAAGGCGATGCCACGATTGGCAAACTGACGCTGAAATTTATCTGCACCACCGGCAAACTGCCGGTGCCGTGGCCGACGCTGGTGACCACCCTGACCTATGGCGTTCAGTGTTTTAGTCGCTATCCGGATCACATGAAACGTCACGATTTCTTTAAATCTGCAATGCCGGAAGGCTATGTGCAGGAACGTACGATTAGCTTTAAAGATGATGGCAAATATAAAACGCGCGCCGTTGTGAAATTTGAAGGCGATACC…	MEKKIWSHPQFEKGGSSKGEELFTGVVPILVELDGDVNGHKFSVRGEGEGDATIGKLTLKFICTTGKLPVPWPTLVTTLTYGVQCFSRYPDHMKRHDFFKSAMPEGYVQERTISFKDDGKYKTRAVVKFEGDTLVNRIELKGTDFKEDGNILGHKLEYNFNSHNVYITADKQKNGIKANFTVRHNVEDGSVQLADHYQQNTPIGDGPVLLPDNHYLSTQTVLSKDPNEKGTRDHMVLHEYVNAAGITGGGSENLYFQSTNFHLINGSEEARQRIEEYVRRISKKEGTEVHFEKSDGTLEIRVKNLHEKREREIKEYIERVLLGGSGSGGSGGGGSGGSSSGGVTGYRLFEEIL	Strep	smBiT, sfGFP	TEV	353	39290.9	30370	0.772952	6.72	-3.92228	2
LHD274_B_smBiT	sfGFP--sm_pJL1-smBiT	AGATCAAAGGATCTTCTTGAGATCCTTTTTTTCTGCGCGTAATCTGCTGCTTGCAAACAAAAAAACCACCGCTACCAGCGGTGGTTTGTTTGCCGGATCAAGAGCTACCAACTCTTTTTCCGAAGGTAACTGGCTTCAGCAGAGCGCAGATACCAAATACTGTTCTTCTAGTGTAGCCGTAGTTAGGCCACCACTTCAAGAACTCTGTAGCACCGCCTACATACCTCGCTCTGCTAATCCTGTTACCAGTGGCTGCTGCCAGTGGCGATAAGTCGTGTCTTACCGGGTTGGACTCAAGACGATAGTTACCGGATAAGGCGCAGCGGTCGGGCTGAACGGGGGGTTCGTGCACACAGCCCAGCTTGGAGCGAACGACCTACACCGAACTGAGATACCTAC…	2825	KanR	ATGGAGAAAAAAATCTGGAGCCATCCGCAGTTCGAAAAAGGCGGATCCAGCAAAGGTGAAGAACTGTTTACCGGCGTTGTGCCGATTCTGGTGGAACTGGATGGCGATGTGAACGGTCACAAATTCAGCGTGCGTGGTGAAGGTGAAGGCGATGCCACGATTGGCAAACTGACGCTGAAATTTATCTGCACCACCGGCAAACTGCCGGTGCCGTGGCCGACGCTGGTGACCACCCTGACCTATGGCGTTCAGTGTTTTAGTCGCTATCCGGATCACATGAAACGTCACGATTTCTTTAAATCTGCAATGCCGGAAGGCTATGTGCAGGAACGTACGATTAGCTTTAAAGATGATGGCAAATATAAAACGCGCGCCGTTGTGAAATTTGAAGGCGATACC…	MEKKIWSHPQFEKGGSSKGEELFTGVVPILVELDGDVNGHKFSVRGEGEGDATIGKLTLKFICTTGKLPVPWPTLVTTLTYGVQCFSRYPDHMKRHDFFKSAMPEGYVQERTISFKDDGKYKTRAVVKFEGDTLVNRIELKGTDFKEDGNILGHKLEYNFNSHNVYITADKQKNGIKANFTVRHNVEDGSVQLADHYQQNTPIGDGPVLLPDNHYLSTQTVLSKDPNEKGTRDHMVLHEYVNAAGITGGGSENLYFQSTHFIVVHGSEEARQRAEEYVRRISKKEGTEVRFEKKDGLLSIEVKNLSEERQREIQEYLQRVQKGGSGSGGSGGGGSGGSSSGGVTGYRLFEEIL	Strep	smBiT, sfGFP	TEV	353	39224.8	30370	0.774255	6.81	-3.02403	2
LHD29_A_smBiT	sfGFP--sm_pJL1-smBiT	AGATCAAAGGATCTTCTTGAGATCCTTTTTTTCTGCGCGTAATCTGCTGCTTGCAAACAAAAAAACCACCGCTACCAGCGGTGGTTTGTTTGCCGGATCAAGAGCTACCAACTCTTTTTCCGAAGGTAACTGGCTTCAGCAGAGCGCAGATACCAAATACTGTTCTTCTAGTGTAGCCGTAGTTAGGCCACCACTTCAAGAACTCTGTAGCACCGCCTACATACCTCGCTCTGCTAATCCTGTTACCAGTGGCTGCTGCCAGTGGCGATAAGTCGTGTCTTACCGGGTTGGACTCAAGACGATAGTTACCGGATAAGGCGCAGCGGTCGGGCTGAACGGGGGGTTCGTGCACACAGCCCAGCTTGGAGCGAACGACCTACACCGAACTGAGATACCTAC…	2825	KanR	ATGGAGAAAAAAATCTGGAGCCATCCGCAGTTCGAAAAAGGCGGATCCAGCAAAGGTGAAGAACTGTTTACCGGCGTTGTGCCGATTCTGGTGGAACTGGATGGCGATGTGAACGGTCACAAATTCAGCGTGCGTGGTGAAGGTGAAGGCGATGCCACGATTGGCAAACTGACGCTGAAATTTATCTGCACCACCGGCAAACTGCCGGTGCCGTGGCCGACGCTGGTGACCACCCTGACCTATGGCGTTCAGTGTTTTAGTCGCTATCCGGATCACATGAAACGTCACGATTTCTTTAAATCTGCAATGCCGGAAGGCTATGTGCAGGAACGTACGATTAGCTTTAAAGATGATGGCAAATATAAAACGCGCGCCGTTGTGAAATTTGAAGGCGATACC…	MEKKIWSHPQFEKGGSSKGEELFTGVVPILVELDGDVNGHKFSVRGEGEGDATIGKLTLKFICTTGKLPVPWPTLVTTLTYGVQCFSRYPDHMKRHDFFKSAMPEGYVQERTISFKDDGKYKTRAVVKFEGDTLVNRIELKGTDFKEDGNILGHKLEYNFNSHNVYITADKQKNGIKANFTVRHNVEDGSVQLADHYQQNTPIGDGPVLLPDNHYLSTQTVLSKDPNEKGTRDHMVLHEYVNAAGITGGGSENLYFQSWQWVLINISEEARQRIEEYVRRISKKEGTEVHFEKDDGVLHIRVKNLHEKRAREIHEYAKRVILGGSGSGGSGGGGSGGSSSGGVTGYRLFEEIL	Strep	smBiT, sfGFP	TEV	353	39389.2	41370	1.05029	7.04	-1.82372	2
LHD29_B_smBiT	sfGFP--sm_pJL1-smBiT	AGATCAAAGGATCTTCTTGAGATCCTTTTTTTCTGCGCGTAATCTGCTGCTTGCAAACAAAAAAACCACCGCTACCAGCGGTGGTTTGTTTGCCGGATCAAGAGCTACCAACTCTTTTTCCGAAGGTAACTGGCTTCAGCAGAGCGCAGATACCAAATACTGTTCTTCTAGTGTAGCCGTAGTTAGGCCACCACTTCAAGAACTCTGTAGCACCGCCTACATACCTCGCTCTGCTAATCCTGTTACCAGTGGCTGCTGCCAGTGGCGATAAGTCGTGTCTTACCGGGTTGGACTCAAGACGATAGTTACCGGATAAGGCGCAGCGGTCGGGCTGAACGGGGGGTTCGTGCACACAGCCCAGCTTGGAGCGAACGACCTACACCGAACTGAGATACCTAC…	2825	KanR	ATGGAGAAAAAAATCTGGAGCCATCCGCAGTTCGAAAAAGGCGGATCCAGCAAAGGTGAAGAACTGTTTACCGGCGTTGTGCCGATTCTGGTGGAACTGGATGGCGATGTGAACGGTCACAAATTCAGCGTGCGTGGTGAAGGTGAAGGCGATGCCACGATTGGCAAACTGACGCTGAAATTTATCTGCACCACCGGCAAACTGCCGGTGCCGTGGCCGACGCTGGTGACCACCCTGACCTATGGCGTTCAGTGTTTTAGTCGCTATCCGGATCACATGAAACGTCACGATTTCTTTAAATCTGCAATGCCGGAAGGCTATGTGCAGGAACGTACGATTAGCTTTAAAGATGATGGCAAATATAAAACGCGCGCCGTTGTGAAATTTGAAGGCGATACC…	MEKKIWSHPQFEKGGSSKGEELFTGVVPILVELDGDVNGHKFSVRGEGEGDATIGKLTLKFICTTGKLPVPWPTLVTTLTYGVQCFSRYPDHMKRHDFFKSAMPEGYVQERTISFKDDGKYKTRAVVKFEGDTLVNRIELKGTDFKEDGNILGHKLEYNFNSHNVYITADKQKNGIKANFTVRHNVEDGSVQLADHYQQNTPIGDGPVLLPDNHYLSTQTVLSKDPNEKGTRDHMVLHEYVNAAGITGGGSENLYFQSSIFLLSNVSEEARQRAEEYVRRISKKEGTEVRFEKDDGFLTIEVKNLSEERLREIAEYLWRVAVGGSGSGGSGGGGSGGSSSGGVTGYRLFEEIL	Strep	smBiT, sfGFP	TEV	353	39142.8	35870	0.916389	6.27	-6.22322	2

## Sheet: experimentally_validated_assemb
SEE ALSO FIG S25 FOR COMPONENTS
trimers	Outer component 1	Center component	Outer component 2	paper	comment	count
274A53-DFB0-101B62	274A53	DFB0	101B62	fig3c		1
275B_DF275A-1_206B62-2	275B	DF275A-1	206B62-2	fig_s10		1
274A53-DF206-206A54	274A53	DF206	206A54	fig_s10		1
274A53-DF202-202B57	274A53	DF202	202B57	fig_s10		1
274B53_DFA-1_101B62	274B53	DFA-1	101B62	fig_s10		1
274A53_DFB-1_101B62	274A53	DFB-1	101B62	fig_s10		1
284A82-DF284-101A53	284A82	DF284	101A53	fig_s10		1
274B-DFA0-101B	274B	DFA0-GFP	101B	fig_s10		1
274B-DFA0-101B4	274B	DFA0-GFP	101B4	fig_s10		1
274B53-DFA0-GFP-101B4	274B53	DFA0-GFP	101B4	fig_s10		1
284A82_DF284_DFA-GFP_DF206_DF275A_275B	284A82	DF284	DFA-GFP	fig3e	control ABC	1
284A82_DF284_DFA-GFP_DF206_DF275A_275B	DF284	DFA-GFP	DF206	fig3e	control BCD	1
284A82_DF284_DFA-GFP_DF206_DF275A_275B	DFA-GFP	DF206	DF275A-1	fig3e	control CDE	1
101B4_DFA-GFP_DF206_DF275A-1_275B	101B4	DFA-GFP	DF206	fig_s11	control ABC pentamer	1
101B4_DFA-GFP_DF206_DF275A-1_275B	DF206	DF275A-1	275B	fig_s11	control CDE pentamer	1
101B4-DFA0-DF202-202B57	101B4	DFA0	DF202	fig_s10	control ABC tetramer	1
101B4-DFA0-DF202-202B57	DFA0	DF202	202B57	fig_s10	control BCD tetramer	1
101B82-DFA0-DF202-202B57	101B82	DFA0	DF202	fig_s10	control ABC tetramer	1
101B82-DFA0-DF202-202B57	DFA0	DF202	202B57	fig_s10	control BCD tetramer	1
274A53_DFx_317B	274A53	DFx	317B			1
					subtotal	20
tetramers
101B4-DFA-DF202-202B57				fig_s11		1
101B82-DFA-DF202-202B57				fig_s11		1
101B62-DFA-DFB-101B62				fig_s11		1
101B62-DFA-1-DFB-101B62				fig_s11		1
101B62-DFA-DFB-1-101B62				fig_s11		1
101B62-DFA-1-DFB-1-101B62				fig_s11		1
101B4-DFA-DF206-DF275A-1				fig_s11	control sub-assembly pentamer	1
DFA-DF206-DF275A-1-275B				fig_s11	control sub-assembly pentamer	1
284A82-DF284B-DFA-DF206				fig3e	control sub-assembly hexamer	1
DFA-DF206-DF275A-1-275B				fig3e	control sub-assembly hexamer	1
DF284B-DFA-DF206-DF275A-1				fig3e	control sub-assembly hexamer	1
					subtotal	11
pentamers
101B4-DFA-DF206-DF275A-1-275B				fig_s11		1
101B62-DFA-DF206-DF275A-1-275B				fig_s14		1
284A82-DF284B-DFA-DF206-DF275A-1				fig3e	control sub-assembly hexamer	1
DF284B-DFA-DF206-DF275A-1-275B				fig3e	control sub-assembly hexamer	1
					subtotal	4
hexamers
284A82-DF284B-DFA-DF206-DF275A-1-275B				fig3		1
					subtotal	1
					TOTAL	36

## Sheet: all_theoretical_assemblies
All possible linear assemblies	SEE ALSO FIG S25 FOR COMPONENTS
trimers	type	component 1	component 2	component 3	component 4	component 5	component 6	possible complexes	component 1	component 2	component 3	component 4	component 5	component 6		term1	term2	term3	term4	term5	term6	for_script
DFA	ABC	7	2	7				98	274B, 274B53, 274B62, 274B82, DF202, DF206 , DFx	DFA0, DFA-1	101B, 101B4, 101B8, 101B14, 101B62, 101B82, DF284	na	na	na		N	N	C				('274B, 274B53, 274B62, 274B82, DF202, DF206 , DFx', 'DFA0, DFA-1', '101B, 101B4, 101B8, 101B14, 101B62, 101B82, DF284', 'N', 'C')
DFB	ABC	4	2	7				56	274A, 274A53, 274A64, 274A76	DFB0, DFB-1	101B, 101B4, 101B8, 101B14, 101B62, 101B82, DF284					N	N	C				('274A, 274A53, 274A64, 274A76', 'DFB0, DFB-1', '101B, 101B4, 101B8, 101B14, 101B62, 101B82, DF284', 'N', 'C')
DF202	ABC	6	1	3				18	274A, 274A53, 274A64, 274A76, DFA0, DFA-1	DF202	202B, 202B57, 202B64					N	N	N				('274A, 274A53, 274A64, 274A76, DFA0, DFA-1', 'DF202', '202B, 202B57, 202B64', 'N', 'N')
DF206	ABC	6	1	3				18	274A, 274A53, 274A64, 274A76, DFA0, DFA-1	DF206	206A, 206A54, DF275A-1					N	N	C				('274A, 274A53, 274A64, 274A76, DFA0, DFA-1', 'DF206', '206A, 206A54, DF275A-1', 'N', 'C')
DFx	ABC	6	1	1				6	274A, 274A53, 274A64, 274A76, DFA0, DFA-1	DFx	317B					N	N	N				('274A, 274A53, 274A64, 274A76, DFA0, DFA-1', 'DFx', '317B', 'N', 'N')
DF275A-1	ABC	1	1	4				4	275B	DF275A-1	206B, 206B62-1, 206B62-2, DF206					N	N	C				('275B', 'DF275A-1', '206B, 206B62-1, 206B62-2, DF206', 'N', 'C')
DF284B	ABC	2	1	10				20	284A, 284A82	DF284B	101A, 101A10, 101A21, 101A52, 101A53, DFA0, DFA-1, DFB0, DFB-1, DF321					C	N	C				('284A, 284A82', 'DF284B', '101A, 101A10, 101A21, 101A52, 101A53, DFA0, DFA-1, DFB0, DFB-1, DF321', 'C', 'C')
DF321	ABC	1	1	7				7	321A	DF321	101B, 101B4, 101B8, 101B14, 101B62, 101B82, DF284					N	N	C				('321A', 'DF321', '101B, 101B4, 101B8, 101B14, 101B62, 101B82, DF284', 'N', 'C')
DF0	ABC	2	1	7				14	29B, 29B53	DF0	101B, 101B4, 101B8, 101B14, 101B62, 101B82, DF284					N	N	C				('29B, 29B53', 'DF0', '101B, 101B4, 101B8, 101B14, 101B62, 101B82, DF284', 'N', 'C')
RingA	ABC	2	1	7				14	29A, 29A53	RingA	101B, 101B4, 101B8, 101B14, 101B62, 101B82, DF284					N	N	C				('29A, 29A53', 'RingA', '101B, 101B4, 101B8, 101B14, 101B62, 101B82, DF284', 'N', 'C')
RingB	ABC	2	1	6				12	29B, 29B53	RingB	101A, 101A10, 101A21, 101A52, 101A53, DF321					N	N	C				('29B, 29B53', 'RingB', '101A, 101A10, 101A21, 101A52, 101A53, DF321', 'N', 'C')
							subtotal	267														('', '', '', '', '')
tetramers																						('', '', '', '', '')
101B-DFA-DFB-101B	ABCA	7	2	2	1			28	101B, 101B4, 101B8, 101B14, 101B62, 101B82, DF284B	DFA0, DFA-1	DFB0, DFB-1	101B, 101B4, 101B8, 101B14, 101B62, 101B82, DF284B				C	C	N	C			('101B, 101B4, 101B8, 101B14, 101B62, 101B82, DF284B', 'DFA0, DFA-1', 'DFB0, DFB-1', '101B, 101B4, 101B8, 101B14, 101B62, 101B82, DF284B', 'C', 'C', 'N', 'C')
101B-DFA-DF202-202B	ABCD	7	2	1	3			42	101B, 101B4, 101B8, 101B14, 101B62, 101B82, DF284B	DFA0, DFA-1	DF202	202B, 202B57, 202B64				C	C	N	N			('101B, 101B4, 101B8, 101B14, 101B62, 101B82, DF284B', 'DFA0, DFA-1', 'DF202', '202B, 202B57, 202B64', 'C', 'C', 'N', 'N')
101B-DFA-DF206-206A	ABCD	7	2	1	3			42	101B, 101B4, 101B8, 101B14, 101B62, 101B82, DF284B	DFA0, DFA-1	DF206	206A, 206A54, DF275A-1				C	C	N	C			('101B, 101B4, 101B8, 101B14, 101B62, 101B82, DF284B', 'DFA0, DFA-1', 'DF206', '206A, 206A54, DF275A-1', 'C', 'C', 'N', 'C')
274A-DF206-DF275A-1-275B	ABCD	6	1	1	1			6	274A, 274A53, 274A64, 274A76, DFA0, DFA-1	DF206	DF275A-1	275B				N	N	C	N			('274A, 274A53, 274A64, 274A76, DFA0, DFA-1', 'DF206', 'DF275A-1', '275B', 'N', 'N', 'C', 'N')
284A-DF284B-DFA-274B	ABCD	2	1	2	7			28	284A, 284A82	DF284B	DFA0, DFA-1	274B, 274B53, 274B62, 274B82,DF202, DF206 , DFx				C	N	C	N			('284A, 284A82', 'DF284B', 'DFA0, DFA-1', '274B, 274B53, 274B62, 274B82,DF202, DF206 , DFx', 'C', 'N', 'C', 'N')
284A-DF284B-DFB-274A	ABCD	2	1	2	4			16	284A, 284A82	DF284B	DFB0, DFB-1	274A, 274A53, 274A64, 274A76				C	N	C	N			('284A, 284A82', 'DF284B', 'DFB0, DFB-1', '274A, 274A53, 274A64, 274A76', 'C', 'N', 'C', 'N')
284A-DF284B-DF321-321A	ABCD	2	1	1	1			2	284A, 284A82	DF284B	DF321	321A				C	N	C	N			('284A, 284A82', 'DF284B', 'DF321', '321A', 'C', 'N', 'C', 'N')
284A-DF284B-DF0-29B	ABCD	2	1	1	2			4	284A, 284A82	DF284B	DF0	29B, 29B53				C	N	C	N			('284A, 284A82', 'DF284B', 'DF0', '29B, 29B53', 'C', 'N', 'C', 'N')
284A-DF284B-ringA-29A	ABCD	2	1	1	2			4	284A, 284A82	DF284B	RingA	29A, 29A53				C	N	C	N			('284A, 284A82', 'DF284B', 'RingA', '29A, 29A53', 'C', 'N', 'C', 'N')
321A-DF321-ringB-29B	ABCD	1	1	1	2			2	321A	DF321	RingB	29B, 29B53				N	N	C	N			('321A', 'DF321', 'RingB', '29B, 29B53', 'N', 'N', 'C', 'N')
317B-DFx-DFA-101B	ABCD	1	1	2	7			14	317B	DFx	DFA0, DFA-1	101B, 101B4, 101B8, 101B14, 101B62, 101B82, DF284B				N	N	N	C			('317B', 'DFx', 'DFA0, DFA-1', '101B, 101B4, 101B8, 101B14, 101B62, 101B82, DF284B', 'N', 'N', 'N', 'C')
							subtotal	188														('', '', '', '', '', '', '', '')
pentamers																						('', '', '', '', '', '', '', '')
101B-DFA-DF206-DF275A-1-275B	ABCDE	7	2	1	1	1		14	101B, 101B4, 101B8, 101B14, 101B62, 101B82, DF284B	DFA, DFA-1	DF206	DF275A-1	275B			C	C	N	C	N		('101B, 101B4, 101B8, 101B14, 101B62, 101B82, DF284B', 'DFA, DFA-1', 'DF206', 'DF275A-1', '275B', 'C', 'C', 'N', 'C', 'N')
284A-DF284B-DFA-DF206-206A	ABCDE	2	1	2	1	3		12	284A, 284A82	DF284B	DFA, DFA-1	DF206	206A, 206A54, DF275A-1			C	N	C	N	C		('284A, 284A82', 'DF284B', 'DFA, DFA-1', 'DF206', '206A, 206A54, DF275A-1', 'C', 'N', 'C', 'N', 'C')
317B-DFx-DFA-DF284B-284A	ABCDE	1	1	2	1	2		4	317B	DFx	DFA0, DFA-1	DF284B	284A, 284A82			N	N	N	C	C		('317B', 'DFx', 'DFA0, DFA-1', 'DF284B', '284A, 284A82', 'N', 'N', 'N', 'C', 'C')
							subtotal	30
hexamers
284A-DF284B-DFA-DF206-DF275A-1-275B	ABCDEF	2	1	2	1	1	1	4	284A, 284A82	DF284B	DFA, DFA-1	DF206	DF275A-1	275B
							subtotal	4
							TOTAL	489
